# Supplementary material for: Lipid exposure prediction enhances the inference of rotational angles of transmembrane helices
Source: BMC Bioinformatics. 2013 Oct 11;14:304. doi: 10.1186/1471-2105-14-304 (PMC3854514; doi:10.1186/1471-2105-14-304)
Supplement: Additional file 1: Dataset S1 — The rASA prediction results of the development set and the independent test set. [file 1471-2105-14-304-S1.zip]

Archive with 3 entries (2 files):
- Predicted_rASA/
- Predicted_rASA/Independent_test.result
- Predicted_rASA/LOOCV.result
