# Supplementary material for: Lipid exposure prediction enhances the inference of rotational angles of transmembrane helices
Source: BMC Bioinformatics. 2013 Oct 11;14:304. doi: 10.1186/1471-2105-14-304 (PMC3854514; doi:10.1186/1471-2105-14-304)
Supplement: Additional file 1: Dataset S1 — The rASA prediction results of the development set and the independent test set. [file 1471-2105-14-304-S1.zip › Predicted_rASA/Independent_test.result]

#TMexpo - Transmembrane helical exposure and rotational angle prediction
#Bioinformatics Lab, Institute of Information Science, Academia Sinica, Taipei, Taiwan
#Reference: Lo A. et al., (2010) Predicting the lipid exposure and rotational preferences of membrane proteins using random forests. (submitted)
#Please contact allanlo@iis.sinica.edu.tw if you have any question related to TMexpo.
#-----------------------------------------------------------------------------------------------------------------------------------------------------
#Explanation of output below:
##Column 1: Sequence position
##Column 2: Amino acid
##Column 3: Predicted 2-state for lipid environment(B: buried; E: exposed)
##Column 4: Predicted relative accessibility for lipid [0,1]
##Column 5: Predicted absolutely accessibility for lipid
##Column 6: Predicted 2-state for water environment(B: buried; E: exposed)
##Column 7: Predicted relative accessibility for water [0,1]
##Column 8: Predicted absolutely accessibility for water
>2xq2A
1	M	E	0.35655061074887384	75.07173109317539	E	0.4834565162470489	101.79176949581615
2	S	E	0.49059625196920237	61.65813694748935	E	0.6839609812817302	85.96021612748785
3	N	E	0.57235547022303	96.65366825656308	E	0.6659557721478856	112.45995124261344
4	I	E	0.3889981401903116	73.89019672914968	E	0.4559093696602172	86.59998476695826
5	E	E	0.3466903196007459	64.8865602164756	E	0.5321233477905178	99.59220577247332
6	H	E	0.4510518469404597	89.53830213615065	E	0.5571467697386052	110.59920526081052
7	G	E	0.35524898166317553	29.808942051357057	E	0.5358495309777871	44.963134144346114
8	L	E	0.17219686089755426	34.09325648910677	B	0.2610999586987642	51.69518082276832
9	S	E	0.21619843285732898	27.171819041509107	E	0.4121076929313302	51.793694847609586
10	F	E	0.4365620765928154	97.47994608240974	E	0.48528657748289583	108.3596398861558
11	I	E	0.2302275020128556	43.73171400734192	E	0.2936632872275459	55.78134140887234
12	D	B	0.01167939207681322	1.81462714697447	B	0.12608151572359746	19.58928509797534
13	I	E	0.27918838523708767	53.0318337757848	E	0.2512877039714623	47.732099369379256
14	M	E	0.46534231924962155	97.97782531800782	E	0.30238873485222323	63.6679481231356
15	V	B	0.1261896099942606	20.47300232546884	B	0.1864763499632499	30.253923018037668
16	F	B	0.0	0.0	B	0.1139951821839866	25.453984229862368
17	A	E	0.40754449105573065	47.43817875888705	E	0.2962621964411679	34.484919665751946
18	I	E	0.5150194665502059	97.8279476712116	E	0.4084264358772629	77.58060149488608
19	Y	B	0.0	0.0	B	0.15544903496982454	37.045059523658885
20	V	E	0.15173675870402295	24.617771732140685	B	0.1574751401787093	25.5487667425938
21	A	E	0.5913626769421636	68.83461559606785	E	0.37550984781151087	43.70934628525987
22	I	E	0.4490364069979492	85.29446550926045	E	0.28664954621079036	54.44908130273963
23	I	B	0.0	0.0	B	0.08274231506560917	15.71690274671246
24	I	E	0.3458847628866051	65.70081071031063	E	0.32114076030542527	61.000687420015524
25	G	E	0.6088351179114508	51.08735474394984	E	0.42672339609766635	35.80636016655518
26	V	E	0.1683628916226567	27.31519553685982	B	0.20522180806583745	33.29518614060147
27	G	B	0.0	0.0	B	0.0	0.0
28	L	E	0.4141387167593429	81.9953245311823	E	0.4089136742738497	80.96081836947951
29	W	E	0.5159111867964894	136.93314719952423	E	0.46741173475053965	124.06042263748824
30	V	E	0.1464674235545106	23.7628747974838	B	0.11810112444265401	19.160726429576187
31	S	E	0.17396253732683817	21.863611691237022	B	0.21730844494926815	27.31132536122402
32	R	E	0.5500795183604698	137.11282074653067	E	0.6001178174136435	149.58536716852475
33	D	E	0.45395548455651674	70.531063635546	E	0.5243219944281566	81.4639082743027
34	K	E	0.28645220058246446	59.43596709885555	E	0.5207298258436005	108.04623156428868
35	K	E	0.3619573769118015	75.1025361354297	E	0.6227205074222739	129.20827808504762
36	G	E	0.3418004609657771	28.680476679638357	E	0.514466076888747	43.16884851173476
37	T	E	0.2859769865428511	42.34175262753453	E	0.5034967206555937	74.5477244602672
38	Q	E	0.34306269897165764	64.89717076446847	E	0.5223573772565236	98.81434505561657
39	K	E	0.415616740266739	86.23631743794569	E	0.6530965140815522	135.51099570678127
40	S	E	0.19300663991401992	24.257074504394026	E	0.24622988508130123	30.94617195701794
41	T	E	0.08039158961772441	11.902778758800277	E	0.2819419100383912	41.7443192002842
42	E	E	0.23699968612440211	44.3568612550431	E	0.5467178392487619	102.32371079379828
43	D	E	0.14748176780538266	22.914242263922304	E	0.29618701150413324	46.018575977397184
44	Y	E	0.09097302266162108	21.67978103049092	B	0.054738319427625415	13.044688902797413
45	F	E	0.16742971846154628	37.385381835278665	B	0.09503696999602124	21.22080503041158
46	L	E	0.23461818879623153	46.45205519976588	E	0.2760014053930465	54.64551825376928
47	A	B	0.13233225315002167	15.403474266662524	B	0.17060705936610684	19.858661710214836
48	G	B	0.1272422696525431	10.67689884654489	E	0.2712946654737709	22.764335379904114
49	K	E	0.2518625319957419	52.25895676379648	E	0.40020347011514534	83.03821801419151
50	S	E	0.1848903140934254	23.237014675261705	E	0.47608801609214046	59.83474186246022
51	L	E	0.17837994824551726	35.31744595312996	B	0.15810245593627564	31.302705250823216
52	P	B	0.11901670038596407	17.2336182158876	E	0.34750445630660554	50.31864527319649
53	W	B	0.16408413142210668	43.551210162055554	E	0.3113143337770523	82.62905047110523
54	W	E	0.377994838412838	100.32739001153547	E	0.3143872472480279	83.44466316457158
55	A	B	0.058632825813519515	6.824860924693672	B	0.08488455550124449	9.88056226034486
56	V	B	0.04230343899578662	6.8633099426764215	B	0.01863919810767739	3.02402350098958
57	G	E	0.08490140730262877	7.124077086763579	B	0.09314243352376853	7.815581596979417
58	A	E	0.10523440919935732	12.249285230805192	B	0.19013461448066468	22.13166912554937
59	S	B	0.0	0.0	B	0.0	0.0
60	L	B	0.06496039305576187	12.861508221110293	B	0.08859607377751896	17.54113664721098
61	I	E	0.19047063649792934	36.17989740278168	B	0.21896292195829395	41.592007025977935
62	A	B	0.028955608878913366	3.370432873505516	B	0.019346806909422615	2.2519683242567923
63	A	B	0.0365075765512335	4.24948191056358	B	0.07267922986499084	8.459862356284935
64	N	B	0.10220223860950978	17.258892033987916	E	0.41223494794316873	69.6141156591629
65	I	E	0.11507294551396711	21.85810600037805	B	0.2614472091303547	49.66189737431087
66	S	B	0.042908485745775146	5.39273848852902	B	0.17496720080305628	21.989877796928113
67	A	B	0.0670564723461618	7.805373381093234	B	0.15099480031697518	17.575794756895913
68	E	B	0.15368662697439742	28.76398910452822	E	0.30709892556183477	57.476634908152995
69	Q	B	0.06642368910927447	12.56536926880145	B	0.1434044523379993	27.12782024877933
70	F	B	0.1605908341625836	35.858327360163294	B	0.04259451356616417	9.510928934188797
71	I	B	0.10899182673623843	20.70299748854849	B	0.11088165070130869	21.061969550713584
72	G	B	0.08307379721060011	6.970722323941455	B	0.24738131155946144	20.75776585295441
73	M	B	0.10899798711174018	22.949526186376897	B	0.0425386420553496	8.95651108475386
74	S	B	0.05987657356171751	7.525287765236657	B	0.09790574179417255	12.304793628691607
75	G	B	0.11004304088166539	9.233711560380542	B	0.21114909491906597	17.717520554658826
76	S	B	0.06201479153174967	7.794018999710299	E	0.3758497989912607	47.236802737221645
77	G	B	0.10399017763387225	8.72581580525822	B	0.08318600497251574	6.980137677243795
78	Y	E	0.18922076795455423	45.09320121124982	B	0.20563225510342964	49.00422271369832
79	S	E	0.15169776956694586	19.06537567917376	E	0.38107459414029443	47.893454991552204
80	I	E	0.21903469096752465	41.60563954928131	E	0.2759880058078408	52.423921703199355
81	G	B	0.07656306704937677	6.424406956113204	B	0.1818359851515197	15.257857514064016
82	L	E	0.18623360683928591	36.872391818110216	E	0.27684425200740564	54.812393454946246
83	A	B	0.04627841957653793	5.386808038709015	E	0.2091834345527208	24.3489517819367
84	I	E	0.12859160116490595	24.425974641273882	B	0.23964780261898122	45.52110010747548
85	A	E	0.1770730430967956	20.61130221646701	E	0.25498801440061836	29.68060487623198
86	S	E	0.0416060854830739	5.2290528235127285	E	0.23537568571387035	29.58201618051923
87	Y	B	0.11595624415588317	27.63353254478852	B	0.1697987066845834	40.46472979000308
88	E	E	0.17425168650698747	32.61294564664777	E	0.2494192522419379	46.6813072496011
89	W	E	0.36012512824818066	95.58441153963211	E	0.4490883355070052	119.19702601026933
90	M	B	0.07414339492246189	15.610891800924351	E	0.14952532896687065	31.482558013974618
91	S	B	0.0	0.0	B	0.14875051077000276	18.69496419357395
92	A	E	0.17872485986740405	20.803573688565834	E	0.3275395877516497	38.12560801429203
93	I	E	0.36288414035365435	68.92984246017664	E	0.3937939036193576	74.80115199249697
94	T	B	0.0895604986020601	13.260327423021018	B	0.06348583688336681	9.399713008951291
95	L	E	0.1929673861001743	38.20561277397351	B	0.03875342657299563	7.672790927187405
96	I	E	0.32401026154692975	61.5457491808393	E	0.3040073291661457	57.74619217510937
97	I	E	0.28512572802678715	54.159632038688216	E	0.24639023859662665	46.801825821429226
98	V	B	0.07635563029776858	12.387937459509976	B	0.10718205582645901	17.389216737284713
99	G	B	0.1276753152395447	10.713235701750195	B	0.07770665963774723	6.520365810203369
100	K	E	0.27694372695656594	57.46305390621787	E	0.35836543569371615	74.35724425208917
101	Y	E	0.24777480337408042	59.047213392077104	B	0.27355725687188626	65.19142988513921
102	F	E	0.22301773737531186	49.797630578533386	B	0.0728456578922668	16.26570695076425
103	L	E	0.16754051919802043	33.17134739601607	B	0.1419571143901947	28.10608907811465
104	P	E	0.18740602953144306	27.136393076152956	B	0.14961365167110632	21.664056761976198
105	I	E	0.22774134163307466	43.25946784320253	B	0.2488862239563276	47.27593824050442
106	F	E	0.19106392970223918	42.66266486321298	E	0.24468190124734768	54.63502172952026
107	I	E	0.2877748042835736	54.6628240736648	E	0.28982556052652686	55.052365222013776
108	E	E	0.28548663591211637	53.431678777311696	E	0.43296607654385144	81.03393088594723
109	K	B	0.19791239170166863	41.064842154179225	E	0.3220119347110782	66.81425633320161
110	G	E	0.18587918159641043	15.597122127754798	E	0.4474269751173877	37.543597482100004
111	I	E	0.20977769139385516	39.84727248026279	B	0.18187357239107022	34.54688507568378
112	Y	E	0.17416811585510578	41.50600368943026	B	0.19350520559175133	46.11422554457026
113	T	B	0.08144663949075921	12.05898944300181	B	0.07584270968782839	11.22927159637987
114	I	E	0.14746315203528151	28.010625729101722	B	0.017256984169280704	3.2779641429548696
115	P	B	0.1469822122712801	21.28302433688136	B	0.08196105262650316	11.867960420317658
116	E	E	0.14267005077722222	26.70212670346491	E	0.18453405273859247	34.53739331055497
117	F	B	0.1450627995599285	32.39107251373644	B	0.05883184020521029	13.136561599421405
118	V	E	0.13599855489292265	22.06440554582777	B	0.037443923770962034	6.074902192600881
119	E	E	0.17055570094659112	31.921204989163993	E	0.29615491851901743	55.4283545500193
120	K	E	0.1630347899934223	33.828088575735194	E	0.3693909396448947	76.64492606691921
121	R	E	0.26157736179859326	65.20077320191736	E	0.290459669446265	72.39997720617602
122	F	E	0.1961343129569731	43.79483074016252	B	0.1889822407510525	42.19784453730251
123	N	B	0.18454661121069468	31.164386235150012	E	0.354302159542536	59.83100568194806
124	K	E	0.31682064055780945	65.73711470933989	E	0.5042123412769006	104.61901869154411
125	K	E	0.36580005315347225	75.89985302881396	E	0.5191376599365225	107.71587306022906
126	L	E	0.13873012285170944	27.467177023409953	B	0.11648502402752457	23.062869907209592
127	K	E	0.26366583497854024	54.70802409969732	B	0.18149771743826204	37.658961391264995
128	T	E	0.37196856121860683	55.07366517402693	E	0.3052602898339592	45.196838512816
129	I	E	0.38610920882900646	73.34144421706978	E	0.296728899187612	56.363654400686904
130	L	B	0.010560921670430296	2.0909568815284945	B	0.11723980019175251	23.21230803996508
131	A	B	0.07625531305581808	8.876118439697224	B	0.0730064572132636	8.497951619623883
132	V	E	0.4076575426075862	66.13835971265479	E	0.2660239153670716	43.159720029153696
133	F	E	0.253167402237952	56.529749245712296	E	0.28684596722828176	64.04983602240303
134	W	B	0.08616997339066967	22.871234337351545	B	0.15869035562630363	42.11959419033351
135	I	E	0.23411956290796826	44.47101097436857	B	0.14409615895140776	27.3710653928199
136	S	E	0.19589913868590147	24.620603750044097	E	0.29972216908631855	37.669082210768515
137	L	B	0.08586276276561233	16.999968399963585	B	0.22064982525038565	43.68645890132386
138	Y	B	0.03678360605742004	8.76590115954377	B	0.15832630969281128	37.730742862893855
139	I	E	0.20106478243792233	38.19225542408334	B	0.19688368759773242	37.39805645918927
140	F	E	0.18651975217642824	41.64799546347466	E	0.30777330235526507	68.72270068290713
141	V	B	0.20994388570979577	34.06129601755727	B	0.23031965039799496	37.3670600805707
142	N	E	0.15632758000866548	26.39903843606334	E	0.35270500705389607	59.56129454119143
143	L	E	0.13285022962714607	26.30301696387865	B	0.11652661272749426	23.07110405391659
144	T	B	0.10009830516918318	14.820555063349262	B	0.15536549783353382	23.003415609233016
145	S	B	0.13278875584140376	16.688890834147625	B	0.1562021876180653	19.63149093983845
146	V	B	0.12122891879940431	19.668179786015358	B	0.17332132783592397	28.119652228100307
147	L	B	0.06485301030979157	12.840247511235633	B	0.10375342755745096	20.542141122099714
148	Y	E	0.11038787714875317	26.306535003319368	B	0.21018926525460774	50.09020380282557
149	L	B	0.22783718551661453	45.109484360434514	B	0.12855394139858317	25.45239485750548
150	G	B	0.024353297565840315	2.0434851987496607	B	0.1735167432290999	14.559789924353773
151	G	B	0.004543426889806287	0.3812389503236456	B	0.043781738905640105	3.6737257115722612
152	L	B	0.11276200774116954	22.32574991267416	B	0.16479645537227983	32.628050199157684
153	A	E	0.18380779140818673	21.395226919912936	B	0.13959569806370026	16.24893925461471
154	L	B	0.030557208120601795	6.0500216357979495	B	0.20395377856635616	40.38080861835286
155	E	B	0.07893890965726612	14.774206331453927	E	0.3373434112024749	63.1371928406552
156	T	E	0.2036656015314961	30.154728962753314	E	0.3654384012267117	54.10680968562693
157	I	E	0.29374045937924476	55.796000259087535	E	0.4049487765885139	76.92002011298821
158	L	B	0.18509000157205896	36.645969411251954	E	0.31225481064098015	61.82332995880766
159	G	B	0.17039872569985579	14.298157073474899	E	0.546068258081514	45.82058753561984
160	I	E	0.24690981671114764	46.90051968428249	E	0.41436213195667615	78.70808696517064
161	P	E	0.22763421269267847	32.961433997899846	E	0.4745197406431645	68.71045844513023
162	L	E	0.22053444755996826	43.66361527239812	E	0.33511069289930245	66.3485660871329
163	M	E	0.14305102819962143	30.119393987430293	E	0.414199101135332	87.20962074404416
164	Y	E	0.3271825826929263	77.97088128155127	E	0.5049234153977502	120.32829912343786
165	S	B	0.047461917663848066	5.965013811992425	B	0.16480816872431991	20.713090645272526
166	I	B	0.11069236234371327	21.026014227188334	B	0.06646765956296286	12.625531933984794
167	L	E	0.3136247767389023	62.094569546535276	E	0.3845508218999787	76.13721722797679
168	G	E	0.20174439671529837	16.928372328380686	E	0.30900666256468146	25.92874905580242
169	L	B	0.06863517336047666	13.589077973640773	B	0.09703896300796283	19.212744285946563
170	A	B	0.07037352785487747	8.191478642307738	B	0.027991645471837384	3.2582275329218717
171	L	E	0.4583200174492162	90.74278025477032	E	0.34237400665181156	67.78662957699217
172	F	E	0.23627179726769404	52.7571296119034	E	0.3115469557346665	69.56531974599368
173	A	B	0.05233248301584692	6.091501023044581	B	0.0868666182952732	10.1112743695698
174	L	E	0.25278985499250556	50.04986338996618	B	0.18024708850131183	35.68712105237473
175	V	E	0.32816175292085725	53.24096279387988	E	0.309237215609481	50.170645860482196
176	Y	B	0.027860739376635163	6.639492800845926	B	0.21903828726687488	52.19901423856896
177	S	B	0.03482712502216451	4.3770730727856355	B	0.03478536182284808	4.371824273895547
178	I	E	0.2825529654371265	53.67093578478217	E	0.2358211860042596	44.79423428150911
179	Y	E	0.22804798072214574	54.34611428589455	E	0.3490663788741947	83.18600874950934
180	G	B	0.022756884648522657	1.9095301908575362	B	0.1695774861687947	14.229246864423562
181	G	B	0.026752491958605365	2.2448016002465763	B	0.11463800537585422	9.619275031087927
182	L	E	0.18465197058773886	36.55924365666642	B	0.05150878792590344	10.198224921449622
183	S	B	0.18964260297111443	23.83428234140966	E	0.3101512979265826	38.9798151234129
184	A	B	0.0	0.0	B	0.10069269929277647	11.720630197679181
185	V	B	0.0	0.0	B	0.10604707166987745	17.20507690772092
186	V	E	0.1359658081326123	22.05909271143502	B	0.13202917444485837	21.420413261933824
187	W	E	0.22888914126145815	60.751755873616226	E	0.38539347639279553	102.2911365041758
188	T	B	0.0	0.0	B	0.08448284181013838	12.508529558409089
189	D	B	0.0	0.0	B	0.1731571127788383	26.90342061244811
190	V	E	0.2292029197987673	37.18588170815201	E	0.363175761136718	58.92163548682113
191	I	E	0.2194191611126271	41.67866965334352	E	0.25346637416311485	48.14593777228366
192	Q	B	0.0	0.0	B	0.09461404454670011	17.898138806899258
193	V	B	0.04792412512187359	7.775210059772772	B	0.15955657031374237	25.886457967701563
194	F	E	0.5171285541781434	115.46963486243764	E	0.367550905762955	82.07044174781022
195	F	E	0.13682820252687591	30.55236934222612	B	0.14791437897180937	33.02780168061531
196	L	B	0.013196866563639123	2.61284761093491	B	0.09593378470561173	18.993930033864068
197	V	E	0.18685311427784473	30.315049260437533	E	0.24943774542699687	40.46877981807597
198	L	E	0.5045422473200267	99.89431954689209	E	0.34606240136563904	68.51689484638288
199	G	B	0.012527065936153797	1.0511461027026652	B	0.09075793977720828	7.615498726705546
200	G	B	0.0	0.0	B	0.07005504833510032	5.878319105798267
201	F	E	0.4334907742788646	96.79415498872768	E	0.32963958988174624	73.60522402469512
202	M	E	0.46204382482907486	97.28332731776172	E	0.3155111919195464	66.4308814586605
203	T	B	0.07889207405672488	11.680760484838686	B	0.05103758420883306	7.5566247179598225
204	T	E	0.04436578359933448	6.568797919717463	B	0.21848594623988538	32.34902920027743
205	Y	E	0.5011903957896016	119.43868322061995	E	0.5176077566047935	123.35110447648835
206	M	E	0.2193775957260592	46.189952780121764	E	0.28494337743279796	59.99482811847562
207	A	B	0.021266277445953483	2.4753946947089855	B	0.08202770957292088	9.548025394287992
208	V	E	0.1933797828662765	31.3739359722247	B	0.21895171344600153	35.52272598947929
209	S	E	0.3017949989143353	37.92959546355367	E	0.37284009532567364	46.85854318053067
210	F	E	0.2867902200766303	64.03738824091077	E	0.39848381138960887	88.97745024518576
211	I	E	0.23532780531482117	44.70051661955028	B	0.2528061797211721	48.020533838036634
212	G	E	0.18803720065024948	15.778201506562434	E	0.42289288137977976	35.48494167657732
213	G	E	0.29156388711173853	24.465125767545977	E	0.538624811640816	45.19600794478087
214	T	E	0.33725554354163567	49.93405577677458	E	0.47106201712924656	69.74544225615625
215	D	E	0.28156257561494846	43.74637737329454	E	0.49905454960143447	77.53810537157487
216	G	E	0.19031462922567355	15.969300538326268	E	0.25450861378684814	21.355817782854427
217	W	E	0.2970146243279588	78.83362158912682	E	0.3078975406744335	81.72216524580814
218	F	E	0.41075679957095795	91.7178857761992	E	0.37935923337520405	84.70712322034932
219	A	E	0.2552136195544732	29.706865316140682	E	0.4682741002714408	54.50710527159571
220	G	E	0.1426414555288206	11.969044533423336	E	0.37271214751493476	31.274276297978172
221	V	E	0.2219124891481281	36.003082239392306	B	0.13413458430402528	21.76199495748506
222	S	E	0.2896571755499013	36.404113823111594	E	0.42568760297529673	53.5004179419353
223	K	E	0.3278449183442157	68.02454210724132	E	0.5221755309466076	108.34620091611163
224	M	E	0.23583241502516822	49.65451498354917	B	0.14370866625041973	30.257859679025874
225	V	E	0.3233283779243463	52.45679603444595	B	0.20983143527394088	34.04305205884417
226	D	E	0.390985266002148	60.74738077875374	E	0.6664756108289688	103.55031565449688
227	A	E	0.3208386409607088	37.34561780782651	E	0.447082111084659	52.040357730254314
228	A	E	0.27803250573377786	32.36298366741175	E	0.3261086643433956	37.95904852957125
229	P	E	0.31405904415806835	45.4757495940883	E	0.4506126127683534	65.24870632885758
230	G	E	0.27176461611706954	22.803768938383303	E	0.4809947918379597	40.360272983123195
231	H	E	0.365650959632968	72.58537199674048	E	0.44923831620730803	89.17829815031271
232	F	E	0.38788368343567203	86.61054767435121	E	0.31218083745081604	69.7068591943927
233	E	E	0.4010597014589988	75.06233372506621	E	0.38813577069585314	72.64349084343587
234	M	E	0.29209980503729627	61.50161395060273	E	0.25218075335252216	53.09665761837354
235	I	E	0.36462285312903964	69.26011095186108	E	0.23781067545500628	45.17213780267844
236	L	E	0.39659913350488346	78.52266244263188	E	0.4190943663002795	82.97649358379235
237	D	E	0.26114418451335325	40.573971947839695	E	0.5558724974074726	86.36590992219902
238	Q	E	0.2806268327106227	53.0861779438685	E	0.5895483321154114	111.52485798627235
239	S	E	0.3068940854394612	38.57044865803148	E	0.4749262508687603	59.688731209185796
240	N	E	0.2828093308881747	47.75801170708607	E	0.5334707254838925	90.08720141246494
241	P	E	0.35275253826454545	51.07856754070618	E	0.5254777355283825	76.08917610450979
242	Q	E	0.38625672170600056	73.06818404512413	E	0.5821541421119621	110.12609906331987
243	Y	E	0.3483918299219975	83.02525698871123	E	0.38433819701979494	91.59163573178733
244	M	E	0.27307904231643243	57.49679235972485	E	0.36079443036085884	75.96526731247883
245	N	E	0.28355992206172576	47.88476403856363	E	0.62235586345556	105.09723466174043
246	L	E	0.2629394283256813	52.05937741420164	E	0.44304232439892854	87.71794980774386
247	P	E	0.20811451763885205	30.13498215410578	E	0.24414120003214687	35.35164576465487
248	G	E	0.20431325688981414	17.143925385624303	E	0.3540383085584762	29.707354471141734
249	I	E	0.27646767532423344	52.51503492783814	E	0.4085016956224614	77.59489708348654
250	A	E	0.18496076251258536	21.52943275646494	E	0.28197821263424444	32.82226395062605
251	V	E	0.13099718493559306	21.25298328395062	B	0.18151456002199834	29.448922217969013
252	L	E	0.15323799267399218	30.339590169523714	E	0.23812425143116642	47.14622054085664
253	I	E	0.28483314709998836	54.104056291642785	E	0.2760083951728745	52.42779466308751
254	G	E	0.22497254753177817	18.877446463391507	E	0.32210891527523966	27.028159080745358
255	G	B	0.15816835269876556	13.271906474953417	B	0.13720133305459437	11.512563856611013
256	L	E	0.16766926576559382	33.196837928929924	E	0.18504333995648486	36.63673087798444
257	W	E	0.2760784134349853	73.2767324939138	E	0.42210482343444367	112.03506223597005
258	V	E	0.3439551538409067	55.8032841591487	E	0.3221659921787571	52.26821057108155
259	A	E	0.1729862258856084	20.13559669308482	E	0.26613289295907705	30.97786874043657
260	N	E	0.10109897214599146	17.07258342629358	E	0.3050894079612637	51.5204483224186
261	L	E	0.21516988712235535	42.60148595135514	E	0.3725466087036132	73.76050305722839
262	Y	E	0.18926755776735987	45.104351691539534	E	0.40782313296693107	97.18833081734934
263	Y	B	0.09719803550639122	23.163263841528092	E	0.24057499537281454	57.331427147295436
264	W	E	0.14123044728339465	37.48538531795861	B	0.17773890891206656	47.17546120344071
265	G	B	0.0	0.0	B	0.11109914178912073	9.32232898752512
266	F	B	0.05967467341591842	13.324757827040424	B	0.1987757371824187	44.38463435546227
267	N	B	0.022438845611129687	3.7892478583514704	E	0.23315526318646984	39.37292929429916
268	Q	B	0.13970458942884062	26.42791718225378	B	0.13834312372098273	26.170368714298302
269	Y	B	0.04413686975731351	10.518257431865383	B	0.22509459114022595	53.642292014627245
270	I	B	0.01795423226696806	3.4104064191105827	B	0.0502761021702276	9.549945607234731
271	I	B	0.03203744432244168	6.085512549047797	B	0.08595468232899753	16.32709190839308
272	Q	B	0.0	0.0	B	0.0	0.0
273	R	B	0.06966732851211557	17.365278304929927	B	0.12725046427462017	31.71845072509182
274	T	B	0.12473924823123167	18.46889309311616	B	0.14700199328180813	21.76511512530451
275	L	B	0.10082480699646257	19.962303537229626	B	0.08286903122915878	16.407239493061148
276	A	B	0.08104376662758966	9.433494435451438	B	0.1747948411386137	20.34611950853464
277	A	B	0.1152293062499759	13.412691247497197	B	0.18236498734320844	21.227284526749465
278	K	E	0.3128706459565466	64.91753032952386	E	0.6132305638886976	127.23920970126586
279	S	B	0.11100157467997383	13.950677905779113	E	0.26847706044028113	33.742196956134535
280	V	E	0.0754131886896493	12.235035733008704	B	0.20335550536086044	32.992397189746
281	S	E	0.23372488051322005	29.374542982901495	E	0.5256520613377329	66.06395106892627
282	E	E	0.2179140174910163	40.78478751361861	E	0.4358888553949942	81.58095817572712
283	A	B	0.06623884327741605	7.710201357491229	B	0.15423385738768045	17.952820999926004
284	Q	E	0.23403740080057467	44.272855109444706	E	0.30216204142858655	57.159993377045716
285	K	E	0.3786861592491046	78.57359118259672	E	0.4162891457132283	86.37583484403774
286	G	B	0.10195550733349977	8.555086620353965	B	0.12638411913286604	10.60489143643879
287	I	B	0.03442688920676984	6.53938760482593	B	0.22318478890051235	42.39395065165232
288	V	E	0.30175139111877153	48.9561456951095	E	0.4088091699801362	66.32519973757731
289	F	E	0.28417784025135534	63.45406994972513	E	0.3728144390295859	83.24573609091622
290	A	B	0.0	0.0	B	0.09731025513464794	11.326913697673021
291	A	B	0.053076007351233995	6.178047255683637	B	0.2641870300496341	30.751370297777413
292	F	E	0.45380414009671816	101.3299264421962	E	0.5047446640299291	112.70443603124286
293	L	E	0.18068482680472328	35.77378885906717	B	0.1840477562215739	36.439615254309416
294	A	B	0.11230993160487002	13.072876038806871	B	0.1777161051922846	20.686154644381926
295	L	E	0.2948191860845244	58.37125065287499	E	0.3488454845554442	69.06791748713239
296	I	E	0.3787703969571983	71.9474369020198	E	0.4370461004951008	83.01690678904438
297	V	B	0.05727827915765295	9.292828010537615	B	0.1840930543648429	29.867257140152116
298	P	B	0.09829690653228916	14.23339206587547	B	0.195103446278516	28.25097902112912
299	F	E	0.33875772749635036	75.64121297266007	E	0.3962400921135062	88.4764501680248
300	L	E	0.2859084038587545	56.607004879994804	E	0.33363117900275785	66.05563713075603
301	V	B	0.02272682139458962	3.68719950305822	B	0.18896500697009277	30.657682730827855
302	V	E	0.22909971002642832	37.16913695468773	B	0.21468019958213144	34.829715580205004
303	L	E	0.3393891435231976	67.19565652615789	E	0.21271566857377608	42.115575220921926
304	P	E	0.16657240650613037	24.11968446208768	B	0.055585536340622715	8.04878566212217
305	G	B	0.09563522797295393	8.024751979210563	B	0.05145373679474849	4.3174830544473455
306	I	E	0.20669851634629013	39.26238317997781	B	0.13756193873517342	26.12989026274619
307	A	E	0.20803269168770322	24.215005312448657	B	0.0	0.0
308	A	E	0.08306168489691201	9.668380122000558	B	0.0	0.0
309	Y	E	0.31759954031114135	75.6871464515481	E	0.30107427953883453	71.74901155689966
310	V	E	0.32513731457558864	52.75027791674351	B	0.15075682086092831	24.45878661647701
311	I	E	0.3640034653813303	69.14245824918369	E	0.262387508082085	49.84050716019204
312	T	E	0.2988717974500326	44.25095833045183	B	0.12577950122827	18.622912951857657
313	S	E	0.3227721468247462	40.5660034129341	E	0.4539568757734489	57.05330014720706
314	D	E	0.35234728300124446	54.74419735990335	E	0.6498005562219721	100.9595124202078
315	P	E	0.35346307155053713	51.18145276051778	E	0.5191797098808298	75.17722199074417
316	Q	E	0.4671601844398038	88.37269209047767	E	0.5546112722423915	104.91581437009319
317	L	E	0.4622293429974954	91.51678762007413	E	0.435964787878942	86.31666835215172
318	M	E	0.4865607124473245	102.44535800578419	E	0.4514703911022044	95.05709084656914
319	A	E	0.44336706190637715	51.6079260059023	E	0.5019371558649638	58.42548494268179
320	S	E	0.3482069922766857	43.762654789333865	E	0.4836506052481714	60.78520806759018
321	L	E	0.3475616602339169	68.81373310971321	E	0.4029845606289289	79.78691315892164
322	G	E	0.43137923050891386	36.19703123200296	E	0.5244146239863571	44.00363109869522
323	D	E	0.33740665238637185	52.4228715812706	E	0.5217035557106598	81.05708145076522
324	I	E	0.333496849752734	63.34772661053182	B	0.16101503338717021	30.58480559189298
325	A	E	0.3750761599140786	43.65886501399875	E	0.3443692727945844	40.084583353289624
326	A	E	0.46951219613273326	54.651219629850154	E	0.6804915156928514	79.20921242664791
327	T	E	0.41326979020254384	61.188725137388644	E	0.49652364537094373	73.51529093362193
328	N	E	0.32078406401123005	54.170804889576424	E	0.27402431118834475	46.274485430375776
329	L	E	0.34832159852596967	68.96419329215674	E	0.32767393903987513	64.87616319050488
330	P	E	0.5410376029358496	78.34224490511103	E	0.6378353202950956	92.35855437872985
331	S	E	0.39954204629662077	50.2144443785593	E	0.6894270818707736	86.64719564951884
332	A	E	0.15699489613591594	18.274205910220616	E	0.39478691352831885	45.95319673469632
333	A	E	0.24861823243791326	28.939162255773105	E	0.2774616467448417	32.29653568109958
334	N	E	0.35220749656985617	59.47727994575161	E	0.5239218332876368	88.47467998728322
335	A	E	0.20020367167099692	23.303707382504044	E	0.38903260716187577	45.283395473642344
336	D	B	0.0896675840578615	13.931652535069942	B	0.2731385723171049	42.437539980908596
337	K	E	0.18849531064840264	39.11089200643706	E	0.2984143710770673	61.9179978547807
338	A	E	0.18095729455501572	21.06342908620383	B	0.07160285740149402	8.334572601533905
339	Y	E	0.06278518746933599	14.962338025817461	B	0.036504101644770054	8.699292462965152
340	P	B	0.030521369240998963	4.41949426609665	B	0.0888485035458802	12.865263313443453
341	W	E	0.26898168843895437	71.39311974546727	B	0.20736306379622466	55.038304392793954
342	L	E	0.2426489776784005	48.042071090546514	B	0.06750116187383337	13.364555039400269
343	T	B	0.02034062646456962	3.011633154344178	B	0.11419191027026566	16.907254234615536
344	Q	B	0.22000058819737212	41.617511269296884	E	0.411165685989227	77.78021281858206
345	F	E	0.3063965524759691	68.41528620235914	E	0.4273821653594212	95.43016370310515
346	L	E	0.22885182367058424	45.31037256853897	E	0.2726172213998876	53.97548366496375
347	P	B	0.09612399461600742	13.918754420397875	E	0.2904919031019321	42.06322756915978
348	V	B	0.2014005671083508	32.67522800765884	E	0.4252355604333684	68.99021732470969
349	G	B	0.14313148484327157	12.010162893198917	E	0.260096815408721	21.824723780945778
350	V	E	0.23163369094520544	37.58025001895013	B	0.20655062836754998	33.51077394635131
351	K	E	0.26363082174714425	54.70075920431496	E	0.388051868882192	80.51688227436603
352	G	B	0.12440109976275125	10.438496281092457	B	0.14093685564507508	11.82601155717825
353	V	B	0.13747319072343547	22.30365046297017	B	0.11482370021599565	18.628997123043135
354	V	E	0.23617149308400498	38.31646303794897	B	0.1634678028096598	26.52101632783921
355	F	E	0.23148330585617377	51.68790736462504	B	0.24059280820315407	53.72196814368227
356	A	B	0.04645747520754749	5.407650114158528	B	0.05955663816028428	6.932392681857091
357	A	B	0.018529652308203998	2.1568515286749452	B	0.04447677854602153	5.177097022756906
358	L	E	0.2508239159361275	49.660627116193886	B	0.21160263949772093	41.89520659415377
359	A	E	0.13262527642590397	15.437582175975223	B	0.2110647242090748	24.567933897936307
360	A	B	0.03293637953712855	3.8337945781217635	B	0.10609833479747151	12.349846170425684
361	A	B	0.06936653108705504	8.074264218533207	B	0.0779676307925482	9.075432224252612
362	I	E	0.27499341010262124	52.2349982489929	E	0.28366468206724643	53.882106358673454
363	V	E	0.07117499325864429	11.54743090628245	B	0.14801896691049865	24.014597191559304
364	S	B	0.08032511133857376	10.09525999303195	B	0.08910433791639014	11.198633189331913
365	S	B	0.08203605782116372	10.310291746963856	B	0.2029109032626983	25.501842322055925
366	L	E	0.331917342102757	65.71631456292485	E	0.26418998780848324	52.306975686201596
367	A	B	0.04148839543446235	4.829249228571418	B	0.17567826546752696	20.448950100420138
368	S	B	0.15275086837740473	19.197729137672226	B	0.15832803376370527	19.89866728342248
369	M	E	0.2014791186364805	42.42142842891097	E	0.30934142760226524	65.13183758165695
370	L	E	0.16158001717725878	31.99122760092547	B	0.23882446488536313	47.28485580265305
371	N	B	0.09207692616412522	15.549030521335826	B	0.1682281366413652	28.408685434627344
372	S	B	0.026090395334257735	3.279040885609512	B	0.11080778592131163	13.926322534590446
373	T	E	0.17222988510691123	25.500356788929277	B	0.24286414276509177	35.95846497779949
374	A	B	0.020041805622828632	2.3328661744972528	B	0.024742501663740313	2.8800271936593727
375	T	B	0.0319344255910526	4.728211053011248	B	0.020877110859666925	3.091065033882285
376	I	E	0.16178910451600964	30.73184040281603	B	0.06683084405035503	12.694518827364936
377	F	E	0.2853352595207607	63.71251009839066	B	0.23061296506993997	51.493568970466896
378	T	B	0.028576139349096627	4.230983192027247	B	0.06914864587491354	10.238148508239698
379	M	B	0.07854572217244432	16.537801803408154	B	0.11255462972299449	23.69837728817649
380	D	E	0.23542830998325767	36.578496522098746	B	0.2060088057196951	32.00758814466903
381	I	E	0.26718501533719186	50.75179366329959	B	0.19665129743454185	37.353913947691225
382	Y	E	0.1094108009690545	26.07368797893538	B	0.19312608823309138	46.023878086828006
383	K	E	0.28606726642566027	59.35609711066025	E	0.2524376901104091	52.37829632100879
384	E	E	0.31505204436584905	58.965140623512305	E	0.41621750676322045	77.89926856580433
385	Y	E	0.4011501570066199	95.59809391624758	E	0.37562898465519917	89.51614333318051
386	I	E	0.3297988768050218	62.64529664911389	E	0.33123661301917906	62.91839464299306
387	S	E	0.27773563010237845	34.905813991266925	E	0.4231978501034511	53.18750580100174
388	P	E	0.4111017252458262	59.52752981559564	E	0.5060720847532646	73.27923787227272
389	D	E	0.3533471872707702	54.899552486259566	E	0.6763347751852153	105.08213402052691
390	S	E	0.2550806495861232	32.05853603998396	E	0.3819499323047486	48.00346749206081
391	G	E	0.2964759386719899	24.87729601396667	E	0.4950461977641779	41.53932645439217
392	D	E	0.2615555676101241	40.637888539584985	E	0.34482947638084654	53.57615574529213
393	H	E	0.32694556883906234	64.90196487024227	E	0.6261846885792115	124.30392252985926
394	K	E	0.3387547058287829	70.28821391241416	E	0.46330557234632774	96.13127320613955
395	L	E	0.20309415501130768	40.210611750688805	B	0.10292040370517855	20.377210729588302
396	V	B	0.08784545925116823	14.252047308909534	B	0.10409545670176946	16.88844689529508
397	N	E	0.42808467245531673	72.29065863752933	E	0.4660307056984865	78.6986052713034
398	V	E	0.3337750988877145	54.1516720435428	E	0.3329516937823494	54.01808279924837
399	G	B	0.06377751344212945	5.351571152929082	B	0.13605377031255161	11.416271866926206
400	R	E	0.3054951595964236	76.14772348100455	E	0.391348064176944	97.54741847674507
401	T	E	0.6004070536298728	88.89626836043897	E	0.4089077301113134	60.542878520281064
402	A	E	0.2622636070467682	30.52748386024382	E	0.26571133278913406	30.928799136655204
403	A	B	0.0	0.0	B	0.09976064135993251	11.612138654296144
404	V	E	0.367838914610656	59.67818550643283	E	0.3687961748633853	59.83349140983563
405	V	E	0.5486861023836477	89.018833250723	E	0.47321360969858584	76.77417603749858
406	A	E	0.04115014412456108	4.78987677609891	E	0.31394091670496055	36.54272270445741
407	L	E	0.13088205136753345	25.913337350257947	B	0.08831061804963888	17.484619267648004
408	I	E	0.5872062513459527	111.53982744316372	E	0.3094874318188959	58.78713767399927
409	I	E	0.38851253873966296	73.79795673359898	E	0.3556230087932857	67.55059052028462
410	A	B	0.08050869786496737	9.371212431482201	B	0.06702857866931297	7.80212655710803
411	A	E	0.10281064083267004	11.967158592922793	B	0.22173898935698919	25.81041836115354
412	L	E	0.43316795023535976	85.76292246709889	E	0.33190534054980714	65.71393837545632
413	I	E	0.2207915519337979	41.93935528982491	E	0.25480890240155085	48.400951011174584
414	A	B	0.046469738151996745	5.4090775208924216	B	0.0630444587411563	7.338374997470594
415	P	E	0.2766284263622747	40.05579613725738	B	0.19962750126532394	28.90606218321891
416	M	E	0.31043697993160746	65.36250612459996	E	0.3584191242895274	75.46514661916
417	L	E	0.19516713705966252	38.64114146644258	E	0.2744552532470959	54.33939559039252
418	G	E	0.2098819320582463	17.611192919007447	E	0.4033421732503581	33.844441757437544
419	G	E	0.2781162749517495	23.3367366312013	E	0.39466061455565443	33.11597216736496
420	I	E	0.3810043366748317	72.37177375138428	E	0.32211307368223135	61.18537834593984
421	G	B	0.1702837956877177	14.288513296156392	E	0.5107644590290362	42.858245757126426
422	Q	E	0.23576114727978664	44.59893623091724	E	0.4130705256331865	78.1405513340299
423	C	E	0.22005581466687923	31.133496659070072	B	0.1771447155069345	25.06243434992109
424	F	E	0.2812289444294984	62.7956110016627	E	0.23979875191904085	53.54466331600263
425	Q	B	0.17108795766372697	32.36470895124723	E	0.3177806338446847	60.114562504399
426	Y	E	0.2064022201116129	49.187713074798474	E	0.25909552752520865	61.745055164532474
427	I	E	0.31421539673544446	59.68521460989767	E	0.2569302857731769	48.80390778261495
428	Q	E	0.1591874668348791	30.11349310115408	E	0.2113379183872752	39.978794021320844
429	E	B	0.08884971445216161	16.629112556866566	E	0.26200391921760213	49.036653520766414
430	Y	E	0.28600424451206463	68.15767150967012	B	0.21763329793633587	51.8641912312082
431	T	E	0.09387581154066768	13.899252656711257	E	0.29428809384868704	43.572295175236604
432	G	B	0.07190082490620735	6.033198217879859	B	0.2683655212240403	22.518550885909217
433	L	E	0.14480671960436323	28.670282414467877	B	0.20586731323615462	40.75966934762626
434	V	E	0.13892520641392614	22.539225488595378	E	0.2790202618959754	45.26824729000305
435	S	B	0.04586402270437814	5.764190373486246	E	0.27808137876940286	34.949267683738555
436	P	B	0.21205971559004588	30.706246817438647	B	0.19056127830549097	27.593273098635095
437	G	B	0.11062525119365953	9.28256482765997	B	0.20256194408262038	16.996972727972675
438	I	E	0.14541169237812707	27.620950967225234	B	0.13489906361910253	25.624077134448523
439	L	E	0.20788295142101365	41.15874555184649	B	0.15576561970685943	30.8400350457611
440	A	B	0.12417933999170963	14.454475175035002	B	0.01455495561653583	1.6941968337647708
441	V	B	0.05451940991445618	8.845229064521371	B	0.04545521292804702	7.374653745446349
442	F	E	0.2257810760141088	50.414656463190354	B	0.16195643986718639	36.163253457944045
443	L	E	0.31259631366211454	61.89094414196206	B	0.1790417210808507	35.448470356797635
444	L	B	0.0790406559002163	15.649259461683828	B	0.1257059007194028	24.88851128343456
445	G	B	0.12631567058098814	10.599147918450715	B	0.17358469924732148	14.565492113842744
446	L	E	0.2831461935734831	56.06011486561392	E	0.38236739246557483	75.70492003425916
447	F	E	0.28031177023497444	62.59081517576744	E	0.33074160878779024	73.85129382622569
448	W	B	0.20073890651577486	53.280120567416965	B	0.17331939327284637	46.00243336247889
449	K	E	0.259180214079634	53.777302619383256	E	0.48104872306954094	99.81279954969905
450	K	E	0.3943898502960633	81.83195003793018	E	0.570792963911289	118.43383208195335
451	T	E	0.126408112433534	18.715985126909043	B	0.15057466950257228	22.29408556655085
452	T	B	0.13176824371541798	19.50960616450479	E	0.28415622930330386	42.07217131064717
453	S	E	0.2565994896931755	32.249423864638295	E	0.5523636983048135	69.42106960294896
454	K	E	0.37046288139310946	76.86734326025629	E	0.6521650355054828	135.31772321703264
455	G	B	0.06940720473078982	5.823958548960573	B	0.10075287697442245	8.454173906923787
456	A	B	0.02596056018868649	3.0218092059631076	B	0.04385655244113937	5.104902704148623
457	I	E	0.3671286255571141	69.73608242457382	E	0.39761072415255033	75.52615705277694
458	I	E	0.2680315623759939	50.912595273320036	E	0.38795091260004333	73.69127584837823
459	G	B	0.08892816029131301	7.461961930044074	B	0.03752456528604048	3.1486862731516565
460	V	B	0.09893549651963582	16.051294955345718	B	0.07887521696320274	12.796715200110013
461	V	E	0.29026741600239464	47.09298557222851	E	0.36669889260857186	59.4932283368147
462	A	E	0.21463811890816897	24.98387704091087	B	0.2475126277927552	28.81046987507671
463	S	B	0.08931704106827475	11.22536572146077	B	0.08067286847872232	10.138966110405821
464	I	E	0.18863725485628122	35.83164655995061	B	0.207900882643816	39.490772658192846
465	P	E	0.41526415981374093	60.130250341029694	E	0.42765531409094704	61.92448948036913
466	F	E	0.2618014711373957	58.45765049026909	B	0.2741186081964964	61.20794402419568
467	A	B	0.0	0.0	B	0.05137443987796733	5.979984801795398
468	L	E	0.2238414929089956	44.31837718105204	E	0.34360373046279324	68.03010259432844
469	F	E	0.45863405220941533	102.40839751784034	E	0.4527145424003175	101.08663017256688
470	L	E	0.23674161122863654	46.87247160715775	B	0.14854259356369234	29.40994809967545
471	K	E	0.22272147932409736	46.212479744956966	E	0.3264970604561608	67.7448750740488
472	F	E	0.4242126928080411	94.72245217710748	E	0.38925558214767314	86.91687893775394
473	M	E	0.4049519573963556	85.26263462980268	E	0.3739271287948692	78.73035696775972
474	P	E	0.1387519885882176	20.09128794757391	E	0.4240326634805227	61.39992967197969
475	L	E	0.23834648743656367	47.190221047565245	E	0.3113283808854674	61.63990613151369
476	S	E	0.30943436953123	38.88971156268499	E	0.37081224260020174	46.60368264999336
477	M	E	0.3658889043223378	77.03790880506823	E	0.2624508427253551	55.259024935823525
478	P	E	0.14047779023612958	20.341184026191566	E	0.2635988025007944	38.169106602115036
479	F	E	0.2961169459201546	66.11995285451131	E	0.35746789045467847	79.81900525962516
480	M	E	0.4000067068995555	84.2214121377014	E	0.4187652531506918	88.17102405087816
481	D	E	0.15429587819659704	23.972950595405283	E	0.3227442711187646	50.14477740372246
482	Q	E	0.08925944688406667	16.88520956705889	E	0.2169064633540829	41.032195672691856
483	M	E	0.15549871939502002	32.74025536862147	E	0.2721478343610382	57.300726524716595
484	L	E	0.4282502490006306	84.78926679963485	E	0.5330372888046351	105.53605281042971
485	Y	E	0.31769367309657404	75.70957923564455	E	0.45930344924718136	109.4566049900958
486	T	B	0.0735875834265776	10.89537760213908	B	0.1549154648160648	22.936783720666554
487	L	E	0.2220123014288553	43.956215559899064	E	0.31568583268169353	62.502638012648504
488	L	E	0.43796076834714887	86.71185252505201	E	0.4710425618350238	93.26171681771636
489	F	E	0.2638978559247477	58.92575224943691	E	0.27635572900483185	61.707470729488904
490	T	B	0.008432827102654888	1.2485643808190827	B	0.0711512743716908	10.53465768347254
491	M	E	0.31400869992662567	66.11453176955104	E	0.2234095937431444	47.03888996261905
492	V	E	0.4503732855553585	73.06856184850136	E	0.4756747985612015	77.17347931856933
493	V	E	0.2240786809274165	36.35452519366406	E	0.3416688002960113	55.43234616002488
494	I	B	0.1753402696428234	33.305884218654306	E	0.2144879292103455	40.74198215350513
495	A	E	0.27394376617495825	31.887054382765143	E	0.26068676631604076	30.343939599187145
496	F	E	0.4659501938866462	104.04201879294924	E	0.34910519874710144	77.95169982824028
497	T	B	0.11203334710660862	16.587657372604472	B	0.12311929170722966	18.229042330172422
498	S	B	0.17308274410388585	21.753039278976374	B	0.14865908522972127	18.68347383167137
499	L	E	0.4951739659675771	98.0394935219206	E	0.43860940642967233	86.84027637901083
500	S	E	0.4080860780815782	51.28825829329275	E	0.3637773569952192	45.71953822715915
501	T	E	0.3297520996670688	48.82309587670621	E	0.2791198669934903	41.32648750705617
502	S	E	0.3959943130557996	49.768565264852896	E	0.46603898483082173	58.57177961353768
503	I	E	0.6266410150379997	119.03046080646804	E	0.48722723993447004	92.54881422555258
504	N	E	0.5080427015711493	85.79317101431998	E	0.6902362327257483	116.56019262039712
505	D	E	0.47274402235983	73.4502387540468	E	0.7552683031469891	117.34603625994771
506	D	E	0.46411733738800687	72.10991070997463	E	0.8510592248090721	132.22907175858555
507	D	E	0.427160065563219	66.36785938655734	E	0.6863435234901977	106.63719324467202
508	P	E	0.4162879644930503	60.27849725859369	E	0.6292783057673172	91.11949867510755
509	K	E	0.5198819814412359	107.87031232924204	E	0.6438798567205694	133.59863147095095
510	G	E	0.3623078865252076	30.40125475833017	E	0.4408949380431719	36.99549425120256
511	I	E	0.417700310992198	79.342174072968	E	0.32090536552657534	60.95597418177298
512	S	E	0.4311915237239627	54.19215070162763	E	0.4469010172828414	56.166519852107506
513	V	E	0.3594015906027913	58.30931405939687	E	0.18184150998641505	29.50196658019598
514	T	E	0.295260275106529	43.716236332272686	E	0.3268346314923099	48.391135538751406
515	S	E	0.3043022567828963	38.24470763247441	E	0.45356405766508506	57.003930767347896
516	S	E	0.2735938624797575	34.38527663645592	E	0.3089976739848867	38.834827666420566
517	M	E	0.24512798185636467	51.611696579857586	E	0.14909155189442969	31.39122625137217
518	F	E	0.41304029894358446	92.22776835111297	B	0.13600021727438916	30.367488515198353
519	V	E	0.42304434829064486	68.63471506667423	E	0.38459127911111013	62.39608912298651
520	T	E	0.3445437834709999	51.013152580716245	E	0.2801771944921899	41.48303541651364
521	D	E	0.2236489869818773	34.748343107374275	E	0.26684725862775976	41.46005857299504
522	R	E	0.4819495024721957	120.1307329862195	E	0.5377264635921732	134.0336983149851
523	S	E	0.418839899280743	52.63979854160378	E	0.44605051119590144	56.059628247100896
524	F	E	0.3039587230138029	67.87094326175205	E	0.3154000302489036	70.42567275427768
525	N	E	0.36909222374920647	62.3286038245285	E	0.4315608454650812	72.87767997368827
526	I	E	0.5688290209195719	108.04907252367268	E	0.5142411449168777	97.6801054769609
527	A	E	0.22991670924961655	26.762304956655367	E	0.4206090123492685	48.95888903745486
528	A	B	0.1408490716101988	16.394831935427142	E	0.3058926476125551	35.60590418210141
529	Y	E	0.48989644946195005	116.74722287127732	E	0.3518283543389773	83.84421512252167
530	G	E	0.35612542723619167	29.882484599388842	E	0.25411393767060353	21.32270050994034
531	I	E	0.21928146154451186	41.65251362038003	E	0.32485422125967695	61.70605932827563
532	M	E	0.3332688083852941	70.16974760552368	B	0.22503993723558888	47.38215878495324
533	I	E	0.5068358536612225	96.27347040294921	B	0.2557354353371048	48.576945942283054
534	V	E	0.3728796503762947	60.49599447705006	E	0.2715825123087313	44.06154679696857
535	L	E	0.26071720420197075	51.61939925994819	E	0.18418935279093185	36.467649959076596
536	A	E	0.3030264602647498	35.272279974816875	E	0.3342707312904405	38.90911312220727
537	V	E	0.38240685210256914	62.04168768512082	E	0.2814646423193216	45.66482356988674
538	L	E	0.2527334492963277	50.03869562617992	E	0.2231586991735282	44.18319084936685
539	Y	E	0.13427915452046882	32.00006531377292	E	0.41717217827297765	99.4163018042333
540	T	E	0.2946690817551725	43.628704244670836	E	0.32994276179690085	48.85132531164914
541	L	E	0.277928853371008	55.02713367892587	E	0.33125628439250604	65.58543174687227
542	F	E	0.2022612348004501	45.162911118592504	B	0.3114909774823832	69.55282036204134
543	W	E	0.3876094365584683	102.87929665134867	E	0.37117016342062303	98.51598477510177
544	V	E	0.2600063210889188	42.18342553346619	E	0.35221474961056326	57.14332097681778
545	N	E	0.278464753365355	47.0243429008075	E	0.44214324383896336	74.66472958708574
546	A	E	0.14910000509225127	17.35524059273805	E	0.4587766311526121	53.40159986616405
547	D	E	0.22708046519386527	35.28149187717085	E	0.4615377079141867	71.70911367862719
548	A	E	0.1448457907902051	16.860050047979875	E	0.33599387677863596	39.10968725703323
549	E	E	0.23679502582140333	44.31855703273384	E	0.5068162537738418	94.85573005631223
550	I	E	0.31217972696052715	59.29853913615213	E	0.40369332033284094	76.68154619722313
551	T	E	0.21542472959412037	31.89578546370546	E	0.27240485247262314	40.33226245709658
552	L	E	0.24403959463403088	48.31739934159177	E	0.23600014750132062	46.725669203786474
553	I	E	0.2819102482900358	53.5488516626923	E	0.32682046291685307	62.079546931056235
554	I	E	0.2329773557790427	44.25404873022916	E	0.4329366967094545	82.23632553996087
555	F	E	0.20632787418683804	46.07095102717906	E	0.28169079500452854	62.89873761656118
556	G	E	0.20423253648841372	17.137152136742795	E	0.2655643978515699	22.28350862372523
557	V	E	0.32191917473181175	52.22816690848914	E	0.40573633196847103	65.82666249856474
558	M	E	0.258227139537754	54.369724229674105	E	0.3224149319157682	67.884463914865
559	A	E	0.34700929927525026	40.39188243563913	B	0.22633810206487182	26.34575508035108
560	G	E	0.3108774919415459	26.085730348815115	E	0.3676455871646953	30.849141218989583
561	V	E	0.34176551040036446	55.44803640735513	E	0.36460925368442554	59.1542053177612
562	I	E	0.31220564905031184	59.30346303710673	E	0.3939168715081811	74.824509742979
563	G	E	0.3375744384787423	28.325871132751264	E	0.3786792221249977	31.774973528508557
564	T	E	0.21740575521041394	32.18909611645389	E	0.3629578121789329	53.73953367121281
565	I	E	0.28407198627607994	53.95947379314138	E	0.364810471661378	69.29574909207874
566	L	E	0.3015234738730702	59.69863259212917	E	0.3099072318194767	61.3585328279382
567	L	E	0.42131940284408026	83.41702856909946	E	0.32754330273396726	64.85029850829818
568	I	E	0.2669829942392806	50.71341975575135	E	0.22909314112225435	43.51624215617221
569	S	E	0.2546016961117442	31.998341167324014	E	0.3376606036949451	42.4371846723807
570	Y	E	0.44295183373514135	105.55985149742153	E	0.5024402050687056	119.73652526992322
571	G	E	0.25920314176925574	21.74973562585825	E	0.269819081656403	22.640519141788776
572	I	E	0.2880306228590843	54.711416812083066	B	0.1912463488565679	36.32724396530507
573	K	E	0.45583980423789616	94.58220098132108	E	0.3776599266378433	78.36065817808611
574	K	E	0.6114789685300175	126.87577118029333	E	0.5693064682709922	118.12539910154817
575	L	E	0.4420758422281126	87.52659600274401	B	0.26995087896546	53.447574526371426
576	I	E	0.2611542508609419	49.60624995103591	E	0.18691282726601083	35.50409153917875
577	K	E	0.47248491143582166	98.03589427381864	E	0.6407130261311074	132.94154579194347
578	A	E	0.44404759741852495	51.687140339516304	E	0.4671494928466508	54.37620096735016
579	S	E	0.28692175051239993	36.06032560439843	E	0.3701404289857807	46.51924911493292
580	Y	E	0.3049261780768128	72.66695749748527	E	0.45403105531528576	108.20014079218575
581	K	E	0.43175113785952374	89.58404359447259	E	0.6285911119861095	130.42636982599788
582	S	E	0.275300325003831	34.599744846481485	E	0.4536825913847081	57.01882808523012
583	G	E	0.21306013052149553	17.87787555205869	E	0.5028440157622408	42.193641362609625
584	G	E	0.23326161722773814	19.572982301579508	E	0.4257460407269573	35.72435027739899
585	S	E	0.26327504857165007	33.088408104484984	E	0.3571583613758881	44.887662857721615
586	P	E	0.29294977021362156	42.419126726932404	E	0.432535987637156	62.631211009860195
587	G	E	0.3055217689519055	25.63633163275439	E	0.35463229743749003	29.75719607797979
588	H	E	0.40140317269921744	79.68254381252164	E	0.4392294010696452	87.19142840633526
589	H	E	0.4226357154472043	83.89741587342452	E	0.41156556970565383	81.69988124226934
590	H	E	0.45203340073923676	89.73315038074588	E	0.46700148593525415	92.70446497300729
591	H	E	0.4894707981581386	97.1648481423721	E	0.5069483985662407	100.63432659938445
592	H	E	0.4962615900324682	98.51288823734527	E	0.5921240719226409	117.54254951736344
593	H	E	0.49556634307833436	98.37487476448015	E	0.7106753281476319	141.0761593905864
>2xutA
1	M	E	0.36240100017385624	76.30353058660543	E	0.5710935499303089	120.24374693782654
2	N	E	0.4642306956162312	78.39463756871297	E	0.7546649192446379	127.440264912842
3	S	E	0.4466299215599872	56.132448541659194	E	0.6426181948582038	80.76425472977905
4	P	E	0.3614216925221402	52.3338610772059	E	0.5547739393079144	80.33126641178602
5	V	E	0.33141635118887147	53.76898881688251	E	0.43910258868967944	71.2400039890136
6	D	E	0.35991431996952106	55.91988789366449	E	0.5909601436528067	91.81747751933658
7	A	E	0.26621752909585783	30.987720386757854	E	0.3675583225045005	42.78378873952386
8	P	E	0.2503344955671135	36.24843495811804	E	0.4158678066108368	60.21765839724917
9	K	E	0.1808634600982463	37.52735933578513	E	0.48397770526943096	100.42053406635424
10	W	E	0.33513636302123645	88.95189347309659	E	0.2826145522357988	75.01155445442572
11	P	E	0.19514374424136005	28.25681416614894	E	0.18198771458632385	26.351821072099696
12	R	E	0.3074313775620302	76.63034517111164	E	0.42220509223636404	105.23884129083609
13	Q	B	0.15286632117966112	28.917721977556493	E	0.3035861306889493	57.42938834242853
14	I	E	0.15394874901318495	29.24256487505448	B	0.13208270564182648	25.089109936664936
15	P	E	0.2596189152028898	37.59281892137845	E	0.3643193647888432	52.7534440214245
16	Y	E	0.21204360108032425	50.53211057345207	E	0.2751018540398877	65.55952283624563
17	I	B	0.08373292155147341	15.905068448702373	B	0.0723568847286053	13.744190254198575
18	I	E	0.24233186286349684	46.03093735092122	B	0.2283583663203236	43.376671682545464
19	A	E	0.20427580594182787	23.777703811628765	E	0.31113148251047457	36.215704564219244
20	S	B	0.046988055243134305	5.90545878295712	B	0.1229699958712328	15.45486908109654
21	E	B	0.08113596703500489	15.185407590271515	B	0.03164008667625773	5.9217586223283964
22	A	E	0.15528052101232576	18.074652645834718	B	0.0728969536828658	8.48520540868558
23	C	E	0.09393531742575031	13.289968709395154	B	0.08593643991403607	12.158287519037822
24	E	B	0.04735696452684855	8.863329480844975	B	0.0671481127721893	12.567440786442948
25	R	B	0.058060904424479365	14.472261036845726	B	0.1619723788745422	40.373235158268386
26	F	E	0.20173038722963832	45.044378164505936	B	0.14177270389502922	31.656427052721074
27	S	B	0.019568807023494575	2.4594076667127984	B	0.13830942362338206	17.382728360986658
28	F	B	0.009348367914397943	2.0873970716059165	B	0.15782523078121272	35.24079578113699
29	Y	B	0.1224166543429114	29.173112896459216	B	0.18673699060532808	44.50129223115574
30	G	B	0.06940212467212765	5.823532281238231	B	0.0884009182497503	7.417721050336548
31	M	B	0.007363958774497664	1.5504815199704833	B	0.0652811338896023	13.744942740455764
32	R	B	0.19815186328963472	49.39133344357435	B	0.185757450016448	46.301901991099825
33	N	B	0.24824630312003274	41.92135320787993	B	0.17952937423911536	30.31712542775941
34	I	B	0.133303279758619	25.320957990149676	B	0.10032344218290831	19.056437842643433
35	L	B	0.0	0.0	B	0.0	0.0
36	T	B	0.09632827319421161	14.262364129134971	B	0.1153356429942608	17.076595301730254
37	P	E	0.09586741082339069	13.881601087226972	B	0.10901033201293067	15.784696075472363
38	F	B	0.09134135968100973	20.39561220317266	B	0.09655378568143785	21.559494804808256
39	L	B	0.0	0.0	B	0.03206930746755157	6.349402185500536
40	M	B	0.13958014935055682	29.38860044575974	B	0.0878359209033382	18.493853146197857
41	T	E	0.28789882163228253	42.626299530875755	E	0.2749336646029377	40.70667838111096
42	A	B	0.16768946005658059	19.519053150585982	E	0.1968847285199101	22.917382399717535
43	L	E	0.23415256097328999	46.359865547101684	B	0.17436569173832386	34.52266330727074
44	L	E	0.2762672278914527	54.69814845022872	E	0.3470762862079561	68.71763390631324
45	L	E	0.3169409331650127	62.75113535734087	E	0.42778903412664426	84.6979508667343
46	S	E	0.3324998857175012	41.788585636975554	E	0.44618796583815257	56.076903546539015
47	I	E	0.26958273908229735	51.207241288682376	E	0.5116652253273485	97.19080955092984
48	P	E	0.3034783177548316	43.94366041089962	E	0.6045077995637425	87.53272937682992
49	E	E	0.37514825763490667	70.21274789894913	E	0.5014739771412549	93.85586956175726
50	E	E	0.32156851274701614	60.18476284573154	E	0.5129651381404848	96.00655525437314
51	L	E	0.2754874833073735	54.54376682002688	E	0.2804072260203675	55.51782667977256
52	R	E	0.3339015495036499	83.22830022927978	E	0.6095961407553918	151.94793404468896
53	G	E	0.18634893702652794	15.636539305895958	E	0.47769561803673477	40.08343930946241
54	A	E	0.17821908732568623	20.744701764709877	E	0.3300818737481923	38.42153010428959
55	V	E	0.19270167143010442	31.26391917282014	E	0.2877830800947221	46.689926914567714
56	A	B	0.024424095034298807	2.842964661992381	B	0.004833459500871967	0.562614685901497
57	K	B	0.14234571539838972	29.535312488011886	E	0.2302629357070682	47.777256529859585
58	D	E	0.24024438458447078	37.32677003288923	E	0.21199026139379132	32.93692691275336
59	V	E	0.059978823133776574	9.730964265223912	B	0.18873493128579533	30.620355251807435
60	F	E	0.09152426970315972	20.436454182018533	B	0.1331590391468536	29.733081851100938
61	H	B	0.18626715931141427	36.97589379490884	B	0.22238802522901713	44.14624688821219
62	S	B	0.07006546016858259	8.80582703398746	E	0.20702821148279588	26.019305619157787
63	F	B	0.05457598492742828	12.186271674445461	B	0.1955034671605993	43.65396918229022
64	V	B	0.08129663885959873	13.189566688581298	B	0.13187479115982487	21.39536611776999
65	I	B	0.11635317306520711	22.101285223736088	B	0.11696210487639304	22.216951821270857
66	G	B	0.014150831934224645	1.1873963076007898	B	0.1263285213591956	10.6002262272501
67	V	B	0.0	0.0	B	0.07496039489790277	12.161574468235745
68	Y	B	0.08049750024630795	19.183359283697648	B	0.1707283185717165	40.686265598825756
69	F	E	0.2515321705624188	56.164618364882486	B	0.14028233094051912	31.32364167570851
70	F	B	0.11180095490321708	24.96403522033934	B	0.16693580783153972	37.2750965307045
71	P	B	0.034289632504207274	4.965138786609214	B	0.1061977802354372	15.377438578091308
72	L	B	0.21973605300418586	43.50554113429876	B	0.19162340935830185	37.93951881885019
73	L	E	0.24093306861222807	47.702338254535036	E	0.23770894329308498	47.063993682597896
74	G	B	0.0	0.0	B	0.06410824295753514	5.3793226665667735
75	G	B	0.02263184979013097	1.8990385158898897	B	0.10567171596777361	8.866913686855883
76	W	E	0.2591430439125364	68.78174671526541	E	0.25930261503442636	68.82410008243745
77	I	E	0.277163020045613	52.64711565766419	B	0.19531145290143093	37.0994104786268
78	A	B	0.021061987342204727	2.45161532663263	B	0.041721010981164014	4.856325678207491
79	D	B	0.18774042636215432	29.169230043887918	B	0.22851833313150774	35.50489341864236
80	R	E	0.3383781141439987	84.34412873153312	E	0.3822328348006575	95.27535640241189
81	F	E	0.26650662957325516	59.508265317412146	E	0.40919521985891383	91.36920064229686
82	F	E	0.2090871187346897	46.68706274226886	B	0.20945262817568672	46.76867734534908
83	G	B	0.1126385322156053	9.45149923821144	B	0.1535324653418898	12.882909166837972
84	K	E	0.2576959586384262	53.46933445788706	E	0.318884503792487	66.16534569190313
85	Y	E	0.2944326650555148	70.16624840937973	E	0.4134877363817845	98.53826245714306
86	N	E	0.261458687061957	44.15252848415268	E	0.3516759407075033	59.387516107276085
87	T	B	0.07225099792825562	10.697482753257528	B	0.008307871699614888	1.2300634838449804
88	I	B	0.0363894587063604	6.912177681273158	B	0.0666596981854281	12.662009670322067
89	L	E	0.24969407312498293	49.43692953801537	E	0.35179260361326625	69.65141758939059
90	W	E	0.2615973580618196	69.43317077676816	E	0.382445232174543	101.50861352376721
91	L	B	0.0	0.0	B	0.0355265459084311	7.033900824410274
92	S	B	0.04728672241681679	5.9429952733455345	B	0.07441515206824234	9.352496311936697
93	L	E	0.3812842774786377	75.49047409799547	E	0.33289791309267014	65.91045781321776
94	I	E	0.056147309603303636	10.665181459147526	B	0.1156465494217508	21.967062062661565
95	Y	B	0.0	0.0	B	0.043442498540466945	10.352781827178678
96	C	E	0.13034370261183312	18.441027045522148	B	0.07052417015039517	9.977759592877907
97	V	E	0.46060950304824594	74.72928577454742	E	0.28690437091687054	46.54736513755308
98	G	B	0.0	0.0	B	0.04222351011255909	3.5429747335448334
99	H	B	0.0	0.0	B	0.04950550771580159	9.827338336663773
100	A	E	0.23900597969224252	27.82029603617703	B	0.1707535388990994	19.87571192785517
101	F	E	0.2449537636552886	54.695725886589386	B	0.2102383086155205	46.944111930759576
102	L	B	0.024999523830397205	4.949655723180343	B	0.05501591250294846	10.892600516458765
103	A	B	0.07763916206398355	9.037198464247686	B	0.18183841419101515	21.165991411834163
104	I	E	0.44816012827430496	85.12801636570423	E	0.3939306376288072	74.82712461759192
105	F	E	0.16639064010261956	37.15336602851392	E	0.3105519617967182	69.3431475495892
106	E	B	0.1861694460904369	34.84347353028617	E	0.44549231825737035	83.37834228504943
107	H	E	0.3302589614173954	65.55970643096715	E	0.5833784471124677	115.80645553629596
108	S	E	0.21654364577287308	27.21520540073469	E	0.39334676540007285	49.435821475481156
109	V	E	0.13612435220476402	22.084814901700916	E	0.3009313517563909	48.823102508956865
110	Q	E	0.2775209298107392	52.49863429229754	E	0.5030693128049739	95.1656219033169
111	G	E	0.21097171401841308	17.70263652328504	E	0.3185833026465112	26.732324925068752
112	F	B	0.12563760007790753	28.05361972139597	B	0.11389624206882197	25.431891891547256
113	Y	E	0.17487582129743628	41.67465697339204	B	0.2535610584393469	60.42613583668076
114	T	E	0.21915686841982102	32.4483659382387	E	0.2289188546831358	33.893725624385084
115	G	B	0.0	0.0	B	0.0	0.0
116	L	B	0.050056416333978004	9.910669869964305	B	0.004370578398917024	0.8653308172015817
117	F	B	0.14531464713900563	32.447307559668566	E	0.2248269804495091	50.20161646457089
118	L	E	0.20039042072753716	39.67529939984508	B	0.16468823098094942	32.606622851918175
119	I	B	0.04133016866536203	7.850665537985517	B	0.003680129954293093	0.699040684817973
120	A	B	0.08208015204233744	9.55412969772808	B	0.020815072760130587	2.4228744692792006
121	L	E	0.3679839608627503	72.85714441121594	B	0.14112538533533592	27.94141504254316
122	G	B	0.0658385779905241	5.524515079184877	B	0.1676481548085562	14.06735666998595
123	S	B	0.030529242214788907	3.83691516155467	B	0.19224304735956876	24.161106192150605
124	G	B	0.09865137748091257	8.277837084423373	B	0.20000052221317627	16.78204381890762
125	G	B	0.13016583552928288	10.922215259262126	B	0.19853456404673817	16.659035269161798
126	I	B	0.03648828800770976	6.930950307064468	B	0.16338687343796282	31.035336609541037
127	K	B	0.20334272407014797	42.191581817315004	B	0.19427753203134918	40.31064512118464
128	P	B	0.1227779698809588	17.778250038762838	B	0.21952050410982907	31.786568995103252
129	L	B	0.0985963269027182	19.521086763469178	B	0.1425223234441446	28.217994818706188
130	V	B	0.11232880761557519	18.22422574755092	B	0.0824458487795326	13.37601450599137
131	S	B	0.05916590108503815	7.435970448367595	B	0.10863690406423354	13.653486102792872
132	S	B	0.07659927361359833	9.626996707757039	B	0.0921527880187531	11.58176239819689
133	F	E	0.24942689530749265	55.69453145321003	B	0.10998711425088648	24.55902274108044
134	M	E	0.0901040575765087	18.97140932273391	B	0.07468123283849737	15.724133574145622
135	G	B	0.05233863177491971	4.3917345922335125	B	0.1014838918467886	8.51551336486403
136	D	E	0.24274130475390243	37.71471651961382	E	0.3661649501704042	56.8910483079757
137	Q	E	0.2526471406929515	47.793259604885634	B	0.1753650346593051	33.17380360650075
138	F	E	0.12398664265273972	27.68497743793025	B	0.09283437864604391	20.728988407875143
139	D	B	0.20482509228288553	31.823674587991928	E	0.5346789151262582	83.07306304316674
140	Q	E	0.3087929840993595	58.414368802075835	E	0.7191256343564324	136.03699625120632
141	S	E	0.2617764883700185	32.900069058343924	E	0.5420411066369677	68.1237262821341
142	N	E	0.2003732898596644	33.83703745860153	E	0.28418519504369605	47.99035388702895
143	K	E	0.24092967378292918	49.99049801321998	E	0.5132713917194575	106.49868106787024
144	S	E	0.23047084043194893	28.965575225487342	E	0.4021368565260928	50.540560128199346
145	L	E	0.2798431303660178	55.40614138116787	E	0.30991179348727194	61.359435992544974
146	A	E	0.17377122123934352	20.226970152259586	B	0.18787091599358913	21.868174621653775
147	Q	E	0.1594263001208258	30.15867319385661	E	0.3322735966056345	62.856196269887874
148	K	E	0.23305217786441812	48.35599638508812	E	0.37966056156694905	78.77576991952627
149	A	B	0.11951285065115518	13.911295815794464	B	0.165608754526041	19.276859026831175
150	F	B	0.09539889614186353	21.301619519516706	B	0.08753271615808503	19.545180190938805
151	D	B	0.11891537822823253	18.47588231532049	B	0.21634106657533964	33.61291151381052
152	M	E	0.08430193711089107	17.749772858698115	B	0.27063528285741245	56.98225880562819
153	F	B	0.15392067179202618	34.36894680444152	B	0.1835042317348599	40.974659904076866
154	Y	B	0.013942249911813281	3.322577576484223	B	0.030903485096261313	7.364609533290033
155	F	E	0.1076189069744346	24.0302257383215	B	0.159182291280063	35.54381381992527
156	T	B	0.05247395841883007	7.7692942834919805	B	0.12586256664661039	18.635211617697134
157	I	B	0.0	0.0	B	0.02716793711792756	5.16054965555034
158	N	B	0.0	0.0	B	0.06820842901788171	11.518357408249685
159	F	E	0.3128079665613012	69.84689085347294	B	0.19959430579887677	44.56741254183119
160	G	B	0.0	0.0	B	0.10034794723969948	8.420196252883184
161	S	B	0.0019054882653714023	0.23948176519187786	B	0.0	0.0
162	F	E	0.11814515362089366	26.380631352009345	B	0.19007563462824736	42.44198845614135
163	F	E	0.3716753184558416	82.99138185800487	E	0.29138651930626625	65.06369589589619
164	A	B	0.03620320528724015	4.214053095434754	B	0.09282772972111714	10.805147739538036
165	S	B	0.0	0.0	B	0.13301472127085165	16.717290169320638
166	L	E	0.2558698620370962	50.659673984724684	E	0.38684379139459313	76.5912022582155
167	S	E	0.2853024428012726	35.85681101126394	B	0.2542283041049169	31.951413259905962
168	M	B	0.029670621663066193	6.247149391158588	B	0.07579267470749523	15.958147659663123
169	P	B	0.06116553484581708	8.856769445674313	B	0.19141967566492885	27.7175690362817
170	L	E	0.3175018203254155	62.862185406229024	E	0.3616486750760456	71.60282117830627
171	L	E	0.28625184538709286	56.67500286819052	B	0.22274384292043234	44.1010534598164
172	L	B	0.1383976024614161	27.401341311335777	B	0.12924233561340778	25.588690028098608
173	K	B	0.25877674685817026	53.69358720560175	E	0.41036347184203953	85.14631677250479
174	N	E	0.29247406927726727	49.390096078852125	E	0.5331156736204473	90.02724380428494
175	F	E	0.36367927124178495	81.20594447557816	E	0.3528472886000035	78.78727107149477
176	G	B	0.13529355964380685	11.352482589711832	E	0.2553216957073676	21.424043486805218
177	A	B	0.125560667237232	14.615261666413806	B	0.14651971641037695	17.054894990167877
178	A	B	0.08572045967041655	9.977861505636488	E	0.2742476225947671	31.92242327003089
179	V	E	0.17857911447895006	28.97267553306486	E	0.2435024089676987	39.50583083091944
180	A	B	0.06032932576837907	7.022333519439324	B	0.0017119635688653823	0.1992725594159305
181	F	B	0.09684377174267143	21.624245792421103	B	0.0927527735254792	20.71076680050425
182	G	E	0.14880299335359762	12.486059172300376	B	0.1721840777831095	14.44796596678072
183	I	E	0.1531555154575641	29.091890161164297	B	0.21672143421826578	41.166236429759586
184	P	B	0.0	0.0	B	0.04356180892369571	6.30774993215114
185	G	B	0.04044830067611574	3.3940169097328714	B	0.0966058131841161	8.106193784279181
186	V	E	0.3503656564888959	56.84332410875847	E	0.23613494765331824	38.310533907274355
187	L	B	0.13495418261932085	26.719578616799335	B	0.04844772159154301	9.5921643979096
188	M	B	0.047510360611873165	10.003306426829896	B	0.012037277358455944	2.5344487478228994
189	F	E	0.29800499791216833	66.54153598380806	E	0.2639998233176431	58.94852054859653
190	V	E	0.32967171497328907	53.48593903726642	E	0.2865771389284401	46.49427501975013
191	A	B	0.011636370444269462	1.3544735197129654	B	0.0	0.0
192	T	B	0.048403067519126874	7.166558176881925	B	0.10350500250771497	15.324950671292278
193	V	E	0.2859329733227532	46.38976559188348	E	0.27973632617117516	45.38442155801146
194	F	E	0.2018463362797894	45.07026842791417	B	0.19341623339433422	43.18791075462089
195	F	B	0.043238208193200664	9.654659507459776	B	0.09842653014894676	21.97765991695832
196	W	E	0.3454319341155808	91.68454395295747	E	0.32358666176024103	85.88637176440318
197	L	E	0.4462783604954506	88.35865259449427	E	0.40161232309803296	79.51522385017955
198	G	E	0.10847552831558761	9.102181580960956	B	0.15846277102411255	13.296611116633283
199	R	E	0.2664060076057241	66.40436145580279	E	0.2975726304157098	74.17295385741983
200	K	E	0.4893591178628534	101.53712336536346	E	0.4767855618462412	98.92823622747659
201	R	E	0.41934813946939997	104.52671724414263	E	0.5033851766776233	125.47378913866437
202	Y	E	0.20658290373111549	49.23077178816213	B	0.1894118951871711	45.138748742054744
203	I	E	0.26000999339646613	49.38889824565874	E	0.36011974559134774	68.4047456750765
204	H	E	0.41441170453271925	82.2648674667901	E	0.5095348894656231	101.14777090782083
205	M	E	0.30082601564638556	63.33891759434648	E	0.3413923102886675	71.88015093127895
206	P	E	0.24147543811559136	34.96564343913763	E	0.35499022046184325	51.40258392287491
207	P	E	0.24490538445682508	35.462299669348276	E	0.3686359668317803	53.37848799724179
208	E	E	0.36901312358696836	69.064496210537	E	0.5518744407744617	103.28882033534825
209	P	E	0.3479922712034458	50.38928087025895	E	0.4721223976440783	68.36332317886254
210	K	E	0.4156434860241868	86.24186691515852	E	0.5838940208253309	121.15217038104792
211	D	E	0.3445332849347562	53.530136480313075	E	0.5133067773247326	79.7524739929437
212	P	E	0.37442132962684316	54.21620852996689	E	0.4664107956054182	67.53628320366457
213	H	E	0.46275437327176355	91.86137063817777	E	0.6039053401165145	119.88124906652929
214	G	E	0.36184124430545567	30.362098809670783	E	0.4478165022228424	37.57628270151871
215	F	E	0.431816877539282	96.42039058574628	E	0.4146297039927078	92.58266660453172
216	L	E	0.4455323224367844	88.21094451925896	E	0.37021009610446864	73.29789692772376
217	P	E	0.377524947757511	54.6656124352876	E	0.527406497197059	76.36846079413415
218	V	E	0.323974405739492	52.56160758717518	E	0.3489900034274125	56.620138156063405
219	I	E	0.3800353155274502	72.18770818443916	E	0.3061671194596984	58.156444341369706
220	R	E	0.442722211681688	110.35293848377755	E	0.5089609328924836	126.86360213278044
221	S	E	0.4202261699849534	52.814025043708945	E	0.44516668582492847	55.948549074477015
222	A	E	0.3940942510706542	45.872570824624155	E	0.38025222039195417	44.261358453623465
223	L	E	0.39045222716118794	77.30563645564361	E	0.3738376464134544	74.01611561339985
224	L	E	0.4928339814411626	97.57619998553578	E	0.361289632671576	71.53173437264533
225	T	E	0.46191878751947996	68.3916956801342	E	0.5002756058077386	74.07080619589377
226	K	E	0.5347298949578776	110.95110590481002	E	0.6704200767775248	139.10546173056863
227	V	E	0.44628662071165015	72.40554134425813	E	0.4475199262198094	72.60563282990188
228	E	E	0.5811850693931822	108.77459758762797	E	0.5721347169132774	107.080733617489
229	G	E	0.4066055353023643	34.118270467221386	E	0.562347574221579	47.18658495293269
230	K	E	0.5345406819385095	110.91184609542132	E	0.6200954676511027	128.6636085829273
231	G	E	0.4251394839121369	35.673454095067406	E	0.4741545577936628	39.78630894446624
232	N	E	0.48914999189368336	82.60275913108632	E	0.4523051475945232	76.38077027428714
233	I	E	0.3883916263652939	73.77498942808757	E	0.36400993141106397	69.1436864715316
234	G	E	0.347044915293845	29.120538842306534	E	0.4066911902450192	34.12545777345956
235	L	E	0.3804200720919182	75.3193700734789	E	0.38222135717861794	75.67600650779457
236	V	E	0.3039112888937078	49.30656751011515	E	0.24355023203256837	39.51358964496389
237	L	E	0.2987286518866922	59.145285787046184	E	0.361446046721691	71.56270279042761
238	A	E	0.3103147683937708	36.12063904103493	E	0.27896044733479963	32.47099606977068
239	L	E	0.375963778261571	74.43706845800845	E	0.32623240372452983	64.59075361341966
240	I	E	0.4472114912520294	84.94782276332297	E	0.3434386641821247	65.23617426139458
241	G	E	0.33510967443020057	28.11905278143813	E	0.4576711333363884	38.40318479825635
242	G	E	0.3248597936474476	27.258985284957326	E	0.5320798843105392	44.64682309249734
243	V	E	0.4299201258436757	69.75024121687795	E	0.35337267380730414	57.33118259849703
244	S	E	0.4226087506829439	53.11346778583239	E	0.47113872166953247	59.21271453942684
245	A	E	0.330546254435242	38.47558401626217	E	0.47444124280040834	55.224960661967536
246	A	E	0.37941647495632935	44.16407768491674	E	0.4276127392574784	49.77412284957049
247	Y	E	0.5059013119571052	120.56134165249775	E	0.6279638307192859	149.650060498713
248	A	E	0.3224420107318081	37.532250049182466	E	0.5375463279381054	62.57039257199548
249	L	E	0.5744131503000022	113.72805962789744	E	0.5626790815680045	111.40483135964922
250	V	E	0.471180994430224	76.44440453635954	E	0.5700950894614576	92.49222731422688
251	N	E	0.46796030282964113	79.0244563388415	E	0.7206395202982555	121.69439579276641
252	I	E	0.5148187039627832	97.78981281773066	E	0.504717039214687	95.87100159882979
253	P	E	0.5009872400018877	72.54295235227333	E	0.6705016634742024	97.08864087106451
254	T	E	0.43130585712404124	63.859145205785545	E	0.6632018845207639	98.1936710221443
255	L	E	0.5120493661968468	101.3806540133137	E	0.4731301417229266	93.67503675972225
256	G	E	0.5027606983950086	42.18665020232517	E	0.5498772633717898	46.140201169526875
257	I	E	0.44921198415805297	85.32781639082215	E	0.5669140758181629	107.68532870166004
258	V	E	0.4429199658567757	71.85933526060329	E	0.41528459916527605	67.37577336857439
259	A	E	0.4347323514923248	50.60284571370661	E	0.4654362640951487	54.17678114067531
260	G	E	0.3087208772180009	25.904768807362455	E	0.5269328095688409	44.21493205092144
261	L	E	0.39731524964510356	78.66444627723406	E	0.36674717937836104	72.61227404512171
262	C	E	0.40555798101980545	57.37834315468207	E	0.4241584879406096	60.009942873837446
263	C	E	0.3725471429669833	52.707969786968796	E	0.34412025762072107	48.68613404817961
264	A	E	0.2922954687685937	34.023192564664306	E	0.25760909263036325	29.985698382174284
265	M	E	0.5002255754805438	105.3224949174285	E	0.3521725619914917	74.14993292730858
266	V	E	0.2859760388943649	46.39675255022176	E	0.28579880740119323	46.367998512769596
267	L	E	0.33995886295720124	67.30845527689628	E	0.33967118479809444	67.25149787817472
268	V	E	0.48362296106386754	78.46298920300187	E	0.4459787323736783	72.35558954030557
269	M	E	0.3806033905703841	80.13604388459439	E	0.5286569986120853	111.30873105777455
270	G	E	0.1906895126698105	16.0007570081238	E	0.22649083752232196	19.004846176498035
271	F	E	0.44146978837213124	98.57578904561318	E	0.39380690619189684	87.93314408358864
272	V	E	0.6281519316308438	101.91136938778811	E	0.5566259730072067	90.30699786068922
273	G	E	0.4825520076351247	40.49093896066331	E	0.5473073356150532	45.92455853145911
274	A	E	0.2577605617638399	30.003329389310963	E	0.3359044247160419	39.09927503694728
275	G	E	0.4716194602678072	39.5735889110717	E	0.5140518063226676	43.13408706853503
276	A	E	0.4685751231583201	54.542144335628464	E	0.5592035331507881	65.09129125875174
277	S	E	0.35072778088860385	44.07946750207974	E	0.36722568276129663	46.15292380943976
278	L	E	0.5215983702375808	103.27126132333863	E	0.46906532459331696	92.87024361623082
279	Q	E	0.5883431147882082	111.29686702448534	E	0.5960220245629779	112.74948638657852
280	L	E	0.3878316180564554	76.7867820589976	E	0.21331005501849007	42.23325779311085
281	E	E	0.37314401166733213	69.83763322365787	E	0.37751948813557934	70.65654739945502
282	R	E	0.5903008600768491	147.1383923827554	E	0.5922878310131646	147.6336647583414
283	A	E	0.4292943015237525	49.96985669736479	E	0.3321391814077753	38.66100071586505
284	R	E	0.39073891249543063	97.39558132861103	E	0.5362630249163644	133.66892159065299
285	K	E	0.5635222961281885	116.92524122363784	E	0.6009713743633293	124.69555046664719
286	S	E	0.3746846557296973	47.09036753210836	E	0.45380432286285777	57.03412729740397
287	H	E	0.3519007139538767	69.85581072698406	E	0.29858187495429234	59.27148799717657
288	P	E	0.3977073699985098	57.58802717578423	E	0.5781855174552877	83.72126292752566
289	D	E	0.4620195787248607	71.78398194648162	E	0.5828278436675814	90.55396207063214
290	A	E	0.2995646025387043	34.86931973550519	E	0.33513472650697607	39.009682165412016
291	A	E	0.347156896071803	40.40906270275787	E	0.44541578951684324	51.846397899760554
292	V	E	0.4358319537720073	70.70937617997046	E	0.4029049726073432	65.36730275581536
293	D	E	0.3764942109634607	58.49590555739289	E	0.5448039475985477	84.64618933838635
294	G	E	0.3174369185785921	26.63613183792966	E	0.25154366219407204	21.107028694704585
295	V	E	0.33838850737308623	54.90015143620951	E	0.30374256001812794	49.27919293734108
296	R	E	0.41866442202459137	104.35629383384963	E	0.5252948750372325	130.93500055178058
297	S	E	0.21686523434320085	27.255622652253482	E	0.2931667475542783	36.845196832621696
298	V	E	0.2548947753593266	41.354128354297146	E	0.28009005337445847	45.44181025947214
299	L	E	0.3100414177339067	61.38510029713619	E	0.4453744904225952	88.17969535876962
300	R	E	0.22638868904618087	56.429644631651044	B	0.23978606264289637	59.76907397436835
301	I	E	0.05416359078296701	10.288374069224583	B	0.10455078502431443	19.859421615368525
302	L	E	0.2601142751005054	51.50002532714906	B	0.24160522385573416	47.83541827119681
303	V	E	0.24817433220590673	40.263803657086314	E	0.3523506187326679	57.16536438318804
304	L	E	0.13115598579440096	25.96757362743345	B	0.13731276204212245	27.186553756719825
305	F	E	0.12634399143609867	28.21134984776647	B	0.2056513718401739	45.91989481819243
306	A	E	0.26624469701459297	30.990882732498623	E	0.24001211083535628	27.937409701235474
307	L	B	0.13389234548691847	26.50934548295499	E	0.22057812417493539	43.67226280539546
308	V	B	0.0420483286482574	6.821920839893282	B	0.1626115327444414	26.382095072458174
309	T	E	0.17260845026438523	25.556407146144878	E	0.24322510498728378	36.01190904441724
310	P	E	0.21327941957029137	30.882859953778194	B	0.1918121129364691	27.77439395320073
311	F	B	0.033320612414455955	7.44015954602387	B	0.09177881861811035	20.49329240923786
312	W	B	0.12127287689723427	32.18824698606392	B	0.1952988465059308	51.836219839604155
313	S	B	0.0	0.0	B	0.10494361448266198	13.18931346818096
314	L	B	0.07004635225733777	13.868477283430305	B	0.1459736707721243	28.901327076172894
315	F	B	0.11610622644881162	25.925359303755144	E	0.27336283193859845	61.039186743569644
316	D	B	0.09831535291780454	15.275256382839292	E	0.2770197546696073	43.04055928301689
317	Q	B	0.04711701590171953	8.913125898128284	B	0.22632620931415623	42.81412901595893
318	K	B	0.1374664655107921	28.522916928834256	E	0.32734713468141263	67.9212569750463
319	A	B	0.11048391293586497	12.860327465734683	E	0.2604155624501803	30.31237146920099
320	S	B	0.0	0.0	B	0.10156948127252122	12.765252406330466
321	T	B	0.12153754206888662	17.99484847871935	B	0.08536337066447111	12.638900660581593
322	W	E	0.2360437690933539	62.650737192757994	B	0.19529894647287857	51.83624637283143
323	I	B	0.16877976702312486	32.05971674604257	B	0.11125449288503929	21.132790923513213
324	L	B	0.06648842054586196	13.16404238387521	B	0.17245449441781308	34.14426534978281
325	Q	E	0.21008949465905685	39.74262970465378	B	0.15603152315623423	29.516483235464825
326	A	E	0.10724905946463698	12.483790521683744	B	0.05027605375409158	5.85213265697626
327	N	E	0.13957095393901464	23.569346991681403	E	0.28324775038083827	47.83204760681216
328	D	E	0.3011399480655592	46.78811373094594	E	0.38538442647323434	59.87717834114642
329	M	E	0.2900867883921058	61.077773295957876	E	0.2841097799763992	59.81931417403085
330	V	E	0.20373814769612938	33.05447708222003	B	0.22731766158936073	36.880017416257886
331	K	E	0.2559901379398484	53.11539372113914	E	0.4751652056058717	98.59202851116233
332	P	E	0.23252072988011907	33.669001686641245	E	0.4998387886120833	72.37665659102967
333	Q	E	0.25768097711499255	48.745510440843134	E	0.38819356948850664	73.4345775401408
334	W	E	0.24341750271833446	64.60787357150033	E	0.4185207745370365	111.08378397762024
335	F	E	0.19119731010491503	42.69244737332647	B	0.23254195482534923	51.924293092952226
336	E	E	0.12070022583402853	22.590254267096782	E	0.3636707832231372	68.06462378804235
337	P	B	0.0	0.0	E	0.30480534912314705	44.13581455303169
338	A	B	0.04065467300148265	4.732203937372581	B	0.16024242318345855	18.652218058554578
339	M	E	0.1405337063557757	29.589371873208574	E	0.2158687501747975	45.451165349303615
340	M	B	0.0	0.0	B	0.16708788797781585	35.18035481372913
341	Q	B	0.04874967852528375	9.221976686627928	B	0.1818469845527348	34.39999406784084
342	A	B	0.042134301714878586	4.904432719611868	B	0.16848059261076379	19.611140979892905
343	L	E	0.13615560667853294	26.957448566282736	E	0.22741947485855923	45.02678182724615
344	N	B	0.15532600868127666	26.22990308600719	E	0.22445148002000043	37.90312143097747
345	P	B	0.08023503768995524	11.61803345750552	B	0.061032534278794265	8.837510963569411
346	L	E	0.20111168874959096	39.81810325553152	B	0.08746920331798308	17.31802756492747
347	L	E	0.11538432146887523	22.844941807622607	E	0.24790902111223723	49.08350709001185
348	V	B	0.0	0.0	B	0.04271073239640727	6.929389223993116
349	M	B	0.06264858599264897	13.190659780752242	B	0.04807381098139904	10.121940902133568
350	L	E	0.3421007300351913	67.73252353966753	B	0.1874923851327331	37.12161733242983
351	L	E	0.09632741995386276	19.07186587666529	B	0.21874442929365573	43.3092095558509
352	I	B	0.0740498163435454	14.06576261445645	B	0.004334227525104678	0.8232865183936335
353	P	E	0.1747562177369694	25.30470032831317	B	0.11321612596519406	16.3936950397601
354	F	E	0.3852932002918258	86.03211869316178	E	0.2281440630303505	50.942287834046965
355	N	E	0.13446966344215908	22.707892065477402	B	0.21101631288506043	35.634324756900156
356	N	B	0.12747613310733358	21.526894597835422	B	0.13232721183128077	22.346096261948382
357	F	E	0.3702939445111455	82.68293486989367	E	0.30859250407913474	68.90562023583
358	V	E	0.3055484087543618	49.57217383630766	E	0.2844929131369717	46.156130227342295
359	L	E	0.2355620103656914	46.63892243230325	B	0.21141915214138227	41.858877932472275
360	Y	B	0.17514674330786667	41.73922039769771	B	0.15125722964406368	36.04611039647682
361	P	E	0.30829110465788323	44.64055195446149	E	0.2518877880337998	36.47335170729421
362	A	E	0.2593418414630868	30.187390346303307	E	0.31926780539639554	37.162772548140445
363	I	E	0.239051804324971	45.40789023152824	B	0.23103358915693595	43.88483026035998
364	E	E	0.2874820251572795	53.80513582843643	E	0.34723141765275256	64.98783212788916
365	R	E	0.44863926619197325	111.82782349101124	E	0.4679444971941904	116.63984537062389
366	M	E	0.4044035980640139	85.14717757237813	E	0.5084557706804852	107.05536251677617
367	G	E	0.3107776181033547	26.077349935052492	E	0.4562670732184002	38.28537011375596
368	V	E	0.25843831066521944	41.929031522325204	E	0.4531354005177275	73.51668737999611
369	K	E	0.3243830788439508	67.30624502933135	E	0.5151366733880189	106.88570836128005
370	L	E	0.30648109157730563	60.680191321390744	E	0.2448610499158132	48.48003927283186
371	T	E	0.2889714174702641	42.785108070647304	E	0.2986360251293532	44.21604988065204
372	A	E	0.11587369278692482	13.487697840398049	B	0.12111718241694219	14.098040033332072
373	L	E	0.22879357598218625	45.29884010871306	B	0.26491997038687953	52.45150493689828
374	R	E	0.30792249430718255	76.75276093100832	E	0.4219642245722934	105.17880261688984
375	K	E	0.23066341708471338	47.86035241090718	E	0.19799798263367438	41.0826014166611
376	M	E	0.0952787588451212	20.06094267484027	B	0.0611247852276143	12.869823529674193
377	G	E	0.21902724364349954	18.378576014126047	B	0.15991287305339874	13.418289177910689
378	A	E	0.19317045268113137	22.485040692083693	E	0.2620193717483234	30.499054871504846
379	G	B	0.0	0.0	B	0.0	0.0
380	I	B	0.10035715714614671	19.062841999910567	B	0.11929555367650252	22.660190420851652
381	A	E	0.306109995484272	35.63120347436926	E	0.22514290546286775	26.206634195877808
382	I	E	0.20659643581829265	39.24299298368469	B	0.19889311512475508	37.779747217947225
383	T	B	0.0	0.0	B	0.056571084279549044	8.375914738430032
384	G	B	0.008368819197902694	0.702227618896015	B	0.1284974952337974	10.782224825067939
385	L	E	0.4642755081005779	91.92190784883341	E	0.29938258249435357	59.274757508057064
386	S	B	0.015858638450388707	1.9931136804448528	B	0.007063055103357446	0.8876847653899639
387	W	B	0.05726366147637568	15.198921029059635	B	0.047940022165306545	12.724240683115664
388	I	E	0.4158571766685581	78.9920707081926	B	0.2281400744149271	43.3352071351154
389	V	E	0.3010193880413752	48.837385515832715	E	0.25189890186153446	40.86807783801535
390	V	B	0.0	0.0	B	0.009138641127967667	1.4826531366014744
391	G	B	0.04427574385768808	3.7151776670986068	B	0.17184539872320972	14.419547406864528
392	T	E	0.43969833186035784	65.10173501524459	E	0.4670765319420777	69.15535131934402
393	I	E	0.2399679763983284	45.58191711686248	B	0.1998844464336322	37.96805060006844
394	Q	B	0.12483644626662929	23.61531054025826	B	0.15115568254585723	28.59412046719981
395	L	E	0.27187463456871164	53.82845889825922	E	0.3154124091046401	62.44850287862769
396	M	E	0.4914028465421861	103.46486933945728	E	0.42700548640680613	89.90600516295304
397	M	E	0.3628102386177815	76.3896957409739	E	0.5425763748799429	114.23945573097198
398	D	E	0.19234943210211117	29.885331265705013	E	0.6442043093154538	100.09002353834207
399	G	E	0.26605871753953325	22.324986988742236	E	0.5755844850736446	48.297294142529516
400	G	E	0.2591677398797726	21.74676505331172	E	0.5331824729102437	44.73934130189855
401	S	E	0.23717117610155208	29.807673412443066	E	0.35893950016986176	45.11151638134823
402	A	E	0.26430803435067735	30.765455198418845	E	0.29933067850407274	34.84209097787407
403	L	E	0.1776020277684335	35.16342547787215	B	0.10937255631011142	21.65467242383896
404	S	B	0.09634270088720566	12.108350647504007	B	0.19740613303138702	24.810002799384723
405	I	E	0.27219805003924463	51.70401960495452	E	0.30965135163360147	58.818274242802595
406	F	E	0.19107972746077914	42.66619234471737	E	0.37043529446693446	82.7144969015218
407	W	B	0.03860760787674289	10.247231282645098	B	0.22784501201833243	60.4746230899058
408	Q	E	0.03180964464763561	6.017430477993228	E	0.161331019395537	30.518988939053735
409	I	E	0.215076779813402	40.85383432555571	B	0.13509484018709866	25.66126489353939
410	L	E	0.14765220971764986	29.233661001997497	E	0.3296912450053845	65.27556959861607
411	P	B	0.0	0.0	B	0.11765594456413411	17.03658077288662
412	Y	E	0.08981495826998252	21.403802705319535	B	0.21878308770850935	52.13819763181486
413	A	E	0.1766677872095692	20.564130431193856	B	0.15339038708643604	17.854641056861155
414	L	E	0.15103101360649845	29.90263038395063	E	0.30406669519887536	60.20216498242534
415	L	B	0.08765109710692745	17.354040716200565	B	0.1594470307100625	31.568917610285276
416	T	B	0.11283027470077614	16.705650472196915	B	0.09987513222322492	14.787512076970682
417	F	E	0.34775738089991093	77.65074558114111	E	0.3139864174785825	70.11002715879269
418	G	B	0.08588469326332697	7.2065846117257655	E	0.15601152938073368	13.090927430337363
419	E	B	0.08843084465200038	16.55071688506839	B	0.22124317660430598	41.407872933261906
420	V	E	0.09039988357053233	14.666477110483166	B	0.10276560142221014	16.672691174739374
421	L	E	0.2835580219497633	56.14165276583364	B	0.17949602442369955	35.53841787564828
422	V	E	0.16674850761884946	27.053277876082138	B	0.2427035803224182	39.376228871509134
423	S	B	0.12414796734117883	15.602916535439357	B	0.2363622013435924	29.706001464862695
424	A	B	0.16369661022512239	19.054285430204246	B	0.2315993237986724	26.958161290165467
425	T	E	0.14808267420669244	21.925120743042882	E	0.34945551025067695	51.74038284771523
426	G	B	0.046018901907049894	3.8614460590205564	B	0.14995415729793174	12.582653338869452
427	L	B	0.07923844662794828	15.688420047867481	B	0.11989306101102896	23.737627149573626
428	E	E	0.21210389681319197	39.69736532755701	B	0.15817173806021492	29.603422495349825
429	F	E	0.23200846445765888	51.80517002875065	B	0.19029857559674296	42.491768944996736
430	A	E	0.040605032800790364	4.7264258180119985	B	0.07007638153757767	8.15689081097404
431	Y	B	0.15369782516041855	36.627728713979344	B	0.1184460094286923	28.22686850695166
432	S	E	0.27027450320533186	33.96809956284611	E	0.5048279100294056	63.446771732495705
433	Q	E	0.20718073281959504	39.19237922748279	E	0.30768355117363244	58.20449737551605
434	A	E	0.07765867007945537	9.039469197248605	B	0.13987460341699265	16.281403837737944
435	P	B	0.11060493786068847	16.01559500222769	E	0.2481631862077532	35.93402936288267
436	K	E	0.3806963352194442	78.99068259468248	E	0.6482179081345744	134.49873375884283
437	A	E	0.20311208966782002	23.64224723733425	E	0.30505963067838743	35.5089410109643
438	M	E	0.10853388099562326	22.85180864362848	B	0.00232439706756149	0.48940180257507176
439	K	E	0.196359602561661	40.74265393551904	E	0.3828307893589299	79.43356048408437
440	G	E	0.19268076342532497	16.167842859019018	E	0.3407640609683715	28.59351235585605
441	T	E	0.2042191560504655	30.236688244831925	B	0.17500932377993694	25.911880478857466
442	I	E	0.0714724657444955	13.57619486816692	B	0.08223102119269146	15.619782475551743
443	M	E	0.13174595052374993	27.73910988277555	B	0.13631746002830863	28.701641208960385
444	S	B	0.06764874450227609	8.50209420904606	B	0.08762668365649665	11.012921601948499
445	F	E	0.1478421205371607	33.01166709474261	B	0.23283489871403062	51.9897045338559
446	W	B	0.21310426232028212	56.56213330504929	B	0.2366384321841164	62.80857267030818
447	T	E	0.14373723473496824	21.281734974859397	B	0.11501851708119261	17.02964163904138
448	L	E	0.13783279042960112	27.289514177156725	B	0.04762880271312747	9.430026649172108
449	S	B	0.0833649167851432	10.477302741556798	B	0.16340849415463163	20.537179545354103
450	V	B	0.06335473829001519	10.278672740172064	E	0.18295117296578112	29.68199830196833
451	T	B	0.030006082207554616	4.442700531650536	E	0.24629657795542104	36.46667133207964
452	V	E	0.29785321627801925	48.323705808945846	E	0.29005427121327115	47.058404961641116
453	G	B	0.04006918342585808	3.3622051812637515	B	0.10928245471569542	9.169890775194002
454	N	B	0.19534698166001385	32.98824479292654	B	0.22040963259417293	37.22057465617798
455	L	E	0.3805204585090612	75.33924558020902	E	0.3103732363412449	61.45079706320308
456	W	E	0.45329042362486477	120.31234423851161	E	0.4457529371135751	118.31174456868511
457	V	B	0.0874406453253006	14.18637029757677	B	0.10746253394863274	17.434721507826175
458	L	B	0.14940516536026732	29.58072868967933	B	0.1540104416764544	30.492527347521207
459	L	E	0.4799462002131503	95.02454818020163	E	0.4027158850458087	79.73371808021966
460	A	E	0.24757786274922827	28.81806322401017	B	0.20625185630704646	24.00771607414021
461	N	B	0.0554149141881234	9.3579165589484	B	0.15510266783406165	26.19218751713799
462	V	E	0.2773961166936004	45.00474597236973	E	0.28070357728467243	45.541348378665255
463	S	E	0.42658794193079586	53.613572541862425	E	0.4498868755217029	56.541782515567625
464	V	E	0.266215735075498	43.1908408586488	B	0.1580516657802997	25.642302256195823
465	K	E	0.35000414176630634	72.62235937509091	E	0.3468520948414636	71.96834115865529
466	S	E	0.41434469801388857	52.074841646385515	E	0.519300461052634	65.26568194509505
467	P	E	0.4586188482092402	66.40800922069799	E	0.7015367217223429	101.58251730539527
468	T	E	0.31404606497436605	46.49766038010464	E	0.5485146180521022	81.21307434879425
469	V	E	0.28820348966002096	46.758134162441806	E	0.4470387092715159	72.52756019221074
470	T	E	0.38376524463784434	56.82028212107923	E	0.6589473296559107	97.56374162885415
471	E	E	0.3636262669258592	68.05629211784381	E	0.5282587870141536	98.86891457756899
472	Q	E	0.3536993488022049	66.90930581291309	E	0.49524803377843263	93.68607054986609
473	I	E	0.4092504919777496	77.73713095117353	E	0.24943140845023157	47.379496035121484
474	V	E	0.35746464948473	57.9950647324026	E	0.19563609615854016	31.740000240761557
475	Q	E	0.3319721621757747	62.7991739187913	E	0.42435148890710783	80.27457115655758
476	T	E	0.37557271511848606	55.607296200443045	E	0.375284186908185	55.56457671362587
477	G	E	0.3406558017983681	28.584428328901065	E	0.22598879024275118	18.96271938926925
478	M	E	0.34681402102648784	73.02169212712703	B	0.19707906639658032	41.49499742979999
479	S	E	0.24147776639897256	30.348925681022873	E	0.2988569351773048	37.56033961308367
480	V	E	0.4339764711086498	70.40834267266735	E	0.4656462724159741	75.54645123676765
481	T	E	0.31528566651357204	46.68119578399948	E	0.30555512350599623	45.2404915862978
482	A	E	0.2529088573484428	29.438590995358744	E	0.3027046751359802	35.234824185828096
483	F	E	0.3731327018046189	83.31680098595335	E	0.2683830659053138	59.92725478599752
484	Q	E	0.15230792475728452	28.812090126335512	E	0.2894129412448836	54.748246095294625
485	M	E	0.24817057128010933	52.25231378302702	E	0.24453397198413043	51.48662780125866
486	F	E	0.3404530219603772	76.01975527353262	E	0.3878751142502685	86.60863426094245
487	F	E	0.2270054080246321	50.688037557820095	E	0.4270373431129294	95.35316834368601
488	F	E	0.1755300404052313	39.1941027220841	B	0.2030049215312562	45.3289689287142
489	A	E	0.15081275219301632	17.5546043552671	B	0.20269772270616448	23.594014922997548
490	G	E	0.23507587395338547	19.725216583428573	E	0.2602029792550989	21.83363198929535
491	F	E	0.20891934671143353	46.64960092719599	B	0.18677556973208176	41.705116965476535
492	A	E	0.12914185837915035	15.032112315333102	B	0.1406965794153477	16.37708184394647
493	I	E	0.3520891764654749	66.87933906961695	E	0.3565390281656079	67.72458840005721
494	L	E	0.3829988141344669	75.8299352104831	E	0.2887699545820693	57.1735633077039
495	A	E	0.10660682480751421	12.409034407594655	B	0.17386175776619142	20.237508603984683
496	A	E	0.23625953317845386	27.50060966197203	B	0.23077759220811658	26.86251173302477
497	I	E	0.3686626237664157	70.02746538443066	E	0.3177969531490798	60.3655312506677
498	V	E	0.2799581034194104	45.420402698765145	E	0.2941826720758868	47.72819671759187
499	F	E	0.14739693088813766	32.912260698012254	B	0.19327448413097106	43.15625956160453
500	A	E	0.26175705079554956	30.468520712601972	B	0.2074787628803789	24.150527999276104
501	L	E	0.4339572310788938	85.91919218131018	E	0.45794372378244996	90.66827787168727
502	Y	E	0.28269486077957917	67.36901227238151	E	0.2997574809988328	71.43520529683185
503	A	E	0.15034953230866122	17.500685560728165	B	0.11458903256442105	13.338163390498611
504	R	E	0.45460812605883144	113.31562150142432	E	0.6116065235799258	152.4490420675323
505	S	E	0.3451312713003235	43.37609817702466	E	0.43957943789978804	55.24634375524536
506	Y	E	0.2947497161777991	70.2418048623313	E	0.29074015467903314	69.28628626156039
507	Q	E	0.38219507701111	72.29984271819167	E	0.38378848602421745	72.60126790120121
508	M	E	0.3875369990627402	81.59591515265996	E	0.2614359498452062	55.04533923990817
509	Q	E	0.3229377386593254	61.090132022184584	E	0.3749873943353058	70.93636538640979
510	D	E	0.2893315469517933	44.95344244990013	E	0.2517729994349924	39.11797092221477
511	H	E	0.29822755301542814	59.201151549092636	E	0.5189700599369262	103.02074659807923
512	Y	E	0.28861479548714514	68.77979191254155	E	0.3732476004450014	88.94863566204828
513	R	E	0.37197680294034685	92.71893790091086	E	0.5279362093639091	131.59337954604797
514	Q	E	0.35309141209828904	66.79430242663334	E	0.6414438580475579	121.34193462685651
515	A	E	0.2241735710704817	26.09380367260407	E	0.4132783566238685	48.1056007110183
516	T	E	0.26098699689835225	38.641734760770035	E	0.5164706819436603	76.46864916857835
517	G	E	0.2993769698799212	25.120721542624185	E	0.4483199899043052	37.61853035287025
518	S	E	0.28121116560064086	35.342619292688546	E	0.6021429718049099	75.67732869644108
519	E	E	0.2622458387358663	49.08193117780474	E	0.6050257198901118	113.23661373463332
520	N	E	0.3802997740096611	64.22122283701147	E	0.5426336259563039	91.63454041524105
521	L	E	0.36680696043206595	72.62411009594474	E	0.4314962557326135	85.43194367250015
522	Y	E	0.41770086541440615	99.54229323690713	E	0.5192850538096541	123.75082117337865
523	F	E	0.39210202117667164	87.55246030853901	E	0.5809868792454097	129.72856026670752
524	Q	E	0.45405461787831974	85.89351206404174	E	0.7615673910524332	144.06570336538877
>3kbcA
1	M	E	0.35100248576380405	73.90357337756895	E	0.5698872290428981	119.98975607498221
2	G	E	0.5443860456306574	45.679433088868464	E	0.6851956211327656	57.49476456925036
3	L	E	0.5243711576570316	103.82024550451568	E	0.625608869474279	123.8643000672125
4	Y	E	0.4559393550850699	108.654907710323	E	0.555605818317759	132.40642256330514
5	R	E	0.40342146837282045	100.55683520660922	E	0.5022725051266199	125.19644462786128
6	K	E	0.46590919193065766	96.67149823369216	E	0.6201261864099852	128.66998241820784
7	Y	E	0.46153612385964526	109.98867367699206	E	0.5438968470834807	129.6160576284643
8	I	E	0.300583312303183	57.09580017198961	E	0.4206971108648098	79.91141620877062
9	E	E	0.323175921352404	60.485605440315936	E	0.4084136476103509	76.43869828675328
10	Y	E	0.34990666858256	83.38625818990987	E	0.3323506592912102	79.2024856156883
11	P	E	0.3402325825063374	49.26567794691766	E	0.482492946351213	69.86497863165565
12	V	E	0.2184270709879899	35.43760799709148	B	0.1797745490331421	29.166622835136977
13	L	E	0.3053171806215935	60.449748591269305	E	0.3505105723084855	69.39758821135705
14	Q	E	0.31890689780354	60.32761785749565	E	0.4294492477300407	81.23891419309179
15	K	E	0.3128884034473141	64.92121483128321	E	0.3194230101108314	66.27708036789642
16	I	E	0.18703738376282214	35.52775104574806	B	0.07273403521993307	13.815829990026286
17	L	E	0.27861926284745825	55.163827851168264	E	0.2874306608819378	56.90839654801487
18	I	E	0.34476336936973817	65.48780201178177	E	0.33426911653453206	63.49441868573436
19	G	B	0.1287400628426852	10.802578673129714	B	0.12664320458994835	10.626631297142566
20	L	B	0.11911441816612049	23.583463652710197	B	0.07260991943879425	14.376037949686873
21	I	E	0.3453703226746824	65.60309279205592	E	0.26996477619358145	51.279809237970795
22	L	E	0.32338409018472347	64.0268160156734	B	0.22573223104605789	44.692724424809
23	G	B	0.12108878576315171	10.16056001338606	B	0.08420751575650662	7.06585264712847
24	A	E	0.11410519801548535	13.281845049002495	B	0.08210846570150518	9.557425407655204
25	I	E	0.44047930357945214	83.66904371491692	E	0.24735443620222944	46.98497515661348
26	V	E	0.2933145440947128	47.58735163392621	B	0.0969087814344024	15.722480699917446
27	G	B	0.09475298023336753	7.95072257138187	B	0.13685928859550334	11.483862906048685
28	L	E	0.3164814885882155	62.66016992558079	E	0.40577242721152335	80.33888286360951
29	I	E	0.5827817722226304	110.69939763368863	E	0.46578952939621443	88.47672110881092
30	L	E	0.35958938251615286	71.19510184437311	E	0.3033164826142351	60.053630392792414
31	G	E	0.26577952172566766	22.30155966800077	E	0.4553471716261718	38.20818117115207
32	H	E	0.4363436303319597	86.61857405719732	E	0.7399905114184047	146.8955164216675
33	Y	E	0.4692355721366341	111.82352919588126	E	0.6586231564771956	156.9564844200805
34	G	E	0.287190957495564	24.098193243452773	E	0.45611791001531937	38.27285382938545
35	Y	E	0.4411731803006137	105.13598059743926	E	0.6538852003574682	155.82738209718826
36	A	E	0.26978431991681373	31.40289483831712	E	0.41138997310561565	47.88579286949366
37	H	E	0.43183000766967056	85.7225748225063	E	0.6411899013336578	127.2826073137444
38	A	E	0.34072656824257874	39.66057254343617	E	0.391653050074124	45.588415028628035
39	V	E	0.21130181713212878	34.281606811516575	E	0.25917655075294976	42.04880359415857
40	H	E	0.14060550147462975	27.91159809772875	E	0.4476163994899073	88.8563314627415
41	T	E	0.1918951962473977	28.412002756389704	E	0.3484044619662582	51.58476463872419
42	Y	E	0.4398188337632441	104.8132262741187	E	0.43583967920686784	103.86495395178868
43	V	E	0.08515881321573517	13.816165856120874	B	0.11047553651828253	17.923551044726157
44	K	E	0.19830590190003974	41.14649158523925	E	0.31201205038668695	64.73938033473368
45	P	E	0.20925960033438024	30.30079012841826	B	0.2308809771048799	33.43156548478661
46	F	E	0.30695760698508207	68.54056406369897	E	0.32387664954159234	72.31841707614215
47	G	B	0.05252663725602552	4.407510132153101	B	0.12319271730143405	10.33710090876333
48	D	B	0.1748757819908843	27.170450247923693	E	0.2717553582789386	42.22263001579869
49	L	E	0.23523531380050663	46.57423977936231	B	0.15974240438967552	31.627398645111857
50	F	E	0.24049797082873747	53.70079190634879	B	0.2383564228081615	53.22260564883438
51	V	B	0.10508313606105008	17.048687994544764	B	0.08884150608030938	14.413645946469396
52	R	B	0.22238413501523446	55.43146949389734	E	0.32341866511769246	80.61533646723602
53	L	E	0.27411111627203877	54.271259910700955	B	0.16616495467212017	32.89899937553307
54	L	B	0.09463196121620944	18.736182001197307	B	0.20457641188184103	40.50408378848571
55	C	B	0.17041354990003188	24.110109039856507	E	0.2788134969092875	39.44653354272599
56	M	E	0.1841654691885226	38.77603953764344	B	0.20850392437238052	43.90050127660472
57	L	E	0.17319092222579668	34.29007069148549	B	0.18684984431894502	36.994400676707926
58	V	B	0.003372496754181567	0.5471538733984175	B	0.07496647774417117	12.162561349214332
59	M	E	0.1704774063868778	35.89401791475712	B	0.1606644581028765	33.827901653560644
60	P	B	0.08862502400852737	12.832903476434764	B	0.14065111007191047	20.366280738412637
61	I	B	0.03902124621036003	7.412085717657887	B	0.1952855849674962	37.0944968645759
62	V	B	0.07365672733776141	11.950067443278412	B	0.09310355724148953	15.105121126859261
63	F	E	0.17565552886262356	39.222123039735216	B	0.2650958710047568	59.19325703665214
64	A	B	0.05794869196666892	6.745227744920263	B	0.12074625871004532	14.054864513849276
65	S	B	0.0	0.0	B	0.11185690886646793	14.05817630633769
66	L	B	0.0786191718867713	15.56580984186185	B	0.20546402376091782	40.67982206442412
67	V	B	0.12555035983612908	20.369290379813584	B	0.19186421673380674	31.128050522892806
68	V	B	0.056601618278202384	9.183046549455556	B	0.19939000469465268	32.34903436166045
69	G	B	0.10008369956057074	8.39802323012749	B	0.09862140246723741	8.27532188102589
70	A	E	0.15379319582052992	17.90152799350968	B	0.13318580323589588	15.50282749665828
71	A	B	0.16385941758665284	19.073236207086392	B	0.19356212464380596	22.530631308539014
72	S	B	0.2714276949079981	34.11303269603721	E	0.3813136637939837	47.92350126562787
73	I	E	0.13654838610713232	25.937365941049784	E	0.2813292501202425	53.43849106034006
74	S	E	0.2843772221013233	35.740529273694314	E	0.36335025020096945	45.665859445257844
75	P	B	0.2255408775502102	32.65831906927044	E	0.4137993402642146	59.918144470258284
76	A	E	0.18235065323420563	21.225616036461535	E	0.3822704494551056	44.49628031657429
77	R	E	0.2626261131163511	65.46218495538167	E	0.41014585672147663	102.23295624639526
78	L	E	0.20509361793871764	40.606485415686706	B	0.08227892801064365	16.290404956827338
79	G	B	0.1686674658133094	14.152887056394793	B	0.21299823973273313	17.872682295973636
80	R	E	0.27404276537660643	68.30789969777291	E	0.40989309804972884	102.16995361987541
81	V	B	0.08373913696969547	13.585837581963393	B	0.04974103780877134	8.069985974095063
82	G	B	0.09880562211302243	8.290779751503711	B	0.10480563738768814	8.794241033200912
83	V	E	0.26261685427844644	42.60695843813515	B	0.2257356870814179	36.623357872089244
84	K	E	0.3024787762065869	62.76132127510472	E	0.2334532713108733	48.4392192642931
85	I	B	0.06534666447092224	12.41259891625168	B	0.032359616485884396	6.146709151493741
86	V	B	0.09415514354694512	15.275730489056379	B	0.12543488525630458	20.350555783982855
87	V	E	0.2702689569565425	43.84843557662946	E	0.30088730525968366	48.81595640533108
88	Y	E	0.10476910522420217	24.96752546597962	E	0.3585208126227034	85.43909485611645
89	Y	B	0.06319773210660291	15.06065153832454	B	0.11591001539775918	27.62251576943999
90	L	E	0.20035651553976358	39.66858651171779	E	0.307664764527327	60.91454672876547
91	L	E	0.4097840874812649	81.13315148041563	E	0.4156945857944857	82.30337104145023
92	T	B	0.05897065924104593	8.73119580722926	B	0.21378151934335599	31.652491753977287
93	S	B	0.0	0.0	B	0.09534346492621573	11.982766671926793
94	A	E	0.1981102515504175	23.0600332804686	E	0.2469202010400506	28.741511401061892
95	F	E	0.40449110418521844	90.31881865351743	E	0.30405044478514665	67.89142381607539
96	A	B	0.020720567425585715	2.4118740483381775	B	0.0	0.0
97	V	B	0.053820978490637356	8.731915550321006	B	0.047985671038260125	7.785195269247323
98	T	E	0.27238376113231033	40.32913967324987	E	0.24992236919590619	37.00350598314587
99	L	E	0.28808626206618665	57.0381990264843	E	0.3511915484446695	69.53241467656011
100	G	B	0.008603390734365515	0.7219105165206103	B	0.083351167581377	6.993996471753344
101	I	B	0.14877888293899189	28.260548814261508	B	0.12228344699514972	23.227740756728686
102	I	E	0.2885249023201182	54.805305195706445	E	0.31901180107624094	60.59629161443196
103	M	E	0.35355684314091673	74.44139332332003	B	0.27947658735792674	58.84379546821148
104	A	B	0.04027683625102216	4.688223739618979	B	0.14550976753249617	16.937336940782554
105	R	E	0.2331901256675008	58.12497072388125	E	0.29349008283877953	73.15533804839419
106	L	E	0.3325014115675105	65.83195447625141	E	0.3265621557971192	64.65604122627164
107	F	E	0.24652037992249712	55.04553563289438	E	0.3525542411026156	78.72183649580303
108	N	B	0.2963403920761227	50.04300200989485	E	0.4525820632429164	76.42753301983129
109	P	B	0.0859554321574492	12.446346576398646	E	0.3361275087104101	48.671263261267384
110	G	E	0.20494958377883862	17.197319574882346	E	0.3450651818571285	28.95441940963165
111	A	E	0.22075453424089633	25.695827785640333	E	0.3404638033713006	39.629986712419395
112	G	B	0.12043069064848094	10.105339252314035	B	0.32041829124286125	26.886298818188486
113	I	E	0.2209615174166496	41.97164023329259	B	0.13554639644860442	25.747038005412406
114	H	E	0.32982846512230646	65.47424861142905	E	0.4857230715208394	96.42088692760181
115	L	E	0.18710162526378804	37.0442507859774	B	0.13771230567723833	27.26565940103642
116	A	E	0.24082398982054853	28.03191241511185	E	0.4048462431432558	47.124102701874975
117	V	E	0.22015648184907807	35.71818761519443	E	0.36321288334055524	58.92765819317169
118	G	E	0.18200400010448564	15.27195564876739	E	0.4855871360902353	40.74561658933164
119	G	E	0.22511639221856153	18.889516471059498	E	0.413891149043492	34.72960631623941
120	Q	E	0.34109520198061416	64.52497935867278	E	0.48339244150487215	91.44334815947666
121	Q	E	0.25958928861638136	49.10650572756086	E	0.4281066963442064	80.98494374743352
122	F	E	0.3199701096008696	71.44612577277816	B	0.20788644884872376	46.41896516343153
123	Q	E	0.3643526176688797	68.92458468442197	E	0.45635048718130156	86.32782166008681
124	P	E	0.28007620890781265	40.55503504985128	E	0.4937922099658929	71.5011120030613
125	H	E	0.26914452503110786	53.42787966392522	E	0.644476363172929	127.93500285345813
126	Q	E	0.33314722946792863	63.021461398448054	E	0.5732507367082	108.44184186309019
127	A	E	0.34836712648497203	40.54993352285074	E	0.46137198519243716	53.70369907639969
128	P	E	0.24359398050401287	35.27240837698107	E	0.4695559418209089	67.9917003756676
129	P	B	0.2509979705018445	36.34450612866709	E	0.4073471819497336	58.983871946321436
130	L	E	0.36706538841609704	72.67527625250305	E	0.44813772279409747	88.72678773600336
131	V	E	0.32228715897649984	52.28786867234734	E	0.36260294636347157	58.82870201800963
132	H	E	0.21669047749459924	43.015226687452895	E	0.28111396209453604	55.803932615386344
133	I	E	0.12046130180952695	22.88162427871964	B	0.040781989615431585	7.746538927451229
134	L	E	0.2807744874332133	55.59054076690191	B	0.1778667750756094	35.215842797219906
135	L	E	0.2416175833362465	47.83786532474345	B	0.27856978098964064	55.15403093813895
136	D	B	0.11312164751849399	17.57571037494841	E	0.2592032699838064	40.272412057384
137	I	B	0.08571455480099152	16.28147968444834	B	0.14442112654334938	27.432792986909213
138	V	E	0.250016166243249	40.56262281130472	E	0.29052557849458	47.13486985496066
139	P	B	0.10753683981954384	15.57133440586995	B	0.23363681699367808	33.830611100684585
140	T	B	0.05556517247200149	8.226979436204541	E	0.40877380177293515	60.52304909050078
141	N	B	0.1659418820247551	28.022605617520394	B	0.18229256892925824	30.78374611508384
142	P	E	0.20672376752805466	29.933601538062316	E	0.2520787858259474	36.501008187597186
143	F	E	0.07661796557733638	17.108025533763442	B	0.2526870635097227	56.42249441108598
144	G	B	0.13367424927414864	11.216606256593812	E	0.35632941944356084	29.89960158550919
145	A	B	0.12709280616189905	14.79360263724505	B	0.15281743195776498	17.787949079883845
146	L	E	0.1441612021650891	28.54247641666599	B	0.19746598694975953	39.09629075618289
147	A	B	0.12392491911494599	14.424860584979713	B	0.1764618475719203	20.540159057371522
148	N	E	0.17195616781485296	29.03823805889422	E	0.5987137485512358	101.1047907178472
149	G	B	0.08236363391742074	6.911132522010774	E	0.3428606755771559	28.76943928767915
150	Q	B	0.10126935569878559	19.157124017539267	E	0.4743652665726824	89.73567747755432
151	V	E	0.11068653496079443	17.95778343203929	B	0.230794978403035	37.4441772961084
152	L	E	0.18242643010495363	36.11860889647977	B	0.21347422378546704	42.26576156728462
153	P	B	0.038552949792678565	5.5824671299798565	E	0.2778603492742622	40.234178574913166
154	T	B	0.0	0.0	B	0.1447796296487335	21.436071965791484
155	I	B	0.12454488456368187	23.65730082287137	B	0.07430375994352043	14.113999201271705
156	F	E	0.3142057992932067	70.15901292418012	B	0.25197753580453863	56.26406396979543
157	F	B	0.12450905838994607	27.801627647891056	B	0.11395170701215726	25.444276658744595
158	A	B	0.04077078578193537	4.745719465017277	B	0.021726598622043236	2.5289760796058327
159	I	E	0.15126986141378834	28.733710175549096	B	0.17804789994596057	33.82019859473521
160	I	E	0.20202899817257447	38.37540820288052	B	0.18569640616928923	35.273032351856486
161	L	E	0.11389529398818349	22.55012925672045	B	0.1599796148809891	31.674363950287034
162	G	B	0.11466528722838706	9.621564251333957	B	0.06168186032521675	5.175724899888937
163	I	E	0.30070435611937746	57.118792444875744	B	0.2612978596324418	49.633528437182314
164	A	E	0.12228476317931727	14.233946434072532	B	0.10629947180586595	12.373258518202798
165	I	E	0.13830897464047523	26.27178973295827	B	0.11028926591359003	20.949446060286427
166	T	E	0.24325716687758886	36.01665612789581	B	0.250001795866631	37.01526589601339
167	Y	E	0.5544449127173463	132.1297671496708	E	0.4392278686397566	104.6723933755404
168	L	E	0.6056890236076411	119.92036978407687	E	0.3586813258973296	71.0153157144123
169	M	E	0.44490349983910155	93.67443189112284	E	0.4363681589168986	91.87731585995301
170	N	E	0.4367293319701754	73.75048228980351	E	0.6792857297188719	114.7109811776259
171	S	E	0.43078503684693464	54.14106343092275	E	0.46313239322307065	58.20647918027552
172	E	E	0.4888095181854648	91.48558942359159	E	0.4730474638036694	88.53556332549476
173	N	E	0.33583431649612683	56.71234102670094	E	0.5354290267700433	90.41789975065723
174	E	E	0.3944439357680797	73.82412701835379	E	0.5524274137602998	103.39231475937771
175	K	E	0.5271380949563728	109.37588332249778	E	0.549968112282232	114.11288361744032
176	V	E	0.33615565808790704	54.53789396818204	E	0.22605560431277683	36.67526124370492
177	R	E	0.37510990482546136	93.4998948767945	E	0.5032175789057675	125.43201371805159
178	K	E	0.4800863306512444	99.6131127468267	E	0.6960649251820247	144.4265113260183
179	S	E	0.4620099655070134	58.065412464921444	E	0.4580415785720074	57.566665594929894
180	A	E	0.1933271538418257	22.503280707188512	E	0.3265054614717689	38.0052357153139
181	E	E	0.3512366354768677	65.73744869585056	E	0.39459671568131194	73.85272130691435
182	T	E	0.3754963539609575	55.59599016745937	E	0.37153192234426813	55.00901642229234
183	L	E	0.29914316630039284	59.227355495814784	B	0.2228216978823535	44.116467963727175
184	L	E	0.24961724980648925	49.42171928918681	E	0.21937299398125273	43.43365907834823
185	D	E	0.39193698461427134	60.89524929951934	E	0.3684937008772654	57.25286630530073
186	A	E	0.3219365272316902	37.47341176976874	B	0.14716769075600922	17.130319203999473
187	I	E	0.19304162773992808	36.66825718919934	E	0.19061368155308722	36.20706881100892
188	N	E	0.2566945869967032	43.34801490613327	E	0.5005616157317911	84.52984004862758
189	G	E	0.272729525356887	22.884734472696387	E	0.33921230538144714	28.46330454455723
190	L	E	0.21721784303525477	43.00696074255009	E	0.2821895019927321	55.870699499541026
191	A	E	0.09982883102963103	11.620075931849051	B	0.0895310269744648	10.421411539827703
192	E	E	0.19408025858007488	36.32406119584682	E	0.33140602342973874	62.0259513451099
193	A	E	0.2655399787084133	30.908853521659307	B	0.21492356034199778	25.01710242380854
194	M	E	0.09396089097330602	19.783465594429586	B	0.15474679034581496	32.58193670731134
195	Y	B	0.08318919979955973	19.82481820423308	B	0.12729791919087102	30.336367122376473
196	K	E	0.31906399633107785	66.20258859873535	E	0.39873407460764776	82.73333314034083
197	I	E	0.3182354794260262	60.44882931697367	B	0.18739277535836887	35.59525767932217
198	V	B	0.01544149643289007	2.5052283812720852	B	0.03404450500992531	5.523380492810283
199	N	E	0.2080587313132453	35.13487795686773	E	0.3439673566365572	58.085767515215416
200	G	E	0.16893914668224935	14.175683798107542	E	0.26650576466870163	22.362498713350753
201	V	E	0.11417827117321713	18.52428271514275	B	0.14006329655856914	22.72386923366226
202	M	B	0.05488401040717769	11.555828391231264	B	0.09441893177232855	19.879906084663777
203	Q	E	0.2731534379081636	51.67243584908731	E	0.461210091809279	87.2471130675613
204	Y	E	0.30073121560792127	71.66725599152372	E	0.3261546767915352	77.72592102619076
205	A	B	0.09518361067410268	11.079372282465553	B	0.06282286759088401	7.3125817875789
206	P	B	0.01556702413474384	2.254105094710908	B	0.18985194776671588	27.49056203662046
207	I	E	0.1660646286848147	31.543976218680548	B	0.14913098595087743	28.327430781369166
208	G	B	0.08366834667290708	7.020610969323633	B	0.0	0.0
209	V	B	0.01576506892126245	2.5577247817856197	B	0.0	0.0
210	F	B	0.03647855973241226	8.145297602650334	B	0.0	0.0
211	A	B	0.11075859425758054	12.892300371582376	B	0.05935019043046491	6.908362166106116
212	L	E	0.15562430029746174	30.812055215894453	B	0.08800611615945372	17.424330938410243
213	I	B	0.0047009557021742004	0.8929465356279893	B	0.038323243160682946	7.279500038371725
214	A	B	0.030897818079540826	3.5965060244585523	B	0.10614582580222293	12.355374123378748
215	Y	E	0.2444502564002069	58.254940602733306	E	0.3174764396141655	75.65781032445177
216	V	B	0.11030587771466424	17.896025600427127	B	0.1361969360190855	22.096590899736434
217	M	E	0.11642605935105037	24.513506796363657	B	0.1393813494259472	29.346743121633185
218	A	B	0.14790527973031808	17.216174560609026	E	0.3277681301859044	38.152210353639276
219	E	E	0.31961203300022323	59.818588096321776	E	0.6312369127999702	118.14230059964241
220	Q	E	0.19278631627966403	36.46938745062404	E	0.32352030856590563	61.20033677141237
221	G	B	0.0	0.0	B	0.12809894956126788	10.748782857685988
222	V	E	0.24701220001520185	40.07525933046635	E	0.3819277351773517	61.96395575517354
223	H	B	0.25541658010803614	50.702745317246254	E	0.412218349586655	81.82946457644688
224	V	B	0.09967452370320175	16.171194725607453	B	0.09534630431671623	15.468984412344042
225	V	E	0.21487259641510995	34.86093004238744	B	0.18535579149864106	30.072123612739528
226	G	E	0.24768836802196093	20.78353096072274	E	0.3248537258246942	27.258476133950087
227	E	B	0.11937437226023316	22.342107512225237	E	0.32605289044662206	61.02405897598978
228	L	E	0.1490631800964343	29.513019027293026	B	0.20412056801824974	40.41383126193327
229	A	E	0.2531300894500019	29.464342411980226	E	0.36210585544587726	42.14912157390012
230	K	E	0.2549270044547601	52.89480415431817	E	0.3560852399915627	73.88412644584935
231	V	B	0.04762047815320103	7.725946375575336	B	0.003348577275223197	0.5432731771322115
232	T	E	0.283158862152392	41.92450113028316	B	0.27517808066982846	40.742866623974805
233	A	E	0.339522559868331	39.520425968673734	E	0.44036117045521966	51.25804024098757
234	A	B	0.09561728651519916	11.129852150369182	B	0.08102361215124679	9.431148454405127
235	V	B	0.0876621153522864	14.222301594754946	B	0.14947075280988154	24.25013493587518
236	Y	E	0.39418887832056376	93.93915159257355	E	0.4472081604700587	106.57417672161968
237	V	E	0.39125554190505174	63.477299118675596	E	0.2929028675421589	47.52056123003986
238	G	B	0.0	0.0	B	0.07952292960209958	6.672769022912176
239	L	E	0.132128827065106	26.16018647062034	B	0.2334848844325791	46.22767226880634
240	T	E	0.36872966685459785	54.59411447449176	E	0.420788521064242	62.301948428771674
241	L	E	0.2263140594479384	44.80792063009732	E	0.3233819637661488	64.0263950060598
242	Q	B	0.011991183606941583	2.268372202925139	B	0.12565192336071362	23.769574342146196
243	I	E	0.142901132173195	27.14407005629839	E	0.34754202211650503	66.01560710103013
244	L	E	0.3919232041438484	77.59687518844055	E	0.4066697719160226	80.51654814165332
245	L	E	0.17594622866219412	34.83559381282782	B	0.2607084935666644	51.61767464126389
246	V	B	0.05623401530084397	9.123406642408927	E	0.2791894069941373	45.29568939072884
247	Y	E	0.2521312230758501	60.08539177120584	E	0.31197625377025257	74.34706103598889
248	F	E	0.2915093174649772	65.09111549675475	B	0.27800684085167787	62.07614749377115
249	V	E	0.12470384167008922	20.231951272555275	E	0.27177449029445755	44.0926933053728
250	L	E	0.1965031371446579	38.905656123270816	E	0.24756858979682958	49.01610509387429
251	L	E	0.17066705307117447	33.79036983756183	B	0.2162255228319471	42.810491265497205
252	K	E	0.4006311881687921	83.12696523314268	E	0.47330300220008725	98.2056399264961
253	I	E	0.4498911331762331	85.45682074682547	E	0.3385128513527026	64.30051611444586
254	Y	E	0.2988192982699166	71.21162697070383	E	0.3369833991158213	80.30651384329138
255	G	E	0.27869153904742017	23.385007041469024	E	0.4133419607820745	34.683523929223874
256	I	E	0.3761892604093169	71.45715001474974	E	0.38084818571199175	72.34211287599283
257	D	E	0.31589296238891995	49.080289566366496	E	0.33155203728360205	51.51324003275325
258	P	E	0.18091424623754382	26.196382855196347	E	0.264626091653566	38.317858071436355
259	I	E	0.34164974630416617	64.89636931047636	E	0.3661016790998457	69.54101394501569
260	S	E	0.2916979112907631	36.66059349102311	E	0.3311039613213983	41.61314585887334
261	F	E	0.27208174662742923	60.75313320443867	B	0.14973855266549965	33.435121424679416
262	I	E	0.24257864402679902	46.07781343289047	E	0.2630519197678565	49.96671215990435
263	K	E	0.32491466282108217	67.41654338874635	E	0.4849587945492412	100.62410028102205
264	H	E	0.30509376056550375	60.56416240985815	E	0.4309689642060077	85.55164908453459
265	A	E	0.11669280795467697	13.5830428459244	B	0.13036970977125495	15.175034217374076
266	K	E	0.2787419819669591	57.83617383832434	E	0.37690035348646095	78.20305434490578
267	D	E	0.25360116717114495	39.402013343380794	E	0.3897670133546802	60.55810086491667
268	A	B	0.1538676329264979	17.910192472644358	B	0.13366706280633606	15.558846110657518
269	M	E	0.1578965248130321	33.24511329938391	B	0.17032368389649283	35.861651644406564
270	L	E	0.12844569140004558	25.430962440295026	B	0.23911126290956836	47.34163894346544
271	T	B	0.14930385500188087	22.105928771578483	B	0.19927172635590515	29.504171804255318
272	A	B	2.609233556659374E-4	0.03037147859951511	B	0.06857195964013313	7.981776102111497
273	F	E	0.15007164368950512	33.5094973194296	B	0.16971818745252243	37.89637407627373
274	V	B	0.12290463748300662	19.940048385242996	B	0.129141778981207	20.951962221911025
275	T	B	0.023809966802862154	3.5253036848317705	B	0.09355058491954069	13.851099603187194
276	R	B	0.06728815325414668	16.772245080128602	B	0.2649204900107759	66.03408134008599
277	S	B	0.02498478323216427	3.140087556618406	B	0.12568622356618805	15.796244577798516
278	S	B	0.0	0.0	B	0.15012176078697603	18.867302895707148
279	S	B	0.073151278414344	9.193652671114755	E	0.2537637593239958	31.893029271839794
280	G	B	0.10907948239035312	9.15285936737453	B	0.22780625369069882	19.115222747186536
281	T	B	0.0875846839625215	12.967788307490935	B	0.11494971245320826	17.019454425822016
282	L	E	0.08955734146987676	17.7314580376209	B	0.06421091905138063	12.71311986298285
283	P	B	0.13796131726413371	19.976798739846565	B	0.18870163226024134	27.323996351282947
284	V	E	0.19939417753719196	32.34971136363403	E	0.20978941787258243	34.03623515564777
285	T	B	0.05185503239200158	7.677656095959754	B	0.17619451885582493	26.08736046179344
286	M	B	0.12452735442294482	26.219234473751033	B	0.07904282592240178	16.642466997961694
287	R	E	0.2916780675167142	72.70367510921618	E	0.41771516961266775	104.11968317765356
288	V	E	0.1976496245244103	32.06667508284033	B	0.23246985794416586	37.71590975286147
289	A	E	0.07790810917736794	9.06850390824563	B	0.11847048029416017	13.789963906240244
290	K	E	0.2346644464928005	48.690526002791174	E	0.3837630818762926	79.62700185851196
291	E	E	0.3288672026356108	61.55078564528092	E	0.49122846095311157	91.93831875198435
292	M	E	0.254277613737788	53.538151572491266	B	0.1845613059159897	38.85938296061163
293	G	B	0.11525739190688161	9.671247754906435	E	0.30802297811143664	25.84620809333065
294	I	E	0.1637562215335243	31.105494280292938	B	0.1509567468745596	28.674234068822592
295	S	E	0.2647419498945277	33.27276826274424	E	0.4360034780053721	54.79691711571517
296	E	E	0.25081374965220116	46.94230138490597	E	0.4721894867830163	88.37498434630933
297	G	B	0.12390051109252631	10.396491885773882	E	0.43858728013248705	36.80185867591699
298	I	B	0.04117730737939736	7.821629536716528	B	0.17839258733363897	33.88567196402472
299	Y	B	0.13104765769040197	31.229967304199693	B	0.17788374470464813	42.3914752005647
300	S	B	0.0763314294689269	9.593334055654735	B	0.1047062583121633	13.159482544672684
301	F	E	0.08739226703392368	19.513819306004816	B	0.0646980768415516	14.446433577950057
302	T	B	0.1134912301980509	16.803511543123417	B	0.10233475962403699	15.151684509934917
303	L	B	0.11139877615813194	22.055843691548546	B	0.020282138304182684	4.01566056284513
304	P	B	0.07847175007215408	11.362709410447913	B	0.0729693182459766	10.565957282017413
305	L	B	0.07285780980765805	14.425117763818218	B	0.10172637034526566	20.14080406465915
306	G	B	0.0	0.0	B	0.06670755138480827	5.597430636699262
307	A	B	0.0	0.0	B	0.0	0.0
308	T	B	0.0	0.0	B	0.0817342685239795	12.101575797660404
309	I	B	0.045258906917275035	8.596929368936392	B	0.09607233923822225	18.248940838300317
310	N	B	0.03678056820483264	6.211134552750088	B	0.1445634566029126	24.41243091653385
311	M	B	0.0	0.0	B	0.13325557869919283	28.05696209511505
312	D	B	0.039611387719662106	6.154421310003902	B	0.17165117160781182	26.669442532705723
313	G	B	0.0	0.0	B	0.08735746786868895	7.330165128861689
314	T	B	0.0	0.0	B	0.13280756593282367	19.663488212013874
315	A	B	0.0	0.0	B	0.02825709076132532	3.2891253646182674
316	L	B	0.04369698389115459	8.651565840609697	B	0.11073899621919961	21.92521386143933
317	Y	B	0.0	0.0	B	0.11116242747720459	26.491118092092627
318	Q	B	0.00852859001740873	1.6133533735932093	E	0.1941444793354124	36.72631115587996
319	G	B	0.027788927278025344	2.3317688878991065	B	0.08122209649438955	6.815346116844227
320	V	B	0.06561263185464639	10.644993392097831	B	0.07182304544483667	11.652570892970301
321	A	B	0.0	0.0	B	0.07300886146569327	8.498231474606698
322	T	B	0.0052831222524623855	0.7822190806995808	B	0.0	0.0
323	F	B	0.02610147470280852	5.828198286390114	B	0.009019263057710225	2.013911248156116
324	F	B	0.08162925267956	18.226995830818954	B	0.0	0.0
325	I	B	0.043543054746697826	8.271003249135251	B	0.04072185444751317	7.735116252305126
326	A	B	0.0	0.0	B	0.0	0.0
327	N	B	0.04923678417707836	8.314615743983223	B	0.18433191645440564	31.12813073165548
328	A	B	0.03564038016025413	4.148540250653581	B	0.2190723152238546	25.500017492056674
329	L	E	0.19302180503947516	38.21638717976569	E	0.32300360677248396	63.9514841048841
330	G	B	0.022366731502109438	1.8767924403420029	E	0.3454009833641277	28.982596514083955
331	S	B	0.046448197007053896	5.837609399846534	B	0.21377989352650473	26.867857018411115
332	H	E	0.22724215370276712	45.1098399315363	E	0.44872372337140853	89.0761463264583
333	L	B	0.02350057454815896	4.652878754789993	B	0.11911242108133058	23.58306824989264
334	T	B	0.07204139644479188	10.666449157615885	E	0.3661279976616331	54.2089113337814
335	V	E	0.2611266653967941	42.36519019397587	E	0.35621114258356246	57.79169577275717
336	G	E	0.12332325507005563	10.348054332928369	E	0.43780700411036616	36.73638571490082
337	Q	B	0.019535077529673747	3.6954506162883827	E	0.27873550527189156	52.72839553228372
338	Q	E	0.126074030783566	23.849424403327177	B	0.14961344610326294	28.30237559935425
339	L	E	0.2058565455812943	40.75753745964046	B	0.2646961174198225	52.40718428795066
340	T	B	0.0022189989765649676	0.32854498847020913	B	0.22292012001067574	33.00555296878065
341	I	B	0.0	0.0	B	0.06540959801001056	12.424553142001505
342	V	E	0.09977415090250327	16.187358242422132	B	0.13285129983069124	21.55379488453135
343	L	E	0.18189182271639073	36.012761979618205	B	0.1882706355741699	37.2757031373299
344	T	B	0.003298453184909983	0.48836897855777206	B	0.0	0.0
345	A	B	0.045822518493173536	5.3337411526054	B	0.02188561004060774	2.547485008726741
346	V	B	0.01521411353561905	2.468337780018835	B	0.17364138577102278	28.171578427490736
347	L	B	0.04833325102602437	9.569500370642565	B	0.13286467685879763	26.305877371273343
348	A	B	0.039162688163615414	4.5585369022448345	B	0.06857154024841186	7.981727284915141
349	S	B	0.05683176562046517	7.142616303180064	B	0.11698694548578964	14.702919308654042
350	I	B	0.06396507780478294	12.15016652901852	E	0.3213312428378798	61.03686957705526
351	G	B	0.007745533438655597	0.6499277108375912	B	0.13896168395330089	11.660274900521477
352	T	B	0.0240249521266898	3.557134411877692	B	0.08216116615498908	12.164782260907684
353	A	B	0.026697050432103506	3.1075366702968483	B	0.09178013397894932	10.683207595149701
354	G	B	0.05351717286875765	4.490625975417454	B	0.19674212428867882	16.50863164906304
355	V	B	0.05434417223455297	8.816798503333874	B	0.04161484209492855	6.751591981481209
356	P	B	0.08348088355600623	12.088031938909703	B	0.10591570467564705	15.336594037033695
357	G	B	0.1201594723323181	10.082581323404812	B	0.21363784916674824	17.926351923581844
358	A	B	0.0	0.0	B	0.13091822730692576	15.238881658526159
359	G	B	0.030892764952339433	2.592211907150802	B	0.0455986825859134	3.8261854557839934
360	A	B	0.09402621451474452	10.944651369516263	B	0.06489545139244904	7.5538305420810685
361	I	B	0.0741297177824312	14.080939892772806	B	0.12710644098960086	24.14386846597468
362	M	B	0.016416375415194834	3.4564678436692726	B	0.0832783923126211	17.534265501422375
363	L	B	0.042382516749020396	8.391314491138548	B	0.08880039313921059	17.581589837632308
364	C	B	0.13196463581056453	18.67035667447867	B	0.056097875124195784	7.936727372571219
365	M	B	0.13047809084413958	27.47216202723359	B	0.08565500955413055	18.034662261622188
366	V	B	0.0	0.0	B	0.09833832127862502	15.954409244244124
367	L	B	0.13461233964218355	26.651897125755923	B	0.10746468482351247	21.276932948207236
368	H	B	0.22003381422395518	43.67891246159734	E	0.36560573071002034	72.57639360324613
369	S	B	0.15895523804312564	19.97749431726003	B	0.19197595525103284	24.12753805594981
370	V	E	0.10020902380848466	16.257912022688554	B	0.12682572125324143	20.57620501612589
371	G	B	0.12883806950438886	10.810802412113269	B	0.06605032043562178	5.542282387753024
372	L	B	0.20222650227918235	40.038825186255316	B	0.06968577120054956	13.797085839996807
373	P	E	0.3103196528529494	44.934285733107075	B	0.3092656574441621	44.78166719791468
374	L	E	0.36789311235112415	72.83915731439907	B	0.19481008880404177	38.570449482312235
375	T	E	0.2879525850554461	42.63425974330934	E	0.5387929035979462	79.77367730671192
376	D	E	0.4033664791920738	62.67104987207251	E	0.5881777068111088	91.38517030724198
377	P	E	0.3590409913014009	51.98913554044285	E	0.6463581218135749	93.59265603860565
378	N	E	0.27376742692046396	46.23110538405875	E	0.557709911220692	94.18047270783826
379	V	E	0.37523429213156767	60.878011555425545	E	0.5561680460630468	90.23270379326873
380	A	E	0.2144595549670129	24.963092198160304	E	0.40231380729187594	46.82932716877436
381	A	B	0.0708701547012571	8.249286007226326	E	0.2858877173099131	33.277330294873884
382	A	B	0.0012173108677717148	0.14169498500862762	B	0.0	0.0
383	Y	E	0.1447412532585478	34.49328806404453	B	0.01854929208821332	4.4204817975421165
384	A	B	0.04287916458089394	4.991134757216055	B	0.0	0.0
385	M	E	0.13895496239375213	29.256967332004514	B	0.0586547702561874	12.349761877440258
386	I	B	0.0833121707765518	15.825146839006013	B	0.009369717563494778	1.779777851185833
387	L	B	0.15748388414102574	31.180234221081687	B	0.08870795322147121	17.563287658319087
388	G	B	0.06169039901818253	5.176441381615696	B	0.1443203449940682	12.109920148452263
389	I	B	0.1848761680163291	35.11722811470171	B	0.15225858324147085	28.921517886717385
390	D	B	0.06978372204505386	10.842296894140018	B	0.06120263578582252	9.509053522043246
391	A	B	0.0776646543990921	9.040165772054321	B	0.032395447231051755	3.7708300576944245
392	I	E	0.1866035474693642	35.44534384180572	B	0.14737801358774238	27.994453680991665
393	L	E	0.17803697125125456	35.249539938035895	B	0.1377625952291429	27.275616229418002
394	D	B	0.04653055933743652	7.229453004257513	E	0.2722845567235052	42.30485157813101
395	M	B	0.054216019028339765	11.415182806416938	B	0.2723923869965349	57.352217082120426
396	G	E	0.18962442076864403	15.911385146696919	B	0.2237644613827735	18.776075954628524
397	R	B	0.12036124765307363	30.001244590005133	B	0.21201650657796917	52.84723442962459
398	T	B	0.0	0.0	B	0.07351131297657806	10.88408499931215
399	M	E	0.2026932956467946	42.67707339843261	B	0.18019773779179404	37.940633692062235
400	V	E	0.18477700569004207	29.97822140315243	B	0.2320841190894701	37.65332748107563
401	N	B	0.08225940026458169	13.89114492267991	B	0.07086230470279836	11.96651739516156
402	V	B	0.011730232717537939	1.9031129560933553	B	0.05522124871415088	8.959095391383839
403	T	E	0.1770799393015302	26.218455812984562	E	0.24435043036178528	36.17852471936593
404	G	B	0.0	0.0	B	0.19859515811180556	16.664119717161604
405	D	B	0.0	0.0	B	0.20704828862573388	32.16909260378027
406	L	B	0.16272626567773948	32.21817334153564	B	0.1925830883666082	38.12952566570476
407	T	E	0.16826755900354345	24.913694786064646	B	0.2535075891498959	37.534333649533586
408	G	B	0.0	0.0	B	0.026024608883118833	2.183724931382501
409	T	B	0.009618525293061356	1.4241188548906643	B	0.07244816348396704	10.72667508543616
410	A	E	0.1657714971641186	19.295802269903405	B	0.1382143176230728	16.088146571325673
411	I	E	0.21619884333458222	41.06697029140389	B	0.15413061553368745	29.27711042062393
412	V	B	0.022273817478630553	3.613704147733021	B	0.0	0.0
413	A	B	0.062442209027275264	7.268273130774841	B	0.1337155688301122	15.564492211825062
414	K	E	0.4286415417532219	88.93883349837601	E	0.46525020513512233	96.53476506348653
415	T	E	0.2197546055484169	32.536866897498605	E	0.31850971127502425	47.15854785138009
416	E	B	0.08810018356093179	16.488830355263993	B	0.15048526136922258	28.164821517863697
417	D	E	0.2854340395172351	44.34788671979282	E	0.4669260843579349	72.54630572669235
418	E	E	0.38813196438334197	72.64277845398628	E	0.4821366433013975	90.23669416028956
419	L	E	0.2804739566184135	55.531038670879695	B	0.251236000101138	49.742215660024314
420	E	E	0.22887048976025773	42.835400863529834	E	0.3187833991170569	59.66350097874837
421	K	E	0.3335845511044294	69.21545850865806	E	0.6700326118441324	139.02506663153903
422	G	E	0.3063185526644029	25.703189754070046	E	0.6466259472968119	54.25838323767548
423	V	E	0.36290558476385554	58.877802072087924	E	0.5593531152525762	90.74944941857798
424	I	E	0.36316283444902014	68.98278040359138	E	0.4458970310206898	84.69814104238002
425	A	E	0.316179384080986	36.803280307026775	E	0.5808375391580088	67.60948955799223
>3kcuA
1	M	E	0.35825025277585465	75.4295907219562	E	0.5222555452572296	109.9609050539097
2	K	E	0.543427762563598	112.75582645432097	E	0.6856961396870793	142.2750920236721
3	A	E	0.4441160180922098	51.69510450593322	E	0.5589955970352986	65.06708749490875
4	D	E	0.37599953635418504	58.41904796334973	E	0.6578418440989116	102.20888731764789
5	N	E	0.2613823019140542	44.139629324226334	E	0.3915915488095833	66.12806484747433
6	P	E	0.25460001840523205	36.866082665077606	E	0.43309888066239	62.71271791991408
7	F	E	0.2699479851463012	60.27668560331759	E	0.3376278999383435	75.38893377723272
8	D	E	0.259171469475705	40.26747121244029	E	0.3767390189595906	58.533941375751596
9	L	E	0.1986821737061275	39.33708357207619	B	0.21001252853179211	41.58038052400952
10	L	E	0.2217551563103462	43.90530339788545	B	0.21214891459747248	42.00336360115358
11	L	E	0.22990267509836093	45.51843064272448	E	0.3271744786713681	64.77727503214417
12	P	B	0.16810437328407019	24.341513251533364	E	0.31990871024568956	46.322781243575854
13	A	B	0.20021784820731336	23.30535753133128	E	0.402817037738353	46.88790319274429
14	A	E	0.24394629726019934	28.395349001087204	E	0.33095048512989267	38.52263646911951
15	M	E	0.10061869939671311	21.185267157977947	B	0.1412761874149189	29.745701260211177
16	A	B	0.09721010873872499	11.31525665718759	B	0.0990782343461071	11.532706477886867
17	K	E	0.2973351917948224	61.6940789455077	E	0.4501791085135478	93.40766322547604
18	V	E	0.27580547165585767	44.74667972144635	B	0.24231812253554685	39.313692200167125
19	A	E	0.1146762910317216	13.348320276092394	B	0.11307517664906047	13.16195056195064
20	E	E	0.174788754963222	32.71346337891663	E	0.26479119762548603	49.558320547585964
21	E	E	0.22823897514997094	42.71720658906856	E	0.5071690063989572	94.92175123762884
22	A	E	0.16563028655756976	19.27936535530112	E	0.2348197473540548	27.33301859201198
23	G	E	0.09454690816762407	7.933431064345335	B	0.2736231669156105	22.959719935888877
24	V	E	0.19086384128678402	30.96574961036784	B	0.24057571405426711	39.031003848164296
25	Y	E	0.33540472586055803	79.93030021982959	E	0.36788481777803017	87.67063092468237
26	K	E	0.29977577910936326	62.20047640740179	E	0.3359423172399034	69.70467140410756
27	A	E	0.25641832201943593	29.847092683062343	E	0.2586954171990685	30.112146561971578
28	T	E	0.2943973198019437	43.58846716987579	E	0.5218282300386465	77.26188773952201
29	K	E	0.3517889791509365	72.99269528402782	E	0.29863418261095637	61.963606549947336
30	H	E	0.3577421912978127	71.01540239452879	E	0.4002390725351488	79.45145828895238
31	P	E	0.36219159033758025	52.445342280881626	E	0.417902390503427	60.51226614489623
32	L	E	0.4398650310582566	87.08887749922422	E	0.533126748864913	105.55376500776413
33	K	E	0.31165710773215005	64.66573328334381	E	0.359048763497276	74.49902793804979
34	T	E	0.11885390735488503	17.597509522964277	B	0.012823904408657133	1.898707286745775
35	F	E	0.3008653236634749	67.18021812081732	E	0.2652737688590566	59.232979848538754
36	Y	E	0.3029519073001159	72.19646902869061	E	0.37279222816159596	88.84011589318993
37	L	B	0.07825829021797948	15.494358880257757	B	0.16207959648737838	32.090139308536045
38	A	B	0.04111080272096537	4.78529743672037	B	0.05053161040288598	5.881879450895928
39	I	E	0.23517405018362728	44.67131083238	B	0.1952348991980185	37.08486910266361
40	T	E	0.10938908012979588	16.196147204017578	E	0.2029933002298187	30.055188032026958
41	A	B	0.053908927216515995	6.274999128002462	B	0.06650478534204221	7.741157013813714
42	G	B	0.09745994806002703	8.177864241716868	B	0.04403145348699039	3.6946792620933637
43	V	E	0.1870921607665689	30.35383216276814	B	0.09660749617698614	15.673600179754231
44	F	E	0.07746504543678016	17.297169995578642	B	0.10687882920594213	23.86497377339482
45	I	B	0.04535599963208041	8.615372130113673	B	0.08279886523208899	15.727644450835301
46	S	B	0.14816062253756154	18.620827040520737	B	0.0892074244261466	11.211589101878104
47	I	E	0.13193695910630998	25.06142538224358	B	0.226163280157705	42.95971506595606
48	A	B	0.0	0.0	B	0.08458076323035824	9.8452008400137
49	F	B	0.10963634324238625	24.480699082592423	B	0.22793063646974848	50.894631817330136
50	V	E	0.15428001459972207	25.03038956865891	B	0.11576746271296022	18.782113150550668
51	F	E	0.14301463191329167	31.933737159918895	B	0.1818377727489542	40.60255627711398
52	Y	B	0.09541769948256636	22.73899196369039	B	0.19502687702922972	46.47685506483573
53	I	E	0.15045031084348415	28.57803654471981	B	0.21662998533175498	41.14886571376686
54	T	E	0.15811349355462068	23.410283855697138	E	0.28838738921467966	42.69863684712547
55	A	B	0.10430380112642759	12.140962451116172	B	0.11427204973840549	13.3012665895504
56	T	B	0.12536863160466186	18.562079595386233	E	0.2652311144002295	39.27011879809798
57	T	E	0.22962871186997233	33.99882707946811	E	0.32169384294455894	47.6299903863714
58	G	E	0.20592775271231376	17.279397730090245	E	0.5107211247319833	42.854609576260714
59	T	E	0.24470968484140604	36.23171593761858	B	0.16893048910553118	25.011848216964946
60	G	E	0.21135497828082347	17.734796227543896	E	0.5478240685465238	45.96791759173881
61	T	E	0.2255473697719926	33.39454356844123	E	0.5814250352977687	86.08579072618762
62	M	E	0.2570290804217747	54.11747288280466	E	0.3769064870053481	79.35766083897605
63	P	E	0.28945302770661896	41.91279841191843	E	0.5682296704100365	82.27965627537328
64	F	E	0.263584024046686	58.85567672938452	E	0.3493609524091006	78.00880706342807
65	G	B	0.06897991305608338	5.788104504535956	E	0.2513784540218829	21.093166076976196
66	M	E	0.36382923095007313	76.60424457653791	E	0.33109974308517304	69.71305090658319
67	A	B	0.139356596893966	16.221107878457644	B	0.18964933200917866	22.075182245868398
68	K	B	0.16848114337566614	34.95815243901697	E	0.24322626238926098	50.46701718314776
69	L	E	0.19742876898279715	39.08892197090401	B	0.1518751415338185	30.069759272280727
70	V	E	0.23870219295879197	38.727043785634415	E	0.2655937859217523	43.0899358279451
71	G	B	0.026025831628448487	2.1838275319431126	B	0.12146618328720585	10.192227439629443
72	G	B	0.02719238367596223	2.2817129142499906	B	0.02926498842851294	2.4556251790365207
73	I	E	0.32460308283072903	61.658355583696974	B	0.18311645597250442	34.782970811977215
74	C	E	0.1021969056184218	14.458818206894316	B	0.1373798999239969	19.436508241247083
75	F	B	0.15725338640131947	35.113108649550625	B	0.09505337020455251	21.22446703297453
76	S	B	0.17148708609670849	21.552496980634324	B	0.1766817503879528	22.20536238875791
77	L	E	0.18650211339550846	36.92555343117672	E	0.3625046732136675	71.77230024957403
78	G	B	0.0	0.0	B	0.046731782250525905	3.9212638486416287
79	L	B	0.07901522384225063	15.644224168527202	B	0.07974106863258995	15.787934178566486
80	I	E	0.14934114099820936	28.367349732609867	B	0.1351514588762857	25.672019613550468
81	L	E	0.1722686161960616	34.10746332065824	B	0.14757732956120567	29.218835479823113
82	C	B	0.0557381845153003	7.885838345224686	B	0.07286652895539603	10.309156516609429
83	V	E	0.1815319440201244	29.451742597824985	B	0.13581757193344526	22.03504287048216
84	V	E	0.1865367402308106	30.263720735046714	B	0.22127629343292046	35.89986584655702
85	C	B	0.16465581279532718	23.295504394282887	B	0.17185633652527593	24.314234491596036
86	G	B	0.05104094935919698	4.282846060730218	B	0.21184314856429048	17.775758596029615
87	A	B	0.14313873879421016	16.661349195646064	B	0.12335240659727101	14.358220127922346
88	D	B	0.024420442362975803	3.7942041299355505	B	0.1852527863522085	28.782725415542632
89	L	B	0.07389737380589596	14.630941039829342	B	0.10924381907216185	21.629183738097325
90	F	E	0.10580196065261432	23.62451979412225	B	0.18457995362530755	41.214857844994924
91	T	B	0.07216139338671611	10.684215904837187	B	0.1322062297577347	19.5744543779302
92	S	B	0.0	0.0	B	0.09522168896865113	11.967461869580074
93	T	B	0.04164791250838992	6.166389925992212	B	0.22157781008889624	32.80681056176198
94	V	E	0.14357272616546513	23.293239093085063	B	0.1655863907637507	26.864736037510916
95	L	B	0.008816474310666622	1.7455737487688845	B	0.0630997866827597	12.493126765319595
96	I	B	0.08628591316655161	16.390009205986477	B	0.15199632798988605	28.871702501678854
97	V	E	0.17030453717029465	27.630208110508605	B	0.17825396353565348	28.919923044024422
98	V	B	0.13761816577589034	22.32717121548045	B	0.11668881170795463	18.93159281149856
99	A	B	0.09443927815136881	10.99273197681933	B	0.0783073006598985	9.114969796812185
100	K	E	0.20736253307358343	43.025651987437826	E	0.3148144279882745	65.32084566328709
101	A	E	0.1542620204217737	17.95609917709446	E	0.2687142205284978	31.278335269517147
102	S	E	0.17639123398571072	22.168850287324123	E	0.26709530734616715	33.56853822726629
103	G	E	0.29486887010214874	24.7424468902713	E	0.3900928968855535	32.73269497766679
104	R	E	0.3719450177260123	92.71101511838582	E	0.520340489240879	129.70007034818147
105	I	E	0.22445542897961424	42.63530873467772	B	0.28580717376780473	54.28907265719451
106	T	B	0.20158168610663096	29.84618444494778	E	0.33948707991682425	50.264457052485
107	W	E	0.40770697210069745	108.21358453496713	E	0.4429823989698447	117.5763883345762
108	G	E	0.3344068896533651	28.060082110813866	E	0.5344959856531548	44.84955815615622
109	Q	E	0.25592839960544633	48.41397535336228	E	0.3959617003185502	74.90407484926014
110	L	E	0.10141273642207746	20.078707684207117	B	0.17608017365350484	34.862113581657425
111	A	E	0.3437917822585324	40.01736345489317	E	0.32243787422764836	37.53176856009827
112	K	E	0.45194675379504395	93.77443194493367	E	0.5465645699754161	113.40668262419909
113	N	B	0.09151938576046163	15.454878673369157	B	0.18525426679305512	31.28388803334322
114	W	E	0.14326803745845737	38.02620250222376	B	0.30004420299054224	79.63773235774973
115	L	E	0.4405619151926463	87.22685358899204	E	0.5099823745963618	100.97141034633367
116	N	E	0.2921927901513851	49.34259647286441	E	0.3781536606676892	63.85880867695268
117	V	B	0.0073335239164174365	1.189790920199565	B	0.0	0.0
118	Y	E	0.2011756174377234	47.94216139158386	E	0.3230922896535523	76.99612354733804
119	F	E	0.6798389333480782	151.80123542729237	E	0.5531938237714813	123.52264890993405
120	G	E	0.0888835020869656	7.458214660117283	B	0.17242752093223085	14.46839328142349
121	N	B	0.0	0.0	B	0.12717327224761815	21.47575048445528
122	L	E	0.2655366006305471	52.573591558842026	E	0.34521419807369313	68.34895907661051
123	V	E	0.5786051671771164	93.87290232281538	E	0.37648273954181843	61.08055966326462
124	G	B	0.03212871733786907	2.6959206718205935	B	0.1000132826107468	8.392114543867763
125	A	B	0.011587053187789811	1.348732991058734	B	0.03536189426997685	4.116124493025306
126	L	E	0.34379167285184487	68.06731330793677	E	0.3021850771500612	59.82962342494062
127	L	E	0.30193369986899254	59.779853237061836	E	0.28151765172386123	55.73767986480729
128	F	B	0.0	0.0	B	0.061767244332379484	13.792007986977014
129	V	B	0.026453575233738202	4.291828045921686	B	0.024257072868891838	3.935467502249012
130	L	E	0.3235766678769094	64.06494447294929	E	0.37071449773734855	73.39776340701765
131	L	E	0.21003370261273696	41.584572780295794	B	0.24881032281490056	49.26195581412217
132	M	B	0.029964235477708517	6.3089697798315285	B	0.15324880875633556	32.26653668364646
133	W	E	0.20969078710721117	55.65612871399599	E	0.423279279251049	112.34678629881344
134	L	E	0.34674010665940813	68.65107371749622	E	0.4284479387911281	84.82840740125545
135	S	E	0.1707349188773326	21.457964604503164	E	0.2963859587040911	37.249787289930175
136	G	B	0.10072549710907099	8.451876462422145	E	0.3878938645803894	32.54817417694047
137	E	E	0.23866798739044204	44.66910051999513	E	0.4277123084036428	80.05063564082579
138	Y	E	0.3523497134596366	83.96846021456601	E	0.4157795800825502	99.08443172947254
139	M	E	0.2899914713225695	61.05770428696702	E	0.4580652209071884	96.44563226200852
140	T	E	0.16665534874773277	24.674990935589314	E	0.5576239933058995	82.56180844887149
141	A	E	0.22251628455832462	25.900895522588986	E	0.5049387625980432	58.77487196641223
142	N	E	0.3273896452708046	55.286289396880775	E	0.6121446442346736	103.37286607190934
143	G	E	0.19824032435986122	16.634345617035954	E	0.38091856050245776	31.96287641176123
144	Q	E	0.2063556682081653	39.03630175493863	E	0.3180588394935383	60.16719066699264
145	W	E	0.3755094468131886	99.66771737315652	E	0.33999062945793945	90.2403128707263
146	G	E	0.21897367404001167	18.37408098869738	E	0.2338107102548551	19.61905669748489
147	L	E	0.18960485949147976	37.53986613071808	E	0.29878883568755155	59.15720157777833
148	N	E	0.26285429779009517	44.388205267813376	B	0.25015437601055934	42.243569476903154
149	V	E	0.20429565006144662	33.144926265969104	B	0.10161082075299027	16.485339558965144
150	L	E	0.1827195266049354	36.176639072511165	B	0.2064065302139153	40.86642891705309
151	Q	E	0.19632624253284509	37.1390352999383	E	0.3535329328976714	66.8778249162525
152	T	E	0.12619720497400866	18.684758168451722	B	0.15267389065044948	22.60489624970555
153	A	B	0.08274035280747391	9.630977066789963	B	0.1615720058017429	18.806981475322875
154	D	E	0.15893715361554553	24.69406555724731	E	0.29445994890532784	45.75024226142079
155	H	E	0.20591681784079657	40.876547509576525	E	0.30880453315790835	61.30078787717638
156	K	E	0.28931124738324443	60.02919071954939	E	0.31980284966237127	66.35589327644541
157	V	E	0.14708216216639633	23.86260998987614	B	0.20460716568228518	33.19546656029395
158	H	E	0.17324378718041286	34.390624193183754	E	0.40548547578973126	80.49292179901956
159	H	E	0.26535833906885276	52.67628388855796	E	0.3883316707154828	77.08771995373048
160	T	B	0.22371166359630784	33.12274891206934	E	0.3688492230277891	54.61181596149446
161	F	E	0.2151536720160803	48.04166342447057	E	0.35923405257275687	80.21337159897088
162	I	E	0.24147478623703084	45.868135645724	E	0.38596470544948797	73.31399580013023
163	E	E	0.17712651758240086	33.15099903072215	E	0.2577364591183632	48.237955688592855
164	A	B	0.0483644609675639	5.629623256624439	B	0.0440498296374007	5.127400169793442
165	V	E	0.10276064431501615	16.671886933668222	B	0.1545886274878131	25.0804589236228
166	C	E	0.21344458887823903	30.198140434493254	E	0.34625498803329324	48.98815570695032
167	L	B	0.15786558255031968	31.255806689137795	E	0.21346619563036642	42.26417207285625
168	G	B	0.03946527801249078	3.311531478028101	B	0.04497081217409096	3.7735008495279727
169	I	E	0.1608565145020725	30.55469492966867	B	0.15226846713601314	28.923395332485693
170	L	E	0.32450466575536063	64.24867877290386	E	0.26988727984997807	53.43498253749716
171	A	B	0.044623980062535165	5.1942312792790934	B	0.06071589796680252	7.067330523335813
172	N	B	0.032612041018693236	5.507195366826727	B	0.057841284017265016	9.767657631995544
173	L	E	0.19162800627681642	37.940428962746886	E	0.2645661882353706	52.38145960872102
174	M	E	0.23875312541072763	50.26947055522871	E	0.2625014536742583	55.26968107111509
175	V	B	0.0	0.0	B	0.044943886817205375	7.2916961972234
176	C	B	0.0	0.0	B	0.0595631007988236	8.426987501017562
177	L	E	0.1154057480287274	22.84918405220774	E	0.2565460088364261	50.793544289524
178	A	B	0.021852524446660762	2.543633845591313	B	0.04294051344747818	4.9982757652864604
179	V	B	0.0	0.0	B	0.02534644082666715	4.112206559718478
180	W	E	0.1877279848398133	49.826761736183244	B	0.11783264052009766	31.275139446844324
181	M	E	0.1945158962902162	40.95532196390502	B	0.19768987987536935	41.623604207759016
182	S	B	0.061794891251891054	7.766381932537668	B	0.206800570506248	25.99069570122525
183	Y	B	0.1151783372003781	27.448149538222104	E	0.22691626057768738	54.07641405826868
184	S	E	0.1790455597632003	22.502445951039014	E	0.4161831297705929	52.30589574956812
185	G	B	0.10835572805626793	9.092129141201442	E	0.20856762038758397	17.50090902672217
186	R	E	0.2570223080445008	64.06538050317228	E	0.4397812355637086	109.61987077661
187	S	B	0.1355523552459683	17.036220007313297	E	0.31844037932260316	40.021586873264766
188	L	E	0.1649442381729046	32.65730971585338	E	0.3720069856309793	73.6536630850776
189	M	E	0.1839594387286101	38.732659824308854	E	0.2871106009414753	60.45113702822762
190	D	B	0.11355465700516082	17.642987058891837	E	0.25127881585057726	39.04118961870419
191	K	B	0.1549037227211481	32.14097342741102	B	0.19996252969425618	41.490225286261214
192	A	E	0.1572546384926134	18.3044399205402	B	0.15693155496929734	18.26683299842621
193	F	E	0.2812156038187573	62.79263217669032	E	0.3025987573788182	67.5672765351163
194	I	B	0.026727609512206082	5.076909426843545	B	0.12538068230087787	23.81606060305175
195	M	B	0.06429144475357008	13.536563692864181	B	0.08879720267806765	18.696251023867145
196	V	E	0.19519230686642425	31.66799986600867	E	0.3223485830847858	52.297834119675656
197	L	E	0.13928096496348713	27.576238253120817	E	0.21987321417496594	43.532697674501506
198	P	B	0.0	0.0	B	0.13507708832502582	19.55916238946374
199	V	B	0.1528516172783373	24.798646387237444	B	0.10403152071586826	16.878073920942466
200	A	E	0.20433277462520644	23.78433496637403	E	0.1959254701391752	22.805724724199994
201	M	E	0.16420348097036555	34.57304291831047	B	0.062319390052851475	13.12134757562788
202	F	B	0.0897541548622329	20.041205239187985	B	0.03289323261409796	7.3447299104019335
203	V	E	0.17135827020929478	27.80116575875599	B	0.08828227372604597	14.322916089313699
204	A	E	0.1739854049787252	20.251901139523614	E	0.3142800448749281	36.58219722344163
205	S	B	0.09410505442787256	11.827123240495025	B	0.1570879151335844	19.74280917398889
206	G	B	0.0	0.0	B	0.19732079992166063	16.557188321426544
207	F	E	0.13287267135369124	29.669138786565718	E	0.2820514870415716	62.979276541512526
208	E	E	0.15236419737781126	28.516483181231155	B	0.1208797637591547	22.62385658516339
209	H	B	0.007221955883822309	1.4336304624975664	B	0.10590359772876755	21.022923185137646
210	S	B	0.0	0.0	B	0.0	0.0
211	I	B	0.07149263877322187	13.580026734973494	B	0.0706472545846058	13.41944600834587
212	A	B	0.10843732423109752	12.622104540499752	B	0.0366805734753293	4.269618752528331
213	N	B	0.0	0.0	B	0.09542697788755883	16.11475375587206
214	M	E	0.09859565781551172	20.759315753055994	B	0.07199364984983175	15.158262975882076
215	F	E	0.23708321678205382	52.9383114752648	E	0.30310634680914134	67.68061617901317
216	M	B	0.06953559134900197	14.640718758532367	B	0.14234511054867743	29.970763026024034
217	I	B	0.04250338755378234	8.073518465840955	B	0.1062415575722416	20.180583860847292
218	P	B	0.06545201594953134	9.477451909492139	B	0.12004936079012539	17.38314744241016
219	M	B	0.07158930463336677	15.073128090555374	B	0.1571140781429726	33.080369153002884
220	G	B	0.011540030620290048	0.9683239693485379	B	0.03778035881905159	3.1701499085066187
221	I	E	0.17633753082112452	33.4953139794726	B	0.2213986661465712	42.054676634541195
222	V	E	0.23177103542037136	37.60253278660105	B	0.17731895485649718	28.768227235918104
223	I	E	0.273880789400508	52.023655946626484	E	0.22328370034309472	42.41273888017084
224	R	E	0.433875751629316	108.1478698511233	E	0.5535535471736588	137.97875716850618
225	D	E	0.4043360200050128	62.82168742817884	E	0.5418533039764156	84.1877478388157
226	F	E	0.46726108432653146	104.33472751927121	E	0.5944941043290682	132.74458855563765
227	A	E	0.22297193512591446	25.953933248656444	E	0.4067875611755046	47.350072120828735
228	S	E	0.2309342583425952	29.023817588497366	E	0.4619248926404401	58.05472050705052
229	P	E	0.3632124213797928	52.593158615794	E	0.584554746104914	84.64352723599156
230	E	E	0.42731549315327166	79.97636769856632	E	0.5450872203420627	102.01852415922045
231	F	E	0.32647210754803524	72.89795689440079	E	0.31130501583378	69.51129698552474
232	W	E	0.4476833337958064	118.82411045608293	E	0.2712855226050632	72.00460340983588
233	T	E	0.4127641715653253	61.113863241962065	E	0.40843501948781025	60.47288898536519
234	A	E	0.36603816896526076	42.60684286755635	E	0.3449807016878966	40.155753676471164
235	V	E	0.41905865968605066	67.98807694746486	E	0.242306318281249	39.31177707794984
236	G	E	0.3537410628147525	29.68241258078588	E	0.4662422346648248	39.12238591072545
237	S	E	0.4196950014278461	52.747267779451704	E	0.4660414508780304	58.57208954635086
238	A	E	0.36389540316172597	42.357424928024905	E	0.28803318054105187	33.527062214978436
239	P	E	0.3693840551207006	53.48681118147745	E	0.6828362466921207	98.8746885210191
240	E	E	0.4744100500864217	88.79058497417468	E	0.550666198451894	103.06268570225649
241	N	E	0.34166387914936747	57.69677927195369	E	0.6605698674004048	111.55043350790636
242	F	E	0.32759938864716315	73.14966749102506	E	0.3808529226095911	85.04064908949559
243	S	E	0.30227048216098074	37.989354197992064	E	0.3803189796422728	47.79848936144085
244	H	E	0.3027594990548975	60.100788157387704	E	0.5742366281404849	113.99171305216765
245	L	E	0.2546265090538222	50.413502527566266	B	0.1056517864250193	20.917997194289573
246	T	E	0.21306442086086527	31.546318152659712	E	0.21806003619252046	32.28596895866458
247	V	E	0.25045795871374965	40.63429922171875	B	0.23779751153760564	38.580268271861144
248	M	E	0.34045139790473106	71.68204182884112	E	0.4037483226796952	85.00920934020982
249	N	E	0.19764521539691338	33.37634752407676	E	0.3824176466178415	64.5788679843549
250	F	E	0.2039819672961981	45.547133477568075	B	0.17525564604300573	39.13283320494275
251	I	E	0.1808033547846215	34.343597241338855	E	0.2941653921164036	55.87671623251086
252	T	E	0.31517730793005877	46.665152212124504	E	0.34745538505995344	51.4442443119767
253	D	B	0.2173483652438809	33.76941550794178	E	0.42442126576124495	65.94233206132463
254	N	B	0.06347272772762573	10.718639531364158	B	0.1062831438431251	17.948034500788534
255	L	E	0.19589678512829212	38.78560448755056	E	0.25127292801886913	49.7495270184559
256	I	E	0.3945127700349428	74.93770066813738	E	0.29107475278389877	55.289649291301565
257	P	B	0.15048530790868764	21.79027258517797	B	0.15437197666908692	22.35306222168379
258	V	B	0.011896720464626753	1.9301239281810445	B	0.0	0.0
259	T	E	0.07533421965384902	11.153984561948887	B	0.21501358759121744	31.834911778755654
260	I	E	0.40430665795882975	76.7980496792797	B	0.23548018098320583	44.72946037775994
261	G	B	0.0	0.0	B	0.08940733680681376	7.502169631459743
262	N	B	0.0	0.0	B	0.08972905909631462	15.15254620959465
263	I	E	0.1310204729864885	24.88733884378349	B	0.23805454908014087	45.21846159777276
264	I	E	0.268840845549734	51.06631861217197	E	0.2491772213826821	47.331213201640466
265	G	B	0.0	0.0	B	0.08369710968043134	7.023024473284994
266	G	B	0.03922170864929418	3.2910935727622745	B	0.040290293418291045	3.3807585207288016
267	G	B	0.08367181429954917	7.020901937875171	B	0.12637624926032387	10.604231075433775
268	L	E	0.2132751176674135	42.2263405469712	B	0.20755645693825409	41.09410290920493
269	L	E	0.1872368426309767	37.07102247250708	B	0.16493759786655493	32.65599500159921
270	V	B	0.043891753237029665	7.120998045175694	B	0.07757299796357417	12.585443189610274
271	G	B	0.11220781340000362	9.415357622394303	B	0.11108472580713089	9.321119342476353
272	L	E	0.281249575068901	55.68460336789172	E	0.290284484244406	57.473425035549944
273	T	E	0.14216465331984834	21.048898570536746	B	0.22028159117140653	32.61489238883845
274	Y	B	0.06616917148043365	15.768775255502144	B	0.08853308799035897	21.098320198982446
275	W	E	0.2407941455186316	63.911582103555205	B	0.18386808143365702	48.80226617412125
276	V	E	0.4215984870062428	68.40013853189284	E	0.27233823110513367	44.18415461449689
277	I	E	0.19887160381166985	37.775661144026685	B	0.1850851699781039	35.15692803734083
278	Y	E	0.32527416091567984	77.51608528781567	E	0.2463944210658054	58.71825448419208
279	L	E	0.42610093467929366	84.36372405715336	E	0.34520300644142576	68.34674324533789
280	R	E	0.5452244537015969	135.90264732966003	E	0.5845318460421395	145.70040794446368
281	E	E	0.3250966635344288	60.84509154710369	E	0.5665271324097118	106.03121810180166
282	N	E	0.36292817459433335	61.28768084374507	E	0.5863236104388628	99.01246809481077
283	D	E	0.45973140071046725	71.4284677283853	E	0.6600711795833507	102.5552591718652
284	H	E	0.5114173735189493	101.52146281724663	E	0.7033664218083742	139.62526839318036
285	H	E	0.45363228309622244	90.0505445174311	E	0.7086065409359694	140.66548444119928
>3kg2A
1	N	E	0.4457535487813308	75.27440178270334	E	0.7175863976691796	121.17881497439437
2	S	E	0.292942469428601	36.81700955778658	E	0.680469868281884	85.52145304566719
3	I	E	0.3595403358775189	68.29468679993471	E	0.3641152810186943	69.16369762950097
4	Q	E	0.3263258023520935	61.73105203094553	E	0.5410098937078548	102.34284159271489
5	I	E	0.19065521564094356	36.21495821099723	B	0.26123976733466603	49.62249380521981
6	G	B	0.16426922332745464	13.783830529406718	B	0.2784756550568946	23.366892215824024
7	G	E	0.2587319895534972	21.710201243433946	B	0.15221919920523364	12.772713005311154
8	L	E	0.19786108416235393	39.17451605330446	B	0.1631650798669866	32.30505416286468
9	F	E	0.25566990867351125	57.088533907708324	B	0.04298882757727801	9.598975309730406
10	P	E	0.29604337096479705	42.86708011570261	E	0.3423565249052425	49.573224806279114
11	R	E	0.3591347158494765	89.5179192726405	E	0.6040747671672456	150.57167646410764
12	G	E	0.3138945390743546	26.338890773729094	E	0.5435760560239216	45.611466860967255
13	A	E	0.21850258772735665	25.433701211464314	E	0.467056125304816	54.365332985480585
14	D	E	0.2506059719819909	38.93664986684193	E	0.5885428273327197	91.44189908268466
15	Q	E	0.4115520619304522	77.85330355538363	E	0.4345735730068505	82.2082828057059
16	E	E	0.21891462292868813	40.97206082733327	B	0.1837048061242335	34.38219151421154
17	Y	E	0.2399270473231947	57.17701464759053	E	0.23763985031859483	56.631952729424334
18	S	E	0.19242091158095734	24.18346016749472	B	0.24337603998174584	30.587500704905818
19	A	E	0.13547416552872152	15.769192867543186	B	0.11648729775816816	13.559121459050774
20	F	E	0.16819788461241453	37.556905655106036	B	0.056973646672864	12.721645565583803
21	R	E	0.34400062271023213	85.74559521675246	E	0.4590515956602672	114.4232007342782
22	V	E	0.2651361300831904	43.01568574469682	B	0.23823976537283503	38.65201953408876
23	G	E	0.09322484533002201	7.822496771642147	B	0.06299435058778041	5.2858559578206545
24	M	E	0.20666384832727405	43.513073265307554	B	0.20330105274278085	42.80503665499251
25	V	E	0.35915059893594714	58.26859317136807	E	0.3789808109837003	61.48584677399554
26	Q	E	0.4283337169213973	81.02788923002073	E	0.5309881773694105	100.44703351297137
27	F	E	0.29719583193506793	66.36085731278132	B	0.14712290512752477	32.851073485925006
28	S	E	0.19383702203041225	24.361436928782215	E	0.3811616075569671	47.90439083775963
29	T	E	0.3263279174853895	48.31611146288677	E	0.3608159598275863	53.42241101207243
30	S	E	0.34787103426960564	43.720431587004036	E	0.5276545355863956	66.31562203249821
31	E	E	0.3403291937718863	63.69601190634624	E	0.6345637935112967	118.76495959357428
32	F	E	0.28510280611951416	63.66060557842631	B	0.1839139267550049	41.066140705125044
33	R	E	0.4275702079414205	106.57615003147846	E	0.4194637186848818	104.55552651939364
34	L	E	0.3754580803940088	74.33694533720981	B	0.01789232424116169	3.542501276507603
35	T	E	0.2965616086810124	43.90891178131069	E	0.27544782019621206	40.782804258251154
36	P	E	0.27570289287305344	39.92177888801814	E	0.32276454180871594	46.73630565390207
37	H	E	0.21816665294098914	43.30826227531575	E	0.26044444535700184	51.70082684781843
38	I	E	0.2667572313423151	50.67053609347275	B	0.10205595840342188	19.385529298729985
39	D	E	0.40975649229751265	63.663866208264544	E	0.2850727367681297	44.29175111166432
40	N	E	0.2943327759061639	49.703975867273904	E	0.37774040123809316	63.789021557076794
41	L	E	0.27670117091923196	54.78406483029874	B	0.08856662595015385	17.53530627187096
42	E	E	0.37849338550589634	70.83882203128356	E	0.5455747862299977	102.10977699080637
43	V	E	0.35895959898500346	58.23760533932696	E	0.3412144480194305	55.35863204667241
44	A	E	0.2570469284127418	29.920262467243145	E	0.45742425489543326	53.24418326982843
45	N	E	0.3010769273637455	50.8428607239157	E	0.29778082629720176	50.28624813680846
46	S	E	0.26285828342452655	33.0360290607945	E	0.2838881581180384	35.67906371227507
47	F	E	0.34539458308755333	77.12315645761979	E	0.32224083564266937	71.95315619065164
48	A	E	0.3275279096647702	38.12424868497925	E	0.3213922815807009	37.41006157599358
49	V	E	0.25497599941421656	41.3673061449625	B	0.20019720294456345	32.47999420572597
50	T	E	0.22694223698220062	33.601067607584625	B	0.23212493638232384	34.368418080766865
51	N	E	0.3331675095747844	56.261997341893846	E	0.3598136486213801	60.76173084269246
52	A	E	0.28643577503231243	33.34112421376117	E	0.26106905278136416	30.38843774375079
53	F	E	0.2177186647412471	48.614400650073065	B	0.06338901817565692	14.154133868442434
54	C	E	0.11252591484967758	15.920166432932383	B	0.1730244933119056	24.4795053137684
55	S	E	0.3749782841481778	47.12727075174299	E	0.3561260311092286	44.75791958980785
56	Q	E	0.2640435321389238	49.94911497472021	B	0.2042451974768422	38.63706400669424
57	F	E	0.17210898079116058	38.43021432085824	B	0.13622920949896322	30.418620189023496
58	S	E	0.20789787393036924	26.12860479556881	E	0.4985632320263559	62.65942700107241
59	R	E	0.3262373147241564	81.31791306814323	E	0.5924904073887288	147.68415894571453
60	G	B	0.08246163931119145	6.919356154602075	B	0.2053648300099757	17.23216288613706
61	V	E	0.08303172298315757	13.471066736787485	B	0.07063679216337634	11.460113160586179
62	Y	E	0.09473456598372523	22.57619441958156	B	0.1585323938562802	37.77985477989014
63	A	B	0.08819357898654238	10.265732594033533	B	0.052013164088746094	6.054332299930046
64	I	E	0.15870187407769581	30.14542098105832	B	0.06692336038529481	12.712092305186749
65	F	E	0.1808887328023171	40.39064514742938	B	0.07674268447273405	17.135874015916787
66	G	E	0.11266713581538387	9.45389936626886	B	0.1564634302091036	13.128846428845883
67	F	E	0.15543634223628158	34.70738085793931	E	0.30056096300606844	67.11225742962502
68	Y	E	0.22904961279576216	54.58481322535808	E	0.26824062289053563	63.924422841043544
69	D	E	0.2572702943931802	39.97208563986841	E	0.4180348416395373	64.95007334553492
70	K	E	0.2567802176530808	53.27932736083773	E	0.6111487345487417	126.80725093151842
71	K	E	0.2983863957525813	61.9121932547031	E	0.5739044706115222	119.07943860718474
72	S	E	0.23007188082744967	28.915433982393875	E	0.25441174235243114	31.974467778853548
73	V	E	0.24524492663927844	39.78853689795653	E	0.24135186459289262	39.1569265115509
74	N	E	0.2924288873809556	49.38246621202198	E	0.43104703197707916	72.79091228996936
75	T	E	0.14847728852268466	21.98354733866869	B	0.13386308355337884	19.81976815091327
76	I	E	0.1305535161962231	24.798640401472575	B	0.11506736478746164	21.85704594137834
77	T	E	0.15579109350879047	23.06642930491152	E	0.23132567151633765	34.25007892470895
78	S	E	0.18143417095566877	22.802646605708453	E	0.2412631327783144	30.321950527578554
79	F	E	0.21705253348794182	48.46566020252253	B	0.09907595728155294	22.122670501397955
80	C	E	0.11755228424636281	16.63129717517541	B	0.09934272323853921	14.055008483788527
81	G	E	0.21790192430621175	18.28415046853423	E	0.3884257899655622	32.592808036010325
82	T	B	0.17057964220090172	25.25602182426551	E	0.22338611995578597	33.07454892065367
83	L	E	0.2402315389265381	47.56344239206528	E	0.2822353720886446	55.87978131983074
84	H	E	0.17306594311747475	34.35532036824991	E	0.4106015246882133	81.50850866585722
85	V	B	0.10196129206795321	16.54220002510473	B	0.1117052173946926	18.123054470114926
86	S	E	0.12902732115479282	16.21615372273436	B	0.1897264766011904	23.844823579237612
87	F	E	0.1958279620142218	43.72642563815559	B	0.1845787711172401	41.21459380276854
88	I	E	0.20971280390449643	39.8349471016591	B	0.19714989912978523	37.4486233397027
89	T	E	0.1960921383526908	29.0334020044994	B	0.20708659663902834	30.661241498374537
90	P	E	0.22336851554720238	32.34376105123491	B	0.22701563681191175	32.871864210364826
91	S	E	0.3014210883116384	37.88260237900671	E	0.2724099671427186	34.23648467049687
92	F	E	0.414247794505223	92.49739003507123	B	0.1627259431559077	36.335075847282624
93	P	E	0.3982015973506821	57.65959129637877	E	0.5080885665180561	73.57122443181453
94	T	E	0.37271028454935307	55.18348473037722	E	0.5356416780138294	79.30710684672759
95	D	E	0.4207880629963967	65.37784134775016	E	0.5107964215358309	79.36244001402206
96	G	E	0.25584219322297774	21.46771843334006	E	0.39296424456949897	32.97362976182666
97	T	E	0.29548173487223534	43.74902566518316	E	0.43903157556987515	65.00301507887572
98	H	E	0.3182371921531174	63.173265014315334	E	0.44007478347893164	87.35924526840272
99	P	E	0.2964520422061955	42.92625571145711	E	0.37817460121326774	54.75968225568117
100	F	E	0.19124899203688006	42.703987431914946	B	0.03593479286419321	8.023879898645701
101	V	E	0.1790888380037276	29.055373077724767	B	0.15381529053525328	24.954992736439493
102	I	E	0.2295712539861045	43.60705969466055	B	0.11824318365625937	22.460292735506467
103	Q	E	0.26341063952966126	49.82939067982602	B	0.166976120122526	31.58687264357824
104	M	E	0.2203797485929616	46.40095606624807	B	0.04457482840805782	9.385230121316575
105	R	E	0.2522807599701053	62.883502230148444	B	0.19990922252257692	49.82937280597752
106	P	E	0.24251145850886457	35.11565919208359	B	0.20814784591842392	30.139808088987785
107	D	E	0.2517729184570781	39.117958340676225	E	0.31653161554614606	49.17951710740471
108	L	E	0.20156763702995584	39.908376455560955	B	0.2319320293994643	45.92022250079994
109	K	E	0.30364133976887353	63.002541588643574	E	0.4523395243351522	93.85592790430073
110	G	E	0.2313933366340976	19.41621487696713	E	0.4158320400747946	34.892466482676014
111	A	B	0.09923515776857061	11.55097236426162	B	0.1121839442920906	13.058211115599345
112	L	E	0.25168921206317413	49.83194709638785	B	0.13428065069063433	26.58622603023869
113	L	E	0.2433791868044105	48.18664519540524	B	0.15429543926425657	30.54895401993016
114	S	B	0.15293848573811167	19.221308887565876	B	0.24022012723460348	30.190865590844968
115	L	E	0.16136639668607508	31.948932879876008	B	0.06607816277472431	13.082815447767667
116	I	E	0.19986626009719177	37.964596105461574	B	0.15855739615476322	30.117977399597272
117	E	E	0.28602959500814124	53.53329900172371	E	0.3765892286242412	70.48244002931298
118	Y	E	0.26878891318988024	64.05508590228037	E	0.33620967379487726	80.1221273620572
119	Y	E	0.21409948205055207	51.02204756746706	E	0.3817722663738898	90.98014879956168
120	Q	E	0.2622771767610521	49.614973527888225	E	0.4274724998824314	80.86497280275954
121	W	E	0.19835640075455002	52.64775588827267	B	0.17999447256682252	47.774132908686035
122	D	E	0.23922012816405375	37.16763131284903	E	0.31601121859923637	49.09866303376336
123	K	E	0.2167881982862628	44.98138326241667	E	0.3300629596841142	68.48476350485686
124	F	E	0.12453673675076932	27.80780794907928	B	0.0451647413881012	10.084835104549116
125	A	B	0.07159879646822459	8.334099908901342	B	0.06169211847082823	7.180962590004406
126	Y	E	0.23055788003815014	54.94424839189156	B	0.08085804254456427	19.269280118795113
127	L	E	0.2815550308500094	55.74508055799336	B	0.059813140244471485	11.84240363700291
128	Y	E	0.20801031704599243	49.57093865523046	B	0.03918350803883994	9.337821800735945
129	D	E	0.13579301479768385	21.09816070911614	B	0.21198890019056868	32.93671542260866
130	S	E	0.18256530607438376	22.944807667428552	E	0.4058011855260595	51.00109299691516
131	D	E	0.2317497819617968	36.00696362340437	E	0.4901314950807699	76.15173039069923
132	R	E	0.30029600827636027	74.85178302296556	E	0.5762079838563237	143.62560205602722
133	G	E	0.21055692272964466	17.667831386244483	B	0.17652358532925233	14.812094044977563
134	L	E	0.2311296801114996	45.76136536527581	B	0.1345357016332926	26.6367235663756
135	S	E	0.2894032072782542	36.37219509073099	E	0.3076956677173892	38.67119151872148
136	T	E	0.30700716876654977	45.455481407575355	E	0.25453372658735895	37.68626355852437
137	L	E	0.207343442263285	41.0519281337078	B	0.11373919041430106	22.519222310127468
138	Q	E	0.18964458298553616	35.875065763373875	E	0.26195211986596784	49.55348251504513
139	A	E	0.23144369105563123	26.940045638875475	E	0.35837264776788036	41.71457620018128
140	V	E	0.19034109207025685	30.880938777478473	B	0.10068501934222626	16.33513753808279
141	L	E	0.2232481707356492	44.20090532395119	B	0.0968324641881233	19.171859584606533
142	D	E	0.33070385483137305	51.38145792515043	E	0.47270183847767266	73.443684644276
143	S	E	0.35140230374410053	44.164241534558556	E	0.3358519230381747	42.209869687437795
144	A	E	0.30387376906282537	35.37090671891288	E	0.2520071590580746	29.333633314359883
145	A	E	0.29180577718337286	33.966192464144605	E	0.4734451788983685	55.1090188237701
146	E	E	0.4080257554620584	76.36610039227885	E	0.5238934351339651	98.05189531967291
147	K	E	0.3977556926054905	82.53032865871323	E	0.4851381438052589	100.66131345815317
148	K	E	0.345125711842133	71.61013395012418	E	0.49975228358885193	103.69360132185089
149	W	E	0.4453394298870346	118.20199148061674	E	0.4003239476487524	106.25398218493187
150	Q	E	0.3814273993446436	72.15462113402623	E	0.47258045008419836	89.3980437424278
151	V	E	0.2498019055506402	40.52786115653587	B	0.0930873916710066	15.102498424704113
152	T	E	0.29272008837587715	43.34013628493237	E	0.16894632649675156	25.014193101109036
153	A	E	0.22795237729322715	26.53365671693164	B	0.13971338759697038	16.262638316287354
154	I	E	0.3072830295207669	58.36841145746967	B	0.17464001870732254	33.17287155345591
155	N	E	0.27904451434319827	47.12224713713589	E	0.29780523266729775	50.29036964052657
156	V	E	0.27650990867234554	44.86096758300134	B	0.05129683677774785	8.322398798821812
157	G	E	0.35540573225169925	29.822094993240082	E	0.4395344307384377	36.8813340832623
158	N	E	0.4282769255939525	72.32312442505075	E	0.5412988187137627	91.40913151619311
159	I	E	0.2647227482630357	50.28408603256363	B	0.12670820792425103	24.06822409521148
160	N	E	0.4290548987982785	72.4545007600653	E	0.46119226045421935	77.88153702290403
161	N	E	0.3848933898321831	64.99694674096075	E	0.48573470218856096	82.02601915858229
162	D	E	0.3820945633421709	59.366032306473095	E	0.5167737228446043	80.29113331836618
163	K	E	0.43763042811408237	90.80393752939095	E	0.5261414894344723	109.16909764275866
164	K	E	0.3404320660251572	70.63624937955987	E	0.5237594476054134	108.67484778364722
165	D	E	0.30385361746217354	47.209736545097904	E	0.6105426524765599	94.86001191528312
166	E	E	0.38305910800106785	71.69334265347986	E	0.5336852840209978	99.88453775736994
167	T	E	0.2693227429492953	39.875925321072664	E	0.24287877143467052	35.96063089861732
168	Y	E	0.26617114436296585	63.43124541313839	B	0.0696193716334122	16.59099245395846
169	R	E	0.3061079987853055	76.30047977722523	E	0.37936404648096916	94.56028222584636
170	S	E	0.30389149412860095	38.19308298208257	E	0.35660575405173967	44.81821116922264
171	L	E	0.2042402534372965	40.43752777805033	B	0.14178432573407318	28.07187865208915
172	F	E	0.2573327618813121	57.45983240047818	B	0.10030645017634013	22.397427259874988
173	Q	E	0.350397043341399	66.28460868889245	E	0.41229176911690035	77.99323396384403
174	D	E	0.27057062607201837	42.038558172809495	E	0.3405998452779706	52.9189979608383
175	L	E	0.2211591731878872	43.787304699469786	B	0.0927938205170645	18.372248524173603
176	E	E	0.3798854800695625	71.09936644981931	E	0.4019990073278143	75.23813421147372
177	L	E	0.4209284751807332	83.33962880103337	E	0.4797134510662635	94.97846617660952
178	K	E	0.364595894379828	75.65000212487051	E	0.468394960140914	97.18727027963824
179	K	E	0.2706002581136238	56.146847555995805	E	0.41464498237071934	86.03468739210057
180	E	E	0.26151187593783415	48.94456270052504	B	0.2746736364454839	51.40791779713677
181	R	E	0.24973267369214497	62.248366244504055	E	0.27770600550837343	69.22099893301716
182	R	E	0.24691399907474904	61.54578340937194	E	0.25821167323649763	64.3618416709294
183	V	E	0.15884727186753286	25.771381387788534	B	0.0	0.0
184	I	E	0.1735045810123708	32.95719516329983	B	0.06792692210939791	12.902718854680131
185	L	E	0.21341383687283244	42.253805562452094	B	0.05663977583536531	11.214109217643978
186	D	E	0.21248426983423338	33.01368100414484	B	0.18517807979493947	28.771118257739747
187	C	E	0.15731297536924427	22.256639755240677	B	0.028985790886280866	4.100909694591016
188	E	E	0.2208764138323177	41.339229612856585	E	0.2537949538246841	47.50026355782787
189	R	E	0.2957722912490729	73.7242013167439	E	0.3755941208928189	93.62059057374404
190	D	E	0.31739433779648696	49.31355826344018	E	0.5846303274558352	90.83401397681313
191	K	E	0.31007613306618853	64.33769684990347	E	0.39401381507616046	81.75392649015254
192	V	E	0.23449796081219673	38.0449491621708	B	0.01794275742187515	2.9110329641250243
193	N	E	0.308174967602163	52.04150677897727	E	0.43365097167006705	73.23063958592422
194	D	E	0.3170143144236044	49.25451403199541	E	0.4259011716583434	66.17226504055682
195	I	E	0.16942732565904775	32.18272050893612	B	0.053324199892353624	10.12893176955257
196	V	E	0.21992922206637588	35.68131698804883	B	0.07016143707081221	11.382991550368574
197	D	E	0.24558862473528348	38.15710462512099	E	0.49451550055382665	76.83287332104806
198	Q	E	0.26834442772443434	50.76271539263124	E	0.2921058440904442	55.25766252658933
199	V	E	0.2545583873980706	41.29955277146297	B	0.0966473045439761	15.680058689214684
200	I	E	0.2778576573480395	52.7790620132601	E	0.335521614186121	63.73233061465368
201	T	E	0.27630906368157304	40.910319968693706	E	0.44805298994889964	66.33872569183409
202	I	E	0.27848034830247537	52.897342160055196	E	0.2885834241968149	54.81642142618498
203	G	E	0.28538750265847734	23.946865348072834	E	0.38829416265395433	32.58176318829331
204	K	E	0.2892061938418083	60.0073931602368	E	0.2629023385942781	54.54960623492676
205	H	E	0.25117132854511104	49.86002042948999	E	0.2937860788495549	58.31947451242514
206	V	E	0.28449627658528664	46.156675913196906	E	0.32680099160096	53.02019287733975
207	K	E	0.4038687340445867	83.7987236269113	E	0.46370197322075335	96.21352242357412
208	G	E	0.12743436103145156	10.6930172341491	E	0.34395684838493823	28.861419147980165
209	Y	E	0.2173245645924215	51.79061698801997	B	0.200532871238086	47.78898854474827
210	H	E	0.2400872931568467	47.65972856456564	E	0.26358521525496936	52.324301080263965
211	Y	E	0.27281367534917916	65.0142269724629	B	0.15976754970980211	38.07420477134294
212	I	E	0.1341548742971972	25.482718372752604	B	0.17210635087525977	32.69160134875559
213	I	E	0.18511174132999367	35.16197526563229	B	0.1180123538310737	22.416446610212446
214	A	E	0.19810523421209167	23.059449262287472	E	0.18170260722929255	21.150183481489652
215	N	B	0.18125915337693635	30.60923323076324	E	0.35997674538330726	60.7892729928791
216	L	E	0.24385121227675433	48.28010151867459	B	0.21789567396648413	43.14116448862419
217	G	E	0.14102148896394198	11.833113138964372	E	0.3423080966788804	28.723072392324852
218	F	E	0.20051907078932069	44.77390331654741	B	0.19789653467195073	44.188317226899876
219	T	E	0.2375675139221496	35.174246111313465	E	0.31380096460336804	46.461370819174675
220	D	E	0.2856726576995341	44.38496082677661	E	0.3888381860541923	60.41378896723986
221	G	E	0.2858038456382632	23.981800687506666	E	0.33482368868515655	28.095055717571483
222	D	E	0.21851449652850602	33.95059732563398	E	0.2729829358308917	42.41335874004565
223	L	E	0.28007082682464646	55.451223003011755	B	0.12547311248133397	24.842421540179313
224	L	E	0.33596953287922215	66.5186078147572	E	0.3117497045804327	61.723324009879875
225	K	E	0.3121738127887035	64.77294441552809	E	0.4709632757476202	97.72017008487371
226	I	E	0.2744086380227585	52.12392079242297	B	0.10060987598288637	19.110845942949265
227	Q	E	0.26644506383005045	50.40341272473064	E	0.4294040683940989	81.23036761811169
228	F	E	0.3026424616974692	67.5770352724279	E	0.31822939909819326	71.05744252463558
229	G	E	0.17257300372044035	14.48060074218215	B	0.3020194099468041	25.34244868863633
230	G	B	0.17738290467943024	14.88419953165099	E	0.34873508218905236	29.26236074648338
231	A	E	0.17342277928100772	20.1864115083093	B	0.13772810968453003	16.031551967279295
232	E	E	0.2131703041869184	39.896954131623644	E	0.17023650917462455	31.86146505712273
233	V	B	0.08478398539793267	13.755353790960596	B	0.018391427370529068	2.983825176594636
234	S	B	0.09638653334889392	12.11385951128899	B	0.12392618542578707	15.575042984312919
235	G	B	0.08444521300809225	7.08579782350902	B	0.004749782659333596	0.398554262944682
236	F	E	0.17476513076361866	39.02330604820841	B	0.04421017913264905	9.871690898529206
237	Q	E	0.21866478204472217	41.36481681940009	B	0.02739179578505649	5.181706008659136
238	I	E	0.32933366410434883	62.55692949662106	B	0.10267619358635	19.50334297172718
239	V	E	0.2816363390712121	45.692679650913455	B	0.15452654455644638	25.070386588837863
240	D	E	0.30774303427431327	47.81403523520005	E	0.32500280796477543	50.49568627348716
241	Y	E	0.26342692501236764	62.77727049969733	E	0.4705589353517411	112.13889988367342
242	D	E	0.3065582006774774	47.62994763925967	E	0.4816724010168395	74.83744094598636
243	D	E	0.32278921873769983	50.15176091527643	E	0.5722151458912422	88.90506721712231
244	S	E	0.2667754149801548	33.52833415470585	E	0.5044335073825106	63.39720320783393
245	L	E	0.31681720142946057	62.7266377110189	E	0.23550473236113983	46.62758196018208
246	V	E	0.27317160183110867	44.319360681079075	B	0.0	0.0
247	S	E	0.2825923460708101	35.51620605417941	E	0.26003047245226363	32.6806297778005
248	K	E	0.4267534792708306	88.54707941390465	E	0.495148951760659	102.73845600081914
249	F	E	0.3423261378116226	76.4380033119572	B	0.07325311334661691	16.35668767916609
250	I	E	0.2647173720957017	50.28306482957853	B	0.1744298962257108	33.132958788073765
251	E	E	0.3293285684834104	61.637134877355095	E	0.39688427216787625	74.28086037893972
252	R	E	0.36329669060460773	90.55533310010452	E	0.3952357687170771	98.51646771041864
253	W	E	0.3489937236687391	92.62991413615674	B	0.22205182559004621	58.93699554811007
254	S	E	0.26664029188724914	33.51135188438948	E	0.4075190130489239	51.21698955998876
255	T	E	0.30385122328569847	44.98821211968052	E	0.4630886584543026	68.56490677074405
256	L	E	0.4126053107221658	81.6917254698816	E	0.2059774778884502	40.781480847134254
257	E	E	0.33841786601561746	63.33828780348296	E	0.3499239947769562	65.49177486245512
258	E	E	0.22498148927529224	42.1075355327637	E	0.554682810315869	103.81443477871804
259	K	E	0.3950975103670111	81.97878242605113	E	0.48024140899937895	99.64528995328114
260	E	E	0.3883266986772704	72.67922492443792	E	0.495312291184548	92.7026484181
261	Y	E	0.3712872097542861	88.48145495654391	E	0.326506648570994	77.80979942095358
262	P	E	0.34702719677119553	50.249538092469116	E	0.5638814546580504	81.6500346344857
263	G	E	0.36385689635594465	30.531232173227313	E	0.534305576128452	44.8335808929384
264	A	E	0.3101904385873045	36.106167051562245	E	0.41262238866471357	48.02924604057266
265	H	E	0.3200952635159405	63.54211076054934	E	0.5924364192208001	117.60455357952104
266	T	E	0.38246813474895197	56.62823203092983	E	0.4882461871137824	72.28973046406662
267	A	E	0.37514636199458345	43.66703653616952	E	0.40168478838756977	46.756109368313126
268	T	E	0.3058200242586976	45.27971279174277	E	0.34486465937543653	51.06066146712713
269	I	E	0.26080480640678533	49.53987297696887	B	0.26554620253412403	50.44050117135686
270	K	E	0.36047224972833014	74.79438709613122	E	0.4120156446482802	85.48912610807167
271	Y	E	0.29527281803981376	70.36646526706802	B	0.1230602539443488	29.326489117477763
272	T	E	0.2740494929542629	40.57576792680816	E	0.2529685653576451	37.45452578685293
273	S	E	0.12052185067353156	15.147186192649448	B	0.21560641315840925	27.097414005748877
274	A	B	0.08396028076907897	9.772976681520792	B	0.05825729233342733	6.7811488276109415
275	L	E	0.12852537170856657	25.446738344579096	B	0.03627718140290648	7.182519145961454
276	T	E	0.17071026656081656	25.2753620669945	B	0.0938077758688329	13.8891792951394
277	Y	E	0.13716715589655148	32.688304921707186	B	0.16071194198961475	38.29926289554509
278	D	B	0.16797284069168733	26.09794025826746	B	0.08487923946286838	13.187687435345861
279	A	B	0.07621214374540161	8.871093531964748	B	0.0	0.0
280	V	E	0.18869342666198138	30.613621541639862	B	0.16312120136129177	26.46478370885598
281	Q	E	0.2818238685976836	53.312621222623804	E	0.24654432386768305	46.638789746049596
282	V	B	0.16593695430457087	26.92161146637358	B	0.025594438908233236	4.1524417684717605
283	M	E	0.19722788011187542	41.52633015755537	B	0.13778636815968737	29.010919816022177
284	T	E	0.20489607343961125	30.33691263346884	E	0.18547225401429537	27.461021929356573
285	E	E	0.24530586021953027	45.911444798687285	E	0.34864689621536177	65.2527530956671
286	A	B	0.08167763260593616	9.50727643533097	B	0.01757488086450315	2.0457161326281668
287	F	E	0.30596354542388715	68.31860005769975	B	0.16032541262446443	35.79906138491666
288	R	E	0.4644156673747898	115.7602492498401	E	0.4827651996303457	120.33405365985996
289	N	E	0.4740254245724211	80.04867344754474	E	0.4901677605080974	82.77462971700241
290	L	E	0.3166673260571752	62.69696388606012	B	0.0897540395153762	17.770402283649332
291	R	E	0.3740264348287619	93.22982914541718	E	0.44058513382748443	109.82025045783877
292	K	E	0.3635111308099337	75.42492453175315	E	0.6750028982480267	140.05635135748307
293	Q	E	0.3509134279981255	66.3822931744054	E	0.5323467517306856	100.70403502489378
294	R	E	0.3922247310503906	97.76593646162036	E	0.5084303889891519	126.731358759436
295	I	E	0.3099700110905683	58.87880360665345	E	0.38488229713428845	73.10839234065809
296	E	E	0.36749404149963233	68.78018480707118	E	0.46206755643050634	86.48056386153357
297	I	E	0.3219979110011095	61.16350319466075	B	0.2027391010586504	38.51029224609064
298	S	E	0.3451617932727422	43.37993417851824	E	0.3212592859115596	40.375867053364814
299	R	E	0.37964652894214335	94.63069380411865	E	0.5193548296855784	129.4543848474273
300	R	E	0.4221165241506289	105.21676480978576	E	0.5683307827854763	141.66213091710782
301	G	E	0.27706025404100293	23.248125916580555	E	0.41521375669865623	34.840586324584244
302	N	E	0.3035778232658256	51.26518701489997	E	0.46357570138081994	78.28402869217906
303	A	E	0.22584049553369365	26.287833680121942	E	0.3144780739907411	36.60524781252227
304	G	E	0.3212458388688285	26.9557383394834	E	0.42623719277920313	35.76556284610293
305	D	E	0.3312071990831472	51.45966252154859	E	0.4601518993675586	71.49380060473759
306	C	E	0.29021686803210456	41.05988248918215	B	0.16407796831600963	23.213750957349042
307	L	E	0.3302762300591755	65.39139078941616	E	0.30987939638657486	61.35302169057796
308	A	E	0.317117646087023	36.91249400452948	E	0.3960627033199583	46.10169866644315
309	N	E	0.38570686219340317	65.1343178186	E	0.6036743617648858	101.94248947123626
310	P	E	0.3172343066917751	45.93552760896904	E	0.6041431216238728	87.4799240111368
311	A	E	0.3460554319140503	40.28085227479546	E	0.5554726762592369	64.65701951657518
312	V	E	0.39124061940179916	63.4748780917479	E	0.4304686836257977	69.83923923144943
313	P	E	0.4025269539360823	58.28590292994472	E	0.34103858264943765	49.38238676763858
314	W	E	0.4322192104009654	114.71962282462424	B	0.22932946696025086	60.868627120589785
315	G	E	0.34299147503669997	28.780414670329492	E	0.6052160948137625	50.78368251582281
316	Q	E	0.3692018871423016	69.8419209907092	E	0.4202563850094011	79.4999003522284
317	G	E	0.2488041705226492	20.877157948555492	B	0.24373103094023132	20.45147080619481
318	V	E	0.28943627601293975	46.958141420339345	E	0.3871170091107856	62.805863558133865
319	E	E	0.33356737615186405	62.430470120582875	E	0.4120549940327872	77.12021268317646
320	I	E	0.21041650461902742	39.96861505238426	B	0.10465650507487267	19.879503138972062
321	E	E	0.23176418910313168	43.37698563254212	E	0.241964111052759	45.286003024634375
322	R	E	0.32384969082638526	80.7227739353848	E	0.4829088607769362	120.3698626372591
323	A	E	0.2252773216246931	26.22228023711428	B	0.10303738409187937	11.99355150829476
324	L	E	0.19511906421896533	38.63162352471295	B	0.05217906440542652	10.330932961630397
325	K	E	0.3588282142798387	74.45326618092373	E	0.4220877429569184	87.57898578613101
326	Q	E	0.3533811565218027	66.84911337922941	E	0.5242209566136097	99.16687836259653
327	V	E	0.2835654837705043	46.005664086926615	E	0.30980078933220323	50.262080061256654
328	Q	E	0.2958987403112489	55.97516470467895	E	0.5214407388481351	98.64094456790171
329	V	E	0.27094253160260023	43.957716327205866	B	0.2762326301502157	44.815981915571
330	E	E	0.2796504562570282	52.3393793930654	E	0.5818399738164142	108.89716949948007
331	G	E	0.122340954307261	10.26562947592227	E	0.3251506438662185	27.283390526814394
332	L	E	0.1540352978758107	30.49744862643176	E	0.3047817521681422	60.343739111770475
333	S	E	0.15740675938417448	19.78288151940305	E	0.24282695335490073	30.518491497643925
334	G	E	0.18398516967348882	15.438195587302447	B	0.10966729769966721	9.202182949979075
335	N	E	0.2541193751628854	42.91313888375646	E	0.33503922012322845	56.57807310220959
336	I	E	0.2780027164002501	52.806615980227505	B	0.022386703153133236	4.252354263937658
337	K	E	0.2918942132440865	60.565130306015504	E	0.3194012620344697	66.27256785953213
338	F	E	0.3187668728658828	71.17745504222296	B	0.0986004296106456	22.016489927761057
339	D	E	0.3251837318898211	50.5237964237215	E	0.42840177653248224	66.56078401985177
340	Q	E	0.303197920526662	57.355950626028644	E	0.6816031628693205	128.93887031998935
341	N	E	0.25742213217493826	43.470875460381826	E	0.5551932402000788	93.7554824725873
342	G	E	0.21891948925613258	18.369534343482083	B	0.18976629899063696	15.923290148304346
343	K	E	0.2869067719364789	59.53028610910001	E	0.33166695868237756	68.81757725700652
344	R	E	0.3925772568932438	97.85380705320995	E	0.376396136243916	93.8205009201585
345	I	E	0.34854175737634807	66.20550681363731	E	0.28670277998793064	54.45919305870742
346	N	E	0.15745246207984592	26.588997271423583	E	0.22619707144956738	38.19789945568844
347	Y	E	0.2597579577086221	61.90291890154173	B	0.13918250435789892	33.168582613530894
348	T	E	0.24138406749776029	35.73932503371839	E	0.2405817731523082	35.62053733293075
349	I	E	0.17996888082736284	34.18508891315757	B	0.1268000243256804	24.085664620662993
350	N	E	0.18400025418036656	31.072122923438503	E	0.21662601030590384	36.58163436035798
351	I	E	0.18627781869123244	35.3834716603996	B	0.01920882859155673	3.648716990966201
352	M	E	0.31260258818941655	65.81847494328166	B	0.17048199136301373	35.894983281482546
353	E	E	0.2629018295669274	49.20470642174614	E	0.3205000882579627	59.984796518360305
354	L	E	0.25794590778609594	51.07071028256914	B	0.23840364709207126	47.20153808775919
355	K	E	0.37578673366652654	77.97198936846759	E	0.4990277339057554	103.5432645081052
356	T	E	0.3555449277412551	52.64198200137024	E	0.48924768330749546	72.43801199050777
357	N	E	0.34826359990289735	58.811274115602274	E	0.5578467017633413	94.20357252677545
358	G	E	0.35948554518848896	30.16443209676611	E	0.27623599897790463	23.178962674235976
359	P	E	0.3951260610291958	57.214253637027554	E	0.3768375783426642	54.566081344017775
360	R	E	0.40847201409500605	101.81573423332121	E	0.4243106695262888	105.76367748612275
361	K	E	0.356670992847841	74.00566430599852	E	0.3600661435486691	74.71012412491336
362	I	E	0.28525860891566657	54.18487276353086	E	0.19713604172427732	37.445991125526476
363	G	E	0.3108668388221838	26.08483644556944	B	0.13056362139768674	10.955593471479894
364	Y	E	0.2603881243274562	62.05309390847609	E	0.22402861121324424	53.38825833822823
365	W	E	0.29810662168672547	79.12345952809068	B	0.25444081050333056	67.533679923794
366	S	E	0.2599054052685297	32.66491133414881	E	0.28833775072750456	36.23828851143278
367	E	E	0.18610267864825902	34.83097733580816	E	0.4056455245426208	75.92061637339691
368	V	E	0.21119766213629848	34.26470870499307	E	0.5332508744224336	86.51462186629563
369	D	E	0.33256644658730083	51.670848806268936	E	0.4558761942049987	70.82948429363066
370	K	E	0.3950134794930904	81.96134686002134	E	0.4690444286169829	97.32202849373779
371	M	E	0.3605296355915413	75.90951477379902	B	0.15912258985957362	33.503261294933225
372	V	E	0.3776521757605014	61.27028899538375	E	0.2933725668371132	47.59676524365325
373	L	E	0.42713818716455504	84.56908967671026	B	0.1825446910849467	36.1420233879086
374	T	E	0.34974196252183787	51.78279497098332	E	0.2921334362340352	43.25327656881125
375	E	E	0.3816676737719043	71.43292182314961	E	0.379758176812523	71.0755403722318
376	D	E	0.3568404786681335	55.44230517066791	E	0.5136740836863256	79.80954238234442
377	D	E	0.35139586832371106	54.59637606145499	E	0.4539685446612367	70.53309278401635
378	T	E	0.3807768410929866	56.3778190922276	E	0.40683030623274785	60.23529514082065
379	S	E	0.4438230945132614	55.77968651842669	E	0.48119626774592017	60.47674693030725
380	G	E	0.441073070703012	37.01044136268973	E	0.4269049547189106	35.82159475046379
381	L	E	0.42521549556728944	84.18841596736765	E	0.3573129233782457	70.74438569965888
382	E	E	0.4023691153633289	75.30740363140065	E	0.4185545178209629	78.33666355537142
383	Q	E	0.365850344849444	69.20790973516932	E	0.3334271655760245	63.074416912016545
384	K	E	0.47342634474563094	98.23123227127097	E	0.4077827441933214	84.61084159267226
385	T	E	0.2514845910404707	37.2348085494521	E	0.2949965662666953	43.67719160144691
386	V	E	0.17445204533857853	28.303099835730983	B	0.0076790635389000494	1.245851268551144
387	V	E	0.32731804471130965	53.10407957396288	E	0.22245470308893692	36.09105102914913
388	V	E	0.29035426264952946	47.10707557225966	B	0.11475015341016626	18.617064889265375
389	T	E	0.19617182049450593	29.04519974241655	B	0.09125979349681429	13.511925025138323
390	T	E	0.20410266753450934	30.219440955159452	B	0.1442289730698585	21.35454175272325
391	I	E	0.32011771620931595	60.80636019395956	B	0.14163665637313605	26.90388287807719
392	L	E	0.30081668651498084	59.558695763101056	E	0.34452661688457115	68.21282487697624
393	E	E	0.2518870008577764	47.14317108054143	E	0.45976074428615443	86.04882090059667
394	S	E	0.19908547757572276	25.02106282171684	B	0.22922717624460623	28.80927151042211
395	P	E	0.1670053509341829	24.182374815269686	B	0.16347858231368922	23.671698719022203
396	Y	E	0.2801581537606964	66.76448962271157	B	0.17072598492367838	40.68570946716179
397	V	E	0.20086008605883204	32.58754036218491	B	0.14712233261696278	23.869127243776042
398	M	E	0.2569331744886414	54.09727988858345	B	0.057376052188029464	12.080527788189604
399	M	E	0.2623831633570815	55.24477504483352	B	0.1420269594972728	29.903776322150787
400	K	E	0.34575631170448606	71.74097711556382	E	0.36900426761435345	76.5646954873022
401	A	E	0.3194052172760336	37.17876729093032	E	0.4807804356479577	55.962842709422276
402	N	E	0.2807240245331868	47.405866022919255	E	0.5330790968232213	90.02106708053738
403	H	E	0.310633576747564	61.663871320158925	E	0.5640306049573849	111.96571539009047
404	A	E	0.3346881135837393	38.957696421147254	E	0.6514712855265165	75.83125763528652
405	A	E	0.2635245035898331	30.674252217856573	E	0.47316824559515425	55.07678378727596
406	L	E	0.31773295707092125	62.9079481704717	E	0.3418157896756971	67.67610819789127
407	A	E	0.2876065797092586	33.477405878157704	E	0.5102180474386653	59.38938072186064
408	G	E	0.20669780103147445	17.34401248455102	E	0.21731751201722133	18.23511243336504
409	N	E	0.26341661520599846	44.48316380983696	E	0.3763170376748862	63.54865815215804
410	E	E	0.27655105208048253	51.75929490738311	E	0.36945372112389563	69.14695844554831
411	R	E	0.23469097205520673	58.499071694480826	E	0.42599039190043725	106.18236508510299
412	Y	E	0.2608226849355577	62.156654046992756	B	0.18088139814165238	43.10584599113718
413	E	E	0.2793293706771499	52.27928501593538	E	0.3419624043602052	64.001683600056
414	G	B	0.030843361732672686	2.588066482988565	B	0.17089152239093824	14.339507643823627
415	Y	E	0.2110482558104816	50.29490984219587	B	0.20716690775200441	49.36994578638017
416	C	E	0.18830726804729497	26.64171228333129	B	0.10408989167256479	14.726637873834465
417	V	B	0.10173403440226203	16.505329741422994	B	0.1697231376537659	27.535881852946982
418	D	B	0.1510261640945107	23.464935115364128	B	0.26847661786556226	41.71321211777241
419	L	E	0.28017368843968327	55.47158857417289	B	0.07259297985097646	14.37268408069483
420	A	B	0.09927303455748908	11.555381222491729	B	0.10423504557328994	12.13295930473095
421	A	B	0.23431468238573638	27.274229029699715	E	0.3587233955053919	41.75540323682762
422	E	E	0.22972568397929938	42.99545901356567	E	0.31266782285067085	58.51890972473156
423	I	E	0.1603817971477588	30.46452236821678	B	0.1173090993516425	22.282863421844493
424	A	B	0.1101795525100292	12.8248999121674	B	0.15004389759572956	17.46510968014292
425	K	E	0.36895115563452074	76.55367528260672	E	0.5602780097331176	116.25208423952458
426	H	E	0.35796410548320756	71.05945457947153	E	0.4733582020381035	93.96633668658393
427	C	E	0.10094234445160316	14.281322893012813	B	0.13189997828383956	18.66120892759762
428	G	E	0.14308302884630067	12.006096950493088	E	0.36160180216331567	30.342007219523815
429	F	E	0.39072813861033584	87.24568607030189	B	0.15291814570511147	34.14509275449434
430	K	E	0.3036117035331598	62.99639236609533	E	0.42275389012568754	87.71720466217891
431	Y	B	0.03854478839941512	9.185608523464618	B	0.036010296264127134	8.581613702704137
432	K	E	0.20068263560817443	41.63964006234011	E	0.2985874342162568	61.95390672553112
433	L	E	0.22711547117932146	44.96659213879386	B	0.13041317797106752	25.82050510649166
434	T	E	0.2359886065813519	34.94047309043496	E	0.2651184714668712	39.25344088538495
435	I	E	0.16990441067473142	32.27334280766523	E	0.2551801302087711	48.47146573315607
436	V	E	0.22707091154818107	36.8399846895769	E	0.2427693045091424	39.386891963563265
437	G	E	0.18010675714574859	15.112757992099763	E	0.5167225698237509	43.35819083391093
438	D	E	0.18102970180287284	28.126584769112355	E	0.4063311385537751	63.13166899710004
439	G	E	0.20618189455242336	17.300722771893845	E	0.316513038902614	26.55860909431834
440	K	E	0.32093540864636216	66.59088794003368	E	0.46836476557832485	97.18100520984663
441	Y	E	0.2605497881430443	62.091620012368885	E	0.2780714872800166	66.26721613370076
442	G	E	0.2330375596438661	19.554181629716805	B	0.14924771636059797	12.523375879817776
443	A	E	0.21101090331382727	24.561669145729496	E	0.2565790915483515	29.86580625622812
444	R	E	0.35156033279667087	87.62992855289818	E	0.45175905793453136	112.60546278076129
445	D	E	0.280567251894389	43.591733926831225	E	0.45915046206072635	71.33820729037505
446	A	E	0.23734909265284546	27.62743438479121	E	0.4488212475135305	52.24279321057495
447	D	E	0.2003213707874581	31.123931379247367	E	0.5320705166306321	82.6677961689013
448	T	E	0.19516476060236235	28.896094454785768	E	0.39705752527102833	58.78833719162846
449	K	E	0.28101255459715524	58.307294953363744	E	0.49896303302906375	103.52983972320044
450	I	B	0.18296690367929277	34.75456335388166	E	0.44325030156391193	84.19539478206507
451	W	E	0.2790275919407885	74.05950345292409	B	0.17385175110955436	46.14373177949792
452	N	E	0.1252646343959663	21.15343881044683	E	0.3308164375856275	55.86497181508492
453	G	B	0.12101870278551129	10.154679350732252	B	0.11610057030384102	9.7419988541953
454	M	E	0.18318481489140132	38.56956277538455	B	0.1346893825569333	28.358849497362307
455	V	E	0.14535867501591046	23.582991434581313	B	0.048085067252455316	7.801321311038351
456	G	B	0.16363779141199025	13.730847077380101	B	0.1596702384998046	13.397929712518604
457	E	E	0.25661573921345016	48.02820175118933	E	0.28652091574421507	53.62525459068729
458	L	E	0.2418784484542667	47.889514009460264	B	0.1519095857303535	30.076578878752695
459	V	E	0.21749637752528816	35.28661228970275	B	0.18148760634165684	29.444549252870406
460	Y	E	0.3552118815185201	84.65054348467854	E	0.530337939744285	126.38483442046056
461	G	E	0.29486230325315954	24.741895865972616	E	0.5310106033939664	44.55709973078772
462	K	E	0.3439593159760358	71.36811847186767	E	0.46337586526610197	96.14585828406351
463	A	E	0.07931910957991894	9.232744355102566	B	0.0831024556201104	9.673125834180851
464	D	E	0.17442570300402288	27.100521475735036	E	0.3016589479120727	46.868750737098736
465	I	E	0.18474925732043065	35.0931214280158	B	0.19042713894373636	36.17163504236272
466	A	E	0.1456568696114615	16.954459622774117	B	0.16683601613239482	19.41971227781076
467	I	E	0.019731133616319077	3.7479288304198084	B	0.05267224643156629	10.005093209676016
468	A	B	0.04540161126217625	5.284747550917316	B	0.0	0.0
469	P	B	0.07775512289356978	11.258941794988905	B	0.1524177683858542	22.07009286227169
470	L	E	0.12493062421386997	24.735014288104114	B	0.10801468945313156	21.385828364825517
471	T	B	0.0568723464861567	8.420519620740361	B	0.08952140666846431	13.254539471332826
472	I	B	0.14564480781259115	27.66523124400169	B	0.004117995874642538	0.7822133163883501
473	T	E	0.2224282898208455	32.93273259087439	B	0.17105033999142816	25.325713339130854
474	L	E	0.26486226347871233	52.44007954615026	E	0.37683731335337894	74.6100196708355
475	V	E	0.17253662256904878	27.992341645602476	E	0.28019318369082447	45.458542121999365
476	R	B	0.11151477495423147	27.796172805091736	B	0.1867492429734095	46.54911630355205
477	E	E	0.18088917061257423	33.85521717184939	E	0.28384941623872395	53.125256743239575
478	E	E	0.21459171371108027	40.16298513816578	E	0.40354122011197213	75.5267747561567
479	V	B	0.08800570011659113	14.278044786915746	B	0.10329910122207214	16.759246182268985
480	I	E	0.13406995413785697	25.466587788485928	B	0.17515074151917162	33.26988335156665
481	D	B	0.1145902915444957	17.803893597268296	E	0.29916204670354374	46.48080719632959
482	F	E	0.1817117719653885	40.5744215621516	B	0.08849469568247001	19.75998059893873
483	S	E	0.08831548676049956	11.099490376059586	B	0.21283266024402306	26.74880873946882
484	K	E	0.1791643425469316	37.17480943506283	E	0.3168359465876688	65.7402905574754
485	P	B	0.11657262028438123	16.879715417178403	E	0.25676881468384993	37.18012436622147
486	F	E	0.26221454680303624	58.54988615564996	B	0.23708232511006905	52.938112373827316
487	M	E	0.24153486717086228	50.85516628282506	B	0.24670816693999115	51.944404549215136
488	S	B	0.14063966173585607	17.675592686962393	E	0.27284408158100504	34.291044173100715
489	L	B	0.18040284143809385	35.7179585763282	B	0.2530327512477656	50.09795441954511
490	G	B	0.07575176392901739	6.356330511283849	B	0.14093741801476353	11.826058745618807
491	I	B	0.06386009021114762	12.13022413560749	B	0.048850036981481354	9.279064524632382
492	S	B	0.08568362262400978	10.768717691385548	B	0.11029451308412508	13.86181440441284
493	I	E	0.19463245765279358	36.97043533114814	B	0.036614479978475584	6.954920471911437
494	M	E	0.14723874713255314	31.001118208759063	B	0.023438570496213312	4.934991017977713
495	I	E	0.17712878189797784	33.64561212152089	B	0.06931301767532286	13.166007707427577
496	K	E	0.3408367129864832	70.7202095775654	E	0.2846957674108012	59.07152478006714
497	K	E	0.35128756425137714	72.88865670651825	E	0.3187527974583937	66.13801794464212
498	P	E	0.3524022206763142	51.0278415539303	E	0.37961288160513196	54.967945256423114
499	Q	E	0.29981699517110855	56.7163809765186	E	0.5287764354540785	100.02863829484802
500	K	E	0.37592095962635913	77.99983991287326	E	0.641087006411424	133.01914296030637
501	S	E	0.3537062416885429	44.45380045541608	E	0.46287417947658904	58.17402687661772
502	K	E	0.3586982231783402	74.42629432727381	E	0.5373767246489647	111.5002965974137
503	P	E	0.2558726588820775	37.050361006124824	E	0.5141644555351286	74.45101316148663
504	G	E	0.223453665850456	18.749997101511763	E	0.360855193706787	30.279359303936495
505	V	E	0.21986601826181612	35.67106280279705	B	0.23370741988338564	37.91669180188049
506	F	E	0.22370553400165855	49.951208687230334	E	0.27264831138923634	60.87964145010258
507	S	E	0.13319595748975002	16.740067937311785	E	0.2788509837161143	35.04599163344125
508	F	E	0.1717393927568257	38.34768900867161	B	0.05772602656783554	12.889644472331998
509	L	E	0.11013684494728174	21.80599393111231	B	0.1992257871427674	39.44471359639652
510	D	E	0.18368186622168126	28.538651554862618	E	0.3669484485857748	57.012780456771836
511	P	E	0.14495244265865692	20.989113696973522	E	0.3144777347774122	45.53637599576929
512	L	E	0.11352030486206106	22.47588515963947	B	0.1695570171651161	33.57059382852134
513	A	B	0.06543247825595791	7.616340468993501	E	0.23001337149359052	26.773556441853938
514	Y	E	0.29106572843105116	69.3638737424038	E	0.5033684293967	119.95773040952758
515	E	E	0.1971804064395923	36.9042848692341	E	0.30376929869423364	56.853461943612764
516	I	B	0.0	0.0	B	0.12897255469272348	24.498336763882822
517	W	E	0.28770367430645244	76.36230923441862	B	0.19671705659970112	52.21264116269268
518	M	E	0.2889531824191151	60.83909255834469	E	0.2650698230559168	55.810451244423284
519	C	B	0.0619801246163932	8.768948030727309	B	0.15736524265174784	22.264034530369283
520	I	B	0.0	0.0	B	0.08123515358598371	15.430617423657605
521	V	E	0.2792210534415842	45.30082371036262	B	0.1717704270858471	27.868034090407836
522	F	E	0.37383721832300776	83.4741124793444	E	0.37000537037602477	82.61849915126257
523	A	B	0.0669066709917002	7.787936503433903	B	0.08957255160056557	10.426245006305832
524	Y	B	0.07536439053667321	17.96008790879459	E	0.2918755357740688	69.55685893031833
525	I	E	0.35793377773587404	67.98952108092926	E	0.3313585088037655	62.94154874727525
526	G	E	0.20297140569973599	17.031330652264845	E	0.28672273697856177	24.058904859871117
527	V	B	0.0	0.0	B	0.17294637800948687	28.058820368259152
528	S	B	0.11911828257792907	14.970785754394127	B	0.015606264242932433	1.9613952900517482
529	V	E	0.38264891279795066	62.08095961233952	E	0.3094903410697466	50.21171293515569
530	V	E	0.2659689925964037	43.15080935884054	B	0.19125060714773262	31.02849850364814
531	L	B	0.058426018444242764	11.567767391775625	B	0.11379391146153514	22.530056530269345
532	F	E	0.18671427155119474	41.691429694666276	B	0.19450887434166514	43.43188655175041
533	L	E	0.40042572286069095	79.2802888691882	E	0.2816711114243463	55.76806335090633
534	V	E	0.20519353705458904	33.290599451736526	B	0.19611522475872606	31.817734064855717
535	S	B	0.11173959008628552	14.043431682044364	B	0.11416043428126024	14.347683380468789
536	R	E	0.24905077613748047	62.07839646002838	E	0.36110691666672534	90.00951004834795
537	F	E	0.3501750479057073	78.19058644686538	E	0.38136241079543737	85.15441270651321
538	S	E	0.1866113822709724	23.453318523815813	B	0.13428310957450135	16.87670121132333
539	P	B	0.030811545835186513	4.461511836935007	B	0.17432697142415562	25.242545462217738
540	Y	E	0.3705328567037933	88.30168508108099	B	0.23235236695289196	55.371892568543686
541	E	E	0.318028452976741	59.52220525912684	E	0.27914714104519334	52.24517891801838
542	W	E	0.18477676949092495	49.0434501582813	B	0.19807367896941694	52.572715872062645
543	H	E	0.27139552758803764	53.87472618150135	E	0.27606457398576767	54.80157858191474
544	T	E	0.3185738131994174	47.16803878230574	E	0.3268878356053865	48.399012939733524
545	E	E	0.30063905921576556	56.26760632282268	E	0.39511361743929674	73.94946463993878
546	E	E	0.2721874110515876	50.94259585241514	E	0.4284162127344304	80.18237837537599
547	F	E	0.3273014403327749	73.08313861190531	E	0.424546947157779	94.79708783086048
548	E	E	0.36154168596330716	67.66614194489257	E	0.5652868921633256	105.79909473728802
549	D	E	0.30976260832412916	48.12781645531995	E	0.4920932050622241	76.45652127051775
550	G	E	0.2692629983460072	22.593858191213464	E	0.4565563101192277	38.30963998210439
551	R	E	0.46299425351186924	115.40594763036852	E	0.5752322258962382	143.38238462689634
552	E	E	0.3964580961321129	74.20109727208626	E	0.686939443857606	128.56758631238952
553	T	E	0.33358903064549794	49.39119187737243	E	0.5440499265379187	80.55203212320424
554	Q	E	0.3665099528264245	69.33268777617472	E	0.5360530213263345	101.40515004430269
555	S	E	0.3104138719127051	39.012815421988776	E	0.518325590793011	65.14316025086562
556	S	E	0.3103009238814548	38.99862011342124	E	0.4750736576055874	59.70725728787023
557	E	E	0.41913865758700086	78.44599115398309	E	0.41565587932211606	77.79415437392724
558	S	E	0.25643013105575285	32.22813887108702	E	0.37532899853329793	47.17134853566488
559	T	E	0.23467801210577455	34.74642647238098	E	0.4574583944538265	67.73128988283355
560	N	E	0.3136730135358177	52.96996179579354	E	0.3395714797474445	57.343435784950955
561	E	E	0.3515114540367146	65.7888837375115	E	0.34658231040881765	64.86634521611431
562	F	E	0.2366114849039238	52.83297846419715	B	0.20954983198514973	46.79038198396408
563	G	E	0.1923591816971119	16.14085893620466	E	0.2087474625656865	17.515999583886753
564	I	E	0.2846306667125664	54.06559514205199	B	0.2357042007553692	44.77201293348237
565	F	E	0.3385176525599022	75.58760664010056	E	0.34053480657206076	76.03801695947544
566	N	B	0.03789409293934856	6.399175474667792	E	0.23633583702706043	39.910032798759694
567	S	B	0.14668935279176853	18.43591785886947	B	0.03820428612901619	4.801514680694755
568	L	E	0.3179849849494658	62.95784717014474	E	0.2346357004587697	46.455522333831816
569	W	E	0.11485379504213053	30.484494280082288	B	0.25238680682984743	66.98850626877811
570	F	B	0.09445446205107813	21.090736831385236	B	0.07335457694766148	16.379343486643332
571	S	B	0.05875741233374264	7.384631582104776	B	0.15864264876596312	19.938208096906248
572	L	E	0.207112201610795	41.006144796921305	E	0.2948442207261782	58.37620726157603
573	G	B	0.012317801776025941	1.0335867470263367	B	0.08281547312849721	6.949046350212201
574	A	B	0.04634473880253215	5.394527596614743	B	0.0372526941965228	4.336213604475255
575	F	E	0.2917374825219067	65.14206247231654	B	0.1371289574390202	30.61952490655882
576	M	E	0.2519331368662645	53.044521967192	B	0.19253709536177227	40.538685428421154
577	Q	B	0.1352835283669785	25.59158506118132	E	0.3709949219892795	70.181109392712
578	Q	B	0.23639140436708483	44.718161964121435	E	0.2981501688183114	56.40106743535996
579	G	E	0.2107523476035354	17.684229487412654	B	0.2583013487961031	21.674066177481013
580	A	E	0.175639475433621	20.444434940473485	E	0.2655177409031705	30.906265041129046
581	D	B	0.1709994398526411	26.56818296990485	E	0.4468198737824156	69.42240378957392
582	I	E	0.23054868208979495	43.79272216295655	E	0.32602362690232356	61.92818793009636
583	S	E	0.2846359770189435	35.77304959174082	E	0.3192958979621698	40.1291084558855
584	P	E	0.18080657788436405	26.180792477655917	E	0.3968967010217377	57.47064230794762
585	R	E	0.4068023072863296	101.39954311419051	E	0.5337731784441196	133.04830245898125
586	S	E	0.2449906391551312	30.79042352901689	E	0.2947451997506141	37.04357670465718
587	L	E	0.3400338107331774	67.32329418706179	E	0.33287558645852156	65.90603736292269
588	S	E	0.21844016011806877	27.453559323638885	E	0.3716645716223255	46.71080336149387
589	G	B	0.17249603241414807	14.474142079871164	E	0.29900704483578067	25.089681132170355
590	R	E	0.3527391560415709	87.92376203492196	E	0.3163478501593098	78.85286513070955
591	I	E	0.3028715530434588	57.530451500605	B	0.1793090258756404	34.05974946507789
592	V	E	0.14418480025460992	23.392541993307916	B	0.14482377080497671	23.496208575399425
593	G	B	0.06984518987715743	5.86070988259228	B	0.1950689422410485	16.368234943446378
594	G	E	0.25989740331585043	21.807991112233008	E	0.21675853786169347	18.188208911974698
595	V	E	0.1770120788787323	28.71843967728553	B	0.2631698025965337	42.696668773261635
596	W	B	0.07627019094710351	20.243634081180215	E	0.22801356903942688	60.51936149444469
597	W	E	0.20432121512162857	54.23093691758266	B	0.26036138288494826	69.10511824532297
598	F	E	0.343852827064854	76.77889775531125	B	0.2055229549759205	45.891220616573285
599	F	E	0.08823757210519473	19.70256747536893	B	0.17390988167012583	38.8323374781224
600	T	B	0.0	0.0	B	0.09319798755891273	13.79889403797262
601	L	E	0.2498286920343377	49.463582735878525	E	0.2690029608730316	53.25989622325153
602	I	E	0.18008524708164803	34.20719268315904	B	0.20978417148678707	39.8485033739152
603	I	B	0.009323626585537204	1.7710228699227917	B	0.16033286099046884	30.455226945139554
604	I	E	0.27657087408828473	52.534637533069684	E	0.2926676998643503	55.59222958923334
605	S	E	0.2633054417349756	33.09222791725173	E	0.2802049280778104	35.216155360819215
606	S	B	0.04729793786334585	5.944404830665307	B	0.11178026646875915	14.04854388979365
607	Y	E	0.1302012792920558	31.02826686808982	E	0.2751560807502647	65.57244560359558
608	T	E	0.22413103723508246	33.18484137302631	E	0.23411726651533668	34.66340248026075
609	A	B	0.1271381183258725	14.79887697313156	B	0.2321850327923159	27.02633781702557
610	N	B	0.11698032072141029	19.754466760224556	B	0.24426759874829265	41.24946940062418
611	L	E	0.20246618184385912	40.086279343265666	B	0.2439448683333427	48.298644481318526
612	A	B	0.06358314871493757	7.401078510418734	B	0.16714775117422304	19.455998236679562
613	A	B	0.05310028724528908	6.180873435351649	B	0.18583144489646958	21.63078018594906
614	F	E	0.19706808419808908	44.00333252059131	E	0.31755458340885195	70.90676292936256
615	L	E	0.1934898000522124	38.30904551233753	B	0.15107046831001378	29.91044202069963
616	T	B	0.123441895090912	18.27680698716043	E	0.25647069076730783	37.9730504750076
617	V	B	0.12879838200910815	20.896249497157708	E	0.3060376201126623	49.65154348707833
618	E	E	0.27790514312332393	52.01272658696131	E	0.4798966656098126	89.81745993553253
619	R	E	0.3006803976292722	74.94759591307238	E	0.4896128718653807	122.0409044411648
620	M	E	0.24515794667306648	51.61800567201415	E	0.3684158986898258	77.56996746914284
621	V	E	0.20947704362171735	33.985555557187425	E	0.5047644211941452	81.89297969453813
622	S	E	0.27313647406158803	34.32779206006038	E	0.36077277766145227	45.341922696491324
623	P	E	0.30232761337750325	43.77703841706247	E	0.3968412040359379	57.46260634440382
624	I	E	0.2594013347406473	49.27328353398595	B	0.17162592907953414	32.60034522865751
625	E	E	0.2522242014386888	47.20628154126499	E	0.5144404281862559	96.28267053933965
626	S	B	0.1463481964314373	18.393041327503038	E	0.3414584286087071	42.91449530754231
627	A	E	0.13974085781402776	16.265835849552833	B	0.2146287855444171	24.982790637370154
628	E	E	0.2498281606015782	46.75783853819137	E	0.4573627299374933	85.60000853510124
629	D	E	0.2615325288227198	40.63430900318598	E	0.28161178344600785	43.75402279400624
630	L	E	0.15528449740266725	30.74477764075409	B	0.19194182404183913	38.00256174204373
631	S	E	0.18712289778097344	23.517605793112743	E	0.2428693406406071	30.523818731711504
632	K	E	0.32488497804401517	67.41038409435271	E	0.5663618408716361	117.51441836245579
633	Q	E	0.2838434140459061	53.69465863506405	E	0.36662191016273915	69.35386674548536
634	T	E	0.25125817687396634	37.20128566795946	E	0.4882668472257413	72.29278940024327
635	E	E	0.17377276248469348	32.52331022663523	E	0.5009169388859319	93.75161428189102
636	I	E	0.11999475627822143	22.79300395504816	B	0.060872196227760494	11.562673673463106
637	A	E	0.12849140792466457	14.956399882430956	E	0.3486425712388716	40.58199529220466
638	Y	E	0.16885534089613574	40.239916288958106	B	0.16783432928799	39.9965990126209
639	G	B	0.09795809549699186	8.219663793152586	B	0.18975296445135473	15.922171247113175
640	T	B	0.05320142007595266	7.877002256445551	B	0.09425376407001276	13.95521230820609
641	L	E	0.17090265744177907	33.83701714689784	B	0.16422323927210758	32.51455914348458
642	D	E	0.29191161473516636	45.3543075814028	E	0.4157153278841671	64.58969049336304
643	S	E	0.17000618543780466	21.36637738582329	E	0.3609280373770925	45.36143573755299
644	G	B	0.1289202163954789	10.817695357744634	B	0.3105362257817487	26.057094705346532
645	S	E	0.19021239180977206	23.905893402652154	E	0.2933684526471665	36.87054712869589
646	T	E	0.14232828980624895	21.07312658871322	B	0.15290950182995933	22.63978084094378
647	K	E	0.3132227453631547	64.99058743540097	E	0.3521463055132991	73.06683693095444
648	E	E	0.32247867839986455	60.35510944931865	E	0.3992626668307583	74.72600072404472
649	F	E	0.24181000259686414	53.99375547985379	B	0.12755284297344602	28.48127430754076
650	F	E	0.21069599786858134	47.046309364075526	B	0.034163278947573844	7.628318556203763
651	R	E	0.34376601322464184	85.68711645637423	E	0.4733086727948723	117.97691978084987
652	R	E	0.3383811915406685	84.34489580342702	E	0.6918738811020428	172.4564836034952
653	S	E	0.19765281593071865	24.84100590617272	E	0.3611973967782235	45.39528882708713
654	K	E	0.21765557410708838	45.16135507147977	E	0.4295835211049519	89.13428479406647
655	I	E	0.278648145333633	52.92921520612359	E	0.2879444100084232	54.69504068109998
656	A	E	0.2616977306991203	30.4616158533776	E	0.38512490895530566	44.82853940239758
657	V	E	0.15265020188068218	24.76596875312188	B	0.1744598143772406	28.304360284563515
658	F	E	0.19187195958845038	42.84308985650508	B	0.035895381563072204	8.015079749218392
659	D	E	0.23633658835675614	36.719615732989205	E	0.32017766145260057	49.74600325989055
660	K	E	0.22527073454979638	46.74142471173725	E	0.24451967355186985	50.73538706527748
661	M	E	0.057688751595087864	12.14636664834575	B	0.034392184082275096	7.241274358523022
662	W	E	0.23286087088744103	61.8059323509446	B	0.16254902685984873	43.14376270914105
663	T	E	0.30602650510939944	45.31028434649768	E	0.43072988618383534	63.77386694837866
664	Y	E	0.26549597185261775	63.270345052197335	E	0.1617137629085846	38.5380068387448
665	M	E	0.14336938268832466	30.18642352502676	B	0.018166527038761787	3.8249622680112947
666	R	E	0.2797609974400972	69.73322622191863	E	0.5243965625569178	130.71108718293732
667	S	E	0.29330971558648866	36.8631650549099	E	0.5239939931663511	65.855565061147
668	A	E	0.24874093926509602	28.95344533045718	E	0.3790742993298545	44.124248441995064
669	E	E	0.18300879470398468	34.251926016797775	E	0.48877426233176324	91.47899093801281
670	P	E	0.19591988810834676	28.369199798088612	E	0.4924051400240108	71.30026427547678
671	S	E	0.26383042843405535	33.15820824559208	E	0.5006515875293174	62.92189152068461
672	V	E	0.26825566528401845	43.52179913567915	B	0.16518816122702293	26.8001272774722
673	F	E	0.2936516366549619	65.56947394868644	B	0.13891309350798778	31.01790464939859
674	V	E	0.20632516699387068	33.474195093085584	B	0.1460845014059436	23.70074950810029
675	R	E	0.2973469842175778	74.11670928607344	E	0.5613874807370809	139.9314434485248
676	T	E	0.1993703283840379	29.518770820540652	E	0.34064314348242253	50.43562382400748
677	T	E	0.2343728712240853	34.70124731343807	E	0.2651575876678108	39.25923243009606
678	A	E	0.14094579831630988	16.40609092401847	E	0.4711774992778034	54.845060915936315
679	E	E	0.19493777761441855	36.48455445831458	E	0.4465897963562798	83.58374628604133
680	G	B	0.03384999720087012	2.8403532651250116	B	0.05595917725241134	4.6955345632498355
681	V	E	0.11540046732337672	18.72257181854464	B	0.060536040217741366	9.82136716492636
682	A	E	0.20442864566844338	23.79549435580681	E	0.36392692837968943	42.36109446339585
683	R	E	0.2471730807363649	61.610362104346315	E	0.3150693769034375	78.53419288695083
684	V	E	0.17242862149469593	27.97481955129947	B	0.0	0.0
685	R	E	0.2645209574897057	65.93449386388404	E	0.31649067089941674	78.88846462838862
686	K	E	0.4230238959011834	87.77322816053655	E	0.6125565231831716	127.09935299527628
687	S	E	0.279856326588401	35.172343125630235	E	0.39279475377614936	49.36644465458645
688	K	E	0.2069828164489093	42.9468645849842	E	0.4981642339175345	103.36409689554924
689	G	E	0.1509850761037555	12.669157735866124	E	0.27132957394594653	22.767264549804374
690	K	E	0.25866495494394054	53.67039150131823	E	0.4919008319264164	102.06450361641215
691	Y	E	0.09080879190177638	21.64064319811233	B	0.061376670535672695	14.62667435535616
692	A	B	0.06916580681108626	8.050899912810442	B	0.06724329158437578	7.827119140421341
693	Y	E	0.1792786746996933	42.72390096768391	B	0.12070788159118193	28.765895261994565
694	L	B	0.1351917424114621	26.76661308004538	B	0.08947078507088344	17.714320736184213
695	L	E	0.16396781677706426	32.463988043690954	B	0.26154009532168027	51.78232347273948
696	E	E	0.18262313978735212	34.17974684260082	E	0.2488120253442164	46.56765866342354
697	S	B	0.07435502519676358	9.344939566729247	B	0.0635297808656406	7.98442285919371
698	T	B	0.12650045879511213	18.7296579292043	B	0.2695361104432411	39.90751651222628
699	M	E	0.15399670697599563	32.42400665379588	E	0.31520022170906903	66.36540668084449
700	N	E	0.15672603008435065	26.466324700344295	B	0.17594818557383693	29.712370097853842
701	E	E	0.20240878438972826	37.88282808638154	E	0.2882123244866127	53.941818650914435
702	Y	E	0.1569810495776026	37.410153924838475	B	0.15810816195233857	37.6787560748618
703	I	E	0.14214624922905664	27.000680041059308	B	0.19269513986961145	36.60244181823269
704	E	E	0.2374310007897834	44.43758610781586	E	0.26049338665276806	48.753942245932066
705	Q	E	0.16162028489573427	30.57370929372605	E	0.3313161049039876	62.67506756468733
706	R	E	0.2777737417331244	69.23788286439859	E	0.5281888271384566	131.6563470525317
707	K	E	0.3246396873877292	67.35948873607994	E	0.5457746972039291	113.24279192284325
708	P	E	0.13276978040634485	19.225064202838738	E	0.4402048679048451	63.74166487262158
709	C	B	0.03644158816802155	5.155755894011689	B	0.19271228299217513	27.264933797732937
710	D	E	0.21877991793706358	33.99183584988157	E	0.3823682898668838	59.40856119661774
711	T	E	0.15111597781862054	22.37423167582496	B	0.13609872973075615	20.150777923935756
712	M	B	0.14024276765930194	29.528114730666026	B	0.23270618349458788	48.99628693478548
713	K	E	0.1605022771480139	33.30261748544141	E	0.35381743031663515	73.41357861639862
714	V	E	0.13669775352381364	22.177843531703527	B	0.028757697558525364	4.665648851895155
715	G	B	0.08927372576919247	7.49095832929294	B	0.14885755426898845	12.49063737871082
716	G	B	0.14214026461270762	11.926989603652297	E	0.38432033167430835	32.248319030791215
717	N	E	0.20483522181022992	34.59052390709353	E	0.35708402784723464	60.300779782562515
718	L	E	0.20765140355238282	41.11290138933628	B	0.09449755155673858	18.709570232718672
719	D	B	0.18493675457209766	28.733623557866814	E	0.3664764385039846	56.93944425036409
720	S	E	0.20531093741826767	25.803478614727883	E	0.541882447594223	68.10378601364195
721	K	E	0.23456406931355425	48.669698741869375	E	0.4939444113317969	102.48852590723455
722	G	B	0.06338751495944338	5.318846380246893	E	0.25524386958167017	21.417513096597943
723	Y	B	0.13491117807257175	32.150682846474574	B	0.13451450356534503	32.05615134465737
724	G	B	0.06182569078999471	5.187793714188456	B	0.11661048812297792	9.784786058399076
725	I	E	0.22325743790969213	42.407750330946016	B	0.17759168827736713	33.73354118828588
726	A	B	0.12403001046637976	14.437093218286606	B	0.06961726265702173	8.10344937327733
727	T	B	0.1481802117945829	21.939562158305947	B	0.16501032948973052	24.4314293842495
728	P	E	0.20687951089339326	29.956153177363348	E	0.33114023946556054	47.94910667461317
729	K	E	0.35439999347117634	73.53445464533438	E	0.42187374025760926	87.53458236605135
730	G	B	0.14469919805225043	12.141709708564333	E	0.3840473620712149	32.22541415139564
731	S	B	0.2143101018985561	26.93449360661053	E	0.2921059415543289	36.711874734548054
732	S	E	0.3064846105226956	38.518985850492385	E	0.4222445508429279	53.06769514993918
733	L	E	0.34729572188578883	68.76107997616734	E	0.3326477344059453	65.86092493503311
734	G	E	0.25116068982377326	21.074893483112813	E	0.3823344792670136	32.08168615529511
735	T	E	0.23341719813917525	34.55975035648629	E	0.41089276849159945	60.836783302866216
736	P	E	0.23250147442254127	33.666213496383975	E	0.5626197745193776	81.46734335040588
737	V	E	0.21454669335848423	34.80805553048048	B	0.23628848659102217	38.33544406452744
738	N	B	0.07070698549727045	11.940288640924061	E	0.3055124937147795	51.591894813614815
739	L	B	0.12225108946383165	24.20449320294403	E	0.324280451580528	64.20428660842875
740	A	B	0.12613261553922578	14.681836448765882	B	0.16190939624997852	18.8462537234975
741	V	E	0.08706338967521104	14.12516434090624	B	0.031137802202068993	5.051797029263674
742	L	E	0.1552526523185404	30.73847263254782	B	0.04857447068212681	9.617259450354288
743	K	E	0.33659063508932247	69.83919087468352	E	0.41466210583330554	86.03824033935257
744	L	E	0.24482527979871097	48.47295714734678	B	0.0795613527889241	15.752352238679082
745	S	E	0.16500570444069548	20.73791693410661	E	0.21952883177912674	27.59038357800065
746	E	E	0.2760676512202	51.66882160237263	E	0.3375095549931785	63.16828831252328
747	Q	E	0.3324526277380944	62.890063589215316	E	0.5596275188004756	105.86473773148596
748	G	E	0.22519543601022524	18.896149035618	E	0.2973368003620299	24.949530918377928
749	L	E	0.18134182725818188	35.903868378847434	E	0.2443281975374988	48.374539830449386
750	L	E	0.1834503343274076	36.32133169348343	B	0.20653322869033064	40.89151394839857
751	D	E	0.28618447557453314	44.464481970015214	E	0.4067317229137183	63.193907789104415
752	K	E	0.28448357743691255	59.02749748238499	E	0.4169181510812844	86.5063471678557
753	L	E	0.14663087651193724	29.031447240598453	B	0.1514658047323605	29.988714678960054
754	K	E	0.21524585148027517	44.661361723642294	E	0.34540067516572276	71.66718609013581
755	N	E	0.2714889831295922	45.846344581094236	E	0.43974141273348955	74.25913236830438
756	K	E	0.34546260434726067	71.68003577601311	E	0.361747877689909	75.05906714187923
757	W	E	0.24696745774148113	65.55010263374392	B	0.15171366897263905	40.26784201871786
758	W	E	0.25593275811794086	67.92967265966386	B	0.1480840938001364	39.30448017643221
759	Y	E	0.3490952420843751	83.19288714112743	E	0.49080318204766726	116.96330631377958
760	D	E	0.25865420917928367	40.187104480185305	E	0.4665352145232218	72.48557628047297
761	K	E	0.2222400317380099	46.112584185319676	E	0.471567194328821	97.84547715128707
762	G	E	0.23223614544109666	19.48693496396242	E	0.49063115884969644	41.168860539078025
763	E	E	0.29953769416399556	56.06147483973341	E	0.596052646749794	111.55721336569144
764	C	E	0.19039763442101987	26.93745731788589	B	0.2634630094463373	37.274746576467805
765	G	E	0.24009004407420775	20.14595559826677	E	0.3789115086887238	31.794464694070815
766	A	E	0.27332934377158885	31.815535615012944	E	0.4549838405818016	52.960119043721704
767	K	E	0.33129937919622593	68.74130818942493	E	0.5773430021525273	119.7928995166279
768	D	E	0.2950564924044602	45.84292722488098	E	0.4824069266402049	74.95156419208864
769	S	E	0.3202725461094796	40.2518535950394	E	0.5028369705593021	63.19655045989309
770	G	E	0.3794379140988472	31.83863537203427	E	0.5350146486621848	44.893079169243926
771	S	E	0.3672659991250009	46.15799077003012	E	0.3859097262434556	48.5011343942775
772	K	E	0.35754090220936785	74.18616179942174	E	0.5780719598627017	119.94415095191196
773	E	E	0.38414891525934086	71.89731097993824	E	0.48087169257849527	89.99994598299118
774	K	E	0.2411035433342935	50.026574206432564	E	0.5560333603356976	115.3713619360539
775	T	E	0.30696757458246327	45.44961909267951	E	0.5031755779231207	74.50017606729726
776	S	E	0.4285314932798888	53.85783807541643	E	0.5574279999341198	70.05755103172018
777	A	E	0.2162521121860073	25.17174585845125	E	0.4749301245694406	55.28186649988289
778	L	E	0.154986308669878	30.685739253549148	B	0.16169933370086914	32.01485107943508
779	S	E	0.2453695751745104	30.83804820793247	E	0.48698466321536804	61.20423247290746
780	L	E	0.32714233085788996	64.77091008655364	B	0.2875437258617398	56.93078228336587
781	S	E	0.169371924562009	21.286663478953294	E	0.3605446497626966	45.31325158217572
782	N	E	0.14989205485755377	25.312271303795107	E	0.2781523791808333	46.97159227226732
783	V	E	0.21545595478297444	34.955574103989775	B	0.18442955746451264	29.921851403042535
784	A	E	0.1851223746726941	21.548244411901596	E	0.25282938889490847	29.429340867367348
785	G	B	0.06508755420044113	5.461496672959015	B	0.12863820561287764	10.794031832976563
786	V	B	0.029534233069435825	4.791633973185268	B	0.0	0.0
787	F	E	0.2539714650523861	56.70928843154729	B	0.19641652679263952	43.85784626752848
788	Y	E	0.27628330484543406	65.84107437771539	E	0.3006838078546079	71.65595824983161
789	I	B	0.14625439408055022	27.78102215560051	B	0.17415608529955395	33.08094840265027
790	L	B	0.0	0.0	B	0.07698357527067026	15.241978067840005
791	V	E	0.2694788208605787	43.72024389642029	E	0.3220319806621967	52.246468542634794
792	G	E	0.22434804430650823	18.825044397759104	B	0.23658698061481934	19.85201354338949
793	G	B	0.03686068531135611	3.0929801044758913	B	0.07538034741041638	6.325164951208039
794	L	B	0.053385653647824466	10.569825565732767	B	0.1738535552362259	34.42126540122037
795	G	E	0.26533510011429057	22.26426825059012	E	0.3494035007990429	29.31844775204769
796	L	E	0.2011818300592832	39.831990533437484	B	0.26501100790834653	52.46952945577353
797	A	B	0.0015913225067019365	0.18522993978010543	B	0.021390445685952525	2.489847877844874
798	M	E	0.2738346379568504	57.65588302181486	E	0.4064226392784207	85.57228670007149
799	L	E	0.3822036814388577	75.67250688807944	E	0.4196108716659305	83.07875648113757
800	V	E	0.10178758645013265	16.51401802566952	B	0.22658471455391876	36.761104089227786
801	A	B	0.05691392160036063	6.624780474281978	B	0.20805707498465142	24.217843528213425
802	L	E	0.3819949451907572	75.63117919831802	E	0.31305285692850887	61.98133514327547
803	I	E	0.30974209007351283	58.83551000946376	E	0.27878492269299376	52.95519606553416
804	E	B	0.11791136009032831	22.068290154505846	B	0.07470940765496728	13.982612736703675
805	F	E	0.41659107493852127	93.02062112302241	E	0.23717488515151305	52.958780105481345
806	C	E	0.3561156913798682	50.38324801642375	E	0.2458780944586958	34.78683280401628
807	Y	E	0.21291891554056291	50.74070676247155	E	0.36407316369016385	86.76227563900295
808	K	E	0.4151578252310785	86.14109715719648	E	0.44736791179569835	92.82436801848945
809	S	E	0.3491369132108104	43.879527252334654	E	0.3199578235041936	40.21229925800706
810	R	E	0.4032190666696482	100.5063845580765	E	0.5438854588820354	135.56888948093615
811	A	E	0.34210454750808394	39.82096932994097	E	0.4394503009498656	51.15201503056436
812	E	E	0.38496825544439583	72.05065868897313	E	0.4815624770824968	90.12923321076009
813	A	E	0.23572696986305386	27.43861929205947	E	0.2946604300615872	34.298474059168754
814	K	E	0.2946086644711048	61.12835179110954	E	0.5238563774081605	108.69495974841922
815	R	E	0.3977441602045725	99.14170937259173	E	0.636377783506472	158.62352631682322
816	M	E	0.2630659655327059	55.388539042911226	E	0.48602868030079904	102.33333863733324
817	K	E	0.3109742883758639	64.524055095108	E	0.6283964971681163	130.38598919741244
818	G	E	0.3548002527518249	29.771289208405626	E	0.695602274356943	58.367986841291085
819	L	E	0.3302342404722717	65.38307727110507	E	0.6172125701516326	122.20191676432174
820	V	E	0.2766899998973844	44.89018558335165	E	0.4190421434193162	67.98539734834986
821	P	E	0.35349859252417093	51.18659619749995	E	0.6040969044164082	87.47323175949592
822	R	E	0.42573661237635485	106.11910800093021	E	0.8620092492486138	214.86442546770945
823	G	E	0.3631349712667614	30.470655438993948	E	0.806213205626715	67.64935008413765
>3kj6A
1	G	E	0.3357777876465101	28.175114161418662	E	0.714728834890011	59.972896535620826
2	F	E	0.3606087331168547	80.52032401766249	E	0.6426579399315834	143.49909140732325
3	G	E	0.4134317003513812	34.6910539764844	E	0.6790785132862706	56.98147804985096
4	Q	E	0.45723082749675126	86.49435563756043	E	0.8031459833769327	151.93112567541434
5	P	E	0.2966019360510475	42.947960340191685	E	0.6364965876013844	92.16470588468047
6	G	E	0.30044659628872694	25.210473894587075	E	0.481826497864945	40.430061435847534
7	N	E	0.3061851366299622	51.70548402270172	E	0.5656745020938146	95.52545316858249
8	G	E	0.2365171815502984	19.846156703885537	E	0.4698629719634744	39.426201977455136
9	S	E	0.27688981644887756	34.79951213129493	E	0.4094799272537763	51.46343725725461
10	A	E	0.26233529363854813	30.535828179527005	E	0.31613001091851184	36.797533270914776
11	F	E	0.26992030161010805	60.27050414652103	E	0.22698718462380987	50.683968454650504
12	L	E	0.2502633788390169	49.54964637633696	B	0.17868504777850497	35.3778526096662
13	L	E	0.2781274074341282	55.06644539788305	E	0.2596506375214543	51.40822972287274
14	A	E	0.21772197513593927	25.342837905823334	B	0.208634222633952	24.285023514592016
15	P	E	0.18683310228766667	27.053433211254134	E	0.23562425019142483	34.118391427718315
16	N	E	0.191774782377455	32.385007500080825	E	0.34175185529005736	57.711635802831985
17	R	E	0.3789814417780601	94.46491417759925	E	0.3502478301937173	87.30277415408597
18	S	E	0.23429317543641445	29.44596628884857	E	0.27657502811996293	34.75994953411694
19	H	E	0.30199645346861603	59.94931597805497	E	0.5163720758735881	102.50502078166598
20	A	E	0.20385944644310855	23.729239565977835	E	0.3676505969403562	42.79452948385746
21	P	E	0.2591198981624459	37.52056125392217	E	0.3646714617361917	52.80442765940056
22	D	E	0.2041229729489144	31.71458630707283	E	0.5643595228435968	87.68453906420964
23	H	E	0.27868124743809963	55.321014428937154	E	0.47131373428920015	93.56048939374912
24	D	E	0.3228580860880667	50.16246083550293	E	0.4125584015016204	64.09919884130676
25	V	E	0.3183653484203599	51.65159412771919	E	0.3252958347026004	52.775996222149885
26	T	E	0.33768097567940636	49.99704525909291	E	0.5084711879772598	75.28424409191308
27	Q	E	0.4013704018977726	75.92723892700164	E	0.5869391465571838	111.03127835422245
28	Q	E	0.3667886380890871	69.38540666731261	E	0.657460445862435	124.37179254379683
29	R	E	0.4554528262642863	113.526171474636	E	0.5279178616308435	131.58880619010407
30	D	E	0.3069556900546009	47.69170556378334	E	0.44697300186212263	69.44619529931799
31	E	E	0.2517647028367932	47.120281782934214	E	0.32655736924573864	61.11847722803244
32	V	E	0.38278025066775145	62.102267868336	E	0.4946137480965659	80.24613449118685
33	W	E	0.45789064737792307	121.53333562704834	E	0.5009630812349013	132.9656210213675
34	V	E	0.17189848771552957	27.888810646967517	E	0.1871972892851458	30.37088821362206
35	V	E	0.15748354144417767	25.55012976390339	B	0.1754228440981902	28.46060222649038
36	G	E	0.3710752592598972	31.13692500449797	E	0.33833812772500155	28.38995229740488
37	M	E	0.208219169395268	43.84054611617368	E	0.2700641028544124	56.86199685599654
38	G	B	0.0	0.0	B	0.1494410464512397	12.539598207723524
39	I	E	0.28580464984197573	54.28859323748329	E	0.2862787493049859	54.37864843048207
40	V	E	0.3607263358198875	58.52424072341855	E	0.41235925541697327	66.90116559884974
41	M	E	0.08403736035417456	17.694066222571454	B	0.15738803746207627	33.13805128764016
42	S	B	0.04884295952196453	6.138583152720503	E	0.2577430150080916	32.39314212621696
43	L	E	0.47985874999622424	95.00723391175244	E	0.4597842650627525	91.03268663977437
44	I	E	0.239400160963825	45.47406057507855	B	0.2821480993102544	53.59403146398282
45	V	B	0.026429814747620975	4.2879731446540275	B	0.05258954824211712	8.532128306801082
46	L	E	0.2256037338105144	44.66728325714375	E	0.26937941155120565	53.33442969302321
47	A	E	0.20111949041762006	23.410308684610975	E	0.3353966540630825	39.0401705329428
48	I	B	0.10197104145301009	19.369399323999264	B	0.17715263880303303	33.650143740636125
49	V	B	0.03053884217623641	4.954621754672596	B	0.2149252238811438	34.86946832247677
50	F	E	0.3036614482193237	67.80456477289279	E	0.3871349814599125	86.44337001018386
51	G	B	0.04070280855738606	3.4153726660502643	B	0.12024703339260748	10.089928571973694
52	N	B	0.0	0.0	B	0.05760098359789759	9.727078100176966
53	V	E	0.12468624950728902	20.229097120062573	E	0.21782536146859377	35.339986644664656
54	L	E	0.2513782483510788	49.7703793910301	B	0.248421024767388	49.184878693695154
55	V	B	0.0	0.0	B	0.0	0.0
56	I	B	0.0882914236414662	16.7709559206965	B	0.07146293415086355	13.57438434195653
57	T	E	0.3887845010168239	57.56343322055095	B	0.19125656210527492	28.317446585307003
58	A	B	0.07570711987848283	8.812308753855403	B	0.03942600719181458	4.589187237127217
59	I	B	0.15295503673685668	29.053809228165925	B	0.06048007826055582	11.488190865592577
60	A	E	0.26426465930611137	30.760406343231367	B	0.13998636498408196	16.29441288414714
61	K	E	0.34585723782341804	71.76191827598102	E	0.41468409984068466	86.04280387594366
62	F	E	0.23394261644414288	52.23704682581266	E	0.28660614859820016	63.99628692049211
63	E	E	0.288785372010046	54.04907022540021	E	0.4261545907322429	79.75909320144657
64	R	E	0.3712079584528314	92.52729572395275	E	0.4412011556403168	109.97380005490537
65	L	E	0.20652180474136617	40.88925212074309	B	0.11440434217595326	22.650915707416985
66	Q	E	0.1996702816699713	37.77162718350847	E	0.19925259733208603	37.69261383731071
67	T	B	0.1794417231258591	26.5681415260147	E	0.27802380583258524	41.16420469157257
68	V	E	0.13140752887628931	21.31955748488918	B	0.22832308692717163	37.043137623064325
69	T	B	0.05752995674811827	8.517885396126392	B	0.1369603613933048	20.27835110789271
70	N	B	0.06899797215489838	11.65168755779769	B	0.18589852489117717	31.39268389837309
71	Y	E	0.18833533706799657	44.88219417667426	B	0.19650233438575923	46.82847130747028
72	F	B	0.0676063348581112	15.095818510467648	B	0.11634690206795359	25.979099762753357
73	I	B	0.08553361566744534	16.24711029603124	B	0.1253325241921714	23.806912970302953
74	T	E	0.12369989732798647	18.315006798381678	B	0.14865484980219226	22.009837061712588
75	S	B	0.0	0.0	B	0.12417266747707074	15.606020848518252
76	L	B	0.0	0.0	B	0.09275066552949487	18.36370426818469
77	A	B	0.04097379239907545	4.769349435252383	B	0.07604152393828117	8.85123338641593
78	C	E	0.17378763795758861	24.587475018239637	B	0.16955817547041968	23.989090665554976
79	A	B	0.0	0.0	B	0.04781033389548037	5.565122865433915
80	D	B	0.0	0.0	B	0.1491796022910102	23.17803480795426
81	L	E	0.19846810008415422	39.294699135661695	B	0.1947467450065436	38.55790804384557
82	V	E	0.1971059484524676	31.978469076928345	B	0.12705395444819248	20.613233569674748
83	M	B	0.06931317378271958	14.593888739951607	B	0.15129262610517277	31.85466242644413
84	G	B	0.0	0.0	B	0.04317544295571904	3.6228514184143843
85	L	E	0.2034778551345252	40.28658053808465	B	0.20905091282017324	41.389990229266104
86	A	E	0.1795057839492865	20.89447325169695	B	0.20983131605328656	24.424365188602557
87	V	B	0.15648756295926983	25.388542214511936	B	0.12654843134518937	20.531217501443525
88	V	B	0.0	0.0	B	0.02102463290644635	3.411036442741856
89	P	E	0.18053644438885205	26.141677147505778	B	0.11065335478314976	16.022605772600087
90	F	E	0.237827268348045	53.10445074943497	E	0.3601572527140935	80.41951295852994
91	G	B	0.07956919649320997	6.676651277745248	B	0.19301546309181555	16.19592750803424
92	A	B	0.09421652961603216	10.966804047306145	B	0.0	0.0
93	A	B	0.05822851847572949	6.777799550574913	B	0.07338778296013151	8.542337936559308
94	H	E	0.2502508393745776	49.677294124247396	E	0.297981959166398	59.15239871412167
95	I	B	0.16153220153567413	30.6830416817013	B	0.22609969575388394	42.94763720845025
96	L	E	0.1260456938404626	24.95578692347319	B	0.15883605991537234	31.44795150264457
97	M	E	0.18203330970374781	38.3271133581241	E	0.24750107102214178	52.111350503711954
98	K	B	0.20417428821180766	42.36412306106797	E	0.322560499117166	66.92807796182078
99	M	E	0.1600854721850463	33.7059961685615	E	0.168381650151391	35.45275643937538
100	W	E	0.27319629746546903	72.51176127328479	B	0.13557859947772044	35.98527187337656
101	T	E	0.2563587205106485	37.95647215880662	E	0.36596211242050103	54.18435036497938
102	F	E	0.21397979701726122	47.779548875984254	B	0.20398477076185337	45.54775946341424
103	G	B	0.02934348761993641	2.462212046188864	B	0.12070154212869699	10.128066400018964
104	N	E	0.23235006258565166	39.236955068838995	E	0.38857667747492863	65.6189435251912
105	F	E	0.2067252129218367	46.159672793316915	E	0.338876845298913	75.66781078679428
106	W	E	0.20113215080003405	53.38449546534504	B	0.2028929878345167	53.85185683103742
107	C	B	0.06186493181822371	8.75265055364229	B	0.10007760701703741	14.158979840770453
108	E	E	0.18544940533671503	34.70871070281959	E	0.28911265531041014	54.11032456789636
109	F	E	0.31992901431800924	71.43694960706829	B	0.2219534463181736	49.55998502838498
110	W	E	0.1317539885155648	34.970143631801214	B	0.25124053255953516	66.68426215195183
111	T	B	0.06554666855916003	9.704839746869233	B	0.10727897614824225	15.883725208508748
112	S	B	0.07708754634250686	9.688362824326264	B	0.054301092414396346	6.824561294641333
113	I	E	0.2389496190927246	45.388480146663035	E	0.2484357866219777	47.19037766884466
114	D	B	0.00602674666839878	0.9363756298691185	B	0.15004835176265124	23.313012413363126
115	V	B	0.0	0.0	B	0.07418295972160299	12.03544338523287
116	L	E	0.17736154536230014	35.11581236628181	B	0.08682335072397177	17.19015520983917
117	C	E	0.20886374247393885	29.550042285212868	B	0.08078327750675537	11.42921810165575
118	V	B	0.0	0.0	B	0.04129632092817345	6.699915107386861
119	T	B	0.02976657341660144	4.407238860062009	B	0.08202766078719667	12.14501545615234
120	A	E	0.1495852773592296	17.41172628461433	B	0.12691064193981355	14.772398721794298
121	S	B	0.02516431137534267	3.1626506536530665	B	0.07825171127050431	9.834675072476983
122	I	B	0.04592365136545304	8.723197576867804	B	0.07588821523179493	14.414966483279445
123	E	E	0.24525933563103514	45.90273725670453	E	0.21443843898203616	40.134298239877886
124	T	B	0.08657489193544254	12.818278499961623	B	0.1358210276765035	20.10966135778311
125	L	B	0.03379217104805694	6.690511945804794	B	0.043802003756063385	8.67235872366299
126	C	B	0.0920947562564024	13.029566115155811	B	0.12000040754942147	16.97765766009215
127	V	B	0.112732453361751	18.289713233410485	B	0.1657846222661828	26.896897116465496
128	I	B	0.06108955351768795	11.603960690684826	B	0.07068908648248634	13.427391977348279
129	A	B	0.0	0.0	B	0.02160804163797142	2.5151760466598736
130	V	E	0.2100539649971207	34.07915528113286	B	0.1646955160990946	26.72020053191711
131	D	B	0.09621280510749475	14.94858352955146	B	0.06396337836684371	9.937990096856508
132	R	B	0.059373771817022664	14.79950636311107	B	0.07597207856451624	18.936800302991315
133	Y	B	0.05936294211988173	14.146782736589016	B	0.14901618641010836	35.512047383392925
134	F	E	0.29229386000542656	65.26629600061169	B	0.22195272328070187	49.55982358134792
135	A	B	0.10841449664107955	12.61944740902166	B	0.15002751264215503	17.463202471546847
136	I	B	0.051849085509318035	9.84873379249496	B	0.1089205733471987	20.689462907300392
137	T	E	0.17419512594315298	25.79133034714323	B	0.21075542112574894	31.20444765187839
138	S	E	0.22424936393642136	28.183660059529437	E	0.29896343247888346	37.57372419394608
139	P	B	0.13546295221153856	19.615035480230784	B	0.21460151861249727	31.074299895089606
140	F	E	0.17218070151134623	38.4462288404685	B	0.22512273462638394	50.26765541472527
141	K	E	0.26097027601644757	54.14872257065271	E	0.4046453641497102	83.95986660742338
142	Y	E	0.21710512107472268	51.738321403317165	B	0.17435450409011755	41.55042186971591
143	Q	E	0.17981346364681905	34.01531291806876	E	0.3332291664257207	63.036961412753584
144	S	E	0.16579529410006386	20.837152562496026	E	0.2762038756784797	34.71330309527133
145	L	E	0.3316201982829088	65.65748305803311	E	0.3748729506004157	74.22109548937631
146	L	E	0.18894888347262329	37.40998943874469	B	0.23947675130733087	47.41400199133844
147	T	E	0.13499459451746784	19.987299664256287	B	0.1712198651533498	25.35081323460497
148	K	E	0.3412497432613617	70.80590922929994	E	0.46281315750771557	96.02910205127591
149	N	E	0.4102302905673268	69.27558916810447	E	0.49208042057188683	83.09762062197453
150	K	E	0.24294329646666005	50.4083045838673	E	0.32951584616371304	68.37124292050882
151	A	B	0.06364218452007941	7.407950278137244	B	0.0366993891252331	4.271808894177133
152	R	E	0.45588735537498154	113.63448220076789	E	0.37333462247025107	93.05738799693478
153	V	E	0.4827023419331989	78.3136279552422	E	0.34696800599678523	56.29208929291844
154	I	E	0.12733995603325643	24.188224648517057	B	0.14767620813341725	28.051095734942606
155	I	B	0.1071699068209365	20.356923800636885	B	0.08366019064699184	15.8912532133961
156	L	E	0.35760056756568603	70.80133637233018	B	0.29128085590809705	57.670696661244136
157	M	E	0.2742242231458083	57.73791018334994	E	0.3575358246830662	75.2791678870196
158	V	B	0.02302943765695606	3.736295965464551	B	0.09076620469154134	14.725909049155668
159	W	E	0.18923427907286905	50.226562351520904	B	0.2128947962717127	56.50653682643799
160	I	E	0.40595353925115635	77.11087478075714	E	0.25547746025247986	48.52794357495855
161	V	E	0.28401401154713535	46.07843323340724	E	0.2709911111299096	43.96559786971653
162	S	B	0.029840090653759643	3.750302593364512	B	0.13125023282189247	16.495529261055445
163	G	E	0.08838529034883447	7.4164097131707	B	0.18512899301519903	15.53417380390535
164	L	E	0.3304553457694507	65.42685390889355	E	0.33491977097807535	66.31076545594914
165	T	E	0.19653262071098201	29.098619822468	B	0.15534923807015327	23.001008188666894
166	S	B	0.0384318283623975	4.830112188586118	B	0.09432079996271078	11.854238139313491
167	F	E	0.19919913080993434	44.47917391855024	B	0.13939091888647542	31.124598278161095
168	L	E	0.3020854367674112	59.80989562557974	B	0.24688804293266742	48.88136362023882
169	P	B	0.07706419399383427	11.158895290307203	B	0.14141120418123682	20.47634236544309
170	I	B	0.07330250041911365	13.923809954610638	B	0.12433303508209623	23.617060013844178
171	Q	E	0.2741029622848653	51.85205737542797	E	0.19910884240095145	37.665419716987984
172	M	E	0.30775418019753775	64.79764264059158	E	0.2727847070521848	57.43482006983752
173	H	E	0.19274387592637665	38.261586810145026	E	0.3595022523040198	71.36479210487096
174	W	E	0.2722995173024415	72.27373788241403	B	0.18641261636061568	49.47763663443462
175	Y	E	0.39295436701343023	93.64495520297056	E	0.34454317324136563	82.10808361514984
176	R	E	0.3385301320158628	84.38202070627396	E	0.4196962511533528	104.6134875624847
177	A	E	0.22349887732166854	26.01526932024222	E	0.3579997617996316	41.67117227347712
178	T	E	0.24645142831127437	36.48959847576728	E	0.3891145134750327	57.61229486511334
179	H	E	0.3223633414367266	63.9923469086046	E	0.5293104583593466	105.0734190889139
180	Q	E	0.3131713048017263	59.24261572934255	E	0.5779878130978261	109.33795460371576
181	E	E	0.271880282981128	50.88511376274791	E	0.39303930970890955	73.56123720511951
182	A	E	0.25181982291148314	29.31182738689664	B	0.14072527470178786	16.380421975288108
183	I	E	0.32805888844184633	62.314785859528705	B	0.21713032739750066	41.24390568915525
184	N	E	0.40630565492144394	68.61283594658424	E	0.35756897635293317	60.38267303671982
185	C	E	0.2522772348223003	35.69218318265904	B	0.18974950504114468	26.84575997322115
186	Y	E	0.45596758753583466	108.66163578566476	E	0.3032860341483873	72.27609479790218
187	A	E	0.3951866397501861	45.99972486692166	E	0.4652428435536809	54.154266989648455
188	E	E	0.24564641862728054	45.975183710281826	E	0.4956101848478285	92.75840219611958
189	E	E	0.2530869067485255	47.367745467054036	E	0.4883550507214076	91.40053129301864
190	T	E	0.3492911916139021	51.71605383035435	E	0.517201437774497	76.57684487689203
191	C	E	0.23810421081611555	33.686983746264026	E	0.30321435186312856	42.898766501595425
192	C	B	0.1663969517644604	23.541840735635855	B	0.05803262259413325	8.210455444617972
193	D	E	0.24153134933644776	37.52672574640389	E	0.2852592599796298	44.32073122303508
194	F	E	0.2935090679999657	65.53763979371233	B	0.07314036369135091	16.331511808641743
195	F	E	0.33029538997321617	73.75165762711944	E	0.3135450199057273	70.01146749474985
196	T	E	0.1754329430455102	25.97460154731824	E	0.24261755031704343	35.92195449994145
197	N	B	0.08755254869514685	14.78499889814945	E	0.2796077187927869	47.217355472537925
198	Q	E	0.24901629576464335	47.10641266979758	E	0.39200386149314936	74.15537047865907
199	A	E	0.34553280338714987	40.220018314264244	E	0.5078899107180245	59.11838560757805
200	Y	E	0.18415790468766002	43.88667026611626	E	0.24837451970126925	59.190131790009474
201	A	B	0.03869516187460276	4.504116842203761	B	0.027777507362204357	3.2333018569605874
202	I	E	0.2403607904478286	45.65653214556504	B	0.1801225985968977	34.21428760348071
203	A	E	0.3383189128799624	39.38032145922762	B	0.2103108336090284	24.480181032090908
204	S	B	0.03235677829280803	4.066599895840113	B	0.05192153986392686	6.5254991300983285
205	S	B	0.033170858116788465	4.168913448117975	B	0.07991637022040834	10.043889409300922
206	I	E	0.31505558237075465	59.84480787132484	B	0.22998836917945492	43.68629072563746
207	V	E	0.24917181766822155	40.425635698492265	E	0.3667243941809535	59.497365711917894
208	S	B	0.006293304615526088	0.7909425240793188	B	0.08256485356026708	10.376750795454367
209	F	B	0.06164861489712607	13.76551922037928	B	0.11249852232696568	25.119795050388166
210	Y	E	0.24745655169215425	58.97137083375728	E	0.4405839090160101	104.99555135760536
211	V	E	0.2469331332827484	40.0624315437931	B	0.2138057765967614	34.68784919505857
212	P	B	0.04241505726309469	6.141700291696112	B	0.09306107396359792	13.47524350992898
213	L	B	0.021958211183375986	4.347506232196611	B	0.133324700210137	26.396957394605028
214	V	E	0.35548825041767806	57.67441374776409	E	0.2986333295031587	48.45027137859247
215	I	E	0.19712394798387367	37.4436939195368	B	0.16472852739227997	31.29018377816358
216	M	B	0.0	0.0	B	0.0	0.0
217	V	E	0.24723025777868382	40.11063702201366	B	0.1549209671064778	25.134377703354957
218	F	E	0.3649381579710672	81.4870412933596	E	0.344004139285565	76.81268426107381
219	V	B	0.08580102332864858	13.920358024839947	B	0.07080117065746475	11.486781927467081
220	Y	B	0.1011006914652043	24.093305783072836	B	0.07006589797736024	16.697404146984717
221	S	E	0.2740840792646916	34.44688708198644	E	0.2159622695564739	27.14213803785764
222	R	E	0.3709824837367754	92.47109389622864	E	0.34260801627799176	85.39847413745223
223	V	B	0.03197282577907691	5.187271254397438	B	0.0	0.0
224	F	E	0.1111356313875399	24.815475132523783	B	0.12095609362043422	27.008286144506755
225	Q	E	0.25571270688474346	48.37317276138692	E	0.43613077745781387	82.50285917169464
226	E	E	0.20182181163026536	37.77297026472046	E	0.24212478165760515	45.316074135037375
227	A	B	0.017599981984167776	2.0486379029571293	B	0.0	0.0
228	K	E	0.25030051675359855	51.93485422120416	E	0.35361202687630344	73.37095945656421
229	R	E	0.40049421447778094	99.82718790073167	E	0.5295044813964781	131.98428703288613
230	Q	E	0.2011836157046109	38.057904582841246	E	0.20441516406446558	38.66921658607495
231	L	E	0.06992589883702996	13.844628710743562	B	0.16105637163102818	31.88755101922727
232	Q	E	0.3317795229593877	62.76273235822736	E	0.42859162189575406	81.07667711401979
233	K	E	0.412353522394283	85.55923236158979	E	0.41272524616672196	85.63636132713314
234	I	E	0.19047936580914465	36.181555535447025	B	0.17786204170918213	33.78489482265914
235	D	E	0.2562113124977003	39.8075516227677	E	0.48214861986718494	74.91143106876453
236	K	E	0.3489676519507783	72.40729810326698	E	0.5264149829494931	109.22584481219032
237	S	E	0.17806307614920203	22.378967410431713	E	0.29573670817489883	37.16818948342129
238	E	E	0.3118010380721864	58.3566822855904	E	0.4238936762018019	79.33594043792924
239	G	E	0.3059463077970026	25.671954687246487	E	0.4367105115808293	36.64437902674739
240	R	E	0.37032283152305157	92.30666898543583	E	0.4887019110376034	121.81383834523302
241	F	E	0.35577857863283396	79.44179882292549	B	0.1745371325539866	38.972396327979666
242	H	E	0.3914304623788392	77.70286108682338	E	0.45988368714595884	91.29151073534429
243	V	E	0.3287433522383302	53.33532146714669	E	0.3694427986471266	59.93839965250982
244	Q	E	0.40809505554278125	77.19934165702793	E	0.5017514869595591	94.91632878813978
245	N	E	0.4151775218558062	70.11102811578999	E	0.5372718608702818	90.72909914516448
246	L	E	0.38942023384505137	77.10131209898172	E	0.4360520212603284	86.33393968933242
247	S	E	0.3448584038998592	43.34180420213431	E	0.3979432142701334	50.01350316947037
248	Q	E	0.455809821659949	86.22554396341255	E	0.47183419243007074	89.25687418199648
249	V	E	0.38510930526776505	62.480133686642205	E	0.48787724000834565	79.153203418954
250	E	E	0.4258018063941207	79.69306608472363	E	0.5734349804485852	107.3240909407572
251	Q	E	0.3913676779843183	74.03502364429349	E	0.5124726872155624	96.94445824056793
252	D	E	0.4378662502688398	68.03127930426965	E	0.5300181669192577	82.34892259424508
253	G	E	0.3703787688292263	31.07848249246038	E	0.4493119885882205	37.70176896243758
254	R	E	0.4460878684395781	111.19186208724923	E	0.6415502673611766	159.91281964244686
255	T	E	0.4081994516242757	60.43801080749026	E	0.5678699124607001	84.07881923893126
256	G	E	0.43208316700142974	36.25609854308997	E	0.4622423214054092	38.786753189127886
257	H	E	0.4252105293764585	84.40854218652076	E	0.5905720917808495	117.23446593941642
258	G	E	0.4405139241447873	36.9635233749891	E	0.38122413178701664	31.988516898248566
259	L	E	0.48549523798347893	96.123202168349	E	0.43906676193315297	86.93082819514495
260	R	E	0.4939795062695645	123.12933173275164	E	0.49626422282700755	123.6988201818599
261	R	E	0.3805220472899491	94.84892550749271	E	0.5415877877852568	134.99617198335312
262	S	E	0.31280846598954626	39.313768005566175	E	0.5200000508532114	65.35360639123162
263	S	E	0.3345270071228064	42.043354255194316	E	0.4838816520672028	60.81424603180605
264	K	E	0.43535843306843536	90.33252127736965	E	0.5173510854455774	107.34517671910285
265	F	E	0.36725997409324784	82.0054796152813	E	0.34521614374102416	77.08331273593328
266	C	E	0.25395184308189955	35.929106759227146	E	0.32798264197587784	46.4029841867472
267	L	E	0.2497678738892979	49.451541351342094	E	0.38367647226329527	75.96410474340983
268	K	E	0.3062623202463686	63.54636882791903	E	0.40978534279235834	85.02636077598643
269	E	E	0.18331621262099582	34.30946235414557	E	0.3260835185816704	61.02979133774543
270	H	E	0.22818579560759372	45.297162286063426	E	0.3357948860621542	66.65864283219823
271	K	E	0.22545002639972836	46.77862597767964	E	0.3232984007540905	67.08118517246623
272	A	B	0.08598089531633617	10.00817621482153	B	0.11505656342320687	13.39258398246128
273	L	B	0.05255145878544243	10.404663324929746	B	0.09986715929017645	19.772698867862037
274	K	B	0.24336610639092837	50.49603341505373	E	0.3621388637577112	75.1401928410875
275	T	B	0.1281437921918775	18.972969871929383	B	0.1581290417747269	23.412585925166063
276	L	B	0.03373233836673348	6.6786656732295615	B	0.07897801496203821	15.636857182333946
277	G	B	0.06356908714482462	5.334082102322234	B	0.16077611755158938	13.490724023753865
278	I	B	0.15228329869695345	28.926212587486305	B	0.08237692264433721	15.647496456291853
279	I	B	0.0015154446112253805	0.28785870390226104	B	0.10245591223081127	19.4615005282426
280	M	E	0.14112910006894702	29.7147320195168	B	0.09653158441113827	20.324725097765164
281	G	B	0.08529102473591461	7.156769885590595	B	0.07964484017490434	6.682998539076222
282	T	B	0.049831783066081464	7.378093800764022	B	0.0	0.0
283	F	B	0.09420006349418543	21.033932177616663	B	0.07922828194743031	17.690883076041715
284	T	E	0.13331593938136305	19.738757984804614	B	0.19375231125207626	28.686967203982412
285	L	E	0.20152278302376359	39.89949581087495	B	0.1886744723670124	37.35565878394479
286	C	B	0.016995709597514896	2.404552993856407	B	0.018505038533914858	2.618092851778274
287	W	E	0.06106383801282238	16.207563885363317	B	0.20946407046787363	55.595953583583025
288	L	E	0.24815546159283652	49.132299840765704	B	0.22347237626236385	44.24529577618542
289	P	B	0.10937120443474352	15.836950402150864	B	0.12229287683114802	17.708008565150234
290	F	B	0.0	0.0	B	0.1650325218382975	36.85011180127345
291	F	E	0.15512579845275154	34.63803953651489	B	0.12479943048438084	27.866464832857396
292	I	E	0.2770569540880198	52.62696842901936	E	0.2740251817748934	52.05108327814099
293	V	B	0.05706820570044875	9.258745692840806	E	0.2571102369027393	41.71356483510043
294	N	B	0.04554947286960889	7.691939483490854	B	0.19560707785211148	33.03216723688607
295	I	E	0.16401340359146516	31.154346012198804	B	0.2765143670600647	52.52390402305929
296	V	E	0.2631276257029409	42.68982599404514	E	0.32415019379807636	52.590127441799915
297	H	B	0.1272642057990957	25.263217493178487	E	0.3360136252046786	66.70206473938075
298	V	B	0.09579754678658034	15.542193990654795	B	0.3212726449097278	52.12327391015424
299	I	E	0.24290625595034981	46.14004331776894	E	0.39454203068035987	74.94325872773435
300	Q	E	0.22311344474961076	42.206370343283865	E	0.3480520013480588	65.84099709501228
301	D	B	0.17139158213572572	26.629110116427707	E	0.5389568185757656	83.7377209021167
302	N	E	0.15529535360543545	26.224726363349884	E	0.42566311774885235	71.8817306942487
303	L	E	0.230453329707594	45.627454748806535	E	0.34959268807232424	69.21585631143948
304	I	E	0.27886102184577205	52.9696510996044	E	0.2575269856014982	48.91725091500459
305	R	E	0.20990539176926792	52.32101795240772	E	0.33133982407908014	82.58976454995151
306	K	E	0.152783494962135	31.70104736969339	E	0.48202521631131756	100.01541213243529
307	E	E	0.2679052698646251	50.141150307863235	E	0.42187067293759417	78.95731514700013
308	V	E	0.1724594270363968	27.97981744238502	B	0.1982789728908544	32.16878056181222
309	Y	E	0.09152445981370322	21.811194018203615	B	0.1663458693525625	39.64188412540916
310	I	B	0.13613973942658042	25.85974350407895	E	0.326369196323974	61.99382884173885
311	L	E	0.2859571447096577	56.61665508106513	B	0.23266986584043114	46.06630673774696
312	L	E	0.1670106090431622	33.06643048445569	B	0.19739868682792122	39.08296600506012
313	N	B	0.02589872112768349	4.3735170368319105	B	0.10584602303623317	17.874217910128696
314	W	E	0.18111856744252972	48.07249017059624	B	0.26891451000219796	71.37528924478339
315	I	E	0.18423802657789298	34.99601314847077	B	0.20562287944489568	39.05806595055793
316	G	B	0.002781224442362576	0.23337254295864374	B	0.07769314631534391	6.519231907320507
317	Y	B	0.11636368773115778	27.73063042321221	B	0.15422473177418988	36.75329582910719
318	V	E	0.2657328965914241	43.112505142992646	B	0.1404234675857355	22.78230338110973
319	N	B	0.011418959806889187	1.928319742589377	B	0.1462802406676228	24.70234424154146
320	S	B	0.004817074271371763	0.6054098944260032	B	0.09390597776884488	11.802103285988425
321	G	E	0.10704618693049926	8.982245545338193	B	0.12068933711078018	10.127042276965565
322	F	E	0.3010778101506756	67.22766422854436	B	0.21537601929956227	48.091311349399255
323	N	B	0.006058378089431576	1.0230783079623103	B	0.021067557132252	3.557678372923396
324	P	B	0.016427393155469636	2.3786865289120036	B	0.057818746457278	8.372154487013855
325	L	E	0.30437895346098764	60.263988995740945	B	0.18670391526034502	36.96550818239571
326	I	E	0.1539166937659704	29.236475980846073	B	0.09759846203817957	18.538827864152207
327	Y	B	0.14451144752881545	34.43852306059201	B	0.09647404332441514	22.990729264641374
328	C	B	0.13408442100240275	18.97026388341994	B	0.14495982992146036	20.50891673728821
329	R	E	0.25172281212450326	62.74442815015368	E	0.2615703575743358	65.19902732897893
330	S	E	0.11378394182688577	14.300365808803004	B	0.15617737926206177	19.628373025655925
331	P	B	0.22332855018399717	32.33797406664279	E	0.4139857472462986	59.94513620126404
332	D	E	0.21325448676941056	33.13334960936332	E	0.3419777153508444	53.1330776340607
333	F	E	0.11612240115925701	25.928970954850495	B	0.08969555236562368	20.028119887720113
334	R	E	0.24842322377562429	61.92197275831211	E	0.24064989686666316	59.98439329298446
335	I	E	0.311214360006428	59.115167683220996	E	0.3556885716453033	67.56304418402536
336	A	B	0.10480220273508314	12.198976398363678	B	0.09615639165920481	11.19260398913144
337	F	E	0.10418663957652298	23.263834751041816	B	0.10639860127915463	23.757743679622436
338	Q	E	0.26783543166747337	50.66642860853593	E	0.30997688332239354	58.63832701809718
339	E	E	0.2536029575694953	47.46432953870674	E	0.3343129276445594	62.57000753795573
340	L	E	0.1863644514042913	36.898297733535635	B	0.15806753780645305	31.29579181029964
341	L	E	0.16717253514905817	33.09849023416203	B	0.22686978562354046	44.91794885560478
342	C	E	0.24797957225284728	35.08414988233283	E	0.3566801778271661	50.46311155898746
343	L	E	0.2837183772907528	56.173401519796144	B	0.2522821310160925	49.94933911987615
344	R	E	0.32608660790025046	81.28034788521643	E	0.41520305617976394	103.49351378336796
345	R	E	0.2991975884686997	74.57799090170809	E	0.3818430019078517	95.17818665555112
346	S	E	0.29359695627237836	36.89926546431251	E	0.34809917497401593	43.749104310734324
347	S	E	0.3156087267426114	39.665704777011406	E	0.4271306335872097	53.68177802924052
348	L	E	0.29029596409501224	57.475697931171474	E	0.3066964514829733	60.72283042911389
349	K	E	0.41594056826570436	86.303508509451	E	0.5053406530906205	104.85313210977284
350	A	E	0.29277946037522157	34.07952918767579	E	0.41862694519663357	48.72817642088815
351	Y	E	0.2700453175812597	64.35449963279001	E	0.38462935601429804	91.66102183176737
352	G	E	0.18061090274275857	15.15506084914487	E	0.31078527832170266	26.07799270397407
353	N	E	0.33291669483229247	56.21964225632923	E	0.34010813727201605	57.434061141125355
354	G	E	0.24804531548659842	20.813482422480472	E	0.4170399322804056	34.99382071764883
355	Y	E	0.28447438833402505	67.79309148388151	B	0.2113780940307845	50.37351358847626
356	S	E	0.2645675242902711	33.25084645280127	E	0.30506498327115744	38.34056709751907
357	S	E	0.27123391885685666	34.08867892192975	E	0.385731767420157	48.47876852936534
358	N	E	0.26009190202591737	43.92171949511667	E	0.5070075940404251	85.61837240560658
359	G	E	0.29487190120432316	24.742701230054756	E	0.4756286429772655	39.90999943222234
360	N	E	0.376458478031123	63.57254318511574	E	0.5647098303363569	95.36254904890059
361	T	E	0.31883017368487365	47.20599551578239	E	0.5532420743066817	81.9130215218473
362	G	E	0.35038532508852827	29.400832628178406	E	0.48664837620873824	40.834665247675225
363	E	E	0.38680801704024004	72.39498846925133	E	0.7485353924502793	140.09588405099427
364	Q	E	0.41494634856922513	78.49540075884032	E	0.6920333741972405	130.911953396892
365	S	E	0.33022718104939613	41.50295211428811	E	0.7625167842106382	95.83310943959302
366	G	E	0.35066920011241876	29.424652581433058	E	0.6982907632583091	58.59357794500471
>3kp9A
1	M	E	0.3678264723212694	77.44586374724328	E	0.6526438769553403	137.41416829294693
2	A	E	0.34331925818008047	39.96236165216137	E	0.580833240118637	67.60898914980935
3	S	E	0.3879770054830604	48.76095004911104	E	0.6598623038559877	82.93149434862053
4	Y	E	0.48772482984254534	116.22970419977698	E	0.5696777407746773	135.75990240401333
5	L	E	0.3502362254701735	69.34327028083966	E	0.3926045318151529	77.73177125408213
6	K	E	0.43284231625694747	89.81045220015403	E	0.5827624229480868	120.91737513749852
7	L	E	0.3308638547449667	65.50773460095596	E	0.25414306837363027	50.317786107295056
8	K	E	0.41513713883982034	86.13680493787433	E	0.5019480975666579	104.14921076410586
9	A	E	0.3242716627474672	37.74522154380519	E	0.42941514763534283	49.983923184753905
10	Q	E	0.2678608730546206	50.67124135574257	E	0.49414484614405874	93.47738054507158
11	E	E	0.2565616796729935	48.01808396759746	E	0.5328390199824591	99.72615097991704
12	E	E	0.27333712246114916	51.15777583982867	E	0.5073242196859336	94.95080095641933
13	T	E	0.2744664085610552	40.637496451549836	E	0.5007555470737954	74.14186629974616
14	W	E	0.38003202263050195	100.86809944658783	E	0.42071624170451455	111.66650487321226
15	L	E	0.2629817847722724	52.067763567062215	E	0.31962898176391996	63.283342099438514
16	Q	E	0.29043957414803756	54.942454241584265	E	0.364556695566656	68.9631901003443
17	R	E	0.3273418695022492	81.59323439213063	E	0.4561516539316878	113.7003612590125
18	H	E	0.4187069668556404	83.11751999051317	E	0.4563715636088167	90.5943190919862
19	S	E	0.1890934222527277	23.76526130872282	E	0.35938413771727806	45.16739842830751
20	R	E	0.2302713894268583	57.397446528538694	E	0.31653441533452087	78.89936836628267
21	L	E	0.5259238946199096	104.12767189579591	E	0.4092319739294623	81.02383851829424
22	I	E	0.385449504922116	73.21613345995593	E	0.42919235082020124	81.52508703829722
23	L	B	0.12409480242167996	24.569529931468416	B	0.2107697845701556	41.73030964704511
24	A	E	0.3016809192586103	35.11565900170224	E	0.3192378463320199	37.15928531304712
25	I	E	0.4489799726262349	85.28374580035332	E	0.38603724671280915	73.32777501309809
26	L	E	0.12717590609901472	25.179557648543927	B	0.17380791182295902	34.41222846182766
27	A	B	0.1290538334430181	15.021866212767307	B	0.10439618312393908	12.15171571562651
28	G	E	0.35912810932640915	30.13443965357899	E	0.3391448007411379	28.45764023018888
29	L	E	0.3519361960457486	69.67984745509777	E	0.2677918031428984	53.02009910426246
30	G	B	0.05526364484107672	4.637172438614748	B	0.05841004212910625	4.901186635053305
31	S	E	0.14788592639726258	18.586303229607964	E	0.29939716297355606	37.62823544251653
32	L	E	0.5701145783027812	112.87698535816766	E	0.40798416836042795	80.77678549368113
33	L	E	0.23148225972692615	45.83117260333411	B	0.24257337216626035	48.027101955197885
34	T	B	0.02544419893276889	3.767268093985762	B	0.054989224863479846	8.141704633286826
35	A	E	0.2659629155066441	30.958083364973373	E	0.38588229415631403	44.916699039794956
36	Y	E	0.47879381902877594	114.10135501274759	E	0.41601554527397366	99.14066459424066
37	L	B	0.10950280571874643	21.680460504254608	B	0.10048870425872544	19.89575855618505
38	T	E	0.12790994588734575	18.93834658808041	B	0.1519713414953961	22.500876821808347
39	Y	E	0.5108515959048563	121.7410438200863	E	0.45906563184620053	109.39993072526805
40	T	E	0.4084350159954231	60.47288846828234	E	0.46404312789509555	68.70622551614785
41	K	E	0.2783327598667559	57.75126434475318	E	0.5012600551272871	104.00644883836081
42	L	E	0.3090882602854945	61.196384653925065	E	0.4191951581823924	82.99644936853187
43	T	E	0.4039306423923964	59.805970912618214	E	0.5920531073060965	87.65938306774065
44	E	E	0.3159387638990333	59.13109905134307	E	0.6786994398959281	127.02538717092189
45	Q	E	0.24338226815784492	46.04062366741952	E	0.47759973227759445	90.34754135495254
46	P	E	0.22977919792478124	33.27202785950833	E	0.52024925073886	75.33209150698693
47	A	B	0.08236781020863701	9.587613108285348	B	0.25915150163834527	30.16523479070339
48	A	E	0.15742939826898208	18.324781958509515	B	0.210248584978526	24.472935291500427
49	F	E	0.28587723346315363	63.83352745998757	B	0.2222824359236806	49.633445117398644
50	C	E	0.19302212286045242	27.308769942296806	B	0.21294315506134248	30.127197578078732
51	T	E	0.24208581123601836	35.84322521160488	E	0.3587157396368287	53.11145241062886
52	G	E	0.1996979606857296	16.75665588113957	E	0.4009966208854995	33.64762645850226
53	D	E	0.1524557203283904	23.687045267422015	E	0.5266743434689273	81.82939274476723
54	G	B	0.11215555924052772	9.410972975872681	E	0.4652700281648705	39.04080806331428
55	G	B	0.08191787989339808	6.8737293018550325	E	0.35433027933792655	29.731853739245416
56	S	E	0.07475110074795067	9.394718342002442	B	0.17388288150728023	21.853600547834983
57	D	B	0.2533420946700695	39.361761248888705	E	0.4544166038388898	70.60270773844832
58	L	E	0.18016088519825804	35.67005366040311	E	0.31569058528612487	62.503578980799865
59	V	E	0.14003874596057497	22.719886144643684	B	0.13096181326228404	21.247244583672963
60	L	E	0.22682219273664372	44.90852593992809	E	0.21273767331847565	42.119931940324996
61	S	E	0.15622653466659847	19.634550876898096	E	0.3948475785288742	49.62444366950891
62	S	B	0.07556384659475351	9.496864240028621	E	0.21745861056061574	27.33019817525819
63	R	E	0.2577696801466403	64.25167047335157	E	0.49133615190918933	122.47044922488453
64	W	E	0.21636528101245778	57.42767288632655	E	0.27012088457465955	71.69548518380614
65	A	B	0.09465299603142396	11.01760873805775	B	0.0409203301042399	4.7631264241335245
66	E	E	0.22190920300337508	41.53252643411168	E	0.3802483972434936	71.16729002809225
67	F	E	0.28422774594671707	63.46521339244245	E	0.3766798291985614	84.10883906174678
68	L	E	0.24917644982651127	49.33444530115097	E	0.2829106010263403	56.01346989720512
69	G	B	0.14439798069337972	12.116434559981492	B	0.3359296937757301	28.187860604721514
70	I	E	0.2866447516416615	54.448170574333595	E	0.25265117793745256	47.99109124921911
71	P	E	0.2135229457982981	30.91812255159357	E	0.3775599186449886	54.67067621979435
72	T	E	0.22035463978290665	32.62570796625716	E	0.3254265644769748	48.18265713646089
73	A	B	0.13068993957051894	15.212308966008406	E	0.2409352148601114	28.04485900971697
74	A	E	0.30982952001536546	36.06415612978854	E	0.38618754580418746	44.952230331607424
75	V	E	0.28502130322191593	46.24185623472364	E	0.381897558595272	61.95905990649694
76	G	B	0.0890127034019205	7.469055942455149	B	0.1960975336085076	16.45454404508987
77	L	E	0.2848057969242568	56.388699733033604	E	0.3172348133828684	62.80932070167412
78	L	E	0.3226226382435144	63.87605614583342	E	0.3867198614656771	76.56666537158941
79	G	E	0.18594350038686863	15.602519117462146	E	0.3747077393375886	31.441726407817058
80	F	B	0.14658325249790208	32.730574450256555	B	0.21140475199886927	47.20456707382752
81	L	E	0.3436330482236567	68.03590721780179	E	0.3358142458657316	66.48786253895621
82	G	E	0.2559333496737115	21.47536737112113	E	0.39834767027574136	33.425353012837455
83	V	B	0.18179588339701097	29.494564122331063	B	0.18207846638205005	29.5404103858238
84	L	E	0.20803121246421125	41.18809975578919	E	0.30052859094771744	59.50165572173858
85	A	E	0.34787032344243307	40.49210564869921	E	0.35519766405584413	41.34500809610026
86	L	E	0.3984547644371097	78.89005881090335	E	0.35398386919845226	70.08526626260156
87	A	B	0.24950732068568449	29.042652127813675	B	0.2335621121771066	27.18662985741521
88	V	E	0.3626420810093842	58.8350512229625	E	0.3344510339737998	54.261335751909286
89	L	E	0.4917635858850409	97.36427236937925	E	0.2794113146144328	55.32064618051155
90	P	E	0.45799843544260566	66.3181734520893	E	0.5023476458480435	72.7399391187967
91	D	E	0.3809127669317046	59.182416598178946	E	0.496781724582825	77.18497654843353
92	G	E	0.3675233780469922	30.838886651923115	E	0.42681793719612127	35.814293110126535
93	L	E	0.4652833407493438	92.12144863496259	E	0.44059904091069335	87.23420410990818
94	P	E	0.4136253709145528	59.89295370842725	E	0.5361365184855981	77.6325678767146
95	L	E	0.4499671901688312	89.08900398152689	E	0.5416523053536961	107.2417399369783
96	V	E	0.4642055631330336	75.31271056270337	E	0.3776313587145316	61.2669116378456
97	K	E	0.36636904412961036	76.01791296645285	E	0.5451660008580321	113.1164935180331
98	R	E	0.3194365259712705	79.62274846359888	E	0.5692435803350598	141.889654834317
99	W	E	0.4806632551186294	127.57764117358663	E	0.5130243467370365	136.16692211094423
100	R	E	0.4878364010967515	121.59810133737628	E	0.44872104176261024	111.84820686974822
101	W	E	0.18174722829233544	48.239349333351676	E	0.27691197920995925	73.49797752190739
102	P	E	0.31842402860165975	46.107799341520334	E	0.3901152576193144	56.488689303276736
103	A	E	0.3545074535630095	41.264667594734306	E	0.2831064898382069	32.953595417167286
104	L	B	0.06577816087290034	13.023418071225539	B	0.14074824652575135	27.866745329633513
105	F	E	0.20932560964174596	46.74031537690545	E	0.17809057815472734	39.76584519616907
106	G	E	0.4448520973962241	37.32753949251716	E	0.4145726374360271	34.78679000725703
107	L	E	0.25659393520795504	50.80303323182302	E	0.3106811623396002	61.511763331617445
108	V	B	0.032984133397054916	5.35134580233819	B	0.0686476928560538	11.137401688966168
109	S	E	0.33056420787450363	41.54530964566762	E	0.353088510664623	44.37616402032982
110	A	E	0.47926843510794864	55.78684584656523	E	0.3591755123000069	41.80802963172081
111	M	B	0.131558427126703	27.699626831527315	E	0.2245301945425106	47.27483246092561
112	T	B	0.05147712722293278	7.6217034566274275	B	0.22174861828862796	32.83210042381425
113	A	E	0.46315426967644346	53.91115699033802	E	0.28778153061727546	33.497770163850866
114	F	E	0.26703438518579614	59.626107868136415	E	0.30595171256286674	68.31595789816251
115	E	B	0.0	0.0	B	0.038866797127356245	7.274309750355995
116	M	E	0.27962413697633026	58.87486204036634	E	0.39765100489739186	83.72541908114586
117	Y	E	0.3419834602961323	81.4980784231713	E	0.34264182575519847	81.65497349572135
118	M	B	0.026135540182250033	5.502837985372745	B	0.04912331785656046	10.342914574698806
119	L	E	0.22909707311308178	45.35892950565906	B	0.12165630186543926	24.08673120633832
120	Y	E	0.4191394695882662	99.88512699757972	E	0.3282364030456494	78.22201720980871
121	L	E	0.1436158485654664	28.43450185747669	B	0.1304139413474958	25.82065624739069
122	M	B	0.08298607018222677	17.47271707686785	B	0.1720500034062465	36.2251282171852
123	V	E	0.2520218731282099	40.888028696320774	E	0.31551851930013547	51.18972457125398
124	A	E	0.1452330138576029	16.905122813024978	E	0.3230140763271776	37.59883848448347
125	V	E	0.271117552719464	43.98611175320584	E	0.4036509388420563	65.48832831773521
126	L	E	0.21969688858345077	43.49778697063742	E	0.25852587813459127	51.18553861186773
127	R	E	0.3249950409236212	81.00826390062181	E	0.5700383604985133	142.0877617378594
128	Q	E	0.40440219343750516	76.50076293257284	E	0.6005857164696173	113.6127999845575
129	F	E	0.2676166368376214	59.75611883947248	E	0.4173875165941948	93.19845858031776
130	C	B	0.12089274943096445	17.10390618949285	B	0.16597062176857938	23.48152356781861
131	M	E	0.3322118262313297	69.94720001300648	E	0.419635575459364	88.35427041296909
132	Y	E	0.3429935374350166	81.7387899061388	E	0.3530281612615487	84.13014111023966
133	C	B	0.03924621856691693	5.552555002847407	B	0.10440845859514328	14.77170872204087
134	T	E	0.15963759433359714	23.635942217032394	E	0.25719006953533813	38.07956169540216
135	T	E	0.268729798285352	39.78813393412921	E	0.326723486320309	48.37467938458495
136	A	E	0.13953867912688817	16.242302250369782	E	0.23047177926664222	26.826915106637156
137	I	E	0.21315138562481384	40.48810569943338	E	0.3351709663013296	63.66572504893755
138	I	E	0.5427927567093701	103.10348413694484	E	0.4840188709091623	91.93938452919537
139	L	E	0.37876790384096276	74.99225728147222	E	0.39864723249335426	78.92816556135921
140	V	B	0.16426045047542567	26.64961548513306	E	0.2919260316695196	47.36207937806286
141	A	E	0.35102431085384433	40.859229783387484	E	0.5161246862467087	60.0769134791169
142	G	E	0.4512742607141824	37.866423216527046	E	0.5527303139252754	46.37960064146986
143	L	E	0.21060556292916552	41.697795404345484	E	0.2912427673493883	57.663155507505394
144	G	E	0.06823962318667996	5.725986781594315	B	0.13361207917831924	11.211389563852768
145	L	E	0.4340371023089908	85.93500588615709	E	0.33292000792907145	65.91483236987686
146	V	E	0.39655453022547077	64.33700698378038	E	0.28272816976123194	45.869818262062275
147	T	E	0.21179892945105527	31.358949494523245	B	0.09533599075829294	14.115446791672852
148	V	E	0.2987094036959562	48.46261365563194	E	0.30495669802175496	49.47617468704953
149	L	E	0.5385126920084682	106.62012789075662	E	0.3701244457560178	73.28093901523397
150	G	E	0.2436451411487055	20.44426379378788	E	0.3902358204239337	32.74468769177227
151	H	E	0.3975464244493668	78.9169407174438	E	0.3406657075192891	67.62554959965408
152	R	E	0.45216573191804377	112.70683033789159	E	0.38393372703318795	95.69932080029243
153	W	E	0.48125954998624854	127.7359097573501	E	0.47861156612288314	127.03308188033564
154	L	E	0.4132395666992073	81.81730181077606	E	0.4652003235286877	92.10501205544487
155	D	E	0.38418233368805776	59.69040918511354	E	0.514788038367337	79.98261752113315
156	G	E	0.31009998801805216	26.020489994594755	E	0.35391362876638954	29.696892589787744
157	G	E	0.25962981940677177	21.78553814642222	E	0.3485043948483844	29.243003771727935
158	K	E	0.4175265698463792	86.63258797742523	E	0.6255371024798476	129.7926933935436
159	L	E	0.404534275044605	80.09374111608135	E	0.24905149529183707	49.30970555283082
160	A	E	0.2825574652781031	32.8896889583712	E	0.3090785481794584	35.97674300808896
161	F	E	0.3585679328989776	80.0646337370127	E	0.408401489296096	91.19196854492527
162	S	E	0.21604909049201193	27.15304969303606	E	0.39135831267227106	49.18591273665103
163	Y	E	0.2506727105613056	59.737813653864734	E	0.3138800376691594	74.80075177693737
164	I	E	0.29579283388770505	56.18584879696957	E	0.3729157821210807	70.83535281389926
165	L	E	0.2690012564960558	53.259558773654085	E	0.27022296061343914	53.50144397185482
166	V	E	0.19946068907607556	32.3605021957025	B	0.12034882678667495	19.525393657870147
167	A	E	0.17581777518133515	20.465189031107414	E	0.3370565482372875	39.23338221482027
168	F	E	0.44406920314807796	99.15621237093433	E	0.45182921534437065	100.88894549424452
169	L	E	0.35950618125586453	71.17862882684862	E	0.24804324008037554	49.11008110351356
170	T	B	0.2556334355664346	37.8490864699663	B	0.2295616901464652	33.98890384308564
171	L	E	0.31489644729811395	62.346347600553585	E	0.39257379470837594	77.72568561431136
172	V	E	0.42719056691144497	69.30739757571284	E	0.46150183685371093	74.87405801114606
173	T	E	0.27306402654535783	40.42985977030568	E	0.3454523001743336	51.14766756381183
174	T	E	0.24661272054996142	36.51347940462729	E	0.3389904222751208	50.19092192205438
175	I	E	0.4262424269309277	80.9647489955297	E	0.387294114970408	73.566517138629
176	G	E	0.3963874468695605	33.26087066682482	E	0.3559705571810127	29.869489453058776
177	V	E	0.30762669439720547	49.909354899002615	E	0.30817270594762125	49.99793981294207
178	Y	E	0.41168527864591503	98.10871875410801	E	0.3114337854246916	74.21778540455826
179	A	E	0.4054025658075155	47.18885865999481	E	0.33705761603213275	39.23350650614025
180	N	E	0.39461628566074713	66.63885215953037	E	0.580590097684016	98.04424979589979
181	Q	E	0.36908604606013873	69.82000733319644	E	0.4986923605524448	94.33763384570598
182	V	E	0.4181955838968497	67.8480515314249	E	0.34593231001225044	56.12405797638751
183	P	E	0.3872139031233371	56.068573172259214	E	0.5838635988480312	84.54344911319492
184	P	E	0.31262370084160657	45.267911881864634	E	0.5467783271417213	79.17350177012125
185	P	E	0.3675295020901822	53.21827190265839	E	0.5130098555900136	74.28382708943397
186	S	E	0.34849757777397833	43.7991755746336	E	0.4231753139804807	53.184673461066815
187	P	E	0.34583531916620397	50.07695421526634	E	0.49796261775074213	72.10498705030747
188	L	E	0.37767454926809835	74.7757840095908	E	0.44683938958794645	88.46973074451752
189	A	E	0.28690822207457456	33.39611704948048	E	0.33350343757786705	38.819800134063726
190	V	E	0.3638601623585954	59.032672741058526	E	0.25988169312687337	42.16320589290394
191	G	E	0.3256406081420599	27.324503429200245	E	0.4296591970761177	36.05270322665704
192	L	E	0.25047946566228796	49.5924294064764	B	0.2243039660073803	44.40994222980123
193	A	E	0.24959265401461878	29.052584927301627	B	0.1596499580691715	18.583255119251564
194	A	E	0.41623456543858195	48.44970341705094	E	0.5097823732359613	59.338668244665904
195	H	E	0.3610506743757049	71.67216937032119	E	0.48390115858277605	96.05921899026687
196	L	E	0.2289788158262033	45.335515745429994	B	0.10851492357696971	21.484869719004234
197	R	E	0.4389687753021081	109.41735693180345	E	0.5987228782160825	149.2376646241407
198	Q	E	0.4570094445710932	86.4524766295137	E	0.6832961244906046	129.25912786988766
199	I	E	0.33133607016973377	62.93728652874093	E	0.39079741996732725	74.23196992279381
200	G	E	0.16613052629443686	13.940012461366196	B	0.21233346455326516	17.816901010664477
201	G	B	0.05016597158581668	4.209426675765878	B	0.1286081364434634	10.791508728971012
202	T	E	0.2168909285716133	32.11287088431307	E	0.2650357383556242	39.241191420933724
203	M	E	0.27610631486170356	58.13418459413169	B	0.1530987422554203	32.23494018187875
204	Y	E	0.1425695708084691	33.975754419366275	B	0.07538610581666269	17.965262877168886
205	G	B	0.0	0.0	B	0.05463903618773977	4.584761526513244
206	A	B	0.10601615293276623	12.34028020137399	B	0.07749051457778802	9.019895896854527
207	Y	E	0.26248837472882636	62.55360458162661	E	0.3646576083884606	86.90155465505406
208	W	E	0.18285566642200063	48.53355098172741	B	0.2699162120827176	71.6411610109949
209	C	B	0.0	0.0	B	0.08533298711898943	12.072911017594624
210	P	E	0.21536696366566116	31.18513633878774	E	0.3850849459463749	55.760300173035084
211	H	E	0.23891977955193053	47.427965438853725	E	0.403223071763666	80.04381197580534
212	C	B	0.015271298419025262	2.160583300323694	B	0.15873004774393934	22.457127154812536
213	Q	E	0.2564805322430844	48.518422284424275	E	0.4073023457129226	77.04938473851357
214	D	E	0.3059237256136978	47.53136924860023	E	0.510676760696736	79.34384830945187
215	Q	E	0.15747617107089767	29.789767281481712	E	0.3072968948190644	58.13135359292241
216	K	E	0.22530895639439685	46.749355362273405	E	0.36182069987080445	75.07417701619322
217	E	E	0.34698191315235205	64.94113486559421	E	0.49713644149957026	93.04405639105957
218	L	E	0.31111941163896495	61.598532310398674	E	0.3485397003382158	69.00737526996335
219	F	E	0.22988369765888073	51.33073085025148	B	0.222926697948267	49.777302384868534
220	G	E	0.14894169590145143	12.497697703090788	E	0.3301354406227912	27.701664822658408
221	A	E	0.31419118009796165	36.57185336340274	E	0.36851426683065724	42.89506065908851
222	A	E	0.15625011054829052	18.187512867821017	E	0.2615565941795326	30.445187562497594
223	F	E	0.22388357910433856	49.99096437820776	E	0.32885845785595674	73.43080505465657
224	D	E	0.2667015986420153	41.43742738100992	E	0.3658017462432158	56.834617313808444
225	Q	E	0.2617172169554624	49.50904593146482	E	0.42558955155451006	80.50877546756666
226	V	E	0.2977881494506399	48.31314936687182	B	0.06898568397282742	11.192237367751522
227	P	E	0.14819250880294957	21.4582752746671	E	0.3693410523090835	53.480584374355296
228	Y	E	0.14937162086315584	35.596750967898664	E	0.339782128721139	80.97347909553463
229	V	E	0.3019796681248718	48.99318135657921	B	0.11312358926247586	18.353171121944083
230	E	E	0.23956442661344457	44.836878084972284	E	0.2670097271649038	49.97354053618339
231	C	E	0.11747974897444444	16.621034884904397	B	0.09805145356637313	13.87231965057047
232	S	E	0.24080849547153985	30.26481171086313	E	0.2825694344769	35.5133265250568
233	P	E	0.39202257721113315	56.764869180172084	E	0.44270044125296604	64.1030238934295
234	N	E	0.35813952243045477	60.479021152830896	E	0.6736563744510639	113.76035195355115
235	G	E	0.19949280175001788	16.739440994844	E	0.40784106871583437	34.22194407594566
236	P	E	0.4452773274568056	64.47615701574546	E	0.591131572064379	85.5958516349221
237	G	E	0.30846151766463237	25.8830059472393	E	0.559149915023818	46.91826936964856
238	T	E	0.2597710527364158	38.46170206815373	E	0.47421582529713924	70.21239509349444
239	P	E	0.33841713185449496	49.002800692530876	E	0.6402502048001611	92.70822965506335
240	Q	E	0.30799326428339047	58.26308580448897	E	0.41821231240807233	79.11322313823504
241	A	E	0.23218001032432864	27.025753201751854	E	0.3914680634038046	45.56688258020286
242	Q	E	0.32467520339023875	61.41880822533146	E	0.45625016415588937	86.30884355336958
243	E	E	0.21419040138013862	40.087875522306746	E	0.29404309820142815	55.033106259379295
244	C	E	0.16564932255485365	23.436066155060693	B	0.1257386286372705	17.78950117960103
245	T	E	0.2746112173783447	40.658936845037715	E	0.35337650389552755	52.32092516677181
246	E	E	0.2651326079881313	49.62221891105866	E	0.5794184047764784	108.4439486379657
247	A	E	0.20481641556219726	23.840630771439763	E	0.41142430055607815	47.8897885847275
248	G	E	0.13316669505458356	11.174017382030106	E	0.46393120945157096	38.92846778508132
249	I	E	0.15461554737435065	29.369223223757906	B	0.21365627630523268	40.584009684178945
250	T	E	0.31500793286668927	46.64007454024201	E	0.5283269569351557	78.22408924381917
251	S	B	0.10193853213135973	12.811634718269291	E	0.32517808885613403	40.86838220743893
252	Y	E	0.14561659354365614	34.701890407388696	E	0.2231034568683261	53.1677848062908
253	P	B	0.03494646836589488	5.0602486193815785	B	0.10922658773515487	15.816009904050427
254	T	B	0.08117932194871941	12.019410407727396	B	0.16317305199630003	24.15940207857218
255	W	E	0.25050907527533633	66.49011875957977	B	0.13745319778634574	36.48282775645189
256	I	E	0.22857797815100794	43.41838694978396	E	0.28844914203925187	54.79091453035589
257	I	E	0.18821002031512948	35.75049335885884	B	0.1591098775205969	30.222921235037383
258	N	E	0.21214107753104577	35.8242637626677	E	0.43064164790114035	72.72245508106558
259	G	B	0.16284644404631182	13.664445119926025	E	0.3860115991857623	32.39023328767731
260	R	E	0.24507014161926438	61.08618350001784	E	0.516026804164597	128.62484120606746
261	T	E	0.24330832541951386	36.024230661613224	E	0.3337835657646073	49.419994747107765
262	Y	E	0.22176121056153597	52.84791408891964	E	0.2696333988791309	64.25633528688569
263	T	B	0.16429812210856998	24.32597995939487	E	0.4935821622762171	73.07977494661671
264	G	E	0.17792976231639945	14.930086355969078	B	0.2133295515098034	17.900482667187603
265	V	E	0.2971941428883762	48.216777742210155	B	0.18050519341682705	29.28516257994602
266	R	E	0.29896651288013504	74.52039300050245	E	0.3311179653464574	82.53446404225797
267	S	E	0.24299206724976002	30.539243011949843	E	0.3690585972817457	46.383284506369804
268	L	B	0.11569880029023549	22.907205469463726	B	0.19364852822860432	38.34047210398137
269	E	E	0.24891531385273458	46.586990140677806	E	0.49656505777011506	92.93711621225474
270	A	E	0.1722908501074622	20.054654952508603	E	0.41840791761395246	48.70268161026407
271	L	B	0.09844376030791893	19.49088010336487	B	0.15140183073452568	29.97604846712874
272	A	B	0.03685559199097024	4.289990907748937	B	0.1559040215679856	18.147228110513524
273	V	E	0.15710318800369052	25.488421221718752	E	0.41018915286471047	66.54908816077064
274	A	E	0.2184471989551946	25.427253958384654	E	0.2796861044294616	32.55546255558934
275	S	E	0.16495983577341014	20.732152160002187	E	0.28105900634547354	35.323495917499116
276	G	B	0.09043529692544353	7.588425765013966	E	0.29576585951549783	24.817713271945422
277	Y	E	0.32479260179640534	77.40132493410135	B	0.18384020769831652	43.810959896585814
278	P	E	0.3403304985430058	49.27985618902724	E	0.49069481353003397	71.05260899914893
279	L	E	0.17129058153230692	33.91382223758145	B	0.25942509926999563	51.36357540446644
280	E	E	0.20932207577534645	39.17671970211384	E	0.4437231918903655	83.0472325942008
281	E	E	0.3152079134863822	58.9943130881113	E	0.4460885165175042	83.48992675141608
282	G	E	0.1906649511347246	15.99869604971474	E	0.37981516739445903	31.870290696069056
283	R	E	0.2704282700707813	67.40695059784295	E	0.3841396315465734	95.75064455929888
284	L	E	0.34447166248301864	68.20194445501286	E	0.4650433512866998	92.0739331212537
285	E	E	0.29144367395695236	54.546598017783204	E	0.45634347790861984	85.40924532537728
286	H	E	0.3703395295910681	73.51610001912292	E	0.2379203086491502	47.229560469942804
287	H	E	0.41243610632331534	81.87269146624132	E	0.5140318497906845	102.04046250194878
288	H	E	0.43274942803842475	85.9050889599077	E	0.4931602022359426	97.89723174585696
289	H	E	0.41044939586041046	81.47830957225008	E	0.5175257821031436	102.73404300529504
290	H	E	0.43175131958741275	85.7069544512973	E	0.6724553373904699	133.4891090253822
291	H	E	0.46128180686467146	91.56905148070592	E	0.6831681332220956	135.6157061259182
>3l1lA
1	M	E	0.3260053889179427	68.64043463667284	E	0.535975910133794	112.84972787867032
2	S	E	0.4599917652474759	57.811765056302775	E	0.6440457255958828	80.94366679289055
3	S	E	0.49418122808766063	62.10869674605719	E	0.7718572287212864	97.00701650569128
4	D	E	0.4569526798237886	70.99673786422204	E	0.7464064344883674	115.96916772645764
5	A	E	0.419800370704877	48.864763150047686	E	0.6018111715813158	70.05082037206516
6	D	E	0.48739252083955903	75.72617596284229	E	0.7425941508671361	115.37685322022693
7	A	E	0.369317206622	42.988522850800805	E	0.5656807319518045	65.84523719919004
8	H	E	0.38177642286089664	75.78643770211659	E	0.5530093550237292	109.77788706576047
9	K	E	0.35569472716757516	73.80309894000017	E	0.49606429660422746	102.92838090241116
10	V	E	0.2742895580613227	44.500737899869	E	0.3058895902070647	49.62752711519418
11	G	E	0.21175516087016857	17.768375548615843	E	0.31907772387279143	26.773811810165927
12	L	E	0.23263344519865387	46.05909581488148	B	0.12571434597338232	24.89018335926997
13	I	E	0.41472464040424567	78.77694544478646	E	0.3725587828699145	70.76754080614026
14	P	E	0.25941963763855247	37.5639635300624	B	0.18812556112583842	27.240581251021407
15	V	B	0.022875305272307078	3.7112895273791007	B	0.0029534695372842867	0.47917089772900273
16	T	E	0.2166311356787961	32.07440594860255	B	0.1866579723843436	27.63657939122591
17	L	E	0.2337938344257688	46.288841277957964	B	0.22372039428351975	44.29440086419408
18	M	B	0.07200647703978377	15.160963740726475	B	0.11804177946127056	24.853696665570517
19	V	B	0.0	0.0	B	0.07137297928019734	11.579552158419217
20	S	E	0.10185027777612739	12.80054291090369	B	0.13897960579818558	17.466956856715964
21	G	B	0.0	0.0	B	0.026346878497158416	2.210766574696563
22	A	B	0.0	0.0	B	0.030011290577715094	3.493314223246037
23	I	B	0.05735719982419023	10.895000106604932	B	0.14594333944747348	27.721937328047584
24	M	B	0.07083596047728818	14.914511478493027	B	0.09173497210755233	19.314798377245143
25	G	B	0.06484784784985036	5.441382913080943	B	0.04548311464583213	3.8164881499317738
26	S	B	0.019003642669108436	2.3883778106535485	B	0.07176645750211127	9.019608378865346
27	G	B	0.0	0.0	B	0.11215596951849538	9.411007402296947
28	V	B	0.0054447733497007406	0.8833600282554482	B	0.005494572665725922	0.8914394692873736
29	F	B	0.1083129565996026	24.185200079125266	B	0.08374295471032236	18.69896435726788
30	L	B	0.13275830139095254	26.284816092394696	B	0.16553007476605136	32.77329950293051
31	L	B	0.159109854422332	31.502160077077512	B	0.1239806520694508	24.546929303230566
32	P	B	0.02267667703615528	3.283582834835285	B	0.15066750956913727	21.816655385611078
33	A	B	0.14831799860526276	17.264215037652587	B	0.1575568745385564	18.339620196287967
34	N	B	0.15776269039294089	26.641385526655927	E	0.33882741403654837	57.21778540835192
35	L	B	0.08157813335226122	16.1516546224142	B	0.08359503849344374	16.550981671316926
36	A	B	0.029734504012857405	3.461096267096602	B	0.22251615697967228	25.900880672433853
37	S	E	0.16091584388005475	20.223903258845283	E	0.515176273667892	64.74735407458067
38	T	B	0.16751624665235315	24.802455479347408	B	0.21317971961294319	31.56338928589237
39	G	B	0.01578207337007831	1.3242737764832708	B	0.20519515331847335	17.2179253149531
40	G	B	0.0965036579012255	8.097621934491832	E	0.30638828186852635	25.709040731588043
41	I	E	0.24219532602996796	46.00500217939241	B	0.22427164550376688	42.60039906344052
42	A	B	0.06754533578546625	7.862277085428271	B	0.1445194536797299	16.82206440832056
43	I	E	0.11617294420676798	22.067050752075577	B	0.2132120961677379	40.49963766706181
44	Y	E	0.27771726567045796	66.18280158192684	E	0.39367250315654284	93.81609422723572
45	G	B	0.0	0.0	B	0.16920830297494868	14.198268702627944
46	W	B	0.09552844253581001	25.355159217854695	B	0.21177342337286784	56.208902031626586
47	L	E	0.3540150005797078	70.09142996477635	E	0.2354363154873881	46.61403610334797
48	V	E	0.23944883117305044	38.84817836951571	E	0.3141272291094017	50.964001650709335
49	T	B	0.037567720121360296	5.562276641168605	B	0.017402502347942383	2.576614497636349
50	I	E	0.16341929514281667	31.041495112378023	B	0.13308957759676715	25.280365264505917
51	I	E	0.4926666897788796	93.58203772349817	E	0.4232059154726937	80.38796364403817
52	G	B	0.0	0.0	B	0.034715538672887736	2.91298085004201
53	A	B	0.095223698812889	11.08403854182028	B	0.02010429732520183	2.340140208653493
54	L	E	0.3376550830246483	66.85232988805012	E	0.3152795991971511	62.42220784504395
55	G	E	0.22894827481107677	19.21104973939745	B	0.15503898403274025	13.009321150187233
56	L	B	0.0	0.0	B	0.11526942041804344	22.822192548568424
57	S	B	0.08136049922779531	10.225387542949315	B	0.07697888919525583	9.674706794059754
58	M	E	0.38690255046925737	81.46233200130214	E	0.30812803896629	64.87635860435236
59	V	B	0.08066642405261772	13.0873206382967	B	0.04866930837235017	7.896108590330092
60	Y	B	0.1382426655666004	32.94460963117654	B	0.11996049068110853	28.587784534214975
61	A	E	0.18893607277738855	21.99215887128803	B	0.2385473682159601	27.766913660337757
62	K	E	0.3894270262599304	80.80221367867297	E	0.43754271567384506	90.78573807516612
63	M	E	0.1633944048834399	34.40269194820827	B	0.15125208116837185	31.846125690000697
64	S	B	0.14701791910271403	18.4772120728291	B	0.14244522201230525	17.902515502506525
65	F	E	0.3195894447758534	71.3611271240003	E	0.4163789059703467	92.97324591411872
66	L	E	0.4387460853890341	86.86733744617486	E	0.3799374335721857	75.22381247295705
67	D	E	0.2717436232265746	42.220806740712895	E	0.3067159336234855	47.65445460708094
68	P	E	0.17179729369648286	24.87624812725072	E	0.363032638842947	52.56712610445873
69	S	E	0.28570382111348747	35.90725623754311	E	0.5590112255763655	70.25653083043763
70	P	E	0.2742188711019987	39.706892535569416	E	0.5265786152160145	76.24858348327889
71	G	E	0.10727988839987947	9.001855435633885	E	0.3390073959255355	28.446110592111683
72	G	B	0.12459487768508805	10.454756186555738	B	0.0989495719047197	8.30285857852503
73	S	E	0.14265810069031068	17.929270094758248	B	0.1784412064620649	22.426490828152318
74	Y	E	0.27981177954350356	66.68194518301233	B	0.18734222319128607	44.645525208715384
75	A	B	0.06495013868703692	7.560196143171098	B	0.0634334955763112	7.383658885082624
76	Y	B	0.1544547928443934	36.80812168274739	B	0.013385342006609763	3.1898608535951727
77	A	B	0.0829799113465425	9.658861680737548	B	0.05682681992552169	6.614641839330725
78	R	E	0.26370237894062787	65.7304549747409	E	0.39851257009571595	99.33324322205816
79	R	E	0.2358493652691226	58.7878127869815	E	0.38646539552475523	96.33036448850048
80	C	B	0.06920897505007584	9.79168579008473	B	0.1791755790525306	25.349760924352026
81	F	E	0.12069375436492133	26.949708412143284	B	0.19079641894578311	42.60293238640391
82	G	B	0.15427575403744304	12.945278521281844	B	0.16687388535928108	14.002387720497275
83	P	B	0.20192813230991657	29.23919355847592	E	0.4026853328690211	58.30883619943426
84	F	E	0.16101900763381505	35.95393421455456	E	0.25432676117517156	56.78862250280405
85	L	E	0.14280149085230714	28.273267173848293	B	0.182173476424635	36.068526597313486
86	G	B	0.08569887180559697	7.1909923332076415	B	0.16694731388113268	14.008549107765843
87	Y	E	0.09026064688309422	21.510014758710184	B	0.10592733265675862	25.243542645432147
88	Q	E	0.2555791564837396	48.347909032029015	E	0.26953898713339913	50.98869019602511
89	T	B	0.09732300164777659	14.409643623969801	B	0.08892881214837817	13.166799926688872
90	N	B	0.0	0.0	B	0.13118448947636926	22.153124737874478
91	V	E	0.13210064541742852	21.432008712523604	B	0.13329280595140158	21.625424837555393
92	L	B	0.18500334600851412	36.62881247622571	B	0.10338908867974672	20.470005667703056
93	Y	B	0.0	0.0	B	0.11201865583990996	26.695165873208943
94	W	B	0.08677426806882954	23.03162623082874	B	0.15437831674475386	40.97509283039257
95	L	E	0.24125896980752382	47.76686343219164	E	0.27398063596253996	54.24542611422329
96	A	B	0.0	0.0	B	0.04571212987905504	5.320891917922007
97	C	B	0.03598100551538337	5.090592660316439	B	0.1492573183750298	21.116925403699216
98	W	E	0.27058645671169046	71.81905734041689	E	0.3049397827729018	80.93711714358359
99	I	E	0.13311465175474943	25.285128100814653	B	0.20302935955802992	38.56542684804778
100	G	B	0.0	0.0	B	0.09991681708855951	8.384020121901028
101	N	B	0.09910490878899375	16.735845947197376	E	0.3915365231449539	66.11877266348837
102	I	E	0.17069790934798804	32.42406788065033	E	0.2229479805896288	42.348968912999986
103	A	B	0.02262402125759609	2.633436074384185	B	0.02971817917721417	3.4591960562277295
104	M	E	0.16012855414861643	33.71506707599119	B	0.12723666995477492	26.78968085897786
105	V	E	0.2618132962579395	42.476589184888105	E	0.2470782204735129	40.08597048962274
106	V	B	0.09934443305384007	16.117640818655012	B	0.13938496000063166	22.61381591050248
107	I	B	0.13288420691473513	25.241355103453934	B	0.04356413026484299	8.275006543806924
108	G	E	0.15470237946462323	12.981076660876536	E	0.2383786636462902	20.00235366656021
109	V	E	0.20563780043102864	33.36267674193009	B	0.18019686843474378	29.235139934852832
110	G	B	0.02964505925384439	2.487516921990083	B	0.11578028076345895	9.71512335886184
111	Y	E	0.23160620053033956	55.19407364838522	B	0.15937577677250714	37.98084136265618
112	L	E	0.3538271938603169	70.05424611240414	E	0.22846576064760454	45.23393595061923
113	S	B	0.09255181065607807	11.631911563255892	B	0.2053809904230552	25.812282876369576
114	Y	B	0.1180366290715574	28.129309074042844	E	0.27234172725833017	64.90175702293266
115	F	E	0.26415963173982177	58.9842041711848	B	0.18319056141815476	40.90462045905978
116	F	E	0.25261952769663787	56.40741433938227	E	0.29273029981661697	65.3637486460524
117	P	B	0.16730164866746697	24.22527872704922	E	0.38673569338275393	55.99932840182277
118	I	E	0.13985902471010112	26.566221743683705	E	0.2765986868310305	52.53992056355424
119	L	E	0.3460938781367193	68.52312693228906	E	0.42702581895548475	84.54684189499643
120	K	E	0.2914450354331859	60.471930402031745	E	0.5805985843490873	120.46840026659213
121	D	E	0.23650003136781894	36.74500987361803	E	0.4167916804303653	64.75692338846586
122	P	B	0.22791650503978192	33.00230992976042	E	0.4443681467031194	64.3445076426117
123	W	E	0.466733740482541	123.88046939887604	E	0.6076804866005885	161.2905547535282
124	V	E	0.3284100736147393	53.2812503432553	E	0.42460935083397877	68.88862107930471
125	L	E	0.16483252595509545	32.63519181384935	E	0.3125163032479921	61.87510288006996
126	T	E	0.1439804135640962	21.317740032300083	B	0.14477007567133957	21.434657403898537
127	I	E	0.36173914957387593	68.71235146155773	E	0.2851005708482824	54.154853432631235
128	T	E	0.30585948736108504	45.28555569868225	E	0.36453329125955847	53.972799103890225
129	C	B	0.114676527619894	16.224435127662602	B	0.13282967191831566	18.792741983003296
130	V	E	0.13258312959860477	21.51028694607764	B	0.11021443544370768	17.881190006387136
131	V	E	0.36125528520420747	58.610057471530624	E	0.3465348087000027	56.22180736348844
132	V	E	0.20664452613886453	33.52600792076938	E	0.35455514589584425	57.52302687014178
133	L	B	0.026185145307776547	5.184396919486679	B	0.1319206932202579	26.118978050678862
134	W	E	0.29783530598517827	79.05144691458602	E	0.3882636250700402	103.05293136609008
135	I	E	0.4963798396549933	94.28735054246597	E	0.35952344675927916	68.29147871192507
136	F	E	0.12447126488415072	27.793188735982014	B	0.233302781996461	52.094178191989776
137	V	E	0.07245139385549901	11.754514139116159	B	0.11432273322315858	18.54772023812525
138	L	E	0.34557066160183914	68.41953529054814	E	0.37063254642112375	73.38153786591829
139	L	E	0.3186102338003421	63.08164019012973	E	0.32428715042277567	64.20561291220535
140	N	E	0.17432091509807515	29.437572932611953	B	0.2183858880089916	36.878824908078414
141	I	E	0.17827260126858951	33.862880610968574	E	0.3378840507601153	64.18107544188389
142	V	E	0.40990896227215334	66.50363003903416	E	0.5017069287900191	81.39693212689271
143	G	E	0.140154255488496	11.760343578039699	B	0.21838200926346316	18.324434397297193
144	P	B	0.011632197270807443	1.6843421648129178	B	0.13916311006227305	20.15081833701714
145	K	E	0.3621014797130055	75.13243602565151	E	0.5356192331699928	111.13563469044182
146	M	E	0.36397595564568963	76.63513746119996	E	0.39923443377409895	84.05881003113655
147	I	B	0.023083993276592996	4.384804522888839	B	0.1306257653748745	24.81236413295741
148	T	B	0.07690486590955294	11.386534446568408	B	0.25203180914885204	37.315829662579034
149	R	E	0.5653205641039106	140.91180380854075	E	0.6679432299226576	166.49152949052163
150	V	E	0.20701655830434312	33.58636641929663	E	0.26657806794790845	43.24962574386867
151	Q	B	0.12341784936265177	23.346954563932833	B	0.1928515994901025	36.48173707554269
152	A	E	0.14442343816173533	16.810888202025993	E	0.2601945359012339	30.28664397890363
153	V	E	0.4632043381796949	75.15027182627371	E	0.3689258675843037	59.85453275687743
154	A	B	0.03134735022214585	3.6488315658577775	B	0.10036254717471346	11.682200491136648
155	T	B	0.0448773497897304	6.644540409867483	B	0.1394623455661386	20.64879488452248
156	V	E	0.504729132737455	81.88725449532471	E	0.3599279687117989	58.394713643802255
157	L	E	0.37477787598012413	74.20227166530478	B	0.2939431360436803	58.19780150528826
158	A	B	0.06953029462678678	8.093326294557981	B	0.19427618721935758	22.613748192333222
159	L	E	0.2587139385223778	51.22277268804558	E	0.2842614914982079	56.28093270173019
160	I	E	0.4264942782729956	81.0125881579555	E	0.38996838945628787	74.07449557722188
161	P	B	0.12465437474767548	18.04995346346341	E	0.30010639545024587	43.4554060611956
162	I	B	0.14617393373099094	27.765738712201728	B	0.24513658119738388	46.563693598443066
163	V	E	0.3371851273281154	54.70491505771344	E	0.3536316598047433	57.37320048672156
164	G	E	0.24765910640374475	20.78107561833822	E	0.22837889204566722	19.163272831551936
165	I	B	0.09044882424102184	17.180754164582098	B	0.09594307853753542	18.224387768204853
166	A	E	0.1832903072713234	21.334991766382043	B	0.08716823795095419	10.146382897491067
167	V	E	0.4672965376370005	75.81419026622697	E	0.2843391629822556	46.13118580224115
168	F	E	0.33647874202011474	75.13233830567141	B	0.20618471347899547	46.0389846727249
169	G	B	0.0	0.0	B	0.050371831088785624	4.226700346660001
170	W	E	0.30662907933476174	81.38549023703247	E	0.3003001606276611	79.7056686337938
171	F	E	0.5007731360608918	111.81763355103652	E	0.43065895177827346	96.16183734257068
172	W	E	0.3781079652896655	100.35741614718303	E	0.45549093543791275	120.8964040839308
173	F	E	0.19488444662194485	43.51574808621406	B	0.24084836349542468	53.779031084893376
174	R	E	0.3166557056338909	78.92960118630364	E	0.5062608567466357	126.19058115266641
175	G	E	0.17618790244915275	14.783926894508406	E	0.5084387396849488	42.663094646964055
176	E	E	0.23661415461600105	44.28470517793075	E	0.5206944720873194	97.45317739586271
177	T	E	0.057711985349088224	8.544836550786002	E	0.2219198497308329	32.85745295114712
178	Y	E	0.11535629934162489	27.49055969610263	B	0.21987417778050258	52.39821530687157
179	M	E	0.21731425715887517	45.75551684480117	E	0.4353547631284058	91.66394537668585
180	A	E	0.18154065726904103	21.131332506116376	E	0.2808685614907257	32.693100557520474
181	A	B	0.03256806338352272	3.790922577842045	E	0.28543458684114503	33.22458590830929
182	W	E	0.27166379762522785	72.10500516568798	B	0.22211450742087785	58.9536325596494
183	N	E	0.2631129800288362	44.43188893746957	E	0.5007455208239242	84.56089610153609
184	V	B	0.18892667744918384	30.65146414935559	E	0.411323108826398	66.73306117599482
185	S	E	0.17107988053660173	21.501319385840105	E	0.5218681962882961	65.58839490951306
186	G	E	0.18783010880369075	15.76082442971769	E	0.5888449425170912	49.409979126609116
187	L	E	0.26328290103435	52.127381575790956	E	0.35784775990575624	70.85027798374068
188	G	B	0.1431903959829145	12.015106126926355	E	0.3312315050072308	27.793635585156736
189	T	E	0.2333320278839006	34.54714004849032	E	0.3769346857362662	55.80894957011157
190	F	E	0.3545751213306078	79.17307884191142	E	0.49000623196187587	109.41349153476726
191	G	E	0.2693444878887703	22.600695978746714	E	0.4449377722100377	37.33472846614426
192	A	B	0.07597186912255482	8.843125565865382	B	0.09052766387656733	10.537420075232438
193	I	E	0.09156052424464894	17.391921580271067	B	0.17253745030349094	32.7734886851481
194	Q	E	0.29642065326865175	56.07389497883085	E	0.40246617880111	76.13452704380597
195	S	B	0.1283057108477026	16.12546173933926	E	0.26781127518442066	33.65852106517799
196	T	B	0.0	0.0	B	0.02196759991226263	3.252522843009605
197	L	B	0.1144167224464376	22.653366877170182	B	0.13918996095796649	27.558220370067787
198	N	B	0.0947686749018188	16.00358613067014	B	0.1628832016673593	27.506086265566967
199	V	B	0.07029438416359851	11.404560886702223	B	0.04255241450857247	6.903703729870799
200	T	B	0.0	0.0	B	0.014296399835481644	2.116724959641412
201	L	B	0.1052922816648299	20.846818846819673	B	0.08956678341777338	17.733327448884953
202	W	B	0.14586284202639266	38.71491553064514	B	0.08083395952045697	21.45494953591969
203	S	B	0.0	0.0	B	0.0	0.0
204	F	B	0.0200338186018634	4.473351355610078	B	0.0622642078817289	13.902974977911246
205	I	B	0.07063756778099373	13.417605999999758	B	0.0792743977091265	15.058171844848578
206	G	B	0.08605288105648204	7.220697249449407	B	0.189890283208265	15.933693664005517
207	V	B	0.0	0.0	B	0.11153942116013019	18.096155689019522
208	E	B	0.04279078878925119	8.008724029796252	B	0.14535980298008283	27.205540725752304
209	S	B	0.05141078594858882	6.461307578018643	B	0.11930106961651696	14.993758429403853
210	A	B	0.05231222790295334	6.089143327903769	B	0.06565784511951728	7.6425731719118115
211	S	B	0.05659913017520919	7.113378680420292	B	0.16224335727071024	20.390745141782865
212	V	B	0.12175178758640506	19.753010018018358	B	0.09049804423561986	14.682402696786966
213	A	E	0.1365241988588672	15.891416747172144	E	0.18812484533718765	21.897731997248645
214	A	B	0.12821902835186044	14.924694900156556	B	0.11198537145359164	13.035097237198068
215	G	E	0.273838582395379	22.97779544879625	E	0.4245497438784727	35.62396900884264
216	V	E	0.2727214482931234	44.246327771076345	E	0.2574897848990974	41.77514270202956
217	V	E	0.12041373970434938	19.535925129633643	B	0.10180554595944799	16.516931776460844
218	K	E	0.27313287530408126	56.67234029684382	E	0.5044222134506694	104.6625650688794
219	N	E	0.36092670674278404	60.949692967653945	E	0.5004979164209884	84.5190831460123
220	P	E	0.17168456573230725	24.859925118038092	B	0.2904851813005875	42.06225425232507
221	K	E	0.23018271068432195	47.76061063988996	E	0.4376759386599762	90.81338051255847
222	R	E	0.40867754832320974	101.86696569504326	E	0.5274179367918186	131.4641949247287
223	N	E	0.24511527260121316	41.39261608416687	E	0.32983925265937486	55.69995459658863
224	V	B	0.0	0.0	B	0.07173474856968759	11.638245607946116
225	P	E	0.3026019522101039	43.81676268002305	E	0.3959086469427592	57.32757207731154
226	I	E	0.4158238430818495	78.9857389933973	E	0.46310354811058385	87.9665189636054
227	A	B	0.08188893747468622	9.531872322053475	B	0.0641303517887829	7.46477294821433
228	T	B	0.04068150635718783	6.023303831245229	B	0.08399117502766784	12.4357333745965
229	I	E	0.4031953472613335	76.58695621229029	B	0.24632720397396346	46.78985239485436
230	G	E	0.18136317182704687	15.218183748007501	E	0.3269790088685822	27.436808634162734
231	G	B	0.0	0.0	B	0.09866940314695505	8.279349618060998
232	V	B	0.11242510935623554	18.239849741955656	B	0.13613213464604218	22.086077524973884
233	L	E	0.4984976520284141	98.69755012510572	E	0.392026575241985	77.6173416321606
234	I	E	0.2940828176447128	55.86103121161319	B	0.25639740140114925	48.702686396148295
235	A	B	0.06922260841015304	8.057511618941815	B	0.03212941230178562	3.7398635919278465
236	A	E	0.14107614267658639	16.421263007554657	B	0.1964206138313821	22.863359449972876
237	V	E	0.3794270816268074	61.55824972313324	E	0.38650492667475655	62.70655930371251
238	C	E	0.15158690413574852	21.4465151971257	B	0.22989322999643733	32.52529417989595
239	Y	B	0.10441983872948914	24.884291767624557	B	0.1352995096660371	32.2432261485133
240	V	E	0.2100552207700548	34.079359017733694	E	0.2560539652202898	41.54219531733982
241	L	E	0.39915656232698793	79.02900777512035	E	0.34963839252893303	69.22490533680346
242	S	B	0.07368104358925262	9.26023355829727	B	0.1625430231771375	20.428407152902643
243	T	B	0.02404205022076325	3.559665955686207	B	0.16471027019775814	24.38700260548007
244	T	E	0.23213829859029253	34.37039648927871	E	0.35376901845461617	52.37904087239047
245	A	E	0.1873559205816545	21.808229155704588	B	0.19131440181615228	22.268996371400128
246	I	B	0.0	0.0	B	0.12045654943310086	22.880721564817506
247	M	B	0.10674050288228923	22.474212881866	B	0.13942007923900612	29.35489768377274
248	G	E	0.24008554316733943	20.145577927171452	B	0.20129325783827745	16.89051726520986
249	M	E	0.2381103694080275	50.13413827886019	B	0.19340371962011998	40.721153166016265
250	I	B	0.03053037941208303	5.799245569325171	B	0.032424862182662245	6.159102571596693
251	P	E	0.21774976167200213	31.53016549010591	E	0.3151592207617275	45.635055166298145
252	N	E	0.28241380830248375	47.69121980804043	E	0.4099134871431239	69.22209057385933
253	A	E	0.20067810446830228	23.358931360110386	E	0.4628464444519449	53.87532613420639
254	A	E	0.17650748487027615	20.545471238900145	E	0.3084007670569138	35.89784928542477
255	L	B	0.09648431865314674	19.102930250136524	B	0.11435280710393754	22.640712278508595
256	R	E	0.32660526691418124	81.40962883102881	E	0.40856848425130754	101.83978038448092
257	V	E	0.29126098928828364	47.25418290213114	E	0.4661464767881953	75.62760439411682
258	S	E	0.15773551678610517	19.8241997496777	B	0.11291155182619862	14.190723833516644
259	A	E	0.16117879993596063	18.76121231254582	E	0.4689138938772631	54.58157724731343
260	S	E	0.12353461223332803	15.525830065484667	E	0.33326994284326816	41.88536641654194
261	P	E	0.1575323206192344	22.810680025665143	B	0.18448703498199323	26.713722665392623
262	F	E	0.1440606199997734	32.1672958397494	B	0.19128783844815558	42.71266144708866
263	G	B	0.10286138905332798	8.631099155464751	E	0.1947328842473634	16.34003631719626
264	D	E	0.22244637904128045	34.561493911643744	E	0.25018943292198914	38.87193219308946
265	A	B	0.12262071945207156	14.273051744221132	B	0.04033633356553937	4.695149227028782
266	A	E	0.159870468781657	18.608922566184877	B	0.09278285919959053	10.799924810832339
267	R	B	0.22928246759160703	57.150947871883965	E	0.34134582803749314	85.08386109662554
268	M	E	0.22341545071528424	47.0401231481031	E	0.28105513435580465	59.17615853861467
269	A	E	0.27303079999849145	31.780785119824404	B	0.17513513941877867	20.38573022834584
270	L	E	0.21162372433095533	41.89938118028585	E	0.3939465989494277	77.9974871259972
271	G	B	0.1525007137082645	12.796334887260475	E	0.3785685548133912	31.765687434391655
272	D	E	0.23520755653585618	36.54419805897597	E	0.5317734803248556	82.62164563807282
273	T	E	0.2679989100402742	39.679918620563	E	0.4890529313185642	72.40917701102661
274	A	E	0.15858325542346732	18.4590909312916	E	0.2664347882666692	31.0130093542403
275	G	B	0.1761349442669405	14.779483173438978	B	0.14270613769178708	11.974472013717854
276	A	E	0.16557106184574893	19.272471598845176	E	0.28246231852460485	32.878613876264005
277	I	E	0.30876962943570085	58.65079111131137	E	0.3127396700367075	59.40490032347259
278	V	B	0.04727908661402851	7.670559012259985	B	0.09134420941146104	14.81968453491544
279	S	B	0.12440113524153017	15.634734677155512	B	0.20333123977621806	25.554670215075088
280	F	E	0.3459484637016996	77.2468324599525	E	0.3457812723490813	77.20950030282636
281	C	B	0.11294246173438034	15.97909948618013	B	0.16588960061427344	23.470060694907403
282	A	B	0.05431542614609858	6.322315603405875	B	0.0055390044260142934	0.6447401151880637
283	A	E	0.154354162024664	17.966824459670892	B	0.15150766122801226	17.63549176694063
284	A	E	0.1735813678945365	20.204871222924048	B	0.23755025101252433	27.650849217857832
285	G	B	0.11700298907963512	9.817720813672182	B	0.04363315684913649	3.6612581912110427
286	C	B	0.07123680984960618	10.07858385752228	B	0.13336968449678452	18.86914296260507
287	L	E	0.27663694473821326	54.771348688718845	E	0.25703002319201135	50.88937429178633
288	G	B	0.017905707184999148	1.5024678898932784	B	0.16225669654583658	13.614959407161146
289	S	B	0.03575567417456188	4.493773130258937	B	0.18544114120223468	23.306242626296857
290	L	E	0.1424412816669138	28.201949357232266	E	0.391835048017776	77.57942115703948
291	G	E	0.1731157291234671	14.526140830750123	E	0.29599340464916535	24.836806584111464
292	G	B	0.0	0.0	B	0.12115774142551126	10.16634608301465
293	W	B	0.14939035257217123	39.65118737970569	E	0.22292905487681527	59.169829745404314
294	T	E	0.17935876145933322	26.555858221668878	B	0.24275847436214806	35.942819714059645
295	L	E	0.13027074266665578	25.792304340571178	B	0.279022087875169	55.24358317840472
296	L	B	0.08954428938456305	17.72887385524964	B	0.14524731913987832	28.757516716504508
297	A	B	0.18089077160997863	21.055685815401514	E	0.20617460065670046	23.998723516439934
298	G	B	0.11984070202980705	10.055833307321109	E	0.31748241514095843	26.639949454477822
299	Q	E	0.19758145196635749	37.376483268475845	E	0.3091480105703204	58.4815291595875
300	T	B	0.12272177329749379	18.17018575442693	B	0.06925757546578962	10.254276623464811
301	A	B	0.1115485127471195	12.98424688376471	B	0.13366343213752074	15.558423500807415
302	K	E	0.2481233347873565	51.483110735028596	E	0.34516201712391614	71.61766693304136
303	A	E	0.22662461365006448	26.379105028867507	B	0.18232347919369885	21.222452978146546
304	A	E	0.2043163349121429	23.782421383773436	B	0.09751747257952884	11.351033808257156
305	A	E	0.17215021963281635	20.038285565259823	B	0.17100371491714247	19.904832416355386
306	D	E	0.26062181835068865	40.4928119171465	E	0.5577483223986556	86.65735685107911
307	D	E	0.29865772953508946	46.40245143786685	E	0.3413465743604921	53.03501725838966
308	G	B	0.19536640072347516	16.3931946847068	E	0.2453712176800452	20.589098875532592
309	L	E	0.16506279049746816	32.68078189059372	E	0.2785350974300511	55.14716394017582
310	F	E	0.2122579052414992	47.395067661374355	B	0.18480838229435753	41.26586368250709
311	P	B	0.16217305920416775	23.482658972763492	B	0.1885456866108258	27.301415421247576
312	P	E	0.2246107358444857	32.523634550281535	E	0.3143460367941658	45.51730612779521
313	I	E	0.2468717667709796	46.893292098147576	E	0.3198691451720924	60.75914412543895
314	F	E	0.23970518200496171	53.5237700898879	B	0.17920148420644205	40.013899408456446
315	A	B	0.15654824454835453	18.222215665428468	B	0.14670904018273748	17.076932277270643
316	R	E	0.3541327583972519	88.271131358099	E	0.47743158431922506	119.00459670741003
317	V	E	0.37683620826634245	61.137906429131405	E	0.3490575603260374	56.631098587296314
318	N	E	0.24302282751107324	41.039264881794935	E	0.20741607342525384	35.02635231932262
319	K	E	0.23598130999494457	48.96376201085105	E	0.4832682309878652	100.27332524767216
320	A	E	0.3449106655410052	40.14760146897301	E	0.4915842390591022	57.2204054264795
321	G	E	0.23079836981845187	19.366291211466294	E	0.46838009466193303	39.3017737430828
322	T	B	0.11828209312389829	17.512846707924382	B	0.08607155049600643	12.743753766438711
323	P	E	0.1898604328615447	27.491790678351673	E	0.1814291529451057	26.270941346451306
324	V	E	0.3476262924848165	56.39888969273664	E	0.38811503871888237	62.96778388175148
325	A	E	0.2591446602362961	30.16443845150487	E	0.4148982741660985	48.29415911293386
326	G	B	0.06555004200231182	5.5003040244139845	B	0.07044895990489353	5.9113722256196155
327	L	B	0.0482552870740328	9.554064287787755	B	0.10634908142855225	21.05605463203906
328	I	E	0.27806516771690604	52.8184786078263	E	0.32136961153878973	61.044157711793105
329	I	E	0.33871404956849166	64.33873371553499	E	0.43845825373127023	83.28514529625478
330	V	B	0.0	0.0	B	0.1117495515561848	18.130247244475424
331	G	B	0.06520968252880915	5.471744460992376	B	0.18334122140290882	15.384161887918077
332	I	E	0.40296448018489883	76.54310301112153	E	0.38795080226351264	73.69125488995422
333	L	E	0.18755526106514975	37.134066138289	E	0.36396016287722077	72.06047264806094
334	M	B	0.058127273105296154	12.238697352320106	B	0.12352479254957922	26.00814507131391
335	T	B	0.1700352936454272	25.17542557714195	B	0.15836934635855063	23.448165421847005
336	I	E	0.4517341254466275	85.80689712858688	E	0.32753538969446727	62.21534727246406
337	F	E	0.18261988132886003	40.77719330192116	E	0.23261876990281163	51.941445131598805
338	Q	B	0.02420988220277373	4.5797834162987066	B	0.06751204246459863	12.771253073028122
339	L	E	0.30904588472376593	61.18799471645842	B	0.24568651408840048	48.64347292436241
340	S	E	0.357455713408255	44.92503406114949	E	0.29551492550472896	37.140315837434336
341	S	E	0.18425741914251947	23.15747243783185	E	0.2697662647721057	33.90422415655824
342	I	E	0.21180391263349155	40.232153204731716	E	0.3248881976451332	61.71251314269305
343	S	E	0.338388186646704	42.52862729775776	E	0.28786608303680344	36.17900931606546
344	P	E	0.2681142752834519	38.822947061043834	E	0.5719888507391373	82.82398558702708
345	N	E	0.30475810434800843	51.46450108124819	E	0.5607769975052092	94.69841156870467
346	A	E	0.18307543606826093	21.309980758345574	E	0.31023709707742353	36.1115980998121
347	T	E	0.24111852278982962	35.70000848426218	E	0.37304906841087315	55.23364506891388
348	K	E	0.3133510498888841	65.01720934144457	E	0.6168674942448299	127.99383638085976
349	E	E	0.23223747275272927	43.465565400400806	E	0.19355844840204017	36.22639920292584
350	F	E	0.23751049069045332	53.03371746627132	B	0.1778986957542224	39.72299977496032
351	G	E	0.257241660441401	21.585147727637956	B	0.18687975877650742	15.681080558936737
352	L	E	0.24230393416265544	47.97375592486415	E	0.22982434475605001	45.502922018250345
353	V	B	0.025115856709139114	4.07479659249073	B	0.09251942810219657	15.010352015300372
354	S	B	0.11721702819505307	14.73183610355427	B	0.11179692896726715	14.050638032606136
355	S	E	0.18849159101770196	23.689623159104784	E	0.2889561857713725	36.3160134277461
356	V	E	0.12612218631539526	20.462063507809727	B	0.06572254944638864	10.662826422182093
357	S	B	0.01868950350288716	2.348896800242858	B	0.0244242457334653	3.069639203781919
358	V	B	0.17118827320083368	27.773585444103258	B	0.03669537986806651	5.953458429795111
359	I	E	0.23851046589245992	45.30506299627276	B	0.139695332661063	26.53512843896891
360	F	E	0.17097979720579498	38.17807891808196	B	0.19287394137547356	43.06682236972949
361	T	B	0.03894932099845881	5.766836467031812	B	0.176022965828616	26.061960320584888
362	L	E	0.13247865079781587	26.229448071459565	B	0.2085449092495696	41.289806582322285
363	V	E	0.2485501507058212	40.32477645051244	E	0.40195338811701975	65.21291768810529
364	P	B	0.0	0.0	B	0.1711551275547876	24.783262469933245
365	Y	B	0.027943482965621547	6.659211425537271	B	0.1561277315586873	37.206799707750775
366	L	E	0.33927221269724717	67.17250539192797	B	0.17803930248346805	35.25000149870184
367	Y	E	0.2290502252143486	54.58495917083141	E	0.3282198943289545	78.21808301753315
368	T	B	0.0	0.0	B	0.04343361369943993	6.430780844339076
369	C	B	0.08176230418941043	11.567730796717786	B	0.07926287864556922	11.214112070775132
370	A	E	0.4177986517173147	48.631763059895434	E	0.2707401766443814	31.514156561405994
371	A	B	0.10607150368643754	12.34672302910133	B	0.08803819166381308	10.247645509667842
372	L	B	0.08004422800385487	15.847956702483227	B	0.05591738290447143	11.071082641256298
373	L	E	0.31377674538073125	62.12465781793098	E	0.22654459838967717	44.85356503517218
374	L	E	0.41109373719299797	81.39244902684167	E	0.34371397459424236	68.05192982991404
375	L	E	0.15694743913707565	31.07402347474961	B	0.2102162658189907	41.620718469501966
376	G	E	0.20297210420445722	17.031389263796004	E	0.1995077139334406	16.740692276155002
377	H	E	0.46771669393176496	92.84644091239466	E	0.47900854823492844	95.08798691011565
378	G	E	0.4475119657191565	37.55072904349442	E	0.4660697251955595	39.1079106411594
379	H	E	0.4526420818653239	89.85397967108544	E	0.5648208987243656	112.12259660577381
380	F	E	0.43352413227318554	96.8016034952796	E	0.4947601287218858	110.47498914230988
381	G	E	0.5544168684848312	46.52111943456218	E	0.4652201016106246	39.03661872614751
382	K	E	0.6543867767872973	135.77871231559632	E	0.7163594570068642	148.63742373435426
383	A	E	0.40290977432022673	46.898697730874396	E	0.3457477342789647	40.245036270071495
384	R	E	0.41278729467106345	102.89136106970928	E	0.4267578753803447	106.37366801730472
385	P	E	0.5856164773650434	84.7972659224583	E	0.72165791238365	104.49606571315252
386	A	E	0.45000162281591727	52.380188895772775	E	0.4719396589483069	54.93377630158293
387	Y	E	0.21491656010559487	51.21676543876431	E	0.3105960790353119	74.01815159490518
388	L	E	0.314432814324487	62.25455290810518	E	0.30455837140782155	60.29951195503459
389	A	E	0.4455375158160644	51.8605668409899	E	0.42253176967044204	49.18269798963946
390	V	E	0.10814621410424037	17.54564177627196	B	0.1233269028192707	20.00855671339848
391	T	B	0.03614847351592723	5.352142988768186	B	0.036376714206402316	5.385936305399927
392	T	E	0.37632973077145104	55.71937993802104	E	0.361436940219128	53.51435336884409
393	I	E	0.3189374460627083	60.58216787961144	B	0.15748043516073568	29.91340865878174
394	A	B	0.029454584215576424	3.428513602693096	B	0.0	0.0
395	F	E	0.1446245124216917	32.293207378639536	B	0.15621898733548228	34.882137682139835
396	L	E	0.4183080688593151	82.8208145534558	E	0.26487959532934024	52.443511079256076
397	Y	E	0.12914509026321538	30.77656646062686	E	0.22791865260528799	54.31529410236618
398	C	B	0.0	0.0	B	0.0	0.0
399	I	E	0.23528698501215178	44.69276280305823	B	0.15923015499090404	30.24576794052222
400	W	E	0.2806624203815966	74.49341961768337	E	0.3224194535293902	85.57657135577075
401	A	B	0.0	0.0	B	0.0	0.0
402	V	B	0.08119313903118851	13.172774876420025	B	0.061381876720722844	9.958595679170076
403	V	E	0.3214162122606045	52.14656627716048	E	0.3092599129366158	50.174328274836554
404	G	B	0.06060596259445809	5.085446321300978	E	0.3027573771355999	25.404371515448187
405	S	B	0.05017481696689055	6.305970996398805	E	0.2626076355329745	33.004527633784235
406	G	B	0.12469952082519228	10.463536792441884	E	0.32700684366638216	27.439144252046127
407	A	E	0.2703215180583143	31.465424701987782	E	0.36463108227530855	42.443057976845914
408	K	E	0.2709823252637211	56.226122668969495	E	0.4930399422695999	102.30085762151928
409	E	B	0.11301859370405011	21.15255999765002	E	0.21260923251838365	39.791943958140685
410	V	B	0.03959426649316117	6.423773795850468	E	0.27918111145042207	45.29434352171648
411	M	E	0.26830263812328814	56.49112045685832	E	0.46023167329093434	96.90177881140623
412	W	E	0.23723750215929867	62.96757782312106	E	0.3454884761941988	91.69955135146425
413	S	B	0.0	0.0	B	0.009388702281955708	1.1799721027961934
414	F	E	0.3083441469243241	68.85016456673233	E	0.22677000465113667	50.63547433855231
415	V	E	0.2972332095143896	48.22311591161457	E	0.2861399693879022	46.423348633493255
416	T	E	0.09716887697658236	14.386823925152784	B	0.14959921475574872	22.149659736736155
417	L	B	0.03237671586293653	6.410265973702804	B	0.1414021383308706	27.99620936812907
418	M	E	0.425686726722864	89.62834031149902	E	0.2598970691594028	54.72132791151226
419	V	E	0.3729642644990298	60.5097222723226	E	0.28303315539108986	45.91929913065042
420	I	B	0.06657285670137528	12.645514130426234	B	0.020364610295504987	3.868257725631172
421	T	E	0.15021780346456096	22.241247980962896	B	0.1438084364421984	21.292277099631896
422	A	E	0.4283312424459496	49.857756620708535	B	0.21794378823082694	25.368656950068257
423	M	E	0.25114055855357104	52.877644603454385	B	0.11951504769536242	25.16389329225856
424	Y	E	0.13454752998046227	32.064021869643966	B	0.05575587497976614	13.287182566428068
425	A	E	0.3139276524060139	36.54117874006002	E	0.23060250638592086	26.84213174332119
426	L	E	0.5588447040918114	110.64566296313775	E	0.3789046487120833	75.01933139850537
427	N	E	0.1881018008993079	31.764751117866126	B	0.18939770466971823	31.98359038757532
428	Y	E	0.3153874242922055	75.15997708307549	E	0.3012568753440362	71.79252596323727
429	N	E	0.5260292599983039	88.83056113591357	E	0.5183911201808636	87.54070846494244
430	R	E	0.5486980114233915	136.76846632739455	E	0.6398151094380784	159.48031417853542
431	L	E	0.3736502481019697	73.97901262170897	E	0.42617896716039294	84.3791737080862
432	H	E	0.39911706601714786	79.22872877506401	E	0.5664425468503959	112.44450997527207
433	K	E	0.3583819202870085	74.3606646403514	E	0.5781076017446101	119.95154628598915
434	N	E	0.39660096955597135	66.97400572891688	E	0.674393416466428	113.8848162386857
435	P	E	0.3747439262122657	54.26292051553608	E	0.5264347435295514	76.22775086307905
436	Y	E	0.37640166524579344	89.70028084472503	E	0.4121450870417761	98.21829569292566
437	P	E	0.31507034165000636	45.622185470920925	E	0.5512075947780907	79.81485972386754
438	L	E	0.3197018877446758	63.29777675456836	E	0.3062634059868054	60.6370917513276
439	D	E	0.3602493527562447	55.97194193773774	E	0.5550652861856816	86.24049351466935
440	A	E	0.3326265152867399	38.71772637937653	E	0.4598666168046498	53.52847419606124
441	R	E	0.4704543512623626	117.2654515956565	E	0.6864979014484628	171.11646691504382
442	I	E	0.4022480235059188	76.40701206494927	E	0.3254362986824958	61.81662493474007
443	S	E	0.4038871262607583	50.760534028452106	E	0.5426265636925476	68.19730652487938
444	K	E	0.45854546325431617	95.14359817063807	E	0.833831065393914	173.01160775858324
445	D	E	0.4975884568429965	77.31031853969637	E	0.8440399588785362	131.1384884109582
>3m71A
1	M	E	0.33757584056973133	71.07659323195693	E	0.5772683239500289	121.54384560767859
2	N	E	0.42185796740763043	71.23915495612655	E	0.6108244492143357	103.14992473882486
3	I	E	0.5471805627197883	103.93694788862379	E	0.6379472523826146	121.17808059007764
4	T	E	0.42357707516174986	62.714821748448685	E	0.5758779164884369	85.26448431527797
5	K	E	0.2912023806911779	60.4215819696125	E	0.5220240922366537	108.31477889818328
6	P	E	0.28257360425862266	40.916657896648566	E	0.40781286478974466	59.05130282155503
7	F	E	0.41012531586775386	91.57688178011075	E	0.3453526520571144	77.11379367783307
8	P	E	0.32956415093905717	47.72088905597548	E	0.3886401926857652	56.27509990089881
9	L	E	0.1891387792283657	37.447586899424124	B	0.19322846226191862	38.25730324323727
10	P	E	0.10456602585105497	15.141160543232761	B	0.2861014624498042	41.427491762731655
11	T	B	0.08115817110783577	12.016278814226164	B	0.20053351210186998	29.69099180180287
12	G	B	0.04047672055228135	3.396401621541928	B	0.2059669384146584	17.282685802373987
13	Y	E	0.09404762104863108	22.412488572099274	E	0.31149007619707925	74.23120005852596
14	F	B	0.12325811003334268	27.522303389345087	B	0.1734825704573602	38.73692315742396
15	G	B	0.0	0.0	B	0.07313823226896837	6.137029069689136
16	I	B	0.05118193803942711	9.722009130589178	B	0.08238687788440943	15.64938745414357
17	P	B	0.0	0.0	B	0.011940466778810138	1.7289795895717082
18	L	B	0.14000620118001872	27.71982777163191	B	0.11323099258749664	22.41860422239846
19	G	B	0.038950735144801615	3.2683561860003034	B	0.08994672422798336	7.547429629970083
20	L	B	0.11659400739091802	23.08444752332786	B	0.1755574348666211	34.75861652924231
21	A	B	0.10760370129726007	12.525070831001074	B	0.035049665182373874	4.079781027228319
22	A	B	0.11614295535575786	13.519040003410215	B	0.036003498859918354	4.190807267294496
23	L	B	0.11362624572113522	22.496860390327562	B	0.0733109597768932	14.514836926227085
24	S	B	0.1621949292687876	20.384658710501224	B	0.1011518519279749	12.712764750307887
25	L	E	0.2925349910477442	57.91900287754288	B	0.20902199841846864	41.384265466872606
26	A	B	0.10918507261659732	12.709142452571928	B	0.00935774397215236	1.0892413983585347
27	W	E	0.18636862399768883	49.46596018146657	B	0.20531970813377629	54.4959569328669
28	F	E	0.3168169275386503	70.74205175010523	E	0.39771675479230784	88.80617417757442
29	H	E	0.39354709165691	78.1230331648132	E	0.43995629971305433	87.33572505603841
30	L	E	0.24752472390243493	49.007420085443094	E	0.23982194505910043	47.482346902251294
31	E	E	0.16663603137420677	31.187599631996537	E	0.3320232394339361	62.14146949245548
32	N	E	0.3800397908035416	64.17731947299407	E	0.5835110649536607	98.53751353872468
33	L	E	0.41695036020490944	82.55200181697002	E	0.5219818734611973	103.34719112658246
34	F	E	0.270116254140225	60.314258386970835	E	0.32610276073636646	72.81548544482327
35	P	E	0.2559883482508107	37.06711282671739	E	0.5422454664271206	78.51714353864706
36	A	E	0.44139365768961575	51.37822175507127	E	0.4052436287114733	47.17035838201549
37	A	E	0.27694473713806544	32.23636740287082	E	0.2311270142838604	26.903184462641352
38	R	E	0.24593809405571743	61.30252932432813	E	0.47957978020961334	119.54005601504822
39	M	E	0.40971654376858757	86.26581829047612	E	0.42100488201632813	88.64257790853789
40	V	E	0.3747928431900237	60.80639087914945	E	0.3127247184504924	50.73645832140789
41	S	B	0.09255617299438779	11.632459821934658	B	0.12833406717474347	16.12902556252176
42	D	E	0.2191229408808795	34.04513132466225	E	0.4497338173849573	69.87514320710082
43	V	E	0.6058733961137766	98.29689978549911	E	0.43642085959757393	70.8049202611104
44	L	E	0.20316934576124077	40.225498767268064	B	0.2173974396952619	43.04251908526491
45	G	B	0.07989718526123053	6.704172815269854	E	0.21778080980462886	18.273987750706407
46	I	E	0.5269600530714276	100.09606208091766	E	0.435052998152866	82.63831699913689
47	V	E	0.506897578060173	82.23906306448247	E	0.30135680217366145	48.89212758465484
48	A	B	0.0	0.0	B	0.13634908149274447	15.871033085755457
49	S	E	0.2642334338799839	33.20885797003638	E	0.3109406662331666	39.07902293218438
50	A	E	0.4224060071081063	49.16805922738357	E	0.3507644523316805	40.828982251407616
51	V	E	0.24590344657298172	39.895375172000556	E	0.36468438222727895	59.16639417255374
52	W	E	0.20316170438248016	53.923179577197885	E	0.3712065219460714	98.52563505492628
53	I	E	0.45589783600063644	86.59779394832088	E	0.29995973184320507	56.9773510636168
54	L	E	0.4755535839910591	94.1548540943898	E	0.39195131966382274	77.60244178024027
55	F	E	0.18794681426712634	41.96664415770664	E	0.28242773734342536	63.06328947141345
56	I	E	0.16348161183665574	31.053332168372755	E	0.36145817453268264	68.65898025248306
57	L	E	0.4790866850314661	94.85437276937998	E	0.3489311248987297	69.08487341869949
58	M	E	0.2503189028122831	52.70464498712621	E	0.34203614841073465	72.01571104788019
59	Y	E	0.16455797221349633	39.21581035819831	E	0.3533519964511673	84.20731427427769
60	A	E	0.2803209570706281	32.62935940302111	E	0.3024668776291478	35.20714455603281
61	Y	E	0.39283081906776063	93.61551249203804	E	0.4572638319118089	108.97054378290318
62	K	E	0.20290355457800402	42.100458539390054	E	0.35361228203933026	73.37101240034063
63	L	E	0.2961896329497433	58.64258542771968	E	0.3845651032867982	76.14004479975318
64	R	E	0.5077193627994494	126.55412837139076	E	0.5385900682293653	134.24896040685158
65	Y	E	0.32166018804026386	76.65483941187529	E	0.4532224927295574	108.00745224238082
66	Y	E	0.20085566238798064	47.865912903679664	E	0.284735298424343	67.85526896750517
67	F	E	0.32456088953808326	72.4712010249586	E	0.4238201366434491	94.63479831111574
68	E	E	0.3568039299650258	66.77942353225423	E	0.627111308491025	117.37015249718024
69	E	E	0.16776936313642693	31.399714004613664	E	0.3098104928804267	57.98413184750066
70	V	E	0.18149515189812762	29.445773443952227	B	0.12238338989275405	19.855481176200417
71	R	E	0.2969370302712233	74.01452416540512	E	0.42941824135977597	107.03679084133775
72	A	E	0.2824732563833956	32.879887043027246	E	0.39716542106325015	46.23005501176232
73	E	E	0.1233088781895614	23.078489641958313	E	0.22221718987423852	41.59016925686248
74	Y	E	0.25392792675011366	60.513564223819586	B	0.16839168375281605	40.12942215513359
75	H	E	0.34854723098747936	69.19011082332453	E	0.5103683168054727	101.31321456905438
76	S	E	0.2260292405095099	28.407354947235206	E	0.21307646041542877	26.77944954501109
77	P	B	0.06591332607102947	9.544249615085068	B	0.21975792257036175	31.820947188188384
78	V	E	0.23196652410842755	37.63424887135129	E	0.2998569418155688	48.648790240157886
79	R	E	0.2649371508222284	66.03823421394866	E	0.4241470317648989	105.7228891377187
80	F	B	0.12239522826265468	27.329630518768163	B	0.14984222087865184	33.45826949999417
81	S	B	0.07478587253496527	9.399088460194436	B	0.20156135084566423	25.33223057428308
82	F	E	0.15607888121212565	34.85085338585554	E	0.31606866843516707	70.57497297488845
83	I	E	0.2278361787212563	43.277482148102635	E	0.3240105077167835	61.545795940803025
84	A	B	0.03237749382122676	3.7687402807907953	B	0.23587658661416827	27.45603468188919
85	L	B	0.0	0.0	E	0.23931654562756985	47.382282868802555
86	I	E	0.10668469455554672	20.264757730826098	E	0.25397754467997147	48.243034611960574
87	P	E	0.17437648882063084	25.249715581227345	E	0.2454796858873051	35.54545851648178
88	I	B	0.15588164422848855	29.6097183212014	B	0.11598621333184694	22.031581222384325
89	T	B	0.08742114319905529	12.943574462052126	B	0.08760924155820135	12.971424305107293
90	T	E	0.15516899352474442	22.97432118127366	E	0.23446074549914397	34.71425797860326
91	M	E	0.2033938263828251	42.82457014490383	B	0.13453454828795794	28.326249142029546
92	L	E	0.09702219358708797	19.209424108307548	B	0.13709843518245768	27.144119181774798
93	V	E	0.12239821971354739	19.85788716632593	B	0.0703649895490894	11.416015904444265
94	G	B	0.040659357823766826	3.411726714992274	B	0.0430608273994503	3.613234027087875
95	D	B	0.12613992220418557	19.598359712864312	E	0.30365393968950594	47.17871260955854
96	I	B	0.12821399742029854	24.354248809985705	E	0.350598077196274	66.59610476343224
97	L	E	0.2803741971768886	55.51128729905218	E	0.2519677652312091	49.8870978381271
98	Y	E	0.3660202622510296	87.22628869704288	E	0.5040613636410365	120.1228635692954
99	R	E	0.361852046479322	90.1952411054358	E	0.5478350872794641	136.5533738552792
100	W	E	0.43874687198754425	116.452194762934	E	0.5159055169996145	136.9316423220377
101	N	E	0.26644256334113975	44.99415567141827	E	0.3464819031525204	58.51039898536612
102	P	E	0.1749520604385644	25.33305835150413	E	0.4062272423376949	58.82170469049823
103	L	E	0.2546346868172948	50.415121642956194	E	0.43408503477176397	85.94449603446155
104	I	E	0.350787997383468	66.63218010298974	E	0.3735892115477517	70.96327073349543
105	A	E	0.13932422034087888	16.217339247678304	B	0.16302576352750062	18.976198874601074
106	E	E	0.11473557311070423	21.473909863399403	E	0.2614131327617098	48.92608192768161
107	V	E	0.3097078988600539	50.24700951105515	E	0.2536302137128895	41.1489658727792
108	L	E	0.16384890899988233	32.4404454928867	E	0.31458129033829957	62.283949674079935
109	I	B	0.005574119928617671	1.0588040804409267	B	0.12715273161116647	24.152661369541068
110	W	E	0.28428753346970165	75.45559713352822	E	0.38160206767529026	101.28482080237555
111	I	E	0.4294229320242172	81.56888593800005	E	0.3405339000149993	64.68441430784911
112	G	B	0.0	0.0	B	0.17161417744985663	14.40014562981747
113	T	B	0.0	0.0	B	0.10597627476983802	15.690847242422217
114	I	E	0.4527806556115155	86.00568553340736	E	0.3165958678932995	60.13738510633224
115	G	E	0.1792829521378503	15.043632513887019	E	0.3821726663327957	32.06810843198488
116	Q	B	0.11647680026847507	22.033916306787425	E	0.2651839571676108	50.16484917739693
117	L	E	0.22908035111994568	45.35561871823805	E	0.34643224703667225	68.59012059079075
118	L	E	0.39085789194561593	77.3859540263125	E	0.4099024803784318	81.15659209012571
119	F	E	0.2529538427326904	56.48206354378244	E	0.28385619197254097	63.382249105548674
120	S	B	0.06606137037161033	8.302593028303987	E	0.24194996045090836	30.408271029470164
121	T	E	0.28695370750926574	42.48636593382189	E	0.4035901690421949	59.755560428387376
122	L	E	0.29150229504248576	57.714539395461756	E	0.34275891760810284	67.86283809722829
123	R	E	0.18313141755791104	45.64733714048491	E	0.3158938249865272	78.73969481614176
124	V	E	0.1143013523277646	18.54425140165653	B	0.17428108851247934	28.27536380026465
125	S	E	0.2679445707990863	33.67527365802917	E	0.30591043652877054	38.446823662935884
126	E	E	0.30467686039222663	57.02332119100914	E	0.28532726265373165	53.401850478272415
127	L	E	0.38245493939047864	75.72225344992087	E	0.29100081177647197	57.61525072362369
128	W	E	0.3053010096436902	81.03299397962826	E	0.3019085974061364	80.13257992353672
129	Q	E	0.33794940881365687	63.92988966527947	E	0.4367597073215991	82.62183383402689
130	G	E	0.3267872244062865	27.4207159999315	E	0.45479368260748176	38.161737907593796
131	G	E	0.43761129626551215	36.71996386963912	E	0.5253001233922775	44.077933353846
132	V	E	0.32798930963735795	53.21298559556496	E	0.5456853755710432	88.53199533264606
133	F	E	0.3216664941020707	71.82491146805137	E	0.2884432387376603	64.40649077773217
134	E	E	0.3203486023652502	59.95644441868023	E	0.5275813053466277	98.74211710867485
135	Q	E	0.32284244342693846	61.072105023073945	E	0.4237037864662334	80.15204528581737
136	K	E	0.3019643257986554	62.654577959963014	E	0.48216168935263026	100.04372892377725
137	S	E	0.24146317914484866	30.34709235492458	E	0.289625426730622	36.40012363150458
138	T	E	0.1689368085347429	25.012783871654037	B	0.08190183148246175	12.126385169293286
139	H	E	0.19159473790783518	38.03347142208436	E	0.23518815203534027	46.687200060535396
140	P	E	0.2099557890987362	30.401598261497004	B	0.1396763970719018	20.22514229601138
141	S	B	0.05988004671943066	7.525724271698046	B	0.14745059435960828	18.53159069911557
142	F	E	0.08929428435111496	19.938520752760457	B	0.12519917667711428	27.955724160232847
143	Y	E	0.15701954462329815	37.41932767917818	B	0.24090616223473105	57.41034752215876
144	L	E	0.12532043719435165	24.812193360109685	B	0.06737490493562942	13.33955742820527
145	P	B	0.09377463785569498	13.578567561504634	B	0.20416673035858798	29.56334255592354
146	A	B	0.06062710794800534	7.056995365147822	E	0.2305667583133949	26.83797066767917
147	V	E	0.1323754239577662	21.47658878290799	E	0.26776937890300956	43.44290403322427
148	A	B	0.10822553809472481	12.597452634225968	B	0.1565420041772213	18.22148928622856
149	A	B	0.053891484207198276	6.2729687617178795	B	0.16305993893972165	18.9801768925836
150	N	B	0.09583178253060046	16.1831131159425	E	0.25748400223792123	43.48132345791776
151	F	E	0.19469727425699584	43.4739543688446	B	0.20764931877544762	46.3660163893697
152	T	B	0.12861423661901378	19.04262387381118	B	0.03031583626659612	4.488562717632221
153	S	B	0.03784120356307924	4.755882463807799	B	0.19208041630933992	24.140666721757842
154	A	B	0.024767571722065104	2.8829453484483785	B	0.20439975320473733	23.792131273031426
155	S	E	0.11436458146948504	14.37334059908488	B	0.15312561032276367	19.24482670536494
156	S	E	0.13424064619636034	16.871364413958567	B	0.12305677548166433	15.465775542535573
157	L	E	0.1986516614381981	39.33104244814884	B	0.29972929003859905	59.34340213474223
158	A	E	0.2520045373217381	29.333328144250316	E	0.39481782166121143	45.95679444136501
159	L	E	0.3019316435293768	59.779446102381314	E	0.4786086860111718	94.7597337433519
160	L	E	0.30205984336784975	59.80482838840057	E	0.36736153296635143	72.73390991200792
161	G	E	0.23916417029394815	20.06826552936519	E	0.5143921730369878	43.16264723953365
162	Y	E	0.25112353526697484	59.84524968947277	E	0.5773251795143576	137.58236353006654
163	H	E	0.18299310074207148	36.325960428308605	E	0.5052447439409657	100.2961341197211
164	D	E	0.293800782673524	45.64782760398543	E	0.5151503652028477	80.03891224156645
165	L	E	0.3486126321880404	69.02181504691012	E	0.3867517751633247	76.57298396458667
166	G	B	0.0	0.0	B	0.13291118796499163	11.152577782142448
167	Y	E	0.2064945479435508	49.20971572042759	E	0.41762673174995935	99.5246264433328
168	L	E	0.37846929244033706	74.93313521026234	E	0.37415876726432107	74.07969433066293
169	F	E	0.1330875292732603	29.717114411426294	E	0.26982287587865855	60.248749954945666
170	F	E	0.08169570091561093	18.241833057446765	B	0.19300849504897175	43.0968668594849
171	G	E	0.15050135382121113	12.628568599137825	E	0.273162731138394	22.92108476982264
172	A	E	0.23794438402931134	27.696726301011843	E	0.2283849804652789	26.584011726158465
173	G	B	0.0	0.0	B	0.05117178702434161	4.293824649212504
174	M	E	0.17306206209879782	36.43821717490188	E	0.22469025471317913	47.30853312985987
175	I	E	0.46194096880410934	87.74568702434057	E	0.26845004506522674	50.99208606013982
176	A	E	0.17316706588338873	20.156646468826448	B	0.162090668767738	18.867353844564704
177	W	B	0.08570374032370565	22.747486756717954	E	0.28194901442051357	74.83490740749272
178	I	E	0.3283771478759341	62.375239239033675	E	0.29131201191235734	55.33471666275227
179	I	E	0.33667874557690963	63.952127722333984	E	0.23152956464458133	43.97904080423822
180	F	B	0.13393798971079435	29.907013722523267	B	0.15068403811290937	33.646238870231535
181	E	E	0.06307777158658454	11.80563573014516	B	0.13785968200773152	25.80181808456703
182	P	E	0.2973550906551995	43.05701712687289	B	0.21046540446286863	30.47539056622338
183	V	E	0.15125132199677555	24.539014480756865	E	0.28581971717638555	46.371390914696796
184	L	E	0.028804694478364742	5.703041459771436	B	0.1240406917481767	24.558816559221505
185	L	E	0.32519551152717263	64.38545932726491	E	0.20636312956964198	40.85783602349342
186	Q	E	0.41337812432698035	78.19873977893486	E	0.3593975545565502	67.98723539546259
187	H	E	0.33952557692837837	67.39922227605238	E	0.3418900859510442	67.86860096214178
188	L	E	0.30727828846748484	60.83802833367733	B	0.20410997587899424	40.41173412428207
189	R	E	0.4074144581069793	101.55212782774565	E	0.5442130395421021	135.65054223626436
190	I	E	0.37074827115140807	70.42363410520996	E	0.47005860085005235	89.28763123146744
191	S	E	0.3958548969377994	49.751043447142635	E	0.5101922141254192	64.12095747128268
192	S	E	0.3115554150857355	39.156284567975234	E	0.5668297218157989	71.23915943780962
193	L	E	0.182495829732313	36.13234932870065	B	0.32870460715072647	65.08022516977233
194	E	E	0.21777933556325266	40.75958044401837	E	0.3927630737851574	73.50953688963006
195	P	E	0.22828910857352758	33.056262921446795	E	0.37937186500179143	54.93304605225941
196	Q	E	0.27044812786676364	51.16067234855568	E	0.5238665957093671	99.09984391034097
197	F	E	0.28193527052240386	62.95332655494756	E	0.2598360365447834	58.018788600084676
198	R	E	0.32117576254315683	80.05627057150727	E	0.30690488568893004	76.4991118068227
199	A	B	0.11232933562688026	13.075134666968863	B	0.12448248949736841	14.489761777493683
200	T	E	0.1512943825894385	22.400646286192266	B	0.2064431897401994	30.565978672933923
201	M	E	0.26791914400722516	56.41037577072126	E	0.28616277763331455	60.25157283069438
202	G	B	0.07611585984809809	6.38688179985391	B	0.14823058891702962	12.438028716027954
203	I	E	0.14072512620054337	26.73073772179321	B	0.09717926801497137	18.45920195944381
204	V	E	0.16116957652308123	26.1481520951047	B	0.22663375835689395	36.769060955822475
205	L	E	0.2398042034318998	47.47883423748184	B	0.20909503380291122	41.3987257426384
206	A	B	0.08347137932795168	9.716068553773576	B	0.0674547577064751	7.8517337970337024
207	P	B	0.07009755946221059	10.150126610128094	B	0.17802151338490735	25.777515138134586
208	A	E	0.18006626390712188	20.959713118788986	E	0.24765519834388622	28.82706508722836
209	F	E	0.3096790314460539	69.14823093158938	E	0.30904421606706906	69.00648300561585
210	V	E	0.08538147056636006	13.852289784686256	B	0.1691001592176213	27.434809831466882
211	C	B	0.09596996412308562	13.577830524134152	B	0.14994952229493527	21.21485841428744
212	V	E	0.262772390078458	42.632192566329024	E	0.3418388167308132	55.45992962640713
213	S	E	0.15191945988765393	19.093237718680346	B	0.135895178088916	17.07930598221496
214	A	B	0.0	0.0	B	0.03139106289781718	3.65391972130592
215	Y	E	0.3396106503835411	80.93261409290169	B	0.1918228130509524	45.713294578172466
216	L	E	0.4052054632722534	80.22662967327345	B	0.14168997967423522	28.053199075701833
217	S	E	0.25434156794436474	31.965648259247764	E	0.42192144909373397	53.02708772210049
218	I	E	0.26290412021975273	49.938637635742026	E	0.3099263490121288	58.87050999485386
219	N	E	0.4314066040543574	72.85163322665933	E	0.5036341271544148	85.04869505256603
220	H	E	0.4189956813885205	83.1748327124352	E	0.7771273769564762	154.26755559963007
221	G	E	0.1459032004974688	12.242737553742607	E	0.5158043733745737	43.28114496986048
222	E	E	0.40706388882364697	76.18607743223376	E	0.5586616943565262	104.55912271576744
223	V	E	0.31283686385344034	50.75465279158216	E	0.3483503324938932	56.51635794380923
224	D	E	0.25280478280146934	39.27827910386429	E	0.43389931509655544	67.41493658655182
225	T	E	0.40069964871529457	59.327589988786514	E	0.466513040140423	69.07192072319103
226	L	E	0.3611966473741601	71.51332421360996	E	0.3040336562168007	60.19562359436437
227	A	B	0.041136074795180486	4.788239106159009	B	0.06065058872656015	7.059728527771602
228	K	E	0.23233336967493512	48.20685087385229	E	0.47410514369481715	98.37207626523761
229	I	E	0.31723590844328164	60.25896080880135	E	0.33012682701383134	62.70759079127726
230	L	E	0.16480617412274487	32.629974414562255	E	0.2270681633534559	44.95722566235074
231	W	B	0.11393286402428314	30.240060769325233	E	0.446429088592269	118.49120869416004
232	G	E	0.15238767741298742	12.786850011723773	E	0.31740378634451055	26.63335171216788
233	Y	E	0.2582100832008756	61.53404492760066	E	0.31138945303734833	74.20722055333049
234	G	B	0.0	0.0	B	0.13520628130990306	11.345159064713965
235	F	E	0.2747576396375585	61.350633354670435	E	0.3739229841856339	83.49326313881019
236	L	E	0.35115320167228137	69.52482239909499	E	0.2372712938320521	46.977343465808
237	Q	E	0.0810246490628315	15.327432863215833	B	0.17219976838081902	32.575030184599534
238	L	E	0.09089387698497613	17.996078704255424	B	0.13037941748102821	25.813820867068777
239	F	E	0.41915468293283364	93.59304915207242	E	0.22462699276893297	50.15696121537504
240	F	E	0.17359218326867423	38.761398602062265	E	0.2593143597126732	57.90230338024279
241	L	E	0.18271766101161815	36.17626970369028	B	0.10106162352035136	20.009190840794368
242	L	E	0.3638861584310038	72.04582050775444	E	0.2632976390079273	52.130299547179526
243	R	E	0.32998840999242446	82.25291107471172	E	0.36083048976259385	89.94060787822414
244	L	E	0.07750417384583852	15.34505137973757	E	0.22721171026275716	44.98564651492329
245	F	E	0.3959238650256554	88.4058398215786	E	0.3185023476875917	71.11838921516235
246	P	E	0.3419164186716016	49.509497423647915	E	0.43597311974053043	63.128907738428815
247	W	E	0.354512231539012	94.09463649508457	E	0.5075998307482439	134.7271470771989
248	I	E	0.35727868490476133	67.86508619765941	E	0.3152905511579622	59.88944019245491
249	V	E	0.3661044375180469	59.39678394292793	E	0.4170677165976518	67.66506634080304
250	E	E	0.23061891608041174	43.16263633360986	E	0.5278176930833044	98.78635943747125
251	K	E	0.29183012161210053	60.55183193329474	E	0.23886013054225042	49.56108848621154
252	G	E	0.2545977094609898	21.363293800871652	E	0.3390679368876722	28.451190584244575
253	L	E	0.11043337219749408	21.864703361381853	B	0.16104367418548277	31.885037051983733
254	N	E	0.04158128560542036	7.021831700187337	E	0.2037263174645229	34.40326323023398
255	I	E	0.15658723149910986	29.743744623255918	B	0.17886893730110487	33.976154640344866
256	G	B	0.0474136103190478	3.9784760418713003	B	0.21093175006857767	17.699283148254352
257	L	B	0.041844036945581795	8.28470087485574	E	0.2251578473903817	44.57900220482168
258	W	E	0.19982580256462107	53.03776451670173	B	0.16894503760486856	44.84139188108422
259	A	B	0.08500730683302814	9.894850515364476	B	0.02715151182713632	3.160435976678668
260	F	E	0.13276423720457808	29.644926525410238	B	0.11478428243732425	25.63018242543013
261	S	B	0.0	0.0	B	0.05301984553584552	6.663534186945065
262	F	B	0.06566616640763005	14.662598297159715	B	0.10308403315208761	23.01763376252964
263	G	B	0.0	0.0	B	0.19666747944641122	16.502368200348364
264	L	E	0.11658437070060312	23.082539555012414	E	0.24836392235061566	49.173572986198394
265	A	B	0.05628938831122851	6.552084799426999	B	0.12248680440467645	14.25746403270434
266	S	B	0.1130130380896689	14.203478627109588	B	0.09113814817231497	11.454242462296547
267	M	E	0.1538108244969379	32.384869097830276	B	0.14063269446526627	29.610213819661816
268	A	B	0.13739383224827875	15.992642073699647	B	0.0705269480777942	8.209336756255244
269	N	E	0.1430756092245543	24.16117812975049	E	0.19455506875871362	32.85451446128397
270	S	B	0.06284404388727971	7.8982394357533146	B	0.009010401226778847	1.1324272261815655
271	A	E	0.10214520034244845	11.889701319861	B	0.1296495920925243	15.09121251956983
272	T	E	0.23657432462686132	35.02719450425309	E	0.2694011109055017	39.88752848066858
273	A	E	0.3236316872854217	37.67072840002309	E	0.2767713881551932	32.21618958126449
274	F	E	0.3208238755223844	71.6367631653932	B	0.22690806123955748	50.66630099418079
275	Y	E	0.3280188040093256	78.17016118346238	E	0.3095089883411424	73.75908701157763
276	H	E	0.386380096438768	76.70031294405983	E	0.6388960157435859	126.82724808525923
277	G	E	0.2165258820912064	18.16868676627313	E	0.4711348212687797	39.532922852663305
278	N	E	0.4310542922728933	72.7921383361235	E	0.5166686887932794	87.2498414765211
279	V	E	0.5144569775220618	83.46550003317931	E	0.4768192123791066	77.35914901638627
280	L	E	0.20261458204412408	40.11566109891613	E	0.2959113623919727	58.587490639986676
281	Q	E	0.3201172216173103	60.556574813346586	E	0.5604445145799084	106.01928882308127
282	G	E	0.4283920558632843	35.946377407488185	E	0.47493436676017653	39.85174271484641
283	V	E	0.27994510584032045	45.41829397153359	E	0.2823107069602171	45.802089097225625
284	S	B	0.0	0.0	B	0.20668492128680133	25.97616090732519
285	I	E	0.38409731646610806	72.95928526273723	E	0.3864346103947001	73.40325424447329
286	F	E	0.6039091707828892	134.84687874411134	E	0.5087778674869806	113.6050100311679
287	A	E	0.10041573284850505	11.68839130356599	E	0.265206106053548	30.86999074463299
288	F	B	0.07432009087524132	16.59493309153263	E	0.2062924301873912	46.063036736542585
289	V	E	0.3696881977934744	59.97821321001329	E	0.27867941982465283	45.21294907235168
290	F	E	0.5143501410279311	114.84924299012673	E	0.46951598134559014	104.83822347465681
291	S	B	0.02970468993017067	3.73328543042385	B	0.17985803071636375	22.604557300432596
292	N	E	0.26033735613442593	43.963169330420506	E	0.2813565694204251	47.51268387802718
293	V	E	0.5408610270462988	87.74929302799153	E	0.3788167377336451	61.459227529906585
294	M	E	0.215814401788069	45.439722296477925	E	0.26871932908554996	56.57885473896255
295	I	E	0.17553729109025026	33.343308442593035	E	0.21064131359780525	40.0113175179031
296	G	E	0.31407574244687375	26.354095548717176	E	0.203072559739464	17.039818487738422
297	L	E	0.46423852549391786	91.9145856625408	E	0.392291928464925	77.6698789167705
298	L	B	0.08852876955897492	17.527811084981444	E	0.23630944262332804	46.78690654499272
299	V	E	0.2807501812395422	45.54890940430333	E	0.2800817234807421	45.440458817515605
300	L	E	0.5254655751982389	104.03692923349932	E	0.40190762142344794	79.57368996562846
301	M	E	0.3062968103432068	64.4907934177622	E	0.3111198004672029	65.50627398836957
302	T	E	0.08008783647257303	11.857805068129164	B	0.13219483750848932	19.57276764150693
303	I	E	0.39659020474229895	75.33230939079968	E	0.27175703935961854	51.62024962635954
304	Y	E	0.38727336385003797	92.29111533910255	E	0.46562834716350165	110.96389141253408
305	K	E	0.18065626350535682	37.484368114726486	E	0.3124636268509633	64.83307793530638
306	L	E	0.22216450591804582	43.98635052671389	E	0.297012189361876	58.80544337175783
307	T	E	0.3412080552084282	50.519264654159876	E	0.4648209821128332	68.82139461162608
308	K	E	0.3910655667738762	81.14219444991159	E	0.4736822970252143	98.28433980976172
309	G	E	0.22154828378476948	18.590116492380005	E	0.4374614657879228	36.7073915942646
310	Q	E	0.38818114116756863	73.43222647466895	E	0.5440718342396722	102.92206888311878
311	F	E	0.3061060593691653	68.35042199654092	E	0.3849799536569829	85.9621738520677
312	F	E	0.35192583899513796	78.58152058922435	E	0.3758980725247534	83.93428061405218
313	L	E	0.2773759248125426	54.91765935363531	E	0.43537796305596677	86.20048290545087
314	K	E	0.3988613083547347	82.7597328705239	E	0.7793929630812285	161.7162459097241
>3mk7A
1	M	E	0.40647391741600625	85.58308331194011	E	0.5882406290887532	123.85406445463698
2	N	E	0.576820332078154	97.40764947803787	E	0.8055432166347648	136.03208299311274
3	T	E	0.47718473757824253	70.65197224583459	E	0.7310232998924593	108.23530978207752
4	A	E	0.41548935385761643	48.36296078902655	E	0.6017677951294843	70.04577135307197
5	T	E	0.3731724972663387	55.25191994525411	E	0.5681309697314199	84.11747137843402
6	S	E	0.468044608645667	58.82384641458743	E	0.6808967308668827	85.57510113534983
7	T	E	0.34126299222075873	50.52739862820554	E	0.4570306341653494	67.66795569452164
8	A	E	0.19771308619178024	23.01380323272322	E	0.45596871982852927	53.07475898804081
9	Y	E	0.21137285910774448	50.372266053966584	B	0.21453351269440515	51.12548141020369
10	S	E	0.16585978471991675	20.845257743599138	E	0.2197370803760729	27.616556261664844
11	Y	E	0.17262460742978114	41.13817019659115	E	0.2153430852732598	51.31841065147054
12	K	E	0.28359390571886983	58.84289949760831	E	0.36363488818208817	75.45060294890148
13	V	E	0.12866927997196048	20.87530398265087	B	0.1055290580492531	17.121034377910824
14	V	B	0.09723659910560004	15.77566583889255	B	0.05888497160475126	9.553497793154845
15	R	E	0.24271036709066943	60.49798610102026	E	0.29670520681090673	73.95673984968661
16	Q	E	0.26334310234256886	49.81661467014375	E	0.21233377645160834	40.16718049135075
17	F	B	0.012856376166025446	2.8707002341118217	B	0.13590380820039472	30.345961333066136
18	A	B	0.06454467504472236	7.513000175205683	B	0.15450657752583288	17.984565624006947
19	I	E	0.2672061403303839	50.75580635575643	E	0.31731431865194415	60.27385482793679
20	M	B	0.03441371685911605	7.245808084686885	B	0.10569539134946343	22.254164648629526
21	T	B	0.0	0.0	B	0.03717152490012546	5.503615976712576
22	V	E	0.1780905538507581	28.893411456746993	E	0.29779469969302697	48.3142120781967
23	V	E	0.266262827462341	43.198481127490204	E	0.26507953530750256	43.00650380828922
24	W	B	0.06051189088004395	16.061066077381266	B	0.17457643372485732	46.336077039251634
25	G	B	0.0	0.0	B	0.06670681564004247	5.5973689003559635
26	I	E	0.31913405341288015	60.61951344577658	E	0.3254191217247399	61.813362171614344
27	V	E	0.2858031472307086	46.368702606710166	E	0.2638297982355756	42.80374646573979
28	G	B	0.07041646297404996	5.908645408152532	B	0.028562939880237087	2.396716285350694
29	M	B	0.0	0.0	B	0.09891834216711934	20.82725694328698
30	G	E	0.2994599068312585	25.1276807822109	E	0.24942322722900678	20.929102996785957
31	L	E	0.21761597056644344	43.085786012450136	B	0.2052042953184689	40.62839843010366
32	G	B	0.03151764801116626	2.6446458446169605	B	0.0	0.0
33	V	E	0.09822290398308178	15.935683942215189	B	0.17210357993918418	27.922084809333242
34	F	E	0.49946490088722556	111.52551771910859	E	0.33363015921063177	74.49627825014197
35	I	E	0.18362032250462829	34.87868025975414	B	0.11241287934589707	21.352826431753147
36	A	B	0.0	0.0	B	0.014729655433652261	1.7145318924771233
37	A	E	0.2593294340458239	30.185946122933906	E	0.285760883596903	33.26256685067951
38	Q	E	0.25217044880146133	47.703083799772436	E	0.35335149172823715	66.84350169023062
39	L	B	0.0596535635992283	11.81080905701121	B	0.09277782554908307	18.36908168046296
40	A	E	0.14094991931485348	16.406570608248945	B	0.1932485481501225	22.49413100467426
41	W	E	0.3335347520742035	88.5267938955351	E	0.3716920745055018	98.65451041525029
42	P	E	0.18751783306505376	27.15258222781979	B	0.269059858708001	38.959867540918545
43	F	E	0.2048323483225431	45.73701505694065	E	0.3126875782688379	69.82000935164882
44	L	E	0.28429456370327727	56.28748066761187	E	0.3647802093054896	72.22283364039389
45	N	E	0.21469758113577864	36.255980526398936	E	0.4191728479690866	70.78571883653966
46	F	E	0.12626143260740558	28.19291528690759	B	0.22798083745772643	50.905841195935736
47	D	E	0.1810015284117092	28.122207469327257	E	0.457452074645739	71.07432883770848
48	L	E	0.259670059705201	51.41207512103275	E	0.4216089440070525	83.47435482395633
49	P	B	0.179657204217697	26.014363170722525	E	0.3631051780069299	52.57762977540345
50	W	E	0.2435347172616081	64.63898465557602	E	0.4134178416257168	109.72936352429777
51	T	E	0.19411969188774927	28.741361580900158	E	0.24966336146895143	36.96515729909295
52	S	B	0.07823121332740438	9.832098890988183	E	0.3868327394874479	48.617138698782455
53	F	B	0.12179347210419585	27.19526438614589	B	0.17733683874961748	39.59754272440208
54	G	B	0.09291765931002854	7.796720792704495	B	0.19906942510086542	16.703915460213615
55	R	E	0.19937404009668352	49.695973234499334	E	0.3065418790033473	76.40862876037434
56	L	E	0.10582026752491908	20.951354767258728	B	0.15139579976880047	29.974854396224806
57	R	E	0.16470621712385342	41.0546716802917	B	0.13996016330683597	34.886470305861934
58	P	B	0.09282812884580391	13.441513056872408	B	0.17078934942044152	24.730297796079935
59	L	E	0.1869057180183262	37.0054631104484	B	0.10912234446255004	21.605132980140283
60	H	E	0.11561356362799237	22.950448515792765	B	0.1292844749753153	25.664261127349842
61	T	B	0.1036238507129322	15.342547336556743	B	0.13730109041570465	20.32879944694923
62	N	B	0.09900285311267917	16.71861180513813	B	0.16609039466434145	28.04768494696734
63	A	B	0.029386380708448248	3.4205747144633762	B	0.10494948217031401	12.216119724624551
64	V	B	0.03189724819761827	5.175009547581589	B	0.07784044383759825	12.628833608211941
65	I	E	0.1349258640332164	25.629167873109456	B	0.08457342760571229	16.064722573705048
66	F	E	0.2069209857765225	46.203386914039704	B	0.22828407409383042	50.97355090441139
67	A	B	0.055167621637263756	6.421511158577501	B	0.07918123348828807	9.216695578036731
68	F	B	0.06271900152647686	14.004525850847017	B	0.13728188317371795	30.65367169385948
69	G	B	0.09992165278029139	8.38442588479425	B	0.15543460350854177	13.04251758040174
70	G	E	0.05992395087652838	5.028218718049496	B	0.18397005335979666	15.436927177420538
71	C	B	0.030091676092185632	4.257370333522423	B	0.09186486897308488	12.997041662312048
72	A	B	0.007871783681144967	0.9162756204852742	B	0.19957312860838453	23.23031217001596
73	L	E	0.17711030449444104	35.066069186854385	E	0.3476881149892844	68.83876988672843
74	F	E	0.1755780061591397	39.2048129952743	B	0.16967708065772238	37.88719534006283
75	A	B	0.028688476347824537	3.3393386468867763	B	0.031200083446105392	3.6316897131266677
76	T	B	0.1581261654657024	23.4121600588519	B	0.23090123274480157	34.18723652019532
77	S	B	0.08388514624475887	10.542685180041296	B	0.2285724032567012	28.726979641302208
78	Y	B	0.07081000993926555	16.874733468626374	B	0.13654387838591925	32.53977165814842
79	Y	B	0.1155391523431111	27.534135394886807	B	0.16338197926829484	38.93555947942735
80	S	E	0.14689843758314822	18.46219563545007	B	0.07724778224923809	9.708501273084243
81	V	E	0.10850615395588831	17.60403841780332	B	0.11432204625725516	18.54760878477708
82	Q	B	0.1063228395464789	20.11309155700741	B	0.11151319835084184	21.094951732028747
83	R	E	0.19105618408071687	47.622664443959486	E	0.2643514773344173	65.89224924037684
84	T	E	0.18393274127824769	27.233081673657352	E	0.24863035078307166	36.81220973694159
85	C	B	0.1260855173655052	17.83857899687167	B	0.08066773844751796	11.41287163555484
86	Q	B	0.11050503725728242	20.904237897960115	E	0.3735808136011346	70.67028250892663
87	T	B	0.20208441350686623	29.920618263826615	B	0.14094899714369113	20.86890851709491
88	T	E	0.24103731758250144	35.68798524126516	E	0.31188456245725493	46.17762831742117
89	L	E	0.14375002832407585	28.46106810788378	B	0.07535385259553876	14.919309275390718
90	F	E	0.26906252131891306	60.078970385300096	E	0.26138629267126123	58.36494529056592
91	A	E	0.17681025561807445	20.58071375394387	E	0.1696074631301376	19.74230870834802
92	P	B	0.19472774234695814	28.19657709183954	E	0.31709280067928663	45.91503753836071
93	K	E	0.2314846878447886	48.03075788091519	E	0.5114104851212065	106.11256155779914
94	L	E	0.24004374640309517	47.52626135034882	E	0.2610975512775723	51.69470417744654
95	A	B	0.06345310365116037	7.3859412649950675	B	0.16406506786096664	19.097173899016518
96	A	E	0.1026577470374902	11.94936175516386	E	0.29671316974165685	34.53741295792886
97	F	E	0.3875179890403624	86.52889177282252	E	0.3945577297426353	88.10079547423304
98	T	B	0.045056442073399636	6.67105681338755	B	0.13781511973234883	20.40490662757157
99	F	B	0.011461320435346076	2.559198240008425	B	0.21982201562863096	49.08405786971701
100	W	E	0.43279021875655205	114.87117986236404	B	0.2897972444461406	76.91798462089464
101	G	E	0.21307690310464644	17.879282939510883	E	0.2597581371769308	21.796305290516262
102	W	B	0.039973267686332664	10.609704709306417	E	0.315000055875421	83.60731483045426
103	Q	E	0.19505627589632174	36.89879571130718	E	0.28835848937191194	54.548775434484575
104	L	E	0.37934555807725756	75.10662704371623	E	0.3442447857971462	68.15702513997698
105	V	B	0.16115062544084893	26.145077471523333	B	0.11253838705657974	18.2582279160595
106	I	E	0.14796057966626086	28.10511210760625	B	0.17833415017994264	33.8745718266801
107	L	E	0.29874769636561616	59.14905640342835	E	0.30337937942846305	60.066083333041405
108	L	E	0.25558288586607164	50.602855572623525	B	0.20261176193842728	40.11510274618922
109	A	B	0.024415629914237555	2.8419793220172513	B	0.1233659798453503	14.359800053998777
110	A	E	0.16126242085995315	18.770945788098548	E	0.2747031383543723	31.97544530444894
111	I	E	0.27514431934017214	52.2636634586657	E	0.29255434321207013	55.57069749313272
112	S	B	0.03740993501608894	4.701680632822058	B	0.08649554122567227	10.870759621242492
113	L	E	0.26945117916288924	53.34863896246044	E	0.25317192831509233	50.125510087105134
114	P	E	0.42313733683743165	61.270286374060106	E	0.48648833657415214	70.44351113593723
115	L	E	0.25712101295536166	50.90738935503206	E	0.4053388460148816	80.25303812248642
116	G	B	0.09138527901702152	7.668138762318276	B	0.25013929167231574	20.989187964224012
117	F	E	0.2978158975481541	66.49931176352732	E	0.34217627115541277	76.40453958629212
118	T	E	0.22690046151670373	33.59488233216315	E	0.4217581770655839	62.445515696330354
119	S	E	0.1678554654474672	21.09607489743768	E	0.3627581583908583	45.59144534656307
120	S	B	0.09878127112139895	12.414830154537421	B	0.3142227778604014	39.491518721495254
121	K	E	0.16391706503746967	34.011151824624584	E	0.40323468096981574	83.66716395442707
122	E	E	0.18051038356511578	33.78432338804707	E	0.29514782572598697	55.23986706287572
123	Y	E	0.14123041744230452	33.65662078067559	B	0.2119067886169058	50.49950679529482
124	A	B	0.041823125110208415	4.86821176282826	B	0.1644143421977035	19.13782943181269
125	E	B	0.12183124151154097	22.80193516130001	E	0.3046875114719654	57.02531464709304
126	L	E	0.21055108685211127	41.68700968584951	E	0.29858929116234345	59.11769375723238
127	E	B	0.08926205412205657	16.706286049484106	E	0.27424733690181613	51.3281315745439
128	W	E	0.12664988608757763	33.61541276536486	B	0.22462637156390736	59.620331540492295
129	P	E	0.2523458703668322	36.53968202911731	E	0.3126566925771762	45.27268908517512
130	I	E	0.3121515201581339	59.293181254037535	E	0.25605162133758036	48.63700547307339
131	D	B	0.026305123256407492	4.087027000348032	B	0.15394353092938534	23.9182064004986
132	I	E	0.27814174290908017	52.83302406557978	E	0.24976093288319282	47.442089201162474
133	L	E	0.38033884988728917	75.30328888918439	E	0.3768777169337282	74.61801917570885
134	I	E	0.19539557357054538	37.115389199725094	B	0.27812096066919606	52.82907647911379
135	T	B	0.05992125231256819	8.871940617398845	B	0.1313636210383186	19.449697730933455
136	I	E	0.36374974281912753	69.09426364849327	B	0.2541265831882047	48.27134447659948
137	V	E	0.1868286786779773	30.31108482871504	E	0.33598629794193596	54.51041697809969
138	W	B	0.14451279365808098	38.356585692727855	B	0.261189233758247	69.32484642411391
139	V	E	0.19313576248380254	31.334346105372127	B	0.13151801258975307	21.337482362561538
140	A	E	0.20829822523607555	24.245913417479194	E	0.2361153569638474	27.483827550591837
141	Y	B	0.07160396258781493	17.063940324302177	E	0.3845351097435493	91.63856200298524
142	A	B	0.02512937024877776	2.9250586969577315	B	0.1963540300370155	22.855609096308605
143	V	E	0.33835533606937873	54.89476972389601	E	0.36237574300680364	58.791840545423824
144	V	B	0.1276916766524816	20.716697620098618	B	0.14035111714168086	22.770565245066305
145	F	E	0.10849425573400667	24.22568236284635	B	0.13999420655965533	31.25930638270544
146	F	E	0.32626091891527764	72.85080058459235	E	0.3357558561043299	74.97092510953583
147	G	E	0.12538810474540824	10.521315869187205	E	0.1925773421688358	16.15916478138701
148	T	B	0.0	0.0	B	0.10732355149603034	15.890325034502252
149	L	E	0.18327643182203776	36.28690073644526	B	0.07179324036618154	14.214343660100283
150	A	E	0.3289689075759241	38.29198084183757	E	0.3593328424487375	41.82634286103305
151	K	E	0.2789249657577004	57.874141145065266	E	0.4487977644479778	93.12104814531092
152	R	E	0.20718056131695672	51.64182671386463	E	0.29069199970964316	72.45788784762566
153	K	E	0.3296986211510261	68.40916690262641	E	0.45159545453788175	93.70154086206509
154	V	E	0.32150586130174796	52.161110937595595	E	0.3223830085469604	52.30341930665886
155	K	E	0.2807765839517216	58.25833340414272	E	0.4964380776122329	103.0059367237622
156	H	E	0.24566652294229388	48.76726146927476	E	0.41092431843953725	81.57258645343254
157	I	E	0.12348834706228129	23.45661152448033	B	0.1707885731929501	32.44128947800087
158	Y	E	0.23097819340161274	55.04441326953833	E	0.31038510381677015	73.9678740905745
159	V	E	0.16018915458729505	25.98908844024275	B	0.25084128953503365	40.69649081416386
160	G	E	0.13537472413232637	11.359293101943505	E	0.2634133886442555	22.103017441139478
161	N	E	0.111286701553342	18.792985291312863	E	0.3853318021815956	65.07098143440605
162	W	B	0.17758302493270767	47.13408647763927	E	0.2850569264573618	75.65980942031297
163	F	E	0.15770223980660913	35.21333312641775	E	0.24468480925527933	54.63567105861132
164	F	E	0.2246750431928281	50.16769039452659	E	0.2727924108974551	60.911817429292746
165	G	E	0.14717220340616063	12.34921958781094	E	0.27539749484712556	23.108603792622304
166	A	B	0.06105742369699889	7.107084118330671	B	0.22038528285339776	25.6528469241355
167	F	E	0.12212566348628248	27.269439399852015	E	0.22800804272394934	50.91191585983064
168	I	E	0.2840896118553252	53.962821771919025	B	0.22290317797525755	42.340458656400166
169	L	E	0.23843470289254526	47.207686825695035	E	0.2695649969668287	53.371173749462415
170	T	B	0.07624459611346915	11.288774900560242	B	0.20115020568216396	29.782299453301196
171	V	E	0.16834497184851932	27.312288232703775	B	0.11635746966187158	18.877835877942047
172	A	E	0.12628838414246418	14.699967914182832	B	0.24009167154278604	27.9466705675803
173	I	E	0.16297586225327257	30.957265035009122	E	0.23707901717645702	45.033159312668005
174	L	E	0.16291447366351947	32.25543664064022	B	0.13587697244257704	26.90228177390583
175	H	E	0.09729784965769248	19.314596135548534	E	0.21546259771588902	42.77148027258113
176	V	E	0.11436138822416246	18.55399162548812	B	0.20277308130534977	32.89790471097995
177	V	E	0.2689962399579185	43.6419499707727	E	0.32718105130985176	53.08185376451035
178	N	B	0.15071935029693723	25.45197668464379	E	0.2796112516851116	47.2179520720648
179	N	B	0.11000156275618098	18.575963902636282	B	0.17896882441662174	30.22246537923491
180	L	E	0.26803147156281626	53.067551054721996	E	0.22786095436348022	45.11419035442545
181	E	E	0.31725979916371816	59.37834401148149	E	0.31493212982297414	58.94269741766784
182	I	E	0.12252150832032782	23.272960505446267	B	0.15646310059438245	29.720165957902946
183	P	E	0.2596655099926156	37.599565846930744	E	0.3451768982437339	49.98161486569267
184	V	E	0.2922831546113528	47.42001900414588	E	0.3286289970401704	53.31676847979725
185	T	E	0.22683401681029244	33.5850445289319	E	0.40657144863267125	60.196968684553305
186	A	E	0.2793777340025565	32.51956823789758	E	0.30595943220000166	35.61367790808019
187	M	E	0.2575597071075002	54.22919633148417	E	0.4427672250096625	93.22463922578444
188	K	E	0.3687302795970536	76.50784571359266	E	0.6208527740548644	128.8207420886438
189	S	E	0.2376596968805052	29.869070703941894	E	0.3216952234251523	40.43065568007314
190	Y	E	0.22545898342743492	53.729130340592015	E	0.45033564325353814	107.31948714375068
191	S	E	0.23913170708111703	30.05407294595479	E	0.3246499460669426	40.80200522169335
192	L	E	0.22963127546875045	45.4646962300579	E	0.37042148096192573	73.33974901565168
193	Y	E	0.2450492317723339	58.39768242366489	E	0.3849443842352397	91.73609620709998
194	A	B	0.07883439379313673	9.176323437521114	E	0.3317673561701858	38.61772025820963
195	G	E	0.11270255934001092	9.456871754220316	B	0.23156248461076517	19.430408083689304
196	A	E	0.14424537398015208	16.7901615312897	E	0.2766816047707151	32.205738795311234
197	T	E	0.16860315979535476	24.963383839300224	E	0.2918112737405292	43.20557719002275
198	D	B	0.14588577716105508	22.666273197513128	B	0.23670757487153624	36.77725590779058
199	A	B	0.06609129471688219	7.693026705045087	B	0.14874579580319808	17.314010631492255
200	M	E	0.13771732882050436	28.996383583157193	B	0.10627429434251648	22.376052673816847
201	V	E	0.1264026887288998	20.5075722193767	B	0.14770173906123665	23.963130145295036
202	Q	E	0.19384502545807725	36.66966346590447	E	0.3476139562855777	65.75813211054272
203	W	B	0.15971163934909843	42.39066331603771	B	0.26323748259544905	69.86849263048408
204	W	E	0.21591965267773988	57.309394213725724	B	0.15263866689942007	40.51335496844408
205	Y	E	0.1986319085807337	47.33597013387465	E	0.29442274465996454	70.16388427991615
206	G	E	0.12481578551519769	10.473292562580237	B	0.17941909077819004	15.055055907197925
207	H	E	0.1425442234721576	28.296453801458	B	0.15184688493875192	30.14312512919164
208	N	E	0.11769644089259293	19.87539797353217	E	0.23302611688171976	39.351120357816015
209	A	E	0.21270714229083984	24.75911136265376	E	0.33473791994321533	38.963493881390264
210	V	E	0.18334129817031397	29.74529221515174	B	0.2316883623910586	37.58911991432535
211	G	B	0.0	0.0	B	0.029000041270871302	2.433393463038811
212	F	E	0.24719468555386653	55.19610133732286	B	0.19850200215847294	44.323512061965424
213	F	E	0.3352310265651587	74.85373592173428	B	0.298868230552506	66.73428720006906
214	L	E	0.16602703827608434	32.87169330828194	E	0.2763324090757937	54.7110536729164
215	T	B	0.0	0.0	B	0.11616042326967238	17.19871226930769
216	A	B	0.13579384518912102	15.806403580013688	B	0.07360121479798454	8.567181402485401
217	G	B	0.07781734254761566	6.5296532131704295	B	0.1955891799170496	16.41188808683963
218	F	E	0.20083988187062762	44.84553722289244	E	0.29191243346064866	65.18112726742824
219	L	B	0.10359930791013856	20.511626973128337	B	0.06556105572324408	12.980433422645097
220	G	B	0.10029630101133277	8.415862617860933	B	0.0	0.0
221	I	E	0.18678085279034684	35.47902298752638	B	0.047050664697602745	8.93727375930964
222	M	E	0.21249489066843058	44.74079923023806	B	0.11652618768552987	24.534588817188315
223	Y	B	0.10745840942962337	25.608413551173545	B	0.05377914647062204	12.81610839541394
224	Y	E	0.15934456528185048	37.97340335231779	B	0.16900055016947613	40.274521110887854
225	F	E	0.30126648960798985	67.26979446456805	B	0.17710995798273607	39.54688251796514
226	V	E	0.18332358297449133	29.742418101781475	B	0.0681740972469313	11.060565537342134
227	P	B	0.05734469727766926	8.30351216580651	B	0.18091268597428634	26.196156929076665
228	K	E	0.26654474161545577	55.30536843779092	E	0.4240171158148974	87.97931136043307
229	Q	E	0.3197916103825231	60.494978936061884	E	0.2997587015869674	56.705353579206616
230	A	E	0.17045359960288353	19.840798993775643	B	0.09356453764264167	10.89091218160349
231	E	E	0.1451252031990358	27.16163303073154	E	0.4355732427618172	81.5218881153017
232	R	E	0.3187024571305163	79.4397744643525	E	0.39644963788397264	98.81903673895901
233	P	E	0.25177856196469806	36.45753577248828	E	0.26647484576776237	38.585557667172
234	V	E	0.1089368540408477	17.67391519958713	B	0.08303981617617587	13.472379776422773
235	Y	E	0.2899938311395082	69.1084298988562	E	0.21421828318403255	51.0503590655868
236	S	B	0.1801788730125629	22.644880760218907	B	0.1254301423951412	15.764060296221347
237	Y	B	0.12283141164196207	29.27195370839598	B	0.16812768074679635	40.066507598769036
238	R	E	0.37843453384407044	94.328591905973	E	0.5056503102103957	126.03839632304324
239	L	E	0.22551600493254653	44.64991381659489	B	0.14390424388384704	28.491601246562876
240	S	B	0.0	0.0	B	0.09266199250645155	11.64575921821083
241	I	E	0.1527304451748454	29.011148060961883	B	0.195448454588249	37.1254339490379
242	V	E	0.3738001545579397	60.645337075480136	E	0.31095635238507047	50.44955861095384
243	H	B	0.07551781619779102	14.991041693423496	B	0.09748338289260497	19.351426338011013
244	F	B	0.10103853960200673	22.560895507732084	B	0.050346973837261666	11.241975788122158
245	W	E	0.3844957176355534	102.05285337482859	E	0.25139567359774456	66.72543968631336
246	A	E	0.18758039215722708	21.834357647101232	B	0.12340712677714713	14.364589556859928
247	L	B	0.08040302047030462	15.918994022915612	B	0.09902045246332333	19.605059383213387
248	I	E	0.12189020571821217	23.153044576174402	B	0.14795519441700009	28.104089179509163
249	T	E	0.3104930544108647	45.971601636072634	E	0.30244862659624616	44.780543653840205
250	V	E	0.15114147675753803	24.52119318914297	B	0.12044004464739723	19.54019284359373
251	Y	B	0.09693215578367012	23.099902044806427	B	0.09825509069724153	23.41517066405963
252	I	E	0.2661128952240173	50.54814444780209	E	0.3158918519664745	60.00365728103183
253	W	E	0.301787343939116	80.10039682832017	E	0.4126912690495451	109.53651663113027
254	A	B	0.012804163129863114	1.4904045883160666	B	0.14631877651232958	17.031505586035163
255	G	B	0.07769268474822465	6.51919317722353	B	0.17224102937176552	14.452744774584845
256	P	E	0.18347893600620305	26.567749933698202	B	0.24689470810663988	35.75035373384146
257	H	E	0.09984911855463702	19.821048524280993	B	0.1293115177941459	25.6696293973159
258	H	B	0.07363944298750094	14.618165827448811	B	0.07898876049306705	15.68005884547874
259	L	E	0.21661288155077907	42.887184418238746	B	0.15630297160733828	30.946425348536906
260	H	E	0.24238538492577355	48.1159227616153	E	0.2793423449706769	55.45224890012907
261	Y	B	0.16198797520248165	38.6033543705034	E	0.2985439041808289	71.14599780533334
262	T	B	0.02404186442995429	3.559638447499032	B	0.2802026228432143	41.48680033816631
263	A	E	0.15076040076079497	17.548510648556537	E	0.2799855602704349	32.59031921547863
264	L	E	0.15375612680245052	30.44217554561718	E	0.26612394368526177	52.68987961024498
265	P	B	0.07276831108176188	10.53685144463912	B	0.19972428040875398	28.92007580318758
266	D	E	0.16258503259405516	25.26083651413835	E	0.3859063933582766	59.958276336075436
267	W	E	0.38785221978323065	102.94373617486508	B	0.2841184288233791	75.4107133783013
268	A	E	0.11295637400944974	13.148121934699951	B	0.15809961697599909	18.402795416006295
269	Q	B	0.12166565419429906	23.015491803935554	E	0.29809625106319615	56.39086781362481
270	S	E	0.1811343871191514	22.764969773134947	E	0.35610271460476284	44.754989171526596
271	L	E	0.3271369968804047	64.76985401235133	E	0.37558273315834345	74.36162533802042
272	G	B	0.015466823879070418	1.2978211916927986	B	0.13555918663434408	11.37477135048781
273	M	E	0.16510531818751495	34.76292474438127	B	0.12444540817487257	26.201980691219422
274	V	E	0.29966803973681944	48.618142766901585	B	0.2236246353275746	36.2808608355457
275	M	B	0.04170930477924312	8.781894121269639	B	0.12204908121660919	25.697434050157067
276	S	B	0.015439410306985299	1.9404250873819124	B	0.0	0.0
277	L	E	0.3005646995825404	59.50880487034718	B	0.16324944222049395	32.3217570652356
278	I	E	0.22004422453887007	41.79740045115837	E	0.2594137469526391	49.27564123365379
279	L	B	0.0	0.0	B	0.16403595200041696	32.47747813656255
280	L	E	0.11793129494582645	23.34921708632418	B	0.2624678343429106	51.96600652155287
281	A	E	0.29119666778996234	33.89529213075162	B	0.185741971162267	21.62036544328788
282	P	B	0.05030685652277518	7.284432824497847	B	0.12717548913847893	18.41501082725175
283	S	B	0.06246633343452512	7.850768786051118	B	0.16227081864925189	20.394196487837977
284	W	E	0.3707842813312747	98.41356395094694	E	0.3371971252465848	89.49886098294854
285	G	B	0.11777112972395289	9.882175495136886	B	0.07164168040400073	6.0114534026997015
286	G	B	0.0	0.0	B	0.1375454976013945	11.541442703733013
287	M	E	0.24356176287313674	51.281929172938945	B	0.1855593641070384	39.06952411273694
288	I	E	0.3902085607683189	74.12011611794217	B	0.24165328895790839	45.902042237554696
289	N	B	0.09261283329340284	15.639529158256938	B	0.1396346322412896	23.580100346586576
290	G	B	0.08299492394488774	6.96410406821553	B	0.2248427839802582	18.866558003783464
291	M	E	0.3891855597685501	81.94301960926823	E	0.2962593769582045	62.37741181854996
292	M	E	0.16127872243982977	33.95723500970616	B	0.18639711823681945	39.245913244762335
293	T	B	0.11423741449406985	16.913991589991983	B	0.13867890111649517	20.532798099308273
294	L	E	0.32624671630306284	64.59358736084342	E	0.29136638862252084	57.6876312833729
295	S	E	0.40016961357800085	50.29331703448315	E	0.46430945994371864	58.354412925726564
296	G	E	0.21208960345542438	17.79643862594466	E	0.32953474735421817	27.651260650492446
297	A	E	0.1970326815013334	22.93460412675521	E	0.4493972549948062	52.30984048139545
298	W	E	0.47063934013163444	124.91709365773842	E	0.41860664871263065	111.10657670130644
299	H	E	0.44212416466304566	87.76606792726119	E	0.5444862603740711	108.08596754685685
300	K	E	0.2727695168060891	56.59694704209542	E	0.4218669814113799	87.53317997304723
301	L	E	0.21175746567510073	41.925860629013194	B	0.15184750416595877	30.064287349818176
302	R	E	0.4034158016222802	100.55542271236956	E	0.5487262419991088	136.77550308069786
303	S	E	0.3340171617102492	41.97927688374412	E	0.4147812900334794	52.1297125314077
304	D	E	0.19149218255241807	29.752140403169197	E	0.2936475912819796	45.62402625748117
305	P	E	0.1747374526809065	25.301983148195266	B	0.1309492437669415	18.961450497453132
306	I	E	0.338665054707894	64.32942714176446	E	0.2650681784013965	50.34970048734527
307	L	E	0.2249325378198288	44.53439316294791	E	0.26821087827806245	53.10307179027359
308	R	E	0.22270633822739616	55.51178186656077	E	0.28892766632996747	72.01811010940769
309	F	E	0.20817437321737595	46.483255795707876	B	0.163338644373124	36.47188590207486
310	L	E	0.2953152385095281	58.469464072501474	B	0.09990849176272198	19.780882284101327
311	V	E	0.20936125081599255	33.96676933238663	E	0.23696446460614212	38.4451147377005
312	V	E	0.1289835706535967	20.92629450283953	B	0.14421161602689814	23.396892584203954
313	S	B	0.042749122944023485	5.372709771604872	B	0.04669550020777424	5.868690466113067
314	L	E	0.16340750360929518	32.35305163960435	B	0.17583347790033085	34.81327028948651
315	A	E	0.2253007555881334	26.22500795045873	E	0.26275274122136855	30.5844190781673
316	F	B	0.13435724914970637	30.000630162637936	B	0.2253113636546099	50.309774390437845
317	Y	E	0.16474473858461075	39.26031865209859	B	0.14726615434936227	35.09499724299652
318	G	E	0.1535404425084868	12.883578530887128	E	0.30800479981898665	25.84468275281117
319	M	E	0.26232336623409985	55.232184760589725	E	0.3421540777639953	72.04054107320921
320	S	B	0.004749301375080867	0.5968921968201634	B	0.16719023410778405	21.0124686226663
321	T	B	0.08659869841623016	12.821803287507038	B	0.2146098015721309	31.7751272207697
322	F	E	0.38131445464562547	85.14370457782171	E	0.34419354938808405	76.85497764286528
323	E	B	0.1406831066051889	26.330250232227154	E	0.25685879005193735	48.073691146120595
324	G	B	0.03967362403999734	3.329013793196177	B	0.020128796701711082	1.689007331240577
325	P	E	0.11146499118967676	16.140130724265195	E	0.27164483572607445	39.33417221313558
326	M	E	0.22368042609341993	47.095913713969566	E	0.3178928176065493	66.93233274705896
327	M	E	0.174802894827358	36.804749505900226	B	0.2354530789011884	49.574645762645225
328	A	B	0.12456062445117871	14.498856686117204	B	0.1753039772090991	20.405382947139135
329	I	E	0.29260878048026145	55.58103785222566	B	0.24389520029493097	46.32789329602213
330	K	E	0.22531442715734407	46.750490490877326	E	0.32663063279891447	67.77258999944677
331	T	E	0.20320417633969307	30.086410348854955	E	0.30358505023920207	44.94880253841626
332	V	E	0.20001896085793047	32.45107620959064	B	0.19054337230096977	30.913756722109337
333	N	E	0.17999315518927106	30.395444116812204	E	0.2564997661134969	43.31511550358622
334	A	E	0.13175379816957783	15.33614210693886	B	0.23050403108289677	26.830669218049184
335	L	E	0.24935119121122615	49.369042347910664	E	0.2855706016751561	56.540123425664156
336	S	E	0.15828043634054836	19.89268523928012	B	0.1809389101005528	22.740402221437478
337	H	B	0.12365690041671537	24.547131301722168	B	0.20332446963300654	40.361940466848125
338	Y	E	0.09530643793766243	22.712477224924335	B	0.27354045249537445	65.1874252341727
339	T	E	0.17435996846852972	25.81573693145051	B	0.11960166645273133	17.708222734991402
340	D	B	0.020044609299491603	3.1143309468620104	B	0.09508982878143538	14.774106697771614
341	W	E	0.10195671964484154	27.061352528133845	B	0.09232284764840445	24.504330222839513
342	T	E	0.12019508881874189	17.796084850502925	B	0.14448383503500722	21.39227661528317
343	I	B	0.12986764090559422	24.66835839001762	B	0.14435919982534684	27.42103000682463
344	G	B	0.004683227729815609	0.39296963880882774	B	0.010662786910518113	0.8947144496615748
345	H	E	0.16844319032356792	33.437657711131465	B	0.08440304388098116	16.75484824081357
346	V	E	0.21333500095412278	34.61147055479688	B	0.11473807396770327	18.61510512052018
347	H	E	0.1686440452278852	33.47752941818749	B	0.09126612792798594	18.117239054984488
348	A	B	0.024516964490270687	2.8537746666675083	B	0.08355356831580726	9.725635351959966
349	G	E	0.05738745357620334	4.815381229579222	B	0.20654885946558238	17.331514797757016
350	A	E	0.22178964982199606	25.816315239280343	E	0.3367541179086274	39.19817932456424
351	L	B	0.04495250938432643	8.90014733300279	B	0.12970852314832254	25.68099049813638
352	G	B	0.009976923328010659	0.8371636364533743	B	0.09869883541594743	8.281819279752149
353	W	E	0.28357313957056574	75.26598270481956	E	0.33736366408408625	89.54306372119818
354	V	E	0.22591857264751186	36.65302922633233	B	0.10140764443737546	16.452376233519797
355	A	B	0.0	0.0	B	0.03365096865781311	3.9169727517694466
356	M	B	0.07727575378091854	16.2704099585724	B	0.12470714073943803	26.25708848268868
357	V	E	0.14956519749109062	24.265457640954544	B	0.17696855252591492	28.711377961804438
358	S	E	0.1687863560207011	21.213069224681718	E	0.3016111561238217	37.906490101641914
359	I	B	0.11529956033546815	21.901151485722174	B	0.18306118076235647	34.77247128580961
360	G	B	0.001618899650933231	0.1358418697098074	B	0.044855599177795136	3.76383332700879
361	A	B	0.09979254532359136	11.615852275666034	B	0.09150004280146784	10.650604982090858
362	L	E	0.20876128624241785	41.332647063136314	E	0.2402148511254364	47.560138374325156
363	Y	B	0.14827643346367042	35.3357568587273	B	0.080577770693434	19.202488533952256
364	H	E	0.11365708408950215	22.56206776260707	B	0.09023265428306301	17.91208420173084
365	L	E	0.21789032507658307	43.14010546191268	B	0.17581513624356268	34.80963882486298
366	V	E	0.25140072809124736	40.78725412552397	B	0.1390000116294166	22.551361886756553
367	P	B	0.10531081656616476	15.249006238780657	B	0.12412383715205923	17.973131619618176
368	K	E	0.22890821819185228	47.496166192627435	E	0.32300929241845566	67.02119808390538
369	V	E	0.34467385208741325	55.91988576266193	E	0.31262229923459905	50.719841827821355
370	F	E	0.3131765288920359	69.92918713630269	E	0.29916861512460513	66.80136007117308
371	G	B	0.19574388040938195	16.42486900515124	E	0.34120251669296375	28.630303175706587
372	R	E	0.37828781628266717	94.29202108661761	E	0.5032392376581651	125.43741237867424
373	E	E	0.4126834073962112	77.23782652827488	E	0.43279765441823026	81.00240900091597
374	Q	E	0.36369967504910217	68.80106752903865	E	0.38043633663934545	71.96714180206497
375	M	E	0.22498766094952619	47.37115201292274	E	0.39800968043035995	83.80093821461229
376	H	E	0.2507387108431171	49.774141489467176	E	0.3663500733660102	72.72415306388669
377	S	E	0.2171491030068466	27.29129926590048	E	0.3441531335541467	43.253165825085155
378	I	E	0.3143806439904736	59.716603325990455	E	0.40087256894855733	76.14574447177846
379	G	E	0.2839199698964306	23.82372467400949	E	0.5012745653851806	42.0619487814705
380	L	E	0.16950711197543167	33.56071310001572	E	0.23259804489413333	46.05208690858946
381	I	B	0.1539618931157676	29.245061597340055	B	0.16989038415254165	32.270678469775284
382	N	E	0.1896808306560645	32.03140187288961	E	0.45673422464036617	77.12870851501864
383	T	E	0.33564598417104585	49.69574441636505	E	0.21874442937656893	32.3873002134948
384	H	B	0.0	0.0	B	0.09942428255220426	19.736714329438065
385	F	B	0.03307150209775808	7.384535703408402	B	0.197076407520568	44.00519103526762
386	W	E	0.4282550803624755	113.66746342980825	E	0.276902841097231	73.49555208402705
387	L	E	0.19577658021557515	38.761805116881725	B	0.25220216183156907	49.933506021032365
388	A	B	0.0	0.0	B	0.12433640222239506	14.472757218686786
389	T	E	0.13515373260313412	20.01086164922004	E	0.229483177883813	33.977279317477354
390	I	E	0.35929709786730285	68.24848373989417	E	0.24546821317862197	46.62668709327924
391	G	B	0.013666592168251557	1.146763748837988	B	0.03360845948795724	2.8200858356344916
392	T	B	0.007193207756408346	1.0650263404138196	B	0.15364452425650488	22.748608261418113
393	V	E	0.31580855450414647	51.23677988275273	E	0.21946475799761497	35.60596233753306
394	L	E	0.2676436865185932	52.99077349381627	E	0.2485025868811506	49.201027176599005
395	Y	B	0.0	0.0	B	0.20520156930448313	48.901585980951374
396	I	E	0.11891190601525056	22.587316547596842	B	0.1770941762285478	33.63903877461266
397	A	E	0.33263896078181	38.719175035002685	E	0.3615812222321696	42.088054267824546
398	S	B	0.030647844308400146	3.8518210726797304	B	0.1420251861372792	17.84972539373325
399	M	B	0.0	0.0	B	0.07690017186734352	16.191331186669178
400	W	E	0.19810334838123836	52.58059072734829	E	0.31988136863585315	84.90291286332815
401	V	E	0.42399744500965475	68.78934547836639	E	0.37755916836589376	61.25519947568261
402	N	B	0.046604889111480086	7.870167624255642	B	0.19624387072285981	33.13970244896934
403	G	B	0.0	0.0	B	0.039380932128230905	3.3044540148798554
404	I	E	0.25830738433557665	49.065487654542785	E	0.29093301541052047	55.26272627722836
405	A	E	0.2663145692439818	30.99901585999948	E	0.334358989249005	38.91938634858418
406	Q	B	0.060919705692681486	11.524180725884555	B	0.2141538529654992	40.511484365483476
407	G	B	0.031019837093975045	2.6028745305554457	B	0.17116959800343026	14.362840968467832
408	L	E	0.32326348550268313	64.00293749467623	B	0.15761410696767691	31.206017038530355
409	M	E	0.28626983715658816	60.27411421331964	B	0.2409823190763455	50.73882728152455
410	W	E	0.2580927176575614	68.50296912066996	B	0.19171311763455115	50.884495682562566
411	R	E	0.3319447906484511	82.74055851703292	B	0.25826442238729364	64.37498992425681
412	A	E	0.31619102986579384	36.804635876378406	E	0.35145762373352873	40.90966740258275
413	I	E	0.27764288253617175	52.738265537745825	B	0.22408852626933318	42.56561556485983
414	N	E	0.2816587122252669	47.56370673348082	E	0.4693001563777393	79.25071740750884
415	D	E	0.18496320000153751	28.737732384238885	E	0.5323979220338408	82.71866514639785
416	D	E	0.3204311612259879	49.78538951968174	E	0.4531435976946247	70.40492077381384
417	G	E	0.2537604342706744	21.293038039652288	E	0.3815583038642802	32.01655727725175
418	T	E	0.2018560236978011	29.88680286869643	E	0.4728796889523291	70.01456674628186
419	L	E	0.2579330138818246	51.068157418462455	E	0.3395692662096803	67.23131901685461
420	T	E	0.33400188384740254	49.45231892244642	E	0.3570608800892141	52.86643390600904
421	Y	E	0.2903397805319509	69.19087309856923	B	0.2306329288452816	54.96213327311906
422	S	B	0.1313136554350767	16.50350021508044	E	0.26807168227054196	33.691249027761714
423	F	E	0.24764579553215912	55.29682968437581	B	0.15925614642186933	35.560304934539204
424	V	E	0.24588340336768938	39.89212336237393	B	0.12102391505517697	19.634919978551913
425	E	E	0.2531761248429344	47.3844435256036	E	0.3309476418628792	61.94016065105647
426	S	E	0.1672891058906975	21.024894828342862	E	0.2232630540976258	28.059700638989614
427	L	E	0.29514150220948754	58.43506602245644	E	0.21862485885000651	43.28553580371279
428	E	E	0.3917758817031286	73.32477401955755	E	0.4960149611055592	92.83416012051646
429	A	E	0.23087194619479592	26.873494537074247	E	0.37110995950510073	43.197199286393726
430	S	E	0.09587364537044107	12.049399750157034	E	0.2634670935837439	33.112544321604936
431	H	E	0.37403880010258395	74.25044220836394	E	0.45293098021424805	89.91132888233038
432	P	E	0.33731860116614154	48.8437334488573	E	0.43682878578904266	63.25280818225338
433	G	E	0.09724179230803598	8.1595587925673	B	0.16791486892960408	14.089736651883078
434	F	E	0.20157132858447813	45.00886195962812	E	0.2644788628254957	59.055485280304936
435	V	E	0.44205105316270366	71.71836286511704	E	0.5063671280262368	82.15300285097668
436	V	E	0.20833141155120388	33.79968821006732	E	0.2685594537056124	43.57108576919856
437	R	B	0.12787294056674559	31.873609165667002	B	0.13755355699476624	34.28659961651543
438	M	E	0.2862157594849252	60.26272815955101	E	0.26684946222636646	56.18515427176146
439	I	E	0.4666858474216739	88.64697671774695	E	0.48214903344091065	91.58420890210097
440	G	B	0.0	0.0	B	0.04323528543586175	3.627872800923159
441	G	B	0.0	0.0	B	0.10865763578543364	9.117462218755737
442	A	E	0.4126844408987256	48.03646892061166	E	0.30001297228866075	34.92150997440012
443	I	E	0.23094179577902402	43.86739410822561	B	0.26900644700138876	51.09777460791379
444	F	B	0.005217849949360559	1.1650937151927192	B	0.21858516872827177	48.807882325335804
445	F	E	0.2517586641415428	56.21519211616509	E	0.36080945061951186	80.5651422288308
446	A	E	0.4497146293864988	52.34678286058846	E	0.3078652516550083	35.83551529264297
447	G	B	0.0	0.0	B	0.025786814604506242	2.1637716134641187
448	M	B	0.08950361210773321	18.84498552928323	E	0.23985630134268887	50.501744247703144
449	L	E	0.5094419933354757	100.86442026049083	E	0.34273036215770314	67.85718440360365
450	V	E	0.15219635159846448	24.69233608333488	E	0.3028182490968292	49.12923273346957
451	M	B	9.638448595832017E-4	0.20293753518524313	B	0.1441864593317951	30.35845901230946
452	A	E	0.21787539769488806	25.36069629168497	B	0.20571280137329123	23.9449700798511
453	Y	E	0.4656758623317945	110.97521475228994	E	0.46139954948751527	109.95612663836977
454	N	B	0.0	0.0	B	0.02686667663185416	4.536975682821212
455	T	B	0.013744866818505203	2.0350649811478805	B	0.06245748404626192	9.24745508788954
456	W	E	0.42256616236089434	112.15751081382858	E	0.37859922335976454	100.48780586414871
457	R	E	0.332150884344201	82.79192943163554	E	0.438866136882177	109.39177327925144
458	T	B	0.012019147650209117	1.779555001089962	B	0.15828188269159477	23.435215551317523
459	V	E	0.2572490581655501	41.736087196778854	E	0.30132135475654687	48.88637659570217
460	Q	E	0.4152248435261768	78.54808364984686	E	0.611056529956142	115.59356377180337
461	A	E	0.24116468779231642	28.071569659025634	E	0.47397724533594265	55.170951357103725
462	A	B	0.18011444713603292	20.965321646634234	E	0.42699588192736015	49.702320656344725
463	K	E	0.3679210753042481	76.33994391487845	E	0.6185343202583241	128.33968611039967
464	P	E	0.3101065479933065	44.90342814943079	E	0.605526987503631	87.68030779052577
465	A	E	0.2022007514826505	23.53616747258052	E	0.28824058240243267	33.55120379164316
466	E	E	0.29972615044118034	56.09674631657131	E	0.5626511838583006	105.30579557091954
467	Y	E	0.28797186168067956	68.62657435712275	E	0.5659150524535671	134.86321615020958
468	D	E	0.45773344658820636	71.11804559640963	E	0.741949048893167	115.27662372653137
469	A	E	0.33875091210555186	39.43060616908624	E	0.335737886100456	39.07988994209308
470	A	E	0.22238973084478109	25.88616467033252	E	0.5142747984548487	59.861586540144394
471	A	E	0.3091878864694093	35.98946998503924	E	0.6002315475198635	69.86695213131212
472	Q	E	0.5041649588678208	95.37288526902564	E	0.776730872871921	146.9341792211813
473	I	E	0.3716478767397273	70.5945141867112	E	0.5960306680420955	113.21602539459603
474	A	E	0.3203221776120905	37.28550147404734	E	0.7165543138084974	83.4069221273091
>3mk7C
1	M	E	0.3027703174308084	63.748290335056716	E	0.5303463984651806	111.66443419684379
2	S	E	0.3604217087873315	45.297800360391825	E	0.50124356402861	62.99629112711571
3	T	E	0.45502213901510574	67.37057790257656	E	0.6131714491005541	90.78616475382805
4	F	E	0.3921039650762104	87.55289436186702	E	0.5147765436754149	114.9444544372834
5	W	E	0.19391910270397447	51.47000823968891	E	0.4860750810073624	129.01404800097413
6	S	B	0.20912039291569207	26.28225098164418	E	0.2835789038529207	35.64019663623508
7	G	E	0.25339234310726944	21.262151510130977	E	0.4057791522031703	34.048928661368016
8	Y	E	0.2470189573724047	58.86708773141776	E	0.45519146873639316	108.47667891456986
9	I	B	0.15972182175958782	30.339160043233704	B	0.163266548793981	31.01248094341669
10	A	E	0.24668698854884583	28.714365467085656	E	0.24034878932104148	27.97659907696923
11	L	E	0.4050127767383772	80.1884796664313	E	0.3600709959541426	71.2904564889607
12	L	E	0.28648367899083294	56.720903603395016	E	0.308429476119213	61.06595197684299
13	T	B	0.06939478111768159	10.274591292283937	E	0.26763701304596743	39.62633615158594
14	L	E	0.49676644645314977	98.35478873325913	E	0.32630041480677263	64.60421912759291
15	G	E	0.41717568738744837	35.005211928680794	E	0.37569730099908133	31.524760526832914
16	T	E	0.1809852112332882	26.79667037520065	E	0.32963434190372587	48.80566066226565
17	I	E	0.1475973592271197	28.036118385191383	E	0.3115615975463937	59.181125453937476
18	V	E	0.6554297091739192	106.33691601637665	E	0.46526742010662037	75.48498623809809
19	A	E	0.39091855355155813	45.50291963340137	E	0.37426678091138504	43.56465329808522
20	L	B	0.06322917084733262	12.518743536063386	B	0.10498731999455677	20.786439485722294
21	F	E	0.4407924316557576	98.42454206441411	E	0.38306979636187233	85.53565482964247
22	W	E	0.5492464197592553	145.78098473250154	E	0.5156440999787529	136.86225701636062
23	L	E	0.14400891935941268	28.51232594397012	B	0.15857431803713823	31.396129228173
24	I	E	0.17896162587629783	33.99376083520277	E	0.1855773190392142	35.25041175149874
25	F	E	0.4426722630439437	98.84428961508219	E	0.5281065408308494	117.92090950212035
26	A	E	0.359816603702213	41.882652670937595	E	0.4123802333559795	48.00105916263602
27	T	E	0.31517164469748793	46.66431371391006	E	0.19984640423847677	29.58925861154887
28	R	E	0.4453676311404546	111.01233573806971	E	0.4388322915849858	109.38333700047356
29	K	E	0.5194604571770765	107.78285025967159	E	0.5278577626334293	109.52520716881025
30	G	E	0.4054334628107503	34.019921864450055	E	0.45238622969117737	37.95972853338669
31	E	E	0.3940966250666916	73.759124347482	E	0.45134275949273595	84.47331086666046
32	S	E	0.3715410406381567	46.695277987403536	E	0.5299707388845873	66.60672246301495
33	A	E	0.3407612230154067	39.66460635899334	E	0.6002946228536541	69.87429410016534
34	G	E	0.3164522097158462	26.553504917256653	E	0.6009770129608822	50.42798115754763
35	T	E	0.31244664727881893	46.26085059610193	E	0.5802696319097237	85.91472170055368
36	T	E	0.24642231159546807	36.485287454825006	E	0.5600323721029247	82.91839301355903
37	D	E	0.27274894979569575	42.37700432975725	E	0.4902882955413981	76.17609247826702
38	Q	E	0.30740761744532075	58.15229899213132	E	0.47091564276085274	89.0831121410705
39	T	E	0.305336417689965	45.208110003176216	E	0.2609810875041712	38.640859815867586
40	M	E	0.22162891473249627	46.66396799692709	B	0.20843196775163608	43.88535081010698
41	G	B	0.10284822960772415	8.629994946384134	E	0.3422833875027971	28.7209990453597
42	H	B	0.19294604482348637	38.30171935791028	B	0.21996775134294957	43.66579831908892
43	A	B	0.1342441089790541	15.626014285161897	E	0.23135433534251224	26.929644633868424
44	F	E	0.20968321878872165	46.820165923333654	B	0.16083330470902713	35.91246860847867
45	D	B	0.17033864023703313	26.46551453362784	E	0.36001034500755635	55.93480730382403
46	G	B	0.09978628553026614	8.373067218844632	B	0.24282791026995948	20.3756899507523
47	I	B	0.1886414111513981	35.832436048208066	B	0.13819877426909236	26.25085717241409
48	E	E	0.22927757808994248	42.91159151531363	E	0.45066087149399403	84.34568870881593
49	E	B	0.1297318064406597	24.28060489343387	E	0.35200053559684463	65.88042024230543
50	Y	E	0.12000075336472117	28.597379534346704	B	0.24847701553263882	59.21455757158316
51	D	B	0.1327892242615745	20.63146177352083	E	0.3621168861486294	56.262100600912554
52	N	B	0.16622484396185508	28.07038939983847	E	0.36523429829155213	61.67711595249441
53	P	E	0.19499748026996042	28.23563514309027	E	0.36751363566411177	53.215974444163386
54	L	E	0.1260438276251203	24.955417431497573	B	0.22550419951898418	44.64757646276368
55	P	B	0.20727391005731602	30.01326217629936	B	0.22616206119014814	32.748266460333454
56	R	E	0.34998085064280937	87.23622683122666	E	0.4428545316009148	110.38592054684402
57	W	E	0.35053924798264213	93.04012719955288	E	0.306852725992279	81.44485053287069
58	W	B	0.056128160804357785	14.897536440692644	B	0.19827944274646736	52.62732969376737
59	F	E	0.2970913295879749	66.33752298369892	E	0.34093999708020273	76.12849194803846
60	L	E	0.42826209703877954	84.79161259270796	E	0.4050896452859452	80.2036988701643
61	L	B	0.07543823603769956	14.936016353104137	B	0.22493612365038598	44.535103121539926
62	F	B	0.0955152595774579	21.327602311050576	B	0.2656271957558247	59.3118965403181
63	I	E	0.4574409536822055	86.89090915193493	E	0.4460163876202413	84.72081282846483
64	G	E	0.2829864605448096	23.74539390431497	B	0.22287445607541548	18.701395609288113
65	T	B	0.062021613302806436	9.182920065613521	B	0.04040722348894704	5.982693509773499
66	L	E	0.20677919057239558	40.9402119414286	E	0.26975280768075405	53.40835839271249
67	V	E	0.5385059023987078	87.36719760516635	E	0.3802884537357362	61.69799873408585
68	F	E	0.2410417609016898	53.82221479173831	B	0.23566294018719325	52.62117791439838
69	G	B	0.0	0.0	B	0.006497976587779841	0.5452452154806064
70	I	E	0.3401539497545698	64.61224275588053	E	0.32499385032511996	61.732581869256535
71	L	E	0.30893040673331906	61.16513122912984	E	0.2953518571317583	58.476714193516834
72	Y	B	0.020614110886610984	4.912548765388264	B	0.11780957251517893	28.07519922609229
73	L	E	0.07379679088787953	14.61102662789127	B	0.1675619318606168	33.17558688908352
74	V	E	0.34632878010139045	56.18838128364959	E	0.33048758015484875	53.618305004322664
75	L	E	0.24474615643446695	48.45729151246012	E	0.32261440406164754	63.8744258601656
76	Y	B	0.044076400514408795	10.50384700658876	B	0.18411492178033786	43.876427009472316
77	P	E	0.14900367516726176	21.575732164219506	E	0.2735222423358602	39.60602069023256
78	G	E	0.2985300937042257	25.049660162721576	E	0.46732092660026237	39.212898951028016
79	L	E	0.12169983931776661	24.095351186524613	E	0.3104436543869863	61.464739132079416
80	G	B	0.11265505844551668	9.452885954163305	E	0.2551655988599678	21.410945400339898
81	N	E	0.1833180784145551	30.95692390186592	E	0.47922501720265753	80.92672865501278
82	W	E	0.4108627269340684	109.05118498284044	E	0.4830083731857272	128.20008241095573
83	K	E	0.3872671746885317	80.35406607612344	E	0.46580740893139433	96.65037927917501
84	G	B	0.1669942613817905	14.012488472546039	E	0.3568184966547625	29.94064005430112
85	V	E	0.24257103917104864	39.35472539511093	E	0.3999118123526174	64.88169243608866
86	L	E	0.4041844406296473	80.02447740026388	E	0.31911344086288673	63.18127015644295
87	P	E	0.4036751382243098	58.452160014880064	E	0.5771260979345936	83.56785898092916
88	G	E	0.3091723610099919	25.94265281234842	E	0.5157782278085765	43.27895109541765
89	Y	E	0.3948753945365459	94.10275527200426	E	0.42374712502827205	100.98317736548752
90	E	E	0.35654633828167304	66.73121267279792	E	0.5470355530353708	102.38317410609999
91	G	E	0.3756847392604077	31.52370647134081	E	0.5479918579811455	45.981996803197916
92	G	E	0.25130602690661347	21.087088717733934	E	0.46508699356149713	39.025449629745225
93	W	E	0.3369967591353542	89.44567980970572	E	0.3401645801207179	90.28648285564094
94	T	E	0.321281750484089	47.568975976674224	E	0.5163513652446757	76.45098313812669
95	Q	E	0.24209824713843667	45.797725411178064	E	0.30473186198121316	57.64612633098609
96	E	E	0.28557839477694824	53.44885236645363	E	0.4652010622401439	87.06703080886533
97	K	E	0.4032610530905254	83.67263590575313	E	0.5535143250536237	114.8486873053764
98	Q	E	0.3114365798104466	58.91445780274218	E	0.3752369346168941	70.98357092147785
99	W	E	0.2569121232272066	68.18961574696517	B	0.11836730682189275	31.417050576666778
100	E	E	0.27800795984549376	52.03196976468261	E	0.3713354783454782	69.4991481271397
101	R	E	0.3332162916451012	83.05749285545792	E	0.5084545982990963	126.73739317203275
102	E	E	0.1840006162978674	34.43755534630886	E	0.32772624068128997	61.33724320591023
103	V	E	0.20241701446106172	32.84013642616266	B	0.1562015995010767	25.342147503054687
104	A	E	0.27918293627358526	32.49689378224532	E	0.5193869666727796	60.45664292071155
105	Q	E	0.3191051462337089	60.36512051303071	E	0.5366280107833664	101.51392079988942
106	A	E	0.2003466551973463	23.32035066497111	B	0.15498796953990465	18.040599654444904
107	D	E	0.2090585169732326	32.48142178213115	E	0.38024631843129164	59.078870494669786
108	E	E	0.27922793813625424	52.260300901581346	E	0.610107691344198	114.18775551198009
109	K	E	0.331577997203971	68.79911863985195	E	0.4886512214748431	101.3902419438152
110	Y	E	0.41358962231877433	98.56254289478711	E	0.3661853118881599	87.26562167606738
111	G	E	0.2676642395923601	22.459706344194935	E	0.4717845068333232	39.587437968384144
112	P	E	0.22117933884511698	32.02676826477294	E	0.5014498529947019	72.60993871363284
113	I	E	0.2712578276646026	51.52542436489126	E	0.3147638761820575	59.78939828078182
114	F	E	0.3396008861229899	75.8294818624024	E	0.29683916066118604	66.28121618403623
115	A	E	0.26980535325272104	31.40534311861673	E	0.3813860135410256	44.39333197617538
116	K	E	0.2380180726123738	49.38636988634144	E	0.5099087823216907	105.8009732439276
117	Y	E	0.346712356514847	82.62502168105318	E	0.3390636916066037	80.80226834676974
118	A	E	0.31737985649647227	36.94301529618937	E	0.3898040639680136	45.37319304587678
119	A	E	0.19668721806097927	22.894392182297988	E	0.5906748734723084	68.7545552721767
120	M	E	0.21657264703442633	45.59937083309847	E	0.3687464015362676	77.63955484346114
121	S	E	0.28576195274780664	35.91456222134434	E	0.4243505654082069	53.33237906050345
122	V	E	0.23109847019726215	37.49341580480382	B	0.2997234325032426	48.62712968932609
123	E	E	0.28713909662441817	53.740953324226105	E	0.6004826872937528	112.38633975389877
124	E	E	0.3608671027457879	67.53988694990167	E	0.5103065065993068	95.50896577512626
125	V	E	0.21889732582415128	35.513902141710304	B	0.15175857694849848	24.621311524124394
126	A	E	0.18399203626195415	21.416673020891466	E	0.16384098884762927	19.07109110186405
127	Q	E	0.41395136196904164	78.3071791436836	E	0.6002041412296437	113.54061739641169
128	D	E	0.2832509152779491	44.00869470673495	E	0.4255383543853559	66.11589412085276
129	P	E	0.3075749922925295	44.536858883958274	E	0.458141198910034	66.33884560217294
130	Q	E	0.29957364739869025	56.67034687841023	E	0.6239238332638387	118.02767153852037
131	A	E	0.28295245701329297	32.9356659963473	E	0.3390491973634474	39.46532657310528
132	V	E	0.3155345648951615	51.19232780859101	E	0.27254230677764685	44.21726385160543
133	K	E	0.4065116311115701	84.3470983393397	E	0.5975646536269491	123.98868998105567
134	M	E	0.2877797692629884	60.59203041832222	E	0.4523194758235738	95.23586563465346
135	G	E	0.15376886707167703	12.902745635984418	B	0.13267241311056738	11.132542184107708
136	A	E	0.21176891530915962	24.64990174198618	E	0.4309804608652098	50.16612564471043
137	R	E	0.43253878978630017	107.81461874213318	E	0.46519257292850846	115.95390072816002
138	L	E	0.2160566770461339	42.777061488364055	B	0.17258239296251693	34.16958798264873
139	F	E	0.12304702221196706	27.475169589710124	B	0.1837253032512028	41.02402296296107
140	A	E	0.19433179058289718	22.620220423849233	E	0.32975788586064525	38.38381791417911
141	N	E	0.35037902090889644	59.16850526088535	E	0.4811551106494636	81.25266353537492
142	Y	E	0.2105270959939401	50.170712246315865	E	0.4105561109932976	97.83962681081275
143	C	B	0.0	0.0	B	0.0	0.0
144	S	E	0.12879118417342353	16.18647602691587	B	0.1724508135349726	21.673618245075357
145	I	E	0.19665000559254836	37.353668562304556	E	0.28226621030099225	53.61646664667347
146	C	B	0.06325175636679521	8.948858490774185	B	0.03657902226179982	5.1752000695994385
147	H	E	0.09032178659515015	17.929777857003256	B	0.10296562124475728	20.439705473296765
148	G	E	0.14660105907283114	12.30129486680126	B	0.2511292960122903	21.072259228391278
149	S	E	0.15009283498563197	18.86366750099423	E	0.4341820903714502	54.568005117883864
150	D	B	0.1189308249133204	18.47828226678259	E	0.36472662608178175	56.66757589432643
151	A	B	0.1387034500495058	16.145081585762476	B	0.1703563886452191	19.829483638303504
152	K	E	0.2875944640065482	59.672975336718686	E	0.6688658911158829	138.78298374763455
153	G	B	0.11822425407229722	9.92019715920646	B	0.2749874296011353	23.074195217831264
154	S	B	0.14932427021241063	18.76707428029577	E	0.4029817384827964	50.64674489251785
155	L	E	0.24772901122188556	49.047866931821126	E	0.44880358278210475	88.85862135502893
156	G	E	0.17324496723407637	14.536985200611348	E	0.42663684661351814	35.7990977993403
157	F	E	0.14896734846448623	33.26291923863513	B	0.22540622761140514	50.330956563350654
158	P	B	0.1787685230722277	25.885682140858574	B	0.18629712057386283	26.97582305909534
159	N	E	0.23862141388355135	40.29599816251532	E	0.39801773777649935	67.21325537831744
160	L	E	0.2095032015660513	41.4795388780625	B	0.15701670413320867	31.087737251333987
161	A	E	0.22392809442439143	26.065230190999163	E	0.22902242293442673	26.65821002956727
162	D	E	0.2260335559671305	35.11883359061307	E	0.4478286501312658	69.57913737089477
163	Q	E	0.2534614027420764	47.94729355671859	E	0.44165211814160754	83.54733118884789
164	D	E	0.3069783331236591	47.69522361742291	E	0.3839789251564719	59.65880560156104
165	W	E	0.2789399623223551	74.03624479959949	E	0.28451661729353334	75.51640056204963
166	R	E	0.3167065426628038	78.94227282413047	E	0.334792993198611	83.45050148468577
167	W	E	0.40769244380539604	108.20972843482822	E	0.23369094883008829	62.02625163848204
168	G	E	0.260650388193172	21.871174073289062	E	0.3624381792441682	30.412187620378152
169	G	E	0.1994902128686305	16.739223761806784	E	0.44622121260919245	37.442421950037335
170	D	E	0.26212398384994506	40.726203370765965	E	0.4747363249011006	73.75978279988401
171	A	E	0.2863868158237234	33.335425361881406	E	0.3468849880437721	40.377412608295074
172	A	E	0.21186496768467888	24.661082238496622	E	0.5001450500094291	58.216883821097554
173	S	E	0.14344950608670493	18.028733924977075	E	0.2928992987870031	36.81158387155055
174	I	E	0.1776135478043564	33.7376934054375	B	0.06437496500943812	12.22802460354277
175	K	E	0.3372644979907141	69.97901068809328	E	0.3978582569909205	82.5516097430461
176	T	E	0.33086652302559716	48.98809739916992	E	0.46700703421576506	69.14506148598618
177	S	E	0.16541299854775343	20.789105657481652	B	0.1869964485243035	23.501713650534466
178	I	E	0.16960615789016226	32.21668969123632	B	0.08871848531021134	16.852076284674645
179	L	E	0.3272361253774482	64.78948046348097	E	0.4650362095107767	92.07251912103868
180	N	E	0.3501834399378374	59.13547750230261	E	0.5919796919330302	99.96761057673082
181	G	B	0.0731826870654266	6.140759271659946	B	0.1916586771180403	16.08207959697476
182	R	E	0.18429017851518065	45.936169896693926	E	0.3683000820545844	91.80247845292571
183	I	E	0.25486910665524276	48.41238680916336	E	0.4672556427186177	88.75520933440143
184	A	E	0.21199642212603498	24.67638353547047	E	0.3895426454065804	45.34276392532596
185	A	E	0.05941438025164375	6.915833861291333	E	0.2516883685320357	29.296526097128957
186	M	B	0.04501944253681414	9.478843626126219	B	0.14894972123324976	31.361363805660737
187	P	E	0.2045382536567277	29.617139129494173	E	0.26449727438186843	38.29920533049455
188	A	B	0.1819847216825489	21.183021603848694	E	0.26933688468021527	31.350813376777058
189	W	E	0.17881435083273164	47.460904998023636	E	0.2613580202862118	69.36964574436634
190	G	B	0.18251580158237418	15.314900910777016	E	0.34386768450841326	28.853937407100954
191	Q	E	0.32570297479610355	61.613231742178904	E	0.4797060074008871	90.7459854200258
192	A	E	0.15422869617349844	17.95222023459522	E	0.4283137977731878	49.855726060799064
193	I	E	0.20109281150270972	38.19757954493971	E	0.2795942802340843	53.108933530464306
194	G	E	0.26685662291255563	22.39193922859254	E	0.5622451357986215	47.177989344862326
195	E	E	0.19193945912945923	35.92338917066959	E	0.5664951875746594	106.02523930647325
196	E	E	0.16400245195777013	30.694698908416257	E	0.6450396269385739	120.72561657782349
197	G	B	0.11161725304803179	9.365803703260347	E	0.17791600139205005	14.928931676806918
[truncated: 355,190 more chars]
