# Supplementary material for: Lipid exposure prediction enhances the inference of rotational angles of transmembrane helices
Source: BMC Bioinformatics. 2013 Oct 11;14:304. doi: 10.1186/1471-2105-14-304 (PMC3854514; doi:10.1186/1471-2105-14-304)
Supplement: Additional file 1: Dataset S1 — The rASA prediction results of the development set and the independent test set. [file 1471-2105-14-304-S1.zip › Predicted_rASA/LOOCV.result]

#TMexpo - Transmembrane helical exposure and rotational angle prediction
#Bioinformatics Lab, Institute of Information Science, Academia Sinica, Taipei, Taiwan
#Reference: Lo A. et al., (2010) Predicting the lipid exposure and rotational preferences of membrane proteins using random forests. (submitted)
#Please contact allanlo@iis.sinica.edu.tw if you have any question related to TMexpo.
#-----------------------------------------------------------------------------------------------------------------------------------------------------
#Explanation of output below:
##Column 1: Sequence position
##Column 2: Amino acid
##Column 3: Predicted 2-state for lipid environment(B: buried; E: exposed)
##Column 4: Predicted relative accessibility for lipid [0,1]
##Column 5: Predicted absolutely accessibility for lipid
##Column 6: Predicted 2-state for water environment(B: buried; E: exposed)
##Column 7: Predicted relative accessibility for water [0,1]
##Column 8: Predicted absolutely accessibility for water
>1e7pC
1	M	E	0.3832255564361076	80.68814090762247	E	0.5966822300494077	125.6314435369028
2	T	E	0.4559186488873664	67.50331515426346	E	0.6432143154494095	95.23431154543958
3	N	E	0.5167448770699843	87.26270739080825	E	0.7236636974370051	122.20508858618706
4	E	E	0.4697752944576593	87.92314411069552	E	0.7408961498270951	138.6661234016391
5	S	E	0.38106437321323194	47.89217042543899	E	0.41541386618554793	52.20921470219967
6	I	E	0.2667545693362119	50.670030445413445	E	0.3200194722696487	60.78769875761977
7	L	E	0.2543954125325165	50.367747727312945	B	0.2658405852347332	52.63377747062483
8	E	E	0.3508525157536785	65.66555684845846	E	0.5272126248216	98.67311486161066
9	S	E	0.19611129817687054	24.64726795486909	E	0.26251738616599685	32.99318509334248
10	Y	E	0.3296840802464648	78.56701316353502	E	0.3336063483222942	79.50172886868593
11	S	E	0.20721165307956024	26.042360559039132	E	0.276590671230723	34.76191556027727
12	G	E	0.2625481634857352	22.030416398088036	E	0.3918990669024748	32.884250703786655
13	V	E	0.24700988893303816	40.074884380496115	E	0.32260209913210003	52.33896456319191
14	T	E	0.3730696024007809	55.236685331459626	E	0.45283746928650037	67.04711570255924
15	P	E	0.2612757069536501	37.83272236688854	E	0.3861253992993442	55.91095781854504
16	E	E	0.2861320902833754	53.55248201743654	E	0.49289937597562405	92.2510472075978
17	R	E	0.3630984709379115	90.50592486598381	E	0.4149803020389013	103.43799008621653
18	K	E	0.43852691097821056	90.98994875886892	E	0.5586708456948449	115.91861377322338
19	K	E	0.410818068908158	85.2406411177537	E	0.575782205897125	119.46904990159447
20	S	E	0.31762595678135863	39.91923024828115	E	0.4128858204867842	51.89148991877904
21	R	E	0.38338349270228006	95.56216939097033	E	0.5790650848022797	144.33776303781625
22	M	E	0.3469501994180765	73.050364487476	E	0.34257076771880557	72.12827514319451
23	P	E	0.18637045967358312	26.986442560734837	E	0.4432522068740139	64.18291955535722
24	A	E	0.12560202187872996	14.620075346684168	B	0.20935382424434038	24.368785142041222
25	K	E	0.3860821795155826	80.10819142768824	E	0.4984558404394763	103.42460233278695
26	L	E	0.16395663959481627	32.46177507337767	B	0.17586605324466992	34.8197198819122
27	D	B	0.15142437497513628	23.526805139886925	B	0.12019470879956257	18.674651906188036
28	W	E	0.4671494482479665	123.99080655397528	E	0.431755238670017	114.59647544779592
29	W	E	0.4415249645552409	117.18955609225203	E	0.32829572872745727	87.13625231884171
30	Q	B	0.06146947511842983	11.62818060815337	B	0.14670948248675664	27.753032802019753
31	S	B	0.0825719528925648	10.377643039537546	B	0.13965026842122352	17.551245735179375
32	A	E	0.3245694419644731	37.77988304466467	E	0.3491596741621417	40.6421860724733
33	T	E	0.05630799569639881	8.336961842808808	B	0.17546852143539854	25.979869283725108
34	G	B	0.03106307429393905	2.6065025640044257	B	0.026620700276573345	2.233742960207269
35	L	E	0.3685140102185424	72.96208888316922	B	0.13927940408471656	27.575929214733033
36	F	E	0.32711088285691414	73.04058903312036	E	0.23809955433475216	53.16524948740681
37	L	B	0.10169883413939265	20.13535217125835	B	0.020981612029083357	4.154149365638214
38	G	B	0.0	0.0	B	0.08555652429328653	7.179047953449673
39	L	E	0.2871222387457011	56.84733204926136	B	0.2423244602231936	47.9778198795901
40	F	B	0.06641994444711166	14.830909395595562	B	0.09910547805242179	22.12926219432526
41	M	B	0.1302100189488813	27.415719489686957	B	0.10790569574731901	22.71954423959802
42	I	E	0.2589806060490891	49.193366119024475	E	0.30500024653001956	57.93479682837721
43	G	E	0.23248038483076866	19.5074290911498	B	0.1436648247505985	12.054915444822718
44	H	B	0.0	0.0	B	0.07876096836679158	15.634839830491796
45	M	E	0.1497342271427119	31.52654152489799	B	0.18277604301565695	38.483495856946575
46	F	E	0.39763647190439144	88.78824781153156	E	0.3708966965767939	82.81752337863232
47	F	E	0.22125416650677204	49.40384283929713	E	0.29719497247956367	66.36066540496176
48	V	B	0.07266649718447167	11.789412503208684	B	0.14377411039342855	23.32591167022985
49	S	E	0.12583809537857296	15.815331827179051	E	0.20974640547615636	26.360928240243332
50	T	E	0.20025483126078752	29.6497303164722	E	0.27449177219449183	40.64125179111646
51	I	B	0.1851228003318076	35.16407592302686	B	0.12374272683263235	23.504930961858513
52	L	E	0.2206284895418857	43.68223464439795	E	0.32782549644584746	64.90617004131335
53	L	E	0.33157954090157493	65.64943330310282	E	0.37090917739514784	73.43630803246532
54	G	E	0.28632717475248537	24.025713233481046	B	0.12185883887991567	10.225175170413722
55	D	E	0.19281376220199065	29.95747423332329	E	0.4644368478838704	72.15955305571694
56	N	E	0.23261922263004348	39.28240812553544	E	0.6015062180956129	101.57635504980615
57	V	E	0.23086822422593162	37.45606069841515	B	0.1377374784258095	22.346528499803334
58	M	E	0.09150839999432078	19.267093618804243	B	0.06350481297163366	13.370938371177466
59	L	E	0.25913465094594557	51.30606954078777	E	0.3518538222599742	69.6635382692523
60	W	E	0.47264337742165263	125.44900523525504	E	0.5724320058163653	151.9349029837797
61	V	E	0.1321676629955171	21.442881644392696	B	0.041743032308233924	6.772389561687872
62	T	B	0.026153606906458127	3.87230303857019	B	0.0	0.0
63	K	E	0.3516005876850146	72.95360593876369	E	0.501629770106453	104.08316099938794
64	K	E	0.367435567726334	76.23920594753704	B	0.18859105887944275	39.13075880689558
65	F	E	0.16980472153351578	37.915696271218735	B	0.1743444613827661	38.92937478215784
66	Q	E	0.13987617921043807	26.46037682123857	E	0.3912233447268635	74.00772012198077
67	L	E	0.2875664362647184	56.9352787160516	E	0.40064578839855414	79.32385964502974
68	D	E	0.2999681564739459	46.60605247135698	E	0.3147616171565839	48.904512457618445
69	F	E	0.27880602894025663	62.2545982020699	E	0.3843513623189838	85.82181569220589
70	I	E	0.24961592964288032	47.414545835665116	E	0.3052295519353551	57.9783533901207
71	F	E	0.2777964851042972	62.02917715893852	E	0.439065076278216	98.03884088216284
72	E	E	0.2900136209101082	54.278949289535845	E	0.5692562092637787	106.54199212580883
73	G	E	0.18406266336888918	15.444698083283491	E	0.48313496098588704	40.53985457632578
74	G	E	0.2871217354242774	24.092384819451112	E	0.5009622258900771	42.035740374436365
75	K	E	0.24702940596768938	51.25613144423587	E	0.30964364306200015	64.24795949893442
76	P	E	0.3308510772457804	47.907235985189004	E	0.3741107158915874	54.17123166110186
77	I	E	0.5230505727551693	99.3534562948444	E	0.36750280992784173	69.80715874579353
78	V	E	0.2407977402522953	39.06702537853239	E	0.20883857167385428	33.88196986836612
79	V	E	0.155700121620155	25.26078773165395	E	0.24918332602512802	40.427502814316775
80	S	E	0.32511971704067194	40.86104603767165	E	0.36190247381798735	45.48390290944465
81	F	E	0.42355973497136173	94.57665322175536	E	0.4284335400518028	95.66492515816704
82	L	E	0.2852690989605865	56.48042890320652	E	0.3081225984981768	61.005193276654026
83	A	E	0.21771875067361776	25.34246257840911	E	0.3474677359469909	40.44524446422974
84	A	E	0.33815405954003	39.3611325304595	E	0.3452436544319478	40.186361375878725
85	F	E	0.41273859379202044	92.16040060782024	E	0.35330806798347697	78.89015850003057
86	V	E	0.137262333246339	22.26944094588604	B	0.17409191996365575	28.24467309490351
87	F	E	0.3192612153134651	71.28783676734362	E	0.26885838679335405	60.03338918708803
88	A	E	0.41400984581422223	48.190746052775474	E	0.29071161769791026	33.838832300036756
89	V	E	0.1628485020068875	26.42054096559743	E	0.3279630636488049	53.208727446382106
90	F	B	0.053760456071523244	12.004172236210424	B	0.19089333058744268	42.62457178687007
91	I	E	0.22721068014165585	43.158668692907526	E	0.29195190948679417	55.45626520701655
92	A	E	0.3629027718560855	42.24188264404835	E	0.26690132711526116	31.0673144762164
93	H	B	0.08515148901775034	16.90342208491362	B	0.07215837407046505	14.324158836728015
94	A	B	0.049562216916228155	5.769042049048958	B	0.06996886124475332	8.144375448889287
95	F	E	0.46178894392282976	103.11285328852865	E	0.4239592440564634	94.66585960536771
96	L	E	0.28571455833983295	56.56862540570353	E	0.3279905465000601	64.9388483015469
97	A	B	0.13646024283676	15.883972266198866	B	0.20310484124895137	23.641403521377942
98	M	E	0.32428038643444	68.27723536377135	E	0.25972276278298234	54.684627703956934
99	R	E	0.5233745184138014	130.45633245982415	E	0.517093774869868	128.89079432406328
100	K	E	0.33053119297896794	68.58191723120606	E	0.3963116807755753	82.23071064412413
101	F	E	0.20287144276612318	45.29916445524764	B	0.15943098093448682	35.59934373286156
102	P	E	0.1385101613244378	20.056271359778595	E	0.26922736450612456	38.98412238048684
103	I	E	0.2989965460789096	56.79439392768887	B	0.3367543605336371	63.966490783364364
104	N	E	0.22821927712904497	38.53938932878182	E	0.37151816189837494	62.738271999778576
105	Y	E	0.29633504194558496	70.61960384605236	E	0.3200730611944373	76.27661121324635
106	R	E	0.30551480127704855	76.15261936631713	E	0.4336498619616729	108.09156459256658
107	Q	E	0.14839429853214398	28.071749453325673	E	0.34765285976037363	65.76549148086987
108	Y	E	0.2916051095964717	69.49241366793517	E	0.24673667915720687	58.799818009953974
109	L	E	0.307841692781656	60.94957675384008	E	0.27835673318961585	55.11184960421205
110	T	E	0.2473575622715144	36.62376066992042	E	0.2009711709699077	29.755791573804533
111	F	E	0.18652351328373865	41.648835281126	B	0.21977094051361495	49.07265330728508
112	K	E	0.3346344341574843	69.43329874333642	E	0.3995568949724355	82.90406013783065
113	T	E	0.2689596218113967	39.8221616053954	E	0.3350742021645358	49.611086372481175
114	H	E	0.19705548336174042	39.117484002139086	E	0.30569358727716167	60.68323401038936
115	K	E	0.2810529671886254	58.31568016196788	E	0.3782726858202353	78.48779958084063
116	D	E	0.40302893200796264	62.61860516607716	E	0.48457800241007154	75.28888423445282
117	L	E	0.2971860937786528	58.83987470723547	E	0.34845619840183173	68.99084272157867
118	M	E	0.2994819638284558	63.05592748408138	B	0.19145512395269143	40.310876348239184
119	R	E	0.33928328332622704	84.56975120189534	E	0.5329499862861342	132.84311358168182
120	H	E	0.3196283070696798	63.44941523640214	E	0.3458186506480927	68.64846034015288
121	G	E	0.26880619927028515	22.555528180769628	E	0.4625076140019265	38.80901389090165
122	D	E	0.22085327038803965	34.31397262018972	E	0.3649232510330667	56.698125513007575
123	T	E	0.20191463360924444	29.895480652184734	B	0.23677714064950595	35.05722344456585
124	T	E	0.3728769937784431	55.208167698836284	E	0.3076817552652455	45.55536068457225
125	L	E	0.16806662720247892	33.2755115198188	B	0.10275554550854377	20.344570455236582
126	W	B	0.15813167019300461	41.97130790262729	B	0.22694947960831768	60.236930877639686
127	W	E	0.38483519641145797	102.14295783152917	E	0.400466634019382	106.29185400142437
128	I	E	0.21347678196454878	40.54991473416604	E	0.23928104103562198	45.45143374471639
129	Q	B	0.13066166859148168	24.717267847450586	B	0.045100057382353315	8.531577855019776
130	A	E	0.1941701528025806	22.601405786220383	E	0.2720447068535769	31.666003877756353
131	M	E	0.39238086834571667	82.61579183019064	E	0.3928344315217456	82.71128955690354
132	T	B	0.038699040346925034	5.729779913765721	B	0.0	0.0
133	G	B	0.05522273370360084	4.633739585069146	B	0.0579909395033425	4.8660197337254685
134	F	E	0.40622602356528165	90.70620880189173	E	0.23007421714920537	51.37327194724607
135	A	E	0.15841982023592754	18.440067075461968	B	0.0926449787083429	10.783875521651114
136	M	B	0.01891811183204435	3.9832084462369384	B	0.009966790847782597	2.098507813000626
137	F	E	0.18706301599342487	41.76930084117184	B	0.16499600165141004	36.841957208743345
138	F	E	0.48324208691959597	107.90312558827658	E	0.34017454075022735	75.95757320411826
139	L	E	0.08924439168102323	17.66949710892579	B	0.15667783359779605	31.020644274027642
140	G	B	0.053373622418940794	4.478580657173322	B	0.0	0.0
141	S	E	0.15568907418812514	19.567002843963568	E	0.25453778446213926	31.990308751201663
142	V	E	0.18649775248284128	30.257395362816172	E	0.28857380877920813	46.81821473633873
143	H	B	0.08856019683761898	17.580084674235742	B	0.04937044997997703	9.800528025525239
144	L	E	0.17700729391879416	35.04567412298206	B	0.03589329241076816	7.1065129644079885
145	Y	E	0.38755485230656816	92.35819685317826	E	0.2928775931865258	69.79565923228095
146	I	E	0.14954547168571458	28.406162346701482	B	0.1917209623726234	36.41739680267981
147	M	E	0.12872662438459406	27.103390764176282	B	0.14551395496793068	30.637963218497806
148	M	E	0.31866776314034306	67.09549752919924	E	0.3712093990520853	78.15813897041656
149	T	E	0.3507731379998601	51.93547081225929	E	0.40582648338484933	60.0866691299608
150	Q	E	0.16382851947025623	30.99144102818837	E	0.38169073683505916	72.20443668708813
151	P	E	0.30096589313593336	43.579861326083154	E	0.4135519509737102	59.88232250099325
152	Q	E	0.31326607639301307	59.26054367126628	E	0.5417809416042839	102.48870072328238
153	T	E	0.16158693806951527	23.92456205057243	E	0.42401012203590943	62.77893866863675
154	I	E	0.21216001487685132	40.29979482585791	B	0.147593068928978	28.03530344305937
155	G	E	0.2238950541866921	18.78703399680533	E	0.3209357837680514	26.92972161597719
156	P	E	0.23173657233082656	33.55545567350369	E	0.31494812598593147	45.60448864276288
157	V	E	0.21603637528503972	35.049741526244844	E	0.32323285994519446	52.44129919750835
158	S	E	0.15763545248586208	19.81162366842315	E	0.2067610211770714	25.985725141534335
159	S	B	0.10795780623303886	13.568137087368324	B	0.0	0.0
160	S	E	0.157963326760137	19.85283090721402	B	0.12253822212963775	15.400603757252872
161	F	E	0.2941394538053441	65.67839864019528	E	0.28419008903137255	63.456804979815175
162	R	E	0.22626363303734082	56.39847317088757	E	0.24482079771971726	61.02403203961672
163	M	E	0.2181587503321521	45.933324882434626	B	0.14873554948107914	31.316269943241217
164	V	E	0.1032780763659657	16.755835109614274	E	0.3416403343316832	55.42772784197229
165	S	B	0.04510156109261759	5.668364198120179	E	0.36417687277553834	45.76974937042966
166	E	E	0.27053706103172875	50.63371634269835	E	0.5496961678848649	102.88113478133131
167	W	E	0.3556244829181965	94.38985025614771	E	0.5830231270797559	154.74599838950883
168	M	E	0.06722059517706416	14.153296314530861	E	0.22749259833962093	47.89856658040719
169	W	E	0.19169668028550008	50.880132881377435	E	0.3410603531231114	90.52423892593623
170	P	E	0.2980508758576363	43.157766824185735	E	0.4031919276736477	58.38219112714419
171	L	E	0.1474618855237822	29.195978714853638	E	0.2922961526472328	57.87171526262563
172	Y	B	0.0	0.0	B	0.16805593782438205	40.049410542928484
173	L	E	0.21963966822330114	43.486457911531396	B	0.16611074415076896	32.88826623441075
174	V	E	0.4104244509704847	66.58726292545144	E	0.2760956857564479	44.793764057126104
175	L	B	0.09439013674626372	18.688303174392754	B	0.07002350181494124	13.863953124340217
176	L	B	0.0413432844519792	8.185556888647362	B	0.04571792620781326	9.051692209884948
177	F	E	0.4332872792676327	96.7487165876697	E	0.3051952277542995	68.14704240525754
178	A	E	0.1063425772951744	12.378275997158301	B	0.06740186697361866	7.845577315729213
179	V	B	0.08639628226366936	14.016932834457718	B	0.10361483511460803	16.810470848994008
180	E	E	0.19267432340050228	36.060926367638004	E	0.2796978516970246	52.34824992361512
181	L	E	0.3001062259719375	59.4180316801839	E	0.31173826610902833	61.72105930692652
182	H	E	0.16734785151579967	33.22022200440139	B	0.14898535205166236	29.575082235775493
183	G	E	0.1826720599682767	15.328012551938098	E	0.2247181979253336	18.856103987914743
184	S	E	0.18334628875804646	23.04296157111128	E	0.46209069437284256	58.07555846877886
185	V	E	0.1023961531886587	16.61275189332799	E	0.18341962333049192	29.75799968913901
186	G	B	0.08807732220820437	7.390568106490428	B	0.14505452293094806	12.171525019135851
187	L	E	0.33286247647538003	65.9034417173605	B	0.22805001094428798	45.151621666859576
188	Y	E	0.2789741615692509	66.48233244356818	E	0.24754968268641625	58.993564880999855
189	R	B	0.1383780051755872	34.492101570066865	B	0.1547214806140766	38.56587625786473
190	L	E	0.14069689462744064	27.856578167286976	B	0.1623355491242159	32.14081537110351
191	A	E	0.19125055136964175	22.2615641794263	B	0.17283791049768205	20.118332781930192
192	V	E	0.12747248133565456	20.6811353718966	B	0.14694770360639822	23.84079543310205
193	K	B	0.15007959844111574	31.140015880547104	E	0.3416921370219009	70.89770151067421
194	W	E	0.30093639575653613	79.87453816169983	B	0.26386170704977874	70.03417428515228
195	G	E	0.17617193476530346	14.782587046156612	B	0.18987798415062573	15.932661650079005
196	W	E	0.27610566614093024	73.2839659071257	E	0.34741051606093115	92.20969917289236
197	F	E	0.26542362165567646	59.26644047949599	E	0.27423998948883843	61.23504725296273
198	D	E	0.4031737631823815	62.641107585646616	E	0.5045397577159951	78.39034215633417
199	G	E	0.29753378486165494	24.966059887741466	E	0.45226628513944667	37.94966398605097
200	E	E	0.31291637296154684	58.56542836348311	E	0.550175032686969	102.97075911769312
201	T	E	0.3558543102969599	52.68778918256788	E	0.5173160450420073	76.5938136289196
202	P	E	0.3482770180707201	50.430512216640274	E	0.4692781964884207	67.95148285152332
203	D	E	0.3073932642598859	47.75969146805847	E	0.6959480036724898	108.12944133059474
204	K	E	0.49123710270262305	101.92678643976726	E	0.5559913726671232	115.3626499147014
205	T	E	0.41659344846929536	61.68082598036387	E	0.4955211723279621	73.36686477487807
206	R	E	0.34898512852981856	86.98803313734257	E	0.4071730351393687	101.49195073883904
207	A	E	0.4428037788808696	51.542359861733225	E	0.4871624367341031	56.7057076358496
208	N	E	0.5596727285173739	94.51193366472894	E	0.5026776790351718	84.88717965866947
209	L	E	0.3237846987136559	64.10613249831674	E	0.3301260486943256	65.36165638098953
210	K	E	0.284819194084033	59.09713458049601	E	0.3700087512282524	76.7731157923501
211	K	E	0.5319842854906318	110.3814193964512	E	0.5615314736437858	116.51216546634912
212	L	E	0.4962979764918095	98.26203636561337	E	0.3821605493631023	75.66396716840063
213	K	E	0.23056287719570545	47.83949138933693	E	0.3678527918806689	76.32577578731998
214	T	E	0.2818383745576879	41.72898973701127	E	0.2841895728529281	42.07710815660454
215	L	E	0.5371072915770877	106.3418726593476	E	0.32281055671131026	63.91326212327232
216	M	E	0.3000553620607912	63.17665648189959	E	0.38871805178628405	81.84458580360211
217	S	B	0.13355032906964476	16.784605357472955	B	0.14294700683766873	17.965579819358208
218	A	E	0.3461310648738307	40.2896559513139	B	0.2464343934994731	28.68496340333867
219	F	E	0.4212715644086585	94.06572761680935	E	0.3710873305653029	82.86009004192648
220	L	E	0.12451479486223113	24.652684234773144	B	0.11505024747582612	22.778798497738816
221	I	E	0.23334054523760828	44.32303656788369	B	0.18910925381195798	35.921302761581416
222	V	E	0.44889853135884555	72.82929772765911	E	0.382033449475943	61.98110684297699
223	L	E	0.2565091745827076	50.78625147563028	B	0.17863429985392004	35.36780502807763
224	G	B	0.044309623971294676	3.718020547431336	B	0.09155409631310299	7.682304221632472
225	L	E	0.35884558919298387	71.04783820431888	E	0.28883059190132443	57.18556889054322
226	L	E	0.36028550564054224	71.33292726177096	E	0.3166343859875189	62.69044208166888
227	T	B	0.07324430137002094	10.8445512608453	B	0.03839426249728123	5.684654505347459
228	F	E	0.27675663140513374	61.79698822645231	E	0.2329447101341347	52.01422432585093
229	G	E	0.3852934863258202	32.329976437599576	E	0.35443667949915136	29.74078177677379
230	A	E	0.14708869319582163	17.121123887993637	B	0.27124119266911206	31.572474826684644
231	Y	B	0.16245620453726833	38.71493810327642	B	0.1378651239411488	32.854637686415174
232	V	E	0.37902244328915596	61.492601199232666	B	0.2169034671892793	35.190418516788675
233	K	E	0.5607147953223062	116.34271288142531	E	0.6551004170443275	135.92678553252753
234	K	E	0.22409725702027095	46.49793985913602	E	0.3366695349192127	69.85556180038745
235	G	E	0.186845575904379	15.678212274136442	B	0.21642996691656025	18.16063852396857
236	L	E	0.4500082936400268	89.09714205778891	E	0.3958013546557544	78.36471020829282
237	E	E	0.3576030056298367	66.92897853368024	E	0.5393287989384576	100.94077800932173
238	Q	E	0.2000175098366176	37.837312335792944	E	0.3969815112364852	75.09699248060589
239	T	E	0.22435948210954348	33.21866492113901	E	0.42485489730041187	62.90401609429898
240	D	E	0.36479342004660464	56.67795367264097	E	0.3818942697071186	59.334912684395015
241	P	E	0.31916483066557777	46.215067480375666	E	0.43711959775230036	63.294917754533095
242	N	E	0.19556763859573217	33.02550712966129	E	0.37125811792761376	62.694358374436135
243	I	E	0.31797636554726694	60.399610635703354	E	0.16491593268710705	31.325781413915983
244	D	E	0.22234131818916428	34.54517060705045	E	0.4313105868024405	67.01272587149518
245	Y	E	0.27548275878912654	65.65029624703675	E	0.3385019516672852	80.66840010183074
246	K	E	0.2748654168694161	57.03182534623515	E	0.37142129054351314	77.06620357487354
247	Y	E	0.2981643108990174	71.05553693034484	E	0.2759389277358833	65.75900586873836
248	F	E	0.27418123214292756	61.221927325194294	B	0.19148086648161863	42.755762676680625
249	D	E	0.24389649694735283	37.89419873071021	E	0.4191608875825341	65.12502710369833
250	Y	E	0.37765074025463763	89.9979479100827	B	0.23841926169810995	56.817694255276585
251	K	E	0.38103266686265835	79.06046804733299	E	0.5597159993510887	116.1354727053574
252	R	E	0.41752074966484937	104.07122206146035	E	0.4840322410103789	120.64987639424704
253	T	E	0.32433028957713034	48.020342674789916	E	0.5366662590230445	79.45880631095197
254	H	E	0.4285526996772859	85.07199641293802	E	0.524632549083417	104.14480731854911
255	H	E	0.48778221703192104	96.82964790300665	E	0.5839301351710666	115.91597113280842
256	R	E	0.5234686727106823	130.47980135986467	E	0.8476783401347336	211.2923030619837
>1eysL
1	A	E	0.33466263835284027	38.95473110427061	E	0.5389017684406566	62.72816584649244
2	M	E	0.31798829563490916	66.95243564593012	E	0.5034061651001455	105.99216806183563
3	L	E	0.4285799962726153	84.8545534620151	E	0.43260632752521005	85.65172678671634
4	S	E	0.3609027852078416	45.35826204492153	E	0.5035536368955682	63.286621085035016
5	F	E	0.317952550618953	70.99562502770601	E	0.3819113441823564	85.27698404247836
6	E	E	0.26638491007249204	49.85659976916761	E	0.3915758192967407	73.28733033957798
7	K	E	0.3334317494702178	69.1837536975755	E	0.6270593108154723	130.10853640110236
8	K	E	0.30833974678165893	63.977414059726414	E	0.4836239536190318	100.34713413641292
9	Y	E	0.3353866145212109	79.92598410654976	E	0.2186228431758384	52.100009757234055
10	R	E	0.5105933195998911	127.27049084346885	E	0.506138589641802	126.16010485411557
11	V	E	0.30806506150173607	49.98047557804166	E	0.2868305045102436	46.53538105174193
12	R	E	0.2811580320814373	70.08145107661906	E	0.44595744817202926	111.15935353136001
13	G	E	0.24609457982056365	20.649796192743494	E	0.38987520718443913	32.714428634846286
14	G	E	0.30463635855415283	25.562036846278964	E	0.38279971460652606	32.1207240526336
15	T	B	0.16162840875714116	23.93070220058232	E	0.2588367773855176	38.323373259699736
16	L	E	0.2669288905859549	52.84925104711322	E	0.29753792851915734	58.90953446750796
17	I	E	0.5002887991405347	95.02985739674456	E	0.5194200259765178	98.66383393423955
18	G	E	0.1567192046756536	13.150308464334092	E	0.2410426124637484	20.225885611833128
19	G	B	0.14626399013267305	12.273011412032595	B	0.21167042353221427	17.7612652385881
20	D	E	0.25782615925755986	40.05845036384708	E	0.44365909171984286	68.93131308051198
21	L	E	0.3393243320174172	67.18282449612843	E	0.2921844936397285	57.84960789572985
22	F	E	0.19296053974372718	43.08615891937684	B	0.1987623907811174	44.381654237515704
23	D	B	0.16611031100319	25.808559020565628	E	0.26820082064605927	41.67036150377823
24	F	E	0.2613664894160197	58.360523421703036	B	0.22101906336550106	49.35134665888273
25	W	E	0.22356185879282536	59.33778856079171	E	0.3978120508908586	105.58727454745168
26	V	E	0.1255119054579562	20.363051541498816	B	0.1558955554284317	25.29249491270876
27	G	E	0.15285370609941654	12.825954478802041	B	0.1495708039054276	12.550486155704428
28	P	B	0.11266951465639508	16.31454572224601	B	0.1501561095178393	21.742604658183133
29	F	E	0.16334996036274302	36.47441264939689	E	0.29261540719733903	65.33809427309383
30	Y	E	0.1469516009634025	35.02003602558845	E	0.2625446501621288	62.56701558013692
31	V	B	0.10223386692691874	16.5864225702233	B	0.18351921585892783	29.77415758095245
32	G	B	0.0791248203067034	6.639363671935482	B	0.10711167324046558	8.987740501607467
33	F	E	0.2708622220540499	60.48082556244881	E	0.4933145590223662	110.15220788410414
34	F	B	0.08524259850720492	19.033819820673784	B	0.20313177312574526	45.357293621247656
35	G	B	0.03971063568583763	3.3321194403986354	B	0.14185842576010904	11.90334050553075
36	V	E	0.4139069773179682	67.15226800006717	E	0.23758821382925022	38.54631181165756
37	V	E	0.26134646214392065	42.40085001822969	E	0.1427726899921316	23.16344122432343
38	G	B	0.0	0.0	B	0.16978265005444654	14.246462166068609
39	F	E	0.48209014255046523	107.64590793009337	E	0.38094628342304393	85.06149562553148
40	C	E	0.4761980362705166	67.37249817155268	E	0.36963358374889393	52.29575942879351
41	F	E	0.1816666490368151	40.56434606343044	E	0.2696120384780874	60.20167207177214
42	T	E	0.16970268325825538	25.126179283217294	B	0.24098896109679166	35.68082557999097
43	L	E	0.5363188285589224	106.18576486638106	E	0.3855881250407049	76.34259287680916
44	L	E	0.22434252414918548	44.41757635629724	E	0.28993842962301214	57.404909681060175
45	G	B	0.0	0.0	B	0.058427563910067315	4.902656887693748
46	V	E	0.4020043431657571	65.22118463521244	E	0.3179084048899834	51.57745960935091
47	L	E	0.44709784238152755	88.52090181311864	E	0.36009950914632705	71.2961018158813
48	L	E	0.05138025588685319	10.172776863038063	E	0.25165960754407135	49.82608569765069
49	I	E	0.1413846340220582	26.85601123248995	E	0.2881565811688898	54.735342593030616
50	V	E	0.26410655800196403	42.848647970238645	E	0.2730770474954565	44.30402018566287
51	W	E	0.4315996196629432	114.55517105093838	E	0.3869333635571775	102.69985335534606
52	G	B	0.030515466879448908	2.5605528258545576	B	0.1098952441723676	9.221309938503365
53	A	E	0.13724275455777976	15.975056630525565	B	0.22021199448032897	25.632676157510293
54	T	E	0.255997833927476	37.90303929130209	E	0.4087706238315021	60.5225785644922
55	I	E	0.3270928644249722	62.13128959752347	E	0.3608277679752456	68.53923452689789
56	G	B	0.1793016917057581	15.045204951030161	E	0.43472882578318806	36.47809577146731
57	P	E	0.2195829280748725	31.795607985241542	E	0.48196359789319615	69.78832897493481
58	T	E	0.31376554052159966	46.456125929628044	E	0.5325017067983259	78.84220270856012
59	G	E	0.23703683863641106	19.889761129981252	E	0.47996510335661763	40.27387182265378
60	P	E	0.2380206979560648	34.465397064038186	E	0.5754224514490669	83.32117096982489
61	T	E	0.24275976014933684	35.94301008771081	E	0.4793270581653121	70.96916423195611
62	S	E	0.3286461405004507	41.30424693809665	E	0.4680553788268591	58.825200010959655
63	D	E	0.313728310420575	48.74396759004473	E	0.49962578096660254	77.62685758878104
64	L	E	0.23335257691848094	46.20147670409004	E	0.38132556049737426	75.49864772287513
65	Q	E	0.28888903256378096	54.64913829009044	E	0.30018825554872275	56.78661230215188
66	T	E	0.20601731194171222	30.50292320608991	B	0.17698381238247812	26.20422326134971
67	Y	E	0.2374122793620891	56.57772029477945	E	0.44219087003713076	105.37850623854864
68	N	E	0.15565015702071228	26.284642016087684	E	0.28658168587276084	48.39504929333312
69	L	E	0.22536250709014088	44.619522778777	B	0.09750792661974161	19.305594391442643
70	W	E	0.22683666413268638	60.206987394097624	E	0.28143888133209555	74.6995078831648
71	R	E	0.1926526329845641	48.02059529773244	E	0.3344163524834551	83.35662002002601
72	I	E	0.136996696285899	26.022522459506515	B	0.1805111016354834	34.28808375566007
73	S	B	0.09960658283503092	12.518555330706686	B	0.13765395792811813	17.300349432405888
74	I	E	0.1321800806253864	25.107606314792143	B	0.12708823118180215	24.140409512983318
75	A	E	0.0988809952814052	11.509747850755566	E	0.3108506610769921	36.183016949361885
76	P	B	0.10026533415055347	14.518420385000143	B	0.131164914412106	18.99267960687295
77	P	B	0.0	0.0	B	0.15545299682741395	22.50959394060954
78	D	B	0.109677829735437	17.040644405994847	E	0.2801299032442349	43.52378306705678
79	L	B	0.23025585874723195	45.588357473364454	E	0.30906858896485545	61.19248992915173
80	S	B	0.05953058202370831	7.481803548739661	E	0.31679391497096	39.81465923355025
81	Y	E	0.15566564823114365	37.09668062996384	B	0.12130786993876477	28.908878485107035
82	G	B	0.105025555244943	8.812694340603167	B	0.19271396151756137	16.170628510938574
83	L	B	0.07306556024354274	14.466250272619028	E	0.2981771958018403	59.03610299680637
84	R	B	0.15822293627736161	39.438649096495155	E	0.5104118900103225	127.22526770397297
85	M	E	0.18842047532299333	39.67193107925625	E	0.2991690871022288	62.99005128937427
86	A	B	0.1534467482336086	17.86120149439204	B	0.0871445330440381	10.143623646326036
87	P	B	0.01018238539820926	1.474409405660701	E	0.26817528342025115	38.83178103925237
88	L	E	0.20258419226550073	40.10964422664649	B	0.24742874278622495	48.988416784244684
89	T	E	0.2613195027102646	38.69096557128178	E	0.5339729372850972	79.06003309443149
90	E	E	0.2032509036407309	38.040439125399196	E	0.43269984753277513	80.9841034642342
91	G	B	0.0	0.0	B	0.12592604198048793	10.566454182582742
92	G	E	0.16166075542962366	13.56495398809972	B	0.14841131142144048	12.45319314137307
93	L	E	0.21256133416003453	42.08501855034524	E	0.24582836040880457	48.671557077339216
94	W	B	0.06733155827968776	17.871142198594725	B	0.2064979202837365	54.808678001709346
95	Q	E	0.07568487585163805	14.317307964854368	E	0.24681527491720567	46.690045556087796
96	I	E	0.27626906535686324	52.47730896453617	E	0.25686250401785915	48.79103263819234
97	I	B	0.09144431318559473	17.36984728960372	B	0.13586103078458225	25.806802797531397
98	T	B	0.05180011984673398	7.669525744507434	B	0.267741714894451	39.641838307272415
99	I	E	0.4393888799728222	83.46191775083757	E	0.32456138000746915	61.65043413241876
100	C	E	0.15050001943299676	21.29274274938038	B	0.12137006119042501	17.17143625722133
101	A	E	0.10444403526414042	12.157285704745945	B	0.13318415975874487	15.502636195917903
102	A	E	0.08793686572163123	10.235851169997876	E	0.27398409809985413	31.891749018823024
103	G	E	0.26984591399920055	22.642770643672918	E	0.19249877230201262	16.15257198386188
104	A	B	0.020774785451879024	2.4181850265987186	B	0.05853344172784922	6.8132926171216495
105	F	E	0.15870535694628635	35.437319152536276	B	0.20831569200715822	46.51481086827835
106	I	E	0.43208356765091543	82.07427367529138	E	0.3254160526069383	61.81277919268793
107	S	E	0.0729289761100812	9.165713717515006	B	0.14025151295664498	17.626810148391144
108	W	B	0.14495215716887594	38.473201555763055	B	0.20679160291492313	54.8866272456789
109	A	E	0.12424956930867004	14.462649867529192	B	0.15348992611264592	17.866227399511985
110	L	E	0.3505492799300798	69.4052519333565	E	0.34715089269024957	68.73240524374252
111	R	B	0.23638200614392746	58.92057885143536	E	0.3373879854885039	84.09732926286448
112	E	B	0.1386266146868101	25.945357204783377	B	0.2293617846312061	42.92735161157653
113	V	E	0.21622395433035402	35.08017435055664	E	0.3098798877467543	50.27491298803342
114	E	E	0.22395720591464438	41.91583065898484	E	0.39125604486905013	73.22748135769142
115	I	E	0.13326810611338738	25.31427675623793	B	0.18596184951285788	35.32345331496735
116	C	B	0.05144021698569162	7.27776189913565	B	0.06119212809981914	8.657462283562412
117	R	E	0.24522075832776047	61.12372622077757	E	0.44548166669666844	111.04076024081158
118	K	E	0.4003531305952156	83.06927106720129	E	0.4656512091045212	96.6179693770971
119	L	E	0.17556336211015497	34.75979006418958	B	0.17927789878351258	35.495231180147655
120	G	B	0.14605827909382618	12.255750198762954	B	0.23081056078912704	19.36731415581565
121	I	E	0.21132503614114007	40.141190615009556	B	0.2543369241634768	48.311298744852415
122	G	E	0.3105954460176776	26.062063875343323	E	0.21906383739244475	18.38164659560004
123	F	E	0.18684229776321384	41.720016667548016	E	0.38740450543092775	86.50355201767185
124	H	E	0.24383230097072417	48.403150065698455	B	0.2405418757561601	47.74996775635534
125	V	E	0.08870990611487548	14.392295168077398	B	0.0742007688210071	12.038332733520193
126	P	B	0.07651206790343641	11.078947432417593	B	0.04570015482442219	6.617382418576334
127	F	E	0.3764396038278483	84.05519913872024	E	0.3026538841721286	67.57958579679459
128	A	E	0.20636759239558616	24.02118775484623	B	0.1266043684834267	14.73674849147087
129	F	E	0.14573035023596437	32.54012990418848	B	0.08533498880902854	19.05444965116798
130	S	E	0.2303645883500196	28.952221463830465	E	0.19671767516404623	24.72347741461733
131	F	B	0.1991303208750836	44.463809348197415	B	0.22785148481650094	50.87695804467649
132	A	E	0.15653720232140783	18.220930350211873	B	0.17205521981837346	20.02722758685867
133	I	B	0.07421687996107966	14.09749634860708	E	0.24265494286398898	46.0923063970147
134	G	E	0.14806590187921817	12.424209826685196	E	0.3467750352733537	29.097893209787106
135	A	E	0.20863293367728852	24.284873480036385	B	0.09551976457016415	11.118500595967108
136	Y	E	0.17528169231329124	41.77138009518043	B	0.23882571467424876	56.914556064020225
137	L	E	0.21211646293848913	41.996938497191465	E	0.29192388515818785	57.79801002246961
138	V	B	0.10336547293114302	16.770014328348644	B	0.17829847317749659	28.92714428831705
139	L	E	0.19684834869450804	38.97400455802565	B	0.2131789050062986	42.207291402197065
140	V	E	0.09635303425898697	15.632316278178047	E	0.2898746613011435	47.02926504949752
141	F	E	0.311365387722614	69.52477742458248	E	0.33252365351595786	74.24920659357822
142	V	E	0.23769895711483302	38.56427880231051	E	0.30853565215603757	50.056824205795536
143	R	B	0.0435712948528089	10.860580955011146	E	0.25195830398888797	62.80312685227021
144	P	B	0.010692194955920498	1.5482298296172883	B	0.14586764028020255	21.12163431257333
145	L	E	0.3436236473128452	68.03404593147023	E	0.28093328180645283	55.6219804648596
146	L	E	0.47233470985511833	93.51754920421489	E	0.3005945491236778	59.51471478099697
147	M	E	0.1397751806725193	29.42966429059894	E	0.29646737195619377	62.4212051653766
148	G	B	0.10557955351210818	8.859180335200998	E	0.3324663666094771	27.89725282220122
149	A	E	0.1419667751769959	16.524932630602326	B	0.1066465461118834	12.413657967423228
150	W	E	0.16181766872183007	42.94964563214814	B	0.11547075399969178	30.648247526598194
151	G	B	0.10507410690001079	8.816768309979905	B	0.22054594415355483	18.506010173924786
152	H	E	0.17282176446734937	34.30684846441352	E	0.32504530882689525	64.52474425522698
153	G	B	0.061681624993862566	5.175705153235008	B	0.04260369268061956	3.574875852830787
154	F	E	0.059420367669659024	13.267973896958162	B	0.20504031029468636	45.78345088570052
155	P	B	0.13309319654966348	19.271894860391274	B	0.2631297230425509	38.10118389656137
156	Y	E	0.1540288709902813	36.70662024569394	B	0.2594629401542456	61.83261326815827
157	G	B	0.0634248509024058	5.32197923922087	B	0.14333857821765872	12.027540098243742
158	I	E	0.21255298956929047	40.37444036868672	E	0.3687843472427329	70.0505867587571
159	L	E	0.1751709401798277	34.68209444620409	B	0.20796811064070106	41.175606225752404
160	S	B	0.06093727615775381	7.658596867506499	B	0.25337924877422885	31.844703985945085
161	H	E	0.17960033158415736	35.65246182277107	E	0.3031654415788378	60.18137180781509
162	L	E	0.21776187233857752	43.11467310431497	B	0.16843073719975155	33.34760165817881
163	D	E	0.1492616601273918	23.190784133992867	E	0.31210329561016564	48.491489038951435
164	W	B	0.12487729403467737	33.14493138268407	B	0.19174089441564232	50.89186819579979
165	V	E	0.1099322634761601	17.835410426372217	B	0.15839141138061313	25.697422582390676
166	S	E	0.21224099532954183	26.67444829301682	E	0.20572802963369985	25.8558987643634
167	N	B	0.1062043362236116	17.93472625808129	E	0.2660262419819726	44.92385148349572
168	V	E	0.18138928683463587	29.428597896051325	B	0.14373905824601224	23.32022480983303
169	G	E	0.07257305457775348	6.089605009619294	B	0.15299571743300214	12.83787064980321
170	Y	E	0.165782285293484	39.50757640829017	B	0.17581850416696737	41.899307728029996
171	Q	E	0.17256913934800322	32.644904090461765	E	0.2998928805118549	56.73073620642759
172	F	E	0.22736027444496326	50.76727568081584	B	0.2155177013486143	48.12294753413209
173	L	E	0.19935156371664098	39.46961610025775	B	0.19633776036938572	38.87291317553468
174	H	B	0.13091255448933078	25.987451191677053	B	0.17656066832802034	35.04905826979532
175	F	E	0.2676167535823859	59.75614490741095	B	0.1907733397530926	42.59777903346804
176	H	E	0.2929372905479425	58.15098154667206	E	0.33122667082083435	65.75180642464382
177	Y	E	0.17006335327107724	40.52779771803042	B	0.2156108436649531	51.38222015379497
178	N	B	0.09412071328278884	15.894164852064552	B	0.02774575331737164	4.6854253627045495
179	P	E	0.15124341636351088	21.900046689436376	B	0.15121088753292677	21.8953365147678
180	A	E	0.17345474798824193	20.19013266583136	B	0.23968451491536202	27.89927753614814
181	H	E	0.0870233634386037	17.27500787619722	B	0.041606581168415674	8.259322427742195
182	M	B	0.1109581251601041	23.36223325245992	B	0.040226848043068475	8.469762855468067
183	L	E	0.24968974786123715	49.436073179046346	B	0.17961312830500392	35.56160327310773
184	A	E	0.0713683533498857	8.307276329926696	B	0.12636898270769217	14.70934958717537
185	I	B	0.038274000317300216	7.270146360271176	B	0.13008814369002536	24.710242893920316
186	S	E	0.2322198598794803	29.185391989653084	B	0.07973339430567608	10.02089299633737
187	F	E	0.2093949219577487	46.7557921239457	B	0.234910402879999	52.45314385907498
188	F	E	0.10859869931177497	24.249003569326234	B	0.20418327554984295	45.59208359752443
189	F	E	0.1631264356733675	36.424501821506226	B	0.2124868328865369	47.446184915234824
190	T	E	0.16157849418892034	23.923311849611547	E	0.21851653353776299	32.35355795560119
191	N	B	0.163756595957737	27.65357635938305	B	0.18079979306080574	30.531661054178265
192	C	B	0.06826981629333198	9.658813609180608	B	0.1346244674041386	19.046669648337527
193	L	E	0.17121404835783624	33.898669434367996	B	0.20994961907759147	41.56792508117233
194	A	B	0.06140631432488028	7.147694987416065	B	0.09451042023398212	11.00101291523552
195	L	B	0.14807944745490853	29.318249801597343	B	0.128096368944479	25.361800087317402
196	S	B	0.1692776291919473	21.274812436843938	B	0.05337058696106514	6.707615369266668
197	M	E	0.11571686055330935	24.364184989499286	B	0.17891848827154064	37.67128770557289
198	H	E	0.09850381605832448	19.553992525737993	B	0.10239595641235832	20.32662130741725
199	G	B	0.08987286434946454	7.541232047563569	B	0.11629459132295103	9.75827915790882
200	S	B	0.11140679611007134	14.001606135113768	E	0.23959251298089193	30.1119870314385
201	L	E	0.17168714119773387	33.99233708573933	B	0.14901505756148287	29.503491246597996
202	I	E	0.17837800799007264	33.882902617714294	B	0.09864784020367476	18.73815724668802
203	L	B	0.13695807810266034	27.11632988354572	B	0.16292218860541458	32.25696412198603
204	S	B	0.12519668995164898	15.734719993123244	B	0.10002023764726989	12.57054346750888
205	V	E	0.21682510011040185	35.1777042419116	B	0.15134823456354168	24.554737575589005
206	T	E	0.2677278284836686	39.63978228529197	B	0.2072835143242724	30.69039713085177
207	N	E	0.32673924406713517	55.17645614561712	E	0.3137610542637381	52.98482923351746
208	P	E	0.28850138770105765	41.77500093911315	E	0.3804657448634519	55.091439856227844
209	Q	E	0.41285079028678023	78.09898399855021	E	0.5732448984069223	108.44073743163747
210	R	E	0.27485402277578114	68.5101137170912	E	0.5021886581782076	125.17554493750002
211	G	E	0.1631785682841302	13.692313664721363	E	0.3822552080972221	32.075034511437906
212	E	E	0.3311380299811948	61.975793691280415	E	0.5097685290478013	95.4082778965865
213	P	E	0.2812539289448127	40.72556891120888	E	0.5049074760963161	73.11060253874658
214	V	E	0.17882128032416847	29.011964519793093	B	0.1197397681576085	19.426579985890406
215	K	E	0.24519986083294476	50.87651912422771	E	0.47531840886893223	98.62381665621476
216	T	E	0.23136675750283653	34.25616211586998	E	0.27866353237762786	41.258922603831586
217	S	E	0.22138464873414038	27.823622652906764	E	0.2771268058715232	34.82929696193304
218	E	E	0.14545816077083457	27.2239493698694	E	0.3674361062029084	68.76934163693633
219	H	E	0.21455214563940636	42.59074643087855	E	0.2673132385929916	53.06435099309476
220	E	E	0.23692659998176216	44.3431824525866	E	0.33927605176299486	63.498905847962114
221	N	E	0.1769165578879946	29.875899130545648	E	0.25749318172607166	43.482873598081724
222	T	B	0.1357778982039185	20.103275608072174	E	0.19884020041716105	29.440280073764864
223	F	E	0.165122743077986	36.87025730188349	B	0.1129626508801467	25.223430315027958
224	F	E	0.24775603512577737	55.32144508323483	B	0.17705275478325833	39.53410961555375
225	R	E	0.20555469750827107	51.23656390091165	E	0.2715318997317212	67.68204132712883
226	D	B	0.13869750785150595	21.54943179488848	E	0.27439046281638024	42.632046207781
227	I	E	0.2255105187525032	42.83572303703798	B	0.2082646082247297	39.5598623322874
228	V	E	0.16969963243314617	27.532068365953638	B	0.11668646788192293	18.931212549163178
229	G	B	0.010157009186970156	0.8522746408786658	B	0.1789698420755624	15.017359448560441
230	Y	E	0.2014328414694931	48.00346045059491	B	0.1980110975958986	47.1880246680786
231	S	E	0.16279123545463772	20.45960247193887	B	0.22129733690343	27.812649302023086
232	I	E	0.10957147251797586	20.813101204789515	B	0.20590310657097075	39.11129509315589
233	G	B	0.14739651440907817	12.368041524065749	E	0.3011459985702832	25.26916074003246
234	A	B	0.1695162183771249	19.731687819097342	B	0.10570287851826078	12.303815059525556
235	L	E	0.3132471396300349	62.019801175350615	E	0.3546667479094805	70.22046941859804
236	A	E	0.16557024450706698	19.272376460622596	B	0.16308915709919014	18.983577886345735
237	I	E	0.24603518987603687	46.734384316953204	B	0.17086271028859323	32.45537181931828
238	H	B	0.08730697335067181	17.33130727984186	B	0.1354053414392436	26.879314329104247
239	R	E	0.2968646263420581	73.9964767620214	E	0.3525185875465182	87.86878313184512
240	L	E	0.1872372197491648	37.07109713813714	E	0.33109635406247423	65.55376714082928
241	G	B	0.07312154502568707	6.135628843105402	B	0.07047967821600024	5.9139497991045795
242	L	E	0.23306794863233218	46.14512314971545	B	0.2385206536094179	47.22470420812866
243	F	E	0.31201346321618384	69.66948620154169	E	0.3194303125711874	71.32559449402044
244	L	E	0.16944507886680288	33.548431164838306	E	0.26763704514236164	52.989458567736186
245	A	B	0.09311734221129413	10.838858633394636	B	0.17120539003246554	19.92830739977899
246	L	E	0.1499920463179852	29.696925250497895	E	0.33344910217406176	66.01958773944249
247	S	E	0.09030903621204212	11.350039671129453	E	0.3567471821013589	44.835985846498794
248	A	B	0.0	0.0	B	0.15939596349768548	18.553690151130592
249	A	B	0.15144690421091453	17.62841965015045	B	0.2117469057324623	24.647339827258612
250	F	E	0.25063263059198904	55.96376008488523	E	0.3997955759914366	89.27035416312788
251	W	E	0.08794394158743857	23.342080976137947	E	0.3249265621092491	86.2420081150369
252	S	B	0.014128095481585987	1.7756190401257268	B	0.06773294671319108	8.512676742913856
253	A	B	0.045339915921453616	5.277566213257201	B	0.13687212459417528	15.931915302762002
254	V	B	0.13996363427835928	22.70770002532101	B	0.20178232442392607	32.737164314537765
255	C	B	0.0	0.0	B	0.011371621490105843	1.6088570084201745
256	I	B	0.04859964448904619	9.231502470694323	B	0.021974461947990798	4.174049047020851
257	L	E	0.15114858575615733	29.92590849386159	B	0.10456131922349242	20.702095593059266
258	I	E	0.2332844750145988	44.312386029023045	B	0.14707943926524902	27.93773948843405
259	S	B	0.04680413697922811	5.88234393554939	B	0.07026119474315018	8.830426955319115
260	G	B	0.07245711468811561	6.07987649347978	B	0.062196379095803556	5.218898169928877
261	P	E	0.2055180810191945	29.759018131579367	E	0.2685888474866137	38.89166511606167
262	F	B	0.14493440378144287	32.36240302035838	E	0.31119286547135816	69.48625493109957
263	W	E	0.24226704726407194	64.30251968482997	E	0.28919867751872635	76.75911298702036
264	T	E	0.23010505701452189	34.06935474157011	E	0.23925597021406514	35.42423894989449
265	R	E	0.3047196556074655	75.95442135671685	E	0.6413830862117689	159.8711480691455
266	G	B	0.07026955750866762	5.8963185705523	E	0.2842860257402819	23.854440419867053
267	W	E	0.1389879116938217	36.89017152177416	B	0.1379117380118854	36.604533503114624
268	P	E	0.12535482922832053	18.151379272260815	E	0.2422049089751295	35.07127081959875
269	E	B	0.15690248465460052	29.365869027955032	E	0.28141104725989	52.668891605161015
270	W	B	0.050920276698733294	13.515259841377791	B	0.10849505461427504	28.796757395720885
271	W	E	0.17816495641292218	47.28854273111781	B	0.20886721486782445	55.43753617021797
272	N	B	0.14587493807106408	24.633900792060594	E	0.3842295482679904	64.88484381601553
273	W	E	0.17100038817669005	45.38692302985708	E	0.255084467688882	67.70451941398306
274	W	E	0.2997985847886691	79.57254037460856	B	0.2037153085687415	54.07011720031537
275	L	E	0.2857515884467885	56.575956996579656	E	0.32561040756966647	64.46760459471827
276	E	E	0.21282179393528192	39.83172695292736	E	0.5147184648144909	96.33470787468012
277	L	E	0.2102998660852927	41.6372704862271	E	0.2882400669752013	57.068650860420114
278	P	E	0.31172219967206605	45.137374512515166	E	0.42694358757557677	61.821431480943524
279	L	E	0.3520248282799302	69.69739575114339	E	0.5448146428697118	107.86785114177425
280	W	E	0.34314653318128685	91.07795283697716	E	0.5065659176450799	134.4527258613571
>1eysM
1	P	E	0.41282945711813435	59.77770539070586	E	0.6620114352894805	95.85925582991678
2	E	E	0.41932873313045843	78.48156569269659	E	0.6934341271152753	129.78313123089492
3	Y	E	0.367604947216433	87.60393497114815	E	0.40936127586645266	97.55488565173434
4	Q	E	0.29695891687011944	56.17571830432049	E	0.42933454095977225	81.21721511336011
5	N	E	0.2687565681795815	45.38492166848593	E	0.3493506166754171	58.994838637977686
6	I	E	0.208567266520846	39.617352275634694	B	0.22838973342488078	43.3826298640561
7	F	E	0.24807497736871612	55.39266169666062	B	0.17965655696939514	40.11551260569624
8	T	B	0.16755323445721415	24.807931893735127	B	0.1832451537563377	27.13127746516336
9	A	B	0.11621681618726343	13.527637404197463	E	0.26207907527723817	30.506004362270524
10	V	B	0.09124221277830075	14.803136601151515	B	0.09821826079580676	15.934930631511689
11	Q	E	0.19235275513874397	36.387370689596196	E	0.2813774195841118	53.22816646272642
12	V	B	0.15028222900840343	24.381788834323373	B	0.0708459871914601	11.494052961942486
13	R	E	0.2477740641177535	61.760163221991235	E	0.3914010238111153	97.5606191951586
14	A	B	0.1763166727910796	20.523260712881665	B	0.1597177919882828	18.591150987436116
15	P	E	0.20820628276637215	30.14826974457069	E	0.3979874906122187	57.628588640649276
16	A	B	0.1343074027099701	15.633381675440521	E	0.329697591821646	38.3767996880396
17	Y	E	0.2399824089309957	57.19020787234559	E	0.4222583776515637	100.62839397814415
18	P	E	0.11375156232720218	16.471226224978878	E	0.3494117203493148	50.594817106580784
19	G	B	0.19441398964887388	16.313277871437005	B	0.22745457504951852	19.085713392405097
20	V	E	0.1787075971259542	28.99352055771481	B	0.1615224520180882	26.20540261541463
21	P	E	0.29541338279654394	42.775857828939564	E	0.4481229605512087	64.88820468781502
22	L	E	0.27492586444038003	54.43257190055085	E	0.3688269572179258	73.02404925957713
23	P	E	0.30030564059349263	43.484256757937736	E	0.4181406151444632	60.54676107291828
24	K	E	0.3236034743580196	67.1444848945455	E	0.6990790736568294	145.05191699305556
25	G	E	0.22239742167363466	18.661367652634684	E	0.4636595037428908	38.90566895906596
26	N	E	0.23445888206229648	39.59307141386001	E	0.39471240072701663	66.6550831107713
27	L	E	0.3481066209723216	68.92162988630996	E	0.3961825877202975	78.4401905427417
28	P	E	0.2845052696519884	41.196363045607924	E	0.5456677886696005	79.01269579935817
29	R	E	0.21712062341212537	54.11948659170637	E	0.4147512322910204	103.38089216085974
30	I	E	0.25425337149850247	48.29542791614054	E	0.21787955574777318	41.38622161428951
31	G	E	0.27803171551349226	23.329641248737136	E	0.444203144333922	37.27308584105939
32	R	E	0.3562878575819431	88.80831138087512	E	0.4929160665688374	122.8642587529484
33	P	E	0.14611029588139351	21.156770843625782	E	0.37738849497432386	54.6458540722821
34	I	E	0.3157632070203391	59.97922117351341	E	0.39262841096282375	74.57976666238837
35	F	E	0.2671887163056471	59.66056846388794	E	0.2530995004603352	56.514587457788245
36	S	B	0.13039413085829665	16.387934366270724	B	0.18098632287751848	22.746361059246524
37	Y	E	0.2760558964809865	65.7868806903839	E	0.43951279576096236	104.74029435779494
38	W	E	0.36450951716462243	96.7481160458341	E	0.3686812073256711	97.85536604837964
39	L	E	0.1602213656215291	31.72222817940655	B	0.25511776458436275	50.51076621005798
40	G	B	0.14773436611751561	12.396390660920735	B	0.1701369750474372	14.276193576230455
41	K	E	0.2686138497909488	55.73468769312397	E	0.46512691645502346	96.50918389525282
42	I	E	0.27603636288540223	52.43310713008215	E	0.36592092846686886	69.50668036228174
43	G	E	0.10216459209236481	8.572630922470331	E	0.20136553712238006	16.89658221993891
44	D	B	0.16404983189880604	25.488422382117495	E	0.36183085055448677	56.21765925065061
45	A	E	0.19927492424825988	23.19560118249745	B	0.22472443321760244	26.157924026528924
46	Q	E	0.18239622347587747	34.50389359493174	E	0.39285811842730683	74.31697026289363
47	I	E	0.1127661854335543	21.419936923103638	B	0.2064502299502058	39.215221179041585
48	G	E	0.1498166466149733	12.571114817462409	B	0.12966601259125554	10.880275116532252
49	P	B	0.08499002688252547	12.306555892589689	B	0.1440537750024574	20.858986620355832
50	I	E	0.14690068208639748	27.9037845623112	B	0.2914054104531072	55.35245771556771
51	Y	E	0.2254090295622549	53.717225834980965	E	0.28150531087507175	67.08553063463835
52	L	B	0.12294031914560594	24.34095378763852	B	0.12837483051055473	25.416932692784734
53	G	B	0.010698699467505735	0.8977278723184061	B	0.08416211908280394	7.062043412238078
54	L	E	0.28943665845587285	57.30556400767827	E	0.4078612806646281	80.75245495878973
55	T	E	0.09159188022335937	13.56109378587059	E	0.2709374454462887	40.11499817277751
56	G	E	0.08793105753996275	7.3782950381782735	B	0.09009016404998865	7.559465665434548
57	T	E	0.1965266623278134	29.09773762425605	B	0.18508446309804433	27.403605606296445
58	L	E	0.22032824671125306	43.62278956636099	E	0.15429715601743113	30.54929391989119
59	S	B	0.034449537652994106	4.329617892228299	B	0.13192895650213624	16.58083125318848
60	I	E	0.4498069921530315	85.44083815946833	E	0.27294259191832504	51.84544533488584
61	F	E	0.4534207764759682	101.24432517931893	E	0.27692229841557403	61.83398001321353
62	F	E	0.17714789496703112	39.555353467188375	B	0.18788027503846838	41.9517866133396
63	G	B	0.21442106360432056	17.992071447038537	B	0.12275877788213081	10.300689052089597
64	L	E	0.40161407277802125	79.51557026932043	E	0.35076258157247237	69.44748352553381
65	V	E	0.34441267557198163	55.8775124847983	E	0.24072974889841434	39.05599446127874
66	A	B	0.03168332087263284	3.6879385495744628	B	0.003349893993350478	0.38992766082599567
67	I	E	0.3267199265453855	62.06045004729597	E	0.21127239266260028	40.13119098626092
68	S	E	0.3970883235854372	49.906060508217756	E	0.2947558211535804	37.04491160258198
69	I	E	0.15659656713477765	29.745517927251015	B	0.12634695965255738	23.999604986003273
70	I	B	0.10295047554192958	19.555442829189523	B	0.14069181411091145	26.724410090367627
71	G	E	0.20415436085958083	17.130592419727428	B	0.18800882067985605	15.77582014324672
72	F	E	0.258488926495056	57.717992397081055	E	0.27655015950123624	61.75088511503104
73	N	B	0.10888156882266647	18.38683052708369	B	0.13852300141732715	23.392379249344035
74	M	E	0.10925462230848443	23.003560727051397	B	0.09593299831306637	20.198692794816125
75	L	E	0.20083682774053008	39.76368352434755	E	0.24979106080210212	49.4561321282082
76	A	E	0.14390619975775232	16.75068165180237	E	0.3275740985887989	38.12962507573619
77	S	B	0.07540101939532659	9.476400117604646	E	0.38984661956068634	48.995923146387064
78	V	B	0.10520253891112866	17.068059912941514	B	0.28145945329499317	45.6639817025797
79	H	E	0.21856917768744563	43.38816746273483	E	0.39425710113350987	78.26397714601303
80	W	E	0.14191649107550716	37.667475061261115	B	0.209291680313051	55.55019778869
81	D	B	0.18500118532937754	28.743634164625387	E	0.2643784043019367	41.07647267639191
82	V	E	0.17903617250204348	29.046828626731536	B	0.16632001635547294	26.983759453511933
83	F	E	0.2556427441014195	57.08246833040596	E	0.4515232130738617	100.82061824726257
84	Q	B	0.07747177600507277	14.655335866879614	E	0.26889707441835603	50.86725956772041
85	F	E	0.26472859400166693	59.11124775463221	B	0.04206819090076716	9.393406346232299
86	L	E	0.18330392748738883	36.292344603228116	B	0.07236959135868731	14.328455393106502
87	K	E	0.20737642932168845	43.028535319957136	E	0.4138542468207925	85.87061767284625
88	H	B	0.1560459125771821	30.976674105696414	E	0.39615339483249534	78.64041040819865
89	F	E	0.26389549408371865	58.92522487395354	B	0.2146147976989546	47.921338178199576
90	F	E	0.1921131375372884	42.89694248070113	E	0.2593746779804762	57.915771846260526
91	W	E	0.16564690092319898	43.966000443035476	E	0.3439431193786962	91.28938274549355
92	L	E	0.17882681577384668	35.40592125506391	B	0.09487731328726526	18.784759257745648
93	G	B	0.11259107309695905	9.447516943565834	B	0.20276993307249208	17.01442508411281
94	L	E	0.07440709226883252	14.731860198306151	B	0.12374700713414419	24.50066994248921
95	E	E	0.17602162848853664	32.94420798791452	E	0.3396693039605737	63.572506929260975
96	P	B	0.132387865237096	19.1697628863315	B	0.1719675401478359	24.900899813406642
97	P	B	0.0	0.0	E	0.32951169803885316	47.71329387602594
98	P	B	0.1252327782923111	18.13370629672665	E	0.2965978818601119	42.94737329334421
99	P	B	0.21738104466320096	31.476775267231503	E	0.2975578099117461	43.08637087522084
100	Q	B	0.06450107054333137	12.201667514681995	E	0.4062344261722528	76.84736639900505
101	Y	E	0.13442049155932903	32.0337473435037	E	0.21291266284471327	50.73921668252362
102	G	B	0.09955702972521044	8.353830364242407	B	0.17423353694991187	14.619936085467105
103	L	B	0.0845145546337446	16.733036671935096	B	0.3207445285515915	63.504209207929605
104	R	B	0.15624656352476904	38.946018424183926	E	0.5013051344618767	124.95531781596739
105	I	E	0.1855793474588113	35.25079704980121	E	0.3638367134204563	69.11078371421567
106	P	B	0.19182932222085702	27.776885857580098	B	0.11964090795258508	17.324003471534322
107	P	B	0.06844614696444956	9.911002080452297	E	0.2656315655075337	38.46345068549088
108	L	E	0.23837718610425845	47.19629907678213	E	0.2878380271787551	56.98905100112173
109	S	E	0.2682031865583978	33.70777648665944	E	0.4120425392537812	51.78550633341523
110	E	E	0.17353924864186168	32.47960577581083	E	0.39893193677003	74.66410128587881
111	G	B	0.0	0.0	B	0.2539713402262599	21.310735158385466
112	G	E	0.16345677407870826	13.71565791294441	B	0.11403363382686636	9.568562214412356
113	W	E	0.27106263351814575	71.94544418838625	B	0.21594684948748274	57.316612790967675
114	W	E	0.2688414651262694	71.35590167381443	B	0.11277988081201892	29.934035965126064
115	L	E	0.16857169835707317	33.375510557716915	B	0.15765590695925785	31.214293018863465
116	I	E	0.26533864339552304	50.4010753129796	E	0.3037296060543372	57.693438670021344
117	A	B	0.10509471448712526	12.233024766301382	B	0.08748375952641566	10.183109608874783
118	G	B	0.08424199069903107	7.068745439555697	B	0.21905234311247443	18.38068211056773
119	L	E	0.4377638423461147	86.67286314610726	E	0.3217245188586019	63.6982374888146
120	F	B	0.0954536603388991	21.31384781707278	B	0.157475134578397	35.16262280001027
121	L	E	0.20095375015952752	39.786832994084854	B	0.1318926126960736	26.113418387695614
122	T	E	0.19430253701729522	28.76843363078073	E	0.2643882845753391	39.145329414224705
123	L	E	0.18625548437247486	36.876723350906296	E	0.2378197451629944	47.08593134482126
124	S	B	0.06279121216184844	7.891599544501112	B	0.06101842671041213	7.668795868964597
125	I	E	0.22745732006447086	43.20551794624624	B	0.19407128617833558	36.86384080957484
126	L	E	0.3354774709832161	66.42118447996697	E	0.3247526914997282	64.29778539003118
127	L	B	0.11887708555308074	23.536474168654458	B	0.14518053753283564	28.744294626126127
128	W	B	0.1399983225466127	37.15835477032195	B	0.20400965247071612	54.148241958777476
129	W	B	0.14549077102388666	38.61616044516	B	0.24628151674864973	65.36804017542661
130	V	E	0.3022175749084137	49.03177935314105	E	0.33228697858405704	53.91023940547742
131	R	B	0.18729167768478505	46.68432357970952	E	0.3106374096925065	77.42948073995417
132	T	B	0.06482876000263992	9.598546205990866	B	0.20747161239819026	30.71824693167605
133	Y	E	0.23470627656529164	55.93285276827465	E	0.4096414017905118	97.62164246069686
134	K	E	0.24955389244176066	51.77993714274092	E	0.30481285478333014	63.24561923899317
135	R	E	0.11119173081259369	27.7156508223471	E	0.2887773275730583	71.9806366708605
136	A	E	0.054612053936465677	6.356843078204605	B	0.15339637352166796	17.855337877922153
137	E	E	0.25672214286161454	48.04811625797978	E	0.3953934935836818	74.00184625912189
138	A	E	0.2774283544201108	32.292660454500904	E	0.4445019255451669	51.740024133457425
139	L	E	0.19765079921016288	39.13288173562015	E	0.2901100111760673	57.43888111274956
140	G	E	0.19167179974605236	16.083180716691253	E	0.4046484866131168	33.95405451170663
141	M	E	0.15574214971406122	32.79150962229559	B	0.2549049112278523	53.67022905902431
142	S	E	0.26433937272889185	33.22217236456713	E	0.2669868848021504	33.554911681934264
143	Q	E	0.2215996204917582	41.9200002084259	E	0.4434618495994098	83.88967808872034
144	H	E	0.3089508553381656	61.329834293179246	E	0.3484104759093029	69.16296357275571
145	L	E	0.06583973799351935	13.035609725336895	B	0.15379101695410108	30.449083446742474
146	S	B	0.10437375836808463	13.117693951700877	B	0.10833626547437851	13.615701844819892
147	W	E	0.28823988025351494	76.50462901688793	E	0.3514363838863255	93.27824501110851
148	A	E	0.2637441030485401	30.69981359485007	B	0.13607519220046094	15.839152372133654
149	F	E	0.11194888913821369	24.997067455671733	B	0.12589493018995013	28.111078962113965
150	A	E	0.3097385420940466	36.053566299747025	B	0.1709920774856761	19.9034778193327
151	A	E	0.19505325356453201	22.704198714911527	B	0.1724382807523663	20.07181587957544
152	A	E	0.15017340874725335	17.48018477818029	B	0.17430615547124856	20.289236496853334
153	I	B	0.06680493400925078	12.689597215057184	B	0.22040966463060183	41.86681579658281
154	F	E	0.34337357634424437	76.67188586190632	E	0.3680099513975348	82.17294204755554
155	F	E	0.25016187331322404	55.85864469210979	B	0.14129097043904365	31.548860789334057
156	Y	E	0.13306270506916856	31.71017324503356	B	0.22883810376446612	54.53440850810992
157	L	E	0.10844902186015827	21.471821838092737	B	0.26005831852144473	51.48894648406085
158	V	E	0.08023795028327485	13.017805053958513	E	0.2025189574148354	32.85667565098289
159	L	E	0.19256388059466079	38.12572271893689	B	0.20225707320524824	40.0448779239071
160	G	B	0.0	0.0	B	0.20339223833934533	17.066642719054467
161	F	E	0.3926787395413319	87.68123575218401	B	0.25871939636119945	57.76945401349222
162	I	E	0.2853165531884169	54.19587927813979	E	0.31091963527393207	59.05918472028339
163	R	E	0.2575343239649127	64.19300559149414	E	0.24758884418787674	61.713995302270156
164	P	E	0.15333194272119885	22.202465306029595	B	0.08739749314374048	12.655157007213623
165	V	E	0.20467184199796412	33.2059596457497	E	0.27500558011960397	44.61690531860455
166	M	E	0.22604094247879036	47.59292043890931	E	0.27758735476172003	58.44601754508015
167	M	E	0.12305781423019675	25.90982278616793	E	0.33847192447759816	71.2652636987583
168	G	B	0.10813628778389961	9.073715907947015	B	0.2701734158124915	22.67025132082616
169	S	E	0.14732397149820786	18.515676737894765	B	0.13386013340950065	16.82354156690604
170	W	E	0.1531844515023268	40.658217117747576	B	0.20954256721734613	55.61678819082801
171	A	B	0.10229083880297646	11.90665363666646	B	0.18420171881902817	21.44108007053488
172	K	E	0.1769238842131164	36.70993673537952	E	0.31328433649686344	65.0033669797342
173	A	B	0.10254643200129267	11.936404684950467	B	0.1051848553262034	12.243517159970077
174	V	E	0.09126201977475874	14.80635008825686	B	0.15180217634747273	24.62838509061398
175	P	B	0.11096123169451919	16.06718634936638	B	0.24396852760247018	35.32664279683768
176	F	E	0.1492201367761616	33.319364340749125	B	0.11229340248882773	25.073993841730342
177	G	B	0.1173634045943171	9.847963279509148	B	0.1307012526183718	10.967142107207577
178	I	E	0.2443316024555351	46.410787886428885	E	0.2992651654891646	56.84541818466681
179	F	E	0.16704648447388643	37.2998095181741	B	0.1760592801556108	39.31227666594633
180	P	B	0.11268471234823789	16.316746348024846	B	0.2707665139901686	39.20699122577641
181	H	E	0.2901197561607993	57.59167279548027	E	0.3652352258330078	72.50284468011039
182	L	E	0.2446274978099273	48.433798291387504	E	0.22483151068157592	44.514390799845216
183	D	B	0.15492048400785946	24.069995600301127	E	0.3722335307011574	57.833923665038824
184	W	E	0.13256076105868894	35.18427720019722	E	0.36572355407510954	97.07034572261558
185	T	E	0.22877685206171253	33.87270071625716	E	0.34868055281936616	51.62564265043535
186	A	E	0.13131472444476489	15.285033925370634	B	0.14924131430380327	17.371688984962702
187	A	B	0.020603245577054508	2.3982177851691446	B	0.22069669247737134	25.689095004366024
188	F	E	0.2628699346276604	58.69622770301029	B	0.16379295103193875	36.573328035921605
189	S	E	0.11588690129964965	14.56466575533997	B	0.14563350712260625	18.303219175169154
190	I	E	0.10376284732875138	19.709752850096322	B	0.084069304696296	15.968964427061426
191	R	E	0.24843542467036692	61.92501395333566	E	0.3391856638783719	84.54541857832298
192	Y	E	0.2886387446001105	68.78549922565234	E	0.2947288929683142	70.23684248327896
193	G	B	0.1320879070850298	11.08349628350485	B	0.08338887419131638	6.997160433393358
194	N	E	0.14760244853117555	24.925625483459616	E	0.23616790011382893	39.881673292222295
195	L	E	0.29003890153800377	57.424802115509365	B	0.14059899031503365	27.837194092473514
196	Y	E	0.29996139279684175	71.48379951741536	E	0.3060458125727291	72.93377759420707
197	Y	E	0.15072078294915575	35.91826978461331	E	0.22308694069539647	53.163848837119936
198	N	E	0.16762810575287004	28.307358218487163	B	0.1909910667958833	32.25266144982081
199	P	E	0.16074901274353595	23.276457045264006	E	0.24517696547397358	35.501624600631374
200	F	B	0.14038161876375452	31.345811653758744	E	0.35040736511881326	78.24246055737981
201	H	E	0.2630613895764513	52.22031644482135	E	0.12508314431426926	24.83025497782559
202	M	E	0.20385164987314752	42.92096488079121	B	0.1713360953911698	36.07481488461081
203	L	E	0.2958630316031219	58.57792162710211	E	0.265144028945639	52.49586629094706
204	S	B	0.032503017380942315	4.084979224436831	B	0.2051281313086985	25.78050354287723
205	I	E	0.13858034258569626	26.323336074153005	B	0.1555794976268135	29.552325574213224
206	A	E	0.2919952738134477	33.988249871885316	B	0.14614364460483242	17.011120232002494
207	F	E	0.22357551173744283	49.92217601585361	B	0.22051221557297007	49.238172615288484
208	L	E	0.1396226206896009	27.643882670334087	B	0.17211918781536867	34.07787799556485
209	Y	E	0.26866191170046105	64.02482017733688	E	0.29970068894398016	71.42167118223992
210	G	E	0.24506611471635795	20.563497685849594	E	0.24889934150563256	20.885143745737626
211	S	B	0.09486047053523615	11.92206393686848	B	0.17637247791308686	22.166493024116757
212	A	B	0.12033541082271729	14.007041819764293	B	0.15667191010200443	18.236610335873316
213	L	E	0.2391004791362754	47.33950386419117	E	0.3295372810967743	65.24508628435035
214	L	B	0.14222280043566504	28.15869225825732	B	0.19486049405843425	38.5804292186294
215	F	E	0.1338133159874167	29.87917532683027	B	0.2290673188566057	51.148441627491486
216	A	B	0.1602730158259993	18.655779042146317	B	0.1501396966752046	17.476260692993815
217	M	E	0.16716400101811552	35.19638041436422	B	0.20405464653515443	42.96370582797677
218	H	E	0.13441679854153865	26.683078678480836	E	0.25755350743458616	51.126946760839694
219	G	B	0.10176693441431753	8.539263466705384	B	0.23725006487982428	19.907652944066054
220	A	B	0.10012020385447729	11.653991728661156	B	0.17155408998799182	19.96889607460225
221	T	E	0.1069208649491249	15.830703264367433	E	0.20123553416559878	29.794933188558556
222	I	E	0.17380850372862597	33.0149252832525	B	0.17365509433046777	32.985785168072354
223	L	B	0.13291830191002968	26.316494595166777	B	0.10887180668146615	21.555529004863484
224	S	B	0.07911962785720517	9.943754829093546	B	0.0863642547804617	10.854259540808426
225	V	E	0.1926636036348543	31.257743053718762	B	0.09734712429880454	15.79359744623805
226	S	B	0.23567738869325106	29.619934210967795	E	0.21546943071363875	27.080198052090118
227	R	E	0.3134368902027017	78.12727925192543	E	0.40660345023228645	101.34997600489972
228	F	E	0.17708186634741424	39.54060993671413	E	0.24296748408265842	54.2522095208168
229	G	E	0.27198456629684986	22.822224957968672	E	0.47473917931253795	39.83536453611506
230	G	E	0.23229545433919735	19.49191157360205	E	0.5228246086126227	43.87021290868517
231	D	E	0.194382657067493	30.201233428576387	E	0.49717796354044347	77.2465401952787
232	R	E	0.31445946516279183	78.38216628647749	E	0.5274084715332933	131.4618356143887
233	E	E	0.1841578613489403	34.466985330067665	E	0.3832658907593206	71.73204411451444
234	I	E	0.15835974107914605	30.08043281798379	B	0.1557537200363619	29.58541912090694
235	D	E	0.2385006231113721	37.05584181281388	E	0.46364252151555707	72.0361385678721
236	Q	E	0.2616168126639139	49.490052451632586	E	0.37157940258156763	70.29167558635514
237	I	E	0.20869340866452507	39.64131297582654	B	0.23687241411682522	44.993915061490945
238	T	E	0.15357616173417282	22.738486506361628	E	0.2672328695172428	39.56649866072297
239	H	E	0.19382119433302059	38.47544528704791	E	0.2827179838957876	56.122346983152795
240	R	E	0.3205989065066566	79.91248343584923	E	0.4760043732145115	118.64885006744913
241	G	E	0.24917189537219622	20.908013740680985	E	0.3764336753268295	31.58654969667426
242	T	E	0.1758587091759544	26.037640480591808	B	0.2290938509994893	33.91963557898439
243	A	E	0.23947880740261884	27.875333181664836	E	0.37081909904104793	43.16334312837798
244	A	E	0.34060413487234004	39.64632129914038	E	0.47791943230492645	55.629821920293445
245	E	E	0.24668630575227765	46.16980898459629	E	0.48983492457380157	91.6775044832327
246	G	E	0.22883263056082184	19.20134603035856	E	0.3376163015405146	28.329383862264578
247	A	E	0.23940284773632448	27.86649147650817	E	0.3949026049519023	45.966663216401436
248	A	E	0.2017453594459951	23.483159839513828	E	0.40648696174755117	47.31508234741496
249	L	E	0.14236580129988544	28.18700499936432	B	0.2105234233526327	41.681532589587746
250	F	E	0.106803819302706	23.848224812101222	B	0.1154503141819706	25.778900653692215
251	W	E	0.19915367296252984	52.859367877714675	B	0.18346361098713554	48.69491162820552
252	R	E	0.24994313990327988	62.30082705229154	E	0.32279166943070803	80.45905152229828
253	W	B	0.11616882262271339	30.833528900520587	B	0.20105743392264658	53.36466411174886
254	T	E	0.1111475575279943	16.456507367594835	B	0.1411007097497149	20.891371085542787
255	M	E	0.18327206554894915	38.58793340133125	B	0.07789940221298672	16.401719135944354
256	G	B	0.03977342596664442	3.337388172861133	B	0.19825025133382168	16.635178589420978
257	F	B	0.13805454935574243	30.826200325643725	B	0.15930417582738124	35.571029420495954
258	N	E	0.16546433679426825	27.94196255444808	E	0.2899986165838714	48.97206638251836
259	A	B	0.0	0.0	B	0.1069419934492002	12.448048037486904
260	T	B	0.07981388041839066	11.81724313474692	E	0.26365068215109017	39.03611999929041
261	M	B	0.0802696389034505	16.900772471121503	E	0.21913570034354404	46.1390217073332
262	E	E	0.14953310658790522	27.98661622899234	E	0.283313675032041	53.024987418996794
263	S	B	0.05643856611355394	7.0931989891514595	B	0.1121081710650217	14.089754939451929
264	I	B	0.12517587171752229	23.77715683274336	B	0.029373388024858227	5.5794750553218195
265	H	B	0.06383942699299841	12.672764652380113	B	0.13993087567116996	27.77767812948395
266	R	E	0.28150503900077767	70.16794602133383	E	0.35242258621834643	87.84485384078504
267	W	E	0.1989937952259016	52.81693312885881	E	0.31872077594223425	84.59486835058782
268	A	B	0.013889978340862016	1.6167934788763387	B	0.0032824670571223458	0.3820791654490411
269	W	E	0.24470699465114573	64.9501305203071	B	0.2505905327571843	66.51173920441185
270	W	E	0.3339671328949502	88.64155641297769	E	0.33670668434149403	89.36868815791935
271	C	B	0.0	0.0	B	0.1759347576308617	24.891249509614312
272	A	B	0.0	0.0	B	0.05143771100799338	5.98734956133043
273	V	E	0.19895365866725248	32.27824158217504	B	0.2216499929578914	35.9604948574883
274	L	E	0.15308334120010259	30.30897072420831	E	0.35977430678486083	71.2317150003346
275	T	B	0.00954263759257204	1.4128829219562162	B	0.16275610475461666	24.097668869968544
276	V	E	0.13916425335109486	22.57800846368163	B	0.21430545790083938	34.768917489832184
277	I	E	0.39405736262733815	74.85119603106288	E	0.29762147206592304	56.53319861892208
278	T	E	0.14053501736935714	20.807614671707018	E	0.25669193948099195	38.00580855955567
279	A	B	0.1325941081449041	15.433954188066838	B	0.1107022770317303	12.885745046493408
280	G	B	0.060049156006232146	5.0387246804829395	B	0.16081302487791593	13.493820917505925
281	I	E	0.20429615950941846	38.80605549881403	B	0.24039353176338857	45.66275135845566
282	G	B	0.06583206671966924	5.5239687184474455	B	0.08033018635944014	6.740505937420622
283	I	B	0.020877458267836033	3.965673197975454	B	0.16311434440565958	30.983569719855037
284	L	E	0.25118782667758766	49.732677803895584	B	0.26768590139288123	52.99913161677656
285	L	E	0.32773364723523724	64.88798481610462	B	0.23882292833763732	47.28455158156881
286	S	B	0.07811186534864523	9.817099237017732	B	0.14030293421320889	17.633272771916094
287	G	B	0.11343707519373589	9.518504979506378	B	0.13112264416714065	11.00250107206477
288	T	E	0.22278899541476654	32.98613866111034	E	0.4026085529984026	59.61022235694349
289	V	E	0.26027028401209923	42.22625087812298	E	0.34795089165165993	56.45155266156531
290	V	E	0.2114117509954315	34.29944248149881	E	0.23168040385541233	37.5878287215021
291	D	E	0.2913370706529954	45.2650406673559	E	0.5118978296760214	79.53356579676344
292	N	E	0.23033033977163378	38.895884477235796	E	0.4380984389065171	73.98168337814354
293	W	E	0.21854079164524426	58.00509691848073	B	0.21940618761588196	58.234790317007395
294	Y	E	0.30246335653713685	72.08004249636508	E	0.29251676141187355	69.70966941206359
295	L	B	0.17048239584622346	33.75380955359378	E	0.24153650409361782	47.8218124454954
296	W	E	0.152008130739975	40.34599806100417	B	0.13624230515713634	36.16143263480713
297	A	E	0.15481385347355472	18.02033254432177	B	0.21402459041666566	24.912462324499884
298	V	E	0.19703843903370916	31.967516348828976	E	0.37692844017377936	61.15287013379397
299	K	E	0.19792931174438066	41.06835289384155	E	0.4202100201330599	87.18937707740861
300	H	E	0.26697863986091974	52.997929798791176	B	0.19785621233619258	39.27643671085759
301	G	E	0.18623343950855706	15.626847909163022	E	0.30071404504152666	25.2329155194345
302	M	E	0.17136186774651635	36.08024125402902	E	0.4254036756920676	89.56874391696483
303	A	B	0.0925782811783875	10.776111929164305	B	0.07926144515527953	9.226032216074538
304	P	B	0.1448399949789454	20.972831272951296	E	0.2956912324547906	42.81609045945368
305	A	E	0.2069681847222009	24.09109670166419	E	0.37493455028569617	43.642381653255036
306	Y	E	0.2368525775542828	56.44433775696113	B	0.2188193095919605	52.14682966886011
307	P	B	0.1586456469678052	22.971889680938194	E	0.3557005189407173	51.505435142615866
308	E	E	0.20443927812212326	38.262855293336585	E	0.5465912555191839	102.30001938297045
309	V	E	0.21015631744807906	34.095760942776344	E	0.3592998421641077	58.29280639270484
310	V	E	0.36529892806918074	59.26609808994389	E	0.4411661510663988	71.57479634901254
311	T	B	0.22458588828524895	33.25218661951396	E	0.4884783973725895	72.3241115149856
312	A	B	0.053193649880346125	6.191740846072289	B	0.2938684238669236	34.206284538109905
313	V	E	0.18791316021666177	30.487031113551208	B	0.1457763913383548	23.650761730734683
314	N	E	0.33995739456194557	57.40860521967575	E	0.3895619105270516	65.7853198307032
315	P	E	0.251555216307108	36.425195321269236	E	0.366736576181429	53.10345623107093
316	Y	E	0.18059280936163774	43.03707239897189	E	0.26964992994441506	64.26027480505356
317	E	E	0.22668760992850914	42.42685307421977	E	0.3250871881902393	60.84331814168519
318	T	E	0.29190158671388095	43.218948928857216	E	0.3107681488286922	46.012332115576164
319	A	E	0.29598569187033186	34.45273453370663	E	0.3450958383494411	40.16915558387495
320	A	E	0.34090577194187577	39.681431854034344	E	0.5621111351797532	65.42973613492327
321	E	E	0.38217563000948634	71.52799091257546	E	0.6084338554211259	113.87448038061792
322	V	E	0.3485997188785326	56.55681839085313	E	0.3028996266324203	49.142435424843875
323	M	E	0.3628863474719758	76.4057204602245	E	0.5876343480409554	123.72641198002316
324	Q	E	0.45720847418521177	86.4901270616165	E	0.8959751176422777	169.49161300438965
>1fftA
1	M	E	0.29071919851182204	61.210927246664134	E	0.5414712128217756	114.00676385962485
2	F	E	0.44951415243013815	100.37201509612554	E	0.4868381176868335	108.70608329829305
3	G	E	0.35528225192079577	29.81173375867397	E	0.4825719697430332	40.492613981137914
4	K	E	0.41248918460111206	85.58738091288474	E	0.5080801992459135	105.4215605415346
5	L	E	0.2959297460828453	58.59113042694254	B	0.1990089141590153	39.40177491434344
6	S	E	0.25476919610245485	32.019392566156526	E	0.37330890599198896	46.91746330507318
7	L	E	0.26180330118290285	51.834435601202934	B	0.3071551077924626	60.813639791829665
8	D	E	0.2942838274092222	45.72287826457086	E	0.506955847446849	78.76573001781692
9	A	E	0.16814714513610307	19.5723276938424	E	0.28799364570663144	33.5224603602519
10	V	E	0.17150615007034148	27.825157787412202	B	0.13799165455360968	22.387766034777634
11	P	E	0.249384364396112	36.11085596455702	E	0.37517071252881623	54.32471917417259
12	F	E	0.30186197298542805	67.40275994791622	E	0.38385748529410213	85.71153789132006
13	H	B	0.1643505735472948	32.62523235487349	E	0.38254337806502636	75.93868597968839
14	E	E	0.23808751874477546	44.56046000827217	E	0.44910928143384277	84.05529311315802
15	P	E	0.198054907397258	28.67835059112296	E	0.3788700464698128	54.8603827288289
16	I	E	0.21598071113196282	41.025536079516336	B	0.1834070618938473	34.83817140673629
17	V	E	0.16528335751764245	26.81557192366231	B	0.130514716901859	21.174707670157606
18	M	E	0.2602658153343809	54.79896741865391	E	0.28446362834960914	59.89381694901021
19	V	E	0.33797113162193815	54.83243639434325	E	0.29381929210932184	47.669241951816375
20	T	B	0.14921644942111162	22.092987501289787	B	0.20451942886065283	30.281146637108257
21	I	E	0.25752969250372443	48.91776509108245	B	0.20399598103190114	38.74903659700962
22	A	E	0.23139841442360182	26.934775438907252	E	0.24262848232445325	28.24195534256636
23	G	E	0.23421675836159936	19.653128194121802	E	0.23313638128798508	19.562473753874826
24	I	E	0.2579822462507734	49.003727675334396	B	0.25854593188327346	49.11079976122779
25	I	E	0.3911371129994061	74.29649461423719	E	0.416503722476275	79.11488208436843
26	L	E	0.5388802742550717	106.69290549976165	E	0.35830762635299734	70.94132694162995
27	G	E	0.23151381012012626	19.426323807179795	B	0.21204167168224589	17.79241667085725
28	G	B	0.11213047057940342	9.40886778631774	B	0.23853329873268259	20.015329096659396
29	L	E	0.30148315240311263	59.690649344292275	E	0.24845463464708092	49.191533113775556
30	A	E	0.39086311586876343	45.49646668712406	B	0.2764411954955074	32.17775515567706
31	L	E	0.3187785790580221	63.1149708676978	E	0.23204891460740776	45.94336460312066
32	V	E	0.33155762392503996	53.79190890559848	B	0.19086236016372796	30.965509312963224
33	G	E	0.34583128934842344	29.01870348922621	E	0.2609010499661627	21.892207102660713
34	L	E	0.4264724651213543	84.43728336937694	E	0.32052393323982376	63.46053354215271
35	I	E	0.25918264472309593	49.23174336515207	B	0.16304192970414727	30.96981454730277
36	T	E	0.2616003468941154	38.73254736114272	E	0.29049884419488126	43.01125887149412
37	Y	E	0.4606654263819262	109.78117776107683	E	0.5375386148309133	128.10082730035495
38	F	E	0.4343996721824229	96.99710280161321	E	0.43819019165214357	97.84348789400714
39	G	E	0.43642337871958514	36.620285708360385	E	0.5336136474774015	44.775521159828756
40	K	E	0.31019240753557	64.36182263955541	E	0.588392511013498	122.08556211019071
41	W	E	0.3626722487156879	96.26046825411788	E	0.4340310751983014	115.20052797913317
42	T	E	0.2618387806887888	38.76784986878207	E	0.3838708984563557	56.83592522544802
43	Y	E	0.2638688048075414	62.882574873685186	E	0.4551999792060494	108.47870704459363
44	L	E	0.09625884521651831	19.05828876441846	B	0.19905713518596452	39.41132219546912
45	W	E	0.1762197854603769	46.77225545689324	E	0.2289388174911027	60.764940938488486
46	K	E	0.25646749827462306	53.21444121700154	E	0.43469972064115725	90.19584503583373
47	E	E	0.16779222249150372	31.403992361509836	E	0.4056626958408971	75.9238301535823
48	W	E	0.18535443456108758	49.196774021203865	B	0.18486313137089844	49.06637232846386
49	L	E	0.1776537483862494	35.17366564299352	B	0.11240577257817329	22.25521891275253
50	T	B	0.09951975658676394	14.73489516023627	B	0.2081907610711655	30.824724084196763
51	S	B	0.03693267018753514	4.641697989169416	B	0.19564634943506332	24.58883319699876
52	V	E	0.09400479362677697	15.251337718008296	B	0.1911445830803465	31.011297158955415
53	D	E	0.13699503731338591	21.28491894738077	E	0.1971009726902275	30.62357812688065
54	H	B	0.09277868093259573	18.417495951929578	B	0.07674304628363565	15.234262117764512
55	K	E	0.2463323819862133	51.1115059383194	E	0.2917241103453826	60.52983565556344
56	R	E	0.3049926610175122	76.02247068522509	E	0.3272879352714206	81.5797907457543
57	L	B	0.11910548495881926	23.581694966996626	B	0.0346346164966565	6.857307720173021
58	G	B	0.0	0.0	B	0.028778430350958534	2.4147980907489304
59	I	E	0.2650105678498692	50.33875736308265	B	0.17410912276037877	33.07202786833395
60	M	E	0.1262156140646207	26.57469754130589	B	0.1545075732215243	32.531569541791946
61	Y	B	0.018446911695830265	4.39608352623331	B	0.1290362385931914	30.750626019143446
62	I	E	0.07688398186005055	14.604112354316602	B	0.17594847807038574	33.42141340946977
63	I	E	0.24910343854919298	47.3171981524192	E	0.2898169322461904	55.05072628016386
64	V	B	0.09018144212699612	14.631037170683852	B	0.15417077943627214	25.012667255740794
65	A	B	0.0	0.0	B	0.0	0.0
66	I	E	0.25845991484915626	49.09446082559723	E	0.2531090097733407	48.078056406446066
67	V	E	0.2180396670502598	35.37475558223415	E	0.27247333487909536	44.206073850784435
68	M	B	0.0369689165281579	7.783805375003646	B	0.12965326236116215	27.298494390142693
69	L	E	0.16080078676194035	31.83694777099657	B	0.1377190786778057	27.26700038741875
70	L	E	0.25939442295829684	51.357501801513195	E	0.26405698950597656	52.2806433522883
71	R	E	0.18817399004959556	46.90424875976219	E	0.39189839198445725	97.68459318604582
72	G	B	0.05074460926771582	4.257980163654034	B	0.061886907331940244	5.192930394223105
73	F	B	0.1501108418310847	33.5182498724629	B	0.2570120058291687	57.388210781595085
74	A	E	0.18021821460187898	20.977400179658716	B	0.1899486665918682	22.110024791293462
75	D	B	0.0	0.0	B	0.17636164411294372	27.401308645828067
76	A	B	0.0	0.0	B	0.0	0.0
77	I	E	0.15678114677087834	29.78057882912834	B	0.18804315065367655	35.71879646666586
78	M	E	0.23262054176720703	48.97825506908544	B	0.22328503781940975	47.01266471287673
79	M	B	0.024432818042681617	5.144329838886615	B	0.01741264779552615	3.666232993348031
80	R	B	0.16217774640242338	40.42442506826805	B	0.14316998068696524	35.68654938603295
81	S	E	0.2425870225518713	30.488336994319187	B	0.16477964087352442	20.70950526498455
82	Q	E	0.15179866520932653	28.715753497648297	B	0.21645218637557134	40.946260096666826
83	Q	B	0.14349938088784597	27.14577788255382	B	0.08690594204822558	16.439997057262833
84	A	E	0.25289938815790775	29.437488781580463	E	0.2288783109728324	26.641435397237693
85	L	E	0.34143356792088764	67.60043211265655	E	0.2972406175909824	58.85066987683861
86	A	E	0.29164158163452536	33.94708010225875	E	0.3638754884117912	42.3551068511325
87	S	E	0.3030302989667042	38.084847974135386	E	0.5999273665789074	75.39887143163709
88	A	E	0.25002216111978676	29.10257955434318	E	0.5896739109888139	68.63804323909794
89	G	E	0.15411659793574375	12.931923732788258	E	0.6039388967288412	50.67651282451706
90	E	E	0.1610741474651021	30.146637439568508	E	0.5496038540783155	102.86385732929752
91	A	E	0.34926191718904337	40.65408716080465	E	0.4632695297256423	53.92457326006476
92	G	E	0.2757292711330551	23.136443140774656	E	0.4137577080593001	34.71840928325587
93	F	E	0.21931957718786532	48.971868390278445	B	0.22790470349450534	50.8888412432881
94	L	E	0.2349342201131737	46.514626240207264	B	0.17549776163445524	34.74680182600579
95	P	E	0.2696256277493051	39.04179089809938	E	0.4151675431297248	60.11626024518416
96	P	E	0.23005069533887673	33.311340685069354	E	0.42148400551436166	61.030883998479574
97	H	E	0.18832099384379003	37.38360048793076	E	0.4337095691633645	86.09568657461948
98	H	E	0.1632296335611465	32.40271455822319	E	0.21531270119610402	42.741724314438606
99	Y	E	0.1226826024450751	29.236490988685848	B	0.1219150921208461	29.053585603318833
100	D	B	0.107188683963514	16.65390582741117	E	0.2629402244382079	40.853022670964364
101	Q	B	0.09831968042691419	18.599133946359355	B	0.1710404725873713	32.35572619935302
102	I	E	0.10118347266293845	19.219800632325157	B	0.054487020438142825	10.34980953222523
103	F	B	0.11636239443407306	25.982559053184172	B	0.12801720882717438	28.584962559019765
104	T	B	0.0511511444357501	7.5734384451571595	B	0.2213847944624425	32.77823266810924
105	A	E	0.12052948556997108	14.029632120344633	B	0.08002102788172319	9.31444764543258
106	H	B	0.09553373060016124	18.964400861438005	B	0.17722338512436986	35.180614181038656
107	G	B	0.06223490410342564	5.222130803318445	B	0.06971640487346561	5.849903532932499
108	V	B	0.07720159065486089	12.525186067844631	B	0.04990227397034616	8.096144928948961
109	I	B	0.08501541590736311	16.148678251603624	B	0.0	0.0
110	M	B	0.08644543516966735	18.20108637497346	B	0.0	0.0
111	I	B	0.17486907372883886	33.21638055479294	B	0.11854010520030288	22.51669298279753
112	F	B	0.09071769841289001	20.25635487861421	B	0.14669367346954282	32.75523034901421
113	F	B	0.03427218004675531	7.652635082639993	B	0.10939525506252606	24.426866502911444
114	V	B	0.03649276805749087	5.920586689647319	B	0.08238791752486987	13.36661573923489
115	A	B	0.10377438838075251	12.079338807519592	B	0.0630702049048136	7.341371850920304
116	M	E	0.1317073855286045	27.73099002304768	B	0.0	0.0
117	P	B	0.045408292269726674	6.575120720656423	B	0.017293740727388207	2.5041336573258124
118	F	E	0.20886947371895936	46.638464786706436	E	0.25340699872241085	56.583248744727115
119	V	E	0.17349263865897538	28.147445696032168	E	0.20381398533216633	33.066780980290666
120	I	B	0.04631795890145493	8.798096293331364	B	0.14150983101701803	26.879792401682572
121	G	B	0.0438112231911128	3.676199737966275	B	0.16533096197624292	13.872921019426542
122	L	E	0.2659894211194206	52.66324548743408	E	0.36482971971534706	72.23263620644157
123	M	E	0.10453535331631414	22.009918640749945	B	0.24875786847763928	52.37596920796695
124	N	B	0.0354474796413886	5.986015887041293	B	0.10249517601810079	17.308360374176683
125	L	B	0.12452842693447952	24.6553832487576	B	0.15235119260472238	30.164012623808986
126	V	E	0.21542481931002194	34.950522684857965	B	0.1348189765102228	21.873030749018547
127	V	E	0.1064091487455856	17.26382029248381	B	0.10645578626723609	17.271386763996386
128	P	B	0.03917788881196127	5.6729582999719925	B	0.053109651506184546	7.690277538095523
129	L	B	0.158036107627788	31.289568949225746	B	0.14334223500803892	28.380329109241625
130	Q	E	0.1713902497265261	32.421893540766945	B	0.18093093778236854	34.226705500290656
131	I	B	0.02111218498519231	4.010259537937279	B	0.09460100842685765	17.969461550681608
132	G	B	0.05650625312163046	4.741439699436012	B	0.058571707680880936	4.914751991502719
133	A	B	0.0616494866850365	7.176000250138249	B	0.0	0.0
134	R	E	0.21701929405545456	54.0942292362626	E	0.32255522160968464	80.40011453842999
135	D	B	0.0737061936019541	11.45173129993561	B	0.14151013740563484	21.986430048713487
136	V	B	0.042666407832654865	6.922198006769926	B	0.04939225851750101	8.013400021879365
137	A	B	0.07735306304119224	9.003896537994777	B	0.023909299398234524	2.7830424499544986
138	F	E	0.133584538621019	29.82809162868733	B	0.04684281276795901	10.459531662957568
139	P	B	0.06107668384853289	8.843903821267563	B	0.03481980269246007	5.0419074298682185
140	F	E	0.18058651827248653	40.32316366506352	E	0.20604312513730505	46.00736941190884
141	L	E	0.14419212869233305	28.548599559795022	B	0.06690877986052157	13.247269324584666
142	N	B	0.049762380433121284	8.403373183741191	B	0.15960265843094118	26.952100929233037
143	N	B	0.1278582106098757	21.59141602568971	E	0.25215953223922705	42.582180209238274
144	L	E	0.23094252020721967	45.72430957582743	E	0.3414314287324241	67.60000857473266
145	S	B	0.08243199217838448	10.360052776979362	B	0.01128041599391194	1.4177226821148528
146	F	E	0.06610497732140241	14.760580386095944	B	0.14561426844085515	32.51421000015854
147	W	E	0.3742589390306369	99.33580759751165	B	0.16600436149226205	44.0608776272762
148	F	E	0.14526528027960714	32.436284433633475	B	0.21680025461492755	48.40932885296717
149	T	B	0.004563693155051174	0.6757004085368769	B	0.05748410149617467	8.51109606752362
150	V	E	0.15866433002665764	25.741700903524936	E	0.22255646410757451	36.10756073681289
151	V	E	0.3064333398239629	49.71574505303975	E	0.25495483327495816	41.36387215052921
152	G	B	0.0	0.0	B	0.0	0.0
153	V	E	0.17054204760661149	27.668741803696648	B	0.10073359026405468	16.34301768444023
154	I	E	0.26161696940900603	49.69414333924069	B	0.17376605690538507	33.00686250917789
155	L	E	0.11800395518555384	23.363603087187805	B	0.17637030967702758	34.91955761295469
156	V	B	0.0420814484185265	6.827294191421739	B	0.12752691144376754	20.689966112636846
157	N	E	0.16541519065688806	27.933663246228686	E	0.2473895082387669	41.77666625628057
158	V	E	0.3699731327392518	60.024441055616215	B	0.28916652863089864	46.914377605077
159	S	B	0.1000464125007096	12.573833123089184	B	0.1740625927887658	21.876186661692085
160	L	B	0.13598110092265756	26.92289817167697	B	0.145113594030091	28.73104048201772
161	G	E	0.23461500639900934	19.686545186940872	E	0.31299104184471366	26.263078321189923
162	V	E	0.18016131442461342	29.22937165224928	E	0.35147386630500804	57.023120069324506
163	G	B	0.06297511704482993	5.284242071231679	E	0.28519577977317223	23.930777880766883
164	E	E	0.23516806535338688	44.01405511153989	E	0.40807975290368304	76.37620655345331
165	F	E	0.30122278147270604	67.26003487504053	E	0.28575093365776244	63.80532597644177
166	A	B	0.03859649774441147	4.492632337449495	B	0.17028054730032033	19.820655705757286
167	Q	E	0.17164579556912116	32.47023514781065	E	0.4881519495597718	92.34370429822202
168	T	B	0.1797985722807073	26.620976611881524	B	0.31552790508369266	46.71706162669154
169	G	B	0.04733405735407531	3.9718007525804593	B	0.13316720229344817	11.174059944443234
170	W	B	0.08128913862967535	21.575763175088433	B	0.22918320538866616	60.829806374259775
171	L	E	0.18385149240522858	36.40075698131121	B	0.17976228564923064	35.59113493569117
172	A	B	0.13089873501406477	15.23661275563714	B	0.1492982663235135	17.378318200056974
173	Y	B	0.07443074049317255	17.73758976692795	B	0.10497865811772983	25.017464016036197
174	P	B	0.06539676436754849	9.469451480421021	B	0.10579299892256863	15.318826243987939
175	P	B	0.09150655436522431	13.250149072084481	E	0.24561140009875002	35.564530734299005
176	L	B	0.14057927274330154	27.833290210446272	B	0.11267394457590277	22.30831428658299
177	S	B	0.09483885109940916	11.919346806173744	E	0.29253166367955463	36.76537949124643
178	G	B	0.12461134792611323	10.45613820448016	E	0.43541584818932233	36.53574382156604
179	I	B	0.20670008935227768	39.262681972465145	E	0.4571777767352936	86.84091869086902
180	E	B	0.1827364326165016	34.20095072850444	E	0.5525653769309511	103.4181359463968
181	Y	E	0.16769507351289736	39.96341296885857	E	0.38107902312783415	90.81494200159416
182	S	B	0.14728557108754017	18.51085057428205	E	0.26323110053679777	33.08288471546474
183	P	B	0.18983372292542972	27.487923079602226	E	0.26627343039296225	38.55639272090094
184	G	B	0.14422795121008905	12.102167386038571	E	0.35558225639691704	29.836907134265306
185	V	B	0.11360905628488138	18.431933291659156	B	0.1536327267040275	24.92537358046142
186	G	B	0.09215169706666718	7.732448900864043	B	0.12781070612483816	10.72459635093517
187	V	B	0.08471222956265936	13.743712124245857	B	0.11743953197073417	19.053389666931913
188	D	B	0.040393741353542095	6.275975594099836	B	0.12122558149168344	18.834818596362858
189	Y	B	0.0	0.0	B	0.060871945945482286	14.506393438267883
190	W	B	0.08057797545695425	21.387006245784796	B	0.08724766409234155	23.157275003389298
191	I	B	0.06765188595559049	12.850475737264413	B	0.015199383574644315	2.8871229100036877
192	W	E	0.12421602650885219	32.96941775597955	B	0.10151839186755254	26.945011569485796
193	S	B	0.0	0.0	B	0.0	0.0
194	L	B	0.11608555640118168	22.983779311869963	B	0.11116394285796317	22.00934904644813
195	Q	E	0.1724639010705326	32.62499616551265	E	0.24087542815188273	45.56640474349165
196	L	B	0.10622435445576243	21.031359938696404	B	0.21185916953058748	41.94599697536102
197	S	B	0.021426022161343233	2.692822465237618	B	0.14757940062332903	18.547779070339992
198	G	B	0.0	0.0	B	0.1782305396607088	14.955324582930073
199	I	E	0.20085012428394183	38.151481107734746	B	0.16387118855834845	31.127332266658286
200	G	B	0.0	0.0	B	0.06606116584941474	5.54319242642439
201	T	B	0.11147286581536131	16.504672512622395	B	0.1501686677327048	22.233972944504274
202	T	E	0.1747722103454555	25.876773463748144	B	0.18962835281098184	28.076373917193973
203	L	E	0.11375184986121756	22.521728754022465	B	0.16495995524328838	32.66042153861867
204	T	B	0.02118902304995253	3.1372467527759715	B	0.19866835598168736	29.41483678664863
205	G	B	0.07370422620084105	6.184521620512572	B	0.21584929588883514	18.111914418032157
206	I	E	0.21427376608510473	40.701301867865645	E	0.201592132055457	38.29242548393405
207	N	B	0.0	0.0	B	0.06275374030381212	10.597224125104752
208	F	E	0.12593044387586141	28.119008813041095	B	0.05207600498655557	11.628051153447993
209	F	E	0.23281676169122073	51.98565471803268	B	0.13874240842086633	30.97979237629524
210	V	B	0.10175909077589725	16.50939488748157	B	0.06547693439298871	10.622977835918489
211	T	B	0.0	0.0	B	0.0	0.0
212	I	E	0.2229508955235441	42.3495226046972	B	0.00576380867810905	1.094835458406814
213	L	E	0.23505517568718912	46.53857423430657	B	0.16162783065670264	32.000694191720555
214	K	B	0.14012355446402489	29.074236315740524	E	0.31629167370026706	65.62735937606841
215	M	B	0.16654183907258668	35.06538421673313	B	0.09308233765672916	19.598486193624325
216	R	E	0.3582632003475634	89.30068531863365	E	0.31396526906188565	78.25898296636562
217	A	E	0.17759074975071243	20.67156327098293	B	0.05314291236388155	6.185834999155813
218	P	B	0.2028370789197021	29.370809027572864	B	0.15952165663075427	23.09873588013322
219	G	B	0.15213818570568366	12.765915162563916	B	0.1586782215373022	13.314689569195028
220	M	B	0.054881368852986445	11.555272211996297	B	0.0670443694050645	14.116191978236332
221	T	B	0.20069525811352554	29.714939916288593	B	0.23387243226465693	34.62715232110511
222	M	E	0.1950675414292244	41.071470847923194	B	0.24788176087907343	52.191504753088914
223	F	E	0.19689198565886518	43.964011477768004	E	0.3009696324948222	67.20350923976885
224	K	B	0.04447096958615049	9.227281479430365	E	0.26086964646961047	54.12784294597948
225	M	B	0.1297127667441306	27.3110230379767	B	0.026357547465529985	5.549581618867339
226	P	B	0.02971795704324892	4.303160179862444	B	0.13652471288613216	19.76877842591194
227	V	B	0.0	0.0	B	0.17623545234019994	28.59243978767404
228	F	B	0.09457369634803196	21.117360657552055	B	0.07844464586328692	17.515904974813335
229	T	B	0.07918531757217825	11.724178119736713	B	0.059298180277015694	8.779688571814944
230	W	E	0.12136651177915747	32.21309955642398	B	0.15687735047950602	41.63838636427049
231	A	B	0.023105180839514766	2.689443049719519	B	0.09784109366708824	11.388703302849072
232	S	B	0.030087816620474814	3.7814367928612747	E	0.2731470397075062	34.329119950439384
233	L	E	0.098834901765118	19.568322200475713	B	0.19096672088603373	37.80950106822582
234	C	E	0.12504093159081112	17.690791001467954	E	0.2547940677272745	36.04826470205479
235	A	B	0.0045585786253618255	0.5306185519921165	B	0.08527136304808977	9.92558665879765
236	N	B	0.03955941101943383	6.6803977388517914	B	0.14437534975628738	24.38066531334425
237	V	E	0.1656641360628539	26.87734943483742	B	0.23623966713664318	38.327523596248994
238	L	E	0.1869175463692341	37.00780500564466	B	0.16588328052811807	32.8432307117621
239	I	B	0.06493643535808301	12.334675896267866	B	0.11322763096750474	21.507588502277525
240	I	B	0.10463201069193184	19.87485043093245	B	0.17360859894819466	32.97695337020957
241	A	E	0.24011074875398786	27.948891154964187	B	0.2484968744308419	28.92503618375
242	S	B	0.031061299746598825	3.9037841521525407	B	0.11729897714285056	14.74213544731346
243	F	B	0.04173362525564778	9.318701183333593	B	0.08947871485118078	19.979702239120154
244	P	B	0.10169636959604483	14.725634317507293	B	0.15398649088571065	22.297243880250903
245	I	E	0.1719252367249712	32.65719871590828	E	0.28250678516434796	53.66216384196789
246	L	E	0.048168699814599175	9.536920876292491	B	0.12945104600697627	25.630012598921233
247	T	B	0.08704014821189812	12.887164344253636	B	0.10414803369209902	15.420157868452181
248	V	E	0.2556780090389462	41.48120018647864	B	0.163521204131107	26.5296801582308
249	T	B	0.044222734296256144	6.547618039903685	B	0.012979312351938	1.9217169868279402
250	V	E	0.20972635133916817	34.02600324126664	B	0.11681014551996184	18.95127800915861
251	A	E	0.2489765122283233	28.980866023376834	B	0.23596264386575688	27.466051745974102
252	L	B	0.11939081633747116	23.638187726655914	B	0.1502972983065224	29.75736209170837
253	L	B	0.04646364037727961	9.19933615829759	B	0.11722109181346235	23.20860396814741
254	T	E	0.2605652315325023	38.579288180702285	E	0.2624443800784977	38.85751491442237
255	L	E	0.3969041101580971	78.58304477020165	B	0.1950977435493351	38.62740224533286
256	D	B	0.042820341340588874	6.652996434087294	B	0.0	0.0
257	R	E	0.23789183957268895	59.296919931888446	B	0.2091407247915378	52.130417061538715
258	Y	E	0.3991369054677252	95.1183159420136	E	0.42473306997122395	101.21813790484238
259	L	E	0.2728994087557822	54.03135393955733	B	0.20429759676566553	40.44888118363412
260	G	B	0.0	0.0	B	0.16186470615901039	13.58206749380256
261	T	B	0.09052814320408281	13.403596882796501	B	0.1400017147112369	20.728653880145735
262	H	E	0.26595706432181143	52.79513683852279	E	0.18752225552901497	37.22504294506476
263	F	E	0.08328400803569053	18.596486154289337	B	0.07420847520098958	16.57001042762896
264	F	B	0.01800028306840923	4.019283206345096	B	0.021009977672657526	4.691317914527699
265	T	B	0.06353481514794226	9.406964730804331	E	0.258416873521242	38.26120229355509
266	N	B	0.0669687381047301	11.309010803745773	E	0.3613681481512695	61.02423917830488
267	D	B	0.08173945402494301	12.699858971855395	E	0.47737814644793297	74.17024261361534
268	M	B	0.1361342824523914	28.66307317035101	E	0.4247607960847267	89.43338561563921
269	G	B	0.0	0.0	B	0.1905628442922551	15.990128264563124
270	G	B	0.0	0.0	B	0.1525353568913339	12.799241796751827
271	N	B	0.05474960949808427	9.245566555941492	E	0.273285466707104	46.14971676282866
272	M	B	0.0999999631328364	21.054992237618706	B	0.07598670559608703	15.999000863256125
273	M	B	0.06126387232048208	12.899108317077504	B	0.06881231259731738	14.488432417365175
274	M	B	0.040904105028395296	8.61235931372863	B	0.08857606157590645	18.649689764807103
275	Y	E	0.18154131441913657	43.263110639224436	B	0.0733896188265582	17.489480062557085
276	I	B	0.1130780403950133	21.479173773032777	B	0.13536975609999669	25.713485171194367
277	N	B	0.021754862399817873	3.6737436134572445	B	0.06940219084204047	11.719947967495374
278	L	E	0.1358512155082012	26.897182158468755	B	0.0	0.0
279	I	B	0.0216051410056666	4.1038965340263704	B	0.10314191859229363	19.591807436606175
280	W	B	0.09518372253636548	25.26366363560213	B	0.11401236011564936	30.261160621895655
281	A	E	0.08626660980761826	10.041433381606765	B	0.02051040128793022	2.3874107099150774
282	W	E	0.1671168126069144	44.35614440212723	B	0.2876998313598137	76.36128923952175
283	G	B	0.033637848800528	2.822551892852305	B	0.19955022648483406	16.744259504342427
284	H	B	0.06638623424996296	13.178331360960145	B	0.14111395004113464	28.012530222665635
285	P	B	0.07470988548007537	10.817991417514914	B	0.13586196762768743	19.672812912489142
286	E	B	0.09408864410420636	17.60963063054326	B	0.2109273794397034	39.47716833593489
287	V	B	0.08329827867208528	13.514312731759116	B	0.0	0.0
288	Y	E	0.03242499633609401	7.727200876854564	B	0.06908254150497178	16.463060466049825
289	I	B	0.08536844735159188	16.215736574434878	B	0.04808012478687099	9.132819703266144
290	L	B	0.09507869208415229	18.82463024574131	B	0.16539206462699552	32.745974875498845
291	I	B	0.11165722855601976	21.20929056421595	B	0.08467362118103788	16.083754343338146
292	L	B	0.013701999102740559	2.712858802351603	B	0.0	0.0
293	P	B	0.006290406426663564	0.9108508505808841	B	0.05572614817699864	8.069146256029404
294	V	E	0.20971372503512337	34.02395474969842	B	0.1663761779708942	26.99287111399788
295	F	B	0.08932184678314951	19.944675168209454	B	0.15410042677007912	34.40908429349096
296	G	B	0.0	0.0	B	0.017093444528838986	1.4343109304148793
297	V	B	0.027152951340272	4.405294825445729	B	0.1064521940072033	17.270803955728663
298	F	E	0.3567932557500198	79.66836607642192	E	0.2528767207642838	56.464842979456925
299	S	B	0.10716613027644453	13.46863925314355	B	0.06583305553862243	8.273898420094067
300	E	B	0.0404995176926637	7.579889731358938	B	0.15644595806135386	29.28042551076299
301	I	E	0.14122854057511963	26.826361282243973	B	0.10366787339518821	19.691712551416
302	A	E	0.19826444277101363	23.077981138545987	B	0.14601465072824704	16.996105344767958
303	A	B	0.03350452482734713	3.899926689903206	B	0.15569797732439103	18.123244560559115
304	T	B	0.05956929453291453	8.819829748543325	B	0.2104956512210411	31.16598611978735
305	F	E	0.3193534976941663	71.3084425001304	B	0.14362289062122224	32.06955524681271
306	S	E	0.17058500220599235	21.439123077249118	B	0.07322434510044512	9.202835692223942
307	R	B	0.188097522739333	46.88518851800614	E	0.4068148906962219	101.40267965494027
308	K	B	0.1598327568044185	33.16369870934879	E	0.2911920853977052	60.41944579916985
309	R	E	0.31967774796543114	79.68287545786336	E	0.3644779945693655	90.84978492636004
310	L	E	0.17232314002943178	34.1182584944272	B	0.1316766269558829	26.070655370995254
311	F	E	0.16378214312512193	36.570914738408476	B	0.17921381979192932	40.0166538213399
312	G	B	0.06263110040978924	5.255375635385415	B	0.1361683682163026	11.425887777029951
313	Y	E	0.14473711663491623	34.492302265266886	B	0.12696843971676075	30.257848868901256
314	T	E	0.24235667608342398	35.88332946091175	E	0.4334388429778904	64.17495509130646
315	S	B	0.11382184129936879	14.30512901450467	B	0.19501544439933421	24.509541052108325
316	L	B	0.025080603564198112	4.965708699675584	B	0.01646803026644139	3.260505312452731
317	V	E	0.1303685481971193	21.150993259500634	B	0.0918216658424377	14.897147066277093
318	W	E	0.42700498796210806	113.33566390490273	E	0.429189776054824	113.9155503604714
319	A	B	0.011285686926416613	1.3136539582348938	B	0.021151596333955552	2.4620458132724266
320	T	B	0.0	0.0	B	0.0	0.0
321	V	E	0.2903304354258336	47.10320984348724	E	0.22261057992301003	36.11634048670915
322	C	E	0.3002130410211997	42.47414104367933	E	0.2089236814413492	29.558522450322084
323	I	B	0.0	0.0	B	0.022951400746617695	4.359618571820031
324	T	B	0.0	0.0	B	0.1444852486987861	21.39248592234227
325	V	E	0.43499586025364434	70.57372836755127	E	0.4272485616768476	69.31680664645175
326	L	E	0.12680998491977838	25.107108914266924	B	0.021512646762369858	4.259288932481608
327	S	B	0.0	0.0	B	0.0	0.0
328	F	E	0.14102635338448782	31.489774447222285	E	0.23302178908941507	52.03143528577549
329	I	E	0.3420188711682064	64.9664845784008	B	0.25662254541110885	48.74545250084012
330	V	B	0.0	0.0	B	0.03577396227285551	5.803967639148078
331	W	B	0.06140682367963686	16.298599141049216	B	0.09143849270391685	24.269604733473614
332	L	E	0.2903672006078635	57.48980204835089	B	0.12783095511743114	25.309250803700195
333	H	E	0.19097226393676422	37.90990411408706	B	0.16212116732335888	32.18267292535997
334	H	B	0.0	0.0	B	0.0	0.0
335	F	E	0.08058817849249286	17.99453437558873	B	0.010939536132983402	2.442689023133864
336	F	E	0.26104069683844366	58.28777719705609	B	0.20299899833934212	45.3276463391917
337	T	B	0.046276307642744846	6.851670109584802	B	0.07738622523899089	11.45780450888499
338	M	B	0.0	0.0	B	0.17249377919891104	36.318565210330725
339	G	B	0.07181840208847523	6.026282119243956	B	0.2007024513596077	16.840942693584683
340	A	B	0.12957465604270604	15.082489963370984	E	0.24749446352521576	28.808355554335115
341	G	B	0.06506004497485302	5.4591883738399165	E	0.3285690019754775	27.570224955762317
342	A	B	0.055887950048897336	6.50535738569165	B	0.2560310943315847	29.802019380196462
343	N	E	0.15830531745876483	26.733018959261617	E	0.29101139233997014	49.14309382445076
344	V	B	0.0687347919745909	11.151532649957629	B	0.11211504935678471	18.189545607644753
345	N	E	0.14712553111395424	24.845088439213452	B	0.19266944536938313	32.53608923952773
346	A	B	0.048607700165317444	5.657936299242951	B	0.18659417429295977	21.719561887700518
347	F	E	0.20465620664961148	45.69768438279175	E	0.22839792056639463	50.998971683270256
348	F	B	0.0	0.0	B	0.0	0.0
349	G	B	0.011080330485503873	0.9297505310386299	B	0.018675859479229645	1.5670913689021595
350	I	E	0.21737652908070446	41.29067169887981	B	0.1059609238494805	20.12727748520882
351	T	B	0.0	0.0	B	0.04259770548030137	6.307016273413421
352	T	B	0.0	0.0	B	0.0	0.0
353	M	B	0.035139855380652826	7.398696550396453	B	0.08158308096720435	17.177317697644877
354	I	E	0.1473699872579812	27.99292907965353	B	0.10115361111844062	19.214128431947795
355	I	B	0.0	0.0	B	0.08913501052772241	16.93119524974087
356	A	B	0.014699874556912046	1.7110653984245623	B	0.027478883164735374	3.198542000375198
357	I	B	0.16638660560357896	31.60513573439982	B	0.02143409097851326	4.071405581368594
358	P	B	0.04065897673481607	5.887419831201367	B	0.07543629205035321	10.923175088891146
359	T	B	0.0	0.0	B	0.047665854069919356	7.05740635359226
360	G	B	0.0025952639330034666	0.21776859661832088	B	0.05479218850198031	4.597612537201168
361	V	B	0.05654332263922922	9.173588664988548	B	4.842542407843542E-4	0.07856540802485362
362	K	B	0.055880725836834635	11.59469180388482	B	0.1778948528599878	36.91140301991887
363	I	E	0.15177474116530398	28.82961208434949	B	0.10536692953551222	20.014448265270545
364	F	E	0.18474138559075454	41.25090398855958	B	0.045833484373663	10.23415872579521
365	N	B	0.03807171352509649	6.429170262983044	B	0.1147979031731542	19.385921908850552
366	W	B	0.056063219741968776	14.880299783913353	B	0.009755241573197626	2.589236218358114
367	L	E	0.20205474861314546	40.00481967791667	B	0.12706381609005615	25.157364947670217
368	F	E	0.15287741590248172	34.13599819686514	B	0.18728832359522085	41.819609775576865
369	T	B	0.04268727738649512	6.3202782898444685	B	0.07115090310956976	10.534602714402899
370	M	E	0.12539051649632735	26.400973248301725	B	0.09152000347542238	19.269536731750183
371	Y	E	0.2689757976583471	64.0996223399607	E	0.280847820195932	66.92884403089256
372	Q	E	0.2316299341660496	43.8174346461916	E	0.2788779246253598	52.75533700137931
373	G	B	0.005864202802745633	0.492065257178386	B	0.21372094542604247	17.933324530699224
374	R	E	0.18408898350519043	45.886020028503765	E	0.32201485893875265	80.26542373907348
375	I	E	0.2771010602685156	52.635346398004536	B	0.1525857057968866	28.98365481611861
376	V	B	0.2060167660480353	33.42416012363325	E	0.2460817809236837	39.924308137058446
377	F	E	0.12550160362928445	28.02325307438292	B	0.11005970748177979	24.575232083606608
378	H	E	0.31061713928182455	61.66060831883499	E	0.3769559917694508	74.82953392615369
379	S	B	0.02557799394061612	3.214642278456634	B	0.190338245221491	23.921710659436993
380	A	B	0.0	0.0	B	0.09688236265596373	11.277107013154179
381	M	E	0.208822364907144	43.967548931199175	B	0.16970569756377837	35.73153462205354
382	L	E	0.17105723177654064	33.86762131943728	B	0.1656613225906242	32.799285259717685
383	W	B	0.011796790191903328	3.1311040527349814	B	0.12506437664513184	33.194586849150895
384	T	B	0.06646173142140427	9.840323954253115	B	0.07222399664666074	10.69348494350459
385	I	E	0.1937127990161101	36.79574617311011	E	0.2455944617087334	46.650668001573905
386	G	B	0.0	0.0	B	0.10592375937945693	8.88806264953023
387	F	B	0.02263608432687081	5.054411269346983	B	0.10002376389193562	22.334306239430305
388	I	E	0.23014303655982643	43.715669794539025	B	0.10274929199863472	19.517228015140663
389	V	E	0.23938161209629716	38.83727274650325	E	0.36942053206303493	59.934787121906794
390	T	B	0.0	0.0	B	0.13050367980158079	19.322374831422053
391	F	B	0.04295606043718821	9.591658735019754	B	0.09626309784445952	21.494587117689367
392	S	E	0.1796002038909159	22.572153625010312	E	0.34052705859479326	42.79744072419362
393	V	E	0.15301049959926374	24.82442345498455	E	0.22124518562440423	35.89481891570335
394	G	B	0.008361271323908653	0.7015942767891751	B	0.10239158952707486	8.591678277216852
395	G	B	0.0	0.0	B	0.08215153906569875	6.893335643002781
396	M	E	0.26647237374348387	56.105758291690535	B	0.16909090613031597	35.60209028573803
397	T	B	0.033656625935225726	4.983200035969521	B	0.03442105641758719	5.09638161318796
398	G	B	0.06264679834648804	5.2566928492538105	B	0.0	0.0
399	V	B	0.08821911530066381	14.312669266379698	B	0.11246989542383694	18.247115833563306
400	L	E	0.15783766353914794	31.250279004115903	B	0.13265948313908235	26.265251066706917
401	L	E	0.15197013110065227	30.088566256618144	B	0.12031119138149748	23.82041278162269
402	A	B	0.07890779115410634	9.184866890337979	B	0.0461756382438355	5.374844291582452
403	V	B	0.1543399079729787	25.040106669536065	B	0.2038743166943051	33.07656914048406
404	P	B	0.15982695579482323	23.142943199090404	B	0.15901171787737367	23.02489674864371
405	G	B	0.1488976365970835	12.494000686861275	B	0.25077018663200623	21.042126360291643
406	A	E	0.14181721025148558	16.507523273272923	B	0.14507240609734928	16.88642806973146
407	D	B	0.10490608714221428	16.299258759285834	B	0.14312969767928624	22.238061128430704
408	F	E	0.20900939311504488	46.66970738865837	B	0.16012230763811086	35.753710072513776
409	V	E	0.21723165812770734	35.24366421463924	B	0.1935396475143733	31.399872412731927
410	L	E	0.2419082203736438	47.895408551777734	E	0.19973109390196125	39.54475928164931
411	H	B	0.12722263333901349	25.254964944127565	B	0.17796946264579425	35.32871802981661
412	N	B	0.0	0.0	B	0.21157261634631858	35.72826772240282
413	S	B	0.10537522781005904	13.24355863116822	B	0.11546780186351481	14.511993338206542
414	L	E	0.12402855650341266	24.556413902110673	B	0.0	0.0
415	F	B	0.0747238207764793	16.685081941180062	B	0.007504639234728855	1.675710894722606
416	L	B	0.023274355196325647	4.608089585320515	B	0.07765426806560108	15.374768534308359
417	I	E	0.16982539165686655	32.2583331452218	B	0.014660629363730499	2.784786547640608
418	A	B	0.08862696037853063	10.316178188060965	B	0.0	0.0
419	H	E	0.09723407802125716	19.301936827999757	B	0.09082731711285524	18.030130720072894
420	F	E	0.1355715252953356	30.27176588319548	B	0.05110668459975404	11.411611604279079
421	H	B	0.07150243205817695	14.193947787868707	B	0.10335692999852272	20.517384174006743
422	N	B	0.059322128581675446	10.017727853587532	B	0.17139845555245353	28.94405718914283
423	V	B	0.06358173775891357	10.315501134006139	B	0.10854432305609243	17.61023097262044
424	I	B	0.16481768738373573	31.3071197185406	E	0.3220521542154094	61.17380669321701
425	I	E	0.2325789706419238	44.17837547343342	B	0.24428695451715998	46.402307010534535
426	G	B	0.07557489379509921	6.341489338346775	B	0.14061176639115777	11.798733317882048
427	G	B	0.0	0.0	B	0.08430664943164443	7.074170953809284
428	V	B	0.09680015206720946	15.704856671384064	B	0.042735966464719694	6.933483199236123
429	V	E	0.20997905930746422	34.067002582042996	B	0.09362097571857572	15.189067100581726
430	F	B	0.0737261737167316	16.462317329208997	B	0.0	0.0
431	G	B	0.018524833716904318	1.5544187971854413	B	0.0	0.0
432	C	E	0.2021522700493529	28.600503166582445	B	0.16372979439811264	23.164491311444973
433	F	E	0.25139478018223	56.13394046689013	B	0.17509926331377274	39.09791450533231
434	A	B	0.0	0.0	B	0.008484168885419807	0.9875572582628656
435	G	B	0.0	0.0	B	0.07351048676205466	6.168264944204006
436	M	E	0.16100530046439937	33.89966601277929	E	0.3391669919466708	71.41161015437154
437	T	E	0.1131563494129408	16.753929094080014	B	0.18709679397109366	27.701551315360128
438	Y	B	0.004754701886281659	1.1330930065197822	B	0.06684456523130286	15.929728340271785
439	W	E	0.1494825469092718	39.67565760065892	B	0.10475299677118535	27.803540403008018
440	W	E	0.2514793014786899	66.74763619847388	B	0.18444553954937537	48.95553510719521
441	P	B	0.07274676905059786	10.533732158526572	B	0.019987228437315013	2.894150677723214
442	K	B	0.1626038802583471	33.73867911480444	B	0.1657723317899492	34.396101123096564
443	A	E	0.23918289292331313	27.840888736273648	B	0.2155232688203938	25.08690849069384
444	F	E	0.24830014823507313	55.442940099409476	B	0.22924464367928055	51.188036487146555
445	G	B	0.029285191560669638	2.4573204238557893	B	0.07169123506617231	6.0156115344025185
446	F	E	0.2754591846305381	61.50728133615285	E	0.27529066098556537	61.469651691466886
447	K	E	0.3210401151942611	66.61261350165724	E	0.3834362530553667	79.55918814645804
448	L	E	0.24424978744401588	48.359015416040705	B	0.21105259343799815	41.78630297478926
449	N	B	0.09957230108443241	16.8147744841281	E	0.3672939670895253	62.02493222240813
450	E	E	0.17935354994880587	33.5678104084185	E	0.35383685926349434	66.2241065797556
451	T	E	0.348765004565895	51.638146576026415	E	0.5151577459788953	76.27425586963524
452	W	E	0.22749526446274376	60.381793093701454	E	0.2659312016256353	70.58345953547614
453	G	B	0.04779479724499387	4.010461436827436	B	0.12089667348923784	10.144439872481946
454	K	E	0.24086186902212706	49.976429203401146	E	0.40055337404441577	83.11081958047583
455	R	E	0.46784173596899536	116.61423110763178	E	0.3194026107674145	79.61429475988574
456	A	B	0.0	0.0	B	0.050847555754079454	5.9186554897748485
457	F	B	0.023288302234079128	5.200045005847528	B	0.1547511861527112	34.55439235603888
458	W	E	0.3352021459314768	88.96935357313258	E	0.24984810752247258	66.31468469861467
459	F	E	0.26998444651464926	60.28482706225603	E	0.30928544006185643	69.06034591141191
460	W	B	0.008018900648751229	2.1283766101915513	B	0.2480353532671135	65.83354346415727
461	I	E	0.09915336736915276	18.834182131770564	B	0.2523143532266361	47.92711139539952
462	I	E	0.33772051181450313	64.15001121916487	E	0.29875551289910857	56.74860967518567
463	G	B	0.07087760856053887	5.947340134314817	B	0.07210853122635097	6.0506268552031095
464	F	B	0.07690568741176648	17.172270942173338	B	0.19731451223346513	44.05835743661043
465	F	E	0.17466813366384187	39.00164756579925	E	0.31871534642510746	71.16594970326224
466	V	E	0.2792288326664311	45.30208581180179	E	0.24662195713714385	40.01194632593022
467	A	B	0.020572232002632473	2.39460780510642	B	0.07965311365407815	9.271622429334696
468	F	B	0.0461424751351177	10.30315327292043	B	0.04361800275931829	9.73946383612818
469	M	E	0.40510590940989644	85.2950492262537	E	0.30479404348872535	64.17438585655113
470	P	E	0.11533331782787029	16.70026442147562	B	0.21023599264939502	30.442171735632403
471	L	B	0.02937153455362998	5.8152701262732	B	0.0	0.0
472	Y	E	0.11882283619286868	28.316670093122536	B	0.07566602066524392	18.03196938473428
473	A	E	0.18846539432806564	21.937371899786843	E	0.2282555840175575	26.568949979643694
474	L	E	0.11663442474408411	23.092449755081216	B	0.11399643624901387	22.57015441294226
475	G	B	0.0	0.0	B	0.08622995709092232	7.235555699499292
476	F	E	0.18792257394030973	41.96123153513176	E	0.2576033706181005	57.52025662531566
477	M	E	0.2641551160324082	55.61785968062355	E	0.38635807782319054	81.34769328567278
478	G	B	0.00439859939649459	0.36908647535986105	B	0.14108356023780427	11.838321539554157
479	M	B	0.0666468821096007	14.032501028176426	B	0.0	0.0
480	T	E	0.21028024554846125	31.134093155905173	B	0.08775702592379186	12.993305258276624
481	R	E	0.20600454581753236	51.348693090478115	B	0.248891603180856	62.038721008860165
482	R	B	0.1832066425467609	45.66608772120562	B	0.12469617176142497	31.08176777325279
483	L	E	0.2270991251949867	44.96335579735542	B	0.06416054225180429	12.703145760434731
484	S	E	0.2566743321740558	32.25883006763533	E	0.3261476086665487	40.99023145721184
485	Q	E	0.20497257428639032	38.77466187775645	E	0.39301885997891595	74.34737774221152
486	Q	E	0.262775707379368	49.709280564955044	B	0.19005549274786696	35.95279756311399
487	I	E	0.24625085559847465	46.775350020930254	E	0.4359095888542296	82.8010264028609
488	D	E	0.1108075753841011	17.21617298742779	E	0.5649530638488489	87.77675753019565
489	P	E	0.28231060734916924	40.87857594415971	E	0.5274351217545624	76.37260563006065
490	Q	E	0.3087787264612567	58.41167168467592	E	0.42860145978653796	81.07853814781939
491	F	E	0.1838410592110294	41.04987011123075	B	0.12254617308497506	27.363334988144082
492	H	E	0.2471279658171175	49.05737249435599	E	0.40834402460633373	81.0603723246033
493	T	E	0.30213423684236335	44.733995106880315	E	0.3398646741227618	50.32036365061611
494	M	B	0.1368794804824317	28.819974615575997	B	0.0524552948677815	11.044462334411396
495	L	B	0.08902486760658362	17.626033537427492	B	0.1208760401419508	23.932247187704842
496	M	E	0.38714847496591864	81.51411140407417	E	0.4047455439572293	85.21917428019464
497	I	E	0.23619051007497582	44.864387388741655	E	0.19392152105366367	36.83539292414341
498	A	B	0.0	0.0	B	0.03385423174045779	3.940632574589287
499	A	B	0.001984000675165215	0.23093767858923103	E	0.2346347227071456	27.31148172311175
500	S	E	0.3435829944781581	43.181510746014915	E	0.3064384556756045	38.51318510930998
501	G	B	0.0	0.0	B	0.10088996390943691	8.46567687164085
502	A	B	0.043411863011346905	5.05314085452078	B	0.025973423529595224	3.0233064988448843
503	V	E	0.40625012358246093	65.91002005001846	E	0.2887650463427773	46.84924111865219
504	L	E	0.29798924351669787	58.99889032387102	E	0.3709324008954908	73.44090605329822
505	I	B	0.0	0.0	B	0.22456108202030323	42.65537752975659
506	A	E	0.10867844933439638	12.65017150252374	B	0.20924546349261997	24.356171950540965
507	L	E	0.4360432803279467	86.33220907213017	E	0.2872241436750166	56.867508206216534
508	G	B	0.0	0.0	B	0.0959676649251853	8.052646763872298
509	I	B	0.11614979743517631	22.06265402281174	B	0.23870572427664963	45.34215232634959
510	L	E	0.46549644659470246	92.16364146128514	E	0.269631102833417	53.38426204998824
511	C	E	0.25736337568952306	36.41177039255372	E	0.2918196240064427	41.28664040443151
512	L	B	0.053312702293477676	10.555381927085646	B	0.20517295279954165	40.62219292478125
513	V	E	0.337279834854575	54.72028040680625	B	0.2648643351153156	42.97158972910881
514	I	E	0.4903424344705355	93.1405454276782	E	0.4272469647315855	81.15556095076467
515	Q	B	0.08760283923393751	16.571829097883956	B	0.08174886700903217	15.464433172098614
516	M	E	0.07886487773667797	16.605000007457548	B	0.10294209716809624	21.674458558742664
517	Y	E	0.47293350815528934	112.70478432848701	E	0.412676644177172	98.34497107386186
518	V	E	0.2469656075706144	40.06770017225648	E	0.31168958987597783	50.568519061478646
519	S	E	0.0735438049978416	9.242985412128734	B	0.07909248741607183	9.94034381845191
520	I	E	0.338880404724014	64.37033287732645	E	0.2259341068316873	42.916183592679
521	R	E	0.5767682541219886	143.76525502244687	E	0.6347398041397444	158.2152435798727
522	D	E	0.3521649880655827	54.71587419574959	E	0.4927086125384166	76.55213713009378
523	R	E	0.33165035963747314	82.66716864323655	E	0.5141766038855549	128.1636602845134
524	D	E	0.35782935038709385	55.59594616964277	E	0.5809102208522083	90.25602101380761
525	Q	E	0.3484345194810827	65.91335805023641	E	0.5462252730787971	103.32943490831605
526	N	E	0.25066479265450387	42.329763535566066	E	0.45854340229182894	77.43422434502115
527	R	E	0.2997939588989845	74.72664219516088	E	0.45613213334157277	113.69549555672042
528	D	E	0.28616960215598186	44.462171086974905	E	0.49892674358438316	77.51824815070562
529	L	E	0.20934709221644676	41.4486307879343	B	0.19431299423127069	38.47202972784928
530	T	E	0.17073795598032204	25.27946176244648	E	0.2922249236547038	43.266822196315445
531	G	E	0.13451178130417207	11.286883569233078	E	0.41169615239757806	34.54542414768078
532	D	B	0.18344394840400108	28.50168626352965	E	0.34282229324262314	53.26429970110636
533	P	B	0.0771883189760642	11.176868587734097	E	0.23475086846168922	33.9919257532526
534	W	E	0.1948508104008418	51.71730209659143	E	0.29387593118787	78.00054965588446
535	G	B	0.09782741705821127	8.208698565354506	E	0.38159276002543274	32.01944849373406
536	G	B	0.06330585195490955	5.3119940375364605	B	0.18939079808044207	15.891781866929893
537	R	B	0.14315115155941432	35.68185603769961	E	0.4392634083044785	109.49079715397431
538	T	B	0.0	0.0	B	0.13408935275852996	19.853269569427944
539	L	B	0.04795324297559331	9.49426257673772	B	0.05398643041802553	10.688773358464875
540	E	B	0.09064032628079878	16.9642434667143	B	0.18961320409763383	35.488007278913145
541	W	B	0.10646560876708244	28.258101878959025	B	0.14836674317410609	39.37950097327124
542	A	B	0.0	0.0	B	0.10276200050294335	11.961496858542606
543	T	B	0.09067138396744967	13.424805110220598	B	0.14213690406790674	21.04479001629427
544	S	B	0.0771625134838686	9.697784694652606	E	0.3244745283549101	40.7799587236451
545	S	B	0.06776013194633382	8.516093383015235	B	0.1917786571462328	24.10274163013854
546	P	B	0.09003893540970836	13.037637847325772	B	0.23519156218366705	34.05573820419499
547	P	B	0.11530701917576552	16.69645637665085	B	0.15025971397278318	21.757606583259005
548	P	B	0.13648836669284783	19.763515497124367	B	0.24143753024418432	34.960154379357895
549	F	B	0.19898364796554813	44.43105875422724	E	0.3166674192355034	70.70866804109555
550	Y	E	0.18470617444940757	44.017328433038315	E	0.29406783135191955	70.07930488947595
551	N	B	0.09599829645414451	16.211232322211384	B	0.14370725960278247	24.267844929121875
552	F	B	0.12655876356142606	28.259306315630823	B	0.15485899514065976	34.578465024957914
553	A	E	0.17570364500065172	20.45190427807586	E	0.3382552425512521	39.37291023296575
554	V	E	0.18143715407206493	29.436363876651814	E	0.3255477079178094	52.816860132585404
555	V	B	0.11664584589616858	18.924622038194393	B	0.19024238040186373	30.864923796398372
556	P	E	0.23170566639826456	33.55098049446871	B	0.1998398596344325	28.936811675065826
557	H	E	0.2741578725790991	54.42307928567696	E	0.4356215061425245	86.47522518435252
558	V	E	0.20218797354837995	32.802976828489165	B	0.09310256300388509	15.104959821750317
559	H	E	0.35050341227478865	69.5784323706683	E	0.4058211481542655	80.55955612010324
560	E	E	0.1933033749239464	36.17865965076581	E	0.3740213585565141	70.00183746743717
561	R	E	0.21877266012834712	54.5312732635918	E	0.4307079234129778	107.35825698991884
562	D	E	0.2743594166654232	42.6272225673068	E	0.2750066246751814	42.727779275782936
563	A	E	0.18490741845419179	21.523223508067925	B	0.18152398139820267	21.12939143475079
564	F	E	0.14392852352817304	32.13780001860576	B	0.04988615161777066	11.13907879473201
565	W	E	0.29157936743386725	77.39099570429705	B	0.1616895005519911	42.91562723650948
566	E	E	0.30905019567384406	57.841834622316654	E	0.29133824726845464	54.52686635876397
567	M	E	0.20061647786622464	42.2397994147336	B	0.22774955982984474	47.95266982217381
568	K	E	0.3275453875923788	67.96239247154267	E	0.47219201303279	97.9751207841736
569	E	E	0.3309393381427256	61.93860652679252	E	0.45180064675007725	84.55900904574446
570	K	E	0.34699687473692953	71.9983815391655	E	0.6609709469014827	137.14486177258865
571	G	E	0.20654858790542346	17.331492011144082	E	0.564188607300336	47.34106603857119
572	E	E	0.3026756293572313	56.64877079049941	E	0.47988431783163576	89.81514892536894
573	A	E	0.30975059870871574	36.054969689694516	E	0.4730331935092702	55.061063724479055
574	Y	E	0.4358145295702178	103.85896054187862	E	0.5088759511394856	121.27022791605081
575	K	E	0.38604956948544633	80.10142517253526	E	0.5998231397123951	124.45730325892487
576	K	E	0.3656885872672131	75.87672497207404	E	0.4819259884680841	99.99482334724277
577	P	E	0.31468046580645725	45.56573144877501	E	0.5896561467578475	85.38221005053633
578	D	E	0.40607729282519567	63.09222898625065	E	0.7009509338325108	108.90674658955722
579	H	E	0.2988768676825684	59.33004700366665	E	0.6128152883072783	121.6499628818778
580	Y	E	0.18298891233799075	43.60808769926658	B	0.22159521171706023	52.80835490429262
581	E	E	0.19485825027976594	36.469670122360995	E	0.511017803837795	95.64209216628171
582	E	E	0.20473931933591039	38.31901100690899	E	0.459077101105247	85.92087024285803
583	I	E	0.23862645004300959	45.327094185669665	B	0.12060496501502987	22.908913104604924
584	H	E	0.2682117706041557	53.24271858263094	E	0.25094485257203175	49.81506268407402
585	M	E	0.18265946061593324	38.45894943268475	B	0.09740023980849935	20.50762049167954
586	P	E	0.17087973928472092	24.74338624842759	B	0.18587145810261235	26.91418713325827
587	K	E	0.3537440337589628	73.39834956464719	E	0.5919248501034114	122.81848714795684
588	N	E	0.2826135229454742	47.72494561980223	E	0.47462432305609725	80.14980943448315
589	S	B	0.07748833097817538	9.738733437337082	B	0.2502122894252965	31.446680534971264
590	G	E	0.22157739377771096	18.592559111887727	E	0.4634570183143062	38.88867840675343
591	A	E	0.28259670900699985	32.894256928414784	E	0.32620530516536894	37.970297521248945
592	G	B	0.06555272512396426	5.500529165151841	B	0.05131489350515925	4.305832714017912
593	I	E	0.19348550203765852	36.75257111205323	B	0.17521705481172653	33.28247956148745
594	V	E	0.3602505888049623	58.44705552771709	E	0.3802566023128488	61.69283115923659
595	I	E	0.13150120143465965	24.9786532125136	B	0.15329957482221804	29.119254237480316
596	A	B	0.0	0.0	B	0.06505896184310314	7.572863158537206
597	A	E	0.34381556299926963	40.020131533114984	E	0.2730697565908398	31.785319667173756
598	F	E	0.30011181714315216	67.01196764989444	E	0.360431087839972	80.48065760378735
599	S	B	0.03909838064783783	4.9138844798202586	B	0.13731281244173862	17.25747426767771
600	T	E	0.11090915240926494	16.421209105715768	B	0.1254729200564333	18.57752054355551
601	I	E	0.3953825812856989	75.10292131521851	E	0.23477313600030014	44.59515718325701
602	F	E	0.2644585452259963	59.05094856351272	E	0.3037540355035835	67.82523858759515
603	G	B	0.022540236760871413	1.89135126660472	B	0.024375740977762128	2.04536842544402
604	F	B	0.14283384985459596	31.89337033403273	B	0.08438920783655476	18.84326621782431
605	A	B	0.09804859531380836	11.412856494527293	B	0.05870389682865107	6.833133590854985
606	M	E	0.12488441961945475	26.294414550876198	B	0.15149494965941995	31.897261650790874
607	I	B	0.014102362868015333	2.6787438267795123	B	0.09737097326060878	18.495616370852638
608	W	B	0.13632031398055577	36.18213773671911	E	0.3190807360939242	84.69040897404936
609	H	E	0.23293593446696728	46.24011235103767	E	0.4350084749942442	86.35353237110742
610	I	B	0.10551669198220932	20.04289564202066	B	0.2278909444053474	43.287884889795734
611	W	E	0.1677723068259338	44.530125677739356	E	0.3276156362677739	86.95574217819255
612	W	E	0.299464362318405	79.48383104655106	E	0.4048155220759754	107.4461358694054
613	L	E	0.1767977737023491	35.0041912153281	E	0.23201280511489963	45.93621528469898
614	A	B	0.01731483238863718	2.015446490037368	B	0.15141468811510278	17.624669696597966
615	I	E	0.2520690448024968	47.880515060234266	E	0.30659099314441973	58.23695914778253
616	V	E	0.28072437388005866	45.54472241830072	B	0.16994722150850428	27.572237217539737
617	G	B	0.0	0.0	B	0.0809295126180509	6.790795403780651
618	F	E	0.20979354134417938	46.844799846741815	E	0.31262487256957094	69.80600779605949
619	A	E	0.47207352648928136	54.949358483352356	E	0.2744627614907094	31.947465437518577
620	G	E	0.1496024600644453	12.553142424007605	B	0.14275950886068878	11.978950388500396
621	M	B	0.014912034688752587	3.1397289037168576	B	0.14726995519160058	31.007689065591503
622	I	E	0.32973840738976146	62.63381048368519	E	0.2894551391249779	54.982003676789546
623	I	E	0.35917140835733874	68.2246090174765	E	0.2891330217787832	54.92081748687986
624	T	B	0.08728977284901247	12.924123768024787	B	0.08306037347928769	12.297918897343335
625	W	E	0.2375598522876815	63.05313599419643	E	0.2908566992429622	77.19918511306703
626	I	E	0.33433730246520255	63.50737060326522	E	0.2883516187670957	54.77238998480983
627	V	E	0.2541995692152298	41.24133810947888	E	0.23525689393262894	38.16807847162972
628	K	E	0.4247909349475276	88.13987109226251	E	0.3364372811664202	69.80737146922053
629	S	E	0.2339595708343591	29.40403886246225	B	0.19232020233890967	24.17080302995417
630	F	E	0.35490841616201285	79.24750024481585	E	0.3104344521522768	69.31690882108188
631	D	E	0.41191720825433964	63.999576646476754	E	0.5327577703429475	82.77457477818375
632	E	E	0.34879537566210395	65.28054250891937	E	0.5279862233587512	98.81790156382388
633	D	E	0.207861130464072	32.29538384020287	E	0.4168825832326743	64.7710469568606
634	V	E	0.2539359951576991	41.198575854385105	E	0.4546618871480571	73.76434457090079
635	D	E	0.25588443230889	39.756764247832244	E	0.4288758037364514	66.63443362653246
636	Y	E	0.30443317596426567	72.54947016404415	B	0.12131344176160525	28.910206306208146
637	Y	E	0.3059955003276924	72.92178768309238	E	0.19985552220499284	47.627569496671846
638	V	E	0.13658549607381318	22.159630883015453	B	0.09206440957486625	14.936529809426302
639	P	E	0.24238080797963313	35.09674099545088	E	0.2700432971766609	39.1022694311805
640	V	B	0.18808697974267127	30.515231593450988	E	0.2808550064286027	45.565916242976506
641	A	E	0.2532035318100303	29.47289110268753	E	0.5222231605065191	60.78677588295882
642	E	E	0.15491423495073883	28.99374821338028	E	0.30206118517435865	56.53377141723296
643	I	E	0.14987309469913607	28.468394338100893	B	0.007866439209571668	1.4942301278581382
644	E	E	0.30186656007520823	56.49734538367597	E	0.36889912935632735	69.04316105033023
645	K	E	0.4377153366798221	90.82155520769629	E	0.46619195232012545	96.73016818690283
646	L	E	0.2283106889805286	45.203233311254856	B	0.1393762108293804	27.595095982109026
647	E	E	0.25188553307474737	47.14289637026972	B	0.205035282299256	38.37440343512875
648	N	E	0.3592434959103084	60.66544915437378	E	0.6461377997350275	109.11329024125409
649	Q	E	0.3937367284331993	74.4831769177083	E	0.5143196367583088	97.29384568556928
650	H	E	0.2791420265874008	55.41248369786493	E	0.2517324413149884	49.971406925438345
651	F	E	0.31684490008873256	70.74829774081309	E	0.29744654577682395	66.41683920650702
652	D	E	0.400872516234389	62.28356284733702	E	0.5154703772720762	80.08863251676249
653	E	E	0.27395960728928265	51.27428010026214	E	0.4429057092247146	82.89423253849759
654	I	E	0.21050680173020428	39.9857669886523	B	0.19140755438128867	36.357864954725784
655	T	E	0.2898330760662898	42.91268524237486	E	0.5374992870015337	79.58214443344708
656	K	E	0.3489876728991259	72.41145224983964	E	0.7357527803717856	152.6613443993418
657	A	E	0.32245927428487864	37.534259526759875	E	0.42390393942191673	49.34241854871111
658	G	E	0.3465306564512336	29.07738738282301	E	0.4886416627304897	41.001921919715386
659	L	E	0.36174345816812536	71.62158728270714	E	0.4788471376285912	94.80694477908477
660	K	E	0.5200030115873724	107.8954248742639	E	0.7114976899571398	147.62865568920694
661	N	E	0.5097719524740578	86.08518961429415	E	0.7762051254541773	131.07775953544692
662	G	E	0.31862986795935927	26.736232220469834	E	0.6036782998161463	50.65464613757283
663	N	E	0.42724306083007046	72.148535682374	E	0.88113125949504	148.7966357909274
>1fftB
1	M	E	0.36026923991273563	75.85468846362649	E	0.5579574116915078	117.47793303164697
2	R	E	0.5173783391401074	128.9617248140632	E	0.6679212140574164	166.4860418159516
3	L	E	0.5498948443243656	108.87368022778116	E	0.5565997057959383	110.20117575053783
4	R	E	0.533353804674887	132.94376935326233	E	0.636923689665964	158.75959888613818
5	K	E	0.4772494103268763	99.02448014872357	E	0.6840133320924708	141.92592627586677
6	Y	E	0.5692997683994434	135.66982780727136	E	0.6166914711582282	146.96374449171736
7	N	E	0.4953165989928241	83.64411407191821	E	0.5871448645386153	99.15115327463596
8	K	E	0.4224133311738114	87.64654208525414	E	0.5680583450080499	117.86642600572027
9	S	E	0.321489148377621	40.40475616809941	E	0.4300833948067926	54.0528810593177
10	L	E	0.2941321952316458	58.235233333913555	E	0.37182996037693494	73.61861385502935
11	G	E	0.3152422793713945	26.45197966205371	E	0.4135973294653444	34.70495191543704
12	W	E	0.30171126531841963	80.08020404081495	E	0.4385166256564996	116.39108278174814
13	L	E	0.33218584595645817	65.76947564091915	E	0.282026083468265	55.838344265881794
14	S	E	0.21149019350853365	26.58008752015251	E	0.27490292506702135	34.549799622423244
15	L	E	0.19810552681102817	39.22291325331547	E	0.34900736932150433	69.09996905196465
16	F	E	0.22006254473148817	49.13776561309399	E	0.2524913599092184	56.37879575412937
17	A	E	0.16574909189313608	19.29319429636104	E	0.24057596847706625	28.003042730730513
18	G	B	0.036016352628106915	3.022132149024451	B	0.13429955535570814	11.26907568989747
19	T	B	0.08770695579314622	12.985891874733229	B	0.14872999387409486	22.020962892998483
20	V	E	0.17200156863066057	27.905534494638374	E	0.316847127357355	51.405277942457275
21	L	E	0.13319185225303753	26.370654827578903	E	0.2553640402117803	50.55952632153038
22	L	B	0.07566491961036831	14.980897433656821	B	0.21179774468452203	41.93383547008852
23	S	E	0.18092540307546667	22.738704658524654	E	0.3838286770412184	48.239588130540334
24	G	B	0.11348455383701957	9.522488912464311	E	0.4090496584816631	34.32335684319635
25	C	B	0.08954168699676698	12.668357876302592	E	0.2132406797113863	30.16929136556693
26	N	B	0.19004643367869317	32.093141255320916	E	0.4140922447107681	69.92775736430741
27	S	E	0.17075748420331727	21.460800614672916	E	0.3786626246290494	47.59031866337894
28	A	B	0.17607612494534342	20.495260943637973	E	0.381954270874731	44.45947712981869
29	L	E	0.19908376760658378	39.416595148427525	B	0.29494329919961604	58.39582380853198
30	L	E	0.19254028692898809	38.121051409070354	E	0.30115863485640876	59.626398115220375
31	D	E	0.19058458820636223	29.611127469622502	E	0.33341562164356925	51.80278513476136
32	P	B	0.05628397337171903	8.149919344224916	E	0.3041604480892613	44.04243288332504
33	K	B	0.13790280224657342	28.61345243814152	E	0.4143750467660564	85.97867845348905
34	G	B	0.11780009372990934	9.884605864876692	E	0.23652909607375655	19.847156451548912
35	Q	B	0.17698994670824036	33.481188218797826	E	0.2831111596063325	53.556138062729914
36	I	E	0.17737564088105953	33.69250298535726	B	0.22988041198683926	43.66578425690012
37	G	E	0.0863242523344096	7.243468013380309	B	0.10006386557910649	8.396358960742825
38	L	E	0.2321401266376673	45.96142367299175	E	0.37897778758456613	75.03381216386825
39	E	E	0.2214982142473091	41.45560577852637	E	0.3768611742003921	70.53333736334538
40	Q	E	0.1827844505628899	34.57733451298188	E	0.2763567342700718	52.27840342186948
41	R	E	0.31585052937966074	78.72890295317423	E	0.3804650177788118	94.83471033154663
42	S	E	0.28594764775658466	35.93790037004756	E	0.48244530028735877	60.633725340115255
43	L	E	0.24040357510841848	47.59750383571578	E	0.30100701740355645	59.596379375730145
44	I	E	0.14332550768383262	27.224680184544006	E	0.2683766546792366	50.97814555632099
45	L	E	0.4029565521561417	79.78136776139449	E	0.44571821360720165	88.24774911208986
46	T	E	0.30203781314828737	44.71971861473543	E	0.41851889990061053	61.965908319284395
47	A	B	0.009846377829804784	1.1461183793892769	B	0.19411178897513545	22.594612236705768
48	F	E	0.2483970405638215	55.464575187495704	E	0.4114749640614406	91.87824472527906
49	G	E	0.3651518189367353	30.63988912698146	E	0.39568710900729587	33.2021053168022
50	L	E	0.25646110670202	50.776734515932944	B	0.2911089355454054	57.636658148634815
51	M	B	0.045205693167975736	9.518058696517292	B	0.1762759928544037	37.1149102954947
52	L	E	0.3328834796623005	65.90760013833888	E	0.3372408837458375	66.77032257283837
53	I	E	0.5871880037210362	111.53636130681082	E	0.3805344014544005	72.28250955626336
54	V	E	0.1725158934858692	27.988978559147423	B	0.1830684295810189	29.70102201522451
55	V	E	0.153548421594171	24.911695919438305	E	0.3078356983551669	49.94326370114228
56	I	E	0.49012370479123935	93.09899772509591	E	0.38138976282194736	72.4449854480289
57	P	E	0.381283099497434	55.209792807228446	E	0.35557499136886317	51.48725875021139
58	A	B	0.09381145577632272	10.919653452363965	E	0.20863720727656765	24.285370926992474
59	I	E	0.33128025251432336	62.92668396509572	E	0.4079325880336806	77.48679509699762
60	L	E	0.5484235896984122	108.58238652438864	E	0.3474232504456386	68.786329355732
61	M	E	0.2976825779362908	62.67706678448604	E	0.31628034982053754	66.59282765471418
62	A	E	0.1352520855836834	15.743342761940749	E	0.1901779341571182	22.13671153588856
63	V	E	0.35652209444825855	57.84214460328547	E	0.26992941578200436	43.79334841647239
64	G	E	0.289249305555941	24.27090922919901	E	0.2686940707639748	22.546119477805124
65	F	E	0.12923687292901684	28.857301356320168	B	0.08360370912041204	18.667872209496803
66	A	E	0.2146284143995374	24.982747436106155	B	0.18879757488405977	21.976037716504557
67	W	E	0.5053873695690461	134.1399156310162	E	0.34554296334632517	91.71401333138164
68	K	E	0.42534740294710316	88.25533263749443	E	0.33286058129750123	69.06524201341854
69	Y	E	0.2979291806392542	70.99950303814067	E	0.24902425228763203	59.34496956266559
70	R	E	0.4453072908165485	110.99729530893288	E	0.33843929716660903	84.35937921174896
71	A	E	0.3620579997744787	42.14355117374932	E	0.37642856971902505	43.81628551529452
72	S	E	0.34460876280596164	43.31042930945326	E	0.44638554613117576	56.10173543776617
73	N	E	0.30078512652824774	50.793584316825196	E	0.5244172493182998	88.5583408923813
74	K	E	0.3332998863431662	69.15639341734357	E	0.6780270912605906	140.68384116565994
75	D	E	0.33511719451918287	52.067158512445445	E	0.7932374555933548	123.24530347553954
76	A	E	0.27572778996100755	32.09471475146128	E	0.5534874588023393	64.4259402045923
77	K	E	0.2859744202416545	59.33683245594089	E	0.6597658437435183	136.89481491834263
78	Y	E	0.29245893547573854	69.69588891322326	E	0.39608775590870715	94.391673110604
79	S	E	0.2619188104980914	32.91795610340013	E	0.46209877968135316	58.07657463035247
80	P	E	0.26398284731183935	38.224716290754344	E	0.2711829337832762	39.267288811818396
81	N	E	0.319854253872917	54.013787851519496	E	0.5027640355703384	84.90176268676305
82	W	E	0.35070208350917453	93.08334700500511	E	0.317486947240067	84.26738553645859
83	S	E	0.36537725440500124	45.92061333362056	E	0.33777195328356535	42.451179088678494
84	H	E	0.2910263168221293	57.77163415236089	E	0.381928590476979	75.81664449558511
85	S	E	0.1968558289037025	24.740840576617334	E	0.29966691108475185	37.662137385131615
86	N	E	0.3051705247352305	51.534146512038376	E	0.4106426104337111	69.3452176239408
87	K	E	0.5161835277908355	107.10292018132047	E	0.7027777675011941	145.81935897882278
88	V	E	0.25259746640677666	40.981412949835445	E	0.3225147536843149	52.324793637743255
89	E	B	0.03433875059963834	6.426840562228311	B	0.21981275264040112	41.140154784177476
90	A	E	0.2517093717115083	29.29897086721957	E	0.35573535036082005	41.40759478199946
91	V	E	0.40763666503305784	66.13497253496331	E	0.35331238967329004	57.32140210059458
92	V	E	0.1684440903781362	27.32836922294882	B	0.2816143135312699	45.68910622731323
93	W	E	0.26176826130755804	69.47853191625205	E	0.35773312142975666	94.94952508988602
94	T	E	0.4196521731057735	62.13370075004083	E	0.37985001145655783	56.240592696257956
95	V	E	0.45654586980284595	74.07000191681374	B	0.2273544156602122	36.88598039671283
96	P	B	0.17597934792337971	25.481809579305384	E	0.27565065141875444	39.914214325435644
97	I	E	0.277396245587824	52.69141684940716	E	0.28676822374954875	54.47162410122678
98	L	E	0.45671739073404904	90.42547619143437	E	0.3254698263006274	64.43977090926121
99	I	E	0.2986010322796776	56.71926608152476	E	0.24938589307626446	47.370850389836434
100	I	B	0.1355800858215879	25.75343730181062	B	0.1195178013520559	22.702406366823016
101	I	E	0.39893950719744176	75.77855939215405	B	0.23379476597167825	44.40931579632028
102	F	E	0.5198321273129681	116.07331570771265	E	0.3994018561809888	89.18244046665298
103	L	E	0.15840357753406561	31.36232431596965	B	0.2837872896546021	56.18704547871467
104	A	E	0.11352066485148578	13.213805388712945	B	0.20712851178292038	24.109758771531933
105	V	E	0.4917649426607412	79.78394429727867	E	0.3804827933455164	61.72952839237658
106	L	E	0.3331524765170593	65.96085882561258	E	0.45615487787072495	90.31410426962483
107	T	E	0.11602583726340959	17.178785465220425	B	0.12798477889968862	18.9494263638879
108	W	E	0.29187863803047276	77.47042810604809	E	0.45348533800395374	120.36407841300941
109	K	E	0.5835653220957799	121.08396868165339	E	0.5041084743604636	104.59746734505259
110	T	E	0.17155368976832028	25.4002393070975	B	0.1681448641009177	24.895528578781875
111	T	E	0.11592088834232761	17.163246727965028	E	0.2592485067299452	38.384333906435685
112	H	E	0.4642410993300946	92.15650062801707	E	0.3975876518227334	78.92512476333081
113	A	E	0.39271850072879766	45.71243348483205	E	0.37401334283235077	43.53515310568563
114	L	E	0.12323148712844291	24.398602136560413	B	0.1915791744979805	37.930760758855165
115	E	E	0.25951916080673365	48.57160613658827	E	0.3318072251471278	62.101040258536436
116	P	E	0.3181605972833834	46.06965448663392	E	0.5209315895544884	75.43089416748992
117	S	E	0.27526283318094563	34.59503287418125	E	0.31603508225347743	39.71928913761705
118	K	E	0.443336517193872	91.9878939525565	E	0.5536771712986478	114.88247627275643
119	P	E	0.44254693623573294	64.08079636693414	E	0.5678167150230298	82.21986033533472
120	L	E	0.3519678112532888	69.68610695003865	E	0.4844172390811127	95.90976916566952
121	A	E	0.3383391113008888	39.382672555423454	E	0.5787324849108367	67.36446124362139
122	H	E	0.3404953199412271	67.59172596153299	E	0.6139356644494851	121.87236874986728
123	D	E	0.25904460668450796	40.247760540572	E	0.669454894285398	104.01320692512228
124	E	E	0.3124477342977321	58.47771795116354	E	0.6288869922720011	117.70248947362772
125	K	E	0.3432044580179837	71.21149299415144	E	0.5764845552120079	119.61478036093953
126	P	E	0.19563317552131865	28.327683815486942	E	0.3267601455845622	47.314869080644606
127	I	E	0.12579767292186145	23.89526797150758	B	0.11361215040128722	21.580627968724507
128	T	E	0.1528768428748992	22.634945356057575	E	0.2416267478353687	35.77525628450469
129	I	E	0.18663984133861555	35.452237862270024	B	0.0	0.0
130	E	E	0.20708751296313904	38.758498926181105	E	0.2766111427050969	51.770541468685934
131	V	B	0.10838413436494576	17.5842419593688	B	0.02386810780912857	3.872361810953019
132	V	B	0.09673189815110432	15.693783156035165	B	0.06770521848734884	10.984494647387477
133	S	B	0.0959091360389852	12.05386021737966	B	0.08777401746756158	11.03143851532314
134	M	E	0.2055714834561897	43.28307584170074	E	0.26533813178657634	55.86694364766365
135	D	E	0.1284430296694817	19.956193519747373	B	0.19404610451389298	30.148943258323552
136	W	E	0.16194328623779913	42.98298703323665	B	0.10830450469279378	28.746181635561324
137	K	E	0.1402450346672084	29.09944224309907	E	0.2557954516018483	53.07499825286751
138	W	E	0.28649030510232093	76.04025678025802	B	0.11160765945607805	29.622904972832238
139	F	E	0.19195294385720124	42.86117283387446	E	0.2752158924891854	61.4529566339102
140	F	E	0.19533483776489716	43.61631592452388	B	0.10148886996918899	22.66144977542021
141	I	E	0.19387277089073957	36.826132830695975	E	0.32025548837917794	60.83253001762485
142	Y	E	0.19110856093597417	45.54308115665201	B	0.14065907199047442	33.52046344604996
143	P	E	0.15537436734538418	22.49820839161163	E	0.26835501041809173	38.857805508539684
144	E	E	0.13346674196309655	24.97963542581315	E	0.5415590773986483	101.35819692593101
145	Q	E	0.22930069089223723	43.376811696084516	E	0.4763319505744193	90.1077150901629
146	G	E	0.1830168125108519	15.356940737785582	E	0.3920862681165037	32.899958757655824
147	I	E	0.17152866986528176	32.58187084091027	B	0.07782220626152964	14.782328079377553
148	A	B	0.09308089656184276	10.834616359798499	B	0.1922875391241401	22.38226955404991
149	T	B	0.2001680715064334	29.63688466724253	B	0.0704179952557171	10.426088377561474
150	V	B	0.16254068201118588	26.3706002494948	B	0.15687770338538065	25.45183859724416
151	N	B	0.09739352943182927	16.44684531515301	E	0.25209987115123556	42.57210524130915
152	E	E	0.16022575376449583	29.987852074563037	E	0.31884968648670303	59.67590732285134
153	I	E	0.18109006233556807	34.39805734064115	B	0.07701575244001765	14.629142175981352
154	A	B	0.12782963756310617	14.879369812345558	B	0.16120233319751284	18.763951584190497
155	F	E	0.19640732504053152	43.85579160830028	B	0.11293845189393038	25.218026923395715
156	P	E	0.18585418401065412	26.91168584474272	B	0.14924739549547697	21.611022867745067
157	A	E	0.2335986734908415	27.190885594333952	B	0.20193027237133496	23.50468370402339
158	N	E	0.22381320169390306	37.795335370049415	E	0.3607841219667478	60.9256146765247
159	T	E	0.24699289406926517	36.5697678958954	E	0.23737411394888724	35.14561131127225
160	P	E	0.25029128361401964	36.24217786731005	E	0.3405798451793717	49.31596158197302
161	V	E	0.2065558290632271	33.511617707217965	B	0.053360959569871524	8.657282080615957
162	Y	E	0.277376613779388	66.10162082976595	E	0.27943248394578535	66.5915552491201
163	F	E	0.22722850083697743	50.737851951888686	B	0.0760702760645367	16.9857319424504
164	K	E	0.3905249046860755	81.0300124733138	E	0.403449962169882	83.71183265062882
165	V	E	0.09617096638837717	15.602777586850314	B	0.10335819001361499	16.768832747808897
166	T	E	0.10218368097378554	15.129315804978686	B	0.17134601675826083	25.3694912412281
167	S	E	0.13246580007156175	16.64830175299388	E	0.27659490561779004	34.76244773804385
168	N	E	0.19195063407626317	32.414703576458564	E	0.5778472721368637	97.58106884575217
169	S	B	0.08951909057740315	11.250759303768028	B	0.18539729779445116	23.300732386806622
170	V	B	0.08440236548706076	13.693439776620739	B	0.0978516658998966	15.875454275599227
171	M	E	0.07909538665966057	16.653533661191535	B	0.17614320404970113	37.08695161266458
172	N	B	0.11780125306249821	19.893097604664074	B	0.11312877610525714	19.104056420894775
173	S	B	0.0	0.0	B	0.0	0.0
174	F	B	0.09766517131379401	21.807656102657063	B	0.09065242931515885	20.24178094178182
175	F	E	0.12694845420389508	28.34632033918773	B	0.14238902027195538	31.794044336524916
176	I	B	0.007450993703592312	1.4153162539973596	B	0.0	0.0
177	P	B	0.02195562609332348	3.17917465831324	B	0.13242225235867766	19.174742141536527
178	R	E	0.2256796701863516	56.25291459065	E	0.36312278164530176	90.51198455290792
179	L	E	0.09389849792840868	18.590963604845637	B	0.194740491607416	38.556669933352296
180	G	B	0.022467727924025974	1.8852670501050193	B	0.16347566949615025	13.717243427421966
181	S	B	0.0	0.0	B	0.24008618370420537	30.17403156794453
182	Q	E	0.13679057749370604	25.876673544484373	B	0.13593188008201243	25.71423375511429
183	I	E	0.16385432930444938	31.124129851380157	B	0.19046656813617135	36.179124617465746
184	Y	B	0.052282255107262365	12.459384214611694	B	0.1168273326683585	27.841121648196513
185	A	B	0.0	0.0	B	0.0	0.0
186	M	E	0.08153882702910027	17.168000030977062	B	0.10283333435926817	21.651558549343914
187	A	B	0.09660924575254777	11.245316205596561	B	0.14397903199113915	16.759159323768596
188	G	B	0.042974717520821284	3.606008547172114	B	0.17841480578053415	14.97078635304462
189	M	E	0.1463428581601455	30.812488785618637	B	0.18344295417083367	38.62391400066903
190	Q	E	0.2405573249885075	45.50622916807596	E	0.2818595714575469	53.319375132624145
191	T	B	0.03468746941214626	5.135826721162375	B	0.09178616263066106	13.589859239095675
192	R	E	0.2534886575407831	63.18458277861559	E	0.3712906187646722	92.54789963328219
193	L	E	0.2787630400635871	55.19229430218961	B	0.14107021932267372	27.930492723696172
194	H	E	0.20530589397739663	40.755273013453	E	0.2389797392222785	47.439868033014505
195	L	B	0.05758524401060146	11.401302461658982	B	0.08779625780967257	17.382781083737072
196	I	E	0.24037833405027792	45.65986455285029	E	0.24696825738568545	46.91162049041095
197	A	E	0.18605241086188642	21.65650062432358	B	0.18914132899884945	22.016050695466078
198	N	E	0.14607763985419825	24.66813104217846	E	0.45413646625093607	76.69002505579557
199	E	E	0.20218199607088616	37.840382384627056	E	0.39198500040080186	73.36391267501408
200	P	E	0.20218620534141857	29.27656253343741	E	0.42876212425776666	62.084755592524616
201	G	B	0.13792196750016783	11.573032292939082	B	0.2069782524011807	17.367545158983074
202	T	B	0.15103586571922906	22.362370278389054	E	0.32290611739291397	47.80947974119484
203	Y	E	0.3234172091166821	77.07355510459651	B	0.14798295798413794	35.26581871719991
204	D	E	0.23918501789416757	37.162176230216815	E	0.3474632778687326	53.98536948246499
205	G	B	0.11367635551677452	9.53858299141255	B	0.12815949120774398	10.753862907241796
206	I	E	0.259755944990189	49.3406417508864	E	0.2845780656514654	54.05560357049585
207	S	B	0.11767666799064799	14.78960363306464	B	0.1625750472303918	20.43243193591564
208	A	B	0.033767127936281824	3.9304936917832043	B	0.13160495453728807	15.318816708140332
209	S	E	0.10932052044114364	13.739403009042933	E	0.3011472916374668	37.84819161299683
210	Y	E	0.24507332732817405	58.40342463557716	B	0.2308211976591774	55.00699961415857
211	S	B	0.05653030799238619	7.104729108483097	B	0.21404478462341878	26.901148531471275
212	G	B	0.09862281639165305	8.275440523423606	B	0.17165117539146427	14.403250127097767
213	P	E	0.31098725731456667	45.030954859149254	E	0.5431351521032688	78.64597002455332
214	G	E	0.16176565311391314	13.573755952788451	E	0.39920532696728134	33.49731898582458
215	F	E	0.1259292815143955	28.118749269349372	B	0.10319422910514958	23.04223941688885
216	S	B	0.17412277568374573	21.883750447933163	E	0.2950526634777153	37.08221874587926
217	G	E	0.2951849750748309	24.768971258529056	E	0.49230841908890566	41.309599445750074
218	M	B	0.1451155376475223	30.554076451685823	B	0.1453314859039562	30.599544357077978
219	K	E	0.22674394332386402	47.047100800268545	E	0.37359522294391123	77.51727280863214
220	F	E	0.2146904808343392	47.9382374654996	B	0.06830779654502078	15.25244789053769
221	K	E	0.21351153952816787	44.30150933669955	E	0.3930071747067456	81.54505867990265
222	A	B	0.15995337033107715	18.61857230653738	B	0.16894739994039143	19.665477353061565
223	I	E	0.2447463135050744	46.48956225028888	E	0.3340008254507681	63.4434567943734
224	A	E	0.16917160297801367	19.691574586640794	B	0.2553845136960322	29.72675739421815
225	T	E	0.15022659778149725	22.242550067528484	B	0.23850182530008496	35.31258025393058
226	P	E	0.2429445122192146	35.17836536934227	E	0.3958536929158639	57.3196147342171
227	D	E	0.260513484649624	40.47598011001208	E	0.43140483961171594	67.0273699304723
228	R	E	0.29038392202772756	72.38109640463136	E	0.6861621264951634	171.03277165018443
229	A	E	0.2573704298043634	29.957918029227905	E	0.5245244176254366	61.05464221160082
230	A	E	0.1800930023181002	20.962825469826864	E	0.3704276744260272	43.11778130318957
231	F	E	0.18710487513960683	41.77864756992281	B	0.12569351248706434	28.066104403236597
232	D	E	0.25464280586574717	39.56385274736114	E	0.4533954542155407	70.44405172146857
233	Q	E	0.218355156693933	41.3062449917913	E	0.542438441836548	102.61308004221978
234	W	E	0.13080451561926199	34.71813453566452	B	0.15466025008064227	41.049923576404076
235	V	E	0.14424214835761592	23.401846149539608	B	0.13441746980675853	21.807890301448506
236	A	E	0.22492392460828442	26.181144824404306	E	0.452618647267833	52.684810541975764
237	K	E	0.344052480302789	71.3874491380257	E	0.5779462984337174	119.91807746201202
238	A	E	0.1818233186027506	21.164234285360173	B	0.21575535909252033	25.113923798369367
239	K	E	0.25539818722823093	52.99256986798564	E	0.5356729117487169	111.14677245874127
240	Q	E	0.30144451750730294	57.02425937685649	E	0.7512130432092212	142.10697138388838
241	S	E	0.2663633108334962	33.476540905553804	E	0.5516691700662915	69.33378129393151
242	P	E	0.24961629814932357	36.144439972022056	E	0.5574874808603969	80.72418722858548
243	N	E	0.39660999063595737	66.97552911869413	E	0.7807094006913999	131.83839649475672
244	T	E	0.3255602055038138	48.202444026894675	E	0.6225641911354455	92.17685413951406
245	M	E	0.2585780069687741	54.44359936727539	E	0.46031366636019866	96.91904245213983
246	S	E	0.3346185546492908	42.05485994832287	E	0.6219527284649408	78.16701891347375
247	D	E	0.36963314682120596	57.42990202161077	E	0.6159922626358192	95.70671784572723
248	M	E	0.38408830040899555	80.86979165111401	E	0.49323750330757693	103.85115632141033
249	A	E	0.3113253795935147	36.23827418468511	E	0.42550771577149515	49.529098115802036
250	A	E	0.10470657668067307	12.187845525630346	E	0.23412319471180543	27.251939864454155
251	F	E	0.1581333920854462	35.30960511875928	B	0.07882656802023327	17.60118437323789
252	E	E	0.3850454192736118	72.06510067124918	E	0.49169762661134075	92.02612779657854
253	K	E	0.30705813741538446	63.71149293231812	E	0.5201660240178665	107.92924832346712
254	L	E	0.06147346349996578	12.171131038358226	B	0.08462031125258229	16.75397542489877
255	A	E	0.22689699076028036	26.410809724496634	B	0.24789979479050778	28.855536113615106
256	A	E	0.2855045689160178	33.23273182182447	E	0.5741733568000758	66.83377873152882
257	P	E	0.233301780713102	33.78209784725718	E	0.337566990198218	48.879700180701974
258	S	E	0.22115374929529935	27.794603211433223	E	0.3755575917099504	47.20007812610657
259	E	E	0.26102452348354577	48.85334981518042	E	0.4618676051934956	86.44314098801463
260	Y	E	0.35201954009212544	83.88977659935442	E	0.5277368500297281	125.76496873058451
261	N	E	0.3276278195990239	55.32650989568716	E	0.4934002531926742	83.3205007566469
262	Q	E	0.18833497694738563	35.62732758913694	E	0.3805457727163187	71.987843824746
263	V	E	0.18847876206216932	30.578794356966352	E	0.2518130783686853	40.8541538345355
264	E	E	0.291085365319517	54.4795369732008	E	0.4286904115310175	80.23369742214524
265	Y	E	0.18956372314218173	45.174930862013326	B	0.10954653576229648	26.106034937512874
266	F	E	0.10725050456601869	23.94796516454631	B	0.14254738758713767	31.829406174331968
267	S	B	0.19947574618638914	25.07011178070539	B	0.24241211374863508	30.46635445592846
268	N	E	0.22759429607725717	38.43384877856642	E	0.5201595327361284	87.83934029315
269	V	E	0.22633419129953308	36.72045919643625	B	0.18454933019783842	29.941283331297306
270	K	E	0.30151810195346285	62.56199097432401	E	0.4467856576746294	92.70355611090886
271	P	E	0.16818655221288584	24.353412760425872	E	0.4477212315805797	64.83003433286794
272	D	E	0.2408811884860313	37.425710255074684	E	0.3823230062541813	59.40152548171215
273	L	E	0.24458817853756837	48.42601346865316	B	0.11831605142698341	23.425395022028447
274	F	E	0.21126055809486008	47.172370017001306	B	0.12651797373075763	28.25019835434087
275	A	E	0.21548053281141383	25.08193401924857	E	0.2764805333660568	32.18233408380902
276	D	E	0.2748379225230867	42.70156802241198	E	0.3897400641941299	60.55391377384196
277	V	E	0.1473015652711897	23.89820594959782	B	0.07491556200445981	12.154300779603561
278	I	E	0.1558161388299431	29.59727557074769	B	0.03458151009418092	6.568757842389666
279	N	E	0.28404368361556875	47.966456852161095	E	0.32557546064943593	54.979928039870245
280	K	E	0.40928349155158783	84.92223166203897	E	0.36568522007451937	75.87602631326203
281	F	E	0.279201565950994	62.34291766119745	B	0.15505398117097335	34.622003455666636
282	M	E	0.14887844441956122	31.346356472538616	E	0.2676572375762404	56.35523137167741
283	A	E	0.22685388561497707	26.40579228558333	E	0.4154906766387958	48.363114760755835
284	H	E	0.26555028796063124	52.714387663064905	E	0.5669887410341571	112.55293498269052
285	G	E	0.18614754616220944	15.619640598470994	E	0.35325621886852865	29.641729325258236
286	K	E	0.29885508204106803	62.009440972701206	E	0.5008161594200258	103.91434491806115
287	S	E	0.24529937306945804	30.829225207369486	E	0.39427133588038077	49.552021493446254
288	M	E	0.20880051477480427	43.96294838583504	B	0.15935874059944682	33.552982833213534
289	D	E	0.27244089814581945	42.32914234491597	E	0.4398567084923508	68.34053679845655
290	M	E	0.312139836817241	65.7210426418701	B	0.1896028828244826	39.92088697869481
291	T	E	0.3307119343616395	48.96520900158434	E	0.4257270867682338	63.033152466904696
292	Q	E	0.2642486226184492	49.98791194073203	E	0.3538718573094118	66.94193924722143
293	P	E	0.1686603299174298	24.422015772043835	E	0.46034227479807904	66.65756139076186
294	E	E	0.30158146198242086	56.44398642462989	E	0.4384764587885722	82.06525402686917
295	G	E	0.3085466346064826	25.89014810982995	E	0.36403797304818464	30.546426318473173
296	E	E	0.23589484331988228	44.150078875749166	E	0.3942123790089395	73.78078885531312
297	H	E	0.26234411618157427	52.07793050320431	E	0.3565542584929006	70.7795858534257
298	S	E	0.2870944033844003	36.08202461735143	E	0.46237530891029865	58.111328823846335
299	A	E	0.21694949003842107	25.25292064047221	E	0.39903477074813143	46.4476473150825
300	H	E	0.2892356457069964	57.416168029295854	E	0.5499507304765734	109.17071950690458
301	E	E	0.2782218618763116	52.07200366877048	E	0.45275312585909144	84.73727503578755
302	G	E	0.1848226897543377	15.508471897286475	E	0.35113593637684537	29.463816421381093
303	M	E	0.25974373040695	54.68904243718332	E	0.32865234033515406	69.1977502575667
304	E	E	0.3030580826663315	56.7203507518306	E	0.5490456916372566	102.75939164682894
305	G	E	0.22371091779396457	18.771583112091566	E	0.45098219488607855	37.84191597289085
306	M	E	0.2201490725265805	46.35238722047153	B	0.20993884300701454	44.20262339512691
307	D	E	0.27651770849676804	42.96255636914285	E	0.4435387630776936	68.91261761938125
308	M	E	0.24869244528556292	52.36219435487528	B	0.2510005095536876	52.848157286528924
309	S	E	0.2893759087221226	36.36876420819637	E	0.40908892938567304	51.41429664519139
310	H	E	0.3155200296708629	62.63388108996299	E	0.5944014195220675	117.99462578932561
311	A	E	0.2725377929274586	31.723399096756182	E	0.5233616245567978	60.919293098411266
312	E	E	0.32720657060083036	61.239981753651406	E	0.5894409597204927	110.31977002128741
313	S	E	0.3612869809238478	45.4065477625092	E	0.628210833554351	78.95353756111085
314	A	E	0.2893406073617733	33.67924669691041	E	0.6287266830620275	73.18378590842
315	H	E	0.41948816668742284	83.2725959691203	E	0.7724873463130115	153.3464631165959
>1fftC
1	M	E	0.27647696228652985	58.21222440942886	E	0.6011884706947924	126.58023250478855
2	A	E	0.2603837274193205	30.308665871608905	E	0.5664017042220063	65.92915837144153
3	T	E	0.38000498741630345	56.26353843685789	E	0.6554219443546445	97.04177308114866
4	D	E	0.3975204696873161	61.7627553753183	E	0.5887313843639104	91.47119518862075
5	T	E	0.3464802421656991	51.29986465505341	E	0.4187530577110827	62.0005777247029
6	L	E	0.32432199668826417	64.21251212430943	E	0.3751430618448561	74.27457481466305
7	T	E	0.3401480237710523	50.362316399542	E	0.5267687510190229	77.99338127587653
8	H	E	0.3922118993200291	77.85798413401898	E	0.6414201334392478	127.32831068902506
9	A	E	0.31605440106518756	36.788732283987834	E	0.46309363396284675	53.90409899327536
10	T	E	0.3196076713734439	47.32111182355211	E	0.52755325151641	78.10953441951966
11	A	E	0.2914513120094371	33.92493271789848	E	0.3901959288510188	45.41880611825859
12	H	E	0.3449930776712522	68.48457584852027	E	0.5432902822579164	107.84855393101898
13	A	E	0.31562765037447166	36.7390585035885	E	0.44904116002241123	52.26839102660867
14	H	E	0.3508776591192594	69.65272411176417	E	0.5099740612779217	101.23495090428023
15	E	E	0.3010689479484603	56.348064298033826	E	0.6697855658182332	125.35706649854053
16	H	E	0.30497670330805804	60.5409253736826	E	0.5037369934419158	99.9968305681547
17	G	E	0.26306090863963494	22.073440843951765	E	0.5229169351941428	43.87796003214052
18	H	E	0.28434358233781826	56.4450445298803	E	0.409866192884616	81.36253794952512
19	H	E	0.323845201970964	64.28651104325606	E	0.4914649496799212	97.56070716096116
20	D	E	0.37057529297256764	57.57628326914784	E	0.4580864524145015	71.1728921116411
21	A	E	0.2596990899341532	30.228974068335432	E	0.37525188938524123	43.67931992444208
22	G	E	0.2642083986002194	22.169726726544408	E	0.41235466424198597	34.600679876545044
23	G	E	0.2125986643581616	17.83915392629334	E	0.45573428325099585	38.24066370759106
24	T	E	0.20815991980272525	30.8201577259915	E	0.3159938259741067	46.78604587372624
25	K	E	0.24219393159830094	50.25281886733146	E	0.32894073694114	68.25191350791714
26	I	E	0.27511329527542117	52.25777043756625	E	0.335710283801787	63.76816840814944
27	F	E	0.27095105287667154	60.500660596831985	E	0.28597457917957564	63.855263785007445
28	G	B	0.0	0.0	B	0.04679930448276762	3.9269296391490305
29	F	B	0.10801498688872285	24.118666422382926	B	0.04201369122602283	9.381237113858637
30	W	E	0.2696991586580124	71.58355069100966	B	0.23138871477037448	61.415192674352795
31	I	B	0.0986701603442253	18.742396957385594	B	0.1966343586227872	37.35069642039843
32	Y	B	0.07289707246691773	17.372101339591165	B	0.10424463167074828	24.842538173456024
33	L	E	0.11520393805918293	22.80922769633763	B	0.09209766639044775	18.23441696864475
34	M	E	0.31895586127718367	67.15615659191103	B	0.24069952803219394	50.67928562717844
35	S	B	0.07896243290627805	9.923998567661027	B	0.1133179601450704	14.241801231032449
36	D	B	0.09126220604334274	14.179408952954162	E	0.2426500129446058	37.700532511203406
37	C	E	0.21002058419460645	29.713712251852918	B	0.13930894281845596	19.70942922995515
38	I	E	0.16058198889036435	30.502548789724706	B	0.18889371243554576	35.88036067713191
39	L	B	0.07035562354643152	13.929709905957976	B	0.19767109624101492	39.136900344758544
40	F	E	0.12860770169155508	28.716813710707335	B	0.22970286815879037	51.2903534311763
41	S	E	0.1512756059546288	19.01231815637775	B	0.2103663502673949	26.43884290160619
42	I	B	0.0938164643875337	17.820437410412026	B	0.03249637596491611	6.172686614535816
43	L	E	0.11359889535544677	22.49144529142491	E	0.1975835974639783	39.11957646189307
44	F	E	0.2390474391525254	53.376902688367394	B	0.1980102185052478	44.21370169003678
45	A	B	0.1576727287858607	18.353105630674186	B	0.09382311731158233	10.921010855068184
46	T	B	0.01944903285419841	2.879623804392617	B	0.0894214158365004	13.23973482875225
47	Y	E	0.16432848816707668	39.16112201509604	B	0.21559616468854387	51.37872200692689
48	A	E	0.20490789213184807	23.851278644147115	B	0.1988345738821682	23.14434439988438
49	V	E	0.15576139288428842	25.270728381546956	B	0.2373297456673928	38.504377937077805
50	L	E	0.19918016375844982	39.435680622535486	B	0.12968022353927489	25.675387458541035
51	V	E	0.2659877466946712	43.153852023743454	E	0.2910202118244896	47.215119166405195
52	N	E	0.2982193967469309	50.36030952865422	E	0.5942156990804159	100.34520510370984
53	G	E	0.25805708303493463	21.653569837461365	E	0.5144683838264335	43.169042086876026
54	T	E	0.1709007962771127	25.303571896789304	E	0.4360181994782789	64.55685461475397
55	A	E	0.2650911317130873	30.85660773140336	E	0.4268815143357714	49.68900826868379
56	G	E	0.2768164220443244	23.227665973739256	E	0.592157817942828	49.68796250358269
57	G	E	0.17450152564806554	14.642423017129179	E	0.4211251248950346	35.336609229942354
58	P	E	0.19790027556515685	28.655959901834713	E	0.4428749409054402	64.12829144310774
59	T	E	0.2791222122046767	41.326834739024434	E	0.6093986652499883	90.22756637691327
60	G	E	0.11439205065028082	9.598636970065064	E	0.4056966145261805	34.042002924891804
61	K	E	0.2154039143123768	44.69415818067506	E	0.49657670118591274	103.03469972906504
62	D	E	0.18668463318190606	29.005191457472744	E	0.4037147873725958	62.725166514080215
63	I	E	0.23824694668107677	45.25500752207053	E	0.41224229739463025	78.30542439011
64	F	E	0.19430349723283982	43.386027897120805	E	0.3519821157464911	78.594086625034
65	E	E	0.14141185660694275	26.466643082555404	E	0.45981332323243884	86.05866157618325
66	L	E	0.1960819134401018	38.82225804200576	E	0.3476961597540224	68.8403626696989
67	P	E	0.3020280951248966	43.73366817408503	E	0.5007005759278274	72.50144339434941
68	F	E	0.20892832672772058	46.651606075032724	E	0.267432565279975	59.715017501365615
69	V	B	0.0	0.0	B	0.11477109511227464	18.62046247101544
70	L	E	0.2928494041828415	57.98125353416079	E	0.30084278204797654	59.56386241767888
71	V	E	0.26351426135579115	42.75255376236356	E	0.3137239681818622	50.898576597825326
72	E	B	0.0	0.0	B	0.05022574484245598	9.400250404714061
73	T	B	0.0	0.0	B	0.0	0.0
74	F	E	0.4738972300538613	105.81651249872668	E	0.30569291921729314	68.25817193202938
75	L	B	0.13054398616054083	25.84640381992548	B	0.12336609790508099	24.425253724226987
76	L	B	0.0	0.0	B	0.012764435370616972	2.5272305590284545
77	L	E	0.1970059438887498	39.005206830533574	B	0.10478193477001223	20.745775265114723
78	F	E	0.3864741499607808	86.29581294474274	E	0.2752418235763616	61.458746786365786
79	S	B	0.0	0.0	B	0.042875287242547466	5.388566100643366
80	S	B	0.0	0.0	B	0.04705755455981081	5.914193457077023
81	I	E	0.31147684244379237	59.16502622219836	B	0.20678788036889417	39.279357876071444
82	T	E	0.15006787549386225	22.219049645621244	B	0.09512860257452482	14.084740897184146
83	Y	B	0.035794769898712706	8.530251614562225	B	0.06263068478742195	14.925518491690525
84	G	B	0.17307339981406986	14.5225889783986	B	0.09269058313374456	7.777666830752506
85	M	E	0.3353981738434534	70.61808550273912	E	0.3159094868213862	66.51474245024286
86	A	B	0.012475311677569906	1.4521262792691372	B	0.03697672245456607	4.304090493711491
87	A	B	0.06766177659787784	7.8758307959929805	B	0.07579046999404015	8.822010707306275
88	I	E	0.2936039321130425	55.770066904872415	E	0.26343324159393466	50.03914424076789
89	A	E	0.21537678860355763	25.06985819345411	B	0.1493393250647464	17.38309743753648
90	M	E	0.18565120563429063	39.08886134629989	B	0.19881097375230572	41.85965052354797
91	Y	E	0.3175066510072785	75.66501000154453	E	0.39669951113994517	94.53746049976033
92	K	E	0.46318012561569893	96.10524426400137	E	0.5927429024134572	122.98822482176823
93	N	E	0.36437084458684366	61.53130452538029	E	0.5623936530138531	94.97141618444938
94	N	E	0.2297207436267874	38.79294197625559	E	0.3789422791914694	63.99198268706344
95	K	E	0.3965255748921565	82.27509153437356	E	0.3561579985365597	73.89922311635078
96	S	E	0.5565585672646073	69.94828073381585	E	0.5482778630948643	68.90756183376254
97	Q	E	0.2830960278723905	53.55327559262011	E	0.3708168810229946	70.14742938311988
98	V	B	0.07187658206411013	11.661256674081228	B	0.002253668243236917	0.36563513578275747
99	I	E	0.43656699917664643	82.92590149360399	E	0.3936552134170048	74.77480778856007
100	S	E	0.424866947250513	53.397277930444474	E	0.4734611523723008	59.50459763015077
101	W	B	0.07187232100653371	19.076351441554177	B	0.19166385514824938	50.87142043344835
102	L	E	0.05285414382008545	10.464591934938719	B	0.21279300118172678	42.13088630397009
103	A	E	0.37344181492314593	43.46862725705419	E	0.45928236026442315	53.460466734778855
104	L	E	0.23333450482180096	46.19789860966837	B	0.23755810922577583	47.034130045611356
105	T	B	0.0	0.0	B	0.0	0.0
106	W	E	0.19534717601111498	51.84904745687014	E	0.3462101029063682	91.89108551340826
107	L	E	0.5633694949973598	111.54152631452726	E	0.3242411754694826	64.19651033120286
108	F	E	0.0879032137167651	19.627908590816478	B	0.1674823379470694	37.397131240201126
109	G	B	0.0	0.0	B	0.03477605192184832	2.9180585167622928
110	A	E	0.29530225550271383	34.37318254051589	B	0.21330800420995166	24.829051690038376
111	G	E	0.24168730063736754	20.27998139648151	B	0.20026948892462298	16.804612815665113
112	F	B	0.0	0.0	B	0.0	0.0
113	I	E	0.13926076552339464	26.452582411168812	B	0.08580364446772837	16.298402266645002
114	G	E	0.42107527648711973	35.33242645003421	B	0.13424506503237874	11.264503406866899
115	M	E	0.1587059067957421	33.4155286758435	B	0.10120947507520611	21.309654977084648
116	E	B	0.0	0.0	B	0.03630310624991917	6.794489365734872
117	I	E	0.27753710619983224	52.71817332265813	B	0.2164891750746117	41.122118805422495
118	Y	E	0.3339671274867585	79.58770615136942	E	0.24726295927513997	58.9252358248586
119	E	B	0.0	0.0	B	0.02263522978492885	4.236409606547284
120	F	E	0.09361498541318053	20.903290092909078	B	0.14090783934672763	31.46331144773081
121	H	E	0.27233460602603854	54.06114264222891	B	0.19143060099704404	38.00088860392321
122	H	E	0.13911303172176914	27.61532792708839	E	0.265932566789235	52.790273833331035
123	L	E	0.04267626277629384	8.449473267078417	B	0.10381782043331567	20.55489026759217
124	I	E	0.26684238148889095	50.68671036381483	E	0.26088400218160607	49.55491621439607
125	V	E	0.20352595031549447	33.02005017918582	E	0.3277675346006372	53.177004813607375
126	N	B	0.16770148577915106	28.319749903525242	E	0.4803962331623578	81.12451189412737
127	G	E	0.19010737002928152	15.951909419157012	E	0.47125632726078803	39.54311842045272
128	M	E	0.23998736319074881	50.529339319812166	E	0.2663752184262443	56.085302239645735
129	G	B	0.11596050889107917	9.730246301050453	E	0.3193366887999818	26.79554155720647
130	P	E	0.2907559697146769	42.10146441468522	E	0.3151511052487421	45.633880040017864
131	D	E	0.266200171765831	41.35952068725716	E	0.5128234567528602	79.67738047569189
132	R	B	0.1469665923106432	36.63289279935093	E	0.42986943758069507	107.14925601136405
133	S	B	0.1427707187406327	17.94342393132272	E	0.1415085225507308	17.784791114175846
134	G	B	0.08676311977922811	7.2802933806750305	B	0.13434786951035826	11.273129730614162
135	F	E	0.15589328318368795	34.809411202085684	B	0.10399185160767672	23.220340545478134
136	L	B	0.06444448538363708	12.759363661106306	B	0.09746447186962057	19.29699078546618
137	S	B	0.04828413437087979	6.068350007732173	B	0.06498765024641512	8.167647882969453
138	A	B	0.02357484149550232	2.74411155007647	B	0.0	0.0
139	F	B	0.05546651229836484	12.385117531101885	B	0.017809783512147848	3.9767465604274927
140	F	B	0.06222036173452221	13.893184571701463	B	0.040742042522607935	9.097290674873125
141	A	B	0.04602395567791888	5.357188440909757	B	0.020948636397720016	2.43842127669461
142	L	B	0.021059395744311857	4.169549763416304	B	0.0	0.0
143	V	B	0.019147516308385945	3.106493045872536	B	0.0020854509321267256	0.33834355922824
144	G	B	0.06793856246695748	5.700724776602402	E	0.21420861232193814	17.974244659933827
145	T	B	0.1312514769947533	19.433093683843175	B	0.15321310089287854	22.684731718199597
146	H	B	0.0	0.0	B	0.028725858647116798	5.702370200039155
147	G	B	0.0	0.0	B	0.1109270878869549	9.307891944594386
148	L	E	0.32278581709916176	63.90836392746304	B	0.23743324089068413	47.00940736394655
149	H	B	0.09524751687957037	18.90758457576351	B	0.09255822635895514	18.373733514516182
150	V	B	0.0	0.0	B	0.09957325186612673	16.1547643827604
151	T	E	0.24608859875828423	36.43587793215156	B	0.25388750051602926	37.59058332640329
152	S	E	0.2926537664628525	36.780725369051304	E	0.30877541653411655	38.806894350007774
153	G	B	0.0	0.0	B	0.16199567946606896	13.593057463997846
154	L	E	0.19418654539344038	38.446994122447265	B	0.22684912140189673	44.913857546361534
155	I	E	0.43212063189153027	82.08131402779617	E	0.256912484588892	48.80052644766003
156	W	E	0.14739222129707785	39.12084337667041	B	0.15140019972796978	40.184641011797744
157	M	B	0.04557995172131603	9.59685883492309	B	0.13295206146747446	27.99305654197675
158	A	E	0.3970929900287861	46.22162403935071	E	0.2861278536190881	33.30528216126186
159	V	E	0.2949886633585856	47.858960743296926	B	0.2151532266986522	34.90645949958933
160	L	B	0.0	0.0	B	0.011171520332149937	2.211849310562366
161	M	E	0.23651009780543136	49.79720109293358	E	0.2130088661282411	44.849016763301165
162	V	E	0.32969246645054906	53.489305756937085	E	0.30364265192163353	49.262983847765824
163	Q	E	0.2079872889157368	39.34495544418993	E	0.21399032564148	40.48054990159876
164	I	E	0.20772242673370356	39.45687495806699	B	0.06125335632290452	11.635075033535712
165	A	E	0.43016462932459704	50.0711628533831	E	0.37483206458014584	43.63045231712898
166	R	E	0.40239649946466893	100.30135145656338	E	0.49318681776988665	122.93174619732194
167	R	E	0.4793232667286493	119.47611746478312	E	0.5805783288159623	144.71495424066674
168	G	E	0.30651601810969287	25.71975907958433	E	0.42206341164780536	35.41534087136735
169	L	E	0.28261016072279893	55.95398572150696	E	0.28019907524800197	55.47661490835191
170	T	E	0.224086021026775	33.17817627322431	E	0.2847123803648048	42.154515036812995
171	S	E	0.3093761968593848	38.88240042128748	E	0.40520563739582915	50.92624450790781
172	T	E	0.33773688223530296	50.005322783758956	E	0.6415905260139555	94.99389328162626
173	N	E	0.28594279753825425	48.287160220284996	E	0.2689690629343277	45.420805657719924
174	R	E	0.2299626222299162	57.32048321702891	B	0.13086753281300684	32.62004122897008
175	T	E	0.2423790489059007	35.88664198100766	B	0.17403757041015944	25.768002674928205
176	R	E	0.28654903849092966	71.42521333424912	E	0.2972849489912857	74.10124638556788
177	I	E	0.15204227547040575	28.88043022560357	B	0.0	0.0
178	M	E	0.16194695164704773	34.0979306692859	B	0.0760236847899057	16.006786832514646
179	C	E	0.15185213068273212	21.484039448992938	B	0.035247800119124234	4.986858760853696
180	L	B	0.14905008199976194	29.510425735132866	B	0.05591596047719452	11.070801014879743
181	S	B	0.040648065516271384	5.108648874084988	B	0.04295499928971408	5.398584310731266
182	L	B	0.10729218124531938	21.242778964760785	B	0.13016143957142778	25.77066342074699
183	F	B	0.15804080218520555	35.28893071993455	B	0.12134817822810273	27.095834716553057
184	W	B	0.04237800446657089	11.247969945517246	B	0.13963036931964387	37.06069262481988
185	H	B	0.1353736448790564	26.873022244941485	B	0.1468682113298153	29.154808631081636
186	F	B	0.12965122419979652	28.949821851572565	B	0.1519212105483036	33.92248710333071
187	L	B	0.054590916816747784	10.808455620547894	B	0.18224256872334932	36.08220618153593
188	D	B	0.07953700331490644	12.357664205037015	B	0.1240931623805849	19.280354639071476
189	V	E	0.24934095159859368	40.45307598735584	B	0.1840566270567931	29.861347173694114
190	V	B	0.19589625985939987	31.782209199589037	B	0.14332247214834432	23.252637881347383
191	W	B	0.07034306778755428	18.670457052172658	B	0.12430768789664319	32.99374652152704
192	I	B	0.1970661807491733	37.43272103330546	B	0.11993207590002045	22.78109781720888
193	C	E	0.2736304653827708	38.71323824235441	B	0.23786966550094885	33.65380027507424
194	V	E	0.15728027741394027	25.517152207637672	B	0.18197210551488682	29.52315439873524
195	F	B	0.03599616421039928	8.037583506540054	B	0.07210308718449945	16.099898337426882
196	T	E	0.17192521720317136	25.455247659101552	B	0.16457065705671056	24.366331483816566
197	V	E	0.3643733048818804	59.11592498403628	E	0.3254668335268842	52.8037390714017
198	V	E	0.1682146412088961	27.291143389731303	B	0.18381880076986898	29.822762236903543
199	Y	B	0.11461598713176878	27.31413589337182	E	0.2723590779194206	64.90589185897713
200	L	E	0.3964978813881593	78.50261553604166	E	0.3975149616593211	78.70398725892899
201	M	E	0.40853594447952746	86.01724311016451	E	0.6182077492605323	130.1636416068051
202	G	B	0.18188414449908336	15.261898564918084	B	0.3501323557580239	29.379605971655785
203	A	B	0.15532545807335188	18.07988331973816	E	0.4611397259589329	53.67666410161979
204	M	E	0.4894185711028032	103.04708014569522	E	0.7463982345181388	157.15414827779412
>1fx8A
1	M	E	0.4620624246318001	97.28724350622551	E	0.5822773738969951	122.59850107401232
2	S	E	0.540304637095183	67.9054867901226	E	0.7033088274590427	88.39185343505248
3	Q	E	0.5043738544602512	95.41240204824571	E	0.6066212026325917	114.75453290200736
4	T	E	0.517443391741303	76.61266858121733	E	0.5292087233119123	78.35464357356173
5	S	E	0.49260356581244924	61.910416151308624	E	0.5732814122820389	72.05000789560665
6	T	E	0.4370219876268133	64.70547548802598	E	0.5504935805719111	81.50607953947716
7	L	E	0.2496638966211483	49.430954892021155	E	0.2521261819181124	49.918462757967085
8	K	E	0.4075630139007899	84.5652497542749	E	0.4685941393061377	97.22859796463051
9	G	E	0.30995555620157167	26.008370720873877	E	0.39440484372481754	33.09451043694944
10	Q	E	0.21819736123847855	41.27639482548298	E	0.2822298343967297	53.389417772829354
11	C	E	0.09638222959451072	13.636157843031375	B	0.12036451819001538	17.029172033523373
12	I	E	0.4705947051814571	89.38946424921777	E	0.3579040244484629	67.98386944398553
13	A	B	0.08052177364530676	9.372734452313708	B	0.20223046732070368	23.53962639612991
14	E	B	0.05771319083353113	10.801600796403687	B	0.048560212008314146	9.088529279476075
15	F	E	0.2524750359552959	56.37515077845802	B	0.2623607213185207	58.58252546321248
16	L	E	0.41214493123114676	81.60057493445476	E	0.23857898202415845	47.23625265096313
17	G	B	0.050838559136533915	4.265863497146561	B	0.13714064651552466	11.507471649117674
18	T	B	0.0666528468333983	9.868620502152952	B	0.014047181937733771	2.079825757700862
19	G	E	0.15845898086791285	13.296293084626567	E	0.23650946068109902	19.845508845751016
20	L	E	0.26074689957341984	51.625278646541396	B	0.26594242066051915	52.65393986657619
21	L	B	0.11286260481944793	22.345667128202496	B	0.0287007487728973	5.682461249545937
22	I	B	0.13356938859900258	25.37150536438054	B	0.07249287448065825	13.770021507601033
23	F	E	0.3498706963624299	78.12262779076697	E	0.3455685062134574	77.1619917524029
24	F	E	0.23617567145091006	52.735665678273705	B	0.23429795790936117	52.31639102158125
25	G	B	0.0	0.0	B	0.15496262356901472	13.002913743676025
26	V	B	0.08590750137807047	13.937633023578154	B	0.24174322580764582	39.22042095503246
27	G	B	0.0	0.0	B	0.07334241335504138	6.154161904621522
28	C	B	0.04875106142502812	6.897300170412978	B	0.13649506725747695	19.31132211558784
29	V	B	0.10878569643430117	17.649391389501023	B	0.13366396456603485	21.685641611193496
30	A	B	0.058945609404281396	6.861268934658355	B	0.05611370450273906	6.531635204118826
31	A	B	0.13370158908262572	15.562864969217635	B	0.16733656664632718	19.477976357632485
32	L	E	0.22610096710061017	44.76573047624981	B	0.08140282511300709	16.116945344124275
33	K	E	0.2440295310142618	50.633687390149184	E	0.26739553395477794	55.481899340276875
34	V	E	0.16301237681041492	26.447128013721716	B	0.15677802436281335	25.43566667262284
35	A	E	0.25908269177876025	30.157225323047694	E	0.3997407851963154	46.52982739685111
36	G	E	0.2974579448944726	24.959696156095195	E	0.5651412104133537	47.42099896578451
37	A	E	0.2807494780703095	32.679239247384025	E	0.5025620127024264	58.49821827856243
38	S	E	0.15657967262685568	19.678933255743225	E	0.5591729564421419	70.27685716564841
39	F	E	0.36703198205411824	81.95457127286406	E	0.4752144176684407	106.11062732118612
40	G	B	0.1918306249928024	16.09650774314605	E	0.3581318304047042	30.050841889258727
41	Q	E	0.18027349354714378	34.10233677431319	E	0.2724142275088886	51.53259941785645
42	W	E	0.2824259782919033	74.96150315823698	E	0.33352880412805624	88.52521519166869
43	E	E	0.13510304684863442	25.285886248190415	E	0.25623603852635046	47.957136970591755
44	I	B	0.0857969078447048	16.297122645101677	B	0.023914771343620522	4.5426108167207175
45	S	B	0.0375063019854984	4.713792033537438	B	0.06826614828771418	8.579689516799919
46	V	E	0.28720264010482605	46.59575633060698	E	0.2564171025523846	41.60111071809888
47	I	B	0.08007457296514697	15.210165134729667	B	0.19346154112529024	36.74801973674888
48	W	B	0.0918762769031411	24.38580141563171	B	0.09991012417793321	26.518145159307036
49	G	B	0.02708780516882514	2.2729377317161177	B	0.03755097378427172	3.1509022102382396
50	L	E	0.24491049956505512	48.48982980888527	E	0.22155165541786487	43.865012256183064
51	G	B	0.07709890122907892	6.469368802132012	B	0.10624164366375226	8.914736319825451
52	V	B	0.0	0.0	B	0.019636849148471303	3.1858824058479844
53	A	E	0.06935532531223994	8.072959866344728	B	0.13824720657312872	16.091974845112183
54	M	E	0.35393849147288925	74.52174937961684	B	0.27476909095600144	57.8526321007861
55	A	B	0.046812048660652694	5.448922464099974	B	0.06778232890510569	7.889863084554302
56	I	B	0.041703995012758774	7.921673852673528	B	0.06522488848123359	12.38946756701032
57	Y	E	0.34063391550356914	81.17646840365556	E	0.2604276334552539	62.06250932872155
58	L	E	0.4247458430953634	84.09542947445101	B	0.2405744167421432	47.63132877077693
59	T	B	0.00965000793151087	1.4287801743394994	B	0.09378420637950782	13.885689596549929
60	A	B	0.08589571514384069	9.998261242743057	B	0.17735015809494248	20.643558402251305
61	G	E	0.21607874417783135	18.131167423961827	E	0.5140701359603117	43.13562510842975
62	V	E	0.1645704510365404	26.699909976168314	B	0.2356501221653527	38.23187582010682
63	S	B	0.03578759220806496	4.497784588709605	B	0.09995378299236993	12.562191446481053
64	G	B	0.062495829866476185	5.244025084096016	B	0.2200535295389685	18.464691663614847
65	A	B	0.06365327687985833	7.409241428815511	B	0.13224998699764423	15.393898486525789
66	H	B	0.047843349755348125	9.497383359934156	B	0.1262519576853108	25.062276120111047
67	L	B	0.030335028651540613	6.006032322718526	B	0.06965996721900417	13.791976909690636
68	N	B	0.005919357677536763	0.9996019310056332	B	0.08293630658849377	14.005454093598944
69	P	B	0.07893810284841873	11.430237292451034	B	0.1574248813615869	22.795122821157783
70	A	B	0.07073281774648776	8.233299985691175	B	0.0	0.0
71	V	B	0.1008244713399162	16.357762230188005	B	0.07271757181489155	11.797698851248006
72	T	B	0.029269016949227816	4.33357064950267	B	0.0	0.0
73	I	B	0.062382022219114756	11.849465120520847	B	0.07006820187004176	13.309454945214432
74	A	B	0.14253135072672216	16.59064922459046	B	0.05172006873080012	6.020216000265134
75	L	E	0.11087590166411367	21.952319770477867	B	0.11165890821565928	22.10734723761838
76	W	B	0.09975856491241807	26.477918299054004	B	0.13826633238746233	36.698649942280255
77	L	E	0.23247140266828775	46.0270130142943	B	0.1932932981868099	38.270140108006494
78	F	E	0.32600516500456	72.7936932938682	E	0.27369497121166053	61.11335012185168
79	A	B	0.2835275673724048	33.00260884214792	E	0.30432378133174365	35.423288147014965
80	C	E	0.2484049788851181	35.144336412666505	E	0.5159428306522303	72.99559168067755
81	F	E	0.24824417959455508	55.430442861668205	B	0.21906670514621598	48.91540459209857
82	D	E	0.19893128628624823	30.907953950294388	E	0.4268955631787469	66.3267636510819
83	K	E	0.4038211245543663	83.78884513378547	E	0.4560567064636228	94.6272060241371
84	R	E	0.4256481895523425	106.09706772781689	E	0.48319950458549715	120.44230851298101
85	K	E	0.2517281585980191	52.23107562750299	E	0.28177296010130226	58.46507149141921
86	V	E	0.10066757486486128	16.332307346075094	B	0.05470093681338237	8.874679988603155
87	I	E	0.4242373323194853	80.58388127408622	E	0.3869802719772102	73.50690266207107
88	P	E	0.19840063824865636	28.728412418405444	B	0.24171735894297816	35.00067357494324
89	F	B	0.0	0.0	B	0.006178873615461933	1.379680689596495
90	I	E	0.20707330860944326	39.33357497036374	B	0.14193283320570987	26.96014166742459
91	V	E	0.44832401446540093	72.73608810686665	E	0.26306794787978155	42.68014386401576
92	S	B	0.07669464214678028	9.638982625007346	B	0.06080683466248993	7.642202980381734
93	Q	B	0.06807941237896753	12.878582439729287	B	0.06297826666131476	11.913598704320911
94	V	E	0.24230412454922198	39.31142116686578	E	0.2686618491948806	43.58769841337743
95	A	E	0.45476209516928395	52.934307877704654	E	0.2547637496348781	29.65450045749981
96	G	B	0.04100823401330503	3.4410009160564248	B	0.11153387510906355	9.358807460401522
97	A	B	0.03464509142496626	4.032688641866073	B	5.2484600929797454E-5	0.006109207548228424
98	F	E	0.3178027306291586	70.96217172218482	E	0.2834906279083529	63.30062230565611
99	C	E	0.4072423473717471	57.616647306154775	E	0.30629656917462295	43.33483860682565
100	A	B	0.0071627750667883905	0.8337470177741687	B	0.016723065367429485	1.9465648087687921
101	A	B	0.0	0.0	B	0.018224872006652237	2.1213751015743205
102	A	E	0.3199721481398728	37.2447580434812	B	0.26376355214422065	30.702077469587284
103	L	E	0.3021320763706177	59.8191298006186	B	0.1951300805051108	38.633804639206886
104	V	B	0.005089802776369182	0.8257696024381361	B	0.0	0.0
105	Y	E	0.09437468801572507	22.490431901027442	B	0.14831106949251927	35.34401097076227
106	G	E	0.3850273388376177	32.307644001864496	B	0.3142396639084804	26.36785019856059
107	L	E	0.25578324464813657	50.64252460788456	E	0.2325143463888262	46.0355154415237
108	Y	B	0.04375724090936611	10.42778808111104	B	0.07553068140289981	17.999716685125055
109	Y	E	0.3219782133719338	76.73062802866554	E	0.36897250078914046	87.92983666306006
110	N	E	0.4196710905380269	70.86985705915662	E	0.5202741031910996	87.85868780588099
111	L	E	0.14792032275330005	29.28674470192588	B	0.1563031846615915	30.9464675311485
112	F	E	0.08281478238497272	18.491712758740558	B	0.09908000809059458	22.123575006548865
113	F	E	0.4202929985419337	93.84722364442837	E	0.4053197707363992	90.50385160773057
114	D	E	0.33456769263801	51.981782405167614	E	0.48346482290764775	75.11592953516123
115	F	E	0.21611637345351856	48.256625028436154	B	0.21292208110745256	47.54337149048308
116	E	E	0.3130904884144877	58.59801581165552	E	0.49211135012686125	92.10356028974336
117	Q	E	0.3437346397662653	65.0242818045844	E	0.6801696025905919	128.66768372206226
118	T	E	0.22008448999063202	32.585709588012975	E	0.46594681933865145	68.98808607128073
119	H	E	0.39443218055485446	78.29873216194416	E	0.5004220857087412	99.33878823404223
120	H	E	0.4229732058797859	83.96441109919628	E	0.5316010796165975	105.52813031469077
121	I	E	0.3666412291485379	69.64350147676477	E	0.2606121353314871	49.503275106215966
122	V	E	0.3316879613692617	53.81305485254902	E	0.2388875170182585	38.75711076104226
123	R	E	0.4478357544272098	111.62754014852631	E	0.6834732551854724	170.36254358753084
124	G	E	0.3664294338780742	30.747093796709205	E	0.2670140436249455	22.40514840056918
125	S	E	0.33143042393860067	41.65417568060334	E	0.4939134117108004	62.0750375838134
126	V	E	0.3663918865459003	59.443419673206876	E	0.6100532028465193	98.9750316298193
127	E	E	0.29916930040430956	55.99252626367058	E	0.45985493375721953	86.06644940200121
128	S	E	0.32764289599343055	41.17815916845436	E	0.41639098963165455	52.33201957690635
129	V	E	0.2672296202639418	43.35533359162192	E	0.37907665104794647	61.50139586601884
130	D	E	0.271496864958939	42.182467908670354	E	0.42601753595679426	66.19034456160712
131	L	E	0.22132243255117307	43.81962842080676	E	0.2037490996430157	40.340284238320685
132	A	B	0.1030373974647554	11.99355306489753	B	0.1267783904149091	14.757004644295419
133	G	B	0.031558327776471704	2.6480592837237404	B	0.02436233853546335	2.04424382651073
134	T	B	0.009176103483861997	1.3586138818206073	B	0.0	0.0
135	F	E	0.2340735060843086	52.26627317356527	B	0.0	0.0
136	S	B	0.11201045840437769	14.07747441226219	B	0.011256774117726603	1.4147513711158797
137	T	B	0.03210910901044195	4.754074680086035	B	0.062063680629889095	9.18914855406138
138	Y	E	0.22504547813191025	53.630587893615534	B	0.15070783454776882	35.91518405107879
139	P	E	0.23666266737049846	34.26875423524818	B	0.31298322721933364	45.319971301359516
140	N	B	0.1350931309896649	22.813177030224715	E	0.3687701683582806	62.27421833066284
141	P	B	0.13605196590676488	19.700324663299558	E	0.3720503345574675	53.8728884439213
142	H	E	0.348593300251051	69.19925603283613	E	0.5220536054048283	103.63286120891246
143	I	E	0.26434765354732914	50.21283679131517	E	0.35018715887429747	66.5180508281728
144	N	B	0.1264226808896952	21.348998121842826	E	0.32889493769856615	55.54048812915687
145	F	E	0.26780593443461737	59.79838709990571	E	0.43116384744056657	96.2745754950041
146	V	E	0.4935547281302856	80.07431909185755	E	0.6248975646168663	101.3833808834404
147	Q	E	0.17634251238193407	33.358713067290466	E	0.4537725889916027	85.84016065954148
148	A	B	0.0	0.0	B	0.021565217947369042	2.5101913690737567
149	F	E	0.15807306575187047	35.296134851735154	B	0.1921929705120305	42.914768385631284
150	A	E	0.36667250077610575	42.680679090338714	E	0.3886473757374852	45.23855453584328
151	V	B	0.04954169748707554	8.037645000303137	E	0.20023630061356645	32.48633741154502
152	E	B	0.02080769783743605	3.8943687272545313	B	0.026431451049915372	4.946910378502161
153	M	E	0.1799437140275903	37.88714898850914	E	0.3313999249463268	69.77625419744912
154	V	E	0.425642586871035	69.05625329395673	E	0.4084488893736079	66.26674781197416
155	I	B	0.11335109751119524	21.531040972251535	B	0.18370665323267094	34.89507878154584
156	T	B	0.05325912837157966	7.885546546696085	B	0.046154732447112684	6.833669686119504
157	A	E	0.24207610040430333	28.17765808706091	E	0.26115159191440984	30.398045298837307
158	I	E	0.32075175676660805	60.9267961978172	B	0.2974350839466289	56.49779419566215
159	L	B	0.05382820716133385	10.65744673587249	B	0.10870957467110995	21.52340868913306
160	M	B	0.06177594052973609	13.006924278535934	B	0.09140725178594014	19.245796863529698
161	G	E	0.19959087673699183	16.747670467000983	E	0.3051948555191606	25.608900326612765
162	L	E	0.23908303792825503	47.336050679415216	B	0.1908250734385083	37.78145629009026
163	I	B	0.023975242412530934	4.554097296260251	B	0.07106328969688255	13.49847187792284
164	L	B	0.10557736356104316	20.903262211450937	B	0.057543421760721164	11.393022074405184
165	A	E	0.29625151256311744	34.48367606234687	B	0.1206700463927506	14.04599340011617
166	L	E	0.30060659790254474	59.517100318724836	B	0.22543121845552788	44.633126942009966
167	T	E	0.11514339620587936	17.048131242242498	B	0.13993002707045352	20.718039808051348
168	D	E	0.20929024080833838	32.51742471439154	E	0.3323284045124788	51.633864209103834
169	D	E	0.37733349170976926	58.62630460694685	E	0.7017447592782806	109.03008324906646
170	G	E	0.27551767346796757	23.118687980697157	E	0.5075056133121014	42.584796013018426
171	N	E	0.20204444039292363	34.11924464915302	E	0.41610716719619845	70.26801732442203
172	G	E	0.32952364442404164	27.650329003621334	E	0.5725320195181138	48.04116175776493
173	V	E	0.38118397711656365	61.84328844739129	E	0.4855065286884336	78.76857921441147
174	P	E	0.3338220546442745	48.33743351249095	E	0.4532083762840859	65.62457288593565
175	R	E	0.31881938013555633	79.46891869258877	E	0.6530352036385543	162.77555485894604
176	G	E	0.330207360035763	27.707699580600874	E	0.44718748492934524	37.523501860421355
177	P	E	0.2903819785721007	42.04731049724018	E	0.3754599740073024	54.366604236257395
178	L	E	0.3091787628945075	61.214303265483544	E	0.36687639639266834	72.63785772178441
179	A	E	0.1505212626075704	17.520674967521195	E	0.33993706099805	39.56867390017302
180	P	B	0.19971698690587658	28.919019703970932	E	0.2666172679065324	38.606180392865895
181	L	E	0.30981638155497504	61.340545384069515	E	0.32988625445763364	65.31417952006689
182	L	E	0.2803542616077611	55.50734025572063	E	0.2883227277533472	57.085016867885216
183	I	B	0.11195020598858937	21.26494162753255	B	0.13018977797203118	24.729548325787324
184	G	B	0.08461317539766175	7.099891547617797	B	0.017723701541671216	1.4871957963616318
185	L	E	0.22497053764756833	44.541916748842056	E	0.34919824629495	69.13776078393715
186	L	B	0.07878701356927148	15.599040816580061	B	0.10056040561271151	19.909954707260752
187	I	B	0.14309700132204653	27.181275401122736	B	0.14946099729782122	28.39011643672114
188	A	E	0.10047434243147678	11.695213459023897	B	0.1780690232199073	20.72723430279721
189	V	E	0.2365858212334791	38.38368363691965	B	0.11523609003402911	18.695903247120885
190	I	B	0.06749444179392262	12.820569218755601	B	0.18729924711624768	35.57749198973124
191	G	B	0.005410518552561222	0.4539966117454121	B	0.12434042322797421	10.433404913059316
192	A	E	0.19136141628349324	22.274468855398613	B	0.14097630322902127	16.409641695858078
193	S	B	0.15417796481646118	19.377086618132843	B	0.15434591247387935	19.39819427971716
194	M	B	0.015594382125660916	3.283397156557906	B	0.2370255063748159	49.90572036721749
195	G	B	0.06363713625182751	5.339792102890846	B	0.1683921166867273	14.129782511183286
196	P	E	0.2082513322662813	30.154792912157536	E	0.33491442742639677	48.49560909134225
197	L	B	0.1761485831619518	34.87565798023484	E	0.2735899553801476	54.16807526571542
198	T	B	0.0	0.0	B	0.08654391735608238	12.813692403741557
199	G	B	0.0	0.0	B	0.1311117312934038	11.001585372829513
200	F	B	0.12178505035561538	27.193383893905356	B	0.1378294021319454	30.775927202042084
201	A	B	0.03389995016721806	3.945954199464182	B	0.10792243120128416	12.562170991829475
202	M	B	0.005691562034454936	1.1983583863544869	B	0.17550689086358767	36.952975871328384
203	N	B	0.05511236280162299	9.306824706310074	B	0.09991953181788132	16.87341133808562
204	P	B	0.06337022865048555	9.176009108590309	B	0.15439891044858783	22.35696223295552
205	A	B	0.06575797703011896	7.654228526305847	B	0.0879208777934512	10.23399017515772
206	R	B	0.16666257180422084	41.542312647920085	B	0.09719879912676535	24.22777267033753
207	D	B	0.06087570636286804	9.458258497598807	B	0.11707220188086578	18.189508006230117
208	F	E	0.12922714452954612	28.85512910200235	B	0.21570886328774472	48.165632083520514
209	G	B	0.15500551817390493	13.006513029972362	B	0.16360066445863033	13.72773175472367
210	P	B	0.05523360861679057	7.997826527711275	B	4.894023591409113E-4	0.07086546160360396
211	K	B	0.05590410724728449	11.59954321273906	E	0.25870754406188606	53.67922831740074
212	V	E	0.20610787959895652	33.438942386134705	E	0.2667225800867295	43.273071393270996
213	F	E	0.13453062351381015	30.039342924398667	B	0.08548046804658493	19.08693371012195
214	A	B	0.008476440811436323	0.986657710451188	B	0.010707782640990454	1.2463858994112889
215	W	E	0.23783872695248892	63.12715490772961	B	0.25805777897684323	68.49369569603374
216	L	E	0.35298748177119443	69.8879915158788	E	0.25287169990122	50.06606786344255
217	A	B	0.07274518769992289	8.467539848271024	B	0.10171469523421331	11.83959052526243
218	G	B	0.07810152258459332	6.553498760073226	E	0.33384210869031666	28.01269134020447
219	W	E	0.27961780139657255	74.21615684667829	E	0.28458689726082154	75.53505427096725
220	G	E	0.1804312865688194	15.139989255989635	E	0.33327077683547496	27.964750884264703
221	N	E	0.19209704020666843	32.4394271797001	E	0.39463339151536925	66.6417408252004
222	V	B	0.19467961311235216	31.584820431348017	E	0.33916905129008496	55.02678688130339
223	A	E	0.18218800801127624	21.206684132512557	E	0.3337015694172471	38.84286268016756
224	F	E	0.36331218828369727	81.12397852186676	E	0.30450934300932664	67.99389120055254
225	T	E	0.2620762908030136	38.80301561629419	E	0.45115534716769146	66.7980607016484
226	G	E	0.2554724135661893	21.436690222338946	E	0.33547888350591004	28.15003311498091
227	G	E	0.24210261350971501	20.314830299600185	E	0.413901791964857	34.73049936377115
228	R	E	0.28359738424931646	70.68948399798462	E	0.5462483304432753	136.1578588462908
229	D	E	0.18584425679108604	28.87462217763104	E	0.38750268877535976	60.20629275502765
230	I	E	0.2512113518600172	47.71759628581027	E	0.3800660037006378	72.19353740293614
231	P	E	0.18376842739763238	26.609668287177172	E	0.4036942061891896	58.45492105619466
232	Y	B	0.13838444309648898	32.97839663432429	B	0.11653661077084537	27.771839712800162
233	F	B	0.09641264268810709	21.52797898582743	B	0.1603239088488565	35.79872560686117
234	L	E	0.2485864321296583	49.21762769735105	E	0.30725508782354816	60.8334348381843
235	V	B	0.10680420806315653	17.327914716166518	B	0.057698665961712525	9.36103156562824
236	P	B	0.07289168819656702	10.554716450862905	B	0.028235824752141203	4.088547424110047
237	L	E	0.20591745312054346	40.769596543336405	E	0.24512691062662664	48.532677034965815
238	F	E	0.40311818565217133	90.01225967427334	E	0.32302831783083696	72.12899308844759
239	G	B	0.10534510496427255	8.83950775755211	B	0.0	0.0
240	P	B	0.04363732025471319	6.31868397288247	B	0.07483347934489662	10.835887809141031
241	I	E	0.21527330138835604	40.89116359871823	E	0.25050553100528017	47.58352561445297
242	V	E	0.3497811921147005	56.748500608689014	E	0.2943618397054581	47.757264873813526
243	G	B	0.04798367329245823	4.02631002597017	B	0.03989546647867023	3.347628592225219
244	A	B	0.0	0.0	B	0.0	0.0
245	I	E	0.22388202816068675	42.52639124912245	E	0.30677531382941836	58.27197086189801
246	V	E	0.4251123702899315	68.97023095583849	B	0.24383199137260764	39.55930228029187
247	G	B	0.003913410372227796	0.32837426433363437	B	0.049101302339731256	4.12009027932685
248	A	B	0.0	0.0	B	0.057414078546052766	6.682998742760542
249	F	E	0.37912437301830093	84.6546812512564	E	0.4073515695807318	90.9575319716816
250	A	E	0.20836602146211414	24.253804898190086	B	0.1845843445131096	21.485617701325957
251	Y	B	0.0028850564648287558	0.6875378061333408	B	0.02476629973067443	5.9020568888170235
252	R	B	0.20761371292905845	51.74979408469711	E	0.32103420641539593	80.0209862911016
253	K	E	0.5184491098070139	107.5730057938573	E	0.5672222652822394	117.69294782341186
254	L	E	0.26236251446675213	51.945154239272256	E	0.3034101711990713	60.07217979570413
255	I	B	0.05720410761441597	10.865920241358312	B	0.19637482340579004	37.301397705929816
256	G	E	0.2994994395313873	25.130997971078706	E	0.34384878794057205	28.8523517960934
257	R	E	0.48712194091149325	121.4200149915988	E	0.5821372021693447	145.10351901273086
258	H	E	0.28305568068842346	56.189383173458936	E	0.3324091105565813	65.98653253658695
259	L	E	0.1410541766559787	27.927316436117223	B	0.09180250703987008	18.17597836882388
260	P	E	0.24494952814991036	35.46869167610702	E	0.42586662539939146	61.665487357831886
261	C	E	0.30106494369421766	42.59466823385791	E	0.3969965809236454	56.16707626907735
262	D	E	0.35147188981991817	54.60818752132069	E	0.5566604330294542	86.48833147978631
263	I	E	0.317081818526301	60.229691429070876	E	0.27920546652784284	53.035078366963745
264	C	E	0.34433491307940733	48.716503502474545	E	0.4416978652232433	62.49141397178445
265	V	E	0.3643181960435859	59.10698412611138	E	0.42150865039894203	68.38556344072435
266	V	E	0.3588031280093242	58.212219488232755	E	0.3649051995141019	59.202219569167895
267	E	E	0.37029511619035066	69.30443394618602	E	0.5792962901476377	108.42109366403187
268	E	E	0.3131095076696553	58.60157545545268	E	0.6557708442355736	122.73407120712996
269	K	E	0.33127981622960745	68.73724906948125	E	0.7123859270785429	147.81295600952686
270	E	E	0.3736158444423849	69.92594144583676	E	0.6492398457439983	121.51172952944671
271	T	E	0.3705796873500121	54.868028509042794	E	0.5612069837114237	83.0923060083134
272	T	E	0.33342208594702244	49.366474045316146	E	0.5360408882642818	79.36621391640956
273	T	E	0.4227035266209041	62.58548415149106	E	0.4990481001697393	73.8890617111316
274	P	E	0.4498050670231654	65.13177370495436	E	0.587921742473217	85.13106831012183
275	S	E	0.3354952955380637	42.16504874322384	E	0.6050346007102698	76.04074861726671
276	E	E	0.38252463637453443	71.59331094385786	E	0.731628921868144	136.93166901684182
277	Q	E	0.47029758116804726	88.9661934295595	E	0.6079778304126491	115.01116617916082
278	K	E	0.4694047621808101	97.3967941048963	E	0.7692998392831663	159.6220236528642
279	A	E	0.40058159957961526	46.62769819106722	E	0.6466080298969183	75.2651746800013
280	S	E	0.4269803967161657	53.66289625928771	E	0.7583885602399347	95.314274250955
281	L	E	0.3752961746061	74.30488961026174	E	0.5569558620055095	110.27169111847083
>1gzmA
1	G	E	0.32643522344011366	27.391179598859935	E	0.7206070916786715	60.46614106275732
2	M	E	0.34881279336879434	73.44253364379965	E	0.42182911916212756	88.81612103958597
3	N	E	0.39209604478999743	66.21325908368686	E	0.6230443712119367	105.21350296655974
4	G	E	0.3625099018661522	30.418205865588828	E	0.4551619899374254	38.192642575649366
5	T	E	0.35805448746845236	53.01354741457906	E	0.48621664846485974	71.98923697170713
6	E	B	0.23098866353826242	43.231838267821196	E	0.5173071554628045	96.81920721641849
7	G	B	0.16071707082541944	13.485769412960945	B	0.2298004324797599	19.28255428937665
8	P	B	0.1587168256924192	22.982196360262304	E	0.5171318839521929	74.88069679627753
9	N	B	0.16985399376557592	28.683243927192805	E	0.4039440156365052	68.21402592053664
10	F	E	0.16210219681753185	36.19579952738668	B	0.12540157351491935	28.000917350146338
11	Y	E	0.22223771866248204	52.96147073445609	B	0.21022649044878683	50.09907493885039
12	V	B	0.1373848777956361	22.289322573564004	B	0.03496470259186496	5.672673348504172
13	P	B	0.1948302095862394	28.211414348087466	B	0.17034635343382692	24.666151977218142
14	F	E	0.27997269061169916	62.515102086686305	B	0.16674737601095663	37.233021589486505
15	S	E	0.16834541219260968	21.157651404367186	E	0.2895364682801125	36.38894333344454
16	N	B	0.07549787054845407	12.749325399517438	E	0.3209855017492129	54.204821680389585
17	K	E	0.22639986930269995	46.975708881617216	E	0.4832680698487155	100.27329181290999
18	T	B	0.17592325946991869	26.047197797116162	E	0.2939206731551533	43.517894867352
19	G	B	0.10382403889999003	8.711875104098164	E	0.20123356204740495	16.885508191397747
20	V	B	0.07897935764904723	12.813610984981423	B	0.10213389512762061	16.570203145505168
21	V	E	0.17165092476882307	27.848646034493857	B	0.03028542135606238	4.913506760807561
22	R	E	0.2519649009380699	62.8047712078233	E	0.36543814942909547	91.08911312669633
23	S	B	0.17024131979293022	21.395929071575473	E	0.2050753019549489	25.77386394969798
24	P	E	0.1754700637342887	25.408065228725004	B	0.21951622150007297	31.785948873210568
25	F	E	0.299077407035631	66.78099421698604	E	0.3096074978251402	69.13225818937555
26	E	E	0.2798710072750026	52.38065772158948	E	0.3990580481795291	74.68770429728066
27	A	B	0.11234721037648886	13.077215287823304	B	0.17239747272593192	20.067065825298478
28	P	E	0.10324932722907104	14.950502582769488	B	0.2871879285487174	41.58481205385428
29	Q	E	0.17257072809832547	32.645204634360226	E	0.40487078070706656	76.58940558635578
30	Y	E	0.2394025888063811	57.05203093844868	E	0.2957262019424965	70.47451118491634
31	Y	E	0.1534886552339361	36.57788142879931	B	0.15949136332609604	38.00838679424195
32	L	E	0.14711229302734108	29.12676289648326	B	0.090764950604666	17.970552570217823
33	A	E	0.1207006941507842	14.049560799151282	B	0.1986554430631627	23.123493572552142
34	E	B	0.20487213355577824	38.34386851629945	E	0.3598405903972641	67.34776489875195
35	P	B	0.0720885814416389	10.438426592749314	B	0.2367608874085905	34.28297649676391
36	W	E	0.22020750521744123	58.447476034813256	E	0.25302235406531104	67.15719321601486
37	Q	E	0.23418976786429518	44.30167838688872	E	0.27781808736167535	52.55484758620812
38	F	E	0.1266695292656603	28.284039189729288	B	0.09829846390053959	21.949064004351484
39	S	E	0.15456743883078367	19.426035712252894	E	0.2815866058083082	35.389804617988176
40	M	E	0.20499268501701046	43.16120983033155	E	0.2862656448586792	60.27323152499491
41	L	E	0.19832635581318814	39.26663518745312	B	0.2140879565484136	42.38727451702041
42	A	B	0.04525176395133841	5.267305323935791	B	0.16355150078615127	19.03739469150801
43	A	E	0.25435819519893593	29.607293921156145	B	0.20619017104411172	24.000535909534605
44	Y	E	0.21749189261141816	51.83049292822706	E	0.2764221787170799	65.87416941006731
45	M	E	0.1624424463439597	34.202257077720716	B	0.07823076594588269	16.4714877699056
46	F	E	0.1782759507656097	39.80723704645299	B	0.20201055876753787	45.10693766720353
47	L	E	0.3001570334104021	59.428091044925516	B	0.17525946312314103	34.699621103750694
48	L	E	0.16820213285761149	33.3023402844785	B	0.1375505444756116	27.23363230072634
49	I	B	0.06587245510070945	12.51247284637976	B	0.17009614532593292	32.309762804660956
50	M	E	0.33923182609891955	71.42526098512752	B	0.21623090281200047	45.5274165870667
51	L	E	0.30114288877168555	59.62328054790603	B	0.2426513405978022	48.042538924958855
52	G	B	0.012984350939555814	1.0895168873381282	B	0.07062350440069745	5.926018254262523
53	F	E	0.159870458148612	35.697474600003574	B	0.18949209096887032	42.31168899243905
54	P	E	0.35320527445841843	51.144123741578994	B	0.24460604203973313	35.41895488735336
55	I	E	0.1565318786135887	29.733230342651172	B	0.18093121526275424	34.36788433916016
56	N	B	0.09613973450735508	16.235116966257053	B	0.21959701026915668	37.08334712415249
57	F	E	0.2726013163367735	60.869147924838146	E	0.30084856370254365	67.17647578914097
58	L	E	0.22076418525708716	43.70910103905069	B	0.25748023529706	50.97851178646491
59	T	B	0.0	0.0	B	0.0	0.0
60	L	B	0.13121427069419564	25.979113454743796	B	0.08527015145971412	16.8826372875088
61	Y	E	0.3255819907955147	77.5894442264791	B	0.23899887516504761	56.955821940582496
62	V	E	0.011382696590669844	1.8467286948702757	B	0.010159634772252152	1.6482991454501892
63	T	B	0.09102108528799695	13.476581887740828	B	0.1307412860765522	19.357554816494318
64	V	E	0.30300591867567744	49.159680245941914	B	0.22964634109179072	37.25782237873213
65	Q	E	0.31864032275221477	60.27718985503646	E	0.5413790516760639	102.412675205561
66	H	B	0.12492831405185156	24.799519622433053	E	0.31935828834605706	63.395813819575785
67	K	E	0.24040203246440556	49.88101771603951	E	0.5516289891333461	114.457498955278
68	K	E	0.3717878193169698	77.14225463007807	E	0.48877808021506697	101.41656386382425
69	L	E	0.2817667842698083	55.78700561757935	B	0.12474241758692099	24.69775125803449
70	R	E	0.21757358033678592	54.232390634747254	E	0.4307530542407258	107.36950630004331
71	T	E	0.18682676263963716	27.66157047642468	B	0.2650974875237026	39.25033400275941
72	P	B	0.11767464030820086	17.039287916627487	B	0.13992373063101504	20.26095619537098
73	L	E	0.24084578359346118	47.68505669366938	B	0.2235458021127247	44.259833360298366
74	N	B	0.23960272619331774	40.461712372265566	E	0.36061633363195317	60.897280260427934
75	Y	E	0.17849845001685533	42.53796562351679	B	0.19336656885181802	46.08118702307675
76	I	E	0.14546269216137414	27.630638376053017	B	0.02379600043341673	4.5200502823275075
77	L	E	0.11137548301684588	22.051231882505316	B	0.08151555182532846	16.139264105896782
78	L	E	0.22559344571651685	44.66524631741317	B	0.13240338923696465	26.214547035026634
79	N	B	0.2004176395986298	33.84452679902061	E	0.18066721884414322	30.509273246210466
80	L	E	0.0900859362565407	17.836114519432492	B	0.139500652214884	27.619734132024885
81	A	B	0.10423176188991451	12.13257708398605	B	0.11123331674000457	12.947558068536532
82	V	E	0.2682286687059512	43.517419210853525	B	0.15673707298958003	25.429022721829465
83	A	B	0.15442789504369922	17.97540698308659	B	0.154245322081386	17.95415549027333
84	D	B	0.07510286160512963	11.668731607588992	B	0.19212360433446307	29.85024440544553
85	L	E	0.20785006193592137	41.15223376269307	B	0.08637657814956548	17.10169870783247
86	F	E	0.17189649831396442	38.38276910852511	B	0.12416183546787003	27.7240962416207
87	M	B	0.06960622031757323	14.655589687865044	B	0.02911919808486471	6.131047156768266
88	V	B	0.023299400138054788	3.780094678398009	B	0.028682257035984482	4.653409381518123
89	F	E	0.17456320753523374	38.97821861054234	B	0.24473760502273648	54.64745982552682
90	G	B	0.02663610446546663	2.235035525697305	B	0.11968939921313632	10.043137487974269
91	G	B	0.010019653752171578	0.8407491463447171	B	0.11446597694266497	9.604840125259017
92	F	E	0.17066362260723741	38.10748029197004	B	0.08659525709657376	19.335854957093954
93	T	B	0.12742121225488728	18.86598468645861	B	0.11189891486364906	16.56775333471188
94	T	B	0.05481240695951249	8.11552497442542	B	0.17025739559103575	25.208309991208754
95	T	B	0.0343296200453793	5.08284354391886	B	0.14726772820294226	21.80445983772763
96	L	E	0.1966152059548173	38.92784462699428	B	0.180182469690229	35.67432717396844
97	Y	E	0.1864027879656454	44.421648400092955	B	0.21551705130505955	51.35986849650874
98	T	B	0.09178540083129637	13.58974644708174	B	0.06815504863599917	10.091036501046037
99	S	B	0.12607184443476108	15.844709408560773	B	0.09155766932075213	11.506967880232128
100	L	E	0.22086214190086678	43.72849547495262	E	0.2624926799988655	51.97092571297538
101	H	E	0.12900960324338007	25.609696339843374	E	0.2591913662403898	51.45207811237977
102	G	B	0.0	0.0	B	0.03346506605526589	2.808053692697361
103	Y	E	0.23808480963518203	56.73799098416023	E	0.23755207196936148	56.61103427101853
104	F	E	0.19150747157900064	42.76170332887505	B	0.07438497620706341	16.60942133727519
105	V	B	0.031614760813104714	5.1291787943181095	B	0.15530347088641788	25.196435116612438
106	F	E	0.1560519556284463	34.84484117227577	B	0.1989300577322004	44.41909259102302
107	G	B	0.08672690756388937	7.277254813685957	B	0.11901340098973229	9.986414477048436
108	P	E	0.21091412346842003	30.54036507822722	E	0.3347624096825181	48.47359692202862
109	T	E	0.27702206467424806	41.01588689566917	B	0.171800085837775	25.436720709140968
110	G	B	0.1358866434902896	11.402248255270198	B	0.17898684041663682	15.018785779359995
111	C	B	0.07607922282862155	10.763688445793376	B	0.04267563841301972	6.0377493226740295
112	N	B	0.0932755557379697	15.751443097470943	B	0.22942806071600505	38.74351661311177
113	L	E	0.2838549423729816	56.20044004042663	B	0.14091837610283042	27.900429284599397
114	E	B	0.17445558433477318	32.651107164096146	E	0.24461875203059835	45.782845630046786
115	G	B	0.0	0.0	B	0.013849419581209277	1.1621047970592704
116	F	E	0.20474224621762793	45.71689615793414	B	0.09072443221646906	20.257858469615375
117	F	E	0.18423863760569645	41.13864539097596	B	0.1304780355504812	29.13444055806695
118	A	B	4.416389057465553E-4	0.051406768628899036	B	0.09754945913533256	11.35475704335271
119	T	B	0.06532661075687349	9.67225798866269	B	0.15691577517450395	23.232949672337053
120	L	E	0.24501274749101148	48.51007387574536	B	0.1789922594737659	35.438677453210914
121	G	E	0.11433452901199279	9.593810329396314	B	0.18306091055955548	15.3606410050523
122	G	B	0.06573328382491983	5.515679845749022	B	0.17147834017726846	14.388747524274596
123	E	B	0.10423207031088401	19.50807427938505	E	0.2357822823011434	44.129011955482
124	I	B	0.10265227533970829	19.49879970077759	B	0.15322460049468326	29.105012863965083
125	A	B	0.12354320291422044	14.38042881921526	B	0.09178748146922303	10.68406284301756
126	L	B	0.12098609066952147	23.95403609165856	B	0.06721293022206967	13.307488054667575
127	W	B	0.07957510228902792	21.12082364955379	B	0.09470486704797532	25.13656581187361
128	S	B	0.0	0.0	B	0.0	0.0
129	L	B	0.098743036268675	19.550133750834966	B	0.021895995178410815	4.335188085373558
130	V	E	0.19513112255536774	31.658073323382865	B	0.017329050845029725	2.811465209097623
131	V	B	0.0	0.0	B	0.10047531941665933	16.30111582215881
132	L	B	0.027241448845724575	5.393534456965009	B	0.061821180761801126	12.239975579029005
133	A	B	0.13110676958243644	15.260827979395604	B	0.14098125521962215	16.41021810756402
134	I	E	0.25896953751137475	49.19126365028563	B	0.12298483920961031	23.360970207865478
135	E	B	0.058170805465928815	10.887247951003237	B	0.09117079028091721	17.063525108976464
136	R	E	0.29909436744605145	74.55226202960279	B	0.2307146791911247	57.50794093517974
137	Y	E	0.18037972018764464	42.986291117917595	E	0.21940577161955682	52.286589434656584
138	V	E	0.09661338179990757	15.674555063217005	B	0.10571882275205513	17.151821803293426
139	V	B	0.014187964614062201	2.3018553789854517	B	0.1609891363982056	26.11887748924488
140	V	E	0.17330458918938474	28.116936550085782	B	0.09053752938230333	14.688808766984893
141	C	E	0.09842018053130859	13.924487141569537	B	0.008503940104833102	1.2031374460317872
142	K	E	0.14903248434431482	30.922750176601884	E	0.2678387664330482	55.57386564719317
143	P	B	0.12238923029758694	17.72196054709059	B	0.1592873165036931	23.064803429734763
144	M	E	0.15290405344092003	32.19394845198571	B	0.1382624856802946	29.111166359986026
145	S	B	0.14522612878369462	18.25201986553474	E	0.27145295731750085	34.11620767566351
146	N	E	0.2125177233374821	35.8878679400006	E	0.3641419980057343	61.49265920322836
147	F	E	0.32032141613731224	71.52456900930045	B	0.18202112696619052	40.64349744028068
148	R	E	0.26719602835532097	66.6012820278473	E	0.43816253240146874	109.21639282639009
149	F	E	0.09404722750178017	20.999805428872495	B	0.09270234463794008	20.69950653420564
150	G	B	0.04849253289276907	4.069008435032253	B	0.2000704928025271	16.787915051060047
151	E	E	0.21957752538801878	41.096129651621595	E	0.4965042353394571	92.92573268613279
152	N	B	0.18073456007611605	30.520645160053718	E	0.4773957505460211	80.61782039470658
153	H	B	0.0653652846950843	12.975662664821185	B	0.11350170114611494	22.531222694515275
154	A	B	0.04023644028658109	4.683521649358039	B	0.07564789698148602	8.805415208644973
155	I	E	0.13609025320160537	25.850343595644937	B	0.18311768692967384	34.78320463229154
156	M	E	0.2750986067604906	57.92201165342129	B	0.1591144745651624	33.50155261969494
157	G	B	0.04012816278472699	3.3671541392664412	B	0.0	0.0
158	V	B	0.14750769482883436	23.93164840903009	B	0.009565639764672701	1.5519293954204991
159	A	E	0.18048469608295975	21.008418624056517	B	0.14607954531495082	17.003659074660277
160	F	E	0.22579839615994365	50.41852387855381	B	0.0835763619673541	18.661765863690498
161	T	B	0.02665954197881265	3.947211785383001	B	0.0	0.0
162	W	E	0.24150840876209378	64.10116185363493	E	0.2800707548650835	74.33637975629047
163	V	E	0.35054226367465335	56.87197685857576	B	0.16923955833095464	27.457425943614084
164	M	B	0.09543002679131857	20.092792140912124	B	0.09695551386304904	20.41398344386498
165	A	B	0.0	0.0	B	0.1586987864826129	18.47253874657614
166	L	E	0.33678150335643664	66.67936984954089	E	0.29215732366650504	57.844228512731334
167	A	B	0.10296744138605232	11.98541017733649	E	0.2682557343931097	31.22496748335797
168	C	B	0.0	0.0	B	0.07593944107951955	10.743912123930425
169	A	B	0.057624861952912276	6.70753393131899	B	0.171360514198399	19.946363852693647
170	A	E	0.12926507106507124	15.046454271974293	B	0.17915814520675602	20.854008102066402
171	P	B	0.07291992207338516	10.558804716226172	B	0.17076852149569915	24.72728191257724
172	P	B	0.03731522529342364	5.403244622487743	B	0.09423153236255524	13.644725886098
173	L	E	0.18839417849798828	37.3001634008167	B	0.21112459275413822	41.80055811939183
174	V	E	0.3312359382508041	53.73971862181046	B	0.1997366866933917	32.40528004913587
175	G	B	0.014017454069845517	1.1762045710007372	B	0.22993734318229972	19.29404246642677
176	W	E	0.1664951179588116	44.19113420862778	B	0.18921242419973905	50.22076163109474
177	S	B	0.1871198204784772	23.517219037735014	B	0.18429502925426117	23.162199276675544
178	R	E	0.25597577289695406	63.80452115229477	E	0.4736084231171221	118.05163554617384
179	Y	B	0.17699936483810308	42.18071863456834	B	0.23617825704696474	56.283640436862164
180	I	E	0.15120302940618618	28.721015435705063	B	0.14134300036710587	26.848102919731758
181	P	B	0.15810879331814753	22.894153272467765	E	0.2764199509714592	40.0256089006673
182	E	B	0.21220947078096414	39.717124551365245	E	0.3946319643811609	73.85931845357807
183	G	B	0.17323297894005343	14.535979262859883	B	0.16375376208337122	13.74057817641568
184	M	E	0.13312148932354145	28.028729577071655	B	0.053769384105435164	11.321143823399375
185	Q	B	0.0890995169641034	16.85495562409944	E	0.33559044080280614	63.48364368666683
186	C	E	0.24323630179771366	34.413071978340525	B	0.011256853825319102	1.5926196792061464
187	S	B	0.17424700327212647	21.899363371240856	B	0.22950856728703137	28.844636736634104
188	C	B	0.1301358601731279	18.41162149729413	B	0.09988403860256953	14.131593781491537
189	G	B	0.04071755133774457	3.416609732750147	B	0.06413469388020632	5.3815421634881115
190	I	B	0.11309671436552843	21.482720893732125	B	0.11265519023769978	21.398853385651073
191	D	B	0.15008884159747485	23.31930331899967	E	0.3120850697052292	48.488657280101464
192	Y	E	0.1904504371914211	45.386243687087564	B	0.17646475651579602	42.05331612527935
193	Y	E	0.20521486068302913	48.90475344937267	B	0.18644580775005698	44.43190044491608
194	T	B	0.10507456677761329	15.557340357093423	B	0.1697145401845852	25.127934819729685
195	P	B	0.2092833194778614	30.304224660394336	E	0.3629850817069318	52.56023983116373
196	H	E	0.2155506427416193	42.78895809063885	E	0.4938348302199427	98.03115214696082
197	E	E	0.22434556717877685	41.988516353179875	E	0.4494213638813095	84.11370246402588
198	E	E	0.17549214309834427	32.845109502286114	E	0.46387663519803224	86.81915104366371
199	T	E	0.19169165747489697	28.381866805733246	B	0.2115143966248346	31.31682156427301
200	N	E	0.20051519802203502	33.86100148998106	E	0.39841572155899563	67.2804628996676
201	N	E	0.13329617932976962	22.509725803418196	E	0.35656703216868185	60.21347472232531
202	E	E	0.2793785077551598	52.288481511455714	E	0.3939569834257846	73.73298901796984
203	S	E	0.12409578608157514	15.596358394732365	E	0.19702666077558145	24.76231072627508
204	F	E	0.18999838919698453	42.42474032379467	B	0.03349156319278143	7.478331145316166
205	V	B	0.07916490026003808	12.84371341818858	B	0.02140601415311577	3.4729117362015027
206	I	E	0.15049294015188733	28.586133981850995	B	0.09305844708998923	17.67645202474345
207	Y	E	0.18562475397749156	44.236235120376016	B	0.14175058945099966	33.780582972067734
208	M	E	0.12596508159687328	26.52194793022167	B	0.03426637957224782	7.214786218936778
209	F	B	0.1176071288744007	26.26049580636493	B	0.123916870035474	27.669397910220987
210	V	E	0.15919100391501817	25.82714847517255	B	0.18127149429254377	29.409487234022304
211	V	E	0.19575984995529133	31.76007805674647	B	0.15408726995686817	24.999118677802294
212	H	B	0.06516257326029466	12.935422417901092	B	0.17014615938470334	33.77571409945746
213	F	E	0.13182163538082964	29.43445296418545	B	0.2778017707153928	62.030357383040055
214	I	E	0.36576010949263926	69.47613279812683	E	0.27661324833165163	52.54268652059722
215	I	E	0.2522077556607735	47.906863187763925	E	0.2203490176326376	41.85529589931951
216	P	B	0.05774542762913072	8.36153792069813	B	0.057412606170340885	8.31334537346536
217	L	E	0.26396930822645515	52.26328333575586	B	0.2145963876878792	42.487938798323206
218	I	E	0.4531652945813764	86.07874770573244	E	0.29800835680937443	56.60668737594067
219	V	E	0.16391714166559523	26.593917063826172	B	0.021295068914794796	3.454911980736308
220	I	B	0.130220252058825	24.735336878573808	B	0.10132046061468675	19.245821493759745
221	F	E	0.363583112459375	81.18447318105385	E	0.24387624245360046	54.45512617746444
222	F	E	0.3830083117952209	85.52192594075487	B	0.2028297189202988	45.28984793771352
223	C	B	0.10110394916723565	14.304186728180499	B	0.06990594544950673	9.890293162196212
224	Y	E	0.22097944768167313	52.66161217701952	B	0.21383178959029864	50.95825377726407
225	G	B	0.13340687512955599	11.194170892121042	B	0.20970215506864187	17.59610783180974
226	Q	E	0.2663857990515235	50.39220160657669	E	0.2794542397544135	52.8643585343424
227	L	E	0.1415985745152188	28.03510176826817	B	0.1335114834796312	26.433938614132185
228	V	E	0.19200049492093896	31.150160295973137	B	0.26321385923383966	42.70381652209815
229	F	E	0.20727332930369977	46.28206170022312	B	0.22226689617283224	49.62997524643171
230	T	B	0.13388235551442607	19.822621557465922	B	0.1871797077637268	27.71382753149739
231	V	B	0.0841622896277158	13.654489869200612	B	0.04085281082509934	6.627960028264117
232	K	E	0.22582411987281276	46.85624663240992	E	0.4359699301950293	90.45940081616664
233	E	E	0.22433447498705597	41.986440338577395	E	0.532127715033053	99.5930231455862
234	A	B	0.1269097524922942	14.772295190103044	E	0.260404753917504	30.311113355997467
235	A	B	0.1333200709394988	15.518456257357661	E	0.24169188594230098	28.132935523683837
236	A	E	0.20591894160982419	23.968964803383535	E	0.3231528817136221	37.614995431465616
237	Q	E	0.29706682461407047	56.196131212243706	E	0.5432227010713451	102.76143836166634
238	Q	E	0.2057260533733116	38.91719751662935	E	0.5575650403078758	105.47457867504086
239	Q	E	0.26693600811860574	50.49628465579664	E	0.5171408745641874	97.82753924130733
240	E	E	0.22810670416660433	42.69245075182167	E	0.5470576407725423	102.387308046989
241	S	B	0.13999391504222433	17.594435242506755	E	0.5047324342320971	63.43477233428997
242	A	E	0.1736782724566751	20.216150913956984	E	0.5748918508221565	66.91741143569902
243	T	E	0.2190139393324293	32.42720385755948	E	0.44840580690304616	66.39096377006501
244	T	E	0.18696165534956766	27.681542691056986	E	0.2842092794896263	42.080025921234075
245	Q	E	0.20167000259566187	38.149914391021355	E	0.6241788306361454	118.07590939143962
246	K	E	0.31078501853160756	64.48478349512325	E	0.6667670330673734	138.34749169114932
247	A	E	0.2473554550823392	28.792174971584284	E	0.23078218540716014	26.863046381393442
248	E	E	0.19141584879565507	35.8253902605948	E	0.4077154814840757	76.3080295145596
249	K	E	0.3873158693432018	80.36416973002095	E	0.6106506553007465	126.7039044683519
250	E	E	0.35427811614884525	66.30669221841788	E	0.4027340372529306	75.37570241225849
251	V	E	0.08259810815284112	13.400717066716943	B	0.08570022127160809	13.904003899105698
252	T	E	0.23250420093204277	34.424571989998256	B	0.22406688567200142	33.17534309259653
253	R	E	0.5195682734248745	129.50758783388423	E	0.47228994847460537	117.72299255678013
254	M	E	0.2541392370797215	53.50901636713537	B	0.13300846576910233	28.004932467684498
255	V	E	0.17691634581567825	28.702907945135642	B	0.10824885402176468	17.562294076491103
256	I	E	0.39007698013658737	74.09512237694477	B	0.20648462725872813	39.221754947795404
257	I	E	0.3684151437461708	69.98045655458513	B	0.15893706244827782	30.19009501205037
258	M	E	0.12526078357648743	26.373657982029428	B	0.04397517337330542	9.258972753749457
259	V	E	0.2564791346403442	41.61117480404945	B	0.1427472798766602	23.15931868718935
260	I	E	0.297218535693077	56.45666085489997	B	0.24233556799920156	46.03164114144833
261	A	B	0.14618403733628535	17.015821945943614	B	0.09798042559386383	11.40492153912575
262	F	E	0.12297950136980744	27.460092860864304	B	0.25803171551138127	57.61590175653632
263	L	E	0.29863138939830947	59.1260287869713	E	0.2718620831982021	53.825973852412034
264	I	E	0.22477779981589954	42.696543075030114	B	0.19987928255756843	37.96706972181012
265	C	B	0.10140979167493763	14.347457326170176	B	0.09229651438972222	13.0581108558579
266	W	E	0.2360428128568317	62.65048338846027	B	0.2563007663401374	68.02734940199926
267	L	E	0.32183055894922996	63.71923236635804	B	0.20625488541198664	40.83640476271923
268	P	B	0.18941142512138817	27.42677435757701	E	0.29924674772526927	43.33092907061899
269	Y	E	0.19524096827361342	46.52787514928482	B	0.26964863503973935	64.25996621632028
270	A	E	0.2130412409869905	24.798000450885695	B	0.1574228228458016	18.32401657925131
271	G	E	0.09471127445388065	7.9472230394251255	E	0.26370951228584694	22.127865175905416
272	V	E	0.17135191946232958	27.800135413568352	B	0.13594129446866313	22.055115614595906
273	A	B	0.10579777781678931	12.314861337874277	B	0.04442636716896059	5.171229138467013
274	F	E	0.1944740725685995	43.42411566384258	B	0.19271776989814599	43.031950840557016
275	Y	E	0.2770422651089043	66.02194219810298	B	0.14912565181066054	35.53813408299851
276	I	E	0.14704378064914417	27.93096613430493	B	0.0	0.0
277	F	E	0.21137105373350396	47.1970425881541	B	0.09008061905757792	20.11410142936657
278	T	E	0.2723994305029443	40.33145968026593	B	0.20550420806589983	30.42695304623713
279	H	E	0.2517570962369711	49.97630117400114	E	0.396298134464211	78.66914267249052
280	Q	B	0.15478088420503794	29.279899865067026	E	0.43584661648467005	82.44910444040502
281	G	B	0.11130513176840473	9.339613606686841	B	0.2861013941611753	24.00676798406422
282	S	B	0.15163908543471794	19.058000257435353	E	0.27873412979256806	35.03130543232996
283	D	E	0.1541760729571716	23.95433645535575	E	0.49424179965697185	76.79034841270372
284	F	E	0.2341293179107619	52.278735396294024	B	0.18629537022590442	41.5978932177422
285	G	B	0.13024560474425143	10.928908694090136	B	0.20688148799138747	17.359425657357324
286	P	B	0.015732958087021104	2.278132331000656	B	0.12653181361464635	18.321806611400792
287	I	E	0.18798707324879638	35.70814456360887	B	0.19019456797738882	36.127458187305
288	F	E	0.24590385041449925	54.90787075905354	B	0.07917183866506644	17.678279855522685
289	M	B	0.1884074369337722	39.66918584640574	B	0.0	0.0
290	T	B	0.049185449818811636	7.2823977001732505	B	0.09265846395922744	13.719012173803215
291	I	E	0.2225175468644473	42.26720802690176	B	0.077716816729278	14.762309337726354
292	P	E	0.19389319982424225	28.07573533455028	B	0.11178632968550287	16.186660538460817
293	A	B	0.024723866952878468	2.8778581133150536	B	0.05158466553916358	6.004455068758641
294	F	E	0.12354191170987477	27.585673465697937	B	0.05340525438394084	11.92485925139015
295	F	E	0.3658355196855406	81.68741319058437	B	0.1390788257147132	31.05491099383831
296	A	E	0.08405726196739952	9.784265293005305	B	0.205327565423066	23.90012861524488
297	K	B	0.20638416413454608	42.82265021627697	E	0.4403431964919965	91.36680984012436
298	T	B	0.1752235235413505	25.943594895532357	E	0.30225291444337876	44.75156651248666
299	S	B	0.08406618726281581	10.565438415190691	B	0.2718885704176962	34.17095553009606
300	A	B	0.008728734920076017	1.0160247446968484	B	0.1848869398771737	21.52083980170302
301	V	E	0.21234255816921652	34.45045663737369	B	0.21484801991649022	34.856942751251374
302	Y	E	0.18342866080499015	43.712884156437205	B	0.26169027251200594	62.363408842336135
303	N	B	0.04050634342561585	6.840306214283748	E	0.254002630278279	42.89342417509298
304	P	B	0.11575441848084146	16.761239796025844	B	0.07712796497623511	11.168129328558845
305	V	E	0.18840136665783813	30.56623772656766	B	0.039081424757656164	6.340570352682136
306	I	B	0.0663889606002602	12.610583066019425	B	0.012199388528963767	2.3172738510766675
307	Y	B	0.09926257503755716	23.655264257200248	B	0.0024892510742071383	0.5932134234943032
308	I	E	0.21371339351562577	40.594859098293114	B	0.0	0.0
309	M	E	0.24429346094006227	51.43598820093011	B	0.0611515991230715	12.875469195362705
310	M	E	0.19540739822043576	41.14302769531275	B	0.1211458083963941	25.50724995786078
311	N	E	0.25247367282425714	42.635229129832304	E	0.27090425396084417	45.74760136636775
312	K	E	0.2952156794873827	61.25430133683704	E	0.4391974098922592	91.12907057854487
313	Q	E	0.2404562462982764	45.48710811224494	E	0.35514685034349763	67.18312967947945
314	F	E	0.15356016648289325	34.28844957396523	B	0.07142523622198652	15.948540996007369
315	R	E	0.4016488730743732	100.11499810251826	E	0.44178176287155924	110.11852221336486
316	N	E	0.2632504400723759	44.45510181502212	E	0.49571460578915133	83.71132547961399
317	C	B	0.0682182878428955	9.651523364012855	B	0.0	0.0
318	M	E	0.20371832378804663	42.89289307357322	B	0.17174506247134802	36.160922903342325
319	V	E	0.12385451487797264	20.09415649380228	B	0.1683407397564749	27.31160161809049
320	T	B	0.011195159173313235	1.6575552672007576	B	0.12544160107553223	18.572883455243304
321	T	B	0.053381267858778086	7.903630519170684	B	0.06286243728116764	9.30741246384968
322	L	E	0.2867930267219042	56.782151360669815	B	0.17270778181204482	34.19441372096676
323	C	B	0.01648849081835979	2.332791680981543	B	0.05970507146968557	8.447073511531114
324	C	B	0.0	0.0	B	0.10251227278906475	14.503436354196879
325	G	B	0.11960991912876029	10.036468314094275	B	0.12905543257069169	10.829041347006738
326	K	E	0.30298765433908637	62.86690839881703	E	0.41476876888122893	86.0603718551662
327	N	E	0.2962776948340279	50.03241432662229	E	0.39534759194366664	66.76234785152698
328	P	B	0.19425641146430922	28.128328380031977	E	0.27935020390617027	40.44990952561346
329	L	E	0.17794699087017443	35.231724722385835	B	0.1843374318065542	36.496968123379666
330	G	E	0.2318125934336591	19.451394715018335	E	0.3968875977002996	33.302838323032134
331	D	E	0.24166388655453122	37.54731805397752	E	0.49978416218486016	77.65146527866173
332	D	E	0.09663882859405348	15.01477479865809	E	0.49634911972406337	77.11776273152773
333	E	E	0.19126426809042768	35.79702041580445	E	0.6501516002206873	121.68237349730383
334	A	E	0.12302842583691714	14.320508767417156	E	0.3465182354947963	40.334722611594295
335	S	B	0.1833447446518481	23.04276750784427	E	0.4396199224845617	55.25143185785972
336	T	E	0.24490061784166955	36.25998547763759	E	0.3432021836330565	50.81451530871035
337	T	E	0.26708474964186474	39.54456803197449	E	0.4117730637483107	60.96711981857488
338	V	E	0.22273781735192488	36.136983487176295	E	0.3110394108228124	50.463034011893086
339	S	E	0.2887871626088906	36.294770596685375	E	0.4237275266328443	53.254075547215876
340	K	E	0.2787632788499424	57.84059272857455	E	0.6208861411057545	128.827665418033
341	T	E	0.25138767908537185	37.220459765380156	E	0.29688464027940387	43.95673983976854
342	E	E	0.25899044674113947	48.47265201207166	E	0.4969615316432055	93.01132026234234
343	T	E	0.19415867664935163	28.747133664703004	E	0.3848972047528188	56.987880135702355
344	S	E	0.24350435401588055	30.60362721271587	E	0.568135691355111	71.40329368951035
345	Q	E	0.31312424465310196	59.23371336102729	E	0.6459591162084508	122.19608601315264
346	V	E	0.22727904079485925	36.873751578557965	E	0.4038033128942522	65.51304948396348
347	A	E	0.28821303096895695	33.54799680478659	E	0.5118852784731662	59.58344641427655
348	P	E	0.31368991553105047	45.42229976889611	E	0.7158684294806656	103.65774858880039
349	A	E	0.30932809503314584	36.00579026185818	E	0.7314733864580879	85.14350218372144
>1jb0K
1	M	E	0.333686587698651	70.25771103995098	E	0.5419390346169343	114.10526373859551
2	V	E	0.33456230805056486	54.279388858123646	E	0.557789768185703	90.49581199044846
3	L	E	0.37899940011910416	75.03809122958144	E	0.47609827221892687	94.26269691662533
4	A	B	0.2476760623596327	28.829493658661246	E	0.37448896625963657	43.5905156726217
5	T	E	0.25711102307109895	38.06785807590691	E	0.3527109274491554	52.222379918121945
6	L	E	0.3603865359973535	71.35293026211602	E	0.42272687014898735	83.695693020798
7	P	E	0.16592792962737746	24.026364210044257	E	0.4670363730089083	67.62686681168994
8	D	B	0.145980339717595	22.680965381922736	E	0.5212489338243141	80.98644684828369
9	T	E	0.2537774702249731	37.57429224150952	E	0.4738993901035101	70.16554369872571
10	T	E	0.28956700313326866	42.87329048391176	E	0.5615570091005504	83.1441307674275
11	W	E	0.20788627863097797	55.177176074234175	E	0.38575548304228224	102.38722030908256
12	T	E	0.11836812163070853	17.525584088642706	E	0.3138834447299919	46.473582826722605
13	P	E	0.27123799022404266	39.27526098444138	E	0.44376195695463994	64.25673136703186
14	S	E	0.2741598291066446	34.4564073221231	E	0.5143937557580441	64.64900722367099
15	V	B	0.025672004548000393	4.165026017867584	B	0.12305591682746513	19.964591946087943
16	G	B	0.15489044704714128	12.996857411725625	B	0.1649136262099059	13.837902375273204
17	L	E	0.3259631554391898	64.53744514540519	E	0.3256187638506458	64.46925905478936
18	V	E	0.2129527442318221	34.54945322417082	B	0.1894065900223808	30.729325165231064
19	V	B	0.02776211144388456	4.504124960655831	B	0.0	0.0
20	I	E	0.28409689276234945	53.96420478020828	B	0.16016962407562318	30.42422009316462
21	L	E	0.3764950393357711	74.54225283808933	E	0.23822604281283563	47.166374216513326
22	C	B	0.0	0.0	B	0.026292075232625195	3.7198028039118123
23	N	B	0.03040453306172533	5.134413498133557	B	0.02455095052386294	4.145919014964735
24	L	E	0.4035247865883149	79.89387249662047	B	0.19283567774516255	38.179535836764735
25	F	E	0.4235381475765909	94.57183297237698	E	0.3107746251312908	69.39286604556591
26	A	B	0.0	0.0	B	0.0	0.0
27	I	E	0.130886650290255	24.861919222633936	B	0.09645889879701836	18.322367826493636
28	A	E	0.429061067653548	49.94270827487299	E	0.39309243199840993	45.755959084614915
29	L	E	0.2330904176903597	46.14957179851432	B	0.2196127306650148	43.48112454436628
30	G	B	0.0	0.0	B	0.005989750245692177	0.5025999431160305
31	R	E	0.3606128272725524	89.8863533259564	E	0.3832716495856779	95.53429137572607
32	Y	E	0.46490153439999693	110.79068466286327	E	0.5073860339816685	120.91516575817141
33	A	E	0.15376904375830297	17.898716693466465	B	0.17414785766223	20.270810631883574
34	I	E	0.1628696273813578	30.937085721088913	B	0.19575767168112557	37.1841697358298
35	Q	E	0.445363464983632	84.24940667095366	E	0.6759136696505236	127.86258888778954
36	S	E	0.41026542877589056	51.562159088553926	E	0.4545874816149289	57.13255468936427
37	R	E	0.2821493067277181	70.32853619495101	E	0.5386718401764745	134.26934288238803
38	G	E	0.20975263660100985	17.600343737190734	E	0.5261764012405791	44.15146182809699
39	K	E	0.3267653588757783	67.80054431313523	E	0.6104015719929027	126.65222217280738
40	G	E	0.20674162707958751	17.347689928248187	E	0.3410984433364645	28.621570380362733
41	P	E	0.23919612733776308	34.6355992385081	E	0.36729836641937896	53.18480345752608
42	G	E	0.18748318208108422	15.731713808423777	E	0.5865633554541663	49.21853115615909
43	L	E	0.29415561085276953	58.23986939273984	B	0.2418401743839841	47.88193612628502
44	P	E	0.3016549197330751	43.67963237734928	B	0.3650482466920018	52.85898612100187
45	I	E	0.30663260444286866	58.2448632139229	E	0.41627298762594656	79.07105399954854
46	A	E	0.21316702952410324	24.81264223660562	E	0.45463544574340764	52.91956588453265
47	L	E	0.29940558350101154	59.279311477365276	E	0.3409484359019009	67.50438082421736
48	P	B	0.19629715102971024	28.423827469102044	E	0.43482470905120807	62.962617870614935
49	A	E	0.2515974047767054	29.28593791600851	E	0.37181567333314625	43.279344375978226
50	L	E	0.2328087866504776	46.09381166892806	B	0.06904526272205452	13.670271566339576
51	F	E	0.16856098214558657	37.63798170328803	E	0.23476513353025563	52.420706665970776
52	E	E	0.29598530107043	55.39660894834167	E	0.5565099591494068	104.15640395440298
53	G	B	0.20622890801276642	17.30466767135123	E	0.3745945073407201	31.43222511095982
54	F	E	0.17810154821706384	39.768294701388186	B	0.18582858452316725	41.49366463817801
55	G	B	0.05671353559898444	4.758832772110784	E	0.280646124204986	23.549016282040377
56	L	E	0.12370759141508389	24.49286602427246	B	0.19053659712800197	37.724340865373115
57	P	B	0.08432174542893603	12.209788738109937	E	0.29147823354887165	42.20604821787662
58	E	B	0.06204004541087173	11.611414899098753	B	0.15320827720349156	28.67446116140548
59	L	B	0.08225698553395856	16.286060565868457	B	0.04448316548207604	8.807221933796235
60	L	B	0.06339735924226532	12.552043156376111	B	0.015626154638659684	3.093822356908231
61	A	B	0.07890582046290545	9.184637501882195	B	0.1566771929145389	18.23722525525233
62	T	B	0.05986467612497735	8.863563947064147	B	0.15770361450941733	23.34959716426433
63	T	B	0.053887902562777146	7.978642853444784	B	0.10335605775839005	15.30289791170723
64	S	B	0.06405180061629175	8.050030301455546	B	0.10804604499110843	13.579226934482508
65	F	E	0.13999787603481506	31.260125739813855	B	0.16596319099334017	37.05792091690292
66	G	B	0.0	0.0	B	0.056420164676768664	4.7342160180276585
67	H	B	0.08057599663483904	15.995141091981896	B	0.17883427624827036	35.50039217804415
68	L	B	0.12873812232001755	25.488860838140276	B	0.22679425810218776	44.90299516165216
69	L	E	0.20208417922777194	40.01064664530657	B	0.18961894228148884	37.54265438231198
70	A	B	0.004274587600283569	0.4975619966730075	B	0.06318977553787081	7.355289872608163
71	A	B	0.05511749482918479	6.41567639811711	B	0.08791531955681547	10.233343196413323
72	G	B	0.09808372270280823	8.230205171992639	B	0.13528376534429684	11.351660750039947
73	V	E	0.08524608307354109	13.830324517851308	B	0.13458183495481887	21.834556903069814
74	V	B	0.053282133019515135	8.644493261086136	B	0.010878537038096436	1.764933849060766
75	S	E	0.1533394244475411	19.271698864566964	B	0.15962033269382223	20.06108341295958
76	G	B	0.14105240604717853	11.83570739141875	B	0.2065002645119401	17.327437195196893
77	L	E	0.17662093474391005	34.96917886994675	B	0.23202017576782472	45.93767460027162
78	Q	E	0.36283974366484284	68.63839430907832	E	0.42990106849773696	81.3243851277169
79	Y	E	0.3682432921787188	87.75605895911048	E	0.39163357266877485	93.33019670269573
80	A	E	0.28472506397515396	33.141997446707926	E	0.36202367849310885	42.13955617659787
81	G	E	0.37611493017591846	31.559803791061317	E	0.5319041587024588	44.632077956723315
82	A	E	0.3343221547253484	38.91509881003055	E	0.5473537610594292	63.711977787317565
83	L	E	0.36729034642346237	72.71981568838132	E	0.5548456387345634	109.8538880130562
>1jv6A
1	Q	E	0.3833862715954307	72.52518099770762	E	0.8010109663468656	151.52724450383656
2	A	E	0.3500398961822541	40.74464391561438	E	0.49838662181729	58.01220277953256
3	Q	E	0.5009620573256991	94.7669923843025	E	0.611064185832899	115.5950120340095
4	I	E	0.37229198754684895	70.71686303452395	E	0.41462811929848564	78.75861126074734
5	T	E	0.3272206379210393	48.44828765058908	E	0.3692564698391849	54.67211292438972
6	G	E	0.2928077855989942	24.5695012896116	E	0.41390537799866445	34.730800267867934
7	R	E	0.39266596820046656	97.87591923364829	E	0.487235738181081	121.44838009901625
8	P	E	0.3010492818126865	43.591936006477006	E	0.43635519920236204	63.18423284450203
9	E	E	0.19133708211468387	35.81064828858423	E	0.3087013999097759	57.77655400711366
10	W	E	0.20541243603744083	54.52056877305755	E	0.29641720092591	78.67505346975504
11	I	E	0.31910573461314107	60.61413428976614	B	0.22839347088016101	43.38333979368658
12	W	E	0.24462549373692838	64.92849854765554	E	0.33373828198287897	88.58081480389575
13	L	B	0.0	0.0	B	0.16178611921321986	32.0320337430254
14	A	E	0.23138990885497576	26.93378539071918	B	0.13916800758680226	16.199156083103784
15	L	E	0.35772716264012283	70.82640093111792	E	0.2428715192275577	48.08613209186415
16	G	B	0.0	0.0	B	0.071750761091606	6.020606363196659
17	T	E	0.16625590583137873	24.615849417393935	B	0.09245802310144954	13.68933490040062
18	A	E	0.3630607786480732	42.26027463463572	B	0.1792110965548215	20.860171638981225
19	L	E	0.31889355937090197	63.137735819844885	B	0.20680522969744494	40.94536742779712
20	M	B	0.10525626389889972	22.16170636391334	B	0.10598120926883506	22.314343611553223
21	G	E	0.325161125223637	27.28427001751538	B	0.17185650357156668	14.42047921469016
22	L	E	0.5503797031146495	108.96967741966945	E	0.26449027829082783	52.366430198801005
23	G	B	0.06591974217962979	5.531325566292735	B	0.0	0.0
24	T	E	0.17248928744070913	25.538763898471394	B	0.0486945284851934	7.209711887517735
25	L	E	0.4578873948792311	90.65712531213896	E	0.30657034185033405	60.69786198294764
26	Y	E	0.3576700566890349	85.2363512095639	E	0.2853265165152067	67.99616215073891
27	F	B	0.05840256607690589	13.040708979312315	B	0.024416318176722962	5.45191968568047
28	L	E	0.4174050481652354	82.64202548623496	E	0.3094061008851268	61.25931391424626
29	V	E	0.5658129293818198	91.79748966290646	E	0.4494875198407383	72.92485521896138
30	K	E	0.20069929777838488	41.643097296037084	E	0.34066075492415315	70.68370003921254
31	G	B	0.1429594945038173	11.99573118381531	E	0.3127416839856958	26.242154703239734
32	M	E	0.4503414296900002	94.81938802122954	E	0.6092829234569892	128.2845195338691
33	G	E	0.39835187604111816	33.42570591861023	E	0.5800406899643019	48.67121429490457
34	V	E	0.27412970964351824	44.474804092564405	B	0.18593912684397695	30.166763939166824
35	S	E	0.2634005493280749	33.10418103955245	E	0.5258638414217102	66.09056758988054
36	D	E	0.29198610558364435	45.365881224530824	E	0.49913613407787094	77.5507811516788
37	P	E	0.39328213437761955	56.947253057879315	E	0.5337103684635844	77.28126135352703
38	D	E	0.33929374243462596	52.716068762067835	E	0.46034775753260027	71.5242310878401
39	A	E	0.23614918185236006	27.487764767614713	B	0.0671644106022902	7.817937394106579
40	K	E	0.36057737015986563	74.81619853447052	E	0.34882981329015583	72.37869795957444
41	K	E	0.3649698853299531	75.72760150711197	E	0.25114032387429336	52.10910580067713
42	F	B	0.11380485304360394	25.411485636106324	B	0.0	0.0
43	Y	B	0.10576945994091745	25.205919998520038	B	0.09894865448722412	23.58045385085038
44	A	E	0.4677003665532567	54.440322666799084	E	0.23709873345940358	27.598292574674577
45	I	E	0.09613464451971748	18.260775726520336	B	0.2306710300451082	43.8159621570683
46	T	B	0.04634197611303156	6.861392983295453	B	0.058401203533238494	8.646882195131292
47	T	E	0.1567006847697165	23.201103387004224	B	0.2518018802031968	37.28178638288532
48	L	E	0.3560720742140251	70.49870997363483	E	0.3396710349139208	67.25146820260719
49	V	B	0.0	0.0	B	0.007384748821591541	1.1981016488150118
50	P	B	0.0	0.0	B	0.14600572209286333	21.141628559046612
51	A	E	0.3091545657059184	35.985591448168904	E	0.3094247871207648	36.01704522085703
52	I	E	0.17497856456367814	33.23717833887066	E	0.2846221735642044	54.06398186852062
53	A	B	0.011110731329378468	1.2932891267396538	B	0.0	0.0
54	F	B	0.12181833185747247	27.20081532045503	B	0.1341464366321281	29.953557835587883
55	T	E	0.415275565632592	61.485700247561574	E	0.3481903210165821	51.55305892971514
56	M	B	0.08755723642057331	18.43517612835171	B	0.12777521880159748	26.90307231867635
57	Y	B	0.0	0.0	B	0.09391748789374729	22.381476539958918
58	L	E	0.3013492488896713	59.66413778766602	E	0.2470926701454051	48.921877762088755
59	S	E	0.2454324143004608	30.845945829281916	B	0.17837448335445952	22.418105067988474
60	M	B	0.0	0.0	B	0.0776813958903286	16.355817904708687
61	L	B	0.15750148171437556	31.183718364629218	B	0.12598673883798633	24.944114422532916
62	L	E	0.30366756701749825	60.12314159379448	E	0.4609533102432857	91.26414589506814
63	G	B	0.15504815381549544	13.010090586658222	B	0.2700582571282246	22.660588355629326
64	Y	E	0.1797416426272757	42.834230854506075	E	0.25976677155238004	61.90501932864769
65	G	B	0.12566937188772243	10.544916995098788	B	0.22956892180008615	19.26312822824523
66	L	E	0.17694416282249611	35.03317479722601	E	0.28390146914566144	56.209651876149515
67	T	E	0.23013137129560896	34.07325083402786	B	0.20386487745252688	30.18423375562113
68	M	E	0.3338585749089383	70.29392294707696	B	0.20295304645350942	42.731763930786414
69	V	E	0.30467860847293815	49.43105743864949	B	0.053100645553734144	8.615048734637828
70	P	E	0.30227260444428083	43.76907312353187	E	0.406727149185742	58.894091202095446
71	F	E	0.3922445706292115	87.58429017579662	E	0.48234253154525475	107.70226386873993
72	G	E	0.2355073718782526	19.761423574304175	E	0.5754555391517013	48.28647429021926
73	G	E	0.31341340880084734	26.2985191324791	E	0.586050158908993	49.1754688340536
74	E	E	0.3224991468159265	60.358940318068804	E	0.6746947877914885	126.27587648305499
75	Q	E	0.17515816053083297	33.13466922761767	E	0.48177381916475426	91.13715337139655
76	N	E	0.23144465767894837	39.08405934224401	E	0.3076036403697499	51.945026749239666
77	P	E	0.3074931247624732	44.52500446560612	E	0.40060849100035745	58.008109496851766
78	I	E	0.14382814913486774	27.320156928168128	B	0.1366491727254363	25.956510359196624
79	Y	E	0.1387071903556143	33.05531053364644	B	0.1462421382365166	34.850963963144274
80	W	E	0.3430688261839426	91.05732784574204	E	0.4217519804868677	111.94141066082443
81	A	E	0.08835956757318544	10.285053665518786	B	0.19747641795752197	22.986255050255558
82	R	B	0.0	0.0	B	0.1255070146047295	31.283878460374872
83	Y	B	0.017216326358071576	4.102822734392038	B	0.24091356884481221	57.4121125914072
84	A	E	0.30747915946647747	35.79057416189798	B	0.18456705738241777	21.48360547931343
85	S	B	0.0	0.0	B	0.16260219887460298	20.435844354560103
86	W	B	0.0	0.0	B	0.2566306953083564	68.11491914874397
87	L	E	0.20867949682995574	41.316453577362935	B	0.2764819528244041	54.74066183970377
88	F	E	0.35634591405716903	79.56847914982527	B	0.15803943442474105	35.288625312700425
89	T	B	0.020554278941084747	3.0432665400170076	B	0.11504130335136287	17.033015374202787
90	T	B	0.020297885168678337	3.0053048780745146	B	0.18001212437765546	26.652595135355668
91	P	E	0.0539181900701826	7.8073539221624415	B	0.19304207068589932	27.952491835318224
92	L	E	0.13221449397846896	26.177147662797072	B	0.13448559549033245	26.626803051130924
93	L	B	0.0	0.0	B	0.08381931040629526	16.595385267342397
94	L	B	0.010774446736812132	2.133232709421434	B	0.10967125813949541	21.713812399038698
95	L	E	0.14280835582565546	28.274626369921524	B	0.21833187869524548	43.227528662871656
96	D	B	0.0	0.0	B	0.036762995424974826	5.711866599178339
97	L	B	0.002575727602501812	0.5099683080193338	B	0.02551920266095098	5.0525469348416845
98	A	B	0.04082346553805434	4.751851388629525	B	0.039183636203183714	4.560975254050584
99	L	E	0.08845166234715161	17.512544628112547	B	0.0726930150787915	14.39249005544993
100	L	B	0.033119280644512375	6.557286374807005	B	0.023883107672991483	4.728616488175584
101	V	E	0.18987315928330667	30.805021362123675	B	0.06575085313601511	10.667418412787093
102	D	E	0.34533592432268034	53.65484256201485	E	0.5076748128764103	78.87743567660786
103	A	E	0.16491562484365307	19.19617873180122	B	0.13299222681711817	15.480295201512556
104	D	E	0.3664249790097471	56.93144898874441	E	0.41683890582719124	64.7642607983707
105	Q	E	0.5039625048575985	95.33458704391191	E	0.5991383191696682	113.33899583732612
106	G	E	0.564888852530507	47.39982361583484	E	0.47609102730073005	39.948798100804254
107	T	E	0.14707874994929118	21.77647971749205	E	0.22668342040635733	33.562747225365264
108	I	E	0.0445266702933378	8.457841022219515	B	0.16532971748166625	31.4043798356425
109	L	E	0.4500897221047294	89.11326407951537	E	0.5118584485490819	101.34285422823274
110	A	E	0.2518805243217449	29.318893031051108	E	0.33760713977110446	39.29747106935656
111	L	B	0.033972299558602856	6.72617558960778	B	0.07451200344005002	14.752631561095503
112	V	E	0.1962484611858649	31.83935034279472	E	0.2568874432777624	41.67741879738418
113	G	E	0.5169531799318206	43.37754132807906	E	0.4439799793907794	37.2543600706803
114	A	E	0.025569105439136403	2.9762438731154774	B	0.19786818470825515	23.0318567000409
115	D	B	0.0	0.0	B	0.08924463906976163	13.865939572268864
116	G	E	0.21573657862057644	18.102456312052567	E	0.2911837813472	24.433231092843553
117	I	E	0.3889921249613086	73.88905413640056	E	0.3014303603056873	57.256696940065304
118	M	E	0.04383827233746597	9.23014824065346	B	0.103346446490777	21.759594308633098
119	I	B	0.004623532515353246	0.878240001291349	B	0.14098054327845033	26.77925419574164
120	G	E	0.2757470096647555	23.137931580969635	E	0.3652832364964891	30.650916374420397
121	T	B	0.004542694539798539	0.6725913535625717	B	0.12632835837252956	18.70417674063673
122	G	B	0.04770281430859913	4.002743148634552	B	0.00377035451434507	0.3163704472986948
123	L	E	0.15802621729994057	31.287610763215234	E	0.2511879346455372	49.73269918046991
124	V	E	0.28191608507498334	45.738065642565296	B	0.2191004772646114	35.546861431410555
125	G	B	0.0	0.0	B	0.14358403478506887	12.048136358815128
126	A	B	0.01416873026370205	1.6492402026949189	B	0.11644655075305696	13.55437850765583
127	L	E	0.33746391539732606	66.8144806095166	E	0.40205377373689466	79.60262666216778
128	T	E	0.21851359523170044	32.35312291000557	E	0.25535905625460187	37.80846186905635
129	K	E	0.2788715666662511	57.86306136758045	E	0.6587899077857027	136.69231796645545
130	V	E	0.23451705806701056	38.048047500791796	E	0.477905518756383	77.53539136303559
131	Y	E	0.3420151128410463	81.50562154114975	E	0.560067214815362	133.46961796264893
132	S	E	0.21733243324611712	27.314340210372002	E	0.44124851742338433	55.45611366977094
133	Y	E	0.257650983946562	61.40080598430519	E	0.21650257717168436	51.5947291657841
134	R	E	0.1282685544213306	31.972219875060862	E	0.25273772523253357	62.997405391461314
135	F	E	0.1541950751000039	34.43021831907987	E	0.25663962262160706	57.305061335178635
136	V	E	0.49207737025325987	79.83463254988888	E	0.24815829660865546	40.261202041788266
137	W	E	0.22093125303254252	58.63957317989744	B	0.1256415147101872	33.34777083437789
138	W	E	0.12356521924906977	32.7966804930881	B	0.10288939361531466	27.308902853376818
139	A	E	0.41778798160282465	48.63052105856879	E	0.25565916658133847	29.7587269900678
140	I	E	0.44897978424862256	85.28371001802584	E	0.2270902285004225	43.135788903655246
141	S	B	0.05240476117195726	6.586230384091589	B	0.06428988977623243	8.079953347076891
142	T	E	0.24293353060829342	35.96873854186393	B	0.2704947351314198	40.04945048355802
143	A	E	0.48474559700232966	56.42438749107117	E	0.27378173003602174	31.86819337619293
144	A	B	0.012133774489683447	1.4123713505991533	B	0.11658592798643233	13.570602017620724
145	M	B	0.02206582186815087	4.645958794339166	B	0.17727071954202675	37.324349999573734
146	L	E	0.5770610112647899	114.25230962031576	E	0.2613802105740407	51.75066789155432
147	Y	E	0.339857030051725	80.99132883162659	E	0.3990336434557983	95.09370757195128
148	I	B	0.0	0.0	B	0.0010245227048310823	0.19460808778266409
149	L	E	0.16478897095912137	32.626568360196444	B	0.21999661767399858	43.55713033327498
150	Y	E	0.5352957783043331	127.5663369277056	E	0.43076041541644494	102.654514597893
151	V	B	0.04419230233297383	7.169759130501675	B	0.053641245115404496	8.702755607523226
152	L	B	9.708858927450076E-4	0.19222569790458405	B	0.0681229199292212	13.487656916786507
153	F	E	0.36949311030484716	82.50411659996932	E	0.3886287855533474	86.77692152620693
154	F	E	0.4016055161173073	89.67449569383355	E	0.4447436062424289	99.30679983787195
155	G	E	0.22331127964977732	18.738049475412815	E	0.46462532417203983	38.98671095127586
156	F	B	0.07881443340083338	17.598474834072086	E	0.21750115623968524	48.56583317675932
157	T	E	0.1829692652619584	27.09042941468556	E	0.4213979982096548	62.39218761492149
158	S	E	0.24961028919693068	31.371021146270248	E	0.5398869697740838	67.85299436120685
159	K	E	0.2672159198725028	55.44463121434561	E	0.362139352810966	75.14029431474734
160	A	E	0.17972688269330855	20.920209145501115	B	0.03620734357140484	4.214534791711524
161	E	E	0.3495868830199137	65.42868102600704	E	0.429599472957078	80.40383735864673
162	S	E	0.34386798197003055	43.21732797399344	E	0.633986330481586	79.67940201492574
163	M	E	0.30680112799147913	64.59697749860594	E	0.25364251919043795	53.404432415546715
164	R	E	0.28756615883363634	71.6787407508722	E	0.4071359227532081	101.48270010546464
165	P	E	0.29206414299506506	42.29088790568542	E	0.5671082997697533	82.11728180666029
166	E	E	0.36588839147659524	68.47967134875957	E	0.5343040752251685	100.00035071914255
167	V	E	0.21005587401032932	34.07946499943583	B	0.03370411644767951	5.468155852471524
168	A	E	0.23160651692554698	26.95899857013367	E	0.2246935140361555	26.1543250338085
169	S	E	0.287297969418948	36.10760879657338	E	0.48266639985447624	60.66151313371058
170	T	E	0.132642906151683	19.639108684818186	B	0.034786155768999294	5.1504382231580355
171	F	B	0.037078704699669396	8.27930397238918	B	0.0054964567300817	1.2273038232599427
172	K	E	0.2920122795169343	60.589627876968706	E	0.39706693512795055	82.38741836969847
173	V	E	0.45851437174227005	74.3893716714659	E	0.4245485943000566	68.87876393924118
174	L	B	0.02626050452344038	5.19931729059596	B	0.07401380884473582	14.653994013169246
175	R	E	0.14095167849343268	35.13361538127303	B	0.21298755256468288	53.08927735227285
176	N	E	0.49273205434795064	83.20766201773843	E	0.4267060592824413	72.05785223102586
177	V	E	0.1355003668687789	21.983579520790688	E	0.26766345650985135	43.42571918415828
178	T	B	0.0	0.0	B	0.0510339909037395	7.55609269320767
179	V	E	0.1612583305010426	26.162551540489154	B	0.09003212092223559	14.606811298423503
180	V	E	0.5362392683040492	86.99945888964895	B	0.22153379808628001	35.94164340151807
181	L	E	0.12730993205801697	25.20609344816678	B	0.16924236138224596	33.50829513007088
182	W	B	0.007346257644144663	1.9498437039088765	B	0.16476554713436847	43.732071520404084
183	S	E	0.2558239262464687	32.15195105065619	B	0.1680176934397632	21.11646371150944
184	A	E	0.20416469925943756	23.764770993798532	B	0.21223076116786924	24.70366059993998
185	Y	B	0.014467742101385753	3.447807620181239	B	0.07054967717423338	16.81269356739156
186	P	E	0.06498777782706486	9.410230229358993	B	0.02249863819412795	3.2578028105097276
187	V	E	0.4611538011118842	74.8175926923921	E	0.21685806295571963	35.18305213393595
188	V	B	0.07286839029047304	11.822167640726347	B	0.14480035000672095	23.492408785090408
189	W	B	0.01622692650918095	4.306950834066808	B	0.08530808369351109	22.642471573931715
190	L	E	0.19752296616439513	39.107572070888594	B	0.13842803506797757	27.40736666310888
191	I	E	0.3981139286974563	75.62174075608182	E	0.278544131677836	52.90945781220494
192	G	B	0.05867728921377631	4.92361133792797	B	0.17186297833551367	14.421022512132952
193	S	B	0.08247080057553749	10.364930216333553	E	0.24528618161629584	30.827567305536064
194	E	E	0.24398968811460947	45.66511002753031	E	0.2907501458512889	54.416797297527225
195	G	E	0.1772304771434533	14.871409337107165	B	0.2935069286621392	24.628166384040096
196	A	E	0.12681641209223596	14.761430367536267	E	0.41791098806989263	48.644839011335506
197	G	E	0.2710044353092149	22.739982166796224	E	0.4321260840108243	36.25969970934827
198	I	E	0.34207910782525225	64.97792653140667	E	0.5304417681517462	100.75741386042418
199	V	E	0.32496105793337465	52.7216820391107	E	0.29323960786989844	47.57519398081233
200	P	E	0.26781796095018934	38.78004074558742	E	0.5344140782811979	77.38315853511746
201	L	B	0.08636476781342606	17.099360379380226	E	0.23591532607481944	46.7088754095535
202	N	E	0.07642035905247474	12.90510603319141	E	0.317452038948896	53.60812581730007
203	I	E	0.3220944177665373	61.18183465475376	E	0.39664463458564836	75.3426483395439
204	E	B	0.001012748909393374	0.18954608588206387	B	0.10422314283327556	19.506403412675855
205	T	B	0.0	0.0	B	0.0	0.0
206	L	E	0.2583770910395469	51.1560802549199	E	0.23231386118348882	45.995821375718954
207	L	E	0.21766326501573202	43.095149840464785	E	0.24114177298852904	47.74365963399887
208	F	B	0.0	0.0	B	0.0025529047361935175	0.5700380985446505
209	M	B	0.022802507381469078	4.8010679291683145	B	0.0107524440789519	2.263927100823323
210	V	E	0.37751991581637456	61.248831142048616	B	0.21790686336950296	35.353209513068165
211	L	E	0.09847398514791117	19.496864319434934	B	0.13838391359884114	27.39863105343456
212	D	B	0.0	0.0	B	0.03292315270831442	5.115270236290812
213	V	E	0.2203619049339794	35.75151545648882	B	0.17087404955726915	27.722605800171348
214	S	E	0.376268359862298	47.28940746749362	E	0.3755409732381402	47.19798951656946
215	A	B	0.010577989889391223	1.2312780231251383	B	0.15268695495175288	17.772761556384037
216	K	B	0.0051034161459580785	1.0589078161248417	B	0.22410933155362944	46.50044520406257
217	V	B	0.08192107749488574	13.290875612770263	E	0.26484992490283793	42.96925181623643
218	G	E	0.23911194073602143	20.06388294715956	E	0.24564741485108652	20.61227458015467
219	L	B	0.0	0.0	B	0.06934329546965393	13.729279070036782
220	G	B	0.0	0.0	B	0.0	0.0
221	L	E	0.3923148514293684	77.67441743450065	B	0.2793161910295265	55.30181266193595
222	I	E	0.3020207491804709	57.36884130683044	B	0.19545163173323576	37.12603744772813
223	L	B	0.05286693363952605	10.467124191289763	B	0.055229476598941035	10.934884071824335
224	L	E	0.0742739914840227	14.705507573921654	B	0.10448436852459957	20.68686012418547
225	R	E	0.48792550641998295	121.62031173024495	E	0.4569835285392799	113.90771432370092
226	S	E	0.17540881441613992	22.045379795820466	B	0.16216648285787655	20.381083565577924
227	R	E	0.26843376881168307	66.90980121400013	B	0.20108458616123337	50.12234394654903
228	A	E	0.2989247214501866	34.794837576801726	E	0.32013160553420317	37.26331888418125
229	I	E	0.37665757923024146	71.54610717478437	E	0.48538047779976157	92.1980217580647
230	F	E	0.39291650605215295	87.73432663638523	E	0.36865824035583505	82.31769848905441
231	G	E	0.33525389130505956	28.131154019407546	E	0.45392743666657187	38.08905121069204
232	E	E	0.32546733283906815	60.91446601415999	E	0.8139292163746027	152.33499213667065
233	A	E	0.2724760322593536	31.716210154988758	E	0.43082298164591404	50.1477950635844
234	E	E	0.34897029662632084	65.31328071658221	E	0.5440448955808936	101.82344265692005
235	A	E	0.22142852785074835	25.774280641827108	E	0.3253868179936401	37.87502561445971
236	P	E	0.3645629272119395	52.78871186028884	E	0.5612529037190482	81.2694204585182
237	E	E	0.33778848560240665	63.22049296534643	E	0.5817977615321612	108.8892690483593
238	P	E	0.3406498658579196	49.326100576226764	E	0.432096421793139	62.56756187564653
239	S	E	0.3029381022610262	38.073260692165775	E	0.4808131312627627	60.42859433710402
240	A	E	0.22415645148009833	26.091810952283446	E	0.39977584176270253	46.53390798117858
241	G	E	0.14342007059225265	12.03437812339592	E	0.425855824119179	35.73356220184031
242	D	E	0.28674640857697975	44.551789500605345	E	0.6665729066038991	103.56543249904782
243	G	E	0.2930921498430094	24.59336229332692	E	0.6447706284876973	54.10270343640268
244	A	E	0.3032863124995048	35.30252677494236	E	0.589965628323669	68.67199913687507
245	A	E	0.2730203103369299	31.779564123218645	E	0.5080360530283177	59.13539657249618
246	A	E	0.26250232782418703	30.55527095873537	E	0.5238371653004946	60.974646040977575
247	T	E	0.4069403100113224	60.2515823002764	E	0.5999349824847094	88.82637350668608
248	S	E	0.3363906215422675	42.277573315432186	E	0.7366499266371566	92.58216277975784
249	D	E	0.36163778798273255	56.18766311887716	E	0.8000901997734808	124.31001433880571
>1kpkA
1	M	E	0.36453158837213057	76.75212593175209	E	0.4932738928985825	103.85881814979655
2	K	E	0.5316546131923026	110.31301569127086	E	0.8262803978224125	171.44491974417238
3	T	E	0.5298860788894328	78.45493284036942	E	0.7013076361038073	103.83560860152971
4	D	E	0.4496083971547274	69.85565666593	E	0.6979438745982975	108.4395397963375
5	T	E	0.39125919567200546	57.92983651119713	E	0.5245501368547889	77.66489326272004
6	P	E	0.4911753238184913	71.12218688891755	E	0.6302947678595932	91.26668238606909
7	S	E	0.431370746717181	54.21467544741531	E	0.6693383067039915	84.12243838655766
8	L	E	0.352090675181955	69.71043277927528	E	0.3782641665241615	74.89252233011874
9	E	E	0.3626646091159944	67.8763082421495	E	0.5853444075147879	109.5530593104677
10	T	E	0.36114882652961444	53.471695255974716	E	0.5078992721467959	75.1995662340546
11	P	E	0.38855588621181847	56.26289232347132	E	0.5056000075212083	73.21088108907097
12	Q	E	0.28732663084295906	54.35357875656256	E	0.44475974866426915	84.1352016548198
13	A	E	0.3475211494700857	40.45146179831798	E	0.4123961073513438	48.00290689569642
14	A	E	0.4266447693068469	49.66145114731698	E	0.4258225174522541	49.56574103144238
15	R	E	0.39301419548472205	97.96271836652181	E	0.46786068118538593	116.61895339226929
16	L	E	0.28970528211160274	57.35874880527623	E	0.29385903116007955	58.181149579384154
17	R	E	0.44740839846065966	111.52101740030402	E	0.48187776536945515	120.11285179599038
18	R	E	0.42881793786290395	106.88715919170744	E	0.5436852665600097	135.51898954274802
19	R	E	0.3784445503928874	94.3310886309311	E	0.5246870722102581	130.78349961912895
20	Q	E	0.34436835397484306	65.14416152142105	E	0.43610193849628553	82.49740370534234
21	L	E	0.3650773981961702	72.28167406885974	E	0.30689029472580576	60.76120945276229
22	I	E	0.2840162501251776	53.94888671127749	E	0.294676331829292	55.97376923097401
23	R	E	0.384831691435515	95.92314740721646	E	0.5338960610747241	133.07893218348573
24	Q	E	0.356907811249377	67.51625065404464	E	0.43792209170049184	82.84172208698203
25	L	E	0.4063712329879419	80.45744041928262	E	0.3288826842851843	65.11548266162364
26	L	E	0.3532918231588623	69.94824806722315	E	0.2969174963515845	58.786695102650214
27	E	E	0.4696798704683126	87.90528455684938	E	0.5580554397637284	104.4456561061794
28	R	E	0.5723257204432846	142.6579090776931	E	0.506358739139425	126.21497931789307
29	D	E	0.5236162374032607	81.35425480534461	E	0.441798420879437	68.64222065203813
30	K	E	0.5610872935781211	116.42000254452437	E	0.5818218102762529	120.72220741421972
31	T	E	0.4641056214048681	68.71547830520477	E	0.40671845958982833	60.21873512686998
32	P	E	0.4705321063889113	68.13304900511436	E	0.34094844873207913	49.36933537640506
33	L	E	0.4635110637867224	91.77055551913317	E	0.39675464911177194	78.55345297763974
34	A	E	0.31764711778821064	36.97412451054772	E	0.38375919025155447	44.669569745280945
35	I	E	0.20538334351850754	39.012566101340504	B	0.20511581998110612	38.961750005411105
36	L	E	0.3348149365901893	66.29000929549159	B	0.23009372105556258	45.556255831790835
37	F	E	0.4391073394533824	98.04827782654574	E	0.46108012231874806	102.95458051255325
38	M	E	0.2315307759694436	48.74880488036635	E	0.3708485965644551	78.08217200664603
39	A	B	0.12365761615731086	14.393746520710984	B	0.028627418801103394	3.3322315484484353
40	A	E	0.27865827445401753	32.43582314644764	B	0.18424168003400065	21.44573155595768
41	V	E	0.34930477473207755	56.67120665253226	E	0.4357343618956714	70.69354287395373
42	V	B	0.0891488453295601	14.463508666267833	B	0.19002005301382208	30.828853400962494
43	G	B	0.07857663182145834	6.593365176138569	B	0.06782058466614074	5.6908252593358695
44	T	E	0.22898972935097306	33.90421932770507	E	0.29077423104285416	43.052032648204985
45	L	E	0.31492151882709896	62.351311512577325	E	0.33686786908614036	66.69646940036493
46	V	B	0.07980079114042982	12.946880354623334	B	0.041434552365793076	6.722341775826269
47	G	B	0.1474310921709983	12.370942944068467	B	0.12220881399821462	10.254541582590189
48	L	E	0.414075717244948	81.98285125732725	E	0.3423079680519056	67.77355459459679
49	A	E	0.2370328683868136	27.590625880225105	B	0.2048627796850057	23.846027555334665
50	A	B	0.08047270837054918	9.367023254331924	B	0.09013974315282569	10.49226610298891
51	V	E	0.2259729886839597	36.661857684085625	B	0.1461121550969468	23.70523604292865
52	A	E	0.3780064464998203	43.999950372579086	E	0.327026787866628	38.0659181076755
53	F	E	0.3235478295383672	72.244994857622	B	0.24048389709438614	53.697649382205476
54	D	B	0.2338555110561173	36.334130752788944	E	0.26461734649806523	41.1135971254044
55	K	E	0.43348205246599847	89.94319106617003	E	0.5171904854650938	107.31185382915233
56	G	E	0.237108632067856	19.895785316813797	E	0.24099679589849515	20.222041143842727
57	V	E	0.1912660810949075	31.031008996837794	B	0.23977148862722258	38.900526314880594
58	A	E	0.27096539123745966	31.540371540040308	E	0.40799459760865076	47.49057116164695
59	W	E	0.622556524408382	165.23895270847277	E	0.4753498079513579	126.16734602644942
60	L	E	0.422877612366948	83.72553847253204	E	0.27255547928995283	53.96325934461776
61	Q	E	0.25335245559938374	47.92668402573542	E	0.3154993648268452	59.683014844294306
62	N	E	0.27895475192552716	47.10708895766377	E	0.5157084063942493	87.08767858779689
63	Q	E	0.47576155063303627	89.99981253325147	E	0.40252162009302506	76.14501487299755
64	R	E	0.43357754509904556	108.0735388913881	E	0.45025875874818666	112.231498205573
65	M	E	0.19332794779807305	40.70519940888428	E	0.2712206678655241	57.10551161908611
66	G	E	0.28597815311961594	23.996426828266973	E	0.4316784241182988	36.222136567766455
67	A	E	0.3783728508291313	44.04259983651089	E	0.49268297894393165	57.34829874907365
68	L	E	0.28695833523621916	56.814880793419036	E	0.2365734944307266	46.83918616233956
69	V	E	0.31213659551022355	50.64104125557867	E	0.26079282406257415	42.31102777591203
70	H	E	0.39523747611737503	78.45859138406011	E	0.5490165233182014	108.98527004389615
71	T	E	0.3274476254959271	48.48189543092697	E	0.40133619735613635	59.42183738054955
72	A	E	0.34260599153066984	39.879337414169974	E	0.32862106855156625	38.251492379402315
73	D	E	0.35512953355092786	55.17647562780766	E	0.6731637980126195	104.5894592972207
74	N	E	0.33699193646864944	56.90782831146083	E	0.655333973677042	110.66624813484209
75	Y	E	0.42978857998997627	102.42291649741125	E	0.5755135134864375	137.15062539895294
76	P	E	0.3747280223985997	54.26061764331724	E	0.5820329260891323	84.27836769770636
77	L	E	0.21929253616504524	43.41772923531731	E	0.49340489191361514	97.68923454997666
78	L	E	0.1872316150492473	37.06998746360047	E	0.45863466317140655	90.80507696130678
79	L	E	0.16335899398484965	32.34344721906039	E	0.42498313273167665	84.14241044954467
80	T	E	0.37615305852812697	55.69322184567448	E	0.4799914846933207	71.06753922369306
81	V	E	0.2768909435109903	44.92278667522307	E	0.4065125014807255	65.95258824023291
82	A	E	0.08110020208054124	9.440063522175	E	0.35074850578377914	40.827126073231895
83	F	E	0.3065684537239196	68.453670032014	E	0.40701008447825304	90.88128176314912
84	L	E	0.4639455380560969	91.85657707972663	E	0.45245744057827686	89.58204866009304
85	C	E	0.24516195487519182	34.68551337574214	E	0.33719292574448195	47.706055134329304
86	S	B	0.08053447059071202	10.121572263840687	B	0.1826982650275599	22.96151794866373
87	A	E	0.2694898414230917	31.368617541647872	E	0.3517917770628788	40.948562850119096
88	V	E	0.4691740999604187	76.11880597757833	E	0.4133616742037991	67.06379802282437
89	L	E	0.14940604230195112	29.580902315363304	B	0.18309426825740305	36.250834172283234
90	A	B	0.08719568692440867	10.149577958001169	B	0.11788807360508183	13.722171767631526
91	M	E	0.4277305613463482	90.05866969147361	E	0.3763106048726564	79.23219785593781
92	F	E	0.43948802562041045	98.13328124078144	E	0.41372464927820496	92.38057693733039
93	G	B	0.029667293300225203	2.489382580821897	B	0.11050760528431851	9.272693159407165
94	Y	E	0.20695691884733156	49.319903330507586	E	0.3196867690917814	76.18455394226243
95	F	E	0.4440209596491189	99.14544008005176	E	0.4883839196331343	109.05124541488256
96	L	E	0.3603977425232766	71.35514904218354	E	0.3967501725440871	78.55256666200381
97	V	E	0.20818328907266104	33.77565681914853	B	0.2915018501317918	47.2932601653819
98	R	E	0.4472457051338017	111.48046446165141	E	0.48319449538198034	120.44105991891242
99	K	E	0.41385298022549966	85.87035486698893	E	0.5271836022907873	109.38532563931547
100	Y	E	0.32218022907442845	76.77877039072705	E	0.3662949371951346	87.29174648297253
101	A	E	0.18641375351244424	21.69856090884851	E	0.20469439081387159	23.826427090734654
102	P	E	0.2504085664483813	36.25916042172561	E	0.4737910150055997	68.60493897281084
103	E	E	0.264068755344922	49.423108250355604	E	0.5591783751568846	104.65582469436252
104	A	E	0.15634981065558404	18.199117960309984	B	0.1951205654240939	22.71203381536453
105	G	E	0.16038224104396182	13.457673845998835	E	0.4035579539204688	33.862547913466535
106	G	B	0.1358856393051165	11.402163994092325	E	0.3026844582383458	25.39825289077959
107	S	B	0.14064967268331843	17.676850862839462	E	0.3120440309192999	39.217693805937614
108	G	B	0.08013783652585989	6.724365862884903	B	0.1748696519285507	14.673312493324689
109	I	E	0.1511164339119286	28.704566621570837	B	0.1185227097494913	22.513388716915873
110	P	B	0.11097954251698994	16.069837756460146	E	0.32643236123693	47.26740590710747
111	E	B	0.13010322448333003	24.35011949430005	E	0.2552753151038394	47.77732797483458
112	I	B	0.08254392243754347	15.67921806701138	B	0.039133260649373336	7.433362860348464
113	E	E	0.20280087698160915	37.95621213587797	B	0.18649970476108585	34.90528474308483
114	G	B	0.1937159705042304	16.254707085009972	B	0.249856171405764	20.965431342657656
115	A	E	0.1392018933955754	16.203100391244977	B	0.11041985597957156	12.85287123602213
116	L	E	0.2072888411416915	41.041117657643504	B	0.0	0.0
117	E	E	0.3225320980302328	60.36510746733837	E	0.3406247117464921	63.751321050473464
118	D	E	0.30824732908468244	47.892387519887116	E	0.41859850720105407	65.03765006382777
119	Q	E	0.3422721028558463	64.74761369724044	E	0.4764819933124119	90.13609867490895
120	R	E	0.406296850173151	101.2735528741596	E	0.4853832536305198	120.98662979994336
121	P	E	0.3749326005377716	54.29024055786933	E	0.5777272583976415	83.6549070159785
122	V	E	0.29600277174187883	48.023489687402424	E	0.39310845699546937	63.77791606294495
123	R	E	0.345840123083775	86.20410907986175	E	0.39301550286531883	97.96304424420937
124	W	E	0.35031759996657064	92.98129738312718	E	0.4490343770624795	119.18270435992332
125	W	E	0.4437466214583229	117.77922826746807	E	0.48360353641351983	128.35805063487643
126	R	E	0.4325724358041196	107.82300534853485	E	0.5242890985786316	130.6843007117097
127	V	E	0.23116177799689888	37.503686862216874	B	0.18345495586199262	29.763732039049685
128	L	E	0.20114084374321411	39.82387565271897	B	0.22663979449087546	44.87241291124843
129	P	E	0.4090192245222832	59.22598371082661	E	0.4985368396763854	72.18813438514061
130	V	E	0.24063897723584707	39.04126766674383	E	0.30964541499104725	50.23687212814751
131	K	B	0.21835873235197564	45.307253375711426	B	0.11037639283490144	22.9019977493137
132	F	E	0.3030384957663731	67.66546571967345	E	0.22201035955760015	49.57269318561654
133	F	E	0.46889694030395684	104.69999780047053	E	0.41292959264871865	92.20304874253239
134	G	B	0.08687454851250945	7.289643365684667	B	0.1676839829761707	14.070363011530484
135	G	B	0.027924108527684413	2.343111946557999	B	0.09885467505020254	8.294895783462495
136	L	E	0.36659377856924613	72.58190221892505	E	0.2559545311311633	50.67643761865902
137	G	E	0.1719264077229394	14.426344872031844	E	0.27696119064132985	23.239813506713986
138	T	B	0.08143742630807924	12.057625339174212	B	0.15171796928100267	22.463362531745258
139	L	B	0.15891834411805122	31.464242951932963	B	0.10891054196130703	21.56319820291918
140	G	E	0.24553722401624106	20.603028467202787	B	0.18491390945958608	15.516126142753867
141	G	B	0.06210808811461144	5.211489673697045	B	0.09553476443210843	8.016322083498217
142	G	B	0.04957873742174114	4.160151857058299	B	0.06596046904726244	5.534742957755791
143	M	B	0.19777525378264676	41.64157968393628	B	0.15381665714114692	32.386097161068484
144	V	B	0.12103998626678775	19.637527371923646	B	0.24258765212844216	39.35742068131846
145	L	B	0.06654650142477508	13.175541817091219	B	0.1765986338250713	34.964763511025865
146	G	B	0.048102055487487166	4.036243475955048	B	0.15880251881047608	13.325119353387047
147	R	B	0.19094737247244953	47.59554206248277	E	0.2931277937581547	73.06503387215763
148	E	B	2.9206238529450035E-4	0.054662396031718685	B	0.2053095081519809	38.42572754572475
149	G	B	0.02963270328039795	2.486480132258192	B	0.024627886595047277	2.066525964190417
150	P	B	0.0993614419712942	14.387536797443403	B	0.10391110188076422	15.04632755233466
151	T	B	0.01787816779853249	2.6470415242507204	B	0.07323928251825604	10.84380816965299
152	V	B	0.05182017876515943	8.407305802859467	B	0.062217257575333446	10.094127869022099
153	Q	B	0.067095251791436	12.692408781385947	B	0.08715012077177206	16.48618834639612
154	I	E	0.11017107182616828	20.926995093380665	B	0.07815879875062529	14.846263822681273
155	G	B	0.0	0.0	B	0.11332551588169174	9.509144037632753
156	G	B	0.09273606683483576	7.781483368111068	B	0.13062592674008727	10.960821512760722
157	N	B	0.09240893967126611	15.605097642286708	E	0.24064143680103753	40.637119432591206
158	I	E	0.2870877815768999	54.53232411053213	B	0.1853179586143138	35.2011462387889
159	G	B	0.0805961490862488	6.762822869827137	B	0.11564596641547958	9.703853041922892
160	R	E	0.24907678338338549	62.084879026142666	E	0.3575493210850685	89.12274377366417
161	M	E	0.2667931143032074	56.17329021654032	E	0.2986549260392609	62.88179467756639
162	V	E	0.2615198804819764	42.42898540939585	B	0.23155658768562226	37.56774078611536
163	L	B	0.0345544411101532	6.841433795399232	E	0.1416302630000582	28.041375771381528
164	D	E	0.3837707624621486	59.62646336374403	E	0.44546308816764907	69.21160000860763
165	I	E	0.49668149114745463	94.344649243459	E	0.4443851834524101	84.4109655967853
166	F	E	0.2946489795576181	65.79217064542054	E	0.2134947469031292	47.67124203599972
167	R	E	0.32834544560218115	81.84338577079967	E	0.6011758327863467	149.84908808032478
168	L	E	0.3791503721866827	75.0679821892413	E	0.31937342237463406	63.2327438959538
169	K	E	0.4722660165977211	97.99047578386116	E	0.5566363461813473	115.49647546916775
170	G	E	0.35268230134456696	29.593571905822614	E	0.4982090560847935	41.80472189607502
171	D	E	0.38052250994195624	59.121782369681746	E	0.5861096314893317	91.06385344449747
172	E	E	0.3412189998840954	63.86254801830729	E	0.4461953635582203	83.50992424355651
173	A	E	0.21707405541232805	25.267420049994985	B	0.15842919446002401	18.441158235146798
174	R	E	0.3227603538023313	80.4512457887691	E	0.30747842408924697	76.6420719884857
175	H	E	0.3801241282829111	75.45844070544068	E	0.2597422869462254	51.561441381695204
176	T	E	0.16641323208200512	24.639143142061677	B	0.10067835763531352	14.90643763148452
177	L	E	0.09237173742201046	18.28868029218385	B	0.10241695114132088	20.277532156470123
178	L	E	0.265119821595896	52.491073477771444	B	0.08689031123837831	17.203412722086522
179	A	B	0.11422249307302029	13.295498193699563	B	0.16500397005899736	19.206462114867293
180	T	B	0.05671438985475931	8.397132561895663	B	0.05536464453627998	8.197289270041614
181	G	B	0.030502425462342234	2.5594585205451366	B	0.05952045078040358	4.994361024983664
182	A	B	0.07251388776198664	8.440616535495245	B	0.0827407312347885	9.631021115729382
183	A	B	0.0	0.0	B	0.022824278882141752	2.6567460618813
184	A	B	0.11344934329595945	13.20550355964968	B	0.13223419114639728	15.392059849440644
185	G	B	0.0623826063064903	5.234524495177601	B	0.12367151296566231	10.377276652948725
186	L	B	0.06142274890168603	12.161090055044818	B	0.06488994383227156	12.847559979351447
187	A	B	0.04740625476310291	5.518088054425179	B	0.008180756348539348	0.9522400389699801
188	A	B	0.10476667884945581	12.194841418076658	B	0.06910930714826369	8.044323352057894
189	A	B	0.04057770387071638	4.723244730551387	B	0.08728822070366218	10.16034888990628
190	F	B	0.1561245383444353	34.86104816692895	B	0.10819186185616089	24.158160833862166
191	N	B	0.08504505986728095	14.361559259787734	B	0.20413719884160822	34.47264876838238
192	A	B	0.0	0.0	B	0.03785727321233462	4.40658660191575
193	P	B	0.08298635112352477	12.016423642686387	B	0.17041725628382262	24.67641870989752
194	L	B	0.08414186215205548	16.659247287485464	B	0.11694610549230165	23.154159426420804
195	A	B	0.0	0.0	B	0.019520721820426662	2.2722120198976636
196	G	B	0.0019506367853268092	0.16367793265677255	B	0.00955747296310297	0.8019675563339702
197	I	B	0.1300742426410446	24.707602389666423	B	0.02844018900518161	5.402213901534246
198	L	E	0.10558453541625194	20.904682167063722	B	0.050845338520297684	10.066868573633739
199	F	B	0.07842976394761542	17.512581991863044	B	0.0	0.0
200	I	B	0.10630946871581531	20.19348358256912	B	0.0	0.0
201	I	E	0.1765956370050879	33.54434124911644	B	0.11991472415003213	22.7778018522986
202	E	B	0.14003269682978176	26.208519538661953	B	0.062030503443436524	11.60962902447358
203	E	B	0.22441100990183377	42.000764613227204	B	0.14374768515383873	26.90381675339246
204	M	E	0.2003561020297575	42.184977282365445	B	0.0820094667773309	17.26709322996702
205	R	E	0.2983918420960777	74.37715056086833	B	0.22140044994735425	55.18627615387752
206	P	E	0.3716807087692401	53.81936662978597	E	0.5299936247082849	76.74307685775966
207	Q	E	0.30277549726371705	57.27604081737735	E	0.5077601240426579	96.05298266514959
208	F	E	0.32148261999703953	71.78385421913896	E	0.28931540308241444	64.60123635427232
209	R	E	0.3435176149482716	85.62520070200618	E	0.4965155365957199	123.76146265184914
210	Y	E	0.3480647041434922	82.94729964443563	E	0.31394480595359064	74.81618670680018
211	T	E	0.24839441401664675	36.77727693930472	E	0.4169379008989972	61.73182560710552
212	L	E	0.32530420035229624	64.40697862775113	E	0.37218086352868485	73.68808917004432
213	I	E	0.23828263030488503	45.26178562641291	E	0.30876403663515334	58.649728758847374
214	S	B	0.1401735801081903	17.617015547997358	B	0.23848913360227122	29.97331431113345
215	I	E	0.33409825998923803	63.46196448495576	E	0.22935951667986967	43.56684019334124
216	K	E	0.254734978224309	52.85496063176188	E	0.4487723305870134	93.11577087349941
217	A	B	0.09388841433929129	10.928611429093507	B	0.09965964285735904	11.600382428596593
218	V	B	0.15649290217978182	25.389408449647803	B	0.060116555011067135	9.753309884995533
219	F	E	0.3002464107991233	67.04202106733624	E	0.25464904002358313	56.860584146865875
220	I	E	0.161022781086131	30.58627726731058	B	0.18038126451223369	34.26342119409879
221	G	B	0.03256020080997134	2.732126449964695	B	0.009947778968288412	0.8347181332290806
222	V	B	0.16033343322965515	26.012496207179254	B	0.05504039968043059	8.92975444415306
223	I	E	0.2323631543689123	44.13738117237489	E	0.27989989122265146	53.16698433774264
224	M	E	0.14905755204167062	31.384067582373753	B	0.08028483054103983	16.903971070415935
225	S	B	0.0	0.0	B	0.10485621390488031	13.178328963565358
226	T	E	0.16159937834939103	23.926403958410837	E	0.27722388110152874	41.04576783589234
227	I	E	0.31171535125102323	59.21033097013186	B	0.22610858790032076	42.949326271665925
228	M	E	0.12987131961131002	27.344406344161325	B	0.06638274513392095	13.976886987947056
229	Y	B	0.14255289067939297	33.97177937780614	B	0.11325078039120862	26.988793475028924
230	R	E	0.27502472202681894	68.55266221240488	E	0.39518917509626705	98.50485378449552
231	I	E	0.35281644532406664	67.01748378930645	E	0.43589200121064475	82.79768562996196
232	F	E	0.18569863889805455	41.4646490795466	E	0.3309787141879472	73.90423709102673
233	N	E	0.09423317190065458	15.91315573886354	E	0.30104941984429046	50.838215529105334
234	H	E	0.2262619619644683	44.9152620695666	E	0.2626410308481994	52.13687103367606
235	E	E	0.2211112678707957	41.383184894698125	E	0.4128548039751826	77.26990511199517
236	V	E	0.15226830511515926	24.70400982188344	E	0.28075273599210715	45.54932388735946
237	A	B	0.12033632570243206	14.007148311763093	B	0.15673975612076882	18.244507612457493
238	L	E	0.19390164531373486	38.39058675566636	B	0.2110187519655956	41.779602701668274
239	I	E	0.2916454333548984	55.398050065762945	B	0.23259969443679956	44.18231195827008
240	D	E	0.34493930100020687	53.593219196402146	E	0.5456651925171986	84.78000096139715
241	V	E	0.1664129271447146	26.998833299958495	B	0.17980813779629246	29.17207227607049
242	G	E	0.21693762736922842	18.203236312551955	E	0.29671182223278214	24.897089003552747
243	K	E	0.3715785474074967	77.0988328015815	E	0.5630858687512567	116.83468690719825
244	L	E	0.2744902991242987	54.3463343236199	E	0.3422253361303408	67.75719430044617
245	S	E	0.302379622316094	38.0030709326867	E	0.3514150455726537	44.16584292757112
246	D	E	0.3364002286494732	52.266503525268654	E	0.42161955386703287	65.5070300843209
247	A	E	0.1945077160296566	22.64069814585203	E	0.3696343342924622	43.025436511642596
248	P	E	0.2897453074235701	41.95512051493295	E	0.3601680330807085	52.15233119008659
249	L	E	0.3164220548244736	62.64840263469753	E	0.45374395887356445	89.83676641737704
250	N	E	0.28160568270828645	47.55475163894833	E	0.6276449729236396	105.99040657761503
251	T	E	0.08729010126170139	12.924172392807508	E	0.3663822911628931	54.24656202957796
252	L	E	0.16382885068383335	32.43647414689217	E	0.2516237745659007	49.81899112630268
253	W	E	0.4167900235441302	110.62440804908304	E	0.574054355746214	152.36550710216014
254	L	E	0.24155872273433454	47.8262115141709	E	0.44966925127318713	89.03001505957832
255	Y	B	0.013624596980750331	3.2468777064826115	B	0.2012636642404238	47.9631438251354
256	L	E	0.23815070474513245	47.151458032488776	B	0.1321520550523505	26.164785379814877
257	I	E	0.3873427737842909	73.57575988032605	E	0.38430179095943023	72.99812519274377
258	L	E	0.10082247876835937	19.96184257134747	B	0.21119418837922632	41.81433735720302
259	G	B	0.06949701531037056	5.831494554693193	B	0.008706300388955757	0.7305456656372775
260	I	E	0.31582061670304706	59.99012614274378	B	0.22557139163205187	42.84728584050825
261	I	E	0.24052777565588035	45.68825098583447	E	0.2060631290189247	39.141691357144744
262	F	B	0.14353583890050053	32.050117468092765	B	0.13910984471107504	31.061837225535946
263	G	E	0.18487004852221106	15.51244577149873	B	0.1080445667442711	9.066019595511788
264	I	E	0.3778605243825157	71.77460660645886	E	0.3757421110695461	71.37221399766027
265	F	E	0.20399334893957308	45.54967488471727	E	0.29986255424923985	66.95630973831277
266	G	B	0.023614848950943443	1.9815219754736642	B	0.018655261005603274	1.5653629509801708
267	P	E	0.1615707069980975	23.39543837332452	E	0.37239020318509913	53.922101421202356
268	I	E	0.38342369283706246	72.8313304544	E	0.4364367294613746	82.90115676118809
269	F	E	0.1803586376474011	40.272280200288186	B	0.20427353842731338	45.6122383954348
270	N	B	0.06517369819667819	11.005882414473046	B	0.13127787958767284	22.168895525970314
271	K	E	0.3990199264885509	82.79264454710943	E	0.561849804140568	116.57821586112645
272	W	E	0.36318009169999577	96.39525993901289	E	0.4554586013554106	120.88782197175308
273	V	E	0.03960788063711666	6.425982554565808	B	0.17175409836678318	27.865384919026905
274	L	E	0.22278908486701504	44.11001091282031	E	0.20045668872550065	39.68841980076188
275	G	E	0.4422545429655777	37.10957870024162	E	0.46111345698541467	38.692030175646146
276	M	E	0.24093261617706555	50.728362336081155	B	0.11862788289061417	24.977100742618816
277	Q	E	0.26031452121573645	49.24369797838086	E	0.35623591920883607	67.38914883673552
278	D	E	0.38309278639302813	59.521126221884785	E	0.5336738558746957	82.91690698725148
279	L	E	0.37802429942866034	74.84503104388047	E	0.40855828631080626	80.89045510667654
280	L	E	0.2330802345232852	46.147555633265235	B	0.11419918275000335	22.610296192673164
281	H	E	0.4160784370250973	82.59573053385206	E	0.6182669479681876	122.73217184116491
282	R	E	0.5045597484416421	125.7665628965637	E	0.6166993477163155	153.7184794117688
283	V	E	0.39693102395236	64.3980893260309	E	0.3227427060929333	52.361776636517504
284	H	E	0.4281171772273451	84.98554085140027	E	0.5134612784390761	101.92719838294099
285	G	E	0.444191761405557	37.272130699540284	E	0.547575457269492	45.94705661948307
286	G	E	0.3784337204590479	31.754373483718705	E	0.4815228758328892	40.404584511137735
287	N	E	0.3284374177463741	55.463226734830194	E	0.5258106407648183	88.79364290595487
288	I	E	0.41122687582283785	78.11254506254805	E	0.5334729858768862	101.33319366731452
289	T	E	0.40681114113083666	60.23245755583168	E	0.43005560255449105	63.67403251421795
290	K	E	0.3330766728939092	69.11007885875722	E	0.4781077829969708	99.20258389404148
291	W	E	0.3507526013563031	93.09675545198998	E	0.40237019271604924	106.7970965506938
292	V	E	0.30880549657786455	50.100603764792744	E	0.32592850710558885	52.87864099281074
293	L	E	0.37725856426252186	74.69342313833671	E	0.36852081109386037	72.96343538847341
294	M	E	0.24576131704665766	51.74504530417377	E	0.41730028502666905	87.86257501236517
295	G	B	0.12184486011721432	10.224002212435453	B	0.18179814999700017	15.254682766248283
296	G	E	0.2762423559502184	23.179496087782827	B	0.27925887507264563	23.432612207345695
297	A	E	0.22158232512467788	25.792182644512508	E	0.3036330391554001	35.34288575768857
298	I	B	0.1378719651183017	26.188779774221405	B	0.17602014057112225	33.43502570148467
299	G	B	0.11262147614447365	9.450068063282783	B	0.11862297502527311	9.953653834370666
300	G	E	0.28552458792890034	23.958368173114028	E	0.30009155545211713	25.180682417987146
301	L	E	0.3475535588717621	68.81212912102018	E	0.3358756000305406	66.50001005004674
302	C	E	0.06405446858488562	9.062426215389616	B	0.09721825655439686	13.754438937316067
303	G	B	0.10243388762787639	8.595227510855107	B	0.1380678635540456	11.585274430819966
304	L	E	0.39174543396298345	77.5616784703311	E	0.3028868722651136	59.96857183976985
305	L	E	0.2521657958530452	49.92630592094442	E	0.3358818192454218	66.50124139240107
306	G	B	0.01557107774310744	1.3065691334241452	B	0.16272947257228582	13.654630043540502
307	F	E	0.2231694050393599	49.83149645123867	E	0.34729244718171065	77.54693053120417
308	V	E	0.32732222980512815	53.10475856358399	E	0.36865896322606906	59.81123019379745
309	A	E	0.24834596727091776	28.907470590334828	E	0.33037273057078226	38.45538583843906
310	P	B	0.1692602457624897	24.508883586408512	B	0.2809971059434411	40.68838094061027
311	A	E	0.20457743317907512	23.812813222044344	E	0.31931041335826155	37.167732114901646
312	T	E	0.26245900537093153	38.859680335220126	E	0.29946449675701337	44.3387133898434
313	S	E	0.20734168079685944	26.058702442549297	E	0.2935257511319108	36.890316402258556
314	G	B	0.10773966935418902	9.04043565551	E	0.2906367936046773	24.387333351368472
315	G	B	0.11386641660203106	9.554531017076426	E	0.28595167152199996	23.994204757411016
316	G	E	0.22798069393365333	19.12986002797285	B	0.29198324549732513	24.50031412968055
317	F	E	0.25886570381786767	57.802123005491666	E	0.3260071543213886	72.79413748842286
318	N	E	0.21991606079542886	37.13722518652407	E	0.33354607779121576	56.325926156602605
319	L	E	0.15342507320817442	30.376630244486453	B	0.2068901780626684	40.96218635462772
320	I	E	0.1867845049355215	35.47971671250231	B	0.14649816783654762	27.82732698055222
321	P	E	0.23222710133436456	33.62648427321599	E	0.40799099399421623	59.07709593036252
322	I	E	0.26661785650167885	50.6440618424939	E	0.34640179339308447	65.79902065501639
323	A	E	0.2624525835125554	30.54948072086145	B	0.18922609466305285	22.025917418779354
324	T	E	0.2059101467807305	30.487056332354957	E	0.3237528832488572	47.9348518938258
325	A	E	0.17912772045293848	20.85046666072204	E	0.5196250758109567	60.484358824395365
326	G	E	0.2703213373048716	22.682663413251777	E	0.3715866193931807	31.179833233281794
327	N	E	0.4341148250075639	73.30897049902731	E	0.6742102244970365	113.85388061081456
328	F	E	0.332457757680094	74.23449271238819	E	0.45631720056141156	101.89106771335759
329	S	E	0.29097088279899974	36.56922055017829	E	0.44997361746638287	56.552684243175
330	M	E	0.25555129699464635	53.80632558222279	E	0.4072753748590887	85.75183017658114
331	G	E	0.2126745994452926	17.8455256394545	E	0.4791522014096549	40.20566122028414
332	M	E	0.29478630577679543	62.06725668130428	E	0.2776585995891416	58.46101814349376
333	L	E	0.10653027057927239	21.09192827199014	B	0.14371195694917885	28.45353035636792
334	V	E	0.2206575846118327	35.79948652742374	E	0.28979950016797174	47.017070907251735
335	F	E	0.3624354126246033	80.92820328494767	E	0.32925503600457495	73.51935698946154
336	I	E	0.1432390138808653	27.20825068667036	B	0.1559618092983871	29.624945676228627
337	F	E	0.06463479223095955	14.432302757250959	E	0.2490447626223903	55.60920504595353
338	V	E	0.42253418664662873	68.55194644154905	E	0.3492257073791073	56.65837876518637
339	A	E	0.2917751280070966	33.96262490002604	E	0.28855825484707687	33.58818086419975
340	R	B	0.1324002317081125	33.00208175556412	B	0.1455766735932174	36.28644165984537
341	V	E	0.059185145442354536	9.6021979965676	E	0.25397659179332044	41.20516225254831
342	I	E	0.5716197195938555	108.57916573685284	E	0.45763462751646367	86.92769749675227
343	T	E	0.20608256247592197	30.512584200185007	B	0.19085935822932554	28.25863657943394
344	T	B	0.0	0.0	B	0.10789779716618103	15.975347848424764
345	L	E	0.2699681141022886	53.450986911112125	E	0.37616553725178103	74.47701472048013
346	L	E	0.3609389917873257	71.46231098397261	E	0.3413573869499252	67.58534904221568
347	C	B	8.12339336140222E-4	0.1149297692771186	B	0.014294156966469407	2.0223373276160914
348	F	E	0.12746534026332534	28.461735827397916	B	0.1594951458892897	35.6136711256195
349	S	E	0.2102239141286399	26.42094152768746	B	0.23281327104602514	29.259971905064443
350	S	B	0.08312860594864606	10.447603195625836	B	0.1206031026337123	15.157397939004962
351	G	B	0.02213421039599664	1.857281594328078	B	0.16609392380914462	13.936941146825324
352	A	B	0.10091381182706063	11.746367696669859	B	0.16733869883529207	19.478224544428
353	P	B	0.10476331716800788	15.169728325927542	B	0.16564967110624612	23.986072376184442
354	G	B	0.008405574810566335	0.7053117823546211	B	0.09354781720073166	7.849597341313393
355	G	B	0.10454307630288343	8.772209532574948	B	0.10285139784307984	8.630260793012829
356	I	B	0.10702414781025929	20.329236876558753	B	0.05149888852279591	9.782213874905082
357	F	B	0.10864908037160255	24.260253156175132	B	0.0	0.0
358	A	B	0.07974845005914885	9.282719586884927	B	0.08964359940404662	10.434514970631026
359	P	B	0.08644611355386161	12.517397242599163	B	0.15806270512065418	22.887479701470728
360	M	B	0.004662509765384681	0.9816914311017447	B	0.10444983567806576	21.991912902016747
361	L	B	0.053890962428730885	10.669871651264428	B	0.09735688237486922	19.27568914140036
362	A	B	0.08294716604247933	9.655050127344595	B	0.14669090641243682	17.074821506407645
363	L	E	0.15658359465239158	31.00198590522701	B	0.1677238508631721	33.20764523239944
364	G	B	0.0	0.0	B	0.054643187388593945	4.585109853776918
365	T	B	0.04158630832114707	6.157268810029035	B	0.04469181737763192	6.617070480932182
366	V	E	0.18432843301950366	29.905444973084276	B	0.22667568638275884	36.775863358738796
367	L	E	0.24032629144361806	47.58220244292194	E	0.23998825934242554	47.515275467206834
368	G	B	0.011361024024216626	0.953303525872017	B	0.13326590194398222	11.182341832119548
369	T	B	0.03178214250375838	4.705664019106466	B	0.12221350265328723	18.094931202845707
370	A	E	0.27613190156251716	32.141753341877	E	0.3280671071535602	38.18701127267441
371	F	E	0.19814209266866947	44.243147871987205	E	0.2881554223813191	64.34222426352474
372	G	B	0.012565744030880024	1.0543915816311429	B	0.037394392979096774	3.1377635148760104
373	M	E	0.21125139896291908	44.47898205164262	E	0.22983629945953477	48.392032851205045
374	V	E	0.3988285068904964	64.70593695791415	E	0.29365367440818757	47.64237213598435
375	A	E	0.09547371786330265	11.113140759288429	B	0.1813537629939538	21.109578012496225
376	V	B	0.12721843542261554	20.639918962965147	E	0.14570823677324587	23.639704334091412
377	E	E	0.2855338023160878	53.440506441478995	E	0.44831008471180667	83.90571545466173
378	L	E	0.42124423642479414	83.402146369745	E	0.4665008695788273	92.36250716791203
379	F	E	0.29408457597028986	65.66614496840602	E	0.4210009325893436	94.00529823787454
380	P	B	0.23290195942918474	33.72420372534595	E	0.5022794268620395	72.73006100962333
381	Q	E	0.19251481529337688	36.4180276090481	E	0.4424791925874906	83.70378886177559
382	Y	E	0.2531398807111278	60.32576497226887	E	0.5153097180261553	122.80345890281308
383	H	E	0.3342725280421863	66.35643954165441	E	0.4790536749066838	95.0969450057258
384	L	E	0.2076946835360729	41.12147039330708	E	0.46828154251805776	92.71506260315026
385	E	E	0.10052329976475852	18.813940783972203	E	0.43554648749025615	81.51688059867634
386	A	B	0.10172987742734982	11.84135773254352	B	0.16490988507623422	19.195510622873662
387	G	B	0.08616291541293518	7.229930232299391	E	0.23535405040025154	19.748558369085107
388	T	B	0.06515374538063125	9.646663541056263	B	0.1719735457892146	25.46240318955111
389	F	B	0.1028992382988749	22.976370919755777	B	0.09146362302194253	20.422912384569546
390	A	B	0.014714449553680078	1.7127619280483612	B	0.0	0.0
391	I	B	0.08131599206867027	15.445972693443917	B	0.049278100376920764	9.360375166596098
392	A	B	0.04523470656708965	5.265319844409236	B	0.0	0.0
393	G	B	0.0	0.0	B	0.0	0.0
394	M	B	0.0	0.0	B	0.03454595423076312	7.273650663287175
395	G	B	0.031199986851645295	2.6179908967215564	B	0.02870186022732149	2.4083730916745463
396	A	B	0.06688112176644329	7.784962573613999	B	0.16372347251743297	19.057412201029198
397	L	B	0.06881397295103273	13.62447850457497	B	0.11056613465710713	21.89098900076064
398	L	B	0.0	0.0	B	0.13750191370121742	27.224003893704037
399	A	B	0.034295495601782036	3.991995688047429	B	0.15229258489469755	17.726856881742794
400	A	B	0.1047273982719804	12.190269158858518	B	0.17757116215751756	20.669283275135044
401	S	B	0.07181722945789801	9.025989398268623	B	0.15430904689801642	19.393561014142705
402	I	E	0.1686912057282644	32.04289452808382	B	0.1612390688333234	30.627361124889777
403	R	B	0.19252916451794716	47.98981954774351	E	0.33529987400109507	83.57684659351295
404	A	B	0.05179559723353386	6.029007517983342	B	0.0951070455111235	11.070460097494777
405	P	B	0.08996264181492528	13.026590534801182	B	0.23295692445889468	33.732162661647955
406	L	E	0.1917874466165394	37.97199655560864	B	0.21750884005521998	43.064575242533
407	T	B	0.0	0.0	B	0.08474933416859856	12.547986417002702
408	G	B	0.017134625983445104	1.4377664662708787	B	0.051532813641359476	4.324118392646474
409	I	B	0.0849071018997638	16.128104005860134	B	0.17729852057762693	33.67785398372023
410	I	B	0.152941647365152	29.05126591701062	B	0.10696144742408614	20.317326938205163
411	L	B	0.04459660261432602	8.82968135161041	B	0.04745004199164596	9.394633813925983
412	V	B	0.04119494290766079	6.683467537338887	B	0.019308494517061736	3.1326101504480963
413	L	E	0.08427249638941453	16.685111560140182	B	0.12385387550056537	24.52182881035694
414	E	B	0.09511116646645196	17.801005915861147	B	0.05883893566555101	11.012295199164527
415	M	B	0.11983861328845202	25.232020027883575	B	0.1328209269576758	27.96544617093864
416	T	B	0.10109562491954706	14.968218225588137	B	0.22316720544181465	33.04213643771508
417	D	E	0.2141723940223792	33.27596485925706	E	0.4315630820794225	67.05195606267988
418	N	B	0.21204543117895608	35.80811196319031	E	0.3664451972008673	61.88160045131047
419	Y	E	0.16781446852682075	39.99186599462665	E	0.3891838819472339	92.74641090684531
420	Q	E	0.2888543607959829	54.642579431776085	E	0.4199781558673936	79.44726774543484
421	L	B	0.06782004175644213	13.427690067357977	B	0.14837420291408454	29.3766084349596
422	I	E	0.10410771743212482	19.77526092623211	B	0.11426820453820613	21.705245452032255
423	L	E	0.10934452233940936	21.64912197797966	E	0.3995974211077603	79.11629340512546
424	P	B	0.07171559799216842	10.384418589265989	B	0.18363782093368602	26.59075647119774
425	M	B	0.005867537724333405	1.2354100678583984	B	0.004183626607734053	0.880862582258405
426	I	E	0.2130567388569101	40.47012754587007	B	0.10433164035798911	19.817795086000032
427	I	E	0.26563178824773315	50.45675817765691	E	0.23111033083316296	43.8994073417593
428	T	B	0.010582631887192523	1.566864477217725	B	0.042995684166826004	6.365940997740259
429	G	B	0.04172410837423063	3.5010699336816917	B	0.0	0.0
430	L	E	0.3155741894165478	62.480533762582304	E	0.2844818794303041	56.32456730840592
431	G	E	0.2171407260083082	18.22027831935714	B	0.22452646112195887	18.840015352743567
432	A	B	0.0	0.0	B	0.05573255452827644	6.487269347091378
433	T	E	0.13042398372365763	19.31057503012475	E	0.2077748064507708	30.763137843101124
434	L	E	0.46072167671135	91.2182847720802	E	0.4135784031542493	81.88438804050983
435	L	E	0.2763275751461344	54.710096603183146	B	0.1812954634237182	35.894688803261964
436	A	B	0.04771900936755363	5.554492690383243	B	0.06876348293800719	8.004069413984038
437	Q	E	0.4341805143538347	82.1339279003149	E	0.489730906870092	92.6423956526153
438	F	E	0.5921912496664496	132.23038413802155	E	0.5961316923333639	133.11024558111683
439	T	E	0.215072296109025	31.843604161902242	E	0.34077270819233735	50.454807174957466
440	G	E	0.2526392616964529	21.19896044894936	E	0.5230743234075154	43.891166477124614
441	G	E	0.36884568415521846	30.94984135746438	E	0.6615661095075943	55.512012248782234
442	K	E	0.37223894235340527	77.23585814890806	E	0.5747609564963025	119.25715086341782
443	P	E	0.18161694792046568	26.29813405888343	E	0.23971898380393392	34.71130885480964
444	L	E	0.1534985772628156	30.39118331226486	B	0.1552500759147138	30.737962530354185
445	Y	E	0.2385238840683253	56.84262681232261	B	0.19142879261397044	45.6193955678353
446	S	E	0.2141074172347548	26.909020198063985	E	0.2967191111009062	37.291657883161896
447	A	E	0.24211431325052538	28.182106062361154	B	0.22882238412318337	26.634925511938544
448	I	E	0.18618797042905794	35.366404982999555	B	0.19593665371895566	37.21816737391563
449	L	E	0.17880545952625215	35.40169293160267	B	0.09311758566089062	18.436350784999735
450	A	E	0.21894103545100602	25.4847365264971	E	0.3563645201226381	41.480830142275074
451	R	E	0.4528849902448516	112.88611266843171	E	0.5164276997668438	128.72476844388348
452	T	E	0.369560631209182	54.717147056831486	E	0.2689546955782629	39.82143222731761
453	L	E	0.2508883925005897	49.673392831191755	B	0.20529732437559828	40.6468172531247
454	A	E	0.3716650591737898	43.26181288782913	E	0.49113816037299973	57.16848186741717
455	K	E	0.5061621032029917	105.02357479358875	E	0.6369906048397256	132.16918059819466
456	Q	E	0.428410281912749	81.04237302943473	E	0.6140400872147939	116.15796329842254
457	E	E	0.34044047225260554	63.71683878679765	E	0.6008628768477824	112.45749603083095
458	A	E	0.3247187314825878	37.79726034457322	E	0.6022293507220713	70.09949642404911
459	E	E	0.4490599491741612	84.046060087436	E	0.5791182838671187	108.38777800856994
460	Q	E	0.47748882183976876	90.32656042742904	E	0.5665508649045083	107.17442711398584
461	L	E	0.37120968606624893	73.49580574425663	E	0.33086669144233005	65.50829623866693
462	A	E	0.3563215550615402	41.47582900916328	E	0.5230484301085204	60.88283726463178
463	R	E	0.3413742718161159	85.09095099288504	E	0.6267441272780835	156.22224116533508
464	S	E	0.28617398341947575	35.966346236159715	E	0.5678540687165835	71.36789935630021
465	K	E	0.34359616506771473	71.29276828990014	E	0.6498765620967666	134.8428878694581
466	A	E	0.36037223727295176	41.94732841857159	E	0.6148295207435807	71.56615621455279
467	A	E	0.3419271681958163	39.80032237799302	E	0.46168873292661894	53.74056851265845
468	S	E	0.3860602319892044	48.52004995640321	E	0.6142371614577233	77.19732645200668
469	A	E	0.3115864149150471	36.26865869611149	E	0.40496105364792045	47.137466644617945
470	S	E	0.361681166703109	45.45608903124674	E	0.6720440701316897	84.46249873415076
471	E	E	0.372573365005739	69.73083099447412	E	0.6998272263902408	130.97966369119746
472	N	E	0.4145614225624528	70.0069874281214	E	0.755178646167402	127.52701797828918
473	T	E	0.3962198684807081	58.66431372725364	E	0.6103764718109386	90.37234041632756
>1kqgC
1	M	E	0.40340066150198733	84.93600927924344	E	0.5434341964810742	114.42007006909017
2	S	E	0.4563971500512507	57.35999381844119	E	0.7336586293140208	92.20621653218615
3	K	E	0.45643204183217684	94.70508435975837	E	0.601977283270075	124.90426650570788
4	S	E	0.34893549401092544	43.85421288729311	E	0.5172007795402203	65.00179397261489
5	K	E	0.44023419644130196	91.34419341960574	E	0.5352049709868436	111.04967943006018
6	M	E	0.2593830615069046	54.61310360027877	E	0.38304194381846357	80.6494812709775
7	I	E	0.18224394798781057	34.617237920284616	B	0.2107650123496237	40.034814095811015
8	V	E	0.3437921007536965	55.77683042627972	E	0.3877075153240359	62.90166728617159
9	R	E	0.30036527438952965	74.86904829433416	E	0.3758659208858166	93.68833943999864
10	T	E	0.0948818623014639	14.048208532354746	B	0.14129856751282305	20.92066590594858
11	K	B	0.20135097723728884	41.77831426696506	E	0.27762436847427574	57.604280214727474
12	F	E	0.403369123974012	90.06829169215713	E	0.4882543945881366	109.02232376758501
13	I	E	0.41227751790465467	78.31211452598914	E	0.5338049806447203	101.39625607346461
14	D	E	0.06912093316881673	10.739319386439057	E	0.2192279829862859	34.06145171657924
15	R	E	0.18032507206479095	44.94782746286979	B	0.21703764136250814	54.098802486018776
16	A	E	0.38035804161307185	44.27367604376157	E	0.4363354800821855	50.78944988156639
17	C	E	0.16202581589022572	22.92341243214913	E	0.3050767409263433	43.16225730625904
18	H	B	0.00459198536413466	0.9115550146343713	B	0.1282104640371657	25.451059216017764
19	W	E	0.38250340136399635	101.52405279003192	E	0.2791845995947434	74.1011764244368
20	T	E	0.4391029069249824	65.0135763993129	E	0.3198201286952724	47.35256825462203
21	V	B	0.052759605238823656	8.559718353946751	E	0.224524555667858	36.42686391155328
22	V	B	0.15607921411664394	25.322291698284314	B	0.25525759555585165	41.41299230298137
23	I	E	0.37717832084042474	71.64502204363868	E	0.3576265945516323	67.93117163508255
24	C	B	0.07521723677974451	10.641734659598253	B	0.05966304324634944	8.441127358493517
25	F	E	0.11156772076471598	24.91195636955343	B	0.20887446296311957	46.63957883503497
26	F	E	0.424094965787521	94.69616491069556	E	0.3538141277018035	79.0031565745357
27	L	E	0.27720054915618275	54.88293672743263	E	0.21579513317080232	42.72527841648715
28	V	B	0.0	0.0	B	0.007217310430530227	1.170936444249224
29	A	E	0.18741755052330575	21.81540288091279	B	0.15188792115655725	17.679754022623264
30	L	E	0.4906756110107448	97.14886422401737	E	0.4012008172680732	79.43374981090582
31	S	B	0.07262521410895031	9.127536909212877	B	0.0	0.0
32	G	B	0.0899407330087212	7.5469269067617955	B	0.04047461718003656	3.3962251275768676
33	I	E	0.3866786604981397	73.44961156162164	E	0.38147768470976157	72.4616862106192
34	S	E	0.2193708336297912	27.57052637059216	E	0.2553130618420658	32.08774561231083
35	F	B	0.06660392962079763	14.871991445027902	B	0.2172693393054445	48.5140707735127
36	F	E	0.2111369097729187	47.144760583195016	E	0.3519139277251194	78.5788609217419
37	F	E	0.4499196071951518	100.46254909060544	E	0.3672539002848807	82.00412339461101
38	P	B	0.12840054811399254	18.592399366906122	B	0.2999680083301162	43.435367606200835
39	T	E	0.24344075249270578	36.04383781407002	E	0.46301513619508655	68.55402106504451
40	L	E	0.23381900081758444	46.29382397187354	E	0.3107541101100565	61.52620626069009
41	Q	E	0.2642636132383816	49.99074771630465	E	0.4383183155604632	82.91667575457282
42	W	E	0.3248754706872526	86.22844742981059	E	0.49089610888370117	130.29364521991198
43	L	E	0.28619992732439264	56.6647236109565	E	0.23752494628147003	47.02756411426825
44	T	E	0.15651254488315286	23.173247395399613	E	0.34074306366364737	50.450418006039634
45	Q	E	0.19888183841833473	37.62247737359638	E	0.4888499232544333	92.47573998204115
46	T	E	0.2287751771637394	33.87245273086326	E	0.23593444309490388	34.93245364463147
47	F	E	0.22416636368891368	50.05410734809753	E	0.25604804139003207	57.17296716198026
48	G	B	0.0922972729717165	7.744664175056731	B	0.2647701646021082	22.2168645117629
49	T	E	0.26241369999145403	38.85297242073469	E	0.34713412073554206	51.39667791610436
50	P	E	0.15364315124893177	22.24752830084532	E	0.2799821267637478	40.541411955390686
51	Q	E	0.2200882224886191	41.63408904817207	E	0.4394639560047461	83.13339655741781
52	M	E	0.38850560146971097	81.79985438944765	E	0.38587150224880706	81.24524479848633
53	G	E	0.09343763769475985	7.840352178967299	E	0.20313687771706718	17.045215409239105
54	R	E	0.24789768106192428	61.790975981495244	E	0.5437643149085712	135.53869313411047
55	I	E	0.3676134874920875	69.82818194912201	E	0.45689422588823536	86.7870582074703
56	L	E	0.28423208391391913	56.27511029411685	E	0.32187666120435393	63.72836015185004
57	H	B	0.07115253540915709	14.124489804071773	B	0.19607591453834783	38.92302979500742
58	P	E	0.2129018920112702	30.828193963231925	E	0.4413811875351882	63.91199595509525
59	F	E	0.4828605094432826	107.81792315359057	E	0.5101471222130226	113.91075091894581
60	F	E	0.1788117204665876	39.926869062984345	E	0.30561411475008615	68.24057568254673
61	G	B	0.0170784756902672	1.4330548951703208	B	0.2006281129757549	16.83470495979559
62	I	E	0.4399497419180837	83.56845347734	E	0.3985027417761018	75.69559580037053
63	A	E	0.31712255860884614	36.91306582206969	E	0.3829209206112095	44.57199515914479
64	I	B	0.10019123197788805	19.031324514199834	E	0.2984408613324558	56.68884161009997
65	F	E	0.2665223742695369	59.51178095064489	E	0.2624337322794152	58.598828080670614
66	V	E	0.36668224506434455	59.490527439239266	E	0.24662704264857405	40.012771399304654
67	A	E	0.18096630648989803	21.06447807542413	E	0.21139361889796215	24.606217239722795
68	L	E	0.1870676561177285	37.03752523474907	E	0.2539783991572631	50.28518324914653
69	M	E	0.3465951221379587	72.9756029661472	E	0.2223873342471182	46.823653225730745
70	F	E	0.4263921221731934	95.20909696005235	E	0.2543713431145481	56.79857720404745
71	M	E	0.18847099185059968	39.68256733414376	E	0.21594449571118013	45.46711357198898
72	F	E	0.350933264016865	78.35988852232578	E	0.24982899098033728	55.78431539599951
73	V	E	0.3416748132593153	55.43332170319132	E	0.310820394030606	50.427500727525526
74	R	E	0.34313431720624044	85.52965990682749	E	0.4117266190265059	102.62697705854686
75	F	E	0.34605079539676353	77.26968210414333	E	0.3065324259196375	68.44562538359585
76	V	E	0.41695967302544934	67.64753735164891	E	0.342723279681378	55.60342489550677
77	H	E	0.37016459487060704	73.48137372776421	E	0.4072462957057231	80.84246216054309
78	H	E	0.43748945104792625	86.84603092752384	E	0.5232025420067308	103.86093661375612
79	N	E	0.40407148807482046	68.23555219119493	E	0.4757544919847634	80.34066106146699
80	I	E	0.34275857090280026	65.1069905429869	E	0.39742777452042455	75.49140577015464
81	P	E	0.2931569411517041	42.449125078766755	E	0.36566699547857284	52.94858094529735
82	D	E	0.34737200661861534	53.971188668334264	E	0.5595875505619461	86.94311773080956
83	K	E	0.39130335749506995	81.19153364665206	E	0.622637180063019	129.19098849127582
84	K	E	0.3259673650616013	67.63496857663165	E	0.5525348808575832	114.64546242913994
85	D	E	0.27794004378155146	43.18354460233965	E	0.24241967606850462	37.664745070763566
86	I	E	0.34526762091459473	65.58358459272726	E	0.2334641829791621	44.34652155689184
87	P	E	0.35037078045034553	50.73368900921004	E	0.47917168077232997	69.38405937583339
88	W	E	0.20725674196789978	55.010084453119966	E	0.2696124907724035	71.56054730081135
89	L	E	0.26060114752792074	51.59642119905303	B	0.1673606607994616	33.135737231685404
90	L	E	0.34194423190049944	67.70153847397988	E	0.36841173740530603	72.94183988887654
91	N	E	0.29318740051944236	49.510556325718234	E	0.45969595637677146	77.6288561533454
92	I	E	0.11184206209874734	21.244399695657055	B	0.1242972104973517	23.610255133971954
93	V	E	0.23626295579577367	38.33130194830632	E	0.29218602478557765	47.40426066121212
94	E	E	0.28261116820173227	52.893506240636206	E	0.4217862865660465	78.94152139370127
95	V	E	0.2882524539522645	46.766078129215394	B	0.1541016278702828	25.001448105674683
96	L	E	0.3037464115128302	60.138752015425254	B	0.12140844818725419	24.03765865659446
97	K	E	0.3919767639126151	81.3312587442285	E	0.4499603622108158	93.36227555512218
98	G	E	0.418238213178764	35.09436846783009	E	0.4475893694882229	37.557223993756786
99	N	E	0.5045092601206975	85.1964787565822	E	0.4987793320579025	84.228865804618
100	E	E	0.41356337830238055	77.40252188307355	E	0.6291415531031834	117.7501330787918
101	H	E	0.4024629969275606	79.89292952009005	E	0.5764841955387756	114.43787765640234
102	K	E	0.4018957776551883	83.38935490567502	E	0.5605913663654072	116.31710260715835
103	V	E	0.3620209755360938	58.73428307097586	E	0.4747702496910776	77.02672530988043
104	A	E	0.3608000245675731	41.99712285966551	E	0.45184005933306093	52.594182906368296
105	D	E	0.3043339810601343	47.28437063731307	E	0.5272553717134689	81.91966710312167
106	V	E	0.24813011653256611	40.25663010624353	E	0.3563267453692224	57.81045116870264
107	G	E	0.2560889528923256	21.48842403719504	E	0.42144911454194983	35.36379520121501
108	K	E	0.33559237828676025	69.63206257071988	E	0.48705120583465267	101.05825469863208
109	Y	E	0.2058342002644959	49.052348265032016	E	0.24543814350838455	58.49036397948312
110	N	E	0.1693468721811575	28.597606305232066	E	0.24127890229433369	40.74476823044413
111	A	E	0.24973959221949976	29.069688534349773	E	0.3097384474602248	36.05355528437016
112	G	E	0.22721190505285757	19.065350952985277	E	0.40774143773914107	34.21358404069132
113	Q	B	0.03114720895364867	5.892117517761719	B	0.12029468595771417	22.756145742620788
114	K	E	0.17587422602880895	36.49214315871757	B	0.21656041777844456	44.934121084849465
115	M	E	0.3951542776892133	83.19973316746386	E	0.3392266504642751	71.42417125525313
116	M	E	0.19628618632664602	41.32805653107532	E	0.33519475671133936	70.5752560255725
117	F	B	0.0	0.0	B	0.23581600873435435	52.655356590293984
118	W	E	0.38976286503760244	103.45085963828045	E	0.405997493314454	107.75985467552239
119	S	E	0.36152938189913475	45.437012717083256	E	0.5325495504867401	66.9308275051735
120	I	B	0.028988977760452964	5.50645632559804	E	0.38800121334239895	73.70083047438868
121	M	E	0.15452203074513826	32.53461357338886	E	0.3288439774169468	69.23809944513816
122	S	E	0.42072369829686007	52.87655440194938	E	0.47997017419414023	60.32265149271955
123	M	E	0.23684445158769668	49.86759928178954	E	0.29771846577556743	62.684622969045726
124	I	B	0.12749006795784473	24.216738408592605	B	0.1504993657228772	28.587354519060522
125	F	E	0.4567412276885455	101.98574873057532	E	0.44269427682412454	98.84920507205877
126	V	E	0.30377431212000694	49.28434439834993	E	0.29985769392182504	48.648912261876895
127	L	E	0.1344820692962795	26.626104899970382	B	0.13000414196665222	25.739520067977473
128	L	E	0.28032197335455	55.500947504467355	E	0.23645034946567306	46.81480469070861
129	V	E	0.530310275874083	86.03753915781122	E	0.3318921150668326	53.84617674844292
130	T	B	0.06159916631744081	9.120372564960286	B	0.04746662270157587	7.027908157195323
131	G	B	0.0	0.0	B	0.03325595848204724	2.7905074762285835
132	V	E	0.41635803843608316	67.54992815587013	E	0.3548036846089617	57.56334979095795
133	I	E	0.3999397651887015	75.96855839759385	E	0.2967070754107749	56.359508974276686
134	I	B	0.04586944500363638	8.71290107844073	B	0.17228598674062745	32.72572318138218
135	W	E	0.24693543789037034	65.5416039248621	E	0.34336213896780393	91.13517892483452
136	R	E	0.4859531627903841	121.12868535713113	E	0.5510833325334427	137.3630314672859
137	P	E	0.32360520112928903	46.858033123521054	E	0.5105272253253033	73.92434222710392
138	Y	E	0.20271453998087025	48.30890202284119	E	0.41872458035199767	99.78625474368457
139	F	E	0.1797882757202064	40.14492408556488	E	0.31700911364330003	70.78496498541246
140	A	E	0.2580798039388403	30.04048917848101	E	0.44046173633938335	51.269746109904226
141	Q	E	0.25637982754665534	48.499371977000784	E	0.5306035550334218	100.3742745056724
142	Y	E	0.12393997265310411	29.53613488296124	E	0.43080134113084156	102.66426760489085
143	F	E	0.254691243873822	56.87000784458572	E	0.2837470741162752	63.35788417942309
144	P	E	0.19626786319833905	28.419586591119497	E	0.3613549585807131	52.32419800248726
145	M	E	0.1624496031910932	34.203763951884675	E	0.3725408432891206	78.43847455452435
146	Q	E	0.17307322240246495	32.74026148187429	E	0.5214946565185944	98.6511441736225
147	V	E	0.2684778331278708	43.557843646665766	E	0.3888530993099233	63.08752683204196
148	V	B	0.022394638196817057	3.6333061010515997	B	0.044354049223407216	7.196000946005587
149	R	E	0.18832706740661542	46.94240482177296	E	0.3393831553112219	84.59464529287516
150	Y	E	0.47125436921113	112.3046287267044	E	0.4568817022409496	108.8794784610407
151	S	B	0.04821326150757284	6.059442706271755	B	0.10820718976502039	13.599479609667764
152	L	B	0.14849178178988137	29.399887876578614	B	0.1409800539040203	27.91264087245698
153	L	E	0.3259290719230525	64.53069695004517	E	0.4083613670444386	80.8514670611284
154	I	E	0.3488990238597517	66.27336958215983	E	0.36571673886955613	69.46789454827218
155	H	B	0.06041858357099099	11.993693024677421	B	0.16172263115863422	32.103559511300475
156	A	E	0.07571885293408043	8.813674481526963	E	0.21371954608388988	24.876955164164784
157	A	E	0.37400693827550835	43.534407615269174	E	0.4477450965673154	52.117529240435516
158	A	E	0.11876315364014467	13.82403108371284	E	0.26630553649348976	30.99796444784221
159	G	B	0.042377615473118066	3.5559057143493367	B	0.10717327981443409	8.992909909229164
160	I	E	0.46953224983726677	89.18765085658882	E	0.4123343094400085	78.3229020781296
161	I	E	0.44205851139390173	83.96901423927163	E	0.3771393153365631	71.63761294818015
162	L	B	0.1615115059272489	31.97766305853601	B	0.20148262355784288	39.89154463821731
163	I	E	0.1839615117180557	34.94348915084468	E	0.2477442946023421	47.05902875971488
164	H	E	0.3861281335302378	76.6502957870875	E	0.3194527826976642	63.414571893313315
165	A	B	0.021382033380756685	2.488868685520078	E	0.2543747407348132	29.609219821532257
166	I	B	0.10788114598529103	20.49202367990603	B	0.18810617233009808	35.73076743410213
167	L	E	0.2793875130609721	55.31593371094187	E	0.27301793391526685	54.05482073588369
168	I	E	0.27578167690553246	52.38472952820589	E	0.23542083876095418	44.71818832264324
169	H	B	0.0	0.0	B	0.032139090930437514	6.379930940601151
170	M	E	0.12635450234593024	26.603940468935612	B	0.15266867345026594	32.1443891949535
171	Y	E	0.367356752255537	87.54478763001703	E	0.333116734438886	79.38504898413092
172	M	E	0.15192787772109193	31.988414654175905	B	0.16307116509303884	34.334633810339334
173	A	B	0.010786890020608328	1.2555939983988094	B	0.06778577679304315	7.890264418710223
174	F	E	0.29790626807008436	66.51949059736913	E	0.46733272584992436	104.35072435502961
175	W	E	0.4353056593502177	115.53882810473479	E	0.46988003941157375	124.71556006061991
176	V	E	0.18947489961813838	30.74040771404677	E	0.33688212258259076	54.65575556779953
177	K	E	0.3220561724743912	66.82343522671144	E	0.5392384391138091	111.88658373172426
178	G	E	0.2667924052569629	22.386550725111757	E	0.527883521074473	44.29470625335903
179	S	E	0.1563139731052282	19.645540139865084	E	0.3454081436326087	43.41089549174626
180	I	E	0.2336146846905812	44.3751093569759	E	0.3290970821191152	62.51199074852593
181	K	E	0.3641618243988749	75.55993694452256	E	0.574596196643342	119.22296484152704
182	G	B	0.12285010594267086	10.308352389649512	B	0.12063226220689659	10.122253121780693
183	M	E	0.17357313960266268	36.54582454334063	B	0.15483049923594422	32.599561614128056
184	I	E	0.26994063142210734	51.275222938629284	E	0.2485242058873799	47.207172908307804
185	E	E	0.23353145477877116	43.70774707639481	E	0.2992496179905295	56.007558503107504
186	G	B	0.12037431213260484	10.100608531046872	B	0.16228447702356832	13.617290467047617
187	K	E	0.31068678064941957	64.46440011694807	E	0.4460360744391121	92.54802508537136
188	V	E	0.21371593657800703	34.673273550415864	B	0.16962073183258042	27.519267532517848
189	S	B	0.12296634407836987	15.454410123769525	E	0.23321017092277863	29.309854281574818
190	R	E	0.24469843682779774	60.993532363696865	E	0.35169720969738394	87.66404648916992
191	R	E	0.35416309204772234	88.27869232381526	E	0.5599409702200382	139.57088623704672
192	W	E	0.23795461453228367	63.157913789158734	B	0.2317621774114221	61.51431712853966
193	A	E	0.0949017810385008	11.046567312881495	B	0.052504115108686356	6.1114789986510925
194	K	E	0.33437023458652704	69.3784799743585	E	0.40724656163683176	84.49958907402623
195	K	E	0.3939569793265427	81.74213364046436	E	0.5104304647473176	105.90921713042093
196	H	E	0.1653616180831718	32.82593480569043	E	0.2803903729378393	55.66029293189048
197	H	E	0.1520760068571335	30.18860812120957	E	0.26539456894626806	52.68347588152367
198	P	E	0.24081797391728443	34.870442623222786	E	0.49067163290982874	71.0492524453432
199	R	E	0.29296988246427735	73.02567290304577	E	0.3747917680710029	93.42059610937818
200	W	E	0.15865961338751036	42.111434585313006	B	0.1785795565725613	47.39858590548923
201	Y	E	0.19407434070283233	46.24985613289197	B	0.1662037571383899	39.608017363649694
202	R	E	0.2980357123204699	74.28838165300031	E	0.5010748700407268	124.89792210635156
203	E	E	0.2759169568697518	51.64061764774275	E	0.40896174147176556	76.54127953385564
204	I	E	0.18464907347777187	35.074091507102764	B	0.24338082116927762	46.23018698110428
205	E	E	0.2230694255350873	41.74967368314694	E	0.4179343070980503	78.2205849164711
206	K	E	0.3506333844783595	72.75292094541481	E	0.7109912053203317	147.52356519191562
207	A	E	0.27914386392233725	32.492345760560056	E	0.5364673228855416	62.44479638387704
208	E	E	0.3140171951173856	58.771458238169885	E	0.5976562724968515	111.85734796051072
209	A	E	0.3058362754770053	35.59934246552342	E	0.5700794766293944	66.35725107966151
210	K	E	0.40509611993515593	84.0533939253455	E	0.6074059516584948	126.03066090962108
211	K	E	0.4340652861484578	90.06420622294351	E	0.6585795233867139	136.64866530750928
212	E	E	0.41903932487203877	78.42740004305077	E	0.6232201803812318	116.64188896015135
213	S	E	0.32321965979668293	40.62224684324711	E	0.6130248895229552	77.04496811524501
214	E	E	0.37113510651079695	69.46164653456076	E	0.6972130976752322	130.49040336089647
215	E	E	0.4548245875594235	85.1249698076217	E	0.7720538121894489	144.49759148937724
216	G	E	0.4012437407429656	33.66836228574224	E	0.6015743892365389	50.47810700083798
217	I	E	0.35788357961329476	67.97998594754533	E	0.5975666764015857	113.50779018248119
>1lnqA
1	M	E	0.46374533279022395	97.64157981898165	E	0.525439026133444	110.63118695239663
2	V	E	0.4369987717927958	70.89868073566319	E	0.4866624536901104	78.95611648668351
3	L	E	0.4703737141935471	93.1292916731804	E	0.47733856687258003	94.50826285510212
4	V	E	0.4210016257771912	68.3033037660915	E	0.42797276736044154	69.43430177655804
5	I	E	0.31964290583446775	60.716169963257144	E	0.36118269385101	68.60665269699935
6	E	E	0.39749869258651427	74.395855304492	E	0.45034447595646615	84.2864721200122
7	I	E	0.4386542707163684	83.32237872257417	E	0.2336492047238634	44.38166643729785
8	I	E	0.43342521148804486	82.32911892215412	E	0.29156702449643107	55.38315630309708
9	R	E	0.43609605499114745	108.70130266709342	E	0.47680016067501874	118.84720804985517
10	K	E	0.5621066211851122	116.63150282969895	E	0.47593024170851406	98.75076585209959
11	H	E	0.5141356927772707	102.061076373216	E	0.44724043623818066	88.78169899764124
12	L	E	0.4012629063200889	79.4460428223144	E	0.2790953156588017	55.258081547286146
13	P	E	0.3947528959358704	57.160219331514035	E	0.3951669193254378	57.2201699183234
14	R	E	0.5568112496276683	138.79077208219257	E	0.48099562164019505	119.89296865003502
15	V	E	0.4525140275787567	73.41587583437749	E	0.41600644667437126	67.49288590844999
16	L	E	0.3799954887160749	75.23530681089568	E	0.36490044791060583	72.24663968182085
17	K	E	0.37872881433488764	78.58244168634585	E	0.6025212870968943	125.01714185973461
18	V	E	0.4405101591771277	71.4683682248972	E	0.35397038360021515	57.42815503529891
19	P	E	0.3427289508605418	49.62715208460645	E	0.5312102085230108	76.91923819413198
20	A	E	0.34330732222328214	39.96097230679004	E	0.5168608162938185	60.16259901660048
21	T	E	0.356615464530074	52.80048567832275	E	0.49581345350340633	73.41013992571435
22	R	E	0.5363259125319643	133.68459695771742	E	0.4741362642933775	118.18320523776728
23	I	E	0.4604577773521885	87.4639548080482	E	0.4758470239200333	90.38714219361032
24	L	E	0.425518317754062	84.24837173212674	E	0.40557975186994694	80.3007350727308
25	L	E	0.4640274910672858	91.87280295641192	E	0.31852962917476046	63.06568128031083
26	L	E	0.42565988288942064	84.27640021327639	E	0.3220468187796468	63.76204965018228
27	V	E	0.399660951738902	64.84099281011946	E	0.2690870695221035	43.65668615926607
28	L	E	0.34462779940496496	68.23285800418901	E	0.2577029306531572	51.0226032400186
29	A	E	0.2797784847451811	32.56621562433908	E	0.3305661663141321	38.477901758964975
30	V	E	0.3003155649025815	48.72319724979482	E	0.3526332299724124	57.21121523072419
31	I	E	0.3546508926246591	67.36593705405399	E	0.3063815541038616	58.19717620202851
32	I	E	0.40844726206113735	77.58455742851304	E	0.4516189499154492	85.78501953643958
33	Y	E	0.46009241232295645	109.64462278068375	E	0.42754819934587185	101.88901138611472
34	G	B	0.2034116975473862	17.068275541201174	B	0.18073506177485354	15.16547903352796
35	T	E	0.22793067167158904	33.74741524769547	E	0.27494376725460357	40.70817417971661
36	A	E	0.4369878810798839	50.86538935769849	E	0.4140261242524502	48.19264086298521
37	G	E	0.11095938407826283	9.310601918007034	B	0.12291080347135672	10.313445519281542
38	F	B	0.1826524937049177	40.784475319371076	B	0.20649839945430754	46.109027614152325
39	H	E	0.3340976210811478	66.32171876081865	E	0.27137609300579363	53.87086822258009
40	F	E	0.5556042093947707	124.06086391575835	E	0.5629705463430775	125.70569329294578
41	I	E	0.169107441666323	32.12195854451805	E	0.3114328783773174	59.15667524777144
42	E	E	0.22819472627377113	42.70892496939901	E	0.38359636336108976	71.79389536666156
43	G	E	0.3147987794947771	26.414765587406745	E	0.6942323653489095	58.25303777642699
44	E	E	0.27862334794443927	52.147145801281255	E	0.4085806604960513	76.46995641844096
45	S	B	0.1229159147639818	15.448072167537234	E	0.19353780558614597	24.323831406066827
46	W	E	0.2635280746238227	69.94562156665503	E	0.4246539101500324	112.7116408320216
47	T	E	0.2555253808211361	37.83308788437741	E	0.3786248609271835	56.05919690887879
48	V	B	0.07855497325904393	12.744758861547288	E	0.30890398654948914	50.11658277778912
49	S	B	0.032518028472939164	4.086865818478994	B	0.04901329874578084	6.159991386369736
50	L	E	0.23193493910981772	45.92079859435281	E	0.27554502007927606	54.55515852549587
51	Y	E	0.061081622247885894	14.556361397893687	E	0.2939101447090833	70.04172658562163
52	W	B	0.0	0.0	B	0.10423043683790148	27.664842545515814
53	T	E	0.09496925389314001	14.06114773141831	B	0.07314660838971396	10.83008683818105
54	F	E	0.225218697054583	50.28908286531784	E	0.2813423222210232	62.820927128732265
55	V	B	0.0	0.0	B	0.10330525800671123	16.76024505900883
56	T	B	0.0	0.0	B	0.09822751987613834	14.543566592861042
57	I	E	0.2152006645717775	40.877366235409134	B	0.1259406612795006	23.922428610041138
58	A	E	0.159932817764446	18.616179987781518	B	0.12024451830704629	13.996461930940189
59	T	B	0.0392904846605521	5.817349158841344	B	0.17067257055172047	25.269780795887733
60	V	B	0.04688131033074444	7.606023788059979	B	0.08652085743086332	14.037143909583266
61	G	E	0.14856155401300436	12.465799997231196	B	0.11959228641688782	10.034988753241057
62	Y	E	0.13274130975649148	31.633581528069485	B	0.2449082900098522	58.36409459224788
63	G	B	0.11103468638969063	9.31692053495894	B	0.2771043416183864	23.2518253051988
64	D	E	0.28671917847687256	44.54755875995169	E	0.4915989182964604	76.37972393572106
65	Y	E	0.1744884804901643	41.58234978561106	E	0.27183571139002427	64.78116838135668
66	S	B	0.15003374093857547	18.856240561160167	E	0.43737794372074673	54.96965996682345
67	P	E	0.3076952982070167	44.55427918037602	E	0.4410893794482866	63.8697421441119
68	S	E	0.2175518734592709	27.34191945636117	E	0.5168339758530167	64.95569408520714
69	T	B	0.1271142403677826	18.820534428853893	E	0.317837653997889	47.05904305092744
70	P	E	0.2941601496883557	42.59438967487391	E	0.6424991513695456	93.03387711831022
71	L	E	0.34840147066973415	68.98000717790066	E	0.6212747977721825	123.00619721091442
72	G	B	0.09569196023798035	8.029512383568932	E	0.23256735791498548	19.51472700264643
73	M	E	0.2320530588593591	48.858771542838056	E	0.265115992065752	55.82017212944408
74	Y	E	0.43026347680462296	102.5360891573097	E	0.46612871291875757	111.08313357566912
75	F	E	0.3037881414435333	67.83285410292655	E	0.38548343916155403	86.0745971303834
76	T	B	0.03269566219154112	4.840919744079578	B	0.0505051033583572	7.477785603238368
77	V	E	0.20978837474762202	34.036065919054195	E	0.22275118280990042	36.13915189907824
78	T	E	0.3688139927581997	54.60659976777905	E	0.3429037321201692	50.770326577712254
79	L	B	0.08846406488134259	17.51500020585702	B	0.24857427737651452	49.215221177776115
80	I	E	0.18213010077897096	34.595612642965534	B	0.16966440585824497	32.22775389277363
81	V	E	0.40775123851281464	66.15356093631905	E	0.32125617564649833	52.120601936887894
82	L	E	0.45783359211666136	90.64647290317778	E	0.34714869412677174	68.73196995015954
83	G	B	0.044484882269881676	3.7327264712657713	B	0.18379874677274904	15.422552841701371
84	I	E	0.24126270635793848	45.827851072690414	E	0.2147337167156867	40.788669490144684
85	G	E	0.34663510210582194	29.08615141769952	E	0.196133379916446	16.457551908788982
86	T	E	0.24189782864374892	35.81539250899347	E	0.2939348262172784	43.51999036973024
87	F	E	0.2712184818312603	60.56037480810211	E	0.3891904593760164	86.9023376740707
88	A	E	0.2981426121165939	34.70380005037153	B	0.22235088065375505	25.88164250809709
89	V	E	0.26562432748570514	43.094890891280805	E	0.3557316453519613	57.7139021419022
90	A	E	0.23694995491220017	27.5809747517801	E	0.2428131203240681	28.26344720572153
91	V	E	0.21177821613999975	34.35889778655356	E	0.3127800209901077	50.745430605435075
92	E	B	0.18373075752478132	34.387048578338074	B	0.26784105981056977	50.12913275414624
93	R	E	0.33085573893508435	82.46910148695912	E	0.31214134020370676	77.80435045917595
94	L	E	0.3553805808818046	70.36180120878849	E	0.3492570515320972	69.14940363283992
95	L	E	0.25809063158789747	51.09936414808782	B	0.17475481942565624	34.59970669808568
96	E	B	0.1983771073680609	37.128259415006276	E	0.18965076987182317	35.495038089210425
97	F	E	0.34113860447266464	76.17283899270129	E	0.2468085929330959	55.10989071603098
98	L	E	0.4160768689991281	82.37905929313737	E	0.36523540420965517	72.31295767946963
99	I	E	0.22637667568964437	43.00024954724795	E	0.2529536129818253	48.04853878589771
100	N	E	0.33239681423688183	56.131850020182235	E	0.3942920569386323	66.58409965522684
101	R	E	0.5112247394982246	127.42787856732745	E	0.5524259464112912	137.69769140247843
102	E	E	0.4211128669938879	78.81548418657606	E	0.470366970696935	88.03388223563836
103	Q	E	0.34600455960525556	65.45368254052619	E	0.33471512139662674	63.318059514599874
104	M	E	0.4064533101260582	85.57874444704156	E	0.35236250196401503	74.18992478852337
105	K	E	0.48275441289743415	100.16671313208862	E	0.4869502347154434	101.03730420110736
106	L	E	0.3739231180633187	74.03303814535647	E	0.37229210413108127	73.71011369691279
107	M	E	0.33696079546220037	70.94709548456629	E	0.46940953709608324	98.83417803558034
108	G	E	0.3188028685455536	26.750748699657404	E	0.5258488937292749	44.12398067282346
109	L	E	0.33087142685507276	65.50923380303585	E	0.5098937171602378	100.95385706055548
110	I	E	0.40025466159534834	76.02837297003641	E	0.4512182446187079	85.70890556532356
111	D	E	0.3926505480550933	61.006115651319845	E	0.4646438868808006	72.19172070466999
112	V	E	0.3458902896746463	56.11724059681462	E	0.34744559052007107	56.36957260597633
113	A	E	0.287952375329925	33.517656488403276	E	0.37767093717872724	43.960897087603854
114	K	E	0.3683312909593835	76.42505956116248	E	0.38225479213874847	79.31404682086892
115	S	E	0.24573771239320316	30.884315693577776	E	0.4558836977628288	57.295463134832325
116	R	E	0.22595764473660712	56.32220252704669	E	0.4350271663637215	108.43487148782123
117	H	E	0.15338100138422145	30.4476625847818	B	0.0779562821475191	15.475101569104014
118	V	E	0.21047354766321935	34.14722837288071	B	0.0698142851443147	11.326669621813618
119	V	E	0.19520578135392075	31.670185966860103	B	0.10845060149828517	17.595025587081786
120	I	E	0.14983056391113414	28.460315614919928	B	0.05102239864643188	9.691704622889734
121	C	B	0.11479168546304015	16.24072765931092	B	0.045702024102066946	6.465922369960431
122	G	E	0.18483461782339802	15.509472781561328	B	0.10550353818112537	8.85280188877823
123	W	E	0.32307097045595007	85.74949697841828	B	0.2594580377099872	68.86535236898482
124	S	B	0.14398245663259246	18.095715149584223	E	0.2232171960677823	28.053937201798878
125	E	E	0.2895286211100895	54.18817672696434	E	0.5058425613279058	94.67349377813086
126	S	E	0.2797950828964259	35.16464601842281	E	0.32186977327455374	40.452593105145915
127	T	E	0.2213064049001074	32.7666263095099	B	0.10271174595233243	15.20750110570234
128	L	E	0.2577535757585636	51.032630464438014	E	0.3651200306562048	72.29011486962199
129	E	E	0.2716513282142	50.842262588569675	E	0.32832499132198767	61.44930537582321
130	C	E	0.15589346564251658	22.055807519103244	B	0.05440390039489598	7.697063827869883
131	L	E	0.1889951208107925	37.41914396932881	B	0.025727605458369496	5.093808604702577
132	R	E	0.4120495181090666	102.70746288386593	E	0.3909461304162567	97.44723246755615
133	E	E	0.4543689862131163	85.03969945964684	E	0.36276916531107506	67.89587697962081
134	L	E	0.32296457596190203	63.94375639469698	B	0.14952485809578053	29.604426654383587
135	R	E	0.39893695717236044	99.43902594478256	E	0.5292224672249912	131.9139921805013
136	G	E	0.3089056416184691	25.920272388205742	E	0.5776682415556095	48.47214214893119
137	S	E	0.2571761961813849	32.32190433607645	E	0.5115415460727223	64.29054151041974
138	E	E	0.20478090866388066	38.3267948655319	E	0.5075045378167637	94.9845492977855
139	V	E	0.18908475554753051	30.677110740031353	B	0.03322416847149404	5.390289092815193
140	F	E	0.22865781022456189	51.05700244504242	B	0.13150571912052547	29.36391202242213
141	V	E	0.2855289631177811	46.324218976228806	B	0.06243725671235853	10.129820529013049
142	L	E	0.22649707005187528	44.84415489957079	B	0.04481832183688647	8.873579540485153
143	A	E	0.19393318293071235	22.57382249313492	B	0.09266252237194808	10.785917604094758
144	E	E	0.30420513453912346	56.93503298034234	E	0.26713961151407556	49.997849690974384
145	D	E	0.2873429035048072	44.64446691754189	E	0.27245526714850576	42.33137485686334
146	E	E	0.29174446467226456	54.602894008061035	E	0.3932774610049592	73.60580960168816
147	N	E	0.384064923125641	64.857043568227	E	0.5481172099481944	92.56055324395159
148	V	E	0.32247888088258814	52.3189736343911	E	0.2250759004421507	36.51631408773453
149	R	E	0.32083608339478475	79.97160214698404	E	0.33620878459056336	83.80340164704381
150	K	E	0.4051507022935454	84.06471921888773	E	0.4850363034241739	100.64018259748185
151	K	E	0.4656208339711631	96.61166684067663	E	0.5578784065803053	115.75419058134756
152	V	E	0.34357686436842727	55.74191047513364	B	0.11424039817071076	18.534362199216115
153	L	E	0.3221308228013439	63.778681606438084	E	0.41268969051823856	81.70843182570606
154	R	E	0.4100019739360384	102.19709202329692	E	0.6632981131965684	165.33368769537663
155	S	E	0.30960500160543303	38.91115660177083	E	0.5006310414051481	62.91930928379902
156	G	E	0.13671103357307013	11.471422827116314	E	0.3256645490836566	27.326512313609626
157	A	E	0.2395355234107649	27.881934925013034	B	0.09873941026812197	11.493267355209397
158	N	E	0.21309751157126777	35.98577677903999	E	0.34723946466088407	58.638328397283495
159	F	E	0.1804055399173628	40.282753008147935	B	0.07027346477610524	15.691361949856539
160	V	E	0.19240190237305388	31.215284641004263	B	0.030999100920357764	5.029294133318844
161	H	E	0.312010445432701	61.937193522845476	E	0.3386930267291779	67.2339527360091
162	G	E	0.1886989892375025	15.833732186918834	B	0.14028078579663222	11.77096073619541
163	D	E	0.126843559674659	19.707683866651767	B	0.16890611053296942	26.24294239350746
164	P	E	0.1950088907400933	28.237287379165515	B	0.2720260246016499	39.389368362318905
165	T	E	0.23636781199750756	34.99661824435097	E	0.4003971759241928	59.28280586733599
166	R	E	0.22967640866371597	57.24914162351784	E	0.33232505143830404	82.83534232151166
167	V	E	0.18583368315467766	30.149656755014906	E	0.433498356861609	70.33077341722745
168	S	E	0.2915415663582439	36.64094405990409	E	0.5007226322203365	62.9308204174519
169	D	E	0.09506862791586446	14.77081271928786	B	0.23267915893595156	36.1513609238788
170	L	E	0.11000493260443817	21.779876606352712	B	0.11481160669268381	22.73155000908447
171	E	E	0.28411109627486014	53.174232778802825	E	0.39080608210430157	73.14326632664108
172	K	E	0.294420505953796	61.08931078035313	E	0.48700606907963984	101.04888927333447
173	A	E	0.1897012883123873	22.081229959561885	B	0.06689181645527362	7.786207435393849
174	N	E	0.24375326705546854	41.16261420765697	E	0.27391416899130744	46.25588571756209
175	V	E	0.23295842440083864	37.79517477479206	B	0.18229604187430898	29.575709833687892
176	R	E	0.3828855478473498	95.4380516564304	E	0.5128455349776119	127.83187804851953
177	G	E	0.18984330463142352	15.929751691622746	E	0.31073612365750547	26.073868136101282
178	A	E	0.12111767600909697	14.098097487458888	B	0.04075705402331961	4.744121088314403
179	R	E	0.2391964814877739	59.62211497564252	E	0.4216146893222881	105.09167746047353
180	A	B	0.11083331737648956	12.900998142623386	B	0.20326543596797997	23.66009674667287
181	V	E	0.13335315900778752	21.635216517423448	B	0.07474338080463228	12.12636610174354
182	I	E	0.1691395712902004	32.128061566573564	B	0.07432043104551869	14.117165877096275
183	V	E	0.18820797434268713	30.53486175735756	B	0.053137222179088506	8.62098292633532
184	D	E	0.17744344513922827	27.569388071281896	B	0.16459012753622865	25.572368115303846
185	L	E	0.2416007356512297	47.83452965158697	B	0.1308964627403977	25.91619065797134
186	E	E	0.23986895626254273	44.8938738540975	E	0.6257079340300408	117.10749693306242
187	S	B	0.16209351241920386	20.371912640845544	E	0.4284079761860866	53.842314447067366
188	D	E	0.09395021036968798	14.597044185138422	E	0.2983960934155818	46.36180103397895
189	S	E	0.1835480581130801	23.068319943651908	E	0.3435479332992831	43.177104257053905
190	E	E	0.17954832631372333	33.60426475287646	E	0.39167700980247405	73.30626915463104
191	T	B	0.12079764626289562	17.885299505684326	B	0.0695040979331207	10.290776739977852
192	I	E	0.13414642352688408	25.48111314893163	B	0.015213656965012506	2.8898341405041252
193	H	E	0.1867817660010752	37.07804836887344	B	0.15288007537045406	30.348223761788834
194	C	B	0.04756962790934456	6.730150956614068	B	0.0	0.0
195	I	B	0.03691750955743989	7.012480940435706	B	0.0	0.0
196	L	E	0.19236697128142294	38.08673664400893	B	0.0578309814137907	11.449956010116422
197	G	E	0.19054834207043544	15.988911383130237	B	0.017577223793937474	1.4749048485492935
198	I	B	0.14237249102859262	27.043654670881168	B	0.013438736344325991	2.552687968604722
199	R	E	0.3669438114590683	91.46441444428736	E	0.37095277837808915	92.4636895385225
200	K	E	0.3522018714047082	73.07836629776291	E	0.5659705399777027	117.43322733997354
201	I	E	0.2653008741705781	50.39390104870131	E	0.2494375218848866	47.38065728203421
202	D	E	0.27383901018191137	42.54636701196357	E	0.3272665808056634	50.84740865977592
203	E	E	0.2604925650625902	48.753788477114384	E	0.5144366259197852	96.281958907147
204	S	E	0.24681196662826155	31.019327965839913	E	0.4798794289309545	60.31124662804236
205	V	E	0.1321261507924664	21.43614670456975	B	0.05045286950734068	8.185473548870952
206	R	E	0.2732922246639877	68.12081991974557	E	0.3045788182003936	75.91931622463011
207	I	E	0.19221594414694382	36.511418590711976	B	0.029839326491353596	5.667980067032615
208	I	E	0.18560665821952016	35.255984728797856	B	0.0900769091346971	17.110108890135713
209	A	E	0.17906620565397302	20.84330633812246	B	0.0	0.0
210	E	E	0.3053974189771108	57.15818093575606	B	0.14081012814053573	26.354023582782666
211	A	E	0.22615429104081047	26.32435947715034	B	0.005699919968079864	0.6634706842844962
212	E	E	0.33061894853748214	61.878642408275155	E	0.21052913753358996	39.402633380786696
213	R	E	0.33049262991061185	82.37859293151911	E	0.3806236010657348	94.87423880164505
214	Y	E	0.40970458591481357	97.63669986935922	E	0.5106188648853272	121.68558169082232
215	E	E	0.394040849655819	73.74868542158308	E	0.5864495309324537	109.75989420931802
216	N	E	0.23936367152264282	40.421343210028695	E	0.2849195394658816	48.11436262960343
217	I	E	0.26391213056274077	50.1301092003926	E	0.25167724832544786	47.806093319418814
218	E	E	0.3526403381139384	66.00016568140471	E	0.4003329246013878	74.92631016839574
219	Q	E	0.22379651451785854	42.3355866513433	E	0.25835511224546776	48.873036583475134
220	L	E	0.14995428978834985	29.689449835195386	B	0.0733718580355677	14.52689417246205
221	R	E	0.31619078901317493	78.81371606942398	E	0.4125337394667855	102.82815989949096
222	M	E	0.349188861554216	73.52171480024019	E	0.3611207816291784	76.03398057202351
223	A	B	0.15620294858839945	18.182023215689696	B	0.20105146206773875	23.40239018468479
224	G	E	0.11287270147552397	9.471148380811217	B	0.16702861910165082	14.015371428819519
225	A	E	0.13207458648123876	15.373481866416194	B	0.15829440756443136	18.425469040499813
226	D	E	0.2948704516092309	45.814022066526206	E	0.3875641498713746	60.21584196551547
227	Q	E	0.22217168869248266	42.028218349956944	E	0.2840349797417197	53.730897117741115
228	V	E	0.13278088946709465	21.54237150714144	B	0.1532407366436936	24.86177711307285
229	I	E	0.18879948618587275	35.862462401006525	B	0.14775976969513774	28.066968253591412
230	S	E	0.17620668756516522	22.145656493189968	E	0.25416649144155745	31.943644644374942
231	P	E	0.1806976609559436	26.165021306420638	B	0.22118730227717567	32.02792136973504
232	F	E	0.33246948698697953	74.23711174932265	E	0.3878234494119075	86.59709801918483
233	V	E	0.26474127623017096	42.95162465558294	E	0.33786974091044425	54.81598676531048
234	I	E	0.1447554456733539	27.496296905653573	B	0.19205804128501036	36.48142494208771
235	S	E	0.1791001965295313	22.509312699831494	B	0.14137300939642422	17.767759820942597
236	G	E	0.22051328419405986	18.503269676723562	B	0.22428270952433266	18.819562156186752
237	R	E	0.42827649544513247	106.75219925465372	E	0.3944653780351921	98.32444012905198
238	L	E	0.23595721056461194	46.71716811968752	B	0.14409191919715975	28.52875908184566
239	M	E	0.1106861162198913	23.304961770098114	B	0.0364000173790599	7.664023659161063
240	S	B	0.13429843479564618	16.878627285116814	B	0.1806076179879254	22.698765428722467
241	R	E	0.4540059503163142	113.16552317584447	E	0.442198677896296	110.22244245243074
242	S	E	0.31290179642192795	39.325497774307905	B	0.22884031000836952	28.76065016185188
243	I	E	0.18193628786617885	34.55879788018067	B	0.1106077208887476	21.009936582817605
244	D	E	0.26948586214939574	41.870018402151615	E	0.31394981639858216	48.77838297384771
245	D	E	0.36222901113725814	56.2795214603958	E	0.5473475680430517	85.04139164684895
246	G	E	0.21050707975363017	17.663649062127107	E	0.39689483956051275	33.30344598752262
247	Y	E	0.25538749047675957	60.86139285551658	E	0.3445687392889124	82.11417625994072
248	E	E	0.23335353980690432	43.67444851026021	B	0.2572564242181287	48.14811235666497
249	A	E	0.29587262144963367	34.43957313673736	B	0.18641964927414428	21.699247175510397
250	M	E	0.3589128699851063	75.56910477536414	E	0.37574252114510887	79.11258782710267
251	F	E	0.30612048284752935	68.35364261502482	B	0.13350652896487625	29.810672852567215
252	V	E	0.2237167105347	36.29579911714973	B	0.03799791207013034	6.164781254257947
253	Q	E	0.22700319449190776	42.94219430203419	E	0.36132198199039006	68.35127933312208
254	D	E	0.3027470180456938	47.03780419375945	E	0.2873156559242556	44.6402334609516
255	V	E	0.2534290942883314	41.11633625733889	B	0.06974841020857062	11.315982072238498
256	L	E	0.27103829279766023	53.66287159100875	E	0.22217158457246103	43.987752029501564
257	A	E	0.31216836719346464	36.336397941319284	E	0.5019000281638172	58.421163278268324
258	E	E	0.29892940726007056	55.9476278627948	E	0.35512432044008396	66.46506781356611
259	E	E	0.30475703814994715	57.03832726014411	E	0.5042789296973303	94.38084448215234
260	S	E	0.2990950707132206	37.590268487237566	E	0.45784734395717386	57.54225418853761
261	T	E	0.27769352629711014	41.11530350355013	E	0.4696234630652528	69.53244994144133
262	R	E	0.314362205686766	78.35792338948329	E	0.24839544771007716	61.91504929621383
263	R	E	0.33605468523110504	83.76499084070524	E	0.33398841148770153	83.24995144742448
264	M	E	0.23321451289301948	49.103315689625255	B	0.14147180407729087	29.786888348473596
265	V	E	0.1922341659063893	31.188071076652605	B	0.16704091119533837	27.1007174323317
266	E	E	0.2043620334619238	38.24839818273366	E	0.2878108027982263	53.86666985171603
267	V	E	0.3175556940725491	51.52023580633036	B	0.04895052956590498	7.941733916772424
268	P	E	0.2754452000288046	39.88446496417091	E	0.3609470650330273	52.26513501678236
269	I	E	0.17888757844919279	33.979695526424166	B	0.17531593648370292	33.30126213507937
270	P	E	0.222623701260437	32.23591194251128	E	0.39711741852622273	57.50260220259705
271	E	E	0.33711220377991713	63.09392005944929	E	0.5653774681156382	105.81604693252284
272	G	E	0.28961409069707067	24.3015183503912	E	0.5633720674077213	47.27255017618189
273	S	E	0.2729105631148726	34.29939957227719	E	0.3019975755488066	37.95505529497401
274	K	E	0.38824972234818705	80.55793489002534	E	0.6195571962875744	128.55192265770881
275	L	E	0.38359505546520817	75.94798503155657	E	0.35428144417731605	70.14418313266681
276	E	E	0.27226449932970154	50.95702369454694	E	0.3612198843462481	67.60591355424378
277	G	E	0.19410390272612793	16.287258477749393	E	0.3026618422095739	25.396355179805344
278	V	E	0.3243249172594299	52.61847457616991	E	0.343747969387554	55.76967055343676
279	S	E	0.21830375571914978	27.436416018782747	E	0.3642779632279567	45.7824544184896
280	V	E	0.24785821821789872	40.21251732367189	B	0.21659262011899605	35.13998668810592
281	L	E	0.28305083133802067	56.041234096614716	E	0.44160468951753706	87.43331247757716
282	D	E	0.26919206020627967	41.82437039424968	E	0.292926042058995	45.51191915470605
283	A	E	0.26627102920764734	30.99394779977015	B	0.1941776051181902	22.60227323575734
284	D	E	0.35547192267155836	55.22967262548002	E	0.36997028985098757	57.48228393414794
285	I	E	0.2988312539464245	56.762996687123334	B	0.10012621490728679	19.018974521639127
286	H	E	0.33401125165614676	66.3045735662617	E	0.43146525476447034	85.650167723295
287	D	E	0.36330154801429626	56.44616151498121	E	0.45577429198276764	70.8136517453626
288	V	E	0.2991765759604977	48.538407683831146	E	0.40753594330243903	66.1186314413877
289	T	E	0.24959048462759464	36.95436715396166	E	0.3006579422918964	44.515414935738185
290	G	B	0.1579053304100022	13.249836274703284	E	0.3839203640357024	32.21475774623579
291	V	B	0.128081713034143	20.779977122659364	B	0.11518411657182903	18.687471072613544
292	I	E	0.19331248185369054	36.71970592810852	E	0.21199167022934734	40.267817760064524
293	I	E	0.15826928869850143	30.063251388280346	B	0.10949139822598111	20.79789109302511
294	I	E	0.21811869460948433	41.431646041071545	B	0.08657295871907125	16.444533508687584
295	G	B	0.14350804589954808	12.04176013143108	B	0.060085689209941534	5.041790181606194
296	V	E	0.2692572951530602	43.68430356563249	B	0.05036457051103854	8.171147919710894
297	G	E	0.2724604077616801	22.862152815282577	E	0.21865881220559397	18.34766093217139
298	R	E	0.3798612182560368	94.68420726249973	E	0.3604698594512413	89.85071716681641
299	G	E	0.2641871464762957	22.16794346082597	E	0.4359284936663146	36.57875990354046
300	D	E	0.34176944386883623	53.100718493901084	E	0.4460141805237426	69.29722322797389
301	E	E	0.3430161104303695	64.19889522814796	E	0.5333163773051632	99.81549317643434
302	L	E	0.2365805864072772	46.84059030277681	B	0.13168928365352783	26.073161270561975
303	I	E	0.25312729584052984	48.081529844908644	E	0.22797119709999475	43.303128889144
304	I	E	0.29275346925491286	55.608521484970694	B	0.18132034709442146	34.441799930585354
305	D	E	0.24539704048948704	38.1273381808516	E	0.2820528812413947	43.8225561584755
306	P	E	0.16802642592802094	24.330226474377433	B	0.23871059235650208	34.565293773221505
307	P	E	0.29115833082177667	42.15972630299326	E	0.5380774520984525	77.91361506385593
308	R	E	0.23610370228456162	58.85120883144983	E	0.4283035729398115	106.75894859097741
309	D	E	0.17723463632327544	27.536945445547307	E	0.38814199077312667	60.305621106420695
310	Y	E	0.3341084345051317	79.62138102691794	E	0.231111427351252	55.076164252076865
311	S	E	0.2980298889015745	37.456396437149884	E	0.40194190182231904	50.51605822102906
312	F	E	0.1582696749394015	35.34003571721896	B	0.0872513947865477	19.482363941888234
313	R	E	0.25595620040426126	63.79964251276616	E	0.4245947601708857	105.83448992019497
314	A	E	0.25805135001188295	30.03717714138318	E	0.4042681535575522	47.056813074099075
315	G	B	0.11800641823177958	9.901918553828624	E	0.3365493341699409	28.239854630199737
316	D	B	0.08732841987122181	13.568216595391732	B	0.11867715356006299	18.438869348626987
317	I	E	0.1847971895266256	35.10222615058253	B	0.1898128362835502	36.054948252060356
318	I	E	0.14977708946302848	28.450158143502257	B	0.0667649605014563	12.682004247251625
319	L	E	0.2210858489824436	43.77278724003401	B	0.10637570573873747	21.061325979212633
320	G	E	0.18217164253539608	15.286022525145084	B	0.09169155154757236	7.693838090356796
321	I	E	0.27903362961003775	53.00243794442667	B	0.046486091778309285	8.830033133289849
322	G	E	0.21713250370927611	18.21958838624536	B	0.13608370226907174	11.41878345739781
323	K	E	0.312601402155121	64.86166493316605	E	0.36942648281775686	76.65230091985637
324	P	E	0.3282184079782994	47.526025475257754	E	0.5351223860731802	77.48572150339649
325	E	E	0.3635894759130749	68.04940631189109	E	0.5551352558068523	103.89911447681048
326	E	E	0.28238735664241	52.85161766919345	E	0.3117570480303603	58.348449109362235
327	I	E	0.2437671179263996	46.303564050119604	B	0.14798326608082815	28.109421392053306
328	E	E	0.4104078144400104	76.81192655059235	E	0.4913029086510482	91.95225238313017
329	R	E	0.29765371547957803	74.19316512043962	E	0.3776741039988449	94.13904716275208
330	L	E	0.2142366250249102	42.41670938868197	B	0.15732123382814028	31.148031085633495
331	K	E	0.2872785891771966	59.60743446837653	E	0.5113058039776223	106.09084126731685
332	N	E	0.38372324507651673	64.79934439607138	E	0.653379217776403	110.33614850590116
333	Y	E	0.2991375035850218	71.28745847934654	E	0.43048776614381995	102.58953954973373
334	I	E	0.3269726862937732	62.10846176150221	E	0.47765872883548577	90.73127554230052
335	S	E	0.30553722275082545	38.399918155323746	E	0.8044967980549751	101.10915757954928
336	A	E	0.30134219930830836	35.07623199948709	E	0.6832365370322929	79.5287329105589
>1orqC
1	I	E	0.36282289938236134	68.91820973767953	E	0.42986910625809244	81.65363673372465
2	G	E	0.32104810324112076	26.93914634296244	E	0.5013220267038783	42.06593126072242
3	D	E	0.3198773976340854	49.69935127040785	E	0.6182906950897331	96.06382529609184
4	V	E	0.23303907318079714	37.80825923285253	E	0.32769321157389475	53.164946645748685
5	M	E	0.462347823150588	97.3473341643563	E	0.5593629770916189	117.77387482664035
6	E	E	0.40406821677727167	75.62540745203417	E	0.5993210698787511	112.16893143850706
7	H	B	0.2274044188534149	45.14205118659139	E	0.41418144000403573	82.21915765520113
8	P	E	0.2617386872371341	37.89976191193702	E	0.4894185963415404	70.86781275025506
9	L	E	0.5359970013645021	106.12204630015778	E	0.525705201138083	104.08437277332905
10	V	E	0.19049111458127682	30.905278429666353	E	0.2655854749850128	43.08858746156847
11	E	B	0.11917586283390337	22.304954487993353	B	0.171848869369441	32.163234391184574
12	L	E	0.419489625915225	83.0547510349554	E	0.42904877430206634	84.94736682406612
13	G	E	0.3443920101759004	28.8979335738598	E	0.4341949292934444	36.43329651701292
14	V	B	0.0680662501386128	11.04306842248854	B	0.012771211151434814	2.0720012972087845
15	S	E	0.2088849905290341	26.252665609689007	B	0.18634933128114378	23.420383955414152
16	Y	E	0.5772523450232598	137.56500634249306	E	0.5086162677782962	121.20834277424576
17	A	E	0.21129427616082386	24.5946537451199	B	0.20776027663259772	24.183296200034377
18	A	B	0.09843641450589191	11.45799864848582	B	0.034546510135182174	4.021213779735205
19	L	E	0.3715008231299667	73.55344797150211	E	0.31830876740261205	63.021952858043164
20	L	E	0.40085922482509806	79.36611792312117	E	0.3289884182800027	65.13641693525774
21	S	B	0.06082087183519058	7.643967172246753	B	0.07916887865719299	9.949944669636016
22	V	E	0.20128627377502745	32.656685057260454	B	0.12013566176206014	19.490809764276637
23	I	E	0.4621373376099718	87.78298727901414	E	0.3275555043726647	62.21916805558765
24	V	B	0.0997423124058453	16.18219276472434	B	0.1907198334189485	30.942385773890205
25	V	B	0.051311554763289385	8.32478664479607	B	0.14563702572581916	23.628151053756902
26	V	E	0.38833207811783654	63.0029963538378	B	0.17895510503822568	29.033676241401736
27	V	E	0.2845728613937213	46.16910103251735	B	0.22759417428500725	36.92487883599958
28	E	B	0.007030542988064603	1.315836425646171	B	0.19173494156966225	35.885111664177984
29	C	B	0.1270175095076967	17.970437245148926	B	0.15685395004182945	22.191696851918028
30	T	E	0.34503827378055446	51.08636681594889	B	0.21421810603225078	31.71713277913505
31	M	E	0.412125481662986	86.77302016414171	E	0.3965952682944826	83.50313373940331
32	Q	E	0.2639894491447996	49.938884094721736	E	0.5510667022531139	104.24528806522156
33	L	E	0.24547540347186422	48.6016751333944	B	0.1732272060312507	34.297254522127325
34	S	E	0.36296544291966915	45.61749686614402	E	0.42080720489548495	52.88704951126455
35	G	E	0.3608426488221554	30.278306662667056	E	0.5972371954871379	50.114173073325745
36	E	E	0.34653812757815394	64.85807595752729	E	0.5894986247735243	110.33056261261281
37	Y	E	0.28499649403398386	67.9175144932387	E	0.31077737037070774	74.06135513304336
38	L	E	0.29383949451230107	58.17728151849049	E	0.3265987317484903	64.6632828988836
39	V	E	0.37954372848216567	61.57717450894656	E	0.5926696123267452	96.15471790389114
40	R	E	0.515430697121386	128.47625556447667	E	0.49821893070773016	124.18605066820881
41	L	E	0.08506983946256758	16.842977515193756	B	0.16748742450556736	33.16083517785729
42	Y	E	0.20028292098302328	47.729422899464275	E	0.354200608667103	84.40954705145732
43	L	E	0.4429185323837054	87.69344022664983	E	0.481566185750929	95.34528911682644
44	V	E	0.2368887293992525	38.43282745773473	E	0.30243590693072225	49.06720154044038
45	D	B	0.0	0.0	B	0.11701204417951654	18.180161304171484
46	L	E	0.2651169376756052	52.49050249039307	E	0.20939107035080312	41.457338018755514
47	I	E	0.5612320965798229	106.60603674533735	E	0.33609293089249914	63.84085222303021
48	L	B	0.02401360744010264	4.754454137065922	B	0.12482583624211	24.71426731757536
49	V	B	0.06064797886099434	9.839528090407722	B	0.039378869203735206	6.388827739614
50	I	E	0.46257126324149545	87.86541145272206	E	0.2809017145017428	53.35728066960604
51	I	E	0.3033434727773594	57.62009265405941	E	0.2694899199095178	51.18961028681291
52	L	B	0.0	0.0	B	0.04841112345493387	9.584918332842356
53	W	E	0.19690826990961047	52.263392999408815	B	0.23651548372705886	62.77593969083596
54	A	E	0.3835118008375097	44.64077361748613	E	0.3851025790860786	44.82594020561955
55	D	B	0.04331224154351626	6.729422968616122	E	0.2102278083061283	32.66309457652316
56	Y	E	0.09002088043123582	21.45287601556781	B	0.15465999388958138	36.85702314382614
57	A	E	0.36728664884596185	42.75216592566996	E	0.29985067450112135	34.90261851193053
58	Y	E	0.22401277368072042	53.384484095852486	E	0.4063413492600776	96.8352069421691
59	R	B	0.05607628344092515	13.977574410485001	B	0.17767719400729642	44.28781737825871
60	A	E	0.16633020222123046	19.36083553855123	B	0.2636186979131282	30.685216437088123
61	Y	E	0.49456684131744233	117.86022395435968	E	0.46133341926395843	109.94036714479394
62	K	B	0.16827794693632855	34.91599120981881	B	0.3065604263675753	63.6082228670082
63	S	E	0.17440242379714954	21.918896622825756	B	0.20681252020141452	25.99219753891378
64	G	E	0.3267301203314241	27.415924397009796	E	0.5645892899967268	47.37468732362534
65	D	E	0.3085638489436407	47.941565210373454	E	0.55200940938045	85.76570193544052
66	P	E	0.20009209970439124	28.973336037195853	E	0.46355941736361933	67.12340363425209
67	A	E	0.3264607433905199	38.00003053065652	E	0.4511537119673028	52.514292072994046
68	G	E	0.26159426229205895	21.950374548926668	E	0.4469673463922965	37.5050300357776
69	Y	E	0.24098076512813832	57.42812613768665	E	0.30473667988520015	72.62179818344205
70	V	E	0.3511017274709206	56.96274426488216	E	0.33386094957800383	54.16560045953534
71	K	E	0.35906380208407995	74.50214829442575	E	0.4480753973610423	92.97116419844266
72	K	E	0.273101470678192	56.665824151018064	E	0.4779131589265279	99.16220134566528
73	T	E	0.25400529604794003	37.608024132858	E	0.3785800521164711	56.052562516364716
74	L	E	0.3825066968751285	75.7325009143067	E	0.4401696032094562	87.14917973944024
75	Y	B	0.13047124692454068	31.09260285458729	B	0.1427282465030717	34.01356842414702
76	E	B	0.09347764361206727	17.49527577843451	B	0.1180621738289693	22.096516453829896
77	I	E	0.2874512652157619	54.601367827733974	B	0.2255398317944512	42.841291049356
78	P	E	0.14640233717355303	21.19905842273048	B	0.24472133850174452	35.43564981505261
79	A	B	0.021560171162370717	2.5096039232999514	B	0.0	0.0
80	L	B	0.13078361132531963	25.893847206300034	B	0.18829114907522343	37.279764605403486
81	V	E	0.4502879809326158	73.05472202650759	B	0.21823546009429393	35.40652104569825
82	P	E	0.12513621094620725	18.11972334501081	B	0.18082807609184798	26.183905418099588
83	A	B	0.0092667877643728	1.078654095772994	B	0.15482486083536673	18.02161380123669
84	G	E	0.2346998502754417	19.693664436612313	B	0.2041091247349891	17.126796656512933
85	L	E	0.31506408277237197	62.37953774810193	B	0.1958699613570653	38.78029364908536
86	L	B	0.09215004657424042	18.244787721233862	B	0.14747774352528242	29.19911844057067
87	A	E	0.32345439124071457	37.65009114041918	E	0.2764298769364247	32.17643767539983
88	L	E	0.48560475663127156	96.14488576542546	E	0.3970699660655689	78.61588258132198
89	I	E	0.29273509482796967	55.60503126257284	E	0.28022158498562566	53.22809006801959
90	E	E	0.28569489919248325	53.470657332865166	E	0.4546681197896323	85.09568529982758
91	G	E	0.37081534496694846	31.115115596176643	E	0.5997097352540761	50.32164388516952
92	H	E	0.35781877001812235	71.03060403629746	E	0.5740266846638785	113.95003717262652
93	L	E	0.32258627985422306	63.86885754833762	E	0.36822390698556184	72.9046513440714
94	A	E	0.30601849528980885	35.62055285173375	E	0.4607328702589708	53.629306098144205
95	G	E	0.3130397483737536	26.267165286041664	E	0.37060429661330513	31.097406528822432
96	L	E	0.14366981672660328	28.445187013700185	E	0.2529595132865527	50.08345403560457
97	G	E	0.17868823066673842	14.99372943524602	E	0.3472650106592071	29.13900704441407
98	L	E	0.5265938890298373	104.26032408901749	E	0.33181667764949496	65.69638400782351
99	F	E	0.20112704529977973	44.90965794498781	B	0.1052262353385652	23.495966088748222
100	R	E	0.15203876598459573	37.89718280932033	E	0.3159028485724291	78.74194403516368
101	L	E	0.48903759999965335	96.82455442393137	E	0.2880218707619497	57.025450192158424
102	V	E	0.26508520194671303	43.00742316383472	B	0.20743970917885912	33.655018417178105
103	R	B	0.08126927211137427	20.25717876648115	E	0.37144671681644537	92.58680863366718
104	L	E	0.5156728378590093	102.09806516770526	E	0.33188608843003575	65.71012664826279
105	L	E	0.3571474173439617	70.71161715993098	B	0.26181330372562334	51.83641600463616
106	R	B	0.09753973933772643	24.31275542732169	E	0.3318129360775822	82.70769244669815
107	F	E	0.48277801694015965	107.79950340256825	B	0.2579627289541041	57.60049774816191
108	L	E	0.3859840471393443	76.42098149311879	B	0.2167735825916656	42.91900161732387
109	R	B	0.14478946812375637	36.09022282452751	E	0.3494595059668377	87.10627645729397
110	I	E	0.28697411276977447	54.510732720618655	B	0.14635944520873673	27.800976617399538
111	L	E	0.3520464606994348	69.7016787538811	B	0.21373473017451922	42.317339227253065
112	L	E	0.2468708787582418	48.877965285344295	E	0.3493060205539166	69.15909900946994
113	I	E	0.28647515164762793	54.415955055466924	B	0.19180257508309287	36.43289913703349
114	I	E	0.36683485015173634	69.68027978632232	E	0.2805449526556192	53.28951375693486
115	S	E	0.3081953641025898	38.733993360413486	E	0.5267786373284107	66.20553913943466
116	R	E	0.39902234913360124	99.46031074504144	E	0.572423382375946	142.6822522910283
117	G	E	0.27450842507762774	23.034001948263743	E	0.2572610854722979	21.586777681980518
118	S	E	0.3491592069781453	43.8823291330133	E	0.40647212172469793	51.08541625836004
119	K	E	0.41866108503630695	86.86798853418333	E	0.5191015527848166	107.7083811873216
120	F	E	0.3530781905192464	78.83882916104253	B	0.23726537439029385	52.978985447608714
121	L	E	0.3102940165862802	61.435112343917616	E	0.34815110201677246	68.93043668830079
122	S	E	0.3319966478958797	41.72533870755416	E	0.47447445409841105	59.631949391088305
123	A	E	0.21337699201104804	24.837081870085992	B	0.11456505852061694	13.335372811799813
124	I	E	0.2728797102582867	51.83350096356156	B	0.16517940973962103	31.375828880041013
125	A	E	0.26256314895728	30.562350538627392	E	0.3727356391345555	43.38642839526226
126	D	E	0.4346098080799028	67.5253258813745	E	0.5299823807712657	82.34336250043155
127	A	E	0.22201441006038672	25.842477331029016	B	0.08285346594318377	9.64414343578659
128	A	E	0.23845753855841606	27.75645748819963	E	0.2472555445177872	28.780545381870432
129	D	E	0.41502648470435155	64.4826649285151	E	0.5155841035664032	80.10630217111206
130	K	E	0.43219758266418573	89.6766764269919	E	0.46168540725334184	95.79510515099591
131	I	E	0.32727462755306425	62.16581550370455	E	0.29746758939027224	56.50396860468221
132	R	E	0.3528051226993103	87.94020488403008	E	0.3974459954599993	99.06738882835943
133	F	E	0.30229415552874606	67.4992619880137	E	0.35692422918428307	79.69761113455857
134	Y	E	0.30836880350110507	73.48736956234835	E	0.36103483195660135	86.03821080357767
135	H	E	0.35127021089800814	69.73064956536359	E	0.3042187096112409	60.39045604492743
136	L	E	0.3407442222289736	67.46394855911448	B	0.17636170767222636	34.9178545020241
137	F	E	0.2845910919808975	63.5463449284146	B	0.2774009793003912	61.94086466798435
138	G	E	0.2999073940434622	25.165229434186916	E	0.277886393006023	23.31744723713539
139	A	E	0.30177714857720106	35.1268600943862	E	0.21711224587963363	25.271865420389354
140	V	E	0.2601970755147927	42.214373531519975	B	0.19331864200133053	31.364016478295866
141	M	E	0.236222972749715	49.736746912452496	B	0.21582800168493643	45.44258575476337
142	L	E	0.4518922873343987	89.4701539693376	E	0.3039489489813623	60.17885240881993
143	T	E	0.2068241258328847	30.62238007081691	E	0.25530050020976763	37.7997920610582
144	V	B	0.12516014386167842	20.30598174011871	B	0.1629735204282718	26.440823954282816
145	L	E	0.23263753676898719	46.05990590489178	B	0.1722955388982707	34.11279374646862
146	Y	E	0.38205714096470933	91.04803726329988	E	0.36345487574172936	86.61493143801152
147	G	B	0.016309446686605084	1.3685256714730325	B	0.0971703230306448	8.153561805501404
148	A	B	0.01653722554339883	1.9249330532516238	B	0.0	0.0
149	F	E	0.3874071050732186	86.50413249179898	B	0.19380405744165746	43.2745079861477
150	A	E	0.21363493289041036	24.867106188443767	B	0.07620804724542837	8.870616699367863
151	I	B	0.006564436414189023	1.246914696875205	B	0.03592508769625996	6.8239704079045795
152	Y	B	0.09927514984145472	23.658260958717076	B	0.08470284070128689	20.18553396752368
153	I	E	0.45622171571503645	86.65931490007117	B	0.29083110993067246	55.24336933133123
154	V	E	0.2659103932889225	43.14130220719479	B	0.15924455483705782	25.83583657676426
155	E	B	0.17642417733268576	33.01954902958546	B	0.012821333529445728	2.3996407833710625
156	Y	E	0.2697022334532197	64.27273925423678	E	0.4385020375709757	104.49942057353923
157	P	E	0.3898127779564573	56.44489024809502	E	0.8107018798438981	117.38963220139645
158	D	E	0.23085929428390656	35.868608552890564	E	0.42896564037662954	66.64839154531694
159	P	E	0.207561540788608	30.054911106190442	E	0.5445465513849421	78.85034064053963
160	N	E	0.3774122963601585	63.73361448633997	E	0.7389879778468013	124.79289981898933
161	S	E	0.30796112983584906	38.70455479776951	E	0.4981600248960042	62.60875192892981
162	S	E	0.11938444409361405	15.004236933685416	E	0.38324471233220236	48.16619544591119
163	I	E	0.23891689537066574	45.38226427565795	B	0.07285756827752482	13.839295094315839
164	K	E	0.25153317060977	52.19061756982118	E	0.5184610052817487	107.57547398591004
165	S	B	0.09264068433737171	11.643081207520877	E	0.23244052595862033	29.213125302479405
166	V	E	0.18546977844771773	30.090616855357727	E	0.22747252748372376	36.905142858959344
167	F	E	0.25366411273199574	56.64065973192733	E	0.29018308509971186	64.79498107191466
168	D	B	0.07684691816510289	11.939705675312036	E	0.3400793065808094	52.838121863460366
169	A	B	0.0	0.0	B	0.005356991890972024	0.6235538561091436
170	L	E	0.12795547694086887	25.333904879522628	B	0.21063671467067516	41.70396313764697
171	W	B	0.031565396574610605	8.378087558833148	B	0.15205960920145145	40.35966147424924
172	W	B	0.0	0.0	B	0.15208933068609262	40.367550150702705
173	A	B	0.017413351114233477	2.026914069696777	B	0.010897032820160607	1.2684146202666948
174	V	B	0.02843958391347412	4.614038094122042	B	0.08284600226837663	13.440935408021424
175	V	B	0.0	0.0	B	0.03638963767999187	5.903854817201881
176	T	B	0.005626950697876595	0.8331263203276087	B	0.049744403844146884	7.365156433164388
177	A	B	0.03205639820635757	3.7313647512200214	B	0.0	0.0
178	T	B	0.10899972014693286	16.13849856495488	B	0.05816534078966304	8.61196035731751
179	T	B	0.0	0.0	B	0.0024756728186706156	0.3665481175323714
180	V	B	0.0	0.0	B	0.039814618323291	6.459523676770733
181	G	B	0.0	0.0	B	0.041994018166305686	3.52371806433471
182	Y	B	0.0	0.0	B	0.07433392102221026	17.714516718802926
183	G	B	0.0	0.0	B	0.17052410394721673	14.308677562210955
184	D	B	0.09300757593024905	14.450587072282795	B	0.22117300788129546	34.363650234516875
185	V	B	1.311352244385694E-4	0.0212753788129135	B	0.10353499848453733	16.79751815413134
186	V	B	0.092896421237961	15.071515381646794	E	0.3273833898945999	53.11468117649989
187	P	B	0.1829105895129649	26.48545336147732	B	0.11207259498023345	16.228111753137803
188	A	B	0.12526342520934144	14.580662694367344	E	0.43273810600926454	50.3707155394784
189	T	B	0.07181254470829088	10.632565369509548	E	0.19824852737230833	29.35267696274397
190	P	E	0.2232880446811544	32.33210886983116	E	0.5612794101466834	81.27325858923976
191	I	E	0.5408277319774887	102.73022768912396	E	0.49503461458391806	94.03182504021522
192	G	B	0.0116640729942325	0.978732364946049	B	0.13554521821354643	11.37359926029868
193	K	E	0.36163943175351254	75.03656569453632	E	0.21958959301784087	45.562644655271804
194	V	E	0.4194386183238116	68.0497214368552	E	0.3454391198558233	56.04404280540878
195	I	E	0.12552197260591869	23.842898696494252	E	0.3127569810080959	59.408188542487814
196	G	B	0.06879306981047208	5.772426487796712	B	0.07077868486477604	5.939039447003357
197	I	E	0.3293196917673357	62.55427545120541	B	0.20788876071708726	39.48847009821072
198	A	E	0.5202540359942428	60.55756978972987	B	0.2659185490755125	30.952919112389655
199	V	B	0.0	0.0	B	0.1280547491090648	20.775602495454677
200	M	E	0.23794061210890674	50.098395879530315	B	0.10663085410698851	22.451126332226433
201	L	E	0.2920273856882616	57.81850209241892	B	0.16676834364862425	33.01846435899112
202	T	E	0.21769429199021428	32.23181687207113	B	0.25207417239946556	37.322101965464874
203	G	B	0.0	0.0	B	0.2035969467337981	17.083819800432998
204	I	B	0.18808723750125209	35.72717076336283	B	0.1734737686725439	32.95134235934972
205	S	E	0.1777700916883237	22.342145123388523	B	0.19387594025658683	24.366328171447833
206	A	B	0.01708825034651719	1.989072340334601	B	0.22018032504854887	25.62898983565109
207	L	B	0.24291370381620336	48.09448421857011	B	0.1960345183391759	38.812874285973436
208	T	B	0.23174292747902664	34.31185784254468	B	0.1606135019724952	23.780435102047637
209	L	E	0.27845920133412555	55.13213727214352	B	0.1907555139179693	37.767684200618746
210	L	B	0.046979089650290545	9.301389959861025	B	0.1527926909292348	30.251424877079202
211	I	B	0.14250762629762675	27.0693236152342	B	0.17207054133224295	32.68479932605955
212	G	B	0.03706486337313308	3.110112685639597	E	0.2178251270138608	18.27770640773306
213	T	B	0.06356268435850321	9.411091046119985	B	0.15586558251172603	23.077458146686155
214	V	E	0.010341203693154014	1.6777568871773072	B	0.07127962344487254	11.564406107696122
215	S	B	0.01669399295479622	2.098101034558789	B	0.08389199988077764	10.543546545016135
216	N	B	0.08042219326102186	13.580895775988761	B	0.2669475725811482	45.0794365817785
217	M	E	0.21222557675088125	44.68409518489805	E	0.2794494319421054	58.8380778954103
218	F	E	0.2659504018928203	59.38406523864785	B	0.24006268273419712	53.60359642771887
219	Q	B	0.05668939836453566	10.72393348861921	E	0.22935672004014057	43.38741072999339
220	K	E	0.3303999167858097	68.55467873388766	E	0.5854066426780932	121.46602428927756
221	I	E	0.42298972771826904	80.3468987800852	E	0.4833743251897641	91.81695306979569
222	L	E	0.2885441978119741	57.12886572479275	E	0.4632614780967447	91.7211400483745
223	V	E	0.2238195735982223	36.31248762057559	E	0.5018312018716433	81.41709419165542
>1p7bA
1	M	E	0.31584622367084403	66.50142239389622	E	0.5124688054012171	107.90030697722626
2	N	E	0.43311880812359127	73.14077312783085	E	0.7344437739242002	124.02552010257969
3	V	E	0.4267057091147851	69.22873424678274	E	0.5122164302044752	83.10199363637406
4	D	E	0.4090258429725987	63.55034522265266	E	0.6032652095373768	93.72931560582224
5	P	E	0.3678518870505968	53.26495324492642	E	0.44941666328344687	65.07553284344311
6	F	E	0.42212460100806715	94.25620215909132	E	0.4784500181799692	106.83310455940531
7	S	E	0.4270690272598918	53.67403534602321	E	0.3290802687057026	41.358808170932704
8	P	E	0.4497488005127185	65.12362631424165	E	0.5091620386070945	73.72666319030729
9	H	E	0.4219622433921013	83.76372493576602	E	0.5157476675768009	102.38106949067074
10	S	E	0.4074099593511741	51.203283691255564	E	0.36329692046485335	45.65915696402277
11	S	E	0.35287785682695216	44.34968904601135	E	0.49073966774319555	61.67616144196482
12	D	E	0.5032707774110959	78.19318068636198	E	0.5335113161735868	82.89165319389019
13	S	E	0.4934952344561223	62.02248106644546	E	0.42416695327708276	53.30930268786376
14	F	E	0.4603426877889647	102.78991875639792	E	0.42358542059870874	94.58238856548567
15	A	E	0.34573288233577415	40.24330750388411	E	0.4797930836916855	55.8479149417122
16	Q	E	0.4546578724302165	86.00762972762405	E	0.6262720291983197	118.47187976344613
17	A	E	0.36305432085851064	42.25952294793064	E	0.5240642577682733	61.00107960422701
18	A	E	0.37639405539450055	43.812268047919865	E	0.4490902966854296	52.27411053418401
19	S	E	0.34979484756345836	43.962216441775446	E	0.5396763964678255	67.82652950807632
20	P	E	0.4355643281121566	63.069714710640284	E	0.6098534032847993	88.30677279563895
21	A	E	0.2946450965484879	34.29668923824399	E	0.47154746137250025	54.88812450375903
22	R	E	0.39970891134902853	99.63144324285885	E	0.5743573452651014	143.16431188077917
23	K	E	0.5394095495770851	111.92208744174938	E	0.6121425773426509	127.01346337282664
24	P	E	0.4894194093826131	70.86793047860237	E	0.5860988896222324	84.86711921729926
25	P	E	0.26463659901786196	38.31937953778642	E	0.6275196025653531	90.86483845146314
26	R	E	0.38767982113416044	96.63307221590082	E	0.5674928047174541	141.4532565038726
27	G	E	0.40054031139666124	33.609337529293846	E	0.5805045780680342	48.71013914568875
28	G	E	0.32633700600311727	27.38293817372157	E	0.538942112013911	45.222632619087264
29	R	E	0.38104173464587254	94.97846277783019	E	0.4723607835668366	117.74064891186968
30	R	E	0.44936840763279984	112.00956928655168	E	0.39577726686629255	98.65144153909208
31	I	E	0.41290448451879724	78.43120683434553	E	0.33348919116767867	63.34627186230056
32	W	E	0.42021851566846824	111.53439842872484	E	0.49621017873965656	131.70410564107965
33	S	E	0.31232050895932983	39.25244156600858	E	0.5162654905543169	64.88424685286655
34	G	E	0.2584098739828274	21.683172525899046	E	0.39353186393580986	33.02125870285381
35	T	E	0.2712932147496332	40.16767337583069	E	0.4136690333968809	61.24783708474219
36	R	E	0.39303719655699776	97.96845161379726	E	0.41701495742492856	103.9451482877377
37	E	E	0.3776056264540739	70.67266904714447	E	0.23297859176899616	43.60427323548532
38	V	E	0.2951408055226966	47.8836442880023	B	0.1213479002768698	19.687483340919357
39	I	E	0.3591965930800557	68.22939285555657	E	0.26838363970978485	50.97947236287363
40	A	E	0.32175324310645514	37.45207749759138	E	0.3058337226011636	35.599045310775445
41	Y	E	0.3717851184439436	88.6001115763762	E	0.391012080850408	93.18208898746073
42	G	E	0.30430706676579644	25.534405972317977	E	0.3715503374322975	31.176788813944082
43	M	E	0.37083426030735206	78.07915350771297	E	0.3401185522945985	71.6119611856277
44	P	E	0.4216107910407423	61.04924254269949	E	0.6041953763243495	87.48749049176581
45	A	E	0.23180794462927068	26.98244475484711	E	0.46090824059809676	53.64971920561847
46	S	E	0.2191129500733332	27.53811556521652	E	0.2795306412666911	35.13141099439774
47	V	E	0.31456752664430443	51.035435522771955	E	0.3197712844379648	51.879693187215416
48	W	E	0.42838981496981154	113.70322468928738	E	0.42531161878098306	112.88620985684852
49	R	E	0.20480463768177706	51.049603988559745	E	0.3792744308805798	94.53794464129332
50	D	E	0.17548536044315668	27.265160452053255	B	0.11970422976932694	18.59844617926033
51	L	E	0.34445719468536273	68.19907997575497	E	0.3144174001302516	62.251501051788516
52	Y	E	0.24298824806691677	57.90652939682693	B	0.24957716771589367	59.47673483837462
53	Y	B	0.0	0.0	B	0.13203379442859053	31.46497355027741
54	W	E	0.31557831741726555	83.76079700889063	E	0.2546623952629483	67.59249295069175
55	A	E	0.2914614111060657	33.926108252746054	E	0.2803182613675295	32.62904562318044
56	L	E	0.15101048140568818	29.898565213512203	B	0.2144353196283003	42.45604893320718
57	K	E	0.19225969768072576	39.89196467177379	E	0.463595814976347	96.19149564944225
58	V	E	0.40841234017217465	66.26081806953361	B	0.2683056031208652	43.52990105032917
59	S	E	0.21694379930820729	27.265496697055493	E	0.3643731111793724	45.794412613023525
60	W	E	0.38308209490757317	101.67764963036808	E	0.22709433719212413	60.27537897753359
61	P	E	0.48095028609964585	69.64160142722872	E	0.42531124518523256	61.58506830282168
62	V	E	0.5485369555651354	88.99463567088758	E	0.43513028477248733	70.59553740148834
63	F	E	0.13060909722677794	29.163705319767246	B	0.25913032418671805	57.861210087652275
64	F	E	0.27405277523588945	61.19324418242175	E	0.29585734528682495	66.06198662909514
65	A	E	0.4221814090306405	49.14191601116656	E	0.3874549765440653	45.099759269729205
66	S	E	0.36125369757195475	45.40236471084327	E	0.25608655399739394	32.18495810639247
67	L	E	0.12700649213346815	25.14601537750536	B	0.20496339026454152	40.580701638476576
68	A	E	0.30746379956645953	35.78878626953589	B	0.20133212616025092	23.43505948505321
69	A	E	0.36037217755834206	41.94732146779102	E	0.26868635570123	31.275091803623173
70	L	E	0.3415706343914412	67.62756990316144	E	0.2445960989120151	48.427581623589866
71	F	E	0.24827865018318684	55.438139799403785	E	0.31860145329899286	71.14051850713211
72	V	E	0.3948602830606708	64.06213232376324	E	0.2836348953896418	46.01692542801549
73	V	E	0.46892466920561793	76.07833833191945	E	0.34546969582842146	56.0490034512031
74	N	E	0.06913444024659114	11.674732924441846	E	0.22452453673655415	37.9154585187019
75	N	E	0.01754890134555459	2.963482970223804	E	0.2260881087998018	38.17949893302253
76	T	E	0.40037015056843406	59.27880449316235	E	0.35036990953826364	51.875768806235314
77	L	E	0.4279167906269785	84.72324537623548	E	0.4199812854696534	83.15209471013668
78	F	B	0.05591193021467156	12.484574897634012	B	0.11327878102783216	25.29401901570464
79	A	B	0.09242612041353912	10.758400416135954	B	0.10747240084499758	12.509787458357719
80	L	E	0.36369312137665677	72.00760110136427	E	0.3512806838109339	69.55006258772681
81	L	E	0.18799240082856356	37.2206154400473	E	0.1841958670184714	36.46893971098716
82	Y	B	0.14575309369767586	34.734419759093136	B	0.1753696791398183	41.792348235810096
83	Q	E	0.28529021071426713	53.96834916081791	E	0.41877662778594127	79.21997467826651
84	L	E	0.43908096458679424	86.93364017853939	E	0.5139900527558121	101.76489054512325
85	G	B	0.08998553840474	7.550686527541733	E	0.3706763995266774	31.1034566842835
86	D	B	0.15255470369383517	23.70242431291117	E	0.5032011521243901	78.18236300556649
87	A	E	0.27009428392443524	31.438974648804262	E	0.36855490166632066	42.899790553959726
88	P	E	0.25709178375150654	37.22689028721815	E	0.5562555467129491	80.54580316403504
89	I	E	0.20397715768322922	38.745461101929386	E	0.33928759666498604	64.44767898651409
90	A	E	0.24063486349785188	28.00989811114996	E	0.3139698714485514	36.54609303661138
91	N	E	0.30929412995113814	52.2304997248487	E	0.5027288272380758	84.89581705569385
92	Q	E	0.321914536438282	60.8965728580298	E	0.561078889484512	106.13929352378513
93	S	E	0.2652170376859704	33.33247729637276	E	0.4314360129670991	54.22287810970502
94	P	E	0.3311499912448312	47.95051873225156	E	0.21848790726561934	31.637048972061685
95	P	E	0.24204295751833416	35.04782024865479	E	0.47994976108869203	69.49672540564261
96	G	E	0.23528879996846241	19.74308320535368	E	0.3185605446651625	26.730415302853782
97	F	E	0.2845840720037984	63.54477743772815	E	0.2784908944513184	62.18423182203489
98	V	E	0.37499715595230104	60.839538581701326	E	0.3686297890887503	59.806496981758855
99	G	B	0.04999061704543485	4.194712676282438	E	0.25263547799392305	21.19864295847008
100	A	B	0.06559343437226033	7.635075760931103	B	0.0	0.0
101	F	E	0.2926274026510078	65.34077273794352	B	0.1677554284159245	37.458109610991784
102	F	E	0.21626160052952054	48.28905278223664	E	0.32655799708310895	72.9171351686874
103	F	E	0.10850420610543965	24.22790418128362	B	0.11173974218405089	24.950367032276723
104	S	E	0.14781690428226374	18.577628530194907	B	0.0	0.0
105	V	E	0.25048009294535145	40.63789027945382	E	0.24920863107634328	40.43160830582593
106	E	E	0.14740966520759588	27.589192940253646	E	0.2655367366940432	49.69785563965713
107	T	B	0.08144789263124512	12.059174982982153	B	0.17706420923525928	26.21612681937249
108	L	E	0.30702648651909387	60.7881740659154	B	0.14573383093956635	28.853841187724743
109	A	E	0.18019902576636043	20.975166599204357	B	0.24060066695163324	28.00591763317011
110	T	B	0.026350890638413865	3.901512867923557	B	0.19599751590977924	29.019392205601914
111	V	E	0.2072273026449457	33.620557581115996	B	0.18704873629031288	30.346786975740365
112	G	E	0.17645882153878328	14.806659715319304	E	0.28965557334910275	24.30499915972321
113	Y	E	0.14559018681854585	34.695597420727665	B	0.2832920166707648	67.51132049280996
114	G	B	0.1701892425491649	14.280579342300426	E	0.2398573611543538	20.126431174461825
115	D	E	0.31713274823302784	49.27291509296553	E	0.47934676830511114	74.47610739156512
116	M	E	0.22120457340218008	46.57462292982902	E	0.30909896701964157	65.08078750598554
117	H	E	0.18742736154757866	37.20620554080984	E	0.28793170765193676	57.15732328598597
118	P	E	0.2856811767216578	41.36663438929606	E	0.34247187052740935	49.589926852368876
119	Q	E	0.20230357026149964	38.269766386367884	E	0.5050496074765831	95.54023424634522
120	T	E	0.17349835713526932	25.688166757447974	E	0.35061074675383797	51.91142716437325
121	V	E	0.3725887094122917	60.44879221505021	E	0.5199686918595502	84.35972056729342
122	Y	E	0.3054916177696019	72.80170743067383	E	0.268785987232748	64.05438861743617
123	A	B	0.04198171840224191	4.886672022020958	B	0.19526528975507698	22.728879727490963
124	H	E	0.3485686435224358	69.19436142563872	E	0.4082205672456032	81.03586480392468
125	A	E	0.2964975597726872	34.51231595754079	E	0.3276287155437407	38.135982489291415
126	I	E	0.16182753508315434	30.739140289045164	B	0.21569940893052086	40.97210272635244
127	A	E	0.0422634957837021	4.919470909222925	B	0.15788033076240623	18.377270500744086
128	T	E	0.2618965263361772	38.7763996893344	E	0.23376870203709393	34.61179402361213
129	L	E	0.25048676359736355	49.59387432464201	E	0.4005891439184749	79.31264460441885
130	E	B	0.07586219039868741	14.198367555018336	E	0.3019480842127799	56.512603441263884
131	I	E	0.1748956149359594	33.22142205708548	E	0.2052141607974643	38.98042984347834
132	F	E	0.47254869622388807	105.51539837983196	E	0.34672869514792576	77.42105033958033
133	V	E	0.30917261347289177	50.160164809841966	E	0.3700723509691889	60.040538221241206
134	G	B	0.05705191285319322	4.787226007511443	E	0.2998376201959075	25.159374710638595
135	M	E	0.3449539061714708	72.63004494440318	E	0.2933818709815884	61.771552935173446
136	S	E	0.268225299703185	33.710555666696294	E	0.3103540243594383	39.00529378149421
137	G	E	0.08979190800076269	7.534439000343997	E	0.32913800359528156	27.617969881680075
138	I	E	0.3624722315883866	68.85160039021403	E	0.3281046218934773	62.32347292866601
139	A	E	0.42297806464845	49.234646725079585	B	0.23099207360941762	26.887477368136214
140	L	E	0.4610231997648474	91.27798332144214	E	0.32981233462137544	65.29954413168612
141	S	E	0.22785960225485788	28.63739481139054	E	0.2960851286564033	37.211978969536766
142	T	E	0.3948884040265864	58.467177100176386	E	0.3062919599032463	45.34958758327465
143	G	E	0.250739210644246	21.03952716515868	E	0.25277353630750016	21.210227431562338
144	L	E	0.13192658735952062	26.120145031311488	B	0.19814430031127145	39.23059001862864
145	V	E	0.13394736316189873	21.73162019938645	B	0.15075900326983907	24.459140690498693
146	F	E	0.3918501872779513	87.49622831729374	B	0.1673782143818021	37.37388148931259
147	A	B	0.08733911018737986	10.166272425811016	E	0.27569051249035675	32.09037565387753
148	R	E	0.2736620109253839	68.21299284326119	E	0.46248096444875275	115.2780051984961
149	F	E	0.40464685967757363	90.35359729740541	B	0.24568384579840602	54.85874592832608
150	A	E	0.20201656342004437	23.514727982093167	E	0.2123636646232805	24.71913056214985
151	R	E	0.3132150065177395	78.07197252461174	E	0.4421683661841154	110.2148869550526
152	P	E	0.30665098397443313	44.40306247949792	E	0.3977385743837282	57.59254557076385
153	R	E	0.3879887024447668	96.71006397138257	E	0.48307038254069384	120.41012355209334
154	A	E	0.20726670128131025	24.125844029144513	E	0.3238194082153919	37.69257911627162
155	K	E	0.319531417030098	66.29957371957504	E	0.3884745441509821	80.60458316588728
156	I	E	0.36722475234757834	69.7543417084225	B	0.2009151339035553	38.16382968498033
157	M	E	0.2929574474632257	61.68219056338218	E	0.2698194807398489	56.81049166977519
158	F	E	0.22008773445217217	49.14339022582552	B	0.26785001321535323	59.808229450856224
159	A	E	0.1927971415203889	22.44158727297327	B	0.09216943164477781	10.728521843452137
160	R	E	0.27699382251808247	69.04348020085723	E	0.5147023515983226	128.29470815939789
161	H	E	0.31816681470537855	63.15929438716469	E	0.3887037381396167	77.1615790580953
162	A	E	0.23868895120364853	27.78339392010469	B	0.19991428416241339	23.27002267650492
163	I	E	0.23837925330896798	45.28013916603847	B	0.15016354759062966	28.5235658648401
164	V	E	0.3058390446596082	49.61932660557484	B	0.14633689225949686	23.741697400180772
165	R	E	0.40226819802872193	100.26937104063923	B	0.27333965611736766	68.13264268381506
166	P	E	0.2790936762198168	40.41276431662948	E	0.43133398042191967	62.457160365093976
167	F	E	0.25187590693884376	56.24137126037442	E	0.4453881545346334	99.45072102603828
168	N	E	0.26929710351927777	45.47620187130044	E	0.434864557834177	73.43557788145748
169	G	E	0.2475708114686098	20.773666790331045	E	0.3714171286401291	31.16561126419323
170	R	E	0.38416298224214507	95.75646495367708	E	0.44163756689178535	110.08257992344642
171	M	E	0.2746803242232305	57.83394226520119	B	0.22990700805265926	48.40692054548741
172	T	E	0.15475539239581448	22.913083398124293	B	0.18011802137714347	26.668274245099862
173	L	E	0.2065466857967354	40.89417832089565	B	0.04240461487642433	8.395689699383253
174	M	E	0.1563563670731701	32.920833087255964	B	0.06647970404362927	13.997301686386143
175	V	E	0.11577240956563628	18.78291572792883	B	0.13663001305549904	22.166853318124165
176	R	E	0.16410591487267523	40.90504034116302	B	0.22446768733360822	55.950815744775184
177	A	E	0.1756876260381367	20.450039670839114	B	0.032071194129677905	3.7330869966945084
178	A	E	0.11779238531843433	13.711033651065756	B	0.19544387278837938	22.74966679256736
179	N	E	0.23419903402378178	39.54919087559603	E	0.3054452439182248	51.580538340470625
180	A	E	0.1789042198288726	20.824451188080772	E	0.24792558827880237	28.858538475652598
181	R	E	0.28643099849273185	71.39579068429833	E	0.44135833095239424	110.01297757319378
182	Q	E	0.2639102691604712	49.92390561708634	E	0.5570954336486513	105.38574318331537
183	N	E	0.21124363312801797	35.672712326328394	E	0.3497139841126714	59.05620049710682
184	V	E	0.2391141833447285	38.79388510584875	E	0.36863075181538163	59.80665317452752
185	I	E	0.2781517032240988	52.83491602741757	B	0.17788611981775845	33.789468459383215
186	A	E	0.14049775017503166	16.353938120373687	E	0.31284014640182667	36.41459304117262
187	E	E	0.2460568803722311	46.052005730466774	E	0.4380421716934969	81.98397285415489
188	A	E	0.14329255241768302	16.679253101418304	B	0.1325272656232195	15.426173718542751
189	R	E	0.2570695975183025	64.07716787741208	E	0.3797931890434561	94.66725030097186
190	A	E	0.12539599449746253	14.596093759504638	B	0.08110118581547388	9.44017802892116
191	K	E	0.25346082426063676	52.590586425839525	E	0.3173721460241397	65.85154657854875
192	M	E	0.20762127290131516	43.71465900937191	B	0.0679486894089407	14.306596555052463
193	R	E	0.33232305943213514	82.834845794054	E	0.2551876318740245	63.60806912091934
194	L	E	0.17240817678169612	34.13509492100802	B	0.032892512833119225	6.512388615829276
195	M	E	0.20941208026429553	44.091713499647426	B	0.09417525103810792	19.828599106073625
196	R	E	0.24453825890663644	60.953606415068194	E	0.3376394232016494	84.16000262724313
197	R	E	0.36664416280088685	91.38972401974905	E	0.3601569318256553	89.77271682686283
198	E	E	0.36070460149613076	67.50947321601583	E	0.3161016645111789	59.16158752991224
199	H	E	0.3304593874068541	65.59949299413461	E	0.396012802322504	78.61250138904028
200	S	E	0.29983438538054086	37.68318555462638	E	0.5215946512075103	65.55401576375989
201	S	E	0.3770497727226868	47.38761543578728	E	0.6685186115667856	84.01941910171362
202	E	E	0.3308979504054728	61.93086039788829	E	0.49478036581284707	92.60309326553245
203	G	E	0.19537537005074934	16.393947300958377	E	0.3149591550604203	26.428222701119868
204	Y	E	0.3800574930784438	90.57150117552393	E	0.3481363627981351	82.96437661842357
205	S	E	0.32885152003012463	41.330059037386064	E	0.2613759226685496	32.849725960983314
206	L	E	0.30361320056894897	60.11237758064621	B	0.05365061356526529	10.622284979786876
207	M	E	0.277943948433726	58.52109834272101	E	0.2833843226347012	59.66656913073634
208	K	E	0.42913975042302577	89.04220681527362	E	0.3933288157415974	81.61179597822405
209	I	E	0.2661984072957263	50.56438746582321	B	0.28771547451538293	54.651554384196984
210	H	E	0.27212400294423167	54.019335824459425	E	0.2516658879587796	49.958195418697336
211	D	E	0.2381668723009402	37.00398694939708	E	0.4228802707435528	65.7029076654258
212	L	E	0.3576589915603153	70.81290373902682	B	0.12824759135392585	25.39174061216378
213	K	E	0.3602545481361377	74.74921619276722	E	0.41106825436224637	85.2925520976225
214	L	E	0.3323770726113323	65.80733660631769	B	0.2369188324245262	46.90755963173194
215	V	E	0.30829476933023614	50.01774337613752	E	0.37737996008510544	61.22612472420751
216	R	E	0.4303289439581669	107.26379257101267	E	0.5474697954419683	136.462321211865
217	N	E	0.3500542525820385	59.11366163352884	E	0.5246211320426379	88.59277056804027
218	E	E	0.26473892220748396	49.5485366803527	E	0.4123421781905081	77.1739620701355
219	H	E	0.3338068681245272	66.26400139139989	E	0.3595444130527667	71.3731614351047
220	P	E	0.3157701542012974	45.723518328347865	E	0.2838914705697939	41.10748493850616
221	I	E	0.30990834080844853	58.867089336564796	B	0.14988852149576404	28.471324658120377
222	F	E	0.18528746446480424	41.37283794034614	B	0.08654347592803283	19.32429273997045
223	L	E	0.3071930297383253	60.82114795789103	B	0.19750109559486106	39.10324191682654
224	L	E	0.33843272679064496	67.0062955772798	B	0.0852084288635526	16.87041683069478
225	G	B	0.0044296268870743505	0.3716899920944087	B	0.066552428119598	5.584414243515467
226	W	B	0.08691633766538215	23.06933434314573	B	0.17275028888757513	45.85138167654019
227	N	E	0.19380588491657885	32.72799978586267	E	0.24332747697563561	41.09071103687559
228	M	E	0.22118735235073284	46.5709970374468	B	0.028420435804629607	5.983922758664764
229	M	E	0.12472397250243944	26.260632410388624	B	0.1920856788816068	40.44363968852231
230	H	E	0.22471235457783173	44.60764950724538	B	0.07091365091913973	14.077068843958427
231	V	E	0.25282104203947636	41.01768586048465	E	0.38321010421623325	62.172007308041685
232	I	E	0.23185120282755053	44.04013597709322	B	0.14916550758574143	28.333988165911585
233	D	E	0.2050985625259914	31.866163659663286	E	0.36019139463579214	55.96293698456303
234	E	E	0.3103893554742724	58.09247177056481	E	0.5916685888889164	110.73669309644959
235	S	E	0.21987261617653248	27.633590401066602	E	0.616124305077131	77.43450266209383
236	S	E	0.1954497887987295	24.564129456224325	B	0.12597786006023587	15.832897452370444
237	P	E	0.3060330215110697	44.3135815148029	E	0.31532714495737535	45.65937058982795
238	L	E	0.29713952969277735	58.83065548387299	B	0.17692122259421145	35.02863286142792
239	F	E	0.32611316550637265	72.81780872591794	B	0.19881014147969578	44.39231649100127
240	G	E	0.19472970863613315	16.33976985165793	E	0.41878181811809345	35.13998235828922
241	E	E	0.23482017665920546	43.948944263536895	B	0.2048561000414392	38.34086768375576
242	T	E	0.22978009091629642	34.02124026106685	B	0.24772756936211698	36.67854391975504
243	P	E	0.2998854510159339	43.42341330710723	E	0.3819822247997175	55.3110261509991
244	E	E	0.34960315882079057	65.43172720489916	E	0.5290614864747112	99.01914780860695
245	S	E	0.2649573346579208	33.29983781980749	E	0.34011555140250715	42.7457225002671
246	L	E	0.4057220231492402	80.32890336331808	E	0.35157368541189854	69.6080739747018
247	A	E	0.3109741219051836	36.19738778976337	E	0.5743601223981138	66.85551824714045
248	E	E	0.301406840535679	56.41130427465768	E	0.6281722102321058	117.56871086704092
249	G	E	0.23672407659872235	19.86351726739879	E	0.35199916198742787	29.53624968236507
250	R	E	0.3127998086884825	77.96848031369115	E	0.5684192893688268	141.68419206807377
251	A	E	0.163578304099811	19.040514597218003	B	0.07240197410542179	8.427589785871097
252	M	E	0.24344497464948572	51.25733941244922	E	0.19398522058667986	40.843588194525445
253	L	E	0.1837620613534428	36.38305052736814	B	0.08546917587370209	16.922042131234278
254	L	E	0.16402065156023643	32.47444880241121	B	0.06723812920764369	13.312477201821375
255	V	B	0.09155356570266593	14.853650499600521	B	0.006989172193112375	1.133923296610552
256	M	E	0.2231431471085274	46.98278962370045	B	0.10071424247820038	21.20538375378509
257	I	E	0.1478367844602172	28.081597208218255	B	0.0627989594726292	11.928662351825915
258	E	B	0.0820752095481661	15.361196219034769	B	0.24076617610095583	45.06179751905489
259	G	B	0.0564678389036445	4.73821636240481	B	0.1159225674249743	9.727062632629593
260	S	E	0.05377423919709523	6.758346382290929	E	0.2362570606548952	29.69278738310723
261	D	E	0.12025486670405054	18.683998639808333	B	0.11593908840276981	18.013456165138347
262	E	B	0.14170205458621477	26.520956536355953	E	0.4228614424815006	79.14274757483766
263	T	E	0.1801457554371695	26.67238055002732	E	0.3493417126018426	51.723533967828814
264	T	E	0.2028887842963412	30.039713402916277	B	0.13157249295751378	19.48062330728949
265	A	B	0.09433793297518847	10.980935398311939	B	0.22868718515436803	26.61918835196844
266	Q	E	0.22159993592292193	41.92005987853914	E	0.4127840549027374	78.08635966595082
267	V	E	0.24593789908020774	39.90096474677291	E	0.34631286191022326	56.18579871631462
268	M	E	0.18888191780978544	39.76908779485033	B	0.1642638437269051	34.58575229669987
269	Q	E	0.1904103075553171	36.01991788023933	E	0.2490118498578173	47.1055716376033
270	A	B	0.10065252896385951	11.715954371393247	B	0.08662145560939147	10.082737432933166
271	R	E	0.22584217427213021	56.29342035907118	E	0.47315504593931595	117.93862675083389
272	H	E	0.2879034122371885	57.15170636320429	E	0.3008770482314108	59.72710284441736
273	A	E	0.13226903782957206	15.396116003362188	E	0.22681375296211603	26.401120844790306
274	W	E	0.20796322341593454	55.19759875905735	B	0.04041517621765178	10.726996071689136
275	E	E	0.216696093321331	40.556840826020306	E	0.3377276748071762	63.209111616911095
276	H	E	0.24098033913148226	47.83700712099054	B	0.21381886531958533	42.445182954590884
277	D	E	0.16070839578657928	24.969263453360824	E	0.5630509260018453	87.4812223729067
278	D	E	0.17290494012362853	26.864240547008166	E	0.2589147012904367	40.22757713949515
279	I	E	0.2524242398215774	47.94798435410863	B	0.05199140377584882	9.875767147222483
280	R	E	0.24421041755578485	60.87188867995493	E	0.32272925328485375	80.44349367378264
281	W	E	0.2555682488314267	67.83292460483727	B	0.1441397691835784	38.257577536705384
282	H	E	0.19148007536100717	38.01070975991353	B	0.2311188771313618	45.87940829934663
283	H	E	0.19265259054354736	38.243465748799586	B	0.1713012995635928	34.005020976368804
284	R	E	0.22411093060082157	55.861890561560784	E	0.3340203547212278	83.25791361781324
285	Y	E	0.1791225267641267	42.68668935315904	B	0.12874783173810173	30.681895781507023
286	V	E	0.17532641996519605	28.44495837515341	E	0.25618807158466017	41.56395273389527
287	D	E	0.25022857986501856	38.878014453627934	E	0.4334298340971392	67.34199332367253
288	L	E	0.22624433533677157	44.794115953327406	B	0.06399678929630453	12.670724312775336
289	M	E	0.25424146568400874	53.530540599768045	B	0.20916211356511896	44.0390830111358
290	S	E	0.304505328632134	38.2702297024866	E	0.31235465807649815	39.25673342705429
291	D	E	0.33502378803690014	52.05264594729318	E	0.44065134840645603	68.46400000191107
292	V	E	0.2483857690916699	40.29810717743253	E	0.561676981064989	91.12647340798382
293	D	E	0.2771859905764268	43.06638735585943	E	0.647247002615989	100.56276679644621
294	G	E	0.23437810290999617	19.66666661517778	E	0.4903379653517094	41.144258672661934
295	M	E	0.35194907537469877	74.10287782014284	E	0.3240382168024621	68.2262465477584
296	T	E	0.28508229605899904	42.2092847544954	B	0.17067888009706422	25.270714987171328
297	H	E	0.22805235163114707	45.270672322299	E	0.30727360537188003	60.9968834023719
298	I	E	0.22480179004720968	42.701100019467475	B	0.02063535387201043	3.9196854679883812
299	D	E	0.2135605239540065	33.18089860673399	B	0.1156520189727768	17.968854187800332
300	Y	E	0.25551615484066476	60.892054860078815	B	0.09826317994447975	23.41709841256897
301	T	E	0.26798227995209184	39.67745636970672	E	0.3751659574386185	55.54707165836186
302	R	E	0.31550305285658875	78.6422909550333	E	0.26418532736627165	65.85083469931686
303	F	E	0.1623193414061588	36.2442857425812	B	0.08650529008521154	19.315766223126886
304	N	E	0.25859813546650395	43.669467136228526	E	0.3556519137995527	60.05893868333047
305	D	E	0.23933223245896573	37.185048957149505	E	0.43409217223734875	67.44490080051688
306	T	E	0.17728145341109164	26.24829199204623	E	0.2839798618147683	42.04605834029459
307	E	E	0.28221066937063366	52.81854887940779	E	0.3412222198341922	63.863150664167414
308	P	E	0.14523523870906532	21.03006256507266	E	0.46334073223556627	67.09173802771
309	V	E	0.1716352421434113	27.84610168534705	B	0.18926574748695696	30.7064748722839
310	E	E	0.27506100282763896	51.48041728922091	E	0.4670580777732349	87.41458983603864
311	P	E	0.13225325919391942	19.150271931279534	E	0.40756856721878265	59.015928533279734
312	P	E	0.21542453493729785	31.193472658920733	E	0.3857982538878213	55.86358716295653
313	G	E	0.2733433390932864	22.93623958331766	E	0.41614663249759754	34.91886393287341
314	A	E	0.2184799978666493	25.43107175167798	B	0.2891328998402937	33.65506954141019
315	A	E	0.23038320897796266	26.816605525034856	E	0.21857947170564918	25.442650506537564
316	P	E	0.31156391613150114	45.11445505584137	E	0.4080111960853735	59.08002119316209
317	D	E	0.3032204661552754	47.111363826545144	E	0.5333835953663071	82.87180921206314
318	A	E	0.2950756057653682	34.34680051108886	E	0.3641087139513258	42.382254303934324
319	Q	E	0.30227787197007305	57.18190504057871	E	0.4266771223136646	80.71451122807593
320	A	E	0.300499647852459	34.978159010026225	E	0.448671483696677	52.2253607022932
321	F	E	0.37565351998482976	83.87967447741264	E	0.3885815883084997	86.76638285340489
322	A	E	0.3116325245546603	36.27402585816246	E	0.39292461643316395	45.736425352820284
323	A	E	0.3420380055250246	39.813223843112866	E	0.4142255463392134	48.21585359388444
324	K	E	0.35785655446603715	74.25165648615805	E	0.6087022716083098	126.29963433600821
325	P	E	0.39549436452727504	57.26758398354943	E	0.49174269853314956	71.20434274760007
326	G	E	0.3174658102248261	26.638556135965157	E	0.7093431688039898	59.520985294342786
327	E	E	0.3561053456976661	66.64867650077518	E	0.6773379110203106	126.77056342656132
328	G	E	0.3504864853036874	29.409320981832412	E	0.7376101344587533	61.89286638243399
329	D	E	0.3532230246700674	54.88026134298837	E	0.6960271934527476	108.14174504675339
330	A	E	0.3266482047855791	38.02185103704141	E	0.5990572630731951	69.7302654217199
331	R	E	0.4412971430076874	109.99772586609616	E	0.7292468902946883	181.772079874854
332	P	E	0.38354590668016963	55.537447287288565	E	0.6575366511325907	95.21130708399915
333	V	E	0.3746288227630706	60.77978020508058	E	0.6243341699885533	101.2919757389429
>1pv6A
1	M	E	0.3931081165250053	82.76891393433988	E	0.4563931225751251	96.0935719581926
2	Y	E	0.5641085868622604	134.43271733514527	E	0.6216375402792635	148.1424422239513
3	Y	E	0.5744912170172918	136.9070019273908	E	0.6395639859576507	152.41449349356776
4	L	E	0.4698474763761896	93.02510184772179	E	0.5167526325190066	102.31185371243812
5	K	E	0.42809891506563724	88.82624388696908	E	0.49622478035268414	102.96167967537843
6	N	E	0.46331623414402634	78.24021245990173	E	0.5695533444946252	96.18047328480736
7	T	E	0.5174111532488179	76.60789535001999	E	0.537239258598503	79.54364462809436
8	N	E	0.2889066421696357	48.787664663186376	E	0.43301519037726466	73.12327519900869
9	F	E	0.26547987400935313	59.27900106754846	E	0.20883990048450327	46.631861379184734
10	W	E	0.4422078893665765	117.37081799567675	E	0.361830302052386	96.03699877074429
11	M	E	0.2747417998821299	57.84688596518245	E	0.3347573833418387	70.48316706262413
12	F	E	0.10102100358666596	22.556979890866643	B	0.13577774173156504	30.317811951241158
13	G	E	0.1042990017378943	8.75172923582671	B	0.21505316527861756	18.0451110985288
14	L	E	0.34390197097573727	68.08915123348622	E	0.3060198379196204	60.588867709705646
15	F	E	0.23531804274813556	52.544165765231185	B	0.1914083356559212	42.73956726861064
16	F	B	0.08784080569239822	19.613973503055597	B	0.08801119763274737	19.65202031941616
17	F	E	0.20808219112341983	46.462672455948415	B	0.22551470268804535	50.35517796321365
18	F	E	0.31043052153494477	69.31603115353782	B	0.20469614748470702	45.706602771860226
19	Y	E	0.09263368481904702	22.075533429227097	E	0.21435346503173952	51.082574251713844
20	F	B	0.0	0.0	B	0.13371542454272056	29.857317146144073
21	F	E	0.1822211902575169	40.68816957260095	B	0.11366398503263386	25.380031217936814
22	I	B	0.15987496295785825	30.36824921384517	B	0.1388062801561364	26.36625291565811
23	M	E	0.10324406103146584	21.738037050175134	E	0.2757934440763572	58.06830965027701
24	G	B	0.04385277105006147	3.6796860188106577	B	0.0	0.0
25	A	B	0.03638277522815027	4.234955036556691	B	0.10730109026041812	12.48984690631267
26	Y	E	0.21304965657267114	50.77186365783326	E	0.3043412352514385	72.52755977277032
27	F	E	0.18168999465249672	40.569558905955994	B	0.22025157591648806	49.179974386392615
28	P	B	0.05828540692315716	8.439726922473158	B	0.17398425565164616	25.192920218358367
29	F	E	0.19907002886231054	44.45034674466532	B	0.11867066526509826	26.49797284704379
30	F	E	0.19945981983914973	44.53738317188374	E	0.26225554051554234	58.559039641715444
31	P	B	0.12684997129669745	18.36787584376179	B	0.14419674476285022	20.879688641660714
32	I	B	0.14387793960941342	27.329614628808077	B	0.12133267290665467	23.047141218619053
33	W	E	0.15960519753076322	42.362411528615176	B	0.10247379447372404	27.198594529215836
34	L	E	0.2483417783316969	49.16918869189267	B	0.16712696604355715	33.089468006963884
35	H	E	0.28674978223739556	56.92269927194539	E	0.4656290598016882	92.43202466123313
36	D	B	0.16962270331703505	26.35427941436774	E	0.40056634512392575	62.235993041904344
37	I	E	0.27682632232744525	52.58315992609822	E	0.38650053523857864	73.41577666856801
38	N	E	0.2753206912270154	46.493405127506094	E	0.3931097991681137	66.38445178551936
39	H	E	0.20951380602933312	41.59058563488291	E	0.4592726833822941	91.1702203782192
40	I	E	0.13617126086307565	25.86573100094122	B	0.25389366003518116	48.22710072368266
41	S	B	0.17352793356590654	21.808990690563135	E	0.39949720462486277	50.208808677252755
42	K	E	0.21867942889598868	45.3737947016287	E	0.40851452302555286	84.76267838257196
43	S	B	0.12063203242127658	15.161033834706041	E	0.32730850909649667	41.136133423247706
44	D	E	0.1176263473824565	18.27560559281227	E	0.30671659794398737	47.654557822557315
45	T	B	0.06468558216632456	9.577347295546014	B	0.05828589313329069	8.62980933731502
46	G	B	0.032491222156802294	2.72633845117728	B	0.044128905205335606	3.7028564357797107
47	I	E	0.19830677116632803	37.66837118304401	B	0.18556686500984176	35.24842600861944
48	I	B	0.11091629315593184	21.06854988496925	B	0.14399782852279636	27.352387527905165
49	F	B	0.10002898672748906	22.33547244638103	B	0.1124087871151403	25.099758074939675
50	A	B	0.06801962121342099	7.917483909242204	B	0.14353726443728526	16.707737580500005
51	A	E	0.19264202889777599	22.423532163701125	E	0.21055178053860651	24.5082272546938
52	I	B	0.1840712123066942	34.96432677765657	E	0.2568384714600254	48.78646765383183
53	S	B	0.0	0.0	B	0.1529505709315793	19.222827754680885
54	L	E	0.22518506684221268	44.58439138408969	B	0.19953882677509066	39.506692313200205
55	F	E	0.20868326112226343	46.5968853759902	B	0.18375851848475688	41.03143959246136
56	S	B	0.10225681786682195	12.851636869502183	B	0.11465823075998813	14.410246441915309
57	L	B	0.0847832120287776	16.786228149577678	B	0.1421063123690437	28.135628785946963
58	L	E	0.2904037231911709	57.497033154619935	E	0.29464935028244854	58.33762486242199
59	F	E	0.17811778598136793	39.77192043177964	E	0.24600120310350618	54.92960864098189
60	Q	B	0.010944070109871307	2.0702897426843547	B	0.16285801742871284	30.807851156989607
61	P	E	0.23428629967090941	33.92465619234768	E	0.26255310607863297	38.01768976018606
62	L	E	0.36117906184683574	71.50984245505501	E	0.42706109099194217	84.55382540549463
63	F	E	0.14648392257049203	32.708395070765164	E	0.26157132385342147	58.406260903230475
64	G	B	0.13692567274751666	11.489433200244122	B	0.1588144218861078	13.326118140463306
65	L	E	0.2576540528927444	51.01292593223447	E	0.3505697113956845	69.40929715923157
66	L	E	0.41949718239072065	83.05624714153879	E	0.4458511400596127	88.27406722040271
67	S	E	0.10573476632367132	13.288745431559013	B	0.135100406988641	16.979419150332404
68	D	E	0.2311031854138748	35.90650191775373	E	0.32609660229716064	50.665629098909854
69	K	E	0.4581069185928134	95.05260453882285	E	0.45824565944826273	95.08139187892004
70	L	E	0.35827786670982953	70.93543482987916	E	0.39244818190519937	77.70081553541043
71	G	E	0.20598874394732702	17.28451550462021	E	0.4067063258899658	34.12672780542703
72	L	E	0.3591151655875291	71.10121163467488	E	0.40073760472749187	79.34203835999612
73	R	E	0.4740096165856863	118.15163703014817	E	0.40469280938051677	100.8737296661876
74	K	E	0.4042212353578405	83.87186412439833	E	0.473233083399604	98.19113247458384
75	Y	E	0.42959930067399177	102.37780934361898	E	0.5343717025526706	127.34612043532694
76	L	E	0.330539885609744	65.44359195187322	E	0.28347469187818175	56.12515424496121
77	L	E	0.18593948398354773	36.81415843390262	B	0.20705152140723948	40.994130723419346
78	W	E	0.4151266614253225	110.18291847550911	E	0.5511621139925922	146.28944829591381
79	I	E	0.44995412197644924	85.46878546942652	E	0.41421854096432165	78.6808118561729
80	I	E	0.20208780246628397	38.386578078470635	B	0.2492784343723782	47.35043860903324
81	T	E	0.2437173512076946	36.08479101981126	E	0.27881826298111156	41.28183201698338
82	G	E	0.3618854819709809	30.36581079218501	E	0.34666198887170535	29.088407486224796
83	M	E	0.3827452515261299	80.58701270882666	E	0.2984613061254894	62.84102800472179
84	L	E	0.36233106914256585	71.73792837953661	E	0.23192612317680297	45.91905312777522
85	V	E	0.40233902414447686	65.27548327719992	E	0.35761490673052676	58.019442467960666
86	M	E	0.5181293202900721	109.09212838707468	E	0.48323361551039223	101.74483774571308
87	F	E	0.35458514431403654	79.17531687388121	E	0.38970877931906334	87.01807333415366
88	A	E	0.20671953784271335	24.062154204891836	E	0.3065540230328994	35.68288828102949
89	P	E	0.2930912309889935	42.43961024720626	E	0.4463566095854812	64.63243706797768
90	F	E	0.3780474209361261	84.4142086208276	E	0.436168022916248	97.39195783696901
91	F	E	0.22248865553930852	49.679491895372195	E	0.2918877839598262	65.17562328038959
92	I	E	0.38439554535105414	73.01593383943273	E	0.4317489105506152	82.01070555908936
93	F	E	0.3524860606850132	78.70661249035659	E	0.5342073783568007	119.28316551329002
94	I	E	0.17198180760341059	32.66794435426784	E	0.37123994430670937	70.51702742105944
95	F	E	0.291134426749899	65.00740614898494	E	0.38447989240269453	85.85051517459766
96	G	E	0.21790696275434518	18.2845732447171	E	0.3496125131789303	29.33598598084404
97	P	E	0.24871068273761893	36.013306860407226	E	0.5591372652784976	80.96307601232645
98	L	E	0.33269127344817806	65.86954523000477	E	0.5149869975867031	101.96227565219135
99	L	E	0.307092735546019	60.801290710756305	E	0.5126342608135956	101.4964572984838
100	Q	E	0.27297058596100965	51.63784574624419	E	0.5462358415886926	103.33143415333298
101	Y	E	0.3540996196488482	84.38548035851701	E	0.5942617429620697	141.61851596529084
102	N	E	0.26864807638210764	45.36660065864652	E	0.49246456606555966	83.16249127149106
103	I	E	0.2762929240750248	52.48184092805096	E	0.30988668514087236	58.8629758425087
104	L	E	0.12447587376342927	24.64497824642136	E	0.2665383570025561	52.77192930293609
105	V	E	0.30763023295572217	49.90992899473637	E	0.3228936176458531	52.38626052686321
106	G	E	0.26116402586462295	21.91427341030051	E	0.21021968779869182	17.63953400318823
107	S	B	0.10099777311455149	12.693400125036833	B	0.08726214555805353	10.967106453736168
108	I	E	0.2194774369750147	41.68973915340404	B	0.11692032001871483	22.20901478755488
109	V	E	0.3559049907938715	57.74202570639772	E	0.32637841569713044	52.95163416270245
110	G	E	0.16505437397167771	13.849712519963477	E	0.2841662871366717	23.84439315363812
111	G	B	0.0314293422089333	2.6372361047515933	B	0.15194541981323742	12.749740176528752
112	I	E	0.14146745434869828	26.871742953535236	E	0.2510200466899709	47.68125786875997
113	Y	E	0.28354452597991664	67.57149598627393	E	0.5014342141994532	119.4967875858717
114	L	E	0.24295360937253085	48.10238511966739	E	0.3126484122156508	61.901259134576705
115	G	B	0.051034561551567034	4.28231005979199	B	0.19020272177948072	15.959910384516226
116	F	E	0.24799444179828087	55.37467890913813	E	0.421644428572839	94.14898445602923
117	C	E	0.2814031484610297	39.81291744426648	E	0.44590436176510484	63.08654910252703
118	F	E	0.24280291536139592	54.215462971046094	E	0.36426662430776124	81.33709454168
119	N	B	0.15094756371932255	25.490515085282	E	0.300081969889859	50.6748422553005
120	A	E	0.2661734088102672	30.9825847855151	B	0.31827608784148514	37.04733662474887
121	G	E	0.30307988122500495	25.431432833590165	E	0.45139789257220936	37.87679716573408
122	A	B	0.10640860803094032	12.385961974801454	E	0.16753147808044483	19.500664048563777
123	P	B	0.15532260252072128	22.49071284500044	E	0.2847658825845021	41.2340997982359
124	A	E	0.24451887197477767	28.461996697864123	E	0.3242571854059034	37.74353638124716
125	V	E	0.22590230799124078	36.650390448498904	B	0.16890935421166067	27.403853627299828
126	E	B	0.11276373984608941	21.104861549594094	B	0.16069742922561886	30.076130853866825
127	A	B	0.13890738981750397	16.168820174757464	B	0.13052747875518383	15.1933985271034
128	F	E	0.33237920761513595	74.2169532683837	B	0.16811662587295575	37.53876139117229
129	I	E	0.21492766108163028	40.82550922245567	B	0.04645519174986948	8.824163672887707
130	E	E	0.1982392906539348	37.10246563879044	B	0.18349862424927388	34.3436025144941
131	K	E	0.375356395858664	77.88269857671419	E	0.41893837032198056	86.92552245810775
132	V	E	0.4439443196706585	72.02552642336764	E	0.27324136478793415	44.33067902319444
133	S	E	0.24760637176237613	31.119168803095434	B	0.12904990458656768	16.218992008439827
134	R	E	0.341823905945139	85.20302679588535	E	0.47697116696634567	118.88983307803132
135	R	E	0.5194831702237488	129.48637500997162	E	0.6430108438609007	160.2768829407681
136	S	E	0.3480627731903563	43.74452933456398	E	0.46065413915491493	57.89501220898971
137	N	E	0.23503812757751985	39.690888604015775	E	0.4468311654691964	75.4563789127832
138	F	E	0.3850687228260976	85.98199511983933	E	0.5135743337093782	114.67601297396706
139	E	E	0.3330888298362897	62.340905392159975	E	0.5309460772319538	99.37186781473247
140	F	E	0.13862477756196995	30.95352658181227	B	0.12361492288491596	27.601976130972883
141	G	E	0.14850888293104395	12.461380366743898	B	0.18076994400725843	15.168406001649055
142	R	E	0.3321273577041475	82.7860651813358	E	0.42692830879038934	106.41615024909244
143	A	B	0.0666867891216968	7.7623422537655085	B	0.03904767491553962	4.545149360168812
144	R	B	0.1054725678415058	26.290092260173733	B	0.03238372389521696	8.071967018121779
145	M	E	0.1831416602817885	38.56047657233057	B	0.11796695321120511	24.837941998619236
146	F	E	0.2296847500062443	51.28630782889429	B	0.1924389546474013	42.96969418321823
147	G	B	0.0	0.0	B	0.037173919191540894	3.1192635593621962
148	C	B	0.01644770345816117	2.3270210852606423	B	0.08331997655025233	11.788110282329699
149	V	E	0.2817601345570697	45.712764230538994	E	0.22835704274712515	37.048646615293585
150	G	B	0.08610929753782724	7.225431156399083	B	0.1555708362065194	13.053948866089042
151	W	B	0.11115142639323794	29.501811593293215	B	0.19616902319582194	52.06718213663506
152	A	E	0.08444397482164344	9.829278669239297	B	0.11398343760423833	13.267672137133342
153	L	E	0.43243053808560195	85.61692223556834	E	0.31197262845875917	61.767460708549734
154	G	B	0.07273293135790498	6.103020270241807	B	0.08089790055188806	6.788142835308927
155	A	B	0.0283717122359238	3.3024673042615307	B	0.06324903675744248	7.362187878566305
156	S	E	0.2190078685181406	27.524908915359912	E	0.4091004283770555	51.41574183842834
157	I	E	0.4223954054211905	80.23400725975513	E	0.33941256342027426	64.4714164216811
158	V	B	0.08265319550221786	13.409654438279826	B	0.08449152841276408	13.707905569686845
159	G	B	0.08457340066321044	7.0965540496499875	B	0.024744647599693942	2.0763233800903187
160	I	E	0.43735378595807917	83.07535164273713	E	0.38845135496430583	73.78633487546989
161	M	E	0.37735524505737394	79.45214684683009	E	0.40219343677514874	84.68182811300757
162	F	E	0.176722388535837	39.46034213616704	E	0.2640033339175611	58.949304430452216
163	T	E	0.11803717454745023	17.476584063495483	E	0.473147024311076	70.05414841949792
164	I	E	0.44743384338578907	84.99005855113063	E	0.5998160065066839	113.93505043594459
[truncated: 2,246,331 more chars]
