# Supplementary material for: Lipid exposure prediction enhances the inference of rotational angles of transmembrane helices
Source: BMC Bioinformatics. 2013 Oct 11;14:304. doi: 10.1186/1471-2105-14-304 (PMC3854514; doi:10.1186/1471-2105-14-304)
Supplement: Additional file 3: Dataset S2 — Signal peptide and topology prediction results of the independent test set from SVMSignal, TOPCONS and MemBrain. [file 1471-2105-14-304-S3.zip]

Archive with 29 entries (26 files):
- S_Dataset_2_web_servers_prediction/
- S_Dataset_2_web_servers_prediction/SVMSignal/
- S_Dataset_2_web_servers_prediction/SVMSignal/AllCleavable.txt
- S_Dataset_2_web_servers_prediction/SVMSignal/AllPrediction.txt
- S_Dataset_2_web_servers_prediction/SVMSignal/images/
- S_Dataset_2_web_servers_prediction/SVMSignal/images/1.png
- S_Dataset_2_web_servers_prediction/SVMSignal/images/10.png
- S_Dataset_2_web_servers_prediction/SVMSignal/images/11.png
- S_Dataset_2_web_servers_prediction/SVMSignal/images/12.png
- S_Dataset_2_web_servers_prediction/SVMSignal/images/13.png
- S_Dataset_2_web_servers_prediction/SVMSignal/images/14.png
- S_Dataset_2_web_servers_prediction/SVMSignal/images/15.png
- S_Dataset_2_web_servers_prediction/SVMSignal/images/16.png
- S_Dataset_2_web_servers_prediction/SVMSignal/images/17.png
- S_Dataset_2_web_servers_prediction/SVMSignal/images/18.png
- S_Dataset_2_web_servers_prediction/SVMSignal/images/19.png
- S_Dataset_2_web_servers_prediction/SVMSignal/images/2.png
- S_Dataset_2_web_servers_prediction/SVMSignal/images/20.png
- S_Dataset_2_web_servers_prediction/SVMSignal/images/21.png
- S_Dataset_2_web_servers_prediction/SVMSignal/images/3.png
- S_Dataset_2_web_servers_prediction/SVMSignal/images/4.png
- S_Dataset_2_web_servers_prediction/SVMSignal/images/5.png
- S_Dataset_2_web_servers_prediction/SVMSignal/images/6.png
- S_Dataset_2_web_servers_prediction/SVMSignal/images/7.png
- S_Dataset_2_web_servers_prediction/SVMSignal/images/8.png
- S_Dataset_2_web_servers_prediction/SVMSignal/images/9.png
- S_Dataset_2_web_servers_prediction/SVMSignal/Profile.txt
- S_Dataset_2_web_servers_prediction/SVMSignal/README.txt
- S_Dataset_2_web_servers_prediction/Topology_TOPCONS_MEMBRAIN.txt
