# Supplementary material for: Lipid exposure prediction enhances the inference of rotational angles of transmembrane helices
Source: BMC Bioinformatics. 2013 Oct 11;14:304. doi: 10.1186/1471-2105-14-304 (PMC3854514; doi:10.1186/1471-2105-14-304)
Supplement: Additional file 3: Dataset S2 — Signal peptide and topology prediction results of the independent test set from SVMSignal, TOPCONS and MemBrain. [file 1471-2105-14-304-S3.zip › S_Dataset_2_web_servers_prediction/SVMSignal/AllCleavable.txt]

# columns of the output cleavable
# C stands for cleavable site, L stands for non-cleavable site
>2xq2A
MSNIEHGLSFIDIMVFAIYVAIIIGVGLWVSRDKKGTQKSTEDYFLAGKSLPWWAVGASLIAANISAEQFIGMSGSGYSIGLAIASYEWMSAITLIIVGK
LLLLLLLLLLLLLLLLLLLLLLLLLLCCLCCCCCCLLLLLLLLLLLLLLLLLLLLLLLLLLLLLCCCCCLLLLLLLLLLLLLLLLLLLLLLLLLLLLLLL
>2xutA
MNSPVDAPKWPRQIPYIIASEACERFSFYGMRNILTPFLMTALLLSIPEELRGAVAKDVFHSFVIGVYFFPLLGGWIADRFFGKYNTILWLSLIYCVGHA
LLLLLLLLLLLLLLLLLLLLLLLLLLLLLLLLLLLLLLLLLLLCLLLLCCCLLCCLLLLLLLLLLLLLLLLLLCCCCLLLLLLLLLLLLLLLLLLLLLLL
>3kbcA
MGLYRKYIEYPVLQKILIGLILGAIVGLILGHYGYAHAVHTYVKPFGDLFVRLLCMLVMPIVFASLVVGAASISPARLGRVGVKIVVYYLLTSAFAVTLG
LLLLLLLLLLLLLLLLLLLLLLLLLLLLLLLCLCCCCCLLCLLLLLLLLLLLLLLLLLLLLLLLCLLCCLLCCCLLLLLLLLLLLLLLLLLLLLLLLLLL
>3kcuA
MKADNPFDLLLPAAMAKVAEEAGVYKATKHPLKTFYLAITAGVFISIAFVFYITATTGTGTMPFGMAKLVGGICFSLGLILCVVCGADLFTSTVLIVVAK
LLLLLLLLLLLLLLLLLLLLLLCCLLLLLLLLLLLLLLLLLLLLLLLLLLLLLLCCCCCLLLLLLLLLLLLLLLLLLLLLLLLLLLLLLLLLLLLLLLLL
>3kg2A
NSIQIGGLFPRGADQEYSAFRVGMVQFSTSEFRLTPHIDNLEVANSFAVTNAFCSQFSRGVYAIFGFYDKKSVNTITSFCGTLHVSFITPSFPTDGTHPF
LLLLLLLLLLLLLLLLLLLLLLLLLLLLLLLLCCLLLLLLLLLLLLLLLLLLLLLLLLLLLLLLLLLLLLLLLLLLLLLLLLLLLLLLLLLCLLLLLLLL
>3kj6A
GFGQPGNGSAFLLAPNRSHAPDHDVTQQRDEVWVVGMGIVMSLIVLAIVFGNVLVITAIAKFERLQTVTNYFITSLACADLVMGLAVVPFGAAHILMKMW
LLLLLLLLLLLLLLLLLLLLLLLLLLLLLLLLLLLLLLLLLLLLLLLLLLLLLLLCCCCCCCCCLLCLLLLLLLLLLLLLLLLLLLLLLLLLLLLLLLLL
>3kp9A
MASYLKLKAQEETWLQRHSRLILAILAGLGSLLTAYLTYTKLTEQPAAFCTGDGGSDLVLSSRWAEFLGIPTAAVGLLGFLGVLALAVLPDGLPLVKRWR
LLLLLLLLCLLLLLLLLLLLLLLLLLLLLLLLLLLCCCCCCCLLLLLLLLLLLLLLLLLLLLLLLLLLLLLLLLLLLLLLLLLLLLLCCCCCCCCLLLLL
>3l1lA
MSSDADAHKVGLIPVTLMVSGAIMGSGVFLLPANLASTGGIAIYGWLVTIIGALGLSMVYAKMSFLDPSPGGSYAYARRCFGPFLGYQTNVLYWLACWIG
LLLLLLLCLLLLLLLLLLLLLLLLLLLLLLLLLLCCLLLLLLLLLLLLLLLLLLLLLLLCCCCCCCLCLLLLLLLLLLLLLLLLLLLLLLLLLLLLLLLL
>3m71A
MNITKPFPLPTGYFGIPLGLAALSLAWFHLENLFPAARMVSDVLGIVASAVWILFILMYAYKLRYYFEEVRAEYHSPVRFSFIALIPITTMLVGDILYRW
LLLLLLLLLLLLLLLLLLLLLLLLLLLLLLCCLCLLLLLLLLLLLLLLLLLLLLLLLLCCCCCCCCLCLLLLLLLLLLLLLLLLLLLLLLLLLLLLLLLL
>3mk7A
MNTATSTAYSYKVVRQFAIMTVVWGIVGMGLGVFIAAQLAWPFLNFDLPWTSFGRLRPLHTNAVIFAFGGCALFATSYYSVQRTCQTTLFAPKLAAFTFW
LLLLLLLLCCLLLLLLLLLLLLLLLLLLLLLLLLLLLLLLCLLLCCCLLLLLLLLLLLLLLLLLLLLLLLLLCLCCCCCCCCLCLLLLLLLLLLLLLLLL
>3mk7C
MSTFWSGYIALLTLGTIVALFWLIFATRKGESAGTTDQTMGHAFDGIEEYDNPLPRWWFLLFIGTLVFGILYLVLYPGLGNWKGVLPGYEGGWTQEKQWE
LLLLLLLLLLLLLLLLLLLLLLLLLCLCCCCCCCCLCLLLLLLLLLLLLLLLLLLLLLLLLLLLLLLLLLLLLLLCCCCCCCLCLLLLLLLLLLLLLLLL
>3mktA
ENSVHRYKKEASNLIKLATPVLIASVAQTGMGFVDTIMAGGVSAIDMAAVSIAASIWLPSILFGVGLLMALVPVVAQLNGAGRQHKIPFEVHQGLILALL
LLLLLLLLLLLLLLLLLLLLLLLLLLLLCCCLLLLLLLLLLLLLLLLLLLLLLLLLLLLLLLLLLLLLLLLLLLLCCCCCCCCCLLLLLLLLLLLLLLLL
>3mp7A
MGARDIIYALERWFPEVERPKRRVPLRERFMWTGVALILYYVLAEIPVYGIPERIQDYFQFLRVVLAGRNGSILTLGIGPIVTAGIILQLLVGSEIIKLD
LLLLLLLLLCLLLLLLLLLLLLLLLLLLLLLLLLLLLLLLLLLCLCCCCCCCCLLLLLLLLLLLLLLLLLLLLLLLLLLLLLLLLLLLLLLLLLCLLLLL
>3nymA
SNAMETLNDIKKILINVGLYQGFDLTDPKVSEEVNHETANMKWIKDYTSDGNWDNEFKEDLKNFLDYMEVCQLALNDKNFKIASNSLFMAMIYAGNLSLI
LLLLLLLLLLLLLLLLLLLLLLLLLLLLLLLLLLLLLLLLLLLLLLLLLLLLLLLLLLLLLLLLLLLLLLLLLLLLLLLLLLLLLLLLLLLLLLLLLLLL
>3o0rB
MMSPNGSLKFASQAVAKPYFVFALILFVGQILFGLIMGLQYVVGDFLFPAIPFNVARMVHTNLLIVWLLFGFMGAAYYLVPEESDCELYSPKLAWILFWV
LLLLLLLLCCCLLLLLLLLLLLLLLLLLLLLLLLLLLLLCCLLLCCCLLLLLLLLLLLLLLLLLLLLLLLLLLLCCCCCCCCCLCLLLLLLLLLLLLLLL
>3o7pA
MGNTSIQTQSYRAVDKDAGQSRSYIIPFALLCSLFFLWAVANNLNDILLPQFQQAFTLTNFQAGLIQSAFYFGYFIIPIPAGILMKKLSYKAGIITGLFL
LLLLLLLLLLLLLLLLLLLLLLLLLLLLLLLLLLLLLCCCCCCCCCLLLLLLLLLLLLLLLLLLLLLLLLLLLLLLLLLLLLCLLCLLLLLLLLLLLLLL
>3oe6A
DYKDDDDAGAPEGISIYTSDNYTEEMGSGDYDSMKEPCFREENANFNKIFLPTIYSIIFLTGIVGNGLVILVMGYQKKLRSMTDKYRLHLSVADLLFVIT
LLLLLLLLLLLLLLLLLLLLLLLLLLLLLLLLLLLLLLLLLLLLLLLLLLLLLLLLLLLLLLLLLCLLLLLLLLLLLLLLLLLLLLLLLLLLLLLLLLLL
>3orgA
MGSLMYLLRLVCFLTLLGVTAALFIFAVDLAVHGLEELRMKISRLAGRFAGYILYVVSGVALCLLSTFWCAVLSTEAEGSGLPQMKSILSGFYDKMRSAL
LLLLLLLLLLLLLLLLLLLLLLLLLLLLCCCCCCCLLLLLLLLLLLLLLLLLLLLLLLLLLLLLLLLLCCCLCCCCCCCCCCLLLLLLLLLLLLLLLLLL
>3p4wA
AQDMVSPPPPIADEPLTVNTGIYLIECYSLDDKAETFKVNAFLSLSWKDRRLAFDPVRSGVRVKTYEPEAIWIPEIRFVNVENARDADVVDISVSPDGTV
LLLLLLLLLLLLLLLLLLLLLLLLLLLLLLLLLLLLLLLLLLLLLLLLLLLLLLLLLLLLLLLLLLLLLLLLLLLLLLLLLLLLLLLLLLLLLLLLLLLL
>3p5nA
MNGRRKLNMQQNKRLITISMLSAIAFVLTFIKFPIPFLPPYLTLDFSDVPSLLATFTFGPVAGIIVALVKNLLNYLFSMGDPVGPFANFLAGASFLLTAY
LLLLLLLLLLLLLLLLLLLLLLLLLLLLLCLLLLLCLLCLLLLLCCCLLLLLLLLLLLLLLLLLLLLLLCLCLLLLLLLLLLLLLLLLLLLLLLLLLLLL
>3pjzA
MQFRSIIRIVGLLLALFSVTMLAPALVALLYRDGAGVPFVTTFFVLLFCGAMCWFPNRRHKHELKSRDGFLIVVLFWTVLGSAGSLPFLIADNPNISVTD
LLLLLLLLLLLLLLLLLLLLLLLCLLLLLLLLLLLLLLLLLLLLLLLLLLCCCCCCCCCCLLLLLLLLLLLLLLLLLLLLLCCCLCCCCCCCCLLLLLLL
