# Supplementary material for: Lipid exposure prediction enhances the inference of rotational angles of transmembrane helices
Source: BMC Bioinformatics. 2013 Oct 11;14:304. doi: 10.1186/1471-2105-14-304 (PMC3854514; doi:10.1186/1471-2105-14-304)
Supplement: Additional file 3: Dataset S2 — Signal peptide and topology prediction results of the independent test set from SVMSignal, TOPCONS and MemBrain. [file 1471-2105-14-304-S3.zip › S_Dataset_2_web_servers_prediction/SVMSignal/Profile.txt]

# columns of the output profiles are tab-delimited
# Description of corresponding order are
# Single amino aicds
# Hydrophobicity
# Amphiphilicity
# Residue charge
# Polarity
# Residue volume
# Normalized Hydrophobicity
# Normalized Amphiphilicity
# Normalized Residue charge
# Normalized Polarity
# Normalized Residue volume
>2xq2A
M	5.4782253134357255	0.0	0.0	1.27	165.9	0.00415936296183772	0.5	0.5	0.21925725208787172	0.6994097807757168
S	5.505373673393798	0.18142857142857144	0.0	-0.5	102.0	0.00404841309316839	0.5452331351519002	0.5	0.6224593312018546	0.4300168634064081
N	5.6751755122565015	0.3885714285714285	0.0	-0.48	138.3	0.003418341763728794	0.59593875255823	0.5	0.617747874769249	0.5830522765598651
I	6.225823453845948	0.3885714285714285	0.0	1.31	162.6	0.001973791048520246	0.59593875255823	0.5	0.21248684412253915	0.6854974704890388
E	6.281220107115907	0.3885714285714285	-1.0	-0.77	154.6	0.0018676217013958718	0.59593875255823	0.0	0.6835208937363156	0.6517706576728499
H	6.340487884115543	0.3885714285714285	0.0	0.49	163.2	0.0017603374193814192	0.59593875255823	0.5	0.37989356765690985	0.688026981450253
G	6.313606417242557	0.3885714285714285	0.0	-0.41	67.5	0.0018082129046692597	0.59593875255823	0.5	0.6010878788483698	0.2845699831365936
L	5.889573024173446	0.3885714285714285	0.0	1.21	163.4	0.002760516833524851	0.59593875255823	0.5	0.2297010509533981	0.6888701517706577
S	5.706853427219482	0.20714285714285713	0.0	-0.5	102.0	0.0033121060256045	0.5516013362207843	0.5	0.6224593312018546	0.4300168634064081
F	5.3460900706691845	0.0	0.0	1.27	198.8	0.004744138144117782	0.5	0.5	0.21925725208787172	0.8381112984822935
I	4.427146336190262	0.0	0.0	1.31	162.6	0.011807456336336175	0.5	0.5	0.21248684412253915	0.6854974704890388
D	3.4712949697825555	0.0	-1.0	-0.8	135.2	0.030140104304389403	0.5	0.0	0.6899744811276125	0.5699831365935919
I	3.1241141635203893	0.0	0.0	1.31	162.6	0.042123456100405465	0.5	0.5	0.21248684412253915	0.6854974704890388
M	1.9800027304043977	0.0	0.0	1.27	165.9	0.12131854682935228	0.5	0.5	0.21925725208787172	0.6994097807757168
V	1.1509440962412936	0.0	0.0	1.09	138.4	0.24031668226830527	0.5	0.5	0.2516182783929358	0.5834738617200675
F	0.7352587267266384	0.7228571428571428	0.0	1.27	198.8	0.3240417985255074	0.6732358688497664	0.5	0.21925725208787172	0.8381112984822935
A	1.1797022503113141	0.7228571428571428	0.0	-0.06	91.5	0.23510573664596357	0.6732358688497664	0.5	0.5149955016194101	0.3857504215851602
I	0.552143273307554	0.7228571428571428	0.0	1.31	162.6	0.3653672963051676	0.6732358688497664	0.5	0.21248684412253915	0.6854974704890388
Y	0.8104734276640291	0.7228571428571428	0.0	0.33	209.8	0.30778962030925283	0.6732358688497664	0.5	0.4182406231581637	0.8844856661045533
V	0.3847066782686501	0.7228571428571428	0.0	1.09	138.4	0.4049922069335151	0.6732358688497664	0.5	0.2516182783929358	0.5834738617200675
A	-0.5032891355138349	0.7228571428571428	0.0	-0.06	91.5	0.6232319783500314	0.6732358688497664	0.5	0.5149955016194101	0.3857504215851602
I	-0.6643188588507338	0.7228571428571428	0.0	1.31	162.6	0.6602298918300566	0.6732358688497664	0.5	0.21248684412253915	0.6854974704890388
I	-0.36168283250377753	0.0	0.0	1.31	162.6	0.5894477392270251	0.5	0.5	0.21248684412253915	0.6854974704890388
I	-0.32406067364937696	0.0	0.0	1.31	162.6	0.5803135494123048	0.5	0.5	0.21248684412253915	0.6854974704890388
G	0.4686076739767633	0.0	0.0	-0.41	67.5	0.3849458414029363	0.5	0.5	0.6010878788483698	0.2845699831365936
V	1.3162472335075344	0.99	0.0	1.09	138.4	0.21144333360693468	0.7290879223493065	0.5	0.2516182783929358	0.5834738617200675
G	2.6617692358515357	0.99	0.0	-0.41	67.5	0.06526731372982464	0.7290879223493065	0.5	0.6010878788483698	0.2845699831365936
L	4.284088507841721	0.99	0.0	1.21	163.4	0.013598707538455934	0.7290879223493065	0.5	0.2297010509533981	0.6888701517706577
W	5.597025226723664	1.3399999999999999	0.0	0.88	237.2	0.0036951754368365064	0.7924899414403643	0.5	0.2931777789064324	1.0
V	7.345909594334842	1.3399999999999999	0.0	1.09	138.4	6.448101584520805E-4	0.7924899414403643	0.5	0.2516182783929358	0.5834738617200675
S	9.068480123914146	1.864285714285714	0.0	-0.5	102.0	1.1522827941057301E-4	0.8657957013418204	0.5	0.6224593312018546	0.4300168634064081
R	10.529966376850606	2.3885714285714283	1.0	-0.84	196.1	2.6722808667556386E-5	0.9159516559757631	1.0	0.6984652160025387	0.8267284991568297
D	11.376886432569183	1.3985714285714284	-1.0	-0.8	135.2	1.1457134864389928E-5	0.801957097982932	0.0	0.6899744811276125	0.5699831365935919
K	12.309395273608619	1.3985714285714284	1.0	-1.18	162.5	4.509159512000593E-6	0.801957097982932	1.0	0.7649478037637647	0.6850758853288365
K	12.9268100549906	1.577142857142857	1.0	-1.18	162.5	2.4319613481926794E-6	0.8287994961950252	1.0	0.7649478037637647	0.6850758853288365
G	12.655275427843158	1.7514285714285713	0.0	-0.41	67.5	3.190673233288699E-6	0.8521328959956667	0.5	0.6010878788483698	0.2845699831365936
T	12.751864793927794	1.7514285714285713	0.0	-0.27	126.0	2.8969048303517653E-6	0.8521328959956667	0.5	0.5670929049654543	0.5311973018549747
Q	12.231579751963114	1.227142857142857	0.0	-0.73	156.4	4.874053500802944E-6	0.7733181162582323	0.5	0.6748052725823135	0.6593591905564925
K	11.86133422180324	0.8842857142857142	1.0	-1.18	162.5	7.058053308139911E-6	0.7077095385292822	1.0	0.7649478037637647	0.6850758853288365
S	11.25961694062276	0.8842857142857142	0.0	-0.5	102.0	1.2882640850309102E-5	0.7077095385292822	0.5	0.6224593312018546	0.4300168634064081
T	11.040931001433353	1.6071428571428572	0.0	-0.27	126.0	1.603162805985381E-5	0.8330143317519274	0.5	0.5670929049654543	0.5311973018549747
E	10.699727020342507	1.4285714285714286	-1.0	-0.77	154.6	2.255058452238501E-5	0.8066786301976913	0.0	0.6835208937363156	0.6517706576728499
D	9.748750833464744	0.9042857142857142	-1.0	-0.8	135.2	5.836412240534106E-5	0.711829421373561	0.0	0.6899744811276125	0.5699831365935919
Y	9.387868674689912	0.9042857142857142	0.0	0.33	209.8	8.372671925760411E-5	0.711829421373561	0.5	0.4182406231581637	0.8844856661045533
F	8.408736206241546	0.9042857142857142	0.0	1.27	198.8	2.2286171459151571E-4	0.711829421373561	0.5	0.21925725208787172	0.8381112984822935
L	7.618515587632402	1.247142857142857	0.0	1.21	163.4	4.910293099575913E-4	0.7768048842427615	0.5	0.2297010509533981	0.6888701517706577
A	6.494526238207751	1.247142857142857	0.0	-0.06	91.5	0.0015094094641722178	0.7768048842427615	0.5	0.5149955016194101	0.3857504215851602
G	5.912158218974362	0.5242857142857142	0.0	-0.41	67.5	0.0026990352000721973	0.6281493623293924	0.5	0.6010878788483698	0.2845699831365936
K	5.86773117881166	0.5242857142857142	1.0	-1.18	162.5	0.002821302929163938	0.6281493623293924	1.0	0.7649478037637647	0.6850758853288365
S	5.814628518513363	1.5142857142857142	0.0	-0.5	102.0	0.002974713149658581	0.8196954811939435	0.5	0.6224593312018546	0.4300168634064081
L	5.401169765580224	2.5042857142857144	0.0	1.21	163.4	0.004491040257600609	0.9244417188777859	0.5	0.2297010509533981	0.6888701517706577
P	4.695423876755738	2.5042857142857144	0.0	0.0	123.4	0.00905426482807048	0.9244417188777859	0.5	0.5	0.5202360876897134
W	4.467281206805222	1.98	0.0	0.88	237.2	0.011348220744524018	0.8786811621082631	0.5	0.2931777789064324	1.0
W	4.352238680877679	1.98	0.0	0.88	237.2	0.012714217597373456	0.8786811621082631	0.5	0.2931777789064324	1.0
A	4.126317669059899	1.98	0.0	-0.06	91.5	0.01588577889078413	0.8786811621082631	0.5	0.5149955016194101	0.3857504215851602
V	4.079533476480513	1.98	0.0	1.09	138.4	0.01663398545060346	0.8786811621082631	0.5	0.2516182783929358	0.5834738617200675
G	3.140082945046045	0.99	0.0	-0.41	67.5	0.04148382103955739	0.7290879223493065	0.5	0.6010878788483698	0.2845699831365936
A	2.862019928791933	0.0	0.0	-0.06	91.5	0.054063307284009654	0.5	0.5	0.5149955016194101	0.3857504215851602
S	2.4980361779611546	0.0	0.0	-0.5	102.0	0.07599596596781366	0.5	0.5	0.6224593312018546	0.4300168634064081
L	3.381264542769156	0.0	0.0	1.21	163.4	0.03288615268827233	0.5	0.5	0.2297010509533981	0.6888701517706577
I	3.6285852026358367	0.0	0.0	1.31	162.6	0.02586686435896579	0.5	0.5	0.21248684412253915	0.6854974704890388
A	3.98609084309717	0.0	0.0	-0.06	91.5	0.018233537510887965	0.5	0.5	0.5149955016194101	0.3857504215851602
A	4.433650649494737	0.0	0.0	-0.06	91.5	0.011731804235661558	0.5	0.5	0.5149955016194101	0.3857504215851602
N	5.049938018072421	0.0	0.0	-0.48	138.3	0.006368907737820728	0.5	0.5	0.617747874769249	0.5830522765598651
I	5.255668449921618	0.18142857142857144	0.0	1.31	162.6	0.005190772539586663	0.5452331351519002	0.5	0.21248684412253915	0.6854974704890388
S	5.33285817066343	0.36	0.0	-0.5	102.0	0.004807025491627592	0.5890404340586651	0.5	0.6224593312018546	0.4300168634064081
A	5.8174792120341206	0.36	0.0	-0.06	91.5	0.0029662703477536523	0.5890404340586651	0.5	0.5149955016194101	0.3857504215851602
E	6.090053487027813	0.36	-1.0	-0.77	154.6	0.002260167817599301	0.5890404340586651	0.0	0.6835208937363156	0.6517706576728499
Q	6.722974047686208	0.36	0.0	-0.73	156.4	0.0012015098797709678	0.5890404340586651	0.5	0.6748052725823135	0.6593591905564925
F	6.7024066189060605	0.36	0.0	1.27	198.8	0.0012264471090012163	0.5890404340586651	0.5	0.21925725208787172	0.8381112984822935
I	6.928720207766718	0.36	0.0	1.31	162.6	9.782953086542312E-4	0.5890404340586651	0.5	0.21248684412253915	0.6854974704890388
G	6.669898070948616	0.17857142857142858	0.0	-0.41	67.5	0.0012669209195615982	0.544524604169431	0.5	0.6010878788483698	0.2845699831365936
M	6.269436997716717	0.0	0.0	1.27	165.9	0.001889716423004062	0.5	0.5	0.21925725208787172	0.6994097807757168
S	6.019920061793423	0.0	0.0	-0.5	102.0	0.002423973899723042	0.5	0.5	0.6224593312018546	0.4300168634064081
G	5.651478872490305	0.7228571428571428	0.0	-0.41	67.5	0.003500025456018574	0.6732358688497664	0.5	0.6010878788483698	0.2845699831365936
S	5.428697067638639	0.7228571428571428	0.0	-0.5	102.0	0.004369632911716548	0.6732358688497664	0.5	0.6224593312018546	0.4300168634064081
G	4.498352152528712	0.7228571428571428	0.0	-0.41	67.5	0.01100486295624592	0.6732358688497664	0.5	0.6010878788483698	0.2845699831365936
Y	4.418501465394854	0.7228571428571428	0.0	0.33	209.8	0.011908751910349569	0.6732358688497664	0.5	0.4182406231581637	0.8844856661045533
S	4.470276432549374	0.7228571428571428	0.0	-0.5	102.0	0.01131466513093704	0.6732358688497664	0.5	0.6224593312018546	0.4300168634064081
I	4.939515919624334	0.7228571428571428	0.0	1.31	162.6	0.007107188908203832	0.6732358688497664	0.5	0.21248684412253915	0.6854974704890388
G	4.182189134636703	0.7228571428571428	0.0	-0.41	67.5	0.015035535448681081	0.6732358688497664	0.5	0.6010878788483698	0.2845699831365936
L	3.870710133960778	0.0	0.0	1.21	163.4	0.020417979025945887	0.5	0.5	0.2297010509533981	0.6888701517706577
A	3.877910368193709	0.0	0.0	-0.06	91.5	0.020274462724477083	0.5	0.5	0.5149955016194101	0.3857504215851602
I	3.9686220212971937	0.7228571428571428	0.0	1.31	162.6	0.018548894199445942	0.6732358688497664	0.5	0.21248684412253915	0.6854974704890388
A	3.9507484736748393	0.9042857142857142	0.0	-0.06	91.5	0.018877094650193715	0.711829421373561	0.5	0.5149955016194101	0.3857504215851602
S	4.0596307233677	1.8942857142857144	0.0	-0.5	102.0	0.016962692084718678	0.8692434131687348	0.5	0.6224593312018546	0.4300168634064081
Y	3.998123513290825	1.8942857142857144	0.0	0.33	209.8	0.01801938379129331	0.8692434131687348	0.5	0.4182406231581637	0.8844856661045533
E	3.7722124987958954	1.8942857142857144	-1.0	-0.77	154.6	0.022483960792120006	0.8692434131687348	0.0	0.6835208937363156	0.6517706576728499
W	3.742604212472495	1.8942857142857144	0.0	0.88	237.2	0.023143988041634422	0.8692434131687348	0.5	0.2931777789064324	1.0
M	3.1424786178623454	1.8942857142857144	0.0	1.27	165.9	0.041388666676544617	0.8692434131687348	0.5	0.21925725208787172	0.6994097807757168
S	3.3760562095361064	1.1714285714285713	0.0	-0.5	102.0	0.033052205534877976	0.7634031396496345	0.5	0.6224593312018546	0.4300168634064081
A	3.112921597790877	0.99	0.0	-0.06	91.5	0.04257738729848304	0.7290879223493065	0.5	0.5149955016194101	0.3857504215851602
I	2.817073378256137	0.0	0.0	1.31	162.6	0.056408505578900314	0.5	0.5	0.21248684412253915	0.6854974704890388
T	2.504137705586015	0.0	0.0	-0.27	126.0	0.07556862006500265	0.5	0.5	0.5670929049654543	0.5311973018549747
L	2.1411204279234206	0.0	0.0	1.21	163.4	0.10516390560590871	0.5	0.5	0.2297010509533981	0.6888701517706577
I	2.1604552163996495	0.0	0.0	1.31	162.6	0.10335825651151032	0.5	0.5	0.21248684412253915	0.6854974704890388
I	1.4841949447998233	0.5242857142857142	0.0	1.31	162.6	0.18479463362810367	0.6281493623293924	0.5	0.21248684412253915	0.6854974704890388
V	2.0289602309127734	0.5242857142857142	0.0	1.09	138.4	0.11619565774713048	0.6281493623293924	0.5	0.2516182783929358	0.5834738617200675
G	2.270793045450333	0.5242857142857142	0.0	-0.41	67.5	0.09357092807983192	0.6281493623293924	0.5	0.6010878788483698	0.2845699831365936
K	2.2258398559219725	0.5242857142857142	1.0	-1.18	162.5	0.09745394113176842	0.6281493623293924	1.0	0.7649478037637647	0.6850758853288365

>2xutA
M	5.847550553979499	0.0	0.0	1.27	165.9	0.0028786514049595757	0.5	0.5	0.21925725208787172	0.6994097807757168
N	6.198034874279504	0.0	0.0	-0.48	138.3	0.0020292962268521064	0.5	0.5	0.617747874769249	0.5830522765598651
S	6.985995512015423	0.0	0.0	-0.5	102.0	9.238878880613033E-4	0.5	0.5	0.6224593312018546	0.4300168634064081
P	7.522430110386093	0.0	0.0	0.0	123.4	5.405243987014474E-4	0.5	0.5	0.5	0.5202360876897134
V	8.797871544581195	0.0	0.0	1.09	138.4	1.5103143146411036E-4	0.5	0.5	0.2516182783929358	0.5834738617200675
D	9.496283957845723	0.5242857142857142	-1.0	-0.8	135.2	7.512485572902516E-5	0.6281493623293924	0.0	0.6899744811276125	0.5699831365935919
A	10.57438159906992	1.5142857142857142	0.0	-0.06	91.5	2.5561911119797998E-5	0.8196954811939435	0.5	0.5149955016194101	0.3857504215851602
P	11.028306614730692	1.5142857142857142	0.0	0.0	123.4	1.623529713978833E-5	0.8196954811939435	0.5	0.5	0.5202360876897134
K	11.165304863449915	1.8642857142857143	1.0	-1.18	162.5	1.4156749936433677E-5	0.8657957013418204	1.0	0.7649478037637647	0.6850758853288365
W	11.14001038266489	2.042857142857143	0.0	0.88	237.2	1.4519399558210466E-5	0.8852238806502608	0.5	0.2931777789064324	1.0
P	10.419278709163741	2.042857142857143	0.0	0.0	123.4	2.985051217074819E-5	0.8852238806502608	0.5	0.5	0.5202360876897134
R	10.250760187352629	2.042857142857143	1.0	-0.84	196.1	3.5329384529658725E-5	0.8852238806502608	1.0	0.6984652160025387	0.8267284991568297
Q	9.708189097016305	2.241428571428571	0.0	-0.73	156.4	6.077999341269624E-5	0.9039086125248971	0.5	0.6748052725823135	0.6593591905564925
I	8.847213494453445	1.2514285714285713	0.0	1.31	162.6	1.437611572071562E-4	0.7775470557611769	0.5	0.21248684412253915	0.6854974704890388
P	7.530653820536106	1.2514285714285713	0.0	0.0	123.4	5.360998836438924E-4	0.7775470557611769	0.5	0.5	0.5202360876897134
Y	7.313504570992183	0.9014285714285714	0.0	0.33	209.8	6.660333415879904E-4	0.7112429859996209	0.5	0.4182406231581637	0.8844856661045533
I	6.399453806553627	0.7228571428571428	0.0	1.31	162.6	0.001659705849783255	0.6732358688497664	0.5	0.21248684412253915	0.6854974704890388
I	5.716459681284139	0.9042857142857142	0.0	1.31	162.6	0.003280545303380289	0.711829421373561	0.5	0.21248684412253915	0.6854974704890388
A	6.316960879676671	0.9042857142857142	0.0	-0.06	91.5	0.0018021683973127312	0.711829421373561	0.5	0.5149955016194101	0.3857504215851602
S	5.6970476456031065	0.18142857142857144	0.0	-0.5	102.0	0.0033446344101286662	0.5452331351519002	0.5	0.6224593312018546	0.4300168634064081
E	5.6899348960265606	0.3628571428571429	-1.0	-0.77	154.6	0.0033684283435598816	0.5897318913981175	0.0	0.6835208937363156	0.6517706576728499
A	5.588585680071308	0.7128571428571429	0.0	-0.06	91.5	0.0037263763084360857	0.6710321762904499	0.5	0.5149955016194101	0.3857504215851602
C	6.1452380594170215	0.7128571428571429	0.0	1.36	102.4	0.002139080039296748	0.6710321762904499	0.5	0.20424030228409173	0.43170320404721757
E	6.364170348709731	0.7128571428571429	-1.0	-0.77	154.6	0.0017192088977304731	0.6710321762904499	0.0	0.6835208937363156	0.6517706576728499
R	7.2737162600651395	0.5314285714285715	1.0	-0.84	196.1	6.93049211142438E-4	0.629816241895048	1.0	0.6984652160025387	0.8267284991568297
F	7.4211388650449095	1.2542857142857142	0.0	1.27	198.8	5.981092351509121E-4	0.7780408570787904	0.5	0.21925725208787172	0.8381112984822935
S	6.919976679110476	1.2542857142857142	0.0	-0.5	102.0	9.86878087415377E-4	0.7780408570787904	0.5	0.6224593312018546	0.4300168634064081
F	6.643079827906966	1.0728571428571427	0.0	1.27	198.8	0.0013013123968097506	0.7451398855725164	0.5	0.21925725208787172	0.8381112984822935
Y	6.604809042122351	1.0728571428571427	0.0	0.33	209.8	0.0013520112665070805	0.7451398855725164	0.5	0.4182406231581637	0.8844856661045533
G	5.8261058135399395	1.0728571428571427	0.0	-0.41	67.5	0.0029408665008190393	0.7451398855725164	0.5	0.6010878788483698	0.2845699831365936
M	5.557007683693993	1.0728571428571427	0.0	1.27	165.9	0.003845465710787588	0.7451398855725164	0.5	0.21925725208787172	0.6994097807757168
R	5.466439070908743	1.0728571428571427	1.0	-0.84	196.1	0.004208468727374015	0.7451398855725164	1.0	0.6984652160025387	0.8267284991568297
N	4.741075929008289	0.35000000000000003	0.0	-0.48	138.3	0.008653708700067653	0.58661757891733	0.5	0.617747874769249	0.5830522765598651
I	4.326424062796459	0.35000000000000003	0.0	1.31	162.6	0.013042366900361424	0.58661757891733	0.5	0.21248684412253915	0.6854974704890388
L	3.8595431139893486	0.35000000000000003	0.0	1.21	163.4	0.020642531802690267	0.58661757891733	0.5	0.2297010509533981	0.6888701517706577
T	2.7929242221974246	0.0	0.0	-0.27	126.0	0.05770773741188695	0.5	0.5	0.5670929049654543	0.5311973018549747
P	2.4699500388740305	0.0	0.0	0.0	123.4	0.07799182771334912	0.5	0.5	0.5	0.5202360876897134
F	2.575410347191934	0.0	0.0	1.27	198.8	0.07073783334520212	0.5	0.5	0.21925725208787172	0.8381112984822935
L	1.8398186789136752	0.0	0.0	1.21	163.4	0.1370727385117526	0.5	0.5	0.2297010509533981	0.6888701517706577
M	2.1599543033671638	0.0	0.0	1.27	165.9	0.1034046880149363	0.5	0.5	0.21925725208787172	0.6994097807757168
T	2.6263418265089418	0.0	0.0	-0.27	126.0	0.06746222638241905	0.5	0.5	0.5670929049654543	0.5311973018549747
A	2.5842326351193265	0.0	0.0	-0.06	91.5	0.07016010080204849	0.5	0.5	0.5149955016194101	0.3857504215851602
L	2.5750904614183328	0.0	0.0	1.21	163.4	0.07075886360176153	0.5	0.5	0.2297010509533981	0.6888701517706577
L	3.1445143665663253	0.0	0.0	1.21	163.4	0.041307972399215465	0.5	0.5	0.2297010509533981	0.6888701517706577
L	3.6980355887841303	0.0	0.0	1.21	163.4	0.024173316561808655	0.5	0.5	0.2297010509533981	0.6888701517706577
S	3.6536649513983375	0.18142857142857144	0.0	-0.5	102.0	0.025242369317042046	0.5452331351519002	0.5	0.6224593312018546	0.4300168634064081
I	4.342086949016064	0.3628571428571429	0.0	1.31	162.6	0.01284228028429435	0.5897318913981175	0.5	0.21248684412253915	0.6854974704890388
P	5.159829165364984	0.3628571428571429	0.0	0.0	123.4	0.005709890572505483	0.5897318913981175	0.5	0.5	0.5202360876897134
E	5.940963100998372	0.7128571428571429	-1.0	-0.77	154.6	0.0026225998452239496	0.6710321762904499	0.0	0.6835208937363156	0.6517706576728499
E	6.796424576071974	0.7128571428571429	-1.0	-0.77	154.6	0.001116516491219799	0.6710321762904499	0.0	0.6835208937363156	0.6517706576728499
L	7.341961349681746	0.7128571428571429	0.0	1.21	163.4	6.473594078392209E-4	0.6710321762904499	0.5	0.2297010509533981	0.6888701517706577
R	7.700653109649341	0.7128571428571429	1.0	-0.84	196.1	4.523268414809989E-4	0.6710321762904499	1.0	0.6984652160025387	0.8267284991568297
G	8.719475287968944	0.5314285714285715	0.0	-0.41	67.5	1.6334620581570647E-4	0.629816241895048	0.5	0.6010878788483698	0.2845699831365936
A	9.34884715789207	0.8742857142857143	0.0	-0.06	91.5	8.705815452203503E-5	0.7056366828079583	0.5	0.5149955016194101	0.3857504215851602
V	8.697073110406716	0.8742857142857143	0.0	1.09	138.4	1.6704619441154644E-4	0.7056366828079583	0.5	0.2516182783929358	0.5834738617200675
A	8.712443217752007	0.5242857142857142	0.0	-0.06	91.5	1.6449872640467156E-4	0.6281493623293924	0.5	0.5149955016194101	0.3857504215851602
K	8.06716281382182	0.5242857142857142	1.0	-1.18	162.5	3.1357360630357434E-4	0.6281493623293924	1.0	0.7649478037637647	0.6850758853288365
D	7.472341647495941	0.7314285714285714	-1.0	-0.8	135.2	5.682721701594229E-4	0.675118684429918	0.0	0.6899744811276125	0.5699831365935919
V	6.379356819019396	0.7314285714285714	0.0	1.09	138.4	0.0016933413096427152	0.675118684429918	0.5	0.2516182783929358	0.5834738617200675
F	6.217338577886306	0.7314285714285714	0.0	1.27	198.8	0.0019905761930502086	0.675118684429918	0.5	0.21925725208787172	0.8381112984822935
H	5.246604812343188	0.20714285714285713	0.0	0.49	163.2	0.005237786132279099	0.5516013362207843	0.5	0.37989356765690985	0.688026981450253
S	4.122920604719976	0.20714285714285713	0.0	-0.5	102.0	0.015938974059372946	0.5516013362207843	0.5	0.6224593312018546	0.4300168634064081
F	3.9982664021906182	0.20714285714285713	0.0	1.27	198.8	0.018016855591256542	0.5516013362207843	0.5	0.21925725208787172	0.8381112984822935
V	3.223358802374174	0.20714285714285713	0.0	1.09	138.4	0.03829609047328175	0.5516013362207843	0.5	0.2516182783929358	0.5834738617200675
I	2.62619397578534	0.7228571428571428	0.0	1.31	162.6	0.06747152842514903	0.6732358688497664	0.5	0.21248684412253915	0.6854974704890388
G	2.4468104106062154	0.7228571428571428	0.0	-0.41	67.5	0.07967211079377556	0.6732358688497664	0.5	0.6010878788483698	0.2845699831365936
V	2.548498551902427	0.7228571428571428	0.0	1.09	138.4	0.0725274187585746	0.6732358688497664	0.5	0.2516182783929358	0.5834738617200675
Y	2.4765153974163554	0.7228571428571428	0.0	0.33	209.8	0.07752102478699363	0.6732358688497664	0.5	0.4182406231581637	0.8844856661045533
F	2.6827773950417755	0.7228571428571428	0.0	1.27	198.8	0.06399730425764649	0.6732358688497664	0.5	0.21925725208787172	0.8381112984822935
F	2.0605818391138055	0.7228571428571428	0.0	1.27	198.8	0.11298750425122783	0.6732358688497664	0.5	0.21925725208787172	0.8381112984822935
P	2.273578432430505	0.7228571428571428	0.0	0.0	123.4	0.09333495163508809	0.6732358688497664	0.5	0.5	0.5202360876897134
L	2.6786095482247565	0.0	0.0	1.21	163.4	0.06424741930114519	0.5	0.5	0.2297010509533981	0.6888701517706577
L	2.5613235174623044	0.99	0.0	1.21	163.4	0.07166943483761679	0.7290879223493065	0.5	0.2297010509533981	0.6888701517706577
G	2.5149851989458143	0.99	0.0	-0.41	67.5	0.07481431605804811	0.7290879223493065	0.5	0.6010878788483698	0.2845699831365936
G	2.9683478946081476	0.99	0.0	-0.41	67.5	0.0488764681297863	0.7290879223493065	0.5	0.6010878788483698	0.2845699831365936
W	3.7303735430168996	0.99	0.0	0.88	237.2	0.023422121906481408	0.7290879223493065	0.5	0.2931777789064324	1.0
I	4.300809981745385	1.3399999999999999	0.0	1.31	162.6	0.013376224040593243	0.7924899414403643	0.5	0.21248684412253915	0.6854974704890388
A	5.761292896888229	1.3399999999999999	0.0	-0.06	91.5	0.003137167376850325	0.7924899414403643	0.5	0.5149955016194101	0.3857504215851602
D	6.450413100071142	1.3399999999999999	-1.0	-0.8	135.2	0.0015773773395817425	0.7924899414403643	0.0	0.6899744811276125	0.5699831365935919
R	6.327774564560826	0.35000000000000003	1.0	-0.84	196.1	0.0017828198629155079	0.58661757891733	1.0	0.6984652160025387	0.8267284991568297
F	6.586236922221817	0.8742857142857143	0.0	1.27	198.8	0.0013773206951154249	0.7056366828079583	0.5	0.21925725208787172	0.8381112984822935
F	6.575400586637267	1.5971428571428572	0.0	1.27	198.8	0.0013923060706951818	0.831618681117217	0.5	0.21925725208787172	0.8381112984822935
G	5.608863798352118	1.5971428571428572	0.0	-0.41	67.5	0.003651846571949391	0.831618681117217	0.5	0.6010878788483698	0.2845699831365936
K	5.239058878026148	1.247142857142857	1.0	-1.18	162.5	0.005277250253987509	0.7768048842427615	1.0	0.7649478037637647	0.6850758853288365
Y	4.8368460443453305	1.247142857142857	0.0	0.33	209.8	0.007869609921188458	0.7768048842427615	0.5	0.4182406231581637	0.8844856661045533
N	4.44421375948032	1.247142857142857	0.0	-0.48	138.3	0.0116099632967398	0.7768048842427615	0.5	0.617747874769249	0.5830522765598651
T	3.8950436169414364	2.237142857142857	0.0	-0.27	126.0	0.0199369206015374	0.9035357197499445	0.5	0.5670929049654543	0.5311973018549747
I	2.9175873708452724	1.7128571428571426	0.0	1.31	162.6	0.0512909729442087	0.8472065016604992	0.5	0.21248684412253915	0.6854974704890388
L	2.370548441039299	0.99	0.0	1.21	163.4	0.08544627165136942	0.7290879223493065	0.5	0.2297010509533981	0.6888701517706577
W	2.4367400738088247	0.99	0.0	0.88	237.2	0.08041364539055984	0.7290879223493065	0.5	0.2931777789064324	1.0
L	2.8024981239588276	0.99	0.0	1.21	163.4	0.05718933117909031	0.7290879223493065	0.5	0.2297010509533981	0.6888701517706577
S	2.4796739882916996	1.7128571428571426	0.0	-0.5	102.0	0.07729545036931251	0.8472065016604992	0.5	0.6224593312018546	0.4300168634064081
L	2.295263049748631	1.7128571428571426	0.0	1.21	163.4	0.09151603376369588	0.8472065016604992	0.5	0.2297010509533981	0.6888701517706577
I	2.393966684361939	0.7228571428571428	0.0	1.31	162.6	0.08363392549515858	0.6732358688497664	0.5	0.21248684412253915	0.6854974704890388
Y	1.917264422655919	0.7228571428571428	0.0	0.33	209.8	0.1281669293909301	0.6732358688497664	0.5	0.4182406231581637	0.8844856661045533
C	1.927358300035428	0.9299999999999999	0.0	1.36	102.4	0.1270432647614229	0.7170752854929725	0.5	0.20424030228409173	0.43170320404721757
V	2.1116748802974343	0.9299999999999999	0.0	1.09	138.4	0.10796725254822803	0.7170752854929725	0.5	0.2516182783929358	0.5834738617200675
G	2.4906781704252308	0.9299999999999999	0.0	-0.41	67.5	0.0765142641794444	0.7170752854929725	0.5	0.6010878788483698	0.2845699831365936
H	2.5139572183401904	0.20714285714285713	0.0	0.49	163.2	0.07488550103700231	0.5516013362207843	0.5	0.37989356765690985	0.688026981450253
A	2.6629200823800603	0.20714285714285713	0.0	-0.06	91.5	0.06519713858714438	0.5516013362207843	0.5	0.5149955016194101	0.3857504215851602

>3kbcA
M	3.5140601051686127	0.7228571428571428	0.0	1.27	165.9	0.02891481485661651	0.6732358688497664	0.5	0.21925725208787172	0.6994097807757168
G	4.449782759463522	1.0728571428571427	0.0	-0.41	67.5	0.01154623156886958	0.7451398855725164	0.5	0.6010878788483698	0.2845699831365936
L	5.786048535810686	1.5971428571428572	0.0	1.21	163.4	0.003060692987060465	0.831618681117217	0.5	0.2297010509533981	0.6888701517706577
Y	6.732290143845923	2.32	0.0	0.33	209.8	0.0011903817384920634	0.9105199406664386	0.5	0.4182406231581637	0.8844856661045533
R	6.9900883778208325	2.32	1.0	-0.84	196.1	9.201177388231674E-4	0.9105199406664386	1.0	0.6984652160025387	0.8267284991568297
K	7.7150270626906945	2.5014285714285713	1.0	-1.18	162.5	4.4587449957844694E-4	0.9242419074835186	1.0	0.7649478037637647	0.6850758853288365
Y	7.944370977975765	3.2242857142857138	0.0	0.33	209.8	3.5452717133410694E-4	0.961738032623173	0.5	0.4182406231581637	0.8844856661045533
I	7.600790427609272	2.5014285714285713	0.0	1.31	162.6	4.998060880616606E-4	0.9242419074835186	0.5	0.21248684412253915	0.6854974704890388
E	6.703473541358733	2.1514285714285712	-1.0	-0.77	154.6	0.001225140885113385	0.8958021960428868	0.0	0.6835208937363156	0.6517706576728499
Y	6.073626886190889	1.6271428571428572	0.0	0.33	209.8	0.002297515298889441	0.835777862822739	0.5	0.4182406231581637	0.8844856661045533
P	5.613406127606995	1.082857142857143	0.0	0.0	123.4	0.003635356465422235	0.7470342902094931	0.5	0.5	0.5202360876897134
V	5.479862089632608	1.6071428571428572	0.0	1.09	138.4	0.004152588831529358	0.8330143317519274	0.5	0.2516182783929358	0.5834738617200675
L	5.168810530196996	1.4257142857142857	0.0	1.21	163.4	0.005659126483542831	0.8062326734062117	0.5	0.2297010509533981	0.6888701517706577
Q	4.389972422113319	0.7028571428571428	0.0	-0.73	156.4	0.012249168401441635	0.668820932832906	0.5	0.6748052725823135	0.6593591905564925
K	4.2113699999085945	0.7028571428571428	1.0	-1.18	162.5	0.014609442521782312	0.668820932832906	1.0	0.7649478037637647	0.6850758853288365
I	3.9035016682231896	0.7028571428571428	0.0	1.31	162.6	0.019772324325367685	0.668820932832906	0.5	0.21248684412253915	0.6854974704890388
L	3.397036649630025	0.7028571428571428	0.0	1.21	163.4	0.03238820517792795	0.668820932832906	0.5	0.2297010509533981	0.6888701517706577
I	2.341751195777159	0.5242857142857142	0.0	1.31	162.6	0.08772366851829128	0.6281493623293924	0.5	0.21248684412253915	0.6854974704890388
G	2.148869979754146	0.0	0.0	-0.41	67.5	0.10443686646171868	0.5	0.5	0.6010878788483698	0.2845699831365936
L	0.9612643044653546	0.0	0.0	1.21	163.4	0.27662513147958356	0.5	0.5	0.2297010509533981	0.6888701517706577
I	0.5370714595504968	0.0	0.0	1.31	162.6	0.36886909800105205	0.5	0.5	0.21248684412253915	0.6854974704890388
L	0.1161825686068032	0.0	0.0	1.21	163.4	0.4709869862545577	0.5	0.5	0.2297010509533981	0.6888701517706577
G	-0.11527748041052233	0.0	0.0	-0.41	67.5	0.5287874976523486	0.5	0.5	0.6010878788483698	0.2845699831365936
A	0.051779154121826654	0.0	0.0	-0.06	91.5	0.4870581028630073	0.5	0.5	0.5149955016194101	0.3857504215851602
I	0.14631827027577637	0.0	0.0	1.31	162.6	0.4634855541225821	0.5	0.5	0.21248684412253915	0.6854974704890388
V	0.9531866039780206	0.0	0.0	1.09	138.4	0.2782444219475534	0.5	0.5	0.2516182783929358	0.5834738617200675
G	1.086894611040679	0.0	0.0	-0.41	67.5	0.25220349430179545	0.5	0.5	0.6010878788483698	0.2845699831365936
L	1.0324811719771412	0.0	0.0	1.21	163.4	0.2626033600677704	0.5	0.5	0.2297010509533981	0.6888701517706577
I	2.506068616364568	0.20714285714285713	0.0	1.31	162.6	0.0754338409912394	0.5516013362207843	0.5	0.21248684412253915	0.6854974704890388
L	3.1959622180414606	0.9299999999999999	0.0	1.21	163.4	0.03931795473300981	0.7170752854929725	0.5	0.2297010509533981	0.6888701517706577
G	4.0427912400213994	0.9299999999999999	0.0	-0.41	67.5	0.017245785804418268	0.7170752854929725	0.5	0.6010878788483698	0.2845699831365936
H	4.719515218131656	1.6528571428571428	0.0	0.49	163.2	0.008840647345738417	0.8392768276452527	0.5	0.37989356765690985	0.688026981450253
Y	5.227962249505751	1.6528571428571428	0.0	0.33	209.8	0.005335821848209021	0.8392768276452527	0.5	0.4182406231581637	0.8844856661045533
G	5.579267487397814	1.8599999999999999	0.0	-0.41	67.5	0.0037611304743067064	0.8652969480479719	0.5	0.6010878788483698	0.2845699831365936
Y	5.688783131169341	1.8599999999999999	0.0	0.33	209.8	0.0033722971251958223	0.8652969480479719	0.5	0.4182406231581637	0.8844856661045533
A	5.812858651447527	1.6528571428571426	0.0	-0.06	91.5	0.0029799669553202124	0.8392768276452527	0.5	0.5149955016194101	0.3857504215851602
H	6.632701160660609	1.1371428571428572	0.0	0.49	163.2	0.0013148707638468426	0.7571546780025235	0.5	0.37989356765690985	0.688026981450253
A	6.712091242019444	1.1371428571428572	0.0	-0.06	91.5	0.0012146411186568784	0.7571546780025235	0.5	0.5149955016194101	0.3857504215851602
V	7.645851656438587	1.137142857142857	0.0	1.09	138.4	4.77794628519157E-4	0.7571546780025233	0.5	0.2516182783929358	0.5834738617200675
H	8.16375114781842	1.137142857142857	0.0	0.49	163.2	2.8471100794347226E-4	0.7571546780025233	0.5	0.37989356765690985	0.688026981450253
T	7.919256669496008	1.4542857142857142	0.0	-0.27	126.0	3.635403453053909E-4	0.810657133441304	0.5	0.5670929049654543	0.5311973018549747
Y	8.22391970640395	1.4542857142857142	0.0	0.33	209.8	2.680899947968829E-4	0.810657133441304	0.5	0.4182406231581637	0.8844856661045533
V	8.148663818637058	1.4542857142857142	0.0	1.09	138.4	2.890378532660609E-4	0.810657133441304	0.5	0.2516182783929358	0.5834738617200675
K	8.297353365242355	1.247142857142857	1.0	-1.18	162.5	2.4911335860988704E-4	0.7768048842427615	1.0	0.7649478037637647	0.6850758853288365
P	7.8730043658625455	1.247142857142857	0.0	0.0	123.4	3.8074329296966525E-4	0.7768048842427615	0.5	0.5	0.5202360876897134
F	6.519231540910422	0.5242857142857142	0.0	1.27	198.8	0.0014726301541198028	0.6281493623293924	0.5	0.21925725208787172	0.8381112984822935
G	6.128315872439719	0.5242857142857142	0.0	-0.41	67.5	0.002175506541673089	0.6281493623293924	0.5	0.6010878788483698	0.2845699831365936
D	5.73329953126804	0.0	-1.0	-0.8	135.2	0.003225940683320494	0.5	0.0	0.6899744811276125	0.5699831365935919
L	4.578469719438736	0.35000000000000003	0.0	1.21	163.4	0.010166188312575875	0.58661757891733	0.5	0.2297010509533981	0.6888701517706577
F	4.368404738102214	0.35000000000000003	0.0	1.27	198.8	0.012512882492755173	0.58661757891733	0.5	0.21925725208787172	0.8381112984822935
V	4.143719719153296	0.35000000000000003	0.0	1.09	138.4	0.015616004857678667	0.58661757891733	0.5	0.2516182783929358	0.5834738617200675
R	4.11216590118185	0.35000000000000003	1.0	-0.84	196.1	0.016108541882330574	0.58661757891733	1.0	0.6984652160025387	0.8267284991568297
L	3.2317765782132892	0.35000000000000003	0.0	1.21	163.4	0.037987270058900124	0.58661757891733	0.5	0.2297010509533981	0.6888701517706577
L	2.0813473666790885	0.35000000000000003	0.0	1.21	163.4	0.11092302094229889	0.58661757891733	0.5	0.2297010509533981	0.6888701517706577
C	1.2897229462489759	0.35000000000000003	0.0	1.36	102.4	0.2158997087359691	0.58661757891733	0.5	0.20424030228409173	0.43170320404721757
M	0.4030106873228605	0.0	0.0	1.27	165.9	0.40058920530845854	0.5	0.5	0.21925725208787172	0.6994097807757168
L	-0.13483791489724828	0.0	0.0	1.21	163.4	0.5336584980026831	0.5	0.5	0.2297010509533981	0.6888701517706577
V	-0.24608410972851535	0.0	0.0	1.09	138.4	0.5612124333300039	0.5	0.5	0.2516182783929358	0.5834738617200675
M	-0.03754205598485383	0.0	0.0	1.27	165.9	0.5093844118182684	0.5	0.5	0.21925725208787172	0.6994097807757168
P	0.012621331340213704	0.0	0.0	0.0	123.4	0.49684470905079814	0.5	0.5	0.5	0.5202360876897134
I	0.31214339641139555	0.0	0.0	1.31	162.6	0.42259164652086767	0.5	0.5	0.21248684412253915	0.6854974704890388
V	0.8478874962169134	0.0	0.0	1.09	138.4	0.29987619107978314	0.5	0.5	0.2516182783929358	0.5834738617200675
F	1.2774488066113574	0.0	0.0	1.27	198.8	0.21798480605119186	0.5	0.5	0.21925725208787172	0.8381112984822935
A	1.7805741762230913	0.0	0.0	-0.06	91.5	0.1442322494389271	0.5	0.5	0.5149955016194101	0.3857504215851602
S	1.7686848507893775	0.0	0.0	-0.5	102.0	0.14570595683037335	0.5	0.5	0.6224593312018546	0.4300168634064081
L	2.435869884734434	0.0	0.0	1.21	163.4	0.0804780170145617	0.5	0.5	0.2297010509533981	0.6888701517706577
V	2.9908384374237955	0.0	0.0	1.09	138.4	0.04784148230005569	0.5	0.5	0.2516182783929358	0.5834738617200675
V	3.151054708166648	0.0	0.0	1.09	138.4	0.0410497398702937	0.5	0.5	0.2516182783929358	0.5834738617200675
G	3.0006589022313954	0.0	0.0	-0.41	67.5	0.04739611505067576	0.5	0.5	0.6010878788483698	0.2845699831365936
A	3.088769267778343	0.0	0.0	-0.06	91.5	0.043572896055744215	0.5	0.5	0.5149955016194101	0.3857504215851602
A	3.7615402588427966	0.0	0.0	-0.06	91.5	0.02271971912126225	0.5	0.5	0.5149955016194101	0.3857504215851602
S	4.2379246449558625	0.0	0.0	-0.5	102.0	0.014232048226029193	0.5	0.5	0.6224593312018546	0.4300168634064081
I	4.499872273184874	0.0	0.0	1.31	162.6	0.010988330626200415	0.5	0.5	0.21248684412253915	0.6854974704890388
S	4.8349087099418995	0.35000000000000003	0.0	-0.5	102.0	0.007884750437190391	0.58661757891733	0.5	0.6224593312018546	0.4300168634064081
P	5.513376902515457	0.35000000000000003	0.0	0.0	123.4	0.004016271633613844	0.58661757891733	0.5	0.5	0.5202360876897134
A	6.281901667999728	0.35000000000000003	0.0	-0.06	91.5	0.0018663516120442925	0.58661757891733	0.5	0.5149955016194101	0.3857504215851602
R	6.822064161501444	0.7000000000000001	1.0	-0.84	196.1	0.001088284105542514	0.6681877721681662	1.0	0.6984652160025387	0.8267284991568297
L	6.820782647412631	0.7000000000000001	0.0	1.21	163.4	0.0010896781302757175	0.6681877721681662	0.5	0.2297010509533981	0.6888701517706577
G	6.885782634048628	0.7000000000000001	0.0	-0.41	67.5	0.0010211719631691984	0.6681877721681662	0.5	0.6010878788483698	0.2845699831365936
R	6.505180360953188	0.7000000000000001	1.0	-0.84	196.1	0.0014934372829538134	0.6681877721681662	1.0	0.6984652160025387	0.8267284991568297
V	5.4734783296598515	0.8742857142857143	0.0	1.09	138.4	0.004179071618281571	0.7056366828079583	0.5	0.2516182783929358	0.5834738617200675
G	4.536559532282924	0.8742857142857143	0.0	-0.41	67.5	0.010596698636680113	0.7056366828079583	0.5	0.6010878788483698	0.2845699831365936
V	3.2638818137373424	0.8742857142857143	0.0	1.09	138.4	0.03683125520591157	0.7056366828079583	0.5	0.2516182783929358	0.5834738617200675
K	2.730369524895844	0.5242857142857142	1.0	-1.18	162.5	0.06120492688877821	0.6281493623293924	1.0	0.7649478037637647	0.6850758853288365
I	2.9270240321836636	1.247142857142857	0.0	1.31	162.6	0.05083372256624408	0.7768048842427615	0.5	0.21248684412253915	0.6854974704890388
V	2.957294213249505	1.97	0.0	1.09	138.4	0.04939289674620351	0.8776111131769512	0.5	0.2516182783929358	0.5834738617200675
V	3.0956555381188466	1.97	0.0	1.09	138.4	0.043286815871597106	0.8776111131769512	0.5	0.2516182783929358	0.5834738617200675
Y	2.9525544115969518	1.4457142857142855	0.0	0.33	209.8	0.04961592170017659	0.8093379819526282	0.5	0.4182406231581637	0.8844856661045533
Y	3.0150883666554393	1.4457142857142855	0.0	0.33	209.8	0.046748867022284424	0.8093379819526282	0.5	0.4182406231581637	0.8844856661045533
L	3.026802955871077	1.4457142857142855	0.0	1.21	163.4	0.0462295881029533	0.8093379819526282	0.5	0.2297010509533981	0.6888701517706577
L	2.1061778325627665	1.4457142857142855	0.0	1.21	163.4	0.10849781704420258	0.8093379819526282	0.5	0.2297010509533981	0.6888701517706577
T	2.198267604681352	0.7228571428571428	0.0	-0.27	126.0	0.09990616669572583	0.6732358688497664	0.5	0.5670929049654543	0.5311973018549747
S	1.6414296310511856	0.0	0.0	-0.5	102.0	0.1622706263046365	0.5	0.5	0.6224593312018546	0.4300168634064081
A	1.3707873268617665	0.0	0.0	-0.06	91.5	0.2024926717145299	0.5	0.5	0.5149955016194101	0.3857504215851602
F	1.1124575588735177	0.0	0.0	1.27	198.8	0.24741300756405105	0.5	0.5	0.21925725208787172	0.8381112984822935
A	1.0569283997329664	0.0	0.0	-0.06	91.5	0.2578968789316046	0.5	0.5	0.5149955016194101	0.3857504215851602
V	1.1533271030697034	0.0	0.0	1.09	138.4	0.2398818989021546	0.5	0.5	0.2516182783929358	0.5834738617200675
T	1.2232635687084152	0.0	0.0	-0.27	126.0	0.22736263310182458	0.5	0.5	0.5670929049654543	0.5311973018549747
L	1.5682478774638828	0.0	0.0	1.21	163.4	0.17246631412470093	0.5	0.5	0.2297010509533981	0.6888701517706577
G	1.7528532564904542	0.0	0.0	-0.41	67.5	0.1476876802771001	0.5	0.5	0.6010878788483698	0.2845699831365936

>3kcuA
M	6.370435251515	0.5242857142857142	0.0	1.27	165.9	0.0017084902334332241	0.6281493623293924	0.5	0.21925725208787172	0.6994097807757168
K	6.739126127861503	0.5242857142857142	1.0	-1.18	162.5	0.001182281646284089	0.6281493623293924	1.0	0.7649478037637647	0.6850758853288365
A	6.900056355866834	0.5242857142857142	0.0	-0.06	91.5	0.0010067141413589997	0.6281493623293924	0.5	0.5149955016194101	0.3857504215851602
D	7.747780806503716	0.5242857142857142	-1.0	-0.8	135.2	4.315132190277904E-4	0.6281493623293924	0.0	0.6899744811276125	0.5699831365935919
N	7.906480738437555	0.5242857142857142	0.0	-0.48	138.3	3.6821298661882107E-4	0.6281493623293924	0.5	0.617747874769249	0.5830522765598651
P	7.848447038565535	0.0	0.0	0.0	123.4	3.9020538857104103E-4	0.5	0.5	0.5	0.5202360876897134
F	7.583522276076895	0.0	0.0	1.27	198.8	5.085073375693527E-4	0.5	0.5	0.21925725208787172	0.8381112984822935
D	7.180007878126547	0.0	-1.0	-0.8	135.2	7.61082154423387E-4	0.5	0.0	0.6899744811276125	0.5699831365935919
L	6.882292212108402	0.0	0.0	1.21	163.4	0.001024738853049878	0.5	0.5	0.2297010509533981	0.6888701517706577
L	6.37771801406701	0.0	0.0	1.21	163.4	0.0016961139302275052	0.5	0.5	0.2297010509533981	0.6888701517706577
L	5.675870448100529	0.0	0.0	1.21	163.4	0.00341597517266512	0.5	0.5	0.2297010509533981	0.6888701517706577
P	6.034024084169744	0.0	0.0	0.0	123.4	0.002390107219677917	0.5	0.5	0.5	0.5202360876897134
A	6.142423574477071	0.0	0.0	-0.06	91.5	0.0021450959954363302	0.5	0.5	0.5149955016194101	0.3857504215851602
A	5.654573873089497	0.5242857142857142	0.0	-0.06	91.5	0.003489247360399128	0.6281493623293924	0.5	0.5149955016194101	0.3857504215851602
M	5.745371743657428	0.5242857142857142	0.0	1.27	165.9	0.003187353953544414	0.6281493623293924	0.5	0.21925725208787172	0.6994097807757168
A	6.203373858250911	0.5242857142857142	0.0	-0.06	91.5	0.002018512528766614	0.6281493623293924	0.5	0.5149955016194101	0.3857504215851602
K	5.9944558652694315	0.7057142857142856	1.0	-1.18	162.5	0.002486335605189627	0.6694534829881146	1.0	0.7649478037637647	0.6850758853288365
V	6.651884710002767	0.887142857142857	0.0	1.09	138.4	0.0012899195044978606	0.7083002068707679	0.5	0.2516182783929358	0.5834738617200675
A	7.103909378801909	0.887142857142857	0.0	-0.06	91.5	8.212106313307821E-4	0.7083002068707679	0.5	0.5149955016194101	0.3857504215851602
E	7.4377019997678815	0.887142857142857	-1.0	-0.77	154.6	5.882900420320913E-4	0.7083002068707679	0.0	0.6835208937363156	0.6517706576728499
E	7.3507331732651995	0.3628571428571429	-1.0	-0.77	154.6	6.417093461801304E-4	0.5897318913981175	0.0	0.6835208937363156	0.6517706576728499
A	7.985574924335197	1.0857142857142856	0.0	-0.06	91.5	3.4022098241281995E-4	0.7475738349093665	0.5	0.5149955016194101	0.3857504215851602
G	8.730532088179391	1.6099999999999999	0.0	-0.41	67.5	1.6155035768916637E-4	0.8334113864245403	0.5	0.6010878788483698	0.2845699831365936
V	8.901937677029654	1.4285714285714286	0.0	1.09	138.4	1.3610637720151697E-4	0.8066786301976913	0.5	0.2516182783929358	0.5834738617200675
Y	9.70197496397316	1.247142857142857	0.0	0.33	209.8	6.115884116464354E-5	0.7768048842427615	0.5	0.4182406231581637	0.8844856661045533
K	10.093455533329998	1.7714285714285716	1.0	-1.18	162.5	4.134757095475283E-5	0.8546352379178231	1.0	0.7649478037637647	0.6850758853288365
A	10.297488183965992	1.9785714285714284	0.0	-0.06	91.5	3.371654467798635E-5	0.8785287931674449	0.5	0.5149955016194101	0.3857504215851602
T	10.268613559622128	1.9785714285714284	0.0	-0.27	126.0	3.4704254707418336E-5	0.8785287931674449	0.5	0.5670929049654543	0.5311973018549747
K	9.064161317412786	1.2557142857142856	1.0	-1.18	162.5	1.1572694650985316E-4	0.7782874637726482	1.0	0.7649478037637647	0.6850758853288365
H	8.296519730139494	1.2557142857142856	0.0	0.49	163.2	2.4932106303676704E-4	0.7782874637726482	0.5	0.37989356765690985	0.688026981450253
P	7.945955988394061	1.2557142857142856	0.0	0.0	123.4	3.539658859168515E-4	0.7782874637726482	0.5	0.5	0.5202360876897134
L	7.36101794843227	1.2557142857142856	0.0	1.21	163.4	6.351475030826892E-4	0.7782874637726482	0.5	0.2297010509533981	0.6888701517706577
K	7.075241641401693	1.4542857142857142	1.0	-1.18	162.5	8.450733986461456E-4	0.810657133441304	1.0	0.7649478037637647	0.6850758853288365
T	6.859082182086954	1.247142857142857	0.0	-0.27	126.0	0.001048776000664775	0.7768048842427615	0.5	0.5670929049654543	0.5311973018549747
F	5.927468083233974	1.247142857142857	0.0	1.27	198.8	0.002658137048124898	0.7768048842427615	0.5	0.21925725208787172	0.8381112984822935
Y	4.942608300975136	1.247142857142857	0.0	0.33	209.8	0.007085400200533942	0.7768048842427615	0.5	0.4182406231581637	0.8844856661045533
L	4.113089216608495	0.7228571428571428	0.0	1.21	163.4	0.01609391473994437	0.6732358688497664	0.5	0.2297010509533981	0.6888701517706577
A	3.420373867509689	0.7228571428571428	0.0	-0.06	91.5	0.031664762806558056	0.6732358688497664	0.5	0.5149955016194101	0.3857504215851602
I	1.996557252541415	0.7228571428571428	0.0	1.31	162.6	0.11956486256371046	0.6732358688497664	0.5	0.21248684412253915	0.6854974704890388
T	1.0270827016952464	0.0	0.0	-0.27	126.0	0.26365007406399876	0.5	0.5	0.5670929049654543	0.5311973018549747
A	0.6131325053410088	0.0	0.0	-0.06	91.5	0.3513449626812346	0.5	0.5	0.5149955016194101	0.3857504215851602
G	0.08465980551917918	0.0	0.0	-0.41	67.5	0.47884768083218965	0.5	0.5	0.6010878788483698	0.2845699831365936
V	-0.23987146242371393	0.0	0.0	1.09	138.4	0.5596819729590299	0.5	0.5	0.2516182783929358	0.5834738617200675
F	0.019966040770072357	0.0	0.0	1.27	198.8	0.4950086556199985	0.5	0.5	0.21925725208787172	0.8381112984822935
I	-0.07612358974200673	0.0	0.0	1.31	162.6	0.5190217127359924	0.5	0.5	0.21248684412253915	0.6854974704890388
S	0.18765558659058046	0.0	0.0	-0.5	102.0	0.45322329152007756	0.5	0.5	0.6224593312018546	0.4300168634064081
I	0.2618659900046709	0.0	0.0	1.31	162.6	0.43490506197326206	0.5	0.5	0.21248684412253915	0.6854974704890388
A	0.5373742404702679	0.0	0.0	-0.06	91.5	0.36879861198304476	0.5	0.5	0.5149955016194101	0.3857504215851602
F	0.7378420382971655	0.7228571428571428	0.0	1.27	198.8	0.3234762106933594	0.6732358688497664	0.5	0.21925725208787172	0.8381112984822935
V	1.2064377251954643	0.7228571428571428	0.0	1.09	138.4	0.2303319612592375	0.6732358688497664	0.5	0.2516182783929358	0.5834738617200675
F	1.2055077782673824	0.7228571428571428	0.0	1.27	198.8	0.23049686280077697	0.6732358688497664	0.5	0.21925725208787172	0.8381112984822935
Y	1.9958113597392022	0.7228571428571428	0.0	0.33	209.8	0.1196434043159903	0.6732358688497664	0.5	0.4182406231581637	0.8844856661045533
I	2.6523415707868705	0.7228571428571428	0.0	1.31	162.6	0.06584483462604174	0.6732358688497664	0.5	0.21248684412253915	0.6854974704890388
T	3.0856561645123333	0.7228571428571428	0.0	-0.27	126.0	0.043702816951687096	0.6732358688497664	0.5	0.5670929049654543	0.5311973018549747
A	3.543925743469821	0.7228571428571428	0.0	-0.06	91.5	0.02808792037000929	0.6732358688497664	0.5	0.5149955016194101	0.3857504215851602
T	3.540278566024057	0.0	0.0	-0.27	126.0	0.028187656176781983	0.5	0.5	0.5670929049654543	0.5311973018549747
T	3.8135297229654808	0.0	0.0	-0.27	126.0	0.021593566791867858	0.5	0.5	0.5670929049654543	0.5311973018549747
G	4.1022843040621275	0.0	0.0	-0.41	67.5	0.01626590705599451	0.5	0.5	0.6010878788483698	0.2845699831365936
T	4.165963057820509	0.0	0.0	-0.27	126.0	0.015277735592124086	0.5	0.5	0.5670929049654543	0.5311973018549747
G	4.68402226414381	0.0	0.0	-0.41	67.5	0.009157138073291105	0.5	0.5	0.6010878788483698	0.2845699831365936
T	4.5460733101222015	0.0	0.0	-0.27	126.0	0.010497415321693127	0.5	0.5	0.5670929049654543	0.5311973018549747
M	4.622600636881396	0.0	0.0	1.27	165.9	0.009731571648857185	0.5	0.5	0.21925725208787172	0.6994097807757168
P	4.987724867723868	0.0	0.0	0.0	123.4	0.0067749528291193295	0.5	0.5	0.5	0.5202360876897134
F	5.369201221818626	0.0	0.0	1.27	198.8	0.004636255429726122	0.5	0.5	0.21925725208787172	0.8381112984822935
G	5.347053926818486	0.5242857142857142	0.0	-0.41	67.5	0.004739589342504513	0.6281493623293924	0.5	0.6010878788483698	0.2845699831365936
M	5.326119398420289	0.5242857142857142	0.0	1.27	165.9	0.004839371039896845	0.6281493623293924	0.5	0.21925725208787172	0.6994097807757168
A	4.644996963429353	0.5242857142857142	0.0	-0.06	91.5	0.009518094153915468	0.6281493623293924	0.5	0.5149955016194101	0.3857504215851602
K	4.794533658263077	0.5242857142857142	1.0	-1.18	162.5	0.008206945539806831	0.6281493623293924	1.0	0.7649478037637647	0.6850758853288365
L	3.970643959846003	0.5242857142857142	0.0	1.21	163.4	0.018512120956364564	0.6281493623293924	0.5	0.2297010509533981	0.6888701517706577
V	3.9797001909174026	0.5242857142857142	0.0	1.09	138.4	0.018348289968362463	0.6281493623293924	0.5	0.2516182783929358	0.5834738617200675
G	3.220131599020823	0.5242857142857142	0.0	-0.41	67.5	0.03841512401709812	0.6281493623293924	0.5	0.6010878788483698	0.2845699831365936
G	2.439152279517091	0.0	0.0	-0.41	67.5	0.080235449756341	0.5	0.5	0.6010878788483698	0.2845699831365936
I	2.1094230943716945	0.0	0.0	1.31	162.6	0.10818431430711906	0.5	0.5	0.21248684412253915	0.6854974704890388
C	1.4228666226221578	0.0	0.0	1.36	102.4	0.1942125809171975	0.5	0.5	0.20424030228409173	0.43170320404721757
F	1.1350494259948722	0.0	0.0	1.27	198.8	0.24323045145156064	0.5	0.5	0.21925725208787172	0.8381112984822935
S	0.8811893510145095	0.0	0.0	-0.5	102.0	0.2929313767953017	0.5	0.5	0.6224593312018546	0.4300168634064081
L	0.44009402417260945	0.0	0.0	1.21	163.4	0.3917185654033686	0.5	0.5	0.2297010509533981	0.6888701517706577
G	1.0809494864517064	0.0	0.0	-0.41	67.5	0.25332637722301	0.5	0.5	0.6010878788483698	0.2845699831365936
L	1.010101822705924	0.0	0.0	1.21	163.4	0.2669599243664592	0.5	0.5	0.2297010509533981	0.6888701517706577
I	0.8651460589288971	0.0	0.0	1.31	162.6	0.2962653089502232	0.5	0.5	0.21248684412253915	0.6854974704890388
L	0.09569117921692305	0.0	0.0	1.21	163.4	0.47609544318662156	0.5	0.5	0.2297010509533981	0.6888701517706577
C	0.048410314961780276	0.0	0.0	1.36	102.4	0.48789978429763337	0.5	0.5	0.20424030228409173	0.43170320404721757
V	0.2675211657430059	0.0	0.0	1.09	138.4	0.4335157461451925	0.5	0.5	0.2516182783929358	0.5834738617200675
V	1.2805351750042928	0.0	0.0	1.09	138.4	0.21745913872161904	0.5	0.5	0.2516182783929358	0.5834738617200675
C	1.5716455973851962	0.0	0.0	1.36	102.4	0.1719819253403232	0.5	0.5	0.20424030228409173	0.43170320404721757
G	2.5851515955689988	0.0	0.0	-0.41	67.5	0.07010017364750243	0.5	0.5	0.6010878788483698	0.2845699831365936
A	2.3591520208341756	0.0	0.0	-0.06	91.5	0.08634106496202021	0.5	0.5	0.5149955016194101	0.3857504215851602
D	2.900498068967155	0.0	-1.0	-0.8	135.2	0.05212894724307271	0.5	0.0	0.6899744811276125	0.5699831365935919
L	3.1538131290189217	0.0	0.0	1.21	163.4	0.04094129293501303	0.5	0.5	0.2297010509533981	0.6888701517706577
F	3.5276760390206	0.0	0.0	1.27	198.8	0.02853493896995507	0.5	0.5	0.21925725208787172	0.8381112984822935
T	3.3104075474564127	0.0	0.0	-0.27	126.0	0.03521586986759029	0.5	0.5	0.5670929049654543	0.5311973018549747
S	3.2066936912809116	0.0	0.0	-0.5	102.0	0.03891460291572968	0.5	0.5	0.6224593312018546	0.4300168634064081
T	2.8782928456528087	0.0	0.0	-0.27	126.0	0.05323711637475481	0.5	0.5	0.5670929049654543	0.5311973018549747
V	2.5722874128501343	0.0	0.0	1.09	138.4	0.07094339168283459	0.5	0.5	0.2516182783929358	0.5834738617200675
L	2.04517863570624	0.0	0.0	1.21	163.4	0.11454046058329637	0.5	0.5	0.2297010509533981	0.6888701517706577
I	1.899015568911635	0.0	0.0	1.31	162.6	0.1302199331055779	0.5	0.5	0.21248684412253915	0.6854974704890388
V	1.581788114938917	0.5242857142857142	0.0	1.09	138.4	0.17054239039444574	0.6281493623293924	0.5	0.2516182783929358	0.5834738617200675
V	2.199649394250852	0.5242857142857142	0.0	1.09	138.4	0.09978197804983402	0.6281493623293924	0.5	0.2516182783929358	0.5834738617200675
A	2.638637573844211	0.5242857142857142	0.0	-0.06	91.5	0.06669278955474922	0.6281493623293924	0.5	0.5149955016194101	0.3857504215851602
K	2.751341832959407	0.5242857142857142	1.0	-1.18	162.5	0.060010913205675975	0.6281493623293924	1.0	0.7649478037637647	0.6850758853288365

>3kg2A
N	3.6586500492795673	0.17857142857142858	0.0	-0.48	138.3	0.025119999892753375	0.544524604169431	0.5	0.617747874769249	0.5830522765598651
S	4.0721786357761545	0.17857142857142858	0.0	-0.5	102.0	0.016754719431601228	0.544524604169431	0.5	0.6224593312018546	0.4300168634064081
I	4.1725404151743035	0.17857142857142858	0.0	1.31	162.6	0.015179098510836542	0.544524604169431	0.5	0.21248684412253915	0.6854974704890388
Q	4.583213522654214	0.17857142857142858	0.0	-0.73	156.4	0.010118562949588461	0.544524604169431	0.5	0.6748052725823135	0.6593591905564925
I	4.719006526157159	0.17857142857142858	0.0	1.31	162.6	0.008845105868091174	0.544524604169431	0.5	0.21248684412253915	0.6854974704890388
G	5.43743678425669	0.17857142857142858	0.0	-0.41	67.5	0.004331774662178711	0.544524604169431	0.5	0.6010878788483698	0.2845699831365936
G	6.524480688082626	0.17857142857142858	0.0	-0.41	67.5	0.0014649316486798902	0.544524604169431	0.5	0.6010878788483698	0.2845699831365936
L	7.746060732501451	0.35000000000000003	0.0	1.21	163.4	4.3225577130157067E-4	0.58661757891733	0.5	0.2297010509533981	0.6888701517706577
F	8.446336153170996	0.35000000000000003	0.0	1.27	198.8	2.1463947116351356E-4	0.58661757891733	0.5	0.21925725208787172	0.8381112984822935
P	9.01477443903541	0.35000000000000003	0.0	0.0	123.4	1.2158511182969178E-4	0.58661757891733	0.5	0.5	0.5202360876897134
R	9.365305202966738	0.35000000000000003	1.0	-0.84	196.1	8.563719537124648E-5	0.58661757891733	1.0	0.6984652160025387	0.8267284991568297
G	9.621081650296201	0.5285714285714286	0.0	-0.41	67.5	6.631145078839218E-5	0.6291498587749624	0.5	0.6010878788483698	0.2845699831365936
A	9.198365258804603	0.7100000000000001	0.0	-0.06	91.5	1.0119446883405381E-4	0.6704011598088686	0.5	0.5149955016194101	0.3857504215851602
D	9.192784623696244	1.432857142857143	-1.0	-0.8	135.2	1.0176071932144204E-4	0.8073461013987367	0.0	0.6899744811276125	0.5699831365935919
Q	8.89956620812595	1.082857142857143	0.0	-0.73	156.4	1.364294881794903E-4	0.7470342902094931	0.5	0.6748052725823135	0.6593591905564925
E	8.242309424280737	1.082857142857143	-1.0	-0.77	154.6	2.632062361640486E-4	0.7470342902094931	0.0	0.6835208937363156	0.6517706576728499
Y	8.33465034246856	1.082857142857143	0.0	0.33	209.8	2.3999550432518557E-4	0.7470342902094931	0.5	0.4182406231581637	0.8844856661045533
S	8.806244610271985	1.432857142857143	0.0	-0.5	102.0	1.4977230350532444E-4	0.8073461013987367	0.5	0.6224593312018546	0.4300168634064081
A	8.005991741182775	1.2542857142857144	0.0	-0.06	91.5	3.3334747477342663E-4	0.7780408570787904	0.5	0.5149955016194101	0.3857504215851602
F	8.0222744862055	1.0728571428571427	0.0	1.27	198.8	3.279653795258408E-4	0.7451398855725164	0.5	0.21925725208787172	0.8381112984822935
R	7.261646319430348	0.35000000000000003	1.0	-0.84	196.1	7.014590573031221E-4	0.58661757891733	1.0	0.6984652160025387	0.8267284991568297
V	6.894238918998104	0.35000000000000003	0.0	1.09	138.4	0.0010125817578363616	0.58661757891733	0.5	0.2516182783929358	0.5834738617200675
G	6.490767852064181	0.5285714285714286	0.0	-0.41	67.5	0.0015150844705510425	0.6291498587749624	0.5	0.6010878788483698	0.2845699831365936
M	5.531802023599587	0.5285714285714286	0.0	1.27	165.9	0.003943238035801655	0.6291498587749624	0.5	0.21925725208787172	0.6994097807757168
V	4.938879887017947	0.17857142857142858	0.0	1.09	138.4	0.007111678592071069	0.544524604169431	0.5	0.2516182783929358	0.5834738617200675
Q	4.809866729612898	0.17857142857142858	0.0	-0.73	156.4	0.008083077082717716	0.544524604169431	0.5	0.6748052725823135	0.6593591905564925
F	4.7228457281597365	0.17857142857142858	0.0	1.27	198.8	0.008811511471642164	0.544524604169431	0.5	0.21925725208787172	0.8381112984822935
S	5.519425348705386	0.36	0.0	-0.5	102.0	0.0039921494333128305	0.5890404340586651	0.5	0.6224593312018546	0.4300168634064081
T	6.952857260166173	0.36	0.0	-0.27	126.0	9.549871208668348E-4	0.5890404340586651	0.5	0.5670929049654543	0.5311973018549747
S	7.402653698792568	0.5314285714285715	0.0	-0.5	102.0	6.09261405014605E-4	0.629816241895048	0.5	0.6224593312018546	0.4300168634064081
E	8.210119610130263	0.5314285714285715	-1.0	-0.77	154.6	2.7181429566258686E-4	0.629816241895048	0.0	0.6835208937363156	0.6517706576728499
F	9.102366636458047	0.5314285714285715	0.0	1.27	198.8	1.113894395988746E-4	0.629816241895048	0.5	0.21925725208787172	0.8381112984822935
R	9.087575901109172	0.5314285714285715	1.0	-0.84	196.1	1.1304902808084716E-4	0.629816241895048	1.0	0.6984652160025387	0.8267284991568297
L	9.635543167124904	0.7385714285714285	0.0	1.21	163.4	6.535944958629969E-5	0.6766833880453069	0.5	0.2297010509533981	0.6888701517706577
T	9.0592565819457	0.5571428571428572	0.0	-0.27	126.0	1.1629588466322005E-4	0.6357911951701147	0.5	0.5670929049654543	0.5311973018549747
P	9.094583607776123	0.5571428571428572	0.0	0.0	123.4	1.1225967160632955E-4	0.6357911951701147	0.5	0.5	0.5202360876897134
H	8.937926497494463	0.20714285714285713	0.0	0.49	163.2	1.3129579515147594E-4	0.5516013362207843	0.5	0.37989356765690985	0.688026981450253
I	9.176610723486267	0.20714285714285713	0.0	1.31	162.6	1.0341979754158181E-4	0.5516013362207843	0.5	0.21248684412253915	0.6854974704890388
D	8.505869870506093	0.3885714285714285	-1.0	-0.8	135.2	2.022366265477249E-4	0.59593875255823	0.0	0.6899744811276125	0.5699831365935919
N	7.728663452179582	0.3885714285714285	0.0	-0.48	138.3	4.398383049942778E-4	0.59593875255823	0.5	0.617747874769249	0.5830522765598651
L	7.794588700516801	0.18142857142857144	0.0	1.21	163.4	4.1178854779444496E-4	0.5452331351519002	0.5	0.2297010509533981	0.6888701517706577
E	7.477112428758588	0.18142857142857144	-1.0	-0.77	154.6	5.65569054367554E-4	0.5452331351519002	0.0	0.6835208937363156	0.6517706576728499
V	7.913205104016043	0.18142857142857144	0.0	1.09	138.4	3.6574619656715157E-4	0.5452331351519002	0.5	0.2516182783929358	0.5834738617200675
A	7.606699781930306	0.18142857142857144	0.0	-0.06	91.5	4.968627295344197E-4	0.5452331351519002	0.5	0.5149955016194101	0.3857504215851602
N	6.605545318975244	0.18142857142857144	0.0	-0.48	138.3	0.0013510175226635335	0.5452331351519002	0.5	0.617747874769249	0.5830522765598651
S	5.940081666140365	0.0	0.0	-0.5	102.0	0.0026249064446879355	0.5	0.5	0.6224593312018546	0.4300168634064081
F	6.000453601350163	0.0	0.0	1.27	198.8	0.002471504597144736	0.5	0.5	0.21925725208787172	0.8381112984822935
A	6.086989846454117	0.0	0.0	-0.06	91.5	0.0022670870549593714	0.5	0.5	0.5149955016194101	0.3857504215851602
V	5.383546634520616	0.0	0.0	1.09	138.4	0.004570523019631345	0.5	0.5	0.2516182783929358	0.5834738617200675
T	6.153991817682753	0.0	0.0	-0.27	126.0	0.002120476300731089	0.5	0.5	0.5670929049654543	0.5311973018549747
N	5.6866343706376075	0.0	0.0	-0.48	138.3	0.0033795266597218543	0.5	0.5	0.617747874769249	0.5830522765598651
A	6.052505732446344	0.0	0.0	-0.06	91.5	0.002346442489360223	0.5	0.5	0.5149955016194101	0.3857504215851602
F	6.094614548892363	0.17857142857142858	0.0	1.27	198.8	0.0022499056670506334	0.544524604169431	0.5	0.21925725208787172	0.8381112984822935
C	5.4295651502982025	0.17857142857142858	0.0	1.36	102.4	0.0043658579084850935	0.544524604169431	0.5	0.20424030228409173	0.43170320404721757
S	5.345876144029882	0.17857142857142858	0.0	-0.5	102.0	0.0047451483338574185	0.544524604169431	0.5	0.6224593312018546	0.4300168634064081
Q	5.8270181291202405	0.5285714285714286	0.0	-0.73	156.4	0.0029381926055602747	0.6291498587749624	0.5	0.6748052725823135	0.6593591905564925
F	5.967182660977269	0.5285714285714286	0.0	1.27	198.8	0.002554903477847148	0.6291498587749624	0.5	0.21925725208787172	0.8381112984822935
S	6.6772346818362855	0.5285714285714286	0.0	-0.5	102.0	0.001257671674233407	0.6291498587749624	0.5	0.6224593312018546	0.4300168634064081
R	6.439071625259004	1.2514285714285713	1.0	-0.84	196.1	0.0015953402550844542	0.7775470557611769	1.0	0.6984652160025387	0.8267284991568297
G	5.4435964686325065	1.0728571428571427	0.0	-0.41	67.5	0.004305288828689746	0.7451398855725164	0.5	0.6010878788483698	0.2845699831365936
V	5.321767590795842	1.0728571428571427	0.0	1.09	138.4	0.0048603743602020355	0.7451398855725164	0.5	0.2516182783929358	0.5834738617200675
Y	5.453112268993944	1.0728571428571427	0.0	0.33	209.8	0.004264688754078261	0.7451398855725164	0.5	0.4182406231581637	0.8844856661045533
A	5.564520164101159	0.7228571428571428	0.0	-0.06	91.5	0.003816794817913194	0.6732358688497664	0.5	0.5149955016194101	0.3857504215851602
I	5.657953067417981	0.7228571428571428	0.0	1.31	162.6	0.0034775173485328548	0.6732358688497664	0.5	0.21248684412253915	0.6854974704890388
F	5.643416178771945	1.4457142857142855	0.0	1.27	198.8	0.0035282591901227844	0.8093379819526282	0.5	0.21925725208787172	0.8381112984822935
G	6.920208236477627	0.7228571428571428	0.0	-0.41	67.5	9.866498204212926E-4	0.6732358688497664	0.5	0.6010878788483698	0.2845699831365936
F	7.213859948758737	1.247142857142857	0.0	1.27	198.8	7.357677932170459E-4	0.7768048842427615	0.5	0.21925725208787172	0.8381112984822935
Y	7.768643494518482	1.7714285714285716	0.0	0.33	209.8	4.2260771726310153E-4	0.8546352379178231	0.5	0.4182406231581637	0.8844856661045533
D	8.041593780244941	1.7714285714285716	-1.0	-0.8	135.2	3.216921504775039E-4	0.8546352379178231	0.0	0.6899744811276125	0.5699831365935919
K	8.876645221521652	1.7714285714285716	1.0	-1.18	162.5	1.395922585727405E-4	0.8546352379178231	1.0	0.7649478037637647	0.6850758853288365
K	8.81406032892907	1.7714285714285716	1.0	-1.18	162.5	1.4860646115666398E-4	0.8546352379178231	1.0	0.7649478037637647	0.6850758853288365
S	8.487589078426712	1.0485714285714285	0.0	-0.5	102.0	2.0596690312091326E-4	0.7405004799128301	0.5	0.6224593312018546	0.4300168634064081
V	8.435470291908498	1.0485714285714285	0.0	1.09	138.4	2.1698392199132055E-4	0.7405004799128301	0.5	0.2516182783929358	0.5834738617200675
N	8.037458272135513	0.5242857142857142	0.0	-0.48	138.3	3.2302483499946355E-4	0.6281493623293924	0.5	0.617747874769249	0.5830522765598651
T	6.886457531041184	0.0	0.0	-0.27	126.0	0.0010204837128604538	0.5	0.5	0.5670929049654543	0.5311973018549747
I	7.296601625265325	0.0	0.0	1.31	162.6	6.773792607203122E-4	0.5	0.5	0.21248684412253915	0.6854974704890388
T	6.831695263107761	0.0	0.0	-0.27	126.0	0.0010778642859592402	0.5	0.5	0.5670929049654543	0.5311973018549747
S	6.3617553269619105	0.0	0.0	-0.5	102.0	0.0017233586782363641	0.5	0.5	0.6224593312018546	0.4300168634064081
F	5.538032571940244	0.0	0.0	1.27	198.8	0.0039188418605009545	0.5	0.5	0.21925725208787172	0.8381112984822935
C	4.9046497784561005	0.0	0.0	1.36	102.4	0.007357504378368462	0.5	0.5	0.20424030228409173	0.43170320404721757
G	4.462383090926458	0.20714285714285713	0.0	-0.41	67.5	0.011403306591387108	0.5516013362207843	0.5	0.6010878788483698	0.2845699831365936
T	4.579218844137925	0.20714285714285713	0.0	-0.27	126.0	0.010158652758387676	0.5516013362207843	0.5	0.5670929049654543	0.5311973018549747
L	4.028389133655594	0.20714285714285713	0.0	1.21	163.4	0.01749158271085527	0.5516013362207843	0.5	0.2297010509533981	0.6888701517706577
H	3.607758701238604	0.20714285714285713	0.0	0.49	163.2	0.026396860048543025	0.5516013362207843	0.5	0.37989356765690985	0.688026981450253
V	4.216990121668527	0.20714285714285713	0.0	1.09	138.4	0.014528755533983473	0.5516013362207843	0.5	0.2516182783929358	0.5834738617200675
S	4.402938266320781	0.20714285714285713	0.0	-0.5	102.0	0.01209328104642482	0.5516013362207843	0.5	0.6224593312018546	0.4300168634064081
F	4.634316987009207	0.20714285714285713	0.0	1.27	198.8	0.009619308866548826	0.5516013362207843	0.5	0.21925725208787172	0.8381112984822935
I	5.640240711285141	0.0	0.0	1.31	162.6	0.003539441151600653	0.5	0.5	0.21248684412253915	0.6854974704890388
T	6.036846428878134	0.0	0.0	-0.27	126.0	0.0023833870785816558	0.5	0.5	0.5670929049654543	0.5311973018549747
P	6.781820518351836	0.0	0.0	0.0	123.4	0.001132923200092728	0.5	0.5	0.5	0.5202360876897134
S	7.556353536191338	0.0	0.0	-0.5	102.0	5.225049096792E-4	0.5	0.5	0.6224593312018546	0.4300168634064081
F	8.213607085180488	0.0	0.0	1.27	198.8	2.7086825745747944E-4	0.5	0.5	0.21925725208787172	0.8381112984822935
P	7.915579940945978	0.0	0.0	0.0	123.4	3.648789561070398E-4	0.5	0.5	0.5	0.5202360876897134
T	8.164044359500668	0.0	0.0	-0.27	126.0	2.8462756334501904E-4	0.5	0.5	0.5670929049654543	0.5311973018549747
D	7.96092782879029	0.20714285714285713	-1.0	-0.8	135.2	3.48707673927251E-4	0.5516013362207843	0.0	0.6899744811276125	0.5699831365935919
G	8.166081550479273	0.20714285714285713	0.0	-0.41	67.5	2.8404847739815775E-4	0.5516013362207843	0.5	0.6010878788483698	0.2845699831365936
T	7.92793472430364	0.20714285714285713	0.0	-0.27	126.0	3.604003036957737E-4	0.5516013362207843	0.5	0.5670929049654543	0.5311973018549747
H	7.3842915604153845	0.20714285714285713	0.0	0.49	163.2	6.205450841907378E-4	0.5516013362207843	0.5	0.37989356765690985	0.688026981450253
P	6.4019296189867365	0.20714285714285713	0.0	0.0	123.4	0.0016556086065957487	0.5516013362207843	0.5	0.5	0.5202360876897134
F	5.3709560412664334	0.20714285714285713	0.0	1.27	198.8	0.0046281643935423	0.5516013362207843	0.5	0.21925725208787172	0.8381112984822935

>3kj6A
G	5.859752777186301	0.17857142857142858	0.0	-0.41	67.5	0.0028438381818068903	0.544524604169431	0.5	0.6010878788483698	0.2845699831365936
F	6.306721814199772	0.17857142857142858	0.0	1.27	198.8	0.0018206819403084884	0.544524604169431	0.5	0.21925725208787172	0.8381112984822935
G	6.345197022245429	0.17857142857142858	0.0	-0.41	67.5	0.0017520817253594556	0.544524604169431	0.5	0.6010878788483698	0.2845699831365936
Q	6.201081757714585	0.17857142857142858	0.0	-0.73	156.4	0.00202313509778429	0.544524604169431	0.5	0.6748052725823135	0.6593591905564925
P	6.047579839553833	0.17857142857142858	0.0	0.0	123.4	0.0023580020062864415	0.544524604169431	0.5	0.5	0.5202360876897134
G	6.0392221663511965	0.17857142857142858	0.0	-0.41	67.5	0.002377744944864313	0.544524604169431	0.5	0.6010878788483698	0.2845699831365936
N	6.498126396958046	0.17857142857142858	0.0	-0.48	138.3	0.001503993278766047	0.544524604169431	0.5	0.617747874769249	0.5830522765598651
G	6.938075944620547	0.0	0.0	-0.41	67.5	9.69194146323793E-4	0.5	0.5	0.6010878788483698	0.2845699831365936
S	6.851901504037821	0.0	0.0	-0.5	102.0	0.0010563260431321053	0.5	0.5	0.6224593312018546	0.4300168634064081
A	6.782306831093866	0.0	0.0	-0.06	91.5	0.0011323730027860135	0.5	0.5	0.5149955016194101	0.3857504215851602
F	7.65697418094269	0.0	0.0	1.27	198.8	4.725122880565591E-4	0.5	0.5	0.21925725208787172	0.8381112984822935
L	7.489553418574019	0.0	0.0	1.21	163.4	5.585803094210195E-4	0.5	0.5	0.2297010509533981	0.6888701517706577
L	7.468355147689088	0.0	0.0	1.21	163.4	5.705408135118217E-4	0.5	0.5	0.2297010509533981	0.6888701517706577
A	7.916539853345359	0.35000000000000003	0.0	-0.06	91.5	3.645289999402168E-4	0.58661757891733	0.5	0.5149955016194101	0.3857504215851602
P	8.913916112152496	0.35000000000000003	0.0	0.0	123.4	1.3448597934073714E-4	0.58661757891733	0.5	0.5	0.5202360876897134
N	9.364510142701842	0.5571428571428572	0.0	-0.48	138.3	8.570530333862347E-5	0.6357911951701147	0.5	0.617747874769249	0.5830522765598651
R	9.60776580099439	0.5571428571428572	1.0	-0.84	196.1	6.720028942386325E-5	0.6357911951701147	1.0	0.6984652160025387	0.8267284991568297
S	9.72335660997506	0.5571428571428572	0.0	-0.5	102.0	5.986512295708124E-5	0.6357911951701147	0.5	0.6224593312018546	0.4300168634064081
H	10.537427330706063	0.5571428571428572	0.0	0.49	163.2	2.652417822124331E-5	0.6357911951701147	0.5	0.37989356765690985	0.688026981450253
A	11.37001524671803	0.7642857142857143	0.0	-0.06	91.5	1.1536129140621298E-5	0.6822834846921222	0.5	0.5149955016194101	0.3857504215851602
P	11.944317696905056	0.41428571428571426	0.0	0.0	123.4	6.495998455147145E-6	0.6021150661528483	0.5	0.5	0.5202360876897134
D	12.841832290637111	0.41428571428571426	-1.0	-0.8	135.2	2.647658381316198E-6	0.6021150661528483	0.0	0.6899744811276125	0.5699831365935919
H	13.686997736300263	0.20714285714285713	0.0	0.49	163.2	1.1371347080624261E-6	0.5516013362207843	0.5	0.37989356765690985	0.688026981450253
D	13.525036162240657	0.38571428571428573	-1.0	-0.8	135.2	1.337059846173716E-6	0.5952505765163524	0.0	0.6899744811276125	0.5699831365935919
V	12.86731207466579	0.5642857142857143	0.0	1.09	138.4	2.5810489918676183E-6	0.637443590791329	0.5	0.2516182783929358	0.5834738617200675
T	12.962182278491706	0.9142857142857144	0.0	-0.27	126.0	2.3474413131108207E-6	0.7138763512784722	0.5	0.5670929049654543	0.5311973018549747
Q	12.700683574520315	0.7071428571428572	0.0	-0.73	156.4	3.0490313024378324E-6	0.6697695285944716	0.5	0.6748052725823135	0.6593591905564925
Q	12.219325768738884	0.8885714285714287	0.0	-0.73	156.4	4.934147217805496E-6	0.7085952776213276	0.5	0.6748052725823135	0.6593591905564925
R	11.838482823211965	0.8885714285714287	1.0	-0.84	196.1	7.221195446716067E-6	0.7085952776213276	1.0	0.6984652160025387	0.8267284991568297
D	11.213611208553946	1.8785714285714286	-1.0	-0.8	135.2	1.3489152718926256E-5	0.8674469516112775	0.0	0.6899744811276125	0.5699831365935919
E	9.94337658742894	1.7	-1.0	-0.77	154.6	4.8042494766309396E-5	0.8455347349164652	0.0	0.6835208937363156	0.6517706576728499
V	8.177650103656287	1.5214285714285716	0.0	1.09	138.4	2.807822990468223E-4	0.8207487486761238	0.5	0.2516182783929358	0.5834738617200675
W	6.7224718719213925	1.1714285714285713	0.0	0.88	237.2	0.0012021126749378608	0.7634031396496345	0.5	0.2931777789064324	1.0
V	6.191214886541864	1.1714285714285713	0.0	1.09	138.4	0.0020431549298054463	0.7634031396496345	0.5	0.2516182783929358	0.5834738617200675
V	5.106145517485039	0.99	0.0	1.09	138.4	0.006022898681594335	0.7290879223493065	0.5	0.2516182783929358	0.5834738617200675
G	3.7735434980310356	0.99	0.0	-0.41	67.5	0.02245472610065069	0.7290879223493065	0.5	0.6010878788483698	0.2845699831365936
M	2.771816607741091	0.0	0.0	1.27	165.9	0.05886629079928274	0.5	0.5	0.21925725208787172	0.6994097807757168
G	1.9641683101729552	0.0	0.0	-0.41	67.5	0.12301664835772341	0.5	0.5	0.6010878788483698	0.2845699831365936
I	1.2884734012461316	0.0	0.0	1.31	162.6	0.21611131558355645	0.5	0.5	0.21248684412253915	0.6854974704890388
V	0.31640181338511875	0.0	0.0	1.09	138.4	0.42155290291653946	0.5	0.5	0.2516182783929358	0.5834738617200675
M	0.3439932390325837	0.0	0.0	1.27	165.9	0.4148397988484711	0.5	0.5	0.21925725208787172	0.6994097807757168
S	0.22819235810120952	0.0	0.0	-0.5	102.0	0.44319817769646064	0.5	0.5	0.6224593312018546	0.4300168634064081
L	0.38576538811634054	0.0	0.0	1.21	163.4	0.4047371115784141	0.5	0.5	0.2297010509533981	0.6888701517706577
I	1.0647108828542877	0.0	0.0	1.31	162.6	0.25641022859964646	0.5	0.5	0.21248684412253915	0.6854974704890388
V	0.9053451523816443	0.0	0.0	1.09	138.4	0.28795330667537666	0.5	0.5	0.2516182783929358	0.5834738617200675
L	0.7646988961609904	0.0	0.0	1.21	163.4	0.3176269554908705	0.5	0.5	0.2297010509533981	0.6888701517706577
A	0.5281627103430986	0.0	0.0	-0.06	91.5	0.37094550852312136	0.5	0.5	0.5149955016194101	0.3857504215851602
I	0.6272693076137714	0.0	0.0	1.31	162.6	0.3481299715636623	0.5	0.5	0.21248684412253915	0.6854974704890388
V	0.7557415140232799	0.0	0.0	1.09	138.4	0.31957154279284783	0.5	0.5	0.2516182783929358	0.5834738617200675
F	0.8857889268745223	0.0	0.0	1.27	198.8	0.2919796089201616	0.5	0.5	0.21925725208787172	0.8381112984822935
G	0.5438544393601998	0.0	0.0	-0.41	67.5	0.3672913978600687	0.5	0.5	0.6010878788483698	0.2845699831365936
N	0.8635312701031634	0.0	0.0	-0.48	138.3	0.29660209050981634	0.5	0.5	0.617747874769249	0.5830522765598651
V	1.1814121370993793	0.0	0.0	1.09	138.4	0.23479838523136654	0.5	0.5	0.2516182783929358	0.5834738617200675
L	0.9404413132957274	0.0	0.0	1.21	163.4	0.2808112079743601	0.5	0.5	0.2297010509533981	0.6888701517706577
V	2.2242971778364233	0.0	0.0	1.09	138.4	0.0975897142478509	0.5	0.5	0.2516182783929358	0.5834738617200675
I	2.6480873533357294	0.0	0.0	1.31	162.6	0.06610699233850237	0.5	0.5	0.21248684412253915	0.6854974704890388
T	2.913952840455036	0.0	0.0	-0.27	126.0	0.05146811865522949	0.5	0.5	0.5670929049654543	0.5311973018549747
A	3.8216061329077964	0.5242857142857142	0.0	-0.06	91.5	0.021423591854141222	0.6281493623293924	0.5	0.5149955016194101	0.3857504215851602
I	4.660390145004907	0.5242857142857142	0.0	1.31	162.6	0.009374065207633953	0.6281493623293924	0.5	0.21248684412253915	0.6854974704890388
A	5.01717789293482	0.7057142857142856	0.0	-0.06	91.5	0.006579613672967333	0.6694534829881146	0.5	0.5149955016194101	0.3857504215851602
K	5.145994873465366	1.0557142857142856	1.0	-1.18	162.5	0.005788971333192339	0.7418706882542478	1.0	0.7649478037637647	0.6850758853288365
F	6.406452991731632	1.0557142857142856	0.0	1.27	198.8	0.0016481488988669968	0.7418706882542478	0.5	0.21925725208787172	0.8381112984822935
E	7.142888558002909	1.2342857142857144	-1.0	-0.77	154.6	7.898411479712042E-4	0.7745677941429782	0.0	0.6835208937363156	0.6517706576728499
R	7.126297497426453	1.2342857142857144	1.0	-0.84	196.1	8.030441500158636E-4	0.7745677941429782	1.0	0.6984652160025387	0.8267284991568297
L	7.117191093017876	0.7100000000000001	0.0	1.21	163.4	8.103844396860627E-4	0.6704011598088686	0.5	0.2297010509533981	0.6888701517706577
Q	6.9360169021085945	0.7100000000000001	0.0	-0.73	156.4	9.711898740941693E-4	0.6704011598088686	0.5	0.6748052725823135	0.6593591905564925
T	6.993623207607957	0.5285714285714286	0.0	-0.27	126.0	9.168739977417628E-4	0.6291498587749624	0.5	0.5670929049654543	0.5311973018549747
V	6.511869259848503	0.9014285714285714	0.0	1.09	138.4	0.0014834959366674116	0.7112429859996209	0.5	0.2516182783929358	0.5834738617200675
T	6.133542880356753	0.9014285714285714	0.0	-0.27	126.0	0.0021641893648507438	0.7112429859996209	0.5	0.5670929049654543	0.5311973018549747
N	5.591721442521642	0.7228571428571428	0.0	-0.48	138.3	0.0037147529181547068	0.6732358688497664	0.5	0.617747874769249	0.5830522765598651
Y	5.481933265634474	0.7228571428571428	0.0	0.33	209.8	0.00414403259474716	0.6732358688497664	0.5	0.4182406231581637	0.8844856661045533
F	4.7514031880123575	0.7228571428571428	0.0	1.27	198.8	0.008565561050612791	0.6732358688497664	0.5	0.21925725208787172	0.8381112984822935
I	4.10426940162607	0.7228571428571428	0.0	1.31	162.6	0.016234173343120717	0.6732358688497664	0.5	0.21248684412253915	0.6854974704890388
T	4.071747098446384	0.7228571428571428	0.0	-0.27	126.0	0.016761830059786154	0.6732358688497664	0.5	0.5670929049654543	0.5311973018549747
S	3.2299019368796675	0.0	0.0	-0.5	102.0	0.0380558367628856	0.5	0.5	0.6224593312018546	0.4300168634064081
L	3.346639675102898	0.0	0.0	1.21	163.4	0.034005374821140966	0.5	0.5	0.2297010509533981	0.6888701517706577
A	2.9311172584883534	0.0	0.0	-0.06	91.5	0.050636588522232406	0.5	0.5	0.5149955016194101	0.3857504215851602
C	2.925211735437298	0.0	0.0	1.36	102.4	0.05092123647375013	0.5	0.5	0.20424030228409173	0.43170320404721757
A	2.414663190694164	0.0	0.0	-0.06	91.5	0.0820613672779702	0.5	0.5	0.5149955016194101	0.3857504215851602
D	2.478169017979344	0.0	-1.0	-0.8	135.2	0.07740285445754147	0.5	0.0	0.6899744811276125	0.5699831365935919
L	2.9751736517228484	0.0	0.0	1.21	163.4	0.048560130656668976	0.5	0.5	0.2297010509533981	0.6888701517706577
V	2.6433470511907307	0.0	0.0	1.09	138.4	0.0664002463093758	0.5	0.5	0.2516182783929358	0.5834738617200675
M	2.811156401984871	0.0	0.0	1.27	165.9	0.056724273908008604	0.5	0.5	0.21925725208787172	0.6994097807757168
G	2.369380884437524	0.0	0.0	-0.41	67.5	0.08553755477492264	0.5	0.5	0.6010878788483698	0.2845699831365936
L	2.5584496514330124	0.0	0.0	1.21	163.4	0.07186087708307787	0.5	0.5	0.2297010509533981	0.6888701517706577
A	3.0454933635547445	0.0	0.0	-0.06	91.5	0.04541243709430609	0.5	0.5	0.5149955016194101	0.3857504215851602
V	2.8478804635426127	0.0	0.0	1.09	138.4	0.05479098221721257	0.5	0.5	0.2516182783929358	0.5834738617200675
V	2.536364589167166	0.0	0.0	1.09	138.4	0.07334788198706521	0.5	0.5	0.2516182783929358	0.5834738617200675
P	2.233645022396033	0.0	0.0	0.0	123.4	0.09676957837643929	0.5	0.5	0.5	0.5202360876897134
F	3.058669406702418	0.0	0.0	1.27	198.8	0.0448446626713398	0.5	0.5	0.21925725208787172	0.8381112984822935
G	3.3571110899296603	0.20714285714285713	0.0	-0.41	67.5	0.03366307265141144	0.5516013362207843	0.5	0.6010878788483698	0.2845699831365936
A	3.4150675907275407	0.20714285714285713	0.0	-0.06	91.5	0.031827869381724994	0.5516013362207843	0.5	0.5149955016194101	0.3857504215851602
A	3.192129396693002	0.20714285714285713	0.0	-0.06	91.5	0.03946298416743277	0.5516013362207843	0.5	0.5149955016194101	0.3857504215851602
H	3.6022160192501684	0.20714285714285713	0.0	0.49	163.2	0.02653968188670819	0.5516013362207843	0.5	0.37989356765690985	0.688026981450253
I	3.782404539189813	0.7314285714285714	0.0	1.31	162.6	0.02226104256443484	0.675118684429918	0.5	0.21248684412253915	0.6854974704890388
L	3.9872366684115623	0.7314285714285714	0.0	1.21	163.4	0.01821303732404722	0.675118684429918	0.5	0.2297010509533981	0.6888701517706577
M	4.120251912826056	1.7214285714285715	0.0	1.27	165.9	0.01598088640458173	0.8483127538639391	0.5	0.21925725208787172	0.6994097807757168
K	3.834330478233421	1.5142857142857142	1.0	-1.18	162.5	0.02115844895376462	0.8196954811939435	1.0	0.7649478037637647	0.6850758853288365
M	4.026949730954087	1.5142857142857142	0.0	1.27	165.9	0.017516336937267618	0.8196954811939435	0.5	0.21925725208787172	0.6994097807757168
W	3.42883134276471	1.5142857142857142	0.0	0.88	237.2	0.031406463453415245	0.8196954811939435	0.5	0.2931777789064324	1.0

>3kp9A
M	2.691427953661821	0.7228571428571428	0.0	1.27	165.9	0.06348107180496454	0.6732358688497664	0.5	0.21925725208787172	0.6994097807757168
A	3.987915752573923	0.7228571428571428	0.0	-0.06	91.5	0.018200898373084917	0.6732358688497664	0.5	0.5149955016194101	0.3857504215851602
S	5.4031392127951605	1.247142857142857	0.0	-0.5	102.0	0.004482243700741795	0.7768048842427615	0.5	0.6224593312018546	0.4300168634064081
Y	6.6807940967997865	1.247142857142857	0.0	0.33	209.8	0.0012532086565179013	0.7768048842427615	0.5	0.4182406231581637	0.8844856661045533
L	7.449429029075478	1.7714285714285716	0.0	1.21	163.4	5.814354294066959E-4	0.8546352379178231	0.5	0.2297010509533981	0.6888701517706577
K	7.698028312958936	1.7714285714285716	1.0	-1.18	162.5	4.5351512785729575E-4	0.8546352379178231	1.0	0.7649478037637647	0.6850758853288365
L	7.492583508142893	1.95	0.0	1.21	163.4	5.568912638894696E-4	0.8754466418125836	0.5	0.2297010509533981	0.6888701517706577
K	8.116118887225646	1.4085714285714286	1.0	-1.18	162.5	2.9859645999397166E-4	0.8035405226343996	1.0	0.7649478037637647	0.6850758853288365
A	8.152925680026417	1.5899999999999999	0.0	-0.06	91.5	2.878089890182567E-4	0.8306161030659813	0.5	0.5149955016194101	0.3857504215851602
Q	8.601982770001907	1.0657142857142856	0.0	-0.73	156.4	1.8370736128270337E-4	0.7437810374615561	0.5	0.6748052725823135	0.6593591905564925
E	9.080646016627032	2.0557142857142856	-1.0	-0.77	154.6	1.1383507607121146E-4	0.8865237433335617	0.0	0.6835208937363156	0.6517706576728499
E	8.987375796497918	1.5314285714285714	-1.0	-0.77	154.6	1.2496201256628758E-4	0.8222152351207302	0.0	0.6835208937363156	0.6517706576728499
T	8.851442433129304	1.7099999999999997	0.0	-0.27	126.0	1.4315457063385217E-4	0.8468362842349137	0.5	0.5670929049654543	0.5311973018549747
W	9.169932620238459	1.8814285714285712	0.0	0.88	237.2	1.0411268473320412E-4	0.8677751289594144	0.5	0.2931777789064324	1.0
L	8.486380153761132	1.9071428571428568	0.0	1.21	163.4	2.0621600078285507E-4	0.8706978223299304	0.5	0.2297010509533981	0.6888701517706577
Q	8.793141138688316	1.7257142857142855	0.0	-0.73	156.4	1.5174745522950062E-4	0.8488634091292875	0.5	0.6748052725823135	0.6593591905564925
R	8.356232251619737	2.075714285714285	1.0	-0.84	196.1	2.3487263913890555E-4	0.8885202309042212	1.0	0.6984652160025387	0.8267284991568297
H	7.605009324157944	1.0857142857142859	0.0	0.49	163.2	4.977029469399596E-4	0.7475738349093666	0.5	0.37989356765690985	0.688026981450253
S	6.456898862565792	1.0857142857142859	0.0	-0.5	102.0	0.0015671959307723693	0.7475738349093666	0.5	0.6224593312018546	0.4300168634064081
R	5.538485321613027	0.9071428571428573	1.0	-0.84	196.1	0.003917074956031108	0.7124151473243974	1.0	0.6984652160025387	0.8267284991568297
L	3.8270380813913474	0.5571428571428572	0.0	1.21	163.4	0.021310008660241797	0.6357911951701147	0.5	0.2297010509533981	0.6888701517706577
I	3.3411992294742956	0.35000000000000003	0.0	1.31	162.6	0.03418454185586017	0.58661757891733	0.5	0.21248684412253915	0.6854974704890388
L	3.173239073786036	0.35000000000000003	0.0	1.21	163.4	0.040185296686899075	0.58661757891733	0.5	0.2297010509533981	0.6888701517706577
A	2.498430213260996	0.0	0.0	-0.06	91.5	0.07596830120324427	0.5	0.5	0.5149955016194101	0.3857504215851602
I	1.2016952004815384	0.0	0.0	1.31	162.6	0.2311737870434163	0.5	0.5	0.21248684412253915	0.6854974704890388
L	1.02137174760928	0.0	0.0	1.21	163.4	0.2647602868669948	0.5	0.5	0.2297010509533981	0.6888701517706577
A	0.589914463484027	0.0	0.0	-0.06	91.5	0.3566544805949149	0.5	0.5	0.5149955016194101	0.3857504215851602
G	0.3054825163513599	0.0	0.0	-0.41	67.5	0.42421778662644405	0.5	0.5	0.6010878788483698	0.2845699831365936
L	0.09559407323589975	0.0	0.0	1.21	163.4	0.4761196642490214	0.5	0.5	0.2297010509533981	0.6888701517706577
G	0.6963434220702571	0.0	0.0	-0.41	67.5	0.33262343621361656	0.5	0.5	0.6010878788483698	0.2845699831365936
S	0.9479107477818158	0.0	0.0	-0.5	102.0	0.27930518151394	0.5	0.5	0.6224593312018546	0.4300168634064081
L	1.589293283190632	0.0	0.0	1.21	163.4	0.1694833502700308	0.5	0.5	0.2297010509533981	0.6888701517706577
L	2.239287625730697	0.7228571428571428	0.0	1.21	163.4	0.09627750625286136	0.6732358688497664	0.5	0.2297010509533981	0.6888701517706577
T	2.414209580293662	0.7228571428571428	0.0	-0.27	126.0	0.08209554300285737	0.6732358688497664	0.5	0.5670929049654543	0.5311973018549747
A	3.266350664710178	0.7228571428571428	0.0	-0.06	91.5	0.03674377350341207	0.6732358688497664	0.5	0.5149955016194101	0.3857504215851602
Y	4.377401496307183	1.4457142857142855	0.0	0.33	209.8	0.01240220192679331	0.8093379819526282	0.5	0.4182406231581637	0.8844856661045533
L	5.306053234817973	1.4457142857142855	0.0	1.21	163.4	0.00493697522884462	0.8093379819526282	0.5	0.2297010509533981	0.6888701517706577
T	6.542305429539812	1.97	0.0	-0.27	126.0	0.0014390882088652912	0.8776111131769512	0.5	0.5670929049654543	0.5311973018549747
Y	6.644569150141951	1.97	0.0	0.33	209.8	0.001299378282230479	0.8776111131769512	0.5	0.4182406231581637	0.8844856661045533
T	6.600690920164322	1.247142857142857	0.0	-0.27	126.0	0.001357582919612188	0.7768048842427615	0.5	0.5670929049654543	0.5311973018549747
K	6.696941171429273	1.4285714285714286	1.0	-1.18	162.5	0.001233160253743093	0.8066786301976913	1.0	0.7649478037637647	0.6850758853288365
L	6.96276334263829	1.6071428571428572	0.0	1.21	163.4	9.455825432368448E-4	0.8330143317519274	0.5	0.2297010509533981	0.6888701517706577
T	6.71852886970551	0.8842857142857142	0.0	-0.27	126.0	0.001206856233246123	0.7077095385292822	0.5	0.5670929049654543	0.5311973018549747
E	6.79012145987949	0.8842857142857142	-1.0	-0.77	154.6	0.0011235683181406442	0.7077095385292822	0.0	0.6835208937363156	0.6517706576728499
Q	6.819579806345459	0.36	0.0	-0.73	156.4	0.001090988197655629	0.5890404340586651	0.5	0.6748052725823135	0.6593591905564925
P	7.232377210718003	0.36	0.0	0.0	123.4	7.222785066322013E-4	0.5890404340586651	0.5	0.5	0.5202360876897134
A	7.397116080400021	0.36	0.0	-0.06	91.5	6.126425483087283E-4	0.5890404340586651	0.5	0.5149955016194101	0.3857504215851602
A	7.64693555814274	0.17857142857142858	0.0	-0.06	91.5	4.772772737119402E-4	0.544524604169431	0.5	0.5149955016194101	0.3857504215851602
F	7.80424061042271	0.0	0.0	1.27	198.8	4.078347344085298E-4	0.5	0.5	0.21925725208787172	0.8381112984822935
C	7.358195975433134	0.0	0.0	1.36	102.4	6.369412603299818E-4	0.5	0.5	0.20424030228409173	0.43170320404721757
T	7.939138667725388	0.0	0.0	-0.27	126.0	3.563863660914768E-4	0.5	0.5	0.5670929049654543	0.5311973018549747
G	7.53566146069015	0.0	0.0	-0.41	67.5	5.334234273240979E-4	0.5	0.5	0.6010878788483698	0.2845699831365936
D	7.468933844007289	0.0	-1.0	-0.8	135.2	5.702109273713063E-4	0.5	0.0	0.6899744811276125	0.5699831365935919
G	7.307368794688205	0.0	0.0	-0.41	67.5	6.701297892006686E-4	0.5	0.5	0.6010878788483698	0.2845699831365936
G	6.797352534946114	0.0	0.0	-0.41	67.5	0.0011154820455995251	0.5	0.5	0.6010878788483698	0.2845699831365936
S	6.409722757278164	0.0	0.0	-0.5	102.0	0.0016427774778384752	0.5	0.5	0.6224593312018546	0.4300168634064081
D	6.070011768496087	0.0	-1.0	-0.8	135.2	0.0023058169321228394	0.5	0.0	0.6899744811276125	0.5699831365935919
L	6.5339484479941525	0.0	0.0	1.21	163.4	0.0014511475098337723	0.5	0.5	0.2297010509533981	0.6888701517706577
V	6.1891908544783245	0.0	0.0	1.09	138.4	0.0020472860538782722	0.5	0.5	0.2516182783929358	0.5834738617200675
L	6.108275965114551	0.35000000000000003	0.0	1.21	163.4	0.0022194455262145585	0.58661757891733	0.5	0.2297010509533981	0.6888701517706577
S	6.4814167250865715	1.3399999999999999	0.0	-0.5	102.0	0.001529296898669763	0.7924899414403643	0.5	0.6224593312018546	0.4300168634064081
S	6.422116970551363	1.3399999999999999	0.0	-0.5	102.0	0.0016225750358672686	0.7924899414403643	0.5	0.6224593312018546	0.4300168634064081
R	6.621756302553607	1.5214285714285711	1.0	-0.84	196.1	0.0013293216445841027	0.8207487486761238	1.0	0.6984652160025387	0.8267284991568297
W	6.080678313668299	1.5214285714285711	0.0	0.88	237.2	0.0022814083521592865	0.8207487486761238	0.5	0.2931777789064324	1.0
A	5.319842151977607	1.5214285714285711	0.0	-0.06	91.5	0.004869696112680844	0.8207487486761238	0.5	0.5149955016194101	0.3857504215851602
E	4.607265759680072	1.5214285714285711	-1.0	-0.77	154.6	0.009880468357026051	0.8207487486761238	0.0	0.6835208937363156	0.6517706576728499
F	4.537021619612458	1.1714285714285713	0.0	1.27	198.8	0.01059185501975779	0.7634031396496345	0.5	0.21925725208787172	0.8381112984822935
L	4.493720903963185	0.18142857142857144	0.0	1.21	163.4	0.01105538265490924	0.5452331351519002	0.5	0.2297010509533981	0.6888701517706577
G	4.039827416157388	0.18142857142857144	0.0	-0.41	67.5	0.017296089721901664	0.5452331351519002	0.5	0.6010878788483698	0.2845699831365936
I	3.2129979579876147	0.0	0.0	1.31	162.6	0.038679505883192467	0.5	0.5	0.21248684412253915	0.6854974704890388
P	3.056706094222893	0.0	0.0	0.0	123.4	0.04492883363903444	0.5	0.5	0.5	0.5202360876897134
T	2.7431157601330374	0.0	0.0	-0.27	126.0	0.06047662567749268	0.5	0.5	0.5670929049654543	0.5311973018549747
A	2.500953755328672	0.0	0.0	-0.06	91.5	0.07579134526959164	0.5	0.5	0.5149955016194101	0.3857504215851602
A	2.5274378784300553	0.0	0.0	-0.06	91.5	0.07395692796454834	0.5	0.5	0.5149955016194101	0.3857504215851602
V	1.7886752888647082	0.0	0.0	1.09	138.4	0.14323521373824644	0.5	0.5	0.2516182783929358	0.5834738617200675
G	1.5904440698906162	0.0	0.0	-0.41	67.5	0.1693214285846969	0.5	0.5	0.6010878788483698	0.2845699831365936
L	1.9152881446158294	0.0	0.0	1.21	163.4	0.12838792135338606	0.5	0.5	0.2297010509533981	0.6888701517706577
L	1.036051011738801	0.0	0.0	1.21	163.4	0.2619126722438818	0.5	0.5	0.2297010509533981	0.6888701517706577
G	0.9558191491870223	0.0	0.0	-0.41	67.5	0.27771605122628984	0.5	0.5	0.6010878788483698	0.2845699831365936
F	0.335938359610227	0.0	0.0	1.27	198.8	0.4167964342104137	0.5	0.5	0.21925725208787172	0.8381112984822935
L	-0.1862811455705251	0.0	0.0	1.21	163.4	0.5464360837391896	0.5	0.5	0.2297010509533981	0.6888701517706577
G	0.281896038153294	0.0	0.0	-0.41	67.5	0.4299889984729526	0.5	0.5	0.6010878788483698	0.2845699831365936
V	0.7297640704307775	0.0	0.0	1.09	138.4	0.32524650267273414	0.5	0.5	0.2516182783929358	0.5834738617200675
L	1.2537352542918687	0.0	0.0	1.21	163.4	0.22205421821295124	0.5	0.5	0.2297010509533981	0.6888701517706577
A	0.8687348221846816	0.0	0.0	-0.06	91.5	0.29551762736510656	0.5	0.5	0.5149955016194101	0.3857504215851602
L	2.1789678533775025	0.0	0.0	1.21	163.4	0.10165514620268834	0.5	0.5	0.2297010509533981	0.6888701517706577
A	2.5630393487630507	0.0	0.0	-0.06	91.5	0.07155535942594105	0.5	0.5	0.5149955016194101	0.3857504215851602
V	2.6188644960179954	0.0	0.0	1.09	138.4	0.0679341574108725	0.5	0.5	0.2516182783929358	0.5834738617200675
L	3.6647580652873324	0.0	0.0	1.21	163.4	0.024970853850238783	0.5	0.5	0.2297010509533981	0.6888701517706577
P	4.451218560570268	0.0	0.0	0.0	123.4	0.011529856378396097	0.5	0.5	0.5	0.5202360876897134
D	4.4381030489578155	0.0	-1.0	-0.8	135.2	0.011680294429420868	0.5	0.0	0.6899744811276125	0.5699831365935919
G	4.7415704867867206	0.0	0.0	-0.41	67.5	0.008649467007718847	0.5	0.5	0.6010878788483698	0.2845699831365936
L	5.421358042949979	0.0	0.0	1.21	163.4	0.004401678044989921	0.5	0.5	0.2297010509533981	0.6888701517706577
P	5.811708392843833	0.5242857142857142	0.0	0.0	123.4	0.002983386427960144	0.6281493623293924	0.5	0.5	0.5202360876897134
L	6.674298748840066	0.8742857142857143	0.0	1.21	163.4	0.0012613648753291296	0.7056366828079583	0.5	0.2297010509533981	0.6888701517706577
V	7.164747347234611	1.8642857142857143	0.0	1.09	138.4	7.72776702272937E-4	0.8657957013418204	0.5	0.2516182783929358	0.5834738617200675
K	7.537373310754727	2.2142857142857144	1.0	-1.18	162.5	5.325115533720837E-4	0.901525057645576	1.0	0.7649478037637647	0.6850758853288365
R	7.886889849985355	2.2142857142857144	1.0	-0.84	196.1	3.754949950928177E-4	0.901525057645576	1.0	0.6984652160025387	0.8267284991568297
W	7.03602062600209	2.2142857142857144	0.0	0.88	237.2	8.788468923904835E-4	0.901525057645576	0.5	0.2931777789064324	1.0
R	6.0728732200438245	2.2142857142857144	1.0	-0.84	196.1	0.0022992435282878088	0.901525057645576	1.0	0.6984652160025387	0.8267284991568297

>3l1lA
M	5.7117939668695055	0.0	0.0	1.27	165.9	0.0032958365891736507	0.5	0.5	0.21925725208787172	0.6994097807757168
S	6.429417406734238	0.0	0.0	-0.5	102.0	0.0016107916751781914	0.5	0.5	0.6224593312018546	0.4300168634064081
S	7.437399211983465	0.0	0.0	-0.5	102.0	5.884680912028317E-4	0.5	0.5	0.6224593312018546	0.4300168634064081
D	7.719789219812007	0.0	-1.0	-0.8	135.2	4.4375716294176026E-4	0.5	0.0	0.6899744811276125	0.5699831365935919
A	8.004842264444203	0.20714285714285713	0.0	-0.06	91.5	3.337307423004754E-4	0.5516013362207843	0.5	0.5149955016194101	0.3857504215851602
D	8.664522995832524	0.7314285714285714	-1.0	-0.8	135.2	1.725720749777837E-4	0.675118684429918	0.0	0.6899744811276125	0.5699831365935919
A	8.625096387382264	0.7314285714285714	0.0	-0.06	91.5	1.795106690558601E-4	0.675118684429918	0.5	0.5149955016194101	0.3857504215851602
H	8.361668576089297	0.7314285714285714	0.0	0.49	163.2	2.335995571123295E-4	0.675118684429918	0.5	0.37989356765690985	0.688026981450253
K	7.467391836870544	0.7314285714285714	1.0	-1.18	162.5	5.71090372429528E-4	0.675118684429918	1.0	0.7649478037637647	0.6850758853288365
V	6.836440224551222	0.7314285714285714	0.0	1.09	138.4	0.0010727674497773565	0.675118684429918	0.5	0.2516182783929358	0.5834738617200675
G	5.886270602432525	0.7314285714285714	0.0	-0.41	67.5	0.0027696230032969726	0.675118684429918	0.5	0.6010878788483698	0.2845699831365936
L	5.300315201223537	0.5242857142857142	0.0	1.21	163.4	0.004965244126877377	0.6281493623293924	0.5	0.2297010509533981	0.6888701517706577
I	4.703576465949396	0.0	0.0	1.31	162.6	0.008981409478909907	0.5	0.5	0.21248684412253915	0.6854974704890388
P	4.321110465155222	0.0	0.0	0.0	123.4	0.013110942206730036	0.5	0.5	0.5	0.5202360876897134
V	3.57929791524183	0.0	0.0	1.09	138.4	0.02713824732449488	0.5	0.5	0.2516182783929358	0.5834738617200675
T	3.3070812037871176	0.0	0.0	-0.27	126.0	0.03532905965400279	0.5	0.5	0.5670929049654543	0.5311973018549747
L	3.0185723912036164	0.0	0.0	1.21	163.4	0.04659385195331145	0.5	0.5	0.2297010509533981	0.6888701517706577
M	3.03927695449524	0.0	0.0	1.27	165.9	0.04568268216076454	0.5	0.5	0.21925725208787172	0.6994097807757168
V	3.277044132543406	0.0	0.0	1.09	138.4	0.036367161700812445	0.5	0.5	0.2516182783929358	0.5834738617200675
S	2.9422510217891493	0.0	0.0	-0.5	102.0	0.05010403036021793	0.5	0.5	0.6224593312018546	0.4300168634064081
G	2.9213480752677996	0.0	0.0	-0.41	67.5	0.051108284775534196	0.5	0.5	0.6010878788483698	0.2845699831365936
A	2.686585049124585	0.0	0.0	-0.06	91.5	0.06376959779950797	0.5	0.5	0.5149955016194101	0.3857504215851602
I	1.734611288280306	0.0	0.0	1.31	162.6	0.14999869531091725	0.5	0.5	0.21248684412253915	0.6854974704890388
M	2.2877478990847	0.0	0.0	1.27	165.9	0.09214277079196898	0.5	0.5	0.21925725208787172	0.6994097807757168
G	2.338101620844729	0.0	0.0	-0.41	67.5	0.08801617732144706	0.5	0.5	0.6010878788483698	0.2845699831365936
S	3.1973144928608943	0.0	0.0	-0.5	102.0	0.039266908344714135	0.5	0.5	0.6224593312018546	0.4300168634064081
G	2.912993142750383	0.0	0.0	-0.41	67.5	0.051514990455391874	0.5	0.5	0.6010878788483698	0.2845699831365936
V	3.0375678307906147	0.0	0.0	1.09	138.4	0.04575725061584268	0.5	0.5	0.2516182783929358	0.5834738617200675
F	3.3587482989461983	0.0	0.0	1.27	198.8	0.033609855097639474	0.5	0.5	0.21925725208787172	0.8381112984822935
L	3.383613730826314	0.0	0.0	1.21	163.4	0.032811519507924825	0.5	0.5	0.2297010509533981	0.6888701517706577
L	3.8818629115104906	0.0	0.0	1.21	163.4	0.020196100428024555	0.5	0.5	0.2297010509533981	0.6888701517706577
P	4.572181287876186	0.0	0.0	0.0	123.4	0.01022966308522788	0.5	0.5	0.5	0.5202360876897134
A	4.590888919650519	0.0	0.0	-0.06	91.5	0.010041973166098228	0.5	0.5	0.5149955016194101	0.3857504215851602
N	4.334248498649142	0.0	0.0	-0.48	138.3	0.012942031506486429	0.5	0.5	0.617747874769249	0.5830522765598651
L	3.8150143544594806	0.0	0.0	1.21	163.4	0.0215622228277067	0.5	0.5	0.2297010509533981	0.6888701517706577
A	3.279134039973059	0.0	0.0	-0.06	91.5	0.03629399267292921	0.5	0.5	0.5149955016194101	0.3857504215851602
S	3.399084621350952	0.0	0.0	-0.5	102.0	0.03232408479110371	0.5	0.5	0.6224593312018546	0.4300168634064081
T	3.2562687052941386	0.0	0.0	-0.27	126.0	0.03710228242404201	0.5	0.5	0.5670929049654543	0.5311973018549747
G	3.1397196437322497	0.0	0.0	-0.41	67.5	0.041498269364956375	0.5	0.5	0.6010878788483698	0.2845699831365936
G	3.313128123215631	0.0	0.0	-0.41	67.5	0.03512355315770932	0.5	0.5	0.6010878788483698	0.2845699831365936
I	2.948364648390776	0.7228571428571428	0.0	1.31	162.6	0.04981385977711772	0.6732358688497664	0.5	0.21248684412253915	0.6854974704890388
A	2.845426017507354	0.7228571428571428	0.0	-0.06	91.5	0.05491823434210663	0.6732358688497664	0.5	0.5149955016194101	0.3857504215851602
I	2.0386096693498	1.7128571428571426	0.0	1.31	162.6	0.11520838016664536	0.8472065016604992	0.5	0.21248684412253915	0.6854974704890388
Y	2.74896331075556	1.7128571428571426	0.0	0.33	209.8	0.060145225197492214	0.8472065016604992	0.5	0.4182406231581637	0.8844856661045533
G	2.703379422334074	1.7128571428571426	0.0	-0.41	67.5	0.06277423834152385	0.8472065016604992	0.5	0.6010878788483698	0.2845699831365936
W	1.988493657285947	1.7128571428571426	0.0	0.88	237.2	0.12041631740216607	0.8472065016604992	0.5	0.2931777789064324	1.0
L	2.1066844899126065	1.7128571428571426	0.0	1.21	163.4	0.1084488198047564	0.8472065016604992	0.5	0.2297010509533981	0.6888701517706577
V	1.1688961893940886	0.99	0.0	1.09	138.4	0.2370545611781386	0.7290879223493065	0.5	0.2516182783929358	0.5834738617200675
T	0.9971433775393153	0.99	0.0	-0.27	126.0	0.269503438009814	0.7290879223493065	0.5	0.5670929049654543	0.5311973018549747
I	0.9030754728865689	0.0	0.0	1.31	162.6	0.2884188970124538	0.5	0.5	0.21248684412253915	0.6854974704890388
I	0.786793932535153	0.0	0.0	1.31	162.6	0.31285748848828754	0.5	0.5	0.21248684412253915	0.6854974704890388
G	0.7771899040382277	0.0	0.0	-0.41	67.5	0.31492584185568373	0.5	0.5	0.6010878788483698	0.2845699831365936
A	0.8469419602920447	0.0	0.0	-0.06	91.5	0.3000747443394979	0.5	0.5	0.5149955016194101	0.3857504215851602
L	0.9051687378051008	0.0	0.0	1.21	163.4	0.2879894794028095	0.5	0.5	0.2297010509533981	0.6888701517706577
G	1.435528975464344	0.0	0.0	-0.41	67.5	0.19223866732758732	0.5	0.5	0.6010878788483698	0.2845699831365936
L	2.443630516770281	0.0	0.0	1.21	163.4	0.07990558667649439	0.5	0.5	0.2297010509533981	0.6888701517706577
S	2.6982204043199407	0.7228571428571428	0.0	-0.5	102.0	0.06307844763243542	0.6732358688497664	0.5	0.6224593312018546	0.4300168634064081
M	2.7195953744107055	0.7228571428571428	0.0	1.27	165.9	0.0618269321522632	0.6732358688497664	0.5	0.21925725208787172	0.6994097807757168
V	3.657502071201551	1.247142857142857	0.0	1.09	138.4	0.02514812804228117	0.7768048842427615	0.5	0.2516182783929358	0.5834738617200675
Y	4.683592660152696	1.247142857142857	0.0	0.33	209.8	0.009161036814754775	0.7768048842427615	0.5	0.4182406231581637	0.8844856661045533
A	5.206480565720655	1.247142857142857	0.0	-0.06	91.5	0.005451052718296712	0.7768048842427615	0.5	0.5149955016194101	0.3857504215851602
K	5.950659469115415	1.247142857142857	1.0	-1.18	162.5	0.002597358772865821	0.7768048842427615	1.0	0.7649478037637647	0.6850758853288365
M	7.006286787750998	1.247142857142857	0.0	1.27	165.9	9.053467444833929E-4	0.7768048842427615	0.5	0.21925725208787172	0.6994097807757168
S	7.24848204561026	0.5242857142857142	0.0	-0.5	102.0	7.107476981855765E-4	0.6281493623293924	0.5	0.6224593312018546	0.4300168634064081
F	7.885226656222645	0.5242857142857142	0.0	1.27	198.8	3.761198005741706E-4	0.6281493623293924	0.5	0.21925725208787172	0.8381112984822935
L	7.362130962301846	0.0	0.0	1.21	163.4	6.344414166219448E-4	0.5	0.5	0.2297010509533981	0.6888701517706577
D	7.334071488781602	0.0	-1.0	-0.8	135.2	6.524838398537236E-4	0.5	0.0	0.6899744811276125	0.5699831365935919
P	7.292261110859895	0.0	0.0	0.0	123.4	6.803238207183648E-4	0.5	0.5	0.5	0.5202360876897134
S	7.328398287377009	0.0	0.0	-0.5	102.0	6.561935962245968E-4	0.5	0.5	0.6224593312018546	0.4300168634064081
P	7.2777936293982375	0.0	0.0	0.0	123.4	6.902310931681255E-4	0.5	0.5	0.5	0.5202360876897134
G	7.12747404919892	0.7228571428571428	0.0	-0.41	67.5	8.021006399939745E-4	0.6732358688497664	0.5	0.6010878788483698	0.2845699831365936
G	7.172170165927607	0.7228571428571428	0.0	-0.41	67.5	7.67066141401429E-4	0.6732358688497664	0.5	0.6010878788483698	0.2845699831365936
S	6.532057248930641	1.4457142857142855	0.0	-0.5	102.0	0.0014538905215484288	0.8093379819526282	0.5	0.6224593312018546	0.4300168634064081
Y	7.31387767784806	1.4457142857142855	0.0	0.33	209.8	6.657850517529651E-4	0.8093379819526282	0.5	0.4182406231581637	0.8844856661045533
A	8.351935155999758	1.7957142857142858	0.0	-0.06	91.5	2.3588384231942872E-4	0.8576264367313062	0.5	0.5149955016194101	0.3857504215851602
Y	8.293002870529062	2.1457142857142855	0.0	0.33	209.8	2.5019921409386026E-4	0.8952676134370927	0.5	0.4182406231581637	0.8844856661045533
A	7.835477117579078	2.1457142857142855	0.0	-0.06	91.5	3.9529727032927564E-4	0.8952676134370927	0.5	0.5149955016194101	0.3857504215851602
R	7.992253968126359	1.422857142857143	1.0	-0.84	196.1	3.3795696866933955E-4	0.8057859355516408	1.0	0.6984652160025387	0.8267284991568297
R	7.213361872159069	1.422857142857143	1.0	-0.84	196.1	7.361340833801355E-4	0.8057859355516408	1.0	0.6984652160025387	0.8267284991568297
C	6.42356115292098	0.7000000000000001	0.0	1.36	102.4	0.001620237226817256	0.6681877721681662	0.5	0.20424030228409173	0.43170320404721757
F	5.25726786720411	0.7000000000000001	0.0	1.27	198.8	0.0051825199560748825	0.6681877721681662	0.5	0.21925725208787172	0.8381112984822935
G	5.199852437517102	0.35000000000000003	0.0	-0.41	67.5	0.005487104088539141	0.58661757891733	0.5	0.6010878788483698	0.2845699831365936
P	5.153463379952736	0.0	0.0	0.0	123.4	0.005746144921371488	0.5	0.5	0.5	0.5202360876897134
F	5.019162592227202	0.7228571428571428	0.0	1.27	198.8	0.006566653734417338	0.6732358688497664	0.5	0.21925725208787172	0.8381112984822935
L	5.147998907008883	0.9014285714285714	0.0	1.21	163.4	0.005777448616142822	0.7112429859996209	0.5	0.2297010509533981	0.6888701517706577
G	4.853880334297024	0.9014285714285714	0.0	-0.41	67.5	0.007737720480940347	0.7112429859996209	0.5	0.6010878788483698	0.2845699831365936
Y	4.463374075271993	0.9014285714285714	0.0	0.33	209.8	0.011392140363623016	0.7112429859996209	0.5	0.4182406231581637	0.8844856661045533
Q	4.4747966077068	0.9014285714285714	0.0	-0.73	156.4	0.011264211079012876	0.7112429859996209	0.5	0.6748052725823135	0.6593591905564925
T	4.56339317942072	0.9014285714285714	0.0	-0.27	126.0	0.010319026893959804	0.7112429859996209	0.5	0.5670929049654543	0.5311973018549747
N	4.545039365379054	1.624285714285714	0.0	-0.48	138.3	0.010508160570200653	0.8353853344349613	0.5	0.617747874769249	0.5830522765598651
V	3.8470342478746287	1.8914285714285712	0.0	1.09	138.4	0.02089693842520224	0.868918329570426	0.5	0.2516182783929358	0.5834738617200675
L	3.418838210377029	1.7128571428571426	0.0	1.21	163.4	0.03171188316754392	0.8472065016604992	0.5	0.2297010509533981	0.6888701517706577
Y	3.39736024863948	1.7128571428571426	0.0	0.33	209.8	0.03237806537525767	0.8472065016604992	0.5	0.4182406231581637	0.8844856661045533
W	3.5578405269850166	1.7128571428571426	0.0	0.88	237.2	0.0277105449914411	0.8472065016604992	0.5	0.2931777789064324	1.0
L	2.982022195929192	2.7028571428571424	0.0	1.21	163.4	0.04824469039482737	0.9371950270415528	0.5	0.2297010509533981	0.6888701517706577
A	2.6629205674639924	2.7028571428571424	0.0	-0.06	91.5	0.06519710902299658	0.9371950270415528	0.5	0.5149955016194101	0.3857504215851602
C	1.7362324551201422	1.98	0.0	1.36	102.4	0.14979211528034841	0.8786811621082631	0.5	0.20424030228409173	0.43170320404721757
W	1.0967420939930332	0.99	0.0	0.88	237.2	0.2503508254272836	0.7290879223493065	0.5	0.2931777789064324	1.0
I	-0.042815694589978914	0.99	0.0	1.31	162.6	0.510702288759	0.7290879223493065	0.5	0.21248684412253915	0.6854974704890388
G	-0.1652897472360002	0.99	0.0	-0.41	67.5	0.5412286133062396	0.7290879223493065	0.5	0.6010878788483698	0.2845699831365936

>3m71A
M	4.480722330904523	0.0	0.0	1.27	165.9	0.01119840512643755	0.5	0.5	0.21925725208787172	0.6994097807757168
N	5.480610892153042	0.5242857142857142	0.0	-0.48	138.3	0.004149493424336015	0.6281493623293924	0.5	0.617747874769249	0.5830522765598651
I	6.0885040449924475	0.5242857142857142	0.0	1.31	162.6	0.0022636645976011893	0.6281493623293924	0.5	0.21248684412253915	0.6854974704890388
T	6.92894575072855	0.5242857142857142	0.0	-0.27	126.0	9.780749016992107E-4	0.6281493623293924	0.5	0.5670929049654543	0.5311973018549747
K	7.088043425293044	0.5242857142857142	1.0	-1.18	162.5	8.34332873436261E-4	0.6281493623293924	1.0	0.7649478037637647	0.6850758853288365
P	6.868052525947753	0.5242857142857142	0.0	0.0	123.4	0.0010394199243937141	0.6281493623293924	0.5	0.5	0.5202360876897134
F	7.071158842143346	0.5242857142857142	0.0	1.27	198.8	8.485277830262428E-4	0.6281493623293924	0.5	0.21925725208787172	0.8381112984822935
P	6.799835788205881	0.5242857142857142	0.0	0.0	123.4	0.0011127185360981784	0.6281493623293924	0.5	0.5	0.5202360876897134
L	6.992413603738736	0.0	0.0	1.21	163.4	9.179827043970246E-4	0.5	0.5	0.2297010509533981	0.6888701517706577
P	6.486214357886212	0.7228571428571428	0.0	0.0	123.4	0.0015219886058170928	0.6732358688497664	0.5	0.5	0.5202360876897134
T	5.814354225559892	0.7228571428571428	0.0	-0.27	126.0	0.002975526776235138	0.6732358688497664	0.5	0.5670929049654543	0.5311973018549747
G	5.097889713359383	0.7228571428571428	0.0	-0.41	67.5	0.006072525175349841	0.6732358688497664	0.5	0.6010878788483698	0.2845699831365936
Y	4.661913828570157	0.7228571428571428	0.0	0.33	209.8	0.009359926561536502	0.6732358688497664	0.5	0.4182406231581637	0.8844856661045533
F	4.062637586058509	0.7228571428571428	0.0	1.27	198.8	0.016912625527877645	0.6732358688497664	0.5	0.21925725208787172	0.8381112984822935
G	2.982881612776732	0.7228571428571428	0.0	-0.41	67.5	0.04820524374834656	0.6732358688497664	0.5	0.6010878788483698	0.2845699831365936
I	3.305829479031488	0.7228571428571428	0.0	1.31	162.6	0.03537174440334345	0.6732358688497664	0.5	0.21248684412253915	0.6854974704890388
P	2.1949933601494966	0.0	0.0	0.0	123.4	0.10020098884332729	0.5	0.5	0.5	0.5202360876897134
L	2.189125627760577	0.0	0.0	1.21	163.4	0.10073127047370478	0.5	0.5	0.2297010509533981	0.6888701517706577
G	1.1951640069244207	0.0	0.0	-0.41	67.5	0.23233662972274638	0.5	0.5	0.6010878788483698	0.2845699831365936
L	0.7602743816863122	0.0	0.0	1.21	163.4	0.31858669794167627	0.5	0.5	0.2297010509533981	0.6888701517706577
A	1.269767571093452	0.0	0.0	-0.06	91.5	0.21929704268006822	0.5	0.5	0.5149955016194101	0.3857504215851602
A	1.1925873918010912	0.0	0.0	-0.06	91.5	0.23279650221851222	0.5	0.5	0.5149955016194101	0.3857504215851602
L	2.303463922034791	0.0	0.0	1.21	163.4	0.09083648651733023	0.5	0.5	0.2297010509533981	0.6888701517706577
S	3.103354257542318	0.99	0.0	-0.5	102.0	0.042969106952555625	0.7290879223493065	0.5	0.6224593312018546	0.4300168634064081
L	3.2624528666695665	0.99	0.0	1.21	163.4	0.03688198025766243	0.7290879223493065	0.5	0.2297010509533981	0.6888701517706577
A	2.818189986177009	1.197142857142857	0.0	-0.06	91.5	0.05634910178121444	0.7680161237639245	0.5	0.5149955016194101	0.3857504215851602
W	4.051735030527629	1.197142857142857	0.0	0.88	237.2	0.017094855814899668	0.7680161237639245	0.5	0.2931777789064324	1.0
F	4.137744950231035	1.3785714285714283	0.0	1.27	198.8	0.01570811617712442	0.7987614674170482	0.5	0.21925725208787172	0.8381112984822935
H	4.696988319481598	1.3785714285714283	0.0	0.49	163.2	0.009040238977391812	0.7987614674170482	0.5	0.37989356765690985	0.688026981450253
L	4.761736350032217	1.3785714285714283	0.0	1.21	163.4	0.008478253980958583	0.7987614674170482	0.5	0.2297010509533981	0.6888701517706577
E	4.732871417185438	0.3885714285714285	-1.0	-0.77	154.6	0.008724378237412789	0.59593875255823	0.0	0.6835208937363156	0.6517706576728499
N	4.9584666452162836	0.3885714285714285	0.0	-0.48	138.3	0.006974701252389859	0.59593875255823	0.5	0.617747874769249	0.5830522765598651
L	4.8926623552219155	0.18142857142857144	0.0	1.21	163.4	0.007445572013734636	0.5452331351519002	0.5	0.2297010509533981	0.6888701517706577
F	6.051964882036589	0.18142857142857144	0.0	1.27	198.8	0.0023477089267703866	0.5452331351519002	0.5	0.21925725208787172	0.8381112984822935
P	6.5450249056849366	0.35000000000000003	0.0	0.0	123.4	0.0014351855684779924	0.58661757891733	0.5	0.5	0.5202360876897134
A	6.896178112869322	0.35000000000000003	0.0	-0.06	91.5	0.0010106220506873598	0.58661757891733	0.5	0.5149955016194101	0.3857504215851602
A	7.759555717125966	0.35000000000000003	0.0	-0.06	91.5	4.264641408773251E-4	0.58661757891733	0.5	0.5149955016194101	0.3857504215851602
R	7.178899186982555	0.35000000000000003	1.0	-0.84	196.1	7.619257841271487E-4	0.58661757891733	1.0	0.6984652160025387	0.8267284991568297
M	7.165021789404783	0.35000000000000003	0.0	1.27	165.9	7.72564812682397E-4	0.58661757891733	0.5	0.21925725208787172	0.6994097807757168
V	5.869608016085454	0.35000000000000003	0.0	1.09	138.4	0.0028160276658424355	0.58661757891733	0.5	0.2516182783929358	0.5834738617200675
S	5.251091210758251	0.35000000000000003	0.0	-0.5	102.0	0.005214462229738981	0.58661757891733	0.5	0.6224593312018546	0.4300168634064081
D	5.0546278441738615	0.0	-1.0	-0.8	135.2	0.0063392975046875355	0.5	0.0	0.6899744811276125	0.5699831365935919
V	4.885410859260244	0.0	0.0	1.09	138.4	0.007499353409636478	0.5	0.5	0.2516182783929358	0.5834738617200675
L	3.7270712591080906	0.0	0.0	1.21	163.4	0.02349777577866763	0.5	0.5	0.2297010509533981	0.6888701517706577
G	3.1456755674671713	0.0	0.0	-0.41	67.5	0.04126201144347941	0.5	0.5	0.6010878788483698	0.2845699831365936
I	2.455304825829869	0.0	0.0	1.31	162.6	0.07905148198676715	0.5	0.5	0.21248684412253915	0.6854974704890388
V	1.9300676388052485	0.0	0.0	1.09	138.4	0.1267430937187426	0.5	0.5	0.2516182783929358	0.5834738617200675
A	1.6439037330046102	0.0	0.0	-0.06	91.5	0.16193458064387745	0.5	0.5	0.5149955016194101	0.3857504215851602
S	1.1438966143493894	0.99	0.0	-0.5	102.0	0.24160565643518483	0.7290879223493065	0.5	0.6224593312018546	0.4300168634064081
A	0.5565467613095056	0.99	0.0	-0.06	91.5	0.3643468483987006	0.7290879223493065	0.5	0.5149955016194101	0.3857504215851602
V	-0.12844589879525214	0.99	0.0	1.09	138.4	0.532067398556257	0.7290879223493065	0.5	0.2516182783929358	0.5834738617200675
W	-0.2905624142835026	0.99	0.0	0.88	237.2	0.5721338156812936	0.7290879223493065	0.5	0.2931777789064324	1.0
I	-0.13834378425595828	0.99	0.0	1.31	162.6	0.5345308897245067	0.7290879223493065	0.5	0.21248684412253915	0.6854974704890388
L	-0.22371971749197916	0.99	0.0	1.21	163.4	0.5556978142517988	0.7290879223493065	0.5	0.2297010509533981	0.6888701517706577
F	-0.3059613033275457	0.99	0.0	1.27	198.8	0.5758991562255411	0.7290879223493065	0.5	0.21925725208787172	0.8381112984822935
I	0.06265804226046656	0.7228571428571428	0.0	1.31	162.6	0.48434061236882053	0.6732358688497664	0.5	0.21248684412253915	0.6854974704890388
L	0.4072304070525523	0.7228571428571428	0.0	1.21	163.4	0.3995764031408596	0.6732358688497664	0.5	0.2297010509533981	0.6888701517706577
M	0.5553858283594661	1.4457142857142855	0.0	1.27	165.9	0.36461576072556934	0.8093379819526282	0.5	0.21925725208787172	0.6994097807757168
Y	1.0406971173229924	1.97	0.0	0.33	209.8	0.2610155070563883	0.8776111131769512	0.5	0.4182406231581637	0.8844856661045533
A	2.725404966271029	1.97	0.0	-0.06	91.5	0.061490807067018594	0.8776111131769512	0.5	0.5149955016194101	0.3857504215851602
Y	4.8914388419953845	2.32	0.0	0.33	209.8	0.007454619393475914	0.9105199406664386	0.5	0.4182406231581637	0.8844856661045533
K	6.0637496368332044	3.0428571428571423	1.0	-1.18	162.5	0.0023202679581192376	0.9544731452981985	1.0	0.7649478037637647	0.6850758853288365
L	7.185092368910457	3.0428571428571423	0.0	1.21	163.4	7.572251831460264E-4	0.9544731452981985	0.5	0.2297010509533981	0.6888701517706577
R	7.636723248809805	3.0428571428571423	1.0	-0.84	196.1	4.821739875241482E-4	0.9544731452981985	1.0	0.6984652160025387	0.8267284991568297
Y	8.167528805634472	2.5014285714285713	0.0	0.33	209.8	2.8363780062434785E-4	0.9242419074835186	0.5	0.4182406231581637	0.8844856661045533
Y	8.09157496447639	2.1585714285714284	0.0	0.33	209.8	3.0601359622095536E-4	0.8964670323443436	0.5	0.4182406231581637	0.8844856661045533
F	8.321474304041342	2.1585714285714284	0.0	1.27	198.8	2.4317784461713732E-4	0.8964670323443436	0.5	0.21925725208787172	0.8381112984822935
E	8.608589085283626	2.1585714285714284	-1.0	-0.77	154.6	1.8249795328306728E-4	0.8964670323443436	0.0	0.6835208937363156	0.6517706576728499
E	8.93025954264181	1.4357142857142857	-1.0	-0.77	154.6	1.3230616919734928E-4	0.807790106555838	0.0	0.6835208937363156	0.6517706576728499
V	8.962662452636149	0.8942857142857142	0.0	1.09	138.4	1.280883178004233E-4	0.7097738011328341	0.5	0.2516182783929358	0.5834738617200675
R	8.677818360345697	1.6171428571428572	1.0	-0.84	196.1	1.702932396002721E-4	0.8344007178826982	1.0	0.6984652160025387	0.8267284991568297
A	8.67929756883725	1.6428571428571428	0.0	-0.06	91.5	1.7004156940980675E-4	0.837923334493486	0.5	0.5149955016194101	0.3857504215851602
E	8.907972091762641	1.4614285714285713	-1.0	-0.77	154.6	1.352876387764601E-4	0.8117510738263285	0.0	0.6835208937363156	0.6517706576728499
Y	8.684422482965331	1.4614285714285713	0.0	0.33	209.8	1.691724972557873E-4	0.8117510738263285	0.5	0.4182406231581637	0.8844856661045533
H	8.444176791515385	1.1114285714285714	0.0	0.49	163.2	2.1510335637797695E-4	0.7523953453740628	0.5	0.37989356765690985	0.688026981450253
S	8.351107305541941	1.4614285714285715	0.0	-0.5	102.0	2.3607915359868947E-4	0.8117510738263285	0.5	0.6224593312018546	0.4300168634064081
P	7.180273466609613	1.28	0.0	0.0	123.4	7.608802003884474E-4	0.7824497764231125	0.5	0.5	0.5202360876897134
V	5.960246374244429	0.5571428571428572	0.0	1.09	138.4	0.0025726408744973783	0.6357911951701147	0.5	0.2516182783929358	0.5834738617200675
R	6.103457757685604	0.35000000000000003	1.0	-0.84	196.1	0.0022301411727975173	0.58661757891733	1.0	0.6984652160025387	0.8267284991568297
F	5.482384761227856	0.35000000000000003	0.0	1.27	198.8	0.004142169752907043	0.58661757891733	0.5	0.21925725208787172	0.8381112984822935
S	4.8464398579894805	0.35000000000000003	0.0	-0.5	102.0	0.0077950570685321185	0.58661757891733	0.5	0.6224593312018546	0.4300168634064081
F	3.556852754169507	0.35000000000000003	0.0	1.27	198.8	0.02773717064821879	0.58661757891733	0.5	0.21925725208787172	0.8381112984822935
I	3.1232575810878154	0.0	0.0	1.31	162.6	0.04215803196425738	0.5	0.5	0.21248684412253915	0.6854974704890388
A	1.9832810203240876	0.0	0.0	-0.06	91.5	0.1209695135656006	0.5	0.5	0.5149955016194101	0.3857504215851602
L	1.372766232927367	0.0	0.0	1.21	163.4	0.20217328752006458	0.5	0.5	0.2297010509533981	0.6888701517706577
I	1.2842554806280373	0.0	0.0	1.31	162.6	0.2168267173436652	0.5	0.5	0.21248684412253915	0.6854974704890388
P	1.89548431736621	0.0	0.0	0.0	123.4	0.13062041472481156	0.5	0.5	0.5	0.5202360876897134
I	2.1207716729057133	0.0	0.0	1.31	162.6	0.10709425682926521	0.5	0.5	0.21248684412253915	0.6854974704890388
T	2.338921496024675	0.0	0.0	-0.27	126.0	0.0879503887156432	0.5	0.5	0.5670929049654543	0.5311973018549747
T	2.0628610266491916	0.0	0.0	-0.27	126.0	0.11275928245668365	0.5	0.5	0.5670929049654543	0.5311973018549747
M	2.2884394830127612	0.0	0.0	1.27	165.9	0.09208493439692833	0.5	0.5	0.21925725208787172	0.6994097807757168
L	2.3079267222353423	0.0	0.0	1.21	163.4	0.09046859756570624	0.5	0.5	0.2297010509533981	0.6888701517706577
V	2.4633891897847318	0.0	0.0	1.09	138.4	0.07846492065367006	0.5	0.5	0.2516182783929358	0.5834738617200675
G	3.133010608997662	0.0	0.0	-0.41	67.5	0.041765951438013094	0.5	0.5	0.6010878788483698	0.2845699831365936
D	3.691516960435918	0.7228571428571428	-1.0	-0.8	135.2	0.024327562156063687	0.6732358688497664	0.0	0.6899744811276125	0.5699831365935919
I	3.743751477907353	1.0728571428571427	0.0	1.31	162.6	0.02311806445531528	0.7451398855725164	0.5	0.21248684412253915	0.6854974704890388
L	4.337138101064205	2.0628571428571427	0.0	1.21	163.4	0.012905170082913808	0.8872403289902064	0.5	0.2297010509533981	0.6888701517706577
Y	4.557131117064019	2.0628571428571427	0.0	0.33	209.8	0.010383174979816112	0.8872403289902064	0.5	0.4182406231581637	0.8844856661045533
R	4.465409955238362	2.0628571428571427	1.0	-0.84	196.1	0.011369234345143697	0.8872403289902064	1.0	0.6984652160025387	0.8267284991568297
W	4.043704677502374	2.0628571428571427	0.0	0.88	237.2	0.0172303113540071	0.8872403289902064	0.5	0.2931777789064324	1.0

>3mk7A
M	3.8116066730637823	0.0	0.0	1.27	165.9	0.0216342330149365	0.5	0.5	0.21925725208787172	0.6994097807757168
N	4.476740718598876	0.0	0.0	-0.48	138.3	0.011242579437378497	0.5	0.5	0.617747874769249	0.5830522765598651
T	4.731093022431711	0.0	0.0	-0.27	126.0	0.008739771708723532	0.5	0.5	0.5670929049654543	0.5311973018549747
A	5.324221406297754	0.0	0.0	-0.06	91.5	0.004848520273762924	0.5	0.5	0.5149955016194101	0.3857504215851602
T	5.805604584534668	0.0	0.0	-0.27	126.0	0.003001597309009063	0.5	0.5	0.5670929049654543	0.5311973018549747
S	6.264096722947556	0.7228571428571428	0.0	-0.5	102.0	0.001899815798466542	0.6732358688497664	0.5	0.6224593312018546	0.4300168634064081
T	6.624182028956888	0.7228571428571428	0.0	-0.27	126.0	0.001326105252712928	0.6732358688497664	0.5	0.5670929049654543	0.5311973018549747
A	7.4933589201096	1.4457142857142855	0.0	-0.06	91.5	5.564598513126962E-4	0.8093379819526282	0.5	0.5149955016194101	0.3857504215851602
Y	7.480184964928192	1.97	0.0	0.33	209.8	5.638349681706956E-4	0.8776111131769512	0.5	0.4182406231581637	0.8844856661045533
S	7.64077847438994	1.97	0.0	-0.5	102.0	4.8022355961407914E-4	0.8776111131769512	0.5	0.6224593312018546	0.4300168634064081
Y	7.003049083465767	1.97	0.0	0.33	209.8	9.08280073189105E-4	0.8776111131769512	0.5	0.4182406231581637	0.8844856661045533
K	7.005814095772056	2.32	1.0	-1.18	162.5	9.05774408070048E-4	0.9105199406664386	1.0	0.7649478037637647	0.6850758853288365
V	6.8701898693385814	1.7757142857142856	0.0	1.09	138.4	0.0010372030013422462	0.8551668598875872	0.5	0.2516182783929358	0.5834738617200675
V	6.512707856626683	1.7757142857142856	0.0	1.09	138.4	0.001482254246471637	0.8551668598875872	0.5	0.2516182783929358	0.5834738617200675
R	5.7409007601416295	1.052857142857143	1.0	-0.84	196.1	0.003201590738417859	0.7413231714883641	1.0	0.6984652160025387	0.8267284991568297
Q	4.891692738004579	0.5285714285714286	0.0	-0.73	156.4	0.007452741039613908	0.6291498587749624	0.5	0.6748052725823135	0.6593591905564925
F	4.34897199381761	0.5285714285714286	0.0	1.27	198.8	0.012755288243321283	0.6291498587749624	0.5	0.21925725208787172	0.8381112984822935
A	3.49409838112989	0.5285714285714286	0.0	-0.06	91.5	0.029480616911682356	0.6291498587749624	0.5	0.5149955016194101	0.3857504215851602
I	2.543359441240279	0.17857142857142858	0.0	1.31	162.6	0.07287387264106981	0.544524604169431	0.5	0.21248684412253915	0.6854974704890388
M	2.432573573964817	0.0	0.0	1.27	165.9	0.08072228588790775	0.5	0.5	0.21925725208787172	0.6994097807757168
T	2.143016918885458	0.99	0.0	-0.27	126.0	0.10498557094175287	0.7290879223493065	0.5	0.5670929049654543	0.5311973018549747
V	2.3301959426084804	0.99	0.0	1.09	138.4	0.08865283108826738	0.7290879223493065	0.5	0.2516182783929358	0.5834738617200675
V	1.8633704638942388	0.99	0.0	1.09	138.4	0.1343106804176265	0.7290879223493065	0.5	0.2516182783929358	0.5834738617200675
W	2.161411186286227	0.99	0.0	0.88	237.2	0.10326969527653906	0.7290879223493065	0.5	0.2931777789064324	1.0
G	1.7378970484388465	0.99	0.0	-0.41	67.5	0.14958024549381066	0.7290879223493065	0.5	0.6010878788483698	0.2845699831365936
I	1.746064908056415	0.99	0.0	1.31	162.6	0.14854421584129796	0.7290879223493065	0.5	0.21248684412253915	0.6854974704890388
V	1.4419308027070525	0.99	0.0	1.09	138.4	0.19124653076090992	0.7290879223493065	0.5	0.2516182783929358	0.5834738617200675
G	1.313642200453112	0.0	0.0	-0.41	67.5	0.2118780104248419	0.5	0.5	0.6010878788483698	0.2845699831365936
M	1.15847212811854	0.0	0.0	1.27	165.9	0.2389450182815137	0.5	0.5	0.21925725208787172	0.6994097807757168
G	1.474317876637262	0.0	0.0	-0.41	67.5	0.18628720495608886	0.5	0.5	0.6010878788483698	0.2845699831365936
L	1.188852397168088	0.0	0.0	1.21	163.4	0.23346424645089803	0.5	0.5	0.2297010509533981	0.6888701517706577
G	1.3602988052335747	0.0	0.0	-0.41	67.5	0.20419174289635322	0.5	0.5	0.6010878788483698	0.2845699831365936
V	1.4678598689609061	0.0	0.0	1.09	138.4	0.18726812130208215	0.5	0.5	0.2516182783929358	0.5834738617200675
F	1.7259480468208257	0.0	0.0	1.27	198.8	0.15110660309375334	0.5	0.5	0.21925725208787172	0.8381112984822935
I	1.7928665622186828	0.17857142857142858	0.0	1.31	162.6	0.14272163404284577	0.544524604169431	0.5	0.21248684412253915	0.6854974704890388
A	1.835576556630738	0.17857142857142858	0.0	-0.06	91.5	0.13757528582668688	0.544524604169431	0.5	0.5149955016194101	0.3857504215851602
A	2.680390985389805	0.17857142857142858	0.0	-0.06	91.5	0.06414040295528822	0.544524604169431	0.5	0.5149955016194101	0.3857504215851602
Q	2.959645859078201	1.1685714285714286	0.0	-0.73	156.4	0.04928259629147702	0.7628866976624882	0.5	0.6748052725823135	0.6593591905564925
L	3.3613457683308927	1.1685714285714286	0.0	1.21	163.4	0.03352559081549833	0.7628866976624882	0.5	0.2297010509533981	0.6888701517706577
A	3.8124087139079177	1.1685714285714286	0.0	-0.06	91.5	0.02161726337528669	0.7628866976624882	0.5	0.5149955016194101	0.3857504215851602
W	4.397847645665612	1.1685714285714286	0.0	0.88	237.2	0.012154250162693558	0.7628866976624882	0.5	0.2931777789064324	1.0
P	4.455174878178887	0.99	0.0	0.0	123.4	0.01148485357645368	0.7290879223493065	0.5	0.5	0.5202360876897134
F	4.8036169175461385	0.99	0.0	1.27	198.8	0.0081333408234886	0.7290879223493065	0.5	0.21925725208787172	0.8381112984822935
L	5.267568477363547	0.99	0.0	1.21	163.4	0.005129683269081919	0.7290879223493065	0.5	0.2297010509533981	0.6888701517706577
N	4.912923000136926	0.0	0.0	-0.48	138.3	0.007297327575145451	0.5	0.5	0.617747874769249	0.5830522765598651
F	5.108238322637693	0.0	0.0	1.27	198.8	0.006010382788822932	0.5	0.5	0.21925725208787172	0.8381112984822935
D	4.6394676992649515	0.99	-1.0	-0.8	135.2	0.009570362911948793	0.7290879223493065	0.0	0.6899744811276125	0.5699831365935919
L	4.77595850361215	0.99	0.0	1.21	163.4	0.008359529196926285	0.7290879223493065	0.5	0.2297010509533981	0.6888701517706577
P	4.871185502363769	0.99	0.0	0.0	123.4	0.007605979574588084	0.7290879223493065	0.5	0.5	0.5202360876897134
W	5.62686405484841	0.99	0.0	0.88	237.2	0.003586934153889665	0.7290879223493065	0.5	0.2931777789064324	1.0
T	5.105036738491577	0.99	0.0	-0.27	126.0	0.006029540160765845	0.7290879223493065	0.5	0.5670929049654543	0.5311973018549747
S	6.019667387848079	1.3399999999999999	0.0	-0.5	102.0	0.002424584966971066	0.7924899414403643	0.5	0.6224593312018546	0.4300168634064081
F	6.694907531557785	1.3399999999999999	0.0	1.27	198.8	0.0012356675073526002	0.7924899414403643	0.5	0.21925725208787172	0.8381112984822935
G	7.181850271752349	0.7000000000000001	0.0	-0.41	67.5	7.596822966901007E-4	0.6681877721681662	0.5	0.6010878788483698	0.2845699831365936
R	7.6403030730606325	0.7000000000000001	1.0	-0.84	196.1	4.8045180309541635E-4	0.6681877721681662	1.0	0.6984652160025387	0.8267284991568297
L	7.3246963161029015	0.7000000000000001	0.0	1.21	163.4	6.58625705149074E-4	0.6681877721681662	0.5	0.2297010509533981	0.6888701517706577
R	7.543682175998914	0.9071428571428573	1.0	-0.84	196.1	5.291643570987103E-4	0.7124151473243974	1.0	0.6984652160025387	0.8267284991568297
P	6.7265387788550015	0.9071428571428573	0.0	0.0	123.4	0.0011972395636878908	0.7124151473243974	0.5	0.5	0.5202360876897134
L	6.432825886120941	0.5571428571428572	0.0	1.21	163.4	0.0016053194699702233	0.6357911951701147	0.5	0.2297010509533981	0.6888701517706577
H	5.401520951612955	0.5571428571428572	0.0	0.49	163.2	0.004489470423408415	0.6357911951701147	0.5	0.37989356765690985	0.688026981450253
T	4.8277363190013585	0.20714285714285713	0.0	-0.27	126.0	0.007941055542889819	0.5516013362207843	0.5	0.5670929049654543	0.5311973018549747
N	4.696892208808892	0.20714285714285713	0.0	-0.48	138.3	0.009041100026737414	0.5516013362207843	0.5	0.617747874769249	0.5830522765598651
A	3.8248448897433858	0.20714285714285713	0.0	-0.06	91.5	0.021355797682464206	0.5516013362207843	0.5	0.5149955016194101	0.3857504215851602
V	3.44636393951312	0.0	0.0	1.09	138.4	0.03087747965301013	0.5	0.5	0.2516182783929358	0.5834738617200675
I	2.9950286508300903	0.0	0.0	1.31	162.6	0.047650968105812375	0.5	0.5	0.21248684412253915	0.6854974704890388
F	2.463507436836473	0.0	0.0	1.27	198.8	0.07845637085111423	0.5	0.5	0.21925725208787172	0.8381112984822935
A	1.7926279514387322	0.0	0.0	-0.06	91.5	0.14275083107829423	0.5	0.5	0.5149955016194101	0.3857504215851602
F	2.0741152897774744	0.0	0.0	1.27	198.8	0.11163825131165117	0.5	0.5	0.21925725208787172	0.8381112984822935
G	1.906679095857442	0.0	0.0	-0.41	67.5	0.12935439834120932	0.5	0.5	0.6010878788483698	0.2845699831365936
G	1.7998590364374825	0.0	0.0	-0.41	67.5	0.14186822516828157	0.5	0.5	0.6010878788483698	0.2845699831365936
C	1.0337998964197443	0.0	0.0	1.36	102.4	0.2623480784833008	0.5	0.5	0.20424030228409173	0.43170320404721757
A	1.6116874552169809	0.0	0.0	-0.06	91.5	0.16635446440481616	0.5	0.5	0.5149955016194101	0.3857504215851602
L	1.998279073122355	0.0	0.0	1.21	163.4	0.11938372674625808	0.5	0.5	0.2297010509533981	0.6888701517706577
F	2.9888484004773503	0.0	0.0	1.27	198.8	0.04793221541887882	0.5	0.5	0.21925725208787172	0.8381112984822935
A	3.897634833422446	0.7228571428571428	0.0	-0.06	91.5	0.019886352615309577	0.6732358688497664	0.5	0.5149955016194101	0.3857504215851602
T	4.449294427486025	1.4457142857142855	0.0	-0.27	126.0	0.011551806190350677	0.8093379819526282	0.5	0.5670929049654543	0.5311973018549747
S	5.189043607808928	1.4457142857142855	0.0	-0.5	102.0	0.005546404214716194	0.8093379819526282	0.5	0.6224593312018546	0.4300168634064081
Y	5.896713575576939	1.4457142857142855	0.0	0.33	209.8	0.0027409292655546924	0.8093379819526282	0.5	0.4182406231581637	0.8844856661045533
Y	6.188790629293813	1.624285714285714	0.0	0.33	209.8	0.0020481039148041447	0.8353853344349613	0.5	0.4182406231581637	0.8844856661045533
S	6.704421458110296	1.9742857142857144	0.0	-0.5	102.0	0.001223981524569262	0.8780706966308742	0.5	0.6224593312018546	0.4300168634064081
V	6.748039070442765	1.9742857142857144	0.0	1.09	138.4	0.0011718031523341166	0.8780706966308742	0.5	0.2516182783929358	0.5834738617200675
Q	6.952043482204253	1.2514285714285713	0.0	-0.73	156.4	9.557638415665926E-4	0.7775470557611769	0.5	0.6748052725823135	0.6593591905564925
R	7.033553535882854	0.7071428571428572	1.0	-0.84	196.1	8.810158510694777E-4	0.6697695285944716	1.0	0.6984652160025387	0.8267284991568297
T	6.980461491600966	0.7071428571428572	0.0	-0.27	126.0	9.290101128138772E-4	0.6697695285944716	0.5	0.5670929049654543	0.5311973018549747
C	6.847534901231494	0.7071428571428572	0.0	1.36	102.4	0.0010609437803082988	0.6697695285944716	0.5	0.20424030228409173	0.43170320404721757
Q	5.94824846232752	0.5285714285714286	0.0	-0.73	156.4	0.002603612253590959	0.6291498587749624	0.5	0.6748052725823135	0.6593591905564925
T	5.943852312566072	0.17857142857142858	0.0	-0.27	126.0	0.0026150533213171734	0.544524604169431	0.5	0.5670929049654543	0.5311973018549747
T	5.92384684589382	0.17857142857142858	0.0	-0.27	126.0	0.002667754517193033	0.544524604169431	0.5	0.5670929049654543	0.5311973018549747
L	5.280308177296202	0.17857142857142858	0.0	1.21	163.4	0.005065076061403051	0.544524604169431	0.5	0.2297010509533981	0.6888701517706577
F	5.19296045004347	0.5242857142857142	0.0	1.27	198.8	0.005524842103524441	0.6281493623293924	0.5	0.21925725208787172	0.8381112984822935
A	4.251185071550747	0.5242857142857142	0.0	-0.06	91.5	0.014047204488198961	0.6281493623293924	0.5	0.5149955016194101	0.3857504215851602
P	3.858312703979291	0.5242857142857142	0.0	0.0	123.4	0.02066742096201668	0.6281493623293924	0.5	0.5	0.5202360876897134
K	3.5076714619499083	0.5242857142857142	1.0	-1.18	162.5	0.029094740854223144	0.6281493623293924	1.0	0.7649478037637647	0.6850758853288365
L	3.1730136289096955	0.5242857142857142	0.0	1.21	163.4	0.04019399309612126	0.6281493623293924	0.5	0.2297010509533981	0.6888701517706577
A	2.4691904329667946	0.5242857142857142	0.0	-0.06	91.5	0.07804646780520497	0.6281493623293924	0.5	0.5149955016194101	0.3857504215851602
A	2.3323373927775664	0.5242857142857142	0.0	-0.06	91.5	0.08847996815730286	0.6281493623293924	0.5	0.5149955016194101	0.3857504215851602
F	2.158857901680474	0.99	0.0	1.27	198.8	0.10350638199108264	0.7290879223493065	0.5	0.21925725208787172	0.8381112984822935
T	2.3397249224175263	0.99	0.0	-0.27	126.0	0.08788596310452745	0.7290879223493065	0.5	0.5670929049654543	0.5311973018549747
F	2.2024005309117496	0.99	0.0	1.27	198.8	0.09953512767906914	0.7290879223493065	0.5	0.21925725208787172	0.8381112984822935
W	1.7904058655541069	0.99	0.0	0.88	237.2	0.14302297038645306	0.7290879223493065	0.5	0.2931777789064324	1.0

>3mk7C
M	2.4383641157580986	0.0	0.0	1.27	165.9	0.08029363369334863	0.5	0.5	0.21925725208787172	0.6994097807757168
S	2.772452384825375	0.99	0.0	-0.5	102.0	0.05883107795793652	0.7290879223493065	0.5	0.6224593312018546	0.4300168634064081
T	2.784766310393874	0.99	0.0	-0.27	126.0	0.05815294863891052	0.7290879223493065	0.5	0.5670929049654543	0.5311973018549747
F	2.6970554559085387	0.99	0.0	1.27	198.8	0.06314733062060207	0.7290879223493065	0.5	0.21925725208787172	0.8381112984822935
W	2.7982839709975704	1.7128571428571426	0.0	0.88	237.2	0.05741697734436668	0.8472065016604992	0.5	0.2931777789064324	1.0
S	2.3578559765283384	1.7128571428571426	0.0	-0.5	102.0	0.08644335991118413	0.8472065016604992	0.5	0.6224593312018546	0.4300168634064081
G	2.4023341065747013	1.7128571428571426	0.0	-0.41	67.5	0.0829948822789004	0.8472065016604992	0.5	0.6010878788483698	0.2845699831365936
Y	2.192194816989867	1.7128571428571426	0.0	0.33	209.8	0.10045359005461818	0.8472065016604992	0.5	0.4182406231581637	0.8844856661045533
I	1.8011312834910869	0.7228571428571428	0.0	1.31	162.6	0.141713410295359	0.6732358688497664	0.5	0.21248684412253915	0.6854974704890388
A	1.5213516248160919	0.7228571428571428	0.0	-0.06	91.5	0.17926257200738338	0.6732358688497664	0.5	0.5149955016194101	0.3857504215851602
L	0.9604252312356025	0.7228571428571428	0.0	1.21	163.4	0.27679306457616304	0.6732358688497664	0.5	0.2297010509533981	0.6888701517706577
L	0.44557188430275696	0.0	0.0	1.21	163.4	0.3904141045672599	0.5	0.5	0.2297010509533981	0.6888701517706577
T	0.25617726249155703	0.0	0.0	-0.27	126.0	0.4363036528533536	0.5	0.5	0.5670929049654543	0.5311973018549747
L	0.1835585694067885	0.0	0.0	1.21	163.4	0.4542387744864955	0.5	0.5	0.2297010509533981	0.6888701517706577
G	-0.8093394965762051	0.0	0.0	-0.41	67.5	0.6919687371692325	0.5	0.5	0.6010878788483698	0.2845699831365936
T	-1.203425639891735	0.0	0.0	-0.27	126.0	0.7691336251413378	0.5	0.5	0.5670929049654543	0.5311973018549747
I	-1.3780809976636088	0.0	0.0	1.31	162.6	0.7986826232244872	0.5	0.5	0.21248684412253915	0.6854974704890388
V	-1.2780554261970187	0.0	0.0	1.09	138.4	0.7821185851398795	0.5	0.5	0.2516182783929358	0.5834738617200675
A	-1.18630573834881	0.99	0.0	-0.06	91.5	0.7660796975043802	0.7290879223493065	0.5	0.5149955016194101	0.3857504215851602
L	-0.6698528850773555	0.99	0.0	1.21	163.4	0.6614702169279698	0.7290879223493065	0.5	0.2297010509533981	0.6888701517706577
F	0.23615861998789933	0.99	0.0	1.27	198.8	0.44123321448057895	0.7290879223493065	0.5	0.21925725208787172	0.8381112984822935
W	0.9146778604134771	0.99	0.0	0.88	237.2	0.2860435568850199	0.7290879223493065	0.5	0.2931777789064324	1.0
L	2.17265874028454	0.99	0.0	1.21	163.4	0.10223275282742972	0.7290879223493065	0.5	0.2297010509533981	0.6888701517706577
I	2.761282311594082	0.99	0.0	1.31	162.6	0.05945262114763816	0.7290879223493065	0.5	0.21248684412253915	0.6854974704890388
F	3.553517535269503	1.3399999999999999	0.0	1.27	198.8	0.02782725604120484	0.7924899414403643	0.5	0.21925725208787172	0.8381112984822935
A	4.7170451235302195	0.8742857142857143	0.0	-0.06	91.5	0.008862317805525932	0.7056366828079583	0.5	0.5149955016194101	0.3857504215851602
T	5.49969034773547	0.8742857142857143	0.0	-0.27	126.0	0.004071393106325871	0.7056366828079583	0.5	0.5670929049654543	0.5311973018549747
R	6.071831505902711	1.0557142857142858	1.0	-0.84	196.1	0.0023016344151091106	0.7418706882542478	1.0	0.6984652160025387	0.8267284991568297
K	7.026457827940327	1.0557142857142858	1.0	-1.18	162.5	8.872839474381999E-4	0.7418706882542478	1.0	0.7649478037637647	0.6850758853288365
G	8.02735933393889	1.0557142857142858	0.0	-0.41	67.5	3.26302500993525E-4	0.7418706882542478	0.5	0.6010878788483698	0.2845699831365936
E	8.216394991892653	1.0557142857142858	-1.0	-0.77	154.6	2.7011435739254797E-4	0.7418706882542478	0.0	0.6835208937363156	0.6517706576728499
S	8.545986713676566	0.7057142857142856	0.0	-0.5	102.0	1.9428565795820418E-4	0.6694534829881146	0.5	0.6224593312018546	0.4300168634064081
A	9.05738831672052	0.18142857142857144	0.0	-0.06	91.5	1.1651333396844876E-4	0.5452331351519002	0.5	0.5149955016194101	0.3857504215851602
G	10.002434821897811	0.18142857142857144	0.0	-0.41	67.5	4.528747243570663E-5	0.5452331351519002	0.5	0.6010878788483698	0.2845699831365936
T	10.105691475416513	0.17857142857142858	0.0	-0.27	126.0	4.0844747667301284E-5	0.544524604169431	0.5	0.5670929049654543	0.5311973018549747
T	9.850308674729078	0.17857142857142858	0.0	-0.27	126.0	5.272813339984861E-5	0.544524604169431	0.5	0.5670929049654543	0.5311973018549747
D	10.243364689618655	0.17857142857142858	-1.0	-0.8	135.2	3.559162210708955E-5	0.544524604169431	0.0	0.6899744811276125	0.5699831365935919
Q	10.314792179532848	0.17857142857142858	0.0	-0.73	156.4	3.313815175853829E-5	0.544524604169431	0.5	0.6748052725823135	0.6593591905564925
T	9.759067678916058	0.38571428571428573	0.0	-0.27	126.0	5.7765118783748015E-5	0.5952505765163524	0.5	0.5670929049654543	0.5311973018549747
M	9.481435461963056	0.38571428571428573	0.0	1.27	165.9	7.624858397603518E-5	0.5952505765163524	0.5	0.21925725208787172	0.6994097807757168
G	9.944029797106172	0.38571428571428573	0.0	-0.41	67.5	4.801112469721147E-5	0.5952505765163524	0.5	0.6010878788483698	0.2845699831365936
H	9.827263529729944	0.20714285714285713	0.0	0.49	163.2	5.395730412505184E-5	0.5516013362207843	0.5	0.37989356765690985	0.688026981450253
A	9.659645331550703	0.20714285714285713	0.0	-0.06	91.5	6.380307720876832E-5	0.5516013362207843	0.5	0.5149955016194101	0.3857504215851602
F	10.425741240633215	0.20714285714285713	0.0	1.27	198.8	2.965823000178336E-5	0.5516013362207843	0.5	0.21925725208787172	0.8381112984822935
D	11.123020024052106	0.3885714285714285	-1.0	-0.8	135.2	1.4768193282610476E-5	0.59593875255823	0.0	0.6899744811276125	0.5699831365935919
G	10.849414413324414	0.3628571428571429	0.0	-0.41	67.5	1.9415597324656808E-5	0.5897318913981175	0.5	0.6010878788483698	0.2845699831365936
I	11.083865911090225	1.0857142857142856	0.0	1.31	162.6	1.5357889084355314E-5	0.7475738349093665	0.5	0.21248684412253915	0.6854974704890388
E	11.414100432700106	1.0857142857142856	-1.0	-0.77	154.6	1.1038609552538325E-5	0.7475738349093665	0.0	0.6835208937363156	0.6517706576728499
E	11.37215266507031	1.0857142857142856	-1.0	-0.77	154.6	1.1511498222982475E-5	0.7475738349093665	0.0	0.6835208937363156	0.6517706576728499
Y	10.714340372874151	1.0857142857142856	0.0	0.33	209.8	2.2223448304603544E-5	0.7475738349093665	0.5	0.4182406231581637	0.8844856661045533
D	9.599857287518173	1.0857142857142856	-1.0	-0.8	135.2	6.773381473623719E-5	0.7475738349093665	0.0	0.6899744811276125	0.5699831365935919
N	9.1499125660653	0.9042857142857142	0.0	-0.48	138.3	1.062178069467512E-4	0.711829421373561	0.5	0.617747874769249	0.5830522765598651
P	9.142067238499795	1.0728571428571427	0.0	0.0	123.4	1.0705430824864415E-4	0.7451398855725164	0.5	0.5	0.5202360876897134
L	8.41603821708702	1.3399999999999999	0.0	1.21	163.4	2.2124066164397327E-4	0.7924899414403643	0.5	0.2297010509533981	0.6888701517706577
P	7.836999460486481	2.3299999999999996	0.0	0.0	123.4	3.946961874961019E-4	0.9113313367452667	0.5	0.5	0.5202360876897134
R	7.63717112975505	2.3299999999999996	1.0	-0.84	196.1	4.819581833956921E-4	0.9113313367452667	1.0	0.6984652160025387	0.8267284991568297
W	6.1501644675025755	2.3299999999999996	0.0	0.88	237.2	0.0021285903486040203	0.9113313367452667	0.5	0.2931777789064324	1.0
W	4.118280325676613	2.3299999999999996	0.0	0.88	237.2	0.0160119201987734	0.9113313367452667	0.5	0.2931777789064324	1.0
F	3.1390044400823727	2.3299999999999996	0.0	1.27	198.8	0.0415267267525089	0.9113313367452667	0.5	0.21925725208787172	0.8381112984822935
L	1.567762500604648	1.98	0.0	1.21	163.4	0.17253559894107584	0.8786811621082631	0.5	0.2297010509533981	0.6888701517706577
L	0.25810353995586377	0.99	0.0	1.21	163.4	0.4358299570951124	0.7290879223493065	0.5	0.2297010509533981	0.6888701517706577
F	-0.7320600937062882	0.0	0.0	1.27	198.8	0.6752571830661906	0.5	0.5	0.21925725208787172	0.8381112984822935
I	-0.9838004128949671	0.0	0.0	1.31	162.6	0.7278616501298889	0.5	0.5	0.21248684412253915	0.6854974704890388
G	-1.684637984782373	0.0	0.0	-0.41	67.5	0.8435177004703991	0.5	0.5	0.6010878788483698	0.2845699831365936
T	-1.976211375744446	0.0	0.0	-0.27	126.0	0.8782767128030169	0.5	0.5	0.5670929049654543	0.5311973018549747
L	-1.6081253005106695	0.0	0.0	1.21	163.4	0.8331509463468216	0.5	0.5	0.2297010509533981	0.6888701517706577
V	-1.613574106913457	0.0	0.0	1.09	138.4	0.8339070130206668	0.5	0.5	0.2516182783929358	0.5834738617200675
F	-1.3446041842254899	0.0	0.0	1.27	198.8	0.7932460782436104	0.5	0.5	0.21925725208787172	0.8381112984822935
G	-0.5716412380027349	0.7228571428571428	0.0	-0.41	67.5	0.6391417959393428	0.6732358688497664	0.5	0.6010878788483698	0.2845699831365936
I	0.3403573086126017	0.7228571428571428	0.0	1.31	162.6	0.41572268514246213	0.6732358688497664	0.5	0.21248684412253915	0.6854974704890388
L	0.48416575133874895	0.7228571428571428	0.0	1.21	163.4	0.3812689274024157	0.6732358688497664	0.5	0.2297010509533981	0.6888701517706577
Y	1.2778275590043564	0.7228571428571428	0.0	0.33	209.8	0.21792024800047705	0.6732358688497664	0.5	0.4182406231581637	0.8844856661045533
L	1.9680550297964676	1.4457142857142855	0.0	1.21	163.4	0.1225979492538295	0.8093379819526282	0.5	0.2297010509533981	0.6888701517706577
V	2.147601736408675	1.4457142857142855	0.0	1.09	138.4	0.10455554453889915	0.8093379819526282	0.5	0.2516182783929358	0.5834738617200675
L	3.1025440520207046	1.4457142857142855	0.0	1.21	163.4	0.043002437182033004	0.8093379819526282	0.5	0.2297010509533981	0.6888701517706577
Y	3.813371280332286	0.7228571428571428	0.0	0.33	209.8	0.021596914508232312	0.6732358688497664	0.5	0.4182406231581637	0.8844856661045533
P	4.367663524379836	0.7228571428571428	0.0	0.0	123.4	0.012522044469578386	0.6732358688497664	0.5	0.5	0.5202360876897134
G	4.167674908022274	0.7228571428571428	0.0	-0.41	67.5	0.015252003317165364	0.6732358688497664	0.5	0.6010878788483698	0.2845699831365936
L	5.186164441998448	1.7128571428571426	0.0	1.21	163.4	0.005562307290330248	0.8472065016604992	0.5	0.2297010509533981	0.6888701517706577
G	6.210434276235649	1.5142857142857142	0.0	-0.41	67.5	0.002004339643659425	0.8196954811939435	0.5	0.6010878788483698	0.2845699831365936
N	6.334655442738082	1.5142857142857142	0.0	-0.48	138.3	0.0017706162513568824	0.8196954811939435	0.5	0.617747874769249	0.5830522765598651
W	7.309258414964516	1.5142857142857142	0.0	0.88	237.2	6.688655401930754E-4	0.8196954811939435	0.5	0.2931777789064324	1.0
K	7.776045396920704	1.5142857142857142	1.0	-1.18	162.5	4.194924719944648E-4	0.8196954811939435	1.0	0.7649478037637647	0.6850758853288365
G	8.438452962232123	1.5142857142857142	0.0	-0.41	67.5	2.163378345103606E-4	0.8196954811939435	0.5	0.6010878788483698	0.2845699831365936
V	8.28266081934332	1.5142857142857142	0.0	1.09	138.4	2.527995562939811E-4	0.8196954811939435	0.5	0.2516182783929358	0.5834738617200675
L	7.542686987839993	1.247142857142857	0.0	1.21	163.4	5.296909582463982E-4	0.7768048842427615	0.5	0.2297010509533981	0.6888701517706577
P	7.69708816158245	0.9042857142857142	0.0	0.0	123.4	4.539415075800468E-4	0.711829421373561	0.5	0.5	0.5202360876897134
G	8.510662448362329	0.9042857142857142	0.0	-0.41	67.5	2.012699052414968E-4	0.711829421373561	0.5	0.6010878788483698	0.2845699831365936
Y	8.560588665442094	0.9042857142857142	0.0	0.33	209.8	1.9146985945062145E-4	0.711829421373561	0.5	0.4182406231581637	0.8844856661045533
E	9.056313839917848	1.8942857142857144	-1.0	-0.77	154.6	1.1663857751453843E-4	0.8692434131687348	0.0	0.6835208937363156	0.6517706576728499
G	9.457136660671154	1.8942857142857144	0.0	-0.41	67.5	7.812387987571334E-5	0.8692434131687348	0.5	0.6010878788483698	0.2845699831365936
G	9.98613426221564	2.072857142857143	0.0	-0.41	67.5	4.603169877592794E-5	0.8882369107947489	0.5	0.6010878788483698	0.2845699831365936
W	10.02563098765894	1.5314285714285714	0.0	0.88	237.2	4.4249112741479024E-5	0.8222152351207302	0.5	0.2931777789064324	1.0
T	10.294110502557789	1.874285714285714	0.0	-0.27	126.0	3.383061711303981E-5	0.8669533919606944	0.5	0.5670929049654543	0.5311973018549747
Q	10.819908914345593	2.052857142857143	0.0	-0.73	156.4	1.9996987684289813E-5	0.8862359989124771	0.5	0.6748052725823135	0.6593591905564925
E	10.321811996042005	3.0428571428571423	-1.0	-0.77	154.6	3.290635022257238E-5	0.9544731452981985	0.0	0.6835208937363156	0.6517706576728499
K	9.920093910269738	2.234285714285714	1.0	-1.18	162.5	4.917412017335643E-5	0.9032864069781316	1.0	0.7649478037637647	0.6850758853288365
Q	9.51881589915569	2.234285714285714	0.0	-0.73	156.4	7.345119741319905E-5	0.9032864069781316	0.5	0.6748052725823135	0.6593591905564925
W	8.260479790936305	2.0557142857142856	0.0	0.88	237.2	2.5846809572127594E-4	0.8865237433335617	0.5	0.2931777789064324	1.0
E	7.488013826205318	1.874285714285714	-1.0	-0.77	154.6	5.59440476274986E-4	0.8669533919606944	0.0	0.6835208937363156	0.6517706576728499

>3mktA
E	6.754509955639293	0.18142857142857144	-1.0	-0.77	154.6	0.0011642538284841741	0.5452331351519002	0.0	0.6835208937363156	0.6517706576728499
N	8.205219109895069	0.3885714285714285	0.0	-0.48	138.3	2.731492260823476E-4	0.59593875255823	0.5	0.617747874769249	0.5830522765598651
S	9.324383180011822	0.7385714285714285	0.0	-0.5	102.0	8.921401623807057E-5	0.6766833880453069	0.5	0.6224593312018546	0.4300168634064081
V	10.87052882867398	1.4614285714285715	0.0	1.09	138.4	1.9009953665993784E-5	0.8117510738263285	0.5	0.2516182783929358	0.5834738617200675
H	12.645858523446346	1.8042857142857145	0.0	0.49	163.2	3.220861317321244E-6	0.8586698319378178	0.5	0.37989356765690985	0.688026981450253
R	13.165978232634078	2.3285714285714287	1.0	-0.84	196.1	1.914641522771099E-6	0.9112158309898418	1.0	0.6984652160025387	0.8267284991568297
Y	13.391146586973527	2.5100000000000002	0.0	0.33	209.8	1.5286155284899294E-6	0.9248398905178734	0.5	0.4182406231581637	0.8844856661045533
K	13.566187726668751	2.5100000000000002	1.0	-1.18	162.5	1.2831545628255725E-6	0.9248398905178734	1.0	0.7649478037637647	0.6850758853288365
K	12.743937818814917	2.302857142857143	1.0	-1.18	162.5	2.919959712799347E-6	0.9091133900485545	1.0	0.7649478037637647	0.6850758853288365
E	11.398487614695593	1.9528571428571428	-1.0	-0.77	154.6	1.1212303822283332E-5	0.8757578501067136	0.0	0.6835208937363156	0.6517706576728499
A	9.997786814986362	1.23	0.0	-0.06	91.5	4.549844927437263E-5	0.7738185742694538	0.5	0.5149955016194101	0.3857504215851602
S	9.616716229304988	0.7057142857142856	0.0	-0.5	102.0	6.66015416316279E-5	0.6694534829881146	0.5	0.6224593312018546	0.4300168634064081
N	9.097523345018907	0.7057142857142856	0.0	-0.48	138.3	1.1193017915545056E-4	0.6694534829881146	0.5	0.617747874769249	0.5830522765598651
L	7.731336108004605	0.5242857142857142	0.0	1.21	163.4	4.3866485306798264E-4	0.6281493623293924	0.5	0.2297010509533981	0.6888701517706577
I	7.30000420057763	0.5242857142857142	0.0	1.31	162.6	6.750798968157001E-4	0.6281493623293924	0.5	0.21248684412253915	0.6854974704890388
K	6.947833718192406	0.5242857142857142	1.0	-1.18	162.5	9.597919928630017E-4	0.6281493623293924	1.0	0.7649478037637647	0.6850758853288365
L	6.501239823684946	0.5242857142857142	0.0	1.21	163.4	0.0014993249975401302	0.6281493623293924	0.5	0.2297010509533981	0.6888701517706577
A	5.719942330588914	0.5242857142857142	0.0	-0.06	91.5	0.003269177471452167	0.6281493623293924	0.5	0.5149955016194101	0.3857504215851602
T	4.657649484044494	0.5242857142857142	0.0	-0.27	126.0	0.00939954976340307	0.6281493623293924	0.5	0.5670929049654543	0.5311973018549747
P	4.621348091792701	0.0	0.0	0.0	123.4	0.00974364967607988	0.5	0.5	0.5	0.5202360876897134
V	3.880633475833266	0.0	0.0	1.09	138.4	0.02022044312556759	0.5	0.5	0.2516182783929358	0.5834738617200675
L	3.2793324750407398	0.0	0.0	1.21	163.4	0.0362870527000122	0.5	0.5	0.2297010509533981	0.6888701517706577
I	3.5412779127823844	0.0	0.0	1.31	162.6	0.028160293862609764	0.5	0.5	0.21248684412253915	0.6854974704890388
A	3.973780069769259	0.0	0.0	-0.06	91.5	0.018455225609226855	0.5	0.5	0.5149955016194101	0.3857504215851602
S	3.667684117038345	0.17857142857142858	0.0	-0.5	102.0	0.024899711296332505	0.544524604169431	0.5	0.6224593312018546	0.4300168634064081
V	4.231095388426441	0.17857142857142858	0.0	1.09	138.4	0.014328177790087882	0.544524604169431	0.5	0.2516182783929358	0.5834738617200675
A	4.8529784401249	0.17857142857142858	0.0	-0.06	91.5	0.007744648162655632	0.544524604169431	0.5	0.5149955016194101	0.3857504215851602
Q	5.118157548771848	0.17857142857142858	0.0	-0.73	156.4	0.0059514122109031176	0.544524604169431	0.5	0.6748052725823135	0.6593591905564925
T	4.857005494785181	0.17857142857142858	0.0	-0.27	126.0	0.007713762849114958	0.544524604169431	0.5	0.5670929049654543	0.5311973018549747
G	5.038122041716143	0.17857142857142858	0.0	-0.41	67.5	0.0064441211343801985	0.544524604169431	0.5	0.6010878788483698	0.2845699831365936
M	5.448576112717763	0.17857142857142858	0.0	1.27	165.9	0.0042839949283990375	0.544524604169431	0.5	0.21925725208787172	0.6994097807757168
G	5.788892637755215	0.0	0.0	-0.41	67.5	0.003052026961215648	0.5	0.5	0.6010878788483698	0.2845699831365936
F	5.937539385500456	0.0	0.0	1.27	198.8	0.002631570599885502	0.5	0.5	0.21925725208787172	0.8381112984822935
V	5.455811424856588	0.0	0.0	1.09	138.4	0.004253242108838262	0.5	0.5	0.2516182783929358	0.5834738617200675
D	5.7820550981097725	0.0	-1.0	-0.8	135.2	0.00307290247739489	0.5	0.0	0.6899744811276125	0.5699831365935919
T	5.650816485924636	0.0	0.0	-0.27	126.0	0.003502336471457368	0.5	0.5	0.5670929049654543	0.5311973018549747
I	4.794515259319823	0.0	0.0	1.31	162.6	0.008207095301045686	0.5	0.5	0.21248684412253915	0.6854974704890388
M	5.07286224908454	0.0	0.0	1.27	165.9	0.006225464799125335	0.5	0.5	0.21925725208787172	0.6994097807757168
A	4.72061086479601	0.0	0.0	-0.06	91.5	0.008831051917085664	0.5	0.5	0.5149955016194101	0.3857504215851602
G	4.5867123092408555	0.0	0.0	-0.41	67.5	0.010083578480375222	0.5	0.5	0.6010878788483698	0.2845699831365936
G	4.102297681624339	0.0	0.0	-0.41	67.5	0.016265692998628012	0.5	0.5	0.6010878788483698	0.2845699831365936
V	4.3035653109654035	0.0	0.0	1.09	138.4	0.01333990984579192	0.5	0.5	0.2516182783929358	0.5834738617200675
S	4.69381725479839	0.0	0.0	-0.5	102.0	0.009068691274307317	0.5	0.5	0.6224593312018546	0.4300168634064081
A	4.390621194420834	0.0	0.0	-0.06	91.5	0.012241321306773245	0.5	0.5	0.5149955016194101	0.3857504215851602
I	4.5225137422046195	0.0	0.0	1.31	162.6	0.01074497727711532	0.5	0.5	0.21248684412253915	0.6854974704890388
D	4.628439357928915	0.0	-1.0	-0.8	135.2	0.009675465429608399	0.5	0.0	0.6899744811276125	0.5699831365935919
M	4.801048929133842	0.0	0.0	1.27	165.9	0.008154083461667683	0.5	0.5	0.21925725208787172	0.6994097807757168
A	4.495372838084744	0.0	0.0	-0.06	91.5	0.011037336373080464	0.5	0.5	0.5149955016194101	0.3857504215851602
A	3.5725667183172978	0.0	0.0	-0.06	91.5	0.027316529575424964	0.5	0.5	0.5149955016194101	0.3857504215851602
V	2.5020238122677054	0.0	0.0	1.09	138.4	0.07571642498824116	0.5	0.5	0.2516182783929358	0.5834738617200675
S	2.6256346779479363	0.0	0.0	-0.5	102.0	0.06750672746777242	0.5	0.5	0.6224593312018546	0.4300168634064081
I	2.5662388821793862	0.0	0.0	1.31	162.6	0.07134308898191244	0.5	0.5	0.21248684412253915	0.6854974704890388
A	2.6355039534036693	0.0	0.0	-0.06	91.5	0.06688810636999176	0.5	0.5	0.5149955016194101	0.3857504215851602
A	2.4507090167230605	0.99	0.0	-0.06	91.5	0.07938671562036514	0.7290879223493065	0.5	0.5149955016194101	0.3857504215851602
S	1.9920946450846526	0.99	0.0	-0.5	102.0	0.12003543538793571	0.7290879223493065	0.5	0.6224593312018546	0.4300168634064081
I	2.3349544855682045	0.99	0.0	1.31	162.6	0.0882691235144174	0.7290879223493065	0.5	0.21248684412253915	0.6854974704890388
W	2.3928440767581116	0.99	0.0	0.88	237.2	0.08372000157138282	0.7290879223493065	0.5	0.2931777789064324	1.0
L	2.776450297185106	0.99	0.0	1.21	163.4	0.05861010366042185	0.7290879223493065	0.5	0.2297010509533981	0.6888701517706577
P	2.3516481638995317	0.99	0.0	0.0	123.4	0.08693485672787171	0.7290879223493065	0.5	0.5	0.5202360876897134
S	1.6386699961320272	0.99	0.0	-0.5	102.0	0.16264611768088855	0.7290879223493065	0.5	0.6224593312018546	0.4300168634064081
I	1.5412002984625777	0.0	0.0	1.31	162.6	0.17636085444596583	0.5	0.5	0.21248684412253915	0.6854974704890388
L	1.2959702761319574	0.0	0.0	1.21	163.4	0.2148439940371083	0.5	0.5	0.2297010509533981	0.6888701517706577
F	0.7508459393761968	0.0	0.0	1.27	198.8	0.32063700281534313	0.5	0.5	0.21925725208787172	0.8381112984822935
G	0.24744417796610962	0.0	0.0	-0.41	67.5	0.43845267366709273	0.5	0.5	0.6010878788483698	0.2845699831365936
V	0.8749134794788582	0.0	0.0	1.09	138.4	0.29423293868731215	0.5	0.5	0.2516182783929358	0.5834738617200675
G	1.0630210788605834	0.0	0.0	-0.41	67.5	0.2567325460228913	0.5	0.5	0.6010878788483698	0.2845699831365936
L	1.415594879410373	0.0	0.0	1.21	163.4	0.19535309652792732	0.5	0.5	0.2297010509533981	0.6888701517706577
L	0.9705941570415644	0.0	0.0	1.21	163.4	0.2747620899505767	0.5	0.5	0.2297010509533981	0.6888701517706577
M	1.4735566783387228	0.0	0.0	1.27	165.9	0.18640261820864468	0.5	0.5	0.21925725208787172	0.6994097807757168
A	1.4825719134749762	0.0	0.0	-0.06	91.5	0.18503926121342262	0.5	0.5	0.5149955016194101	0.3857504215851602
L	2.595570611716369	0.0	0.0	1.21	163.4	0.06942403285081977	0.5	0.5	0.2297010509533981	0.6888701517706577
V	3.450092893196518	0.0	0.0	1.09	138.4	0.03076608920429602	0.5	0.5	0.2516182783929358	0.5834738617200675
P	3.4623151394571967	0.0	0.0	0.0	123.4	0.03040371026798916	0.5	0.5	0.5	0.5202360876897134
V	3.9491991615758164	0.17857142857142858	0.0	1.09	138.4	0.018905810471473883	0.544524604169431	0.5	0.2516182783929358	0.5834738617200675
V	3.8900091290868475	0.17857142857142858	0.0	1.09	138.4	0.020035529791373352	0.544524604169431	0.5	0.2516182783929358	0.5834738617200675
A	5.155382937589314	0.17857142857142858	0.0	-0.06	91.5	0.00573518864342859	0.544524604169431	0.5	0.5149955016194101	0.3857504215851602
Q	6.3913370277865305	0.17857142857142858	0.0	-0.73	156.4	0.0016732095033477057	0.544524604169431	0.5	0.6748052725823135	0.6593591905564925
L	7.120942925289356	0.17857142857142858	0.0	1.21	163.4	8.073521597475875E-4	0.544524604169431	0.5	0.2297010509533981	0.6888701517706577
N	7.551929983740621	0.17857142857142858	0.0	-0.48	138.3	5.248201415208875E-4	0.544524604169431	0.5	0.617747874769249	0.5830522765598651
G	8.836819632887181	0.5285714285714286	0.0	-0.41	67.5	1.452629649876247E-4	0.6291498587749624	0.5	0.6010878788483698	0.2845699831365936
A	9.211680037059342	0.5285714285714286	0.0	-0.06	91.5	9.985615094010303E-5	0.6291498587749624	0.5	0.5149955016194101	0.3857504215851602
G	9.983589099680007	0.7357142857142858	0.0	-0.41	67.5	4.614900073729444E-5	0.676057978528295	0.5	0.6010878788483698	0.2845699831365936
R	10.38885791401431	1.26	1.0	-0.84	196.1	3.077251344629772E-5	0.7790261077798122	1.0	0.6984652160025387	0.8267284991568297
Q	10.878369148370684	1.26	0.0	-0.73	156.4	1.8861495104882664E-5	0.7790261077798122	0.5	0.6748052725823135	0.6593591905564925
H	11.25488665375898	1.26	0.0	0.49	163.2	1.2943723002423191E-5	0.7790261077798122	0.5	0.37989356765690985	0.688026981450253
K	11.006063147699319	1.26	1.0	-1.18	162.5	1.6600466703819983E-5	0.7790261077798122	1.0	0.7649478037637647	0.6850758853288365
I	10.772913397685475	1.0914285714285714	0.0	1.31	162.6	2.095916877298265E-5	0.7486506354571684	0.5	0.21248684412253915	0.6854974704890388
P	9.576457154002892	0.9128571428571429	0.0	0.0	123.4	6.933737372272208E-5	0.7135844665658251	0.5	0.5	0.5202360876897134
F	8.488562631942767	0.9128571428571428	0.0	1.27	198.8	2.0576652213510904E-4	0.7135844665658251	0.5	0.21925725208787172	0.8381112984822935
E	7.946140184076651	0.5671428571428571	-1.0	-0.77	154.6	3.5390071600516215E-4	0.6381036433119189	0.0	0.6835208937363156	0.6517706576728499
V	6.653054010501281	0.5671428571428571	0.0	1.09	138.4	0.001288414024648299	0.6381036433119189	0.5	0.2516182783929358	0.5834738617200675
H	5.626334500796887	0.5671428571428571	0.0	0.49	163.2	0.003588827313734888	0.6381036433119189	0.5	0.37989356765690985	0.688026981450253
Q	4.729160814522858	0.5671428571428571	0.0	-0.73	156.4	0.008756527074990084	0.6381036433119189	0.5	0.6748052725823135	0.6593591905564925
G	3.7192151791558286	0.38571428571428573	0.0	-0.41	67.5	0.023678714888981323	0.5952505765163524	0.5	0.6010878788483698	0.2845699831365936
L	3.0436809778178486	0.38571428571428573	0.0	1.21	163.4	0.045491069046000754	0.5952505765163524	0.5	0.2297010509533981	0.6888701517706577
I	2.777408211418543	0.17857142857142858	0.0	1.31	162.6	0.058557273122987086	0.544524604169431	0.5	0.21248684412253915	0.6854974704890388
L	2.063965936236896	0.0	0.0	1.21	163.4	0.11264878947689871	0.5	0.5	0.2297010509533981	0.6888701517706577
A	1.933038181437738	0.0	0.0	-0.06	91.5	0.1264146805712515	0.5	0.5	0.5149955016194101	0.3857504215851602
L	0.8458228757148984	0.0	0.0	1.21	163.4	0.3003098381263084	0.5	0.5	0.2297010509533981	0.6888701517706577
L	0.6439846756152598	0.0	0.0	1.21	163.4	0.34434635430937466	0.5	0.5	0.2297010509533981	0.6888701517706577

>3mp7A
M	3.135809926678475	0.35000000000000003	0.0	1.27	165.9	0.04165406198506294	0.58661757891733	0.5	0.21925725208787172	0.6994097807757168
G	3.465777480613639	0.35000000000000003	0.0	-0.41	67.5	0.0303018085729454	0.58661757891733	0.5	0.6010878788483698	0.2845699831365936
A	4.8162469072150635	0.35000000000000003	0.0	-0.06	91.5	0.008032082691269649	0.58661757891733	0.5	0.5149955016194101	0.3857504215851602
R	5.452449293121473	0.35000000000000003	1.0	-0.84	196.1	0.0042675050073938126	0.58661757891733	1.0	0.6984652160025387	0.8267284991568297
D	5.575849036874004	1.0728571428571427	-1.0	-0.8	135.2	0.0037739611079773416	0.7451398855725164	0.0	0.6899744811276125	0.5699831365935919
I	5.27354244845673	1.0728571428571427	0.0	1.31	162.6	0.005099285842063761	0.7451398855725164	0.5	0.21248684412253915	0.6854974704890388
I	5.6710572656970815	1.0728571428571427	0.0	1.31	162.6	0.0034323999457320786	0.7451398855725164	0.5	0.21248684412253915	0.6854974704890388
Y	6.473270794901303	0.9042857142857142	0.0	0.33	209.8	0.0015417860363294844	0.711829421373561	0.5	0.4182406231581637	0.8844856661045533
A	6.838469485925609	1.2542857142857144	0.0	-0.06	91.5	0.0010705950597527103	0.7780408570787904	0.5	0.5149955016194101	0.3857504215851602
L	7.91025585329049	2.244285714285714	0.0	1.21	163.4	3.6682606974147713E-4	0.904156491534162	0.5	0.2297010509533981	0.6888701517706577
E	8.031738106570177	2.244285714285714	-1.0	-0.77	154.6	3.248772833480684E-4	0.904156491534162	0.0	0.6835208937363156	0.6517706576728499
R	8.590681824883898	1.5214285714285716	1.0	-0.84	196.1	1.8579481525327068E-4	0.8207487486761238	1.0	0.6984652160025387	0.8267284991568297
W	8.742112937903673	1.7028571428571428	0.0	0.88	237.2	1.596905558659545E-4	0.8459075259049541	0.5	0.2931777789064324	1.0
F	8.333998976215522	1.7028571428571428	0.0	1.27	198.8	2.4015184266690248E-4	0.8459075259049541	0.5	0.21925725208787172	0.8381112984822935
P	8.59290941566963	1.7028571428571426	0.0	0.0	123.4	1.8538147770386093E-4	0.845907525904954	0.5	0.5	0.5202360876897134
E	9.024809255395791	1.7028571428571426	-1.0	-0.77	154.6	1.203712749245911E-4	0.845907525904954	0.0	0.6835208937363156	0.6517706576728499
V	10.02662001630274	0.7128571428571429	0.0	1.09	138.4	4.420537266980329E-5	0.6710321762904499	0.5	0.2516182783929358	0.5834738617200675
E	10.219330119745894	1.237142857142857	-1.0	-0.77	154.6	3.645738266411236E-5	0.775066295672302	0.0	0.6835208937363156	0.6517706576728499
R	11.195605031902137	1.587142857142857	1.0	-0.84	196.1	1.3734237346629818E-5	0.8302137432853635	1.0	0.6984652160025387	0.8267284991568297
P	11.616102212065456	1.7557142857142856	0.0	0.0	123.4	9.019594038761625E-6	0.852672091834505	0.5	0.5	0.5202360876897134
K	12.08744161489599	1.7557142857142856	1.0	-1.18	162.5	5.62974030060559E-6	0.852672091834505	1.0	0.7649478037637647	0.6850758853288365
R	11.931735895239385	1.5742857142857143	1.0	-0.84	196.1	6.578245605348698E-6	0.8283937127204859	1.0	0.6984652160025387	0.8267284991568297
R	11.754648763252998	1.2242857142857144	1.0	-0.84	196.1	7.852672674890648E-6	0.7728168760124554	1.0	0.6984652160025387	0.8267284991568297
V	10.425397238624623	1.5742857142857143	0.0	1.09	138.4	2.966843394491825E-5	0.8283937127204859	0.5	0.2516182783929358	0.5834738617200675
P	9.273390664408158	1.2314285714285715	0.0	0.0	123.4	9.388081087846611E-5	0.7740685098717689	0.5	0.5	0.5202360876897134
L	9.019511899563238	1.2314285714285715	0.0	1.21	163.4	1.2101053894708613E-4	0.7740685098717689	0.5	0.2297010509533981	0.6888701517706577
R	8.044405160381736	0.8814285714285715	1.0	-0.84	196.1	3.2078931138346256E-4	0.707118168700837	1.0	0.6984652160025387	0.8267284991568297
E	7.75925124757595	0.8814285714285715	-1.0	-0.77	154.6	4.265939505918581E-4	0.707118168700837	0.0	0.6835208937363156	0.6517706576728499
R	6.7142989869952	1.8714285714285714	1.0	-0.84	196.1	0.0012119657052607202	0.8666234885642645	1.0	0.6984652160025387	0.8267284991568297
F	5.808313907263573	1.8714285714285714	0.0	1.27	198.8	0.002993500330843335	0.8666234885642645	0.5	0.21925725208787172	0.8381112984822935
M	4.656635468549309	1.5214285714285716	0.0	1.27	165.9	0.009408996161235694	0.8207487486761238	0.5	0.21925725208787172	0.6994097807757168
W	3.6770146856282566	1.3399999999999999	0.0	0.88	237.2	0.024674169198350193	0.7924899414403643	0.5	0.2931777789064324	1.0
T	2.619881924432104	0.99	0.0	-0.27	126.0	0.06786976306463133	0.7290879223493065	0.5	0.5670929049654543	0.5311973018549747
G	1.23661760325523	0.99	0.0	-0.41	67.5	0.225025289550006	0.7290879223493065	0.5	0.6010878788483698	0.2845699831365936
V	0.5661371583159629	0.99	0.0	1.09	138.4	0.36212863232831216	0.7290879223493065	0.5	0.2516182783929358	0.5834738617200675
A	0.36813942283937573	0.0	0.0	-0.06	91.5	0.40899067899127306	0.5	0.5	0.5149955016194101	0.3857504215851602
L	0.807497135651357	0.7228571428571428	0.0	1.21	163.4	0.3084240972093113	0.6732358688497664	0.5	0.2297010509533981	0.6888701517706577
I	1.1137316454523885	1.4457142857142855	0.0	1.31	162.6	0.24717584923737435	0.8093379819526282	0.5	0.21248684412253915	0.6854974704890388
L	2.2003088177869476	1.4457142857142855	0.0	1.21	163.4	0.09972276060838381	0.8093379819526282	0.5	0.2297010509533981	0.6888701517706577
Y	2.5158794650097236	1.4457142857142855	0.0	0.33	209.8	0.07475244105472012	0.8093379819526282	0.5	0.4182406231581637	0.8844856661045533
Y	2.7213834071308374	1.4457142857142855	0.0	0.33	209.8	0.061723299674318666	0.8093379819526282	0.5	0.4182406231581637	0.8844856661045533
V	2.9201267288088926	1.627142857142857	0.0	1.09	138.4	0.05116754795568412	0.835777862822739	0.5	0.2516182783929358	0.5834738617200675
L	2.4385765945467903	1.627142857142857	0.0	1.21	163.4	0.08027794426366042	0.835777862822739	0.5	0.2297010509533981	0.6888701517706577
A	2.945180295624603	0.9042857142857142	0.0	-0.06	91.5	0.04996479921256458	0.711829421373561	0.5	0.5149955016194101	0.3857504215851602
E	3.5889961546592617	0.18142857142857144	-1.0	-0.77	154.6	0.026883367564851213	0.5452331351519002	0.0	0.6835208937363156	0.6517706576728499
I	4.118173504297587	0.9042857142857142	0.0	1.31	162.6	0.016013603314150915	0.711829421373561	0.5	0.21248684412253915	0.6854974704890388
P	4.335865127125009	0.9042857142857142	0.0	0.0	123.4	0.012921396081569059	0.711829421373561	0.5	0.5	0.5202360876897134
V	5.6696296856710635	0.9042857142857142	0.0	1.09	138.4	0.003437286615769919	0.711829421373561	0.5	0.2516182783929358	0.5834738617200675
Y	6.716197473953933	0.7228571428571428	0.0	0.33	209.8	0.0012096697675987311	0.6732358688497664	0.5	0.4182406231581637	0.8844856661045533
G	7.3525511438279345	0.9042857142857142	0.0	-0.41	67.5	6.405445438527613E-4	0.711829421373561	0.5	0.6010878788483698	0.2845699831365936
I	7.639139517678263	1.2542857142857144	0.0	1.31	162.6	4.8101089167851274E-4	0.7780408570787904	0.5	0.21248684412253915	0.6854974704890388
P	9.150884482400546	1.2542857142857144	0.0	0.0	123.4	1.0611463322596215E-4	0.7780408570787904	0.5	0.5	0.5202360876897134
E	9.388536786609468	0.7100000000000001	-1.0	-0.77	154.6	8.367080380011771E-5	0.6704011598088686	0.0	0.6835208937363156	0.6517706576728499
R	8.872242710050966	0.7100000000000001	1.0	-0.84	196.1	1.4020808351988823E-4	0.6704011598088686	1.0	0.6984652160025387	0.8267284991568297
I	9.147999520524234	1.432857142857143	0.0	1.31	162.6	1.0642117929215988E-4	0.8073461013987367	0.5	0.21248684412253915	0.6854974704890388
Q	8.72063082308549	1.432857142857143	0.0	-0.73	156.4	1.6315759333018764E-4	0.8073461013987367	0.5	0.6748052725823135	0.6593591905564925
D	8.59527164802397	1.43	-1.0	-0.8	135.2	1.8494416129399838E-4	0.8069013157667836	0.0	0.6899744811276125	0.5699831365935919
Y	8.09284937332109	1.0799999999999998	0.0	0.33	209.8	3.0562397729616553E-4	0.7464939833376621	0.5	0.4182406231581637	0.8844856661045533
F	7.381663269696547	1.0799999999999998	0.0	1.27	198.8	6.221771862019443E-4	0.7464939833376621	0.5	0.21925725208787172	0.8381112984822935
Q	7.413445980537624	1.2514285714285713	0.0	-0.73	156.4	6.027253801381693E-4	0.7775470557611769	0.5	0.6748052725823135	0.6593591905564925
F	6.574352443715357	1.2514285714285713	0.0	1.27	198.8	0.0013937641364757392	0.7775470557611769	0.5	0.21925725208787172	0.8381112984822935
L	5.999513502668119	0.5285714285714286	0.0	1.21	163.4	0.0024738233973135015	0.6291498587749624	0.5	0.2297010509533981	0.6888701517706577
R	5.980640414397669	0.5285714285714286	1.0	-0.84	196.1	0.002520836637139867	0.6291498587749624	1.0	0.6984652160025387	0.8267284991568297
V	5.891657296865247	0.35000000000000003	0.0	1.09	138.4	0.002754784989235204	0.58661757891733	0.5	0.2516182783929358	0.5834738617200675
V	4.918001296513207	0.35000000000000003	0.0	1.09	138.4	0.007260631902018533	0.58661757891733	0.5	0.2516182783929358	0.5834738617200675
L	4.032275310061012	0.7000000000000001	0.0	1.21	163.4	0.01742492141309282	0.6681877721681662	0.5	0.2297010509533981	0.6888701517706577
A	4.142386661751345	0.35000000000000003	0.0	-0.06	91.5	0.015636510047091656	0.58661757891733	0.5	0.5149955016194101	0.3857504215851602
G	4.110916626681721	0.35000000000000003	0.0	-0.41	67.5	0.016128353678709906	0.58661757891733	0.5	0.6010878788483698	0.2845699831365936
R	3.8489889777435846	0.35000000000000003	1.0	-0.84	196.1	0.02085698158389737	0.58661757891733	1.0	0.6984652160025387	0.8267284991568297
N	4.010485864592832	0.35000000000000003	0.0	-0.48	138.3	0.01780193429514787	0.58661757891733	0.5	0.617747874769249	0.5830522765598651
G	4.474485411676479	0.35000000000000003	0.0	-0.41	67.5	0.011267677498659201	0.58661757891733	0.5	0.6010878788483698	0.2845699831365936
S	4.57652834618354	0.35000000000000003	0.0	-0.5	102.0	0.010185742624094996	0.58661757891733	0.5	0.6224593312018546	0.4300168634064081
I	4.203383730319455	0.0	0.0	1.31	162.6	0.014724859709028815	0.5	0.5	0.21248684412253915	0.6854974704890388
L	3.917136310845484	0.0	0.0	1.21	163.4	0.019509789219017915	0.5	0.5	0.2297010509533981	0.6888701517706577
T	4.0029545549332965	0.0	0.0	-0.27	126.0	0.01793409877764718	0.5	0.5	0.5670929049654543	0.5311973018549747
L	3.8159289232275353	0.0	0.0	1.21	163.4	0.021542936342516583	0.5	0.5	0.2297010509533981	0.6888701517706577
G	3.5707323002519407	0.0	0.0	-0.41	67.5	0.02736531296758571	0.5	0.5	0.6010878788483698	0.2845699831365936
I	3.3663012791953144	0.0	0.0	1.31	162.6	0.03336539484780343	0.5	0.5	0.21248684412253915	0.6854974704890388
G	2.672174569961513	0.0	0.0	-0.41	67.5	0.06463537470013925	0.5	0.5	0.6010878788483698	0.2845699831365936
P	2.008107810145216	0.0	0.0	0.0	123.4	0.11835427874117921	0.5	0.5	0.5	0.5202360876897134
I	1.9102104792521613	0.0	0.0	1.31	162.6	0.12895720774496888	0.5	0.5	0.21248684412253915	0.6854974704890388
V	1.5778819614165625	0.0	0.0	1.09	138.4	0.17109565712512398	0.5	0.5	0.2516182783929358	0.5834738617200675
T	1.4162321499367345	0.0	0.0	-0.27	126.0	0.19525294325291453	0.5	0.5	0.5670929049654543	0.5311973018549747
A	1.4968188458311116	0.0	0.0	-0.06	91.5	0.18290046107058577	0.5	0.5	0.5149955016194101	0.3857504215851602
G	2.2811732445361366	0.0	0.0	-0.41	67.5	0.09269423372656904	0.5	0.5	0.6010878788483698	0.2845699831365936
I	2.4314728162525214	0.17857142857142858	0.0	1.31	162.6	0.08080400664092069	0.544524604169431	0.5	0.21248684412253915	0.6854974704890388
I	3.1621244384265315	0.17857142857142858	0.0	1.31	162.6	0.04061619077056988	0.544524604169431	0.5	0.21248684412253915	0.6854974704890388
L	2.856484222828176	0.17857142857142858	0.0	1.21	163.4	0.05434710571995982	0.544524604169431	0.5	0.2297010509533981	0.6888701517706577
Q	2.520260333333868	0.17857142857142858	0.0	-0.73	156.4	0.07445000433714366	0.544524604169431	0.5	0.6748052725823135	0.6593591905564925
L	2.8586325105980266	0.17857142857142858	0.0	1.21	163.4	0.05423680334203196	0.544524604169431	0.5	0.2297010509533981	0.6888701517706577
L	2.4935241399110226	0.17857142857142858	0.0	1.21	163.4	0.07631341066470754	0.544524604169431	0.5	0.2297010509533981	0.6888701517706577
V	3.05106737764508	0.36	0.0	1.09	138.4	0.04517141410723913	0.5890404340586651	0.5	0.2516182783929358	0.5834738617200675
G	3.340454325379968	0.18142857142857144	0.0	-0.41	67.5	0.034209144114410006	0.5452331351519002	0.5	0.6010878788483698	0.2845699831365936
S	3.515061804486477	0.18142857142857144	0.0	-0.5	102.0	0.028886701662124925	0.5452331351519002	0.5	0.6224593312018546	0.4300168634064081
E	4.0780226463882965	0.7057142857142856	-1.0	-0.77	154.6	0.016658716601652745	0.6694534829881146	0.0	0.6835208937363156	0.6517706576728499
I	4.539758401758885	0.7057142857142856	0.0	1.31	162.6	0.010563212833816449	0.6694534829881146	0.5	0.21248684412253915	0.6854974704890388
I	5.084022051345478	0.7057142857142856	0.0	1.31	162.6	0.006156801433900183	0.6694534829881146	0.5	0.21248684412253915	0.6854974704890388
K	4.79865441700467	0.7057142857142856	1.0	-1.18	162.5	0.008173472129889281	0.6694534829881146	1.0	0.7649478037637647	0.6850758853288365
L	5.101158382706824	0.5242857142857142	0.0	1.21	163.4	0.0060528284500831475	0.6281493623293924	0.5	0.2297010509533981	0.6888701517706577
D	5.252116734185297	0.5242857142857142	-1.0	-0.8	135.2	0.005209145259549075	0.6281493623293924	0.0	0.6899744811276125	0.5699831365935919

>3nymA
S	5.909444312781808	0.0	0.0	-0.5	102.0	0.0027063502262517636	0.5	0.5	0.6224593312018546	0.4300168634064081
N	6.363219937570168	0.18142857142857144	0.0	-0.48	138.3	0.0017208408166150546	0.5452331351519002	0.5	0.617747874769249	0.5830522765598651
A	7.085071876942202	0.18142857142857144	0.0	-0.06	91.5	8.368137434180412E-4	0.5452331351519002	0.5	0.5149955016194101	0.3857504215851602
M	7.994778224356661	0.18142857142857144	0.0	1.27	165.9	3.3710524170749157E-4	0.5452331351519002	0.5	0.21925725208787172	0.6994097807757168
E	8.530653715293294	0.18142857142857144	-1.0	-0.77	154.6	1.9728700293064616E-4	0.5452331351519002	0.0	0.6835208937363156	0.6517706576728499
T	8.821341238041402	0.18142857142857144	0.0	-0.27	126.0	1.475285594578768E-4	0.5452331351519002	0.5	0.5670929049654543	0.5311973018549747
L	9.128518482465243	0.18142857142857144	0.0	1.21	163.4	1.0851447292936633E-4	0.5452331351519002	0.5	0.2297010509533981	0.6888701517706577
N	10.114749173232713	0.7057142857142856	0.0	-0.48	138.3	4.047647363569773E-5	0.6694534829881146	0.5	0.617747874769249	0.5830522765598651
D	10.248281289680012	1.0485714285714285	-1.0	-0.8	135.2	3.54170679911503E-5	0.7405004799128301	0.0	0.6899744811276125	0.5699831365935919
I	10.020084936618996	1.0485714285714285	0.0	1.31	162.6	4.449519141147551E-5	0.7405004799128301	0.5	0.21248684412253915	0.6854974704890388
K	8.758465407286419	1.0485714285714285	1.0	-1.18	162.5	1.5710086282894054E-4	0.7405004799128301	1.0	0.7649478037637647	0.6850758853288365
K	8.182166158593517	1.0485714285714285	1.0	-1.18	162.5	2.795174833332137E-4	0.7405004799128301	1.0	0.7649478037637647	0.6850758853288365
I	7.791257363629324	1.0485714285714285	0.0	1.31	162.6	4.1316207396402405E-4	0.7405004799128301	0.5	0.21248684412253915	0.6854974704890388
L	6.670215755683085	1.0485714285714285	0.0	1.21	163.4	0.0012665190117194802	0.7405004799128301	0.5	0.2297010509533981	0.6888701517706577
I	5.755897526490278	0.5242857142857142	0.0	1.31	162.6	0.0031540857696821245	0.6281493623293924	0.5	0.21248684412253915	0.6854974704890388
N	5.867350215239227	0.0	0.0	-0.48	138.3	0.0028223749134601572	0.5	0.5	0.617747874769249	0.5830522765598651
V	4.745917512131207	0.7228571428571428	0.0	1.09	138.4	0.008612272273937127	0.6732358688497664	0.5	0.2516182783929358	0.5834738617200675
G	4.448088033782431	0.9014285714285714	0.0	-0.41	67.5	0.011565589350534089	0.7112429859996209	0.5	0.6010878788483698	0.2845699831365936
L	5.3774792386301336	0.9014285714285714	0.0	1.21	163.4	0.004598210589230489	0.7112429859996209	0.5	0.2297010509533981	0.6888701517706577
Y	6.244593550953054	0.9014285714285714	0.0	0.33	209.8	0.0019371594322213914	0.7112429859996209	0.5	0.4182406231581637	0.8844856661045533
Q	6.913573850001711	0.9014285714285714	0.0	-0.73	156.4	9.93210875492534E-4	0.7112429859996209	0.5	0.6748052725823135	0.6593591905564925
G	7.6641689183864905	0.9014285714285714	0.0	-0.41	67.5	4.691264756691016E-4	0.7112429859996209	0.5	0.6010878788483698	0.2845699831365936
F	8.921566074403927	0.9014285714285714	0.0	1.27	198.8	1.3346122863178156E-4	0.7112429859996209	0.5	0.21925725208787172	0.8381112984822935
D	10.006222133650802	0.17857142857142858	-1.0	-0.8	135.2	4.511628676862056E-5	0.544524604169431	0.0	0.6899744811276125	0.5699831365935919
L	10.27956285494568	0.0	0.0	1.21	163.4	3.432635327005329E-5	0.5	0.5	0.2297010509533981	0.6888701517706577
T	10.560936716865129	0.5242857142857142	0.0	-0.27	126.0	2.590789977618968E-5	0.6281493623293924	0.5	0.5670929049654543	0.5311973018549747
D	11.159335644060139	0.5242857142857142	-1.0	-0.8	135.2	1.424150619200315E-5	0.6281493623293924	0.0	0.6899744811276125	0.5699831365935919
P	12.249722842691913	0.5242857142857142	0.0	0.0	123.4	4.7864208962966615E-6	0.6281493623293924	0.5	0.5	0.5202360876897134
K	12.800148592725588	0.7057142857142856	1.0	-1.18	162.5	2.7603547522181415E-6	0.6694534829881146	1.0	0.7649478037637647	0.6850758853288365
V	12.129139136757587	0.887142857142857	0.0	1.09	138.4	5.399822168961066E-6	0.7083002068707679	0.5	0.2516182783929358	0.5834738617200675
S	11.642862201326007	0.887142857142857	0.0	-0.5	102.0	8.781432727755778E-6	0.7083002068707679	0.5	0.6224593312018546	0.4300168634064081
E	12.236376562012378	0.887142857142857	-1.0	-0.77	154.6	4.850729690031308E-6	0.7083002068707679	0.0	0.6835208937363156	0.6517706576728499
E	11.699528421131806	0.5700000000000001	-1.0	-0.77	154.6	8.29766242116392E-6	0.638763175148842	0.0	0.6835208937363156	0.6517706576728499
V	12.159846853660838	0.7514285714285714	0.0	1.09	138.4	5.236526871232883E-6	0.6794898980275484	0.5	0.2516182783929358	0.5834738617200675
N	11.640336037616777	0.7514285714285714	0.0	-0.48	138.3	8.803643911758918E-6	0.6794898980275484	0.5	0.617747874769249	0.5830522765598651
H	10.934979122549493	0.57	0.0	0.49	163.2	1.7823425151108907E-5	0.638763175148842	0.5	0.37989356765690985	0.688026981450253
E	10.429103217515017	0.3885714285714285	-1.0	-0.77	154.6	2.9558690084696693E-5	0.59593875255823	0.0	0.6835208937363156	0.6517706576728499
T	10.633619205279938	0.3885714285714285	0.0	-0.27	126.0	2.409169705741565E-5	0.59593875255823	0.5	0.5670929049654543	0.5311973018549747
A	10.83178659967891	0.9128571428571428	0.0	-0.06	91.5	1.976087943611482E-5	0.7135844665658251	0.5	0.5149955016194101	0.3857504215851602
N	10.683212203241073	1.6957142857142855	0.0	-0.48	138.3	2.2926086905350473E-5	0.844974166734144	0.5	0.617747874769249	0.5830522765598651
M	10.682109321992368	1.5142857142857142	0.0	1.27	165.9	2.295138502428351E-5	0.8196954811939435	0.5	0.21925725208787172	0.6994097807757168
K	11.084777890748686	2.0385714285714287	1.0	-1.18	162.5	1.5343889601338034E-5	0.8847877216865995	1.0	0.7649478037637647	0.6850758853288365
W	11.76343734495278	2.0385714285714287	0.0	0.88	237.2	7.783961735063905E-6	0.8847877216865995	0.5	0.2931777789064324	1.0
I	11.94193591527926	2.761428571428571	0.0	1.31	162.6	6.511488844229696E-6	0.9405555568838476	0.5	0.21248684412253915	0.6854974704890388
K	11.328123875225991	2.761428571428571	1.0	-1.18	162.5	1.2029652615153097E-5	0.9405555568838476	1.0	0.7649478037637647	0.6850758853288365
D	10.984804264984941	2.237142857142857	-1.0	-0.8	135.2	1.6957145962614995E-5	0.9035357197499445	0.0	0.6899744811276125	0.5699831365935919
Y	11.174521886409124	1.247142857142857	0.0	0.33	209.8	1.4026868158656391E-5	0.7768048842427615	0.5	0.4182406231581637	0.8844856661045533
T	11.78342855194511	1.247142857142857	0.0	-0.27	126.0	7.62989723057661E-6	0.7768048842427615	0.5	0.5670929049654543	0.5311973018549747
S	11.088846129794558	0.7228571428571428	0.0	-0.5	102.0	1.5281594745619742E-5	0.6732358688497664	0.5	0.6224593312018546	0.4300168634064081
D	11.287805130204024	1.7128571428571426	-1.0	-0.8	135.2	1.2524577365224943E-5	0.8472065016604992	0.0	0.6899744811276125	0.5699831365935919
G	11.777979273119971	0.99	0.0	-0.41	67.5	7.671587837765337E-6	0.7290879223493065	0.5	0.6010878788483698	0.2845699831365936
N	12.417380231453034	0.99	0.0	-0.48	138.3	4.04760876715482E-6	0.7290879223493065	0.5	0.617747874769249	0.5830522765598651
W	12.322962342485987	1.1714285714285713	0.0	0.88	237.2	4.448396824341394E-6	0.7634031396496345	0.5	0.2931777789064324	1.0
D	12.514392543059078	1.1714285714285713	-1.0	-0.8	135.2	3.6733877961658834E-6	0.7634031396496345	0.0	0.6899744811276125	0.5699831365935919
N	13.344451339484955	1.6957142857142855	0.0	-0.48	138.3	1.601687269148222E-6	0.844974166734144	0.5	0.617747874769249	0.5830522765598651
E	13.54464556786754	1.877142857142857	-1.0	-0.77	154.6	1.3110963282825239E-6	0.8672826043154213	0.0	0.6835208937363156	0.6517706576728499
F	13.265943705058337	0.887142857142857	0.0	1.27	198.8	1.7324994252554404E-6	0.7083002068707679	0.5	0.21925725208787172	0.8381112984822935
K	13.384445908531251	0.887142857142857	1.0	-1.18	162.5	1.538892667185543E-6	0.7083002068707679	1.0	0.7649478037637647	0.6850758853288365
E	13.016755783757784	1.4114285714285713	-1.0	-0.77	154.6	2.2227664115970214E-6	0.8039911690754448	0.0	0.6835208937363156	0.6517706576728499
D	12.51138513345261	1.23	-1.0	-0.8	135.2	3.684451765795238E-6	0.7738185742694538	0.0	0.6899744811276125	0.5699831365935919
L	12.390856985583078	1.23	0.0	1.21	163.4	4.156400419619288E-6	0.7738185742694538	0.5	0.2297010509533981	0.6888701517706577
K	12.375154234309466	0.7057142857142856	1.0	-1.18	162.5	4.222182191870871E-6	0.6694534829881146	1.0	0.7649478037637647	0.6850758853288365
N	11.758928119271179	0.5242857142857142	0.0	-0.48	138.3	7.819140355302956E-6	0.6281493623293924	0.5	0.617747874769249	0.5830522765598651
F	11.075751672322017	1.247142857142857	0.0	1.27	198.8	1.5483011684747083E-5	0.7768048842427615	0.5	0.21925725208787172	0.8381112984822935
L	9.515219683533015	1.247142857142857	0.0	1.21	163.4	7.371579978354692E-5	0.7768048842427615	0.5	0.2297010509533981	0.6888701517706577
D	9.100624421475484	0.9042857142857142	-1.0	-0.8	135.2	1.1158365142538429E-4	0.711829421373561	0.0	0.6899744811276125	0.5699831365935919
Y	7.858104710558504	0.9042857142857142	0.0	0.33	209.8	3.8645650117086205E-4	0.711829421373561	0.5	0.4182406231581637	0.8844856661045533
M	7.00852786802327	0.9042857142857142	0.0	1.27	165.9	9.033218923296671E-4	0.711829421373561	0.5	0.21925725208787172	0.6994097807757168
E	6.716725333148174	1.082857142857143	-1.0	-0.77	154.6	0.001209032172594715	0.7470342902094931	0.0	0.6835208937363156	0.6517706576728499
V	6.957701392222532	1.082857142857143	0.0	1.09	138.4	9.503766096412569E-4	0.7470342902094931	0.5	0.2516182783929358	0.5834738617200675
C	7.148391777594732	0.36	0.0	1.36	102.4	7.855098220926893E-4	0.5890404340586651	0.5	0.20424030228409173	0.43170320404721757
Q	6.533688312235977	0.36	0.0	-0.73	156.4	0.0014515245062806104	0.5890404340586651	0.5	0.6748052725823135	0.6593591905564925
L	7.290832099556507	0.17857142857142858	0.0	1.21	163.4	6.812960432917015E-4	0.544524604169431	0.5	0.2297010509533981	0.6888701517706577
A	8.043568924670947	0.17857142857142858	0.0	-0.06	91.5	3.2105759289358105E-4	0.544524604169431	0.5	0.5149955016194101	0.3857504215851602
L	8.088973943832695	0.7028571428571428	0.0	1.21	163.4	3.068103354154639E-4	0.668820932832906	0.5	0.2297010509533981	0.6888701517706577
N	8.917534824610748	0.5242857142857142	0.0	-0.48	138.3	1.3400025783849578E-4	0.6281493623293924	0.5	0.617747874769249	0.5830522765598651
D	9.823350276175557	0.5242857142857142	-1.0	-0.8	135.2	5.416885495557189E-5	0.6281493623293924	0.0	0.6899744811276125	0.5699831365935919
K	9.900625872390528	1.0485714285714285	1.0	-1.18	162.5	5.0140774709661606E-5	0.7405004799128301	1.0	0.7649478037637647	0.6850758853288365
N	9.774888470423786	1.0485714285714285	0.0	-0.48	138.3	5.6858471693788104E-5	0.7405004799128301	0.5	0.617747874769249	0.5830522765598651
F	9.315769488391183	1.0485714285714285	0.0	1.27	198.8	8.998572798368798E-5	0.7405004799128301	0.5	0.21925725208787172	0.8381112984822935
K	8.56635761235404	1.0485714285714285	1.0	-1.18	162.5	1.90368669680141E-4	0.7405004799128301	1.0	0.7649478037637647	0.6850758853288365
I	8.325765664406457	0.5242857142857142	0.0	1.31	162.6	2.421367689511289E-4	0.6281493623293924	0.5	0.21248684412253915	0.6854974704890388
A	7.5564210877444005	0.5242857142857142	0.0	-0.06	91.5	5.224696332936096E-4	0.6281493623293924	0.5	0.5149955016194101	0.3857504215851602
S	6.926613905062505	0.5242857142857142	0.0	-0.5	102.0	9.803560441047354E-4	0.6281493623293924	0.5	0.6224593312018546	0.4300168634064081
N	5.522818560835361	0.0	0.0	-0.48	138.3	0.003978679984737221	0.5	0.5	0.617747874769249	0.5830522765598651
S	4.3226006757814	0.0	0.0	-0.5	102.0	0.01309167428751723	0.5	0.5	0.6224593312018546	0.4300168634064081
L	3.754018434074688	0.0	0.0	1.21	163.4	0.02288733114940933	0.5	0.5	0.2297010509533981	0.6888701517706577
F	3.745487621671025	0.0	0.0	1.27	198.8	0.02307888849008688	0.5	0.5	0.21925725208787172	0.8381112984822935
M	3.626011895057099	0.0	0.0	1.27	165.9	0.02593178514407035	0.5	0.5	0.21925725208787172	0.6994097807757168
A	3.6967164382375484	0.7228571428571428	0.0	-0.06	91.5	0.024204453500690448	0.6732358688497664	0.5	0.5149955016194101	0.3857504215851602
M	3.5429124576494684	0.7228571428571428	0.0	1.27	165.9	0.02811559527984442	0.6732358688497664	0.5	0.21925725208787172	0.6994097807757168
I	3.4197494099719923	0.7228571428571428	0.0	1.31	162.6	0.03168391559023753	0.6732358688497664	0.5	0.21248684412253915	0.6854974704890388
Y	3.0818161505737103	0.7228571428571428	0.0	0.33	209.8	0.04386358369220078	0.6732358688497664	0.5	0.4182406231581637	0.8844856661045533
A	2.364941846740136	0.7228571428571428	0.0	-0.06	91.5	0.08588541965220764	0.6732358688497664	0.5	0.5149955016194101	0.3857504215851602
G	1.884608311621513	0.7228571428571428	0.0	-0.41	67.5	0.131860449498154	0.6732358688497664	0.5	0.6010878788483698	0.2845699831365936
N	2.0152313185855424	0.7228571428571428	0.0	-0.48	138.3	0.11761298371948237	0.6732358688497664	0.5	0.617747874769249	0.5830522765598651
L	2.172262411612748	0.0	0.0	1.21	163.4	0.10226913409019422	0.5	0.5	0.2297010509533981	0.6888701517706577
S	1.9585931688750482	0.0	0.0	-0.5	102.0	0.12361937962759695	0.5	0.5	0.6224593312018546	0.4300168634064081
L	1.7541792538067544	0.0	0.0	1.21	163.4	0.14752084696312884	0.5	0.5	0.2297010509533981	0.6888701517706577
I	1.6334501799326078	0.0	0.0	1.31	162.6	0.1633582691864609	0.5	0.5	0.21248684412253915	0.6854974704890388

>3o0rB
M	4.231751415794948	0.0	0.0	1.27	165.9	0.01431891574490618	0.5	0.5	0.21925725208787172	0.6994097807757168
M	4.33557978177198	0.0	0.0	1.27	165.9	0.012925036005801083	0.5	0.5	0.21925725208787172	0.6994097807757168
S	4.799174661423194	0.0	0.0	-0.5	102.0	0.008169255760835936	0.5	0.5	0.6224593312018546	0.4300168634064081
P	5.716439072328862	0.0	0.0	0.0	123.4	0.003280612690888418	0.5	0.5	0.5	0.5202360876897134
N	6.785382447719471	0.0	0.0	-0.48	138.3	0.0011288995334898244	0.5	0.5	0.617747874769249	0.5830522765598651
G	7.3116251130508765	0.5242857142857142	0.0	-0.41	67.5	6.672854642326698E-4	0.6281493623293924	0.5	0.6010878788483698	0.2845699831365936
S	7.694373853147031	0.5242857142857142	0.0	-0.5	102.0	4.551747569579989E-4	0.6281493623293924	0.5	0.6224593312018546	0.4300168634064081
L	7.936701090856051	0.5242857142857142	0.0	1.21	163.4	3.5725583416623685E-4	0.6281493623293924	0.5	0.2297010509533981	0.6888701517706577
K	8.31011220472585	0.5242857142857142	1.0	-1.18	162.5	2.4595592840503944E-4	0.6281493623293924	1.0	0.7649478037637647	0.6850758853288365
F	8.679423927722347	0.7028571428571428	0.0	1.27	198.8	1.7002008815703018E-4	0.668820932832906	0.5	0.21925725208787172	0.8381112984822935
A	8.53069692899151	0.7028571428571428	0.0	-0.06	91.5	1.9727847929573716E-4	0.668820932832906	0.5	0.5149955016194101	0.3857504215851602
S	7.6539732539532785	0.7028571428571428	0.0	-0.5	102.0	4.7393171965137704E-4	0.668820932832906	0.5	0.6224593312018546	0.4300168634064081
Q	7.1837263472675765	0.17857142857142858	0.0	-0.73	156.4	7.582594910843232E-4	0.544524604169431	0.5	0.6748052725823135	0.6593591905564925
A	6.409023129258157	0.7028571428571428	0.0	-0.06	91.5	0.0016439253230602358	0.668820932832906	0.5	0.5149955016194101	0.3857504215851602
V	6.073398283148727	0.7028571428571428	0.0	1.09	138.4	0.0022980393708023072	0.668820932832906	0.5	0.2516182783929358	0.5834738617200675
A	5.296110969412645	1.4257142857142857	0.0	-0.06	91.5	0.004986058804225868	0.8062326734062117	0.5	0.5149955016194101	0.3857504215851602
K	5.286018263322287	1.247142857142857	1.0	-1.18	162.5	0.005036381705282422	0.7768048842427615	1.0	0.7649478037637647	0.6850758853288365
P	4.378280013391995	1.247142857142857	0.0	0.0	123.4	0.012391446117358762	0.7768048842427615	0.5	0.5	0.5202360876897134
Y	3.8752920193843363	1.247142857142857	0.0	0.33	209.8	0.020326537438196235	0.7768048842427615	0.5	0.4182406231581637	0.8844856661045533
F	3.144431598122241	1.247142857142857	0.0	1.27	198.8	0.04131125028844573	0.7768048842427615	0.5	0.21925725208787172	0.8381112984822935
V	2.4723391845185394	0.7228571428571428	0.0	1.09	138.4	0.07782019951813068	0.6732358688497664	0.5	0.2516182783929358	0.5834738617200675
F	1.9297804898478597	0.7228571428571428	0.0	1.27	198.8	0.12677487856564063	0.6732358688497664	0.5	0.21925725208787172	0.8381112984822935
A	1.4369039154721475	0.0	0.0	-0.06	91.5	0.19202525291110006	0.5	0.5	0.5149955016194101	0.3857504215851602
L	0.698272461294009	0.0	0.0	1.21	163.4	0.33219535662519095	0.5	0.5	0.2297010509533981	0.6888701517706577
I	0.05637045526907558	0.0	0.0	1.31	162.6	0.485911116754587	0.5	0.5	0.21248684412253915	0.6854974704890388
L	0.13773796788506276	0.0	0.0	1.21	163.4	0.46561984515214194	0.5	0.5	0.2297010509533981	0.6888701517706577
F	-0.3724123456988173	0.17857142857142858	0.0	1.27	198.8	0.592041757339977	0.544524604169431	0.5	0.21925725208787172	0.8381112984822935
V	-0.2358003024263975	0.17857142857142858	0.0	1.09	138.4	0.5586784417319891	0.544524604169431	0.5	0.2516182783929358	0.5834738617200675
G	0.08987501726582403	0.17857142857142858	0.0	-0.41	67.5	0.4775463577921438	0.544524604169431	0.5	0.6010878788483698	0.2845699831365936
Q	0.49534141669846976	0.17857142857142858	0.0	-0.73	156.4	0.37863607610214733	0.544524604169431	0.5	0.6748052725823135	0.6593591905564925
I	0.5653209482292376	0.17857142857142858	0.0	1.31	162.6	0.36231719111754335	0.544524604169431	0.5	0.21248684412253915	0.6854974704890388
L	1.1213800600081112	0.17857142857142858	0.0	1.21	163.4	0.2457553863277433	0.544524604169431	0.5	0.2297010509533981	0.6888701517706577
F	1.352903179565097	0.17857142857142858	0.0	1.27	198.8	0.20539614275424511	0.544524604169431	0.5	0.21925725208787172	0.8381112984822935
G	1.3464785910893622	0.0	0.0	-0.41	67.5	0.20644667537348071	0.5	0.5	0.6010878788483698	0.2845699831365936
L	1.7781667921233049	0.0	0.0	1.21	163.4	0.14452964575892213	0.5	0.5	0.2297010509533981	0.6888701517706577
I	2.5988785887828887	0.0	0.0	1.31	162.6	0.06921062734286287	0.5	0.5	0.21248684412253915	0.6854974704890388
M	3.3545404898310065	0.17857142857142858	0.0	1.27	165.9	0.03374679425542282	0.544524604169431	0.5	0.21925725208787172	0.6994097807757168
G	3.3213111625807294	0.9014285714285714	0.0	-0.41	67.5	0.03484728336073495	0.7112429859996209	0.5	0.6010878788483698	0.2845699831365936
L	2.8456627678185993	0.9014285714285714	0.0	1.21	163.4	0.05490594776965585	0.7112429859996209	0.5	0.2297010509533981	0.6888701517706577
Q	2.9688476422535506	0.9014285714285714	0.0	-0.73	156.4	0.04885324131855884	0.7112429859996209	0.5	0.6748052725823135	0.6593591905564925
Y	3.9219690962658427	0.9014285714285714	0.0	0.33	209.8	0.01941755646006893	0.7112429859996209	0.5	0.4182406231581637	0.8844856661045533
V	4.415715719816898	0.9014285714285714	0.0	1.09	138.4	0.01194157620331926	0.7112429859996209	0.5	0.2516182783929358	0.5834738617200675
V	4.088728298550308	0.9014285714285714	0.0	1.09	138.4	0.016484249575265952	0.7112429859996209	0.5	0.2516182783929358	0.5834738617200675
G	5.063351502059277	0.7228571428571428	0.0	-0.41	67.5	0.006284582196933175	0.6732358688497664	0.5	0.6010878788483698	0.2845699831365936
D	4.869439846654739	0.0	-1.0	-0.8	135.2	0.007619167340658373	0.5	0.0	0.6899744811276125	0.5699831365935919
F	5.145501782369681	0.0	0.0	1.27	198.8	0.005791809990545516	0.5	0.5	0.21925725208787172	0.8381112984822935
L	4.616301437825742	0.0	0.0	1.21	163.4	0.009792464052246208	0.5	0.5	0.2297010509533981	0.6888701517706577
F	4.828139492769745	0.0	0.0	1.27	198.8	0.007937879971915307	0.5	0.5	0.21925725208787172	0.8381112984822935
P	4.4487547012554565	0.0	0.0	0.0	123.4	0.011557970604777257	0.5	0.5	0.5	0.5202360876897134
A	4.446413779569308	0.0	0.0	-0.06	91.5	0.011584744794350121	0.5	0.5	0.5149955016194101	0.3857504215851602
I	4.289876295053695	0.0	0.0	1.31	162.6	0.01352128958068588	0.5	0.5	0.21248684412253915	0.6854974704890388
P	4.9241383415548015	0.0	0.0	0.0	123.4	0.0072165301028896955	0.5	0.5	0.5	0.5202360876897134
F	4.809088090897355	0.0	0.0	1.27	198.8	0.008089322398030507	0.5	0.5	0.21925725208787172	0.8381112984822935
N	5.171589260301541	0.35000000000000003	0.0	-0.48	138.3	0.005643511748299357	0.58661757891733	0.5	0.617747874769249	0.5830522765598651
V	5.636788484479592	0.35000000000000003	0.0	1.09	138.4	0.0035516377485202977	0.58661757891733	0.5	0.2516182783929358	0.5834738617200675
A	5.919144758895181	0.35000000000000003	0.0	-0.06	91.5	0.0026802943680047653	0.58661757891733	0.5	0.5149955016194101	0.3857504215851602
R	6.119712370166347	0.5571428571428572	1.0	-0.84	196.1	0.002194263017176512	0.6357911951701147	1.0	0.6984652160025387	0.8267284991568297
M	5.53740018688247	0.5571428571428572	0.0	1.27	165.9	0.00392131114036276	0.6357911951701147	0.5	0.21925725208787172	0.6994097807757168
V	4.947636698409983	0.5571428571428572	0.0	1.09	138.4	0.007050111971173445	0.6357911951701147	0.5	0.2516182783929358	0.5834738617200675
H	4.020537822883343	0.5571428571428572	0.0	0.49	163.2	0.01762702481392464	0.6357911951701147	0.5	0.37989356765690985	0.688026981450253
T	2.704655259822719	0.20714285714285713	0.0	-0.27	126.0	0.06269921804518719	0.5516013362207843	0.5	0.5670929049654543	0.5311973018549747
N	2.2494855796733284	0.20714285714285713	0.0	-0.48	138.3	0.09539384697668252	0.5516013362207843	0.5	0.617747874769249	0.5830522765598651
L	1.505409486577355	0.20714285714285713	0.0	1.21	163.4	0.18162010368307768	0.5516013362207843	0.5	0.2297010509533981	0.6888701517706577
L	1.1792991260245782	0.99	0.0	1.21	163.4	0.2351782386425263	0.7290879223493065	0.5	0.2297010509533981	0.6888701517706577
I	1.0045594547562087	0.99	0.0	1.31	162.6	0.26804592311562525	0.7290879223493065	0.5	0.21248684412253915	0.6854974704890388
V	1.2374993895651305	0.99	0.0	1.09	138.4	0.22487155308407136	0.7290879223493065	0.5	0.2516182783929358	0.5834738617200675
W	1.1365559693910794	0.99	0.0	0.88	237.2	0.24295325019757563	0.7290879223493065	0.5	0.2931777789064324	1.0
L	1.0357889141768593	0.99	0.0	1.21	163.4	0.261963342644845	0.7290879223493065	0.5	0.2297010509533981	0.6888701517706577
L	0.12374722653064163	0.99	0.0	1.21	163.4	0.4691026119182051	0.7290879223493065	0.5	0.2297010509533981	0.6888701517706577
F	-0.2551056413580528	0.99	0.0	1.27	198.8	0.5634327717049361	0.7290879223493065	0.5	0.21925725208787172	0.8381112984822935
G	-1.2706287576138577	0.0	0.0	-0.41	67.5	0.7808503618476254	0.5	0.5	0.6010878788483698	0.2845699831365936
F	-0.763655999255882	0.0	0.0	1.27	198.8	0.6821469639789784	0.5	0.5	0.21925725208787172	0.8381112984822935
M	0.5983697017447374	0.0	0.0	1.27	165.9	0.3547167688312255	0.5	0.5	0.21925725208787172	0.6994097807757168
G	2.1246253935572903	0.7228571428571428	0.0	-0.41	67.5	0.1067263020889585	0.6732358688497664	0.5	0.6010878788483698	0.2845699831365936
A	3.483670717638724	1.4457142857142855	0.0	-0.06	91.5	0.029780436434454938	0.8093379819526282	0.5	0.5149955016194101	0.3857504215851602
A	4.75885612857898	1.4457142857142855	0.0	-0.06	91.5	0.008502500506202715	0.8093379819526282	0.5	0.5149955016194101	0.3857504215851602
Y	6.095625933300763	1.4457142857142855	0.0	0.33	209.8	0.0022476364098181767	0.8093379819526282	0.5	0.4182406231581637	0.8844856661045533
Y	6.838320085521332	1.4457142857142855	0.0	0.33	209.8	0.0010707548477589812	0.8093379819526282	0.5	0.4182406231581637	0.8844856661045533
L	7.993537770322561	1.627142857142857	0.0	1.21	163.4	3.3752352350047143E-4	0.835777862822739	0.5	0.2297010509533981	0.6888701517706577
V	7.502218069525288	1.8085714285714283	0.0	1.09	138.4	5.515545697714064E-4	0.8591891298365498	0.5	0.2516182783929358	0.5834738617200675
P	7.664381297658689	1.0857142857142856	0.0	0.0	123.4	4.6902690023442606E-4	0.7475738349093665	0.5	0.5	0.5202360876897134
E	7.7749048316232425	0.3628571428571429	-1.0	-0.77	154.6	4.199710024573866E-4	0.5897318913981175	0.0	0.6835208937363156	0.6517706576728499
E	7.79372524340987	0.3628571428571429	-1.0	-0.77	154.6	4.1214411648682336E-4	0.5897318913981175	0.0	0.6835208937363156	0.6517706576728499
S	8.365910295488334	0.5442857142857143	0.0	-0.5	102.0	2.3261102185201388E-4	0.6328088197040462	0.5	0.6224593312018546	0.4300168634064081
D	8.63533442142133	0.5442857142857143	-1.0	-0.8	135.2	1.7768253349237373E-4	0.6328088197040462	0.0	0.6899744811276125	0.5699831365935919
C	9.171143905050403	1.0857142857142856	0.0	1.36	102.4	1.0398666407207546E-4	0.7475738349093665	0.5	0.20424030228409173	0.43170320404721757
E	9.100306392022166	0.9042857142857142	-1.0	-0.77	154.6	1.116191399949118E-4	0.711829421373561	0.0	0.6835208937363156	0.6517706576728499
L	9.025193262426843	0.9042857142857142	0.0	1.21	163.4	1.203250659433941E-4	0.711829421373561	0.5	0.2297010509533981	0.6888701517706577
Y	8.409691584200814	1.4285714285714286	0.0	0.33	209.8	2.2264894648038602E-4	0.8066786301976913	0.5	0.4182406231581637	0.8844856661045533
S	7.273246608320754	1.4285714285714286	0.0	-0.5	102.0	6.933745536187308E-4	0.8066786301976913	0.5	0.6224593312018546	0.4300168634064081
P	6.2448115768065	1.247142857142857	0.0	0.0	123.4	0.0019367379453152367	0.7768048842427615	0.5	0.5	0.5202360876897134
K	5.154731452536712	2.237142857142857	1.0	-1.18	162.5	0.0057389048006980525	0.9035357197499445	1.0	0.7649478037637647	0.6850758853288365
L	4.16217169513507	1.5142857142857142	0.0	1.21	163.4	0.015334879037184002	0.8196954811939435	0.5	0.2297010509533981	0.6888701517706577
A	3.322638539786134	1.5142857142857142	0.0	-0.06	91.5	0.034802667303266976	0.8196954811939435	0.5	0.5149955016194101	0.3857504215851602
W	2.8913555525106216	1.5142857142857142	0.0	0.88	237.2	0.0525825470600898	0.8196954811939435	0.5	0.2931777789064324	1.0
I	1.8214071965462861	1.98	0.0	1.31	162.6	0.13926510619591415	0.8786811621082631	0.5	0.21248684412253915	0.6854974704890388
L	1.8971983684666438	1.98	0.0	1.21	163.4	0.13042589247899605	0.8786811621082631	0.5	0.2297010509533981	0.6888701517706577
F	1.4184581288480484	1.98	0.0	1.27	198.8	0.19490341414852974	0.8786811621082631	0.5	0.21925725208787172	0.8381112984822935
W	0.5323602224712869	0.99	0.0	0.88	237.2	0.36996657204969974	0.7290879223493065	0.5	0.2931777789064324	1.0
V	-0.44237488106190836	0.99	0.0	1.09	138.4	0.6088247716446203	0.7290879223493065	0.5	0.2516182783929358	0.5834738617200675

>3o7pA
M	4.70394325760002	0.0	0.0	1.27	165.9	0.008978145348325084	0.5	0.5	0.21925725208787172	0.6994097807757168
G	5.594468484526345	0.0	0.0	-0.41	67.5	0.003704600091253507	0.5	0.5	0.6010878788483698	0.2845699831365936
N	5.9258784123479415	0.0	0.0	-0.48	138.3	0.0026623547127148095	0.5	0.5	0.617747874769249	0.5830522765598651
T	6.216886037850863	0.17857142857142858	0.0	-0.27	126.0	0.001991475417971733	0.544524604169431	0.5	0.5670929049654543	0.5311973018549747
S	6.534799033808193	0.17857142857142858	0.0	-0.5	102.0	0.0014499154980556206	0.544524604169431	0.5	0.6224593312018546	0.4300168634064081
I	6.877007516042697	0.35714285714285715	0.0	1.31	162.6	0.0010301630275889595	0.5883486248147178	0.5	0.21248684412253915	0.6854974704890388
Q	7.686836138711758	0.35714285714285715	0.0	-0.73	156.4	4.5861711825867513E-4	0.5883486248147178	0.5	0.6748052725823135	0.6593591905564925
T	8.541401132639471	1.0799999999999998	0.0	-0.27	126.0	1.9517844210270585E-4	0.7464939833376621	0.5	0.5670929049654543	0.5311973018549747
Q	9.584724994762144	1.43	0.0	-0.73	156.4	6.876650595377676E-5	0.8069013157667836	0.5	0.6748052725823135	0.6593591905564925
S	10.382956786341943	1.43	0.0	-0.5	102.0	3.095463719515745E-5	0.8069013157667836	0.5	0.6224593312018546	0.4300168634064081
Y	11.107786780953337	1.2514285714285713	0.0	0.33	209.8	1.4994879587892918E-5	0.7775470557611769	0.5	0.4182406231581637	0.8844856661045533
R	11.683809139855843	1.2514285714285713	1.0	-0.84	196.1	8.429125154085781E-6	0.7775470557611769	1.0	0.6984652160025387	0.8267284991568297
A	12.175953522870227	1.5971428571428572	0.0	-0.06	91.5	5.152859906765173E-6	0.831618681117217	0.5	0.5149955016194101	0.3857504215851602
V	11.735866072040846	1.5971428571428572	0.0	1.09	138.4	8.001559693271432E-6	0.831618681117217	0.5	0.2516182783929358	0.5834738617200675
D	12.041215154228098	0.8742857142857143	-1.0	-0.8	135.2	5.896090520374209E-6	0.7056366828079583	0.0	0.6899744811276125	0.5699831365935919
K	11.263185049067932	0.5242857142857142	1.0	-1.18	162.5	1.2836756689171835E-5	0.6281493623293924	1.0	0.7649478037637647	0.6850758853288365
D	10.739515387952718	0.7028571428571428	-1.0	-0.8	135.2	2.167096830785198E-5	0.668820932832906	0.0	0.6899744811276125	0.5699831365935919
A	9.757637964280676	0.7028571428571428	0.0	-0.06	91.5	5.7847760705165285E-5	0.668820932832906	0.5	0.5149955016194101	0.3857504215851602
G	9.91910272896654	1.052857142857143	0.0	-0.41	67.5	4.922288240460926E-5	0.7413231714883641	0.5	0.6010878788483698	0.2845699831365936
Q	9.660955770253445	0.5285714285714286	0.0	-0.73	156.4	6.371952727013408E-5	0.6291498587749624	0.5	0.6748052725823135	0.6593591905564925
S	9.37313680019923	1.2514285714285713	0.0	-0.5	102.0	8.496919550304849E-5	0.7775470557611769	0.5	0.6224593312018546	0.4300168634064081
R	8.42319148665652	1.2514285714285713	1.0	-0.84	196.1	2.196640608385092E-4	0.7775470557611769	1.0	0.6984652160025387	0.8267284991568297
S	7.232761542371165	1.2514285714285713	0.0	-0.5	102.0	7.22001165862074E-4	0.7775470557611769	0.5	0.6224593312018546	0.4300168634064081
Y	6.053449264180388	1.0728571428571427	0.0	0.33	209.8	0.0023442347780978645	0.7451398855725164	0.5	0.4182406231581637	0.8844856661045533
I	5.25636331010984	1.0728571428571427	0.0	1.31	162.6	0.005187185634204505	0.7451398855725164	0.5	0.21248684412253915	0.6854974704890388
I	3.7969034389648226	0.7228571428571428	0.0	1.31	162.6	0.021947643237336445	0.6732358688497664	0.5	0.21248684412253915	0.6854974704890388
P	2.9313880214936447	0.7228571428571428	0.0	0.0	123.4	0.05062357384463556	0.6732358688497664	0.5	0.5	0.5202360876897134
F	1.8107977049588553	0.0	0.0	1.27	198.8	0.1405417435104489	0.5	0.5	0.21925725208787172	0.8381112984822935
A	0.386690735821674	0.0	0.0	-0.06	91.5	0.4045141918656481	0.5	0.5	0.5149955016194101	0.3857504215851602
L	-0.34812356444812975	0.0	0.0	1.21	163.4	0.5861624743484152	0.5	0.5	0.2297010509533981	0.6888701517706577
L	-0.5335572422928627	0.0	0.0	1.21	163.4	0.6303123994098122	0.5	0.5	0.2297010509533981	0.6888701517706577
C	-0.8813826130852838	0.0	0.0	1.36	102.4	0.7071086505424753	0.5	0.5	0.20424030228409173	0.43170320404721757
S	-0.6973555281351715	0.0	0.0	-0.5	102.0	0.6676011981652622	0.5	0.5	0.6224593312018546	0.4300168634064081
L	0.04435715817128072	0.0	0.0	1.21	163.4	0.48891252833405285	0.5	0.5	0.2297010509533981	0.6888701517706577
F	1.1618326317101624	0.99	0.0	1.27	198.8	0.23833444592212083	0.7290879223493065	0.5	0.21925725208787172	0.8381112984822935
F	0.8869884699512238	0.99	0.0	1.27	198.8	0.2917316922507366	0.7290879223493065	0.5	0.21925725208787172	0.8381112984822935
L	2.0812640500873294	0.99	0.0	1.21	163.4	0.11093123781631509	0.7290879223493065	0.5	0.2297010509533981	0.6888701517706577
W	2.9901750615643192	0.99	0.0	0.88	237.2	0.04787170991059486	0.7290879223493065	0.5	0.2931777789064324	1.0
A	3.657311271617655	0.99	0.0	-0.06	91.5	0.025152806051403243	0.7290879223493065	0.5	0.5149955016194101	0.3857504215851602
V	4.189861055964716	0.99	0.0	1.09	138.4	0.014922340085256058	0.7290879223493065	0.5	0.2516182783929358	0.5834738617200675
A	4.063387412837125	0.99	0.0	-0.06	91.5	0.016900162981404176	0.7290879223493065	0.5	0.5149955016194101	0.3857504215851602
N	4.561089227529724	0.0	0.0	-0.48	138.3	0.010342582670592293	0.5	0.5	0.617747874769249	0.5830522765598651
N	5.531057197230764	0.0	0.0	-0.48	138.3	0.003946164563216947	0.5	0.5	0.617747874769249	0.5830522765598651
L	5.919613974072835	0.0	0.0	1.21	163.4	0.002679040396675325	0.5	0.5	0.2297010509533981	0.6888701517706577
N	7.1003561003918545	0.0	0.0	-0.48	138.3	8.241314026135038E-4	0.5	0.5	0.617747874769249	0.5830522765598651
D	8.22470463332553	0.0	-1.0	-0.8	135.2	2.6787970265562677E-4	0.5	0.0	0.6899744811276125	0.5699831365935919
I	8.619377663961355	0.0	0.0	1.31	162.6	1.8053999599876303E-4	0.5	0.5	0.21248684412253915	0.6854974704890388
L	8.363480497303577	0.17857142857142858	0.0	1.21	163.4	2.33176774954158E-4	0.544524604169431	0.5	0.2297010509533981	0.6888701517706577
L	8.305552755209824	0.17857142857142858	0.0	1.21	163.4	2.470796347573412E-4	0.544524604169431	0.5	0.2297010509533981	0.6888701517706577
P	7.764038834967824	0.35714285714285715	0.0	0.0	123.4	4.245573409831227E-4	0.5883486248147178	0.5	0.5	0.5202360876897134
Q	6.945374375142519	0.5357142857142857	0.0	-0.73	156.4	9.621530816819046E-4	0.6308148893779795	0.5	0.6748052725823135	0.6593591905564925
F	6.778611184449989	0.5357142857142857	0.0	1.27	198.8	0.0011365608305355934	0.6308148893779795	0.5	0.21925725208787172	0.8381112984822935
Q	6.7102526568808365	0.5357142857142857	0.0	-0.73	156.4	0.0012168736739612829	0.6308148893779795	0.5	0.6748052725823135	0.6593591905564925
Q	6.62182846782914	0.5357142857142857	0.0	-0.73	156.4	0.0013292258446919725	0.6308148893779795	0.5	0.6748052725823135	0.6593591905564925
A	6.258020917908173	0.35714285714285715	0.0	-0.06	91.5	0.0019113717162789756	0.5883486248147178	0.5	0.5149955016194101	0.3857504215851602
F	6.743770832673594	0.35714285714285715	0.0	1.27	198.8	0.001176809477446361	0.5883486248147178	0.5	0.21925725208787172	0.8381112984822935
T	6.470459351973208	0.17857142857142858	0.0	-0.27	126.0	0.0015461200674846687	0.544524604169431	0.5	0.5670929049654543	0.5311973018549747
L	6.4553025105233175	0.0	0.0	1.21	163.4	0.001569695794939041	0.5	0.5	0.2297010509533981	0.6888701517706577
T	6.185772221839295	0.17857142857142858	0.0	-0.27	126.0	0.0020542825474531012	0.544524604169431	0.5	0.5670929049654543	0.5311973018549747
N	6.023679727540136	0.17857142857142858	0.0	-0.48	138.3	0.002414899644634483	0.544524604169431	0.5	0.617747874769249	0.5830522765598651
F	6.086317836015549	0.17857142857142858	0.0	1.27	198.8	0.002268607615746765	0.544524604169431	0.5	0.21925725208787172	0.8381112984822935
Q	5.030403709317483	0.17857142857142858	0.0	-0.73	156.4	0.0064937272109902855	0.544524604169431	0.5	0.6748052725823135	0.6593591905564925
A	4.349538464071557	0.17857142857142858	0.0	-0.06	91.5	0.012748156883690798	0.544524604169431	0.5	0.5149955016194101	0.3857504215851602
G	3.882858625410091	0.35714285714285715	0.0	-0.41	67.5	0.020176406434739502	0.5883486248147178	0.5	0.6010878788483698	0.2845699831365936
L	4.305190872493544	0.35714285714285715	0.0	1.21	163.4	0.013318531192697769	0.5883486248147178	0.5	0.2297010509533981	0.6888701517706577
I	4.121940800831691	0.17857142857142858	0.0	1.31	162.6	0.01595434949918617	0.544524604169431	0.5	0.21248684412253915	0.6854974704890388
Q	4.028520589947984	0.17857142857142858	0.0	-0.73	156.4	0.017489323695305203	0.544524604169431	0.5	0.6748052725823135	0.6593591905564925
S	3.9200323796113214	0.9014285714285714	0.0	-0.5	102.0	0.01945446688542074	0.7112429859996209	0.5	0.6224593312018546	0.4300168634064081
A	3.175500553900172	0.9014285714285714	0.0	-0.06	91.5	0.040098161053127024	0.7112429859996209	0.5	0.5149955016194101	0.3857504215851602
F	4.089824011694208	0.9014285714285714	0.0	1.27	198.8	0.016466494713207935	0.7112429859996209	0.5	0.21925725208787172	0.8381112984822935
Y	3.738508700003257	1.4457142857142855	0.0	0.33	209.8	0.023236761850583987	0.8093379819526282	0.5	0.4182406231581637	0.8844856661045533
F	4.029398952103149	1.4457142857142855	0.0	1.27	198.8	0.017474236800628096	0.8093379819526282	0.5	0.21925725208787172	0.8381112984822935
G	3.5678056459520318	1.4457142857142855	0.0	-0.41	67.5	0.027443317966903802	0.8093379819526282	0.5	0.6010878788483698	0.2845699831365936
Y	3.9458789411642816	1.4457142857142855	0.0	0.33	209.8	0.018967493656288803	0.8093379819526282	0.5	0.4182406231581637	0.8844856661045533
F	3.577067173519318	0.7228571428571428	0.0	1.27	198.8	0.02719720500447176	0.6732358688497664	0.5	0.21925725208787172	0.8381112984822935
I	2.2245403791577876	0.7228571428571428	0.0	1.31	162.6	0.09756829858553073	0.6732358688497664	0.5	0.21248684412253915	0.6854974704890388
I	1.5916476396403305	0.7228571428571428	0.0	1.31	162.6	0.16915221184230356	0.6732358688497664	0.5	0.21248684412253915	0.6854974704890388
P	1.6414054464963663	0.0	0.0	0.0	123.4	0.16227391395254642	0.5	0.5	0.5	0.5202360876897134
I	2.19201593731931	0.0	0.0	1.31	162.6	0.10046975525389201	0.5	0.5	0.21248684412253915	0.6854974704890388
P	2.1081886814962005	0.0	0.0	0.0	123.4	0.10830346865494	0.5	0.5	0.5	0.5202360876897134
A	3.2563851797973915	0.0	0.0	-0.06	91.5	0.03709812151486769	0.5	0.5	0.5149955016194101	0.3857504215851602
G	3.5497115715341683	0.0	0.0	-0.41	67.5	0.027930403636195922	0.5	0.5	0.6010878788483698	0.2845699831365936
I	4.371919411482192	0.5242857142857142	0.0	1.31	162.6	0.01246952842366389	0.6281493623293924	0.5	0.21248684412253915	0.6854974704890388
L	5.381230391304253	1.0485714285714285	0.0	1.21	163.4	0.004581073178951622	0.7405004799128301	0.5	0.2297010509533981	0.6888701517706577
M	6.624505019482285	1.0485714285714285	0.0	1.27	165.9	0.0013256775701665502	0.7405004799128301	0.5	0.21925725208787172	0.6994097807757168
K	7.275673615852989	1.0485714285714285	1.0	-1.18	162.5	6.916949314084153E-4	0.7405004799128301	1.0	0.7649478037637647	0.6850758853288365
K	7.289396049622102	1.7714285714285711	1.0	-1.18	162.5	6.822744532642977E-4	0.854635237917823	1.0	0.7649478037637647	0.6850758853288365
L	7.567677349584901	2.295714285714286	0.0	1.21	163.4	5.166245750637399E-4	0.9085214754632991	0.5	0.2297010509533981	0.6888701517706577
S	7.375171302466505	2.295714285714286	0.0	-0.5	102.0	6.262269418962907E-4	0.9085214754632991	0.5	0.6224593312018546	0.4300168634064081
Y	6.664263085991976	1.7714285714285716	0.0	0.33	209.8	0.0012740710306535785	0.8546352379178231	0.5	0.4182406231581637	0.8844856661045533
K	5.584949349778736	1.247142857142857	1.0	-1.18	162.5	0.0037399005409682884	0.7768048842427615	1.0	0.7649478037637647	0.6850758853288365
A	4.604212737629634	1.247142857142857	0.0	-0.06	91.5	0.009910380333041258	0.7768048842427615	0.5	0.5149955016194101	0.3857504215851602
G	4.041610948589476	1.247142857142857	0.0	-0.41	67.5	0.017265801221026056	0.7768048842427615	0.5	0.6010878788483698	0.2845699831365936
I	3.163851622273516	0.5242857142857142	0.0	1.31	162.6	0.04054894180863011	0.6281493623293924	0.5	0.21248684412253915	0.6854974704890388
I	2.1225638891068255	0.0	0.0	1.31	162.6	0.10692299665952698	0.5	0.5	0.21248684412253915	0.6854974704890388
T	1.4518029456975552	0.0	0.0	-0.27	126.0	0.18972424599408033	0.5	0.5	0.5670929049654543	0.5311973018549747
G	1.4701303622374202	0.0	0.0	-0.41	67.5	0.1869228003588852	0.5	0.5	0.6010878788483698	0.2845699831365936
L	0.902316646503373	0.0	0.0	1.21	163.4	0.28857465855961584	0.5	0.5	0.2297010509533981	0.6888701517706577
F	0.8491311241205257	0.0	0.0	1.27	198.8	0.29961515582795883	0.5	0.5	0.21925725208787172	0.8381112984822935
L	0.5487561889796351	0.0	0.0	1.21	163.4	0.36615303076890404	0.5	0.5	0.2297010509533981	0.6888701517706577

>3oe6A
D	9.88335350972348	1.247142857142857	-1.0	-0.8	135.2	5.101430240073146E-5	0.7768048842427615	0.0	0.6899744811276125	0.5699831365935919
Y	10.851335335459172	1.247142857142857	0.0	0.33	209.8	1.9378337994369055E-5	0.7768048842427615	0.5	0.4182406231581637	0.8844856661045533
K	12.10253703125954	1.247142857142857	1.0	-1.18	162.5	5.545395707962086E-6	0.7768048842427615	1.0	0.7649478037637647	0.6850758853288365
D	13.243082592643699	1.247142857142857	-1.0	-0.8	135.2	1.7725624168463128E-6	0.7768048842427615	0.0	0.6899744811276125	0.5699831365935919
D	13.580073250764954	1.247142857142857	-1.0	-0.8	135.2	1.2654604419903848E-6	0.7768048842427615	0.0	0.6899744811276125	0.5699831365935919
D	13.169089820822592	0.5242857142857142	-1.0	-0.8	135.2	1.9086932172562854E-6	0.6281493623293924	0.0	0.6899744811276125	0.5699831365935919
D	12.945132963365374	0.0	-1.0	-0.8	135.2	2.3878066066629344E-6	0.5	0.0	0.6899744811276125	0.5699831365935919
A	11.999519909485272	0.0	0.0	-0.06	91.5	6.14712505231374E-6	0.5	0.5	0.5149955016194101	0.3857504215851602
G	10.931424900625036	0.18142857142857144	0.0	-0.41	67.5	1.788688513515435E-5	0.5452331351519002	0.5	0.6010878788483698	0.2845699831365936
A	9.529064371120366	0.18142857142857144	0.0	-0.06	91.5	7.27023335131971E-5	0.5452331351519002	0.5	0.5149955016194101	0.3857504215851602
P	9.134194588070496	0.18142857142857144	0.0	0.0	123.4	1.079003443595905E-4	0.5452331351519002	0.5	0.5	0.5202360876897134
E	8.612871579438384	0.18142857142857144	-1.0	-0.77	154.6	1.817182196800493E-4	0.5452331351519002	0.0	0.6835208937363156	0.6517706576728499
G	8.32670176624331	0.18142857142857144	0.0	-0.41	67.5	2.419102651415317E-4	0.5452331351519002	0.5	0.6010878788483698	0.2845699831365936
I	7.724084691815268	0.9042857142857142	0.0	1.31	162.6	4.41855944951941E-4	0.711829421373561	0.5	0.21248684412253915	0.6854974704890388
S	7.475860419999247	0.9042857142857142	0.0	-0.5	102.0	5.66277194004261E-4	0.711829421373561	0.5	0.6224593312018546	0.4300168634064081
I	8.199055671761567	0.7228571428571428	0.0	1.31	162.6	2.7483749917789346E-4	0.6732358688497664	0.5	0.21248684412253915	0.6854974704890388
Y	9.319860555544292	0.7228571428571428	0.0	0.33	209.8	8.961837526422212E-5	0.6732358688497664	0.5	0.4182406231581637	0.8844856661045533
T	9.632840398554816	0.7228571428571428	0.0	-0.27	126.0	6.553632839889634E-5	0.6732358688497664	0.5	0.5670929049654543	0.5311973018549747
S	10.443825741041902	1.4457142857142855	0.0	-0.5	102.0	2.9126711956761753E-5	0.8093379819526282	0.5	0.6224593312018546	0.4300168634064081
D	10.805425214204423	1.4457142857142855	-1.0	-0.8	135.2	2.02887197615631E-5	0.8093379819526282	0.0	0.6899744811276125	0.5699831365935919
N	10.67020924837863	0.9042857142857142	0.0	-0.48	138.3	2.3226133372356017E-5	0.711829421373561	0.5	0.617747874769249	0.5830522765598651
Y	10.53930121953395	1.0857142857142856	0.0	0.33	209.8	2.6474522714980964E-5	0.7475738349093665	0.5	0.4182406231581637	0.8844856661045533
T	10.378573312361073	1.0857142857142856	0.0	-0.27	126.0	3.109061964334803E-5	0.7475738349093665	0.5	0.5670929049654543	0.5311973018549747
E	10.349858164038238	1.0857142857142856	-1.0	-0.77	154.6	3.199630403127873E-5	0.7475738349093665	0.0	0.6835208937363156	0.6517706576728499
E	10.699026959679486	1.0857142857142856	-1.0	-0.77	154.6	2.256637647035653E-5	0.7475738349093665	0.0	0.6835208937363156	0.6517706576728499
M	10.754170731636858	0.3628571428571429	0.0	1.27	165.9	2.1355695460578694E-5	0.5897318913981175	0.5	0.21925725208787172	0.6994097807757168
G	11.062103285088941	0.3628571428571429	0.0	-0.41	67.5	1.56957751430431E-5	0.5897318913981175	0.5	0.6010878788483698	0.2845699831365936
S	11.712615303768636	0.9042857142857142	0.0	-0.5	102.0	8.189780236866895E-6	0.711829421373561	0.5	0.6224593312018546	0.4300168634064081
G	12.11587980743457	0.7228571428571428	0.0	-0.41	67.5	5.471896570963253E-6	0.6732358688497664	0.5	0.6010878788483698	0.2845699831365936
D	11.92844210955619	0.7228571428571428	-1.0	-0.8	135.2	6.599948516372578E-6	0.6732358688497664	0.0	0.6899744811276125	0.5699831365935919
Y	12.0327389253819	0.7228571428571428	0.0	0.33	209.8	5.946279240887087E-6	0.6732358688497664	0.5	0.4182406231581637	0.8844856661045533
D	12.102599219016096	1.247142857142857	-1.0	-0.8	135.2	5.545050865030099E-6	0.7768048842427615	0.0	0.6899744811276125	0.5699831365935919
S	11.902080765070181	1.4285714285714286	0.0	-0.5	102.0	6.776244341977211E-6	0.8066786301976913	0.5	0.6224593312018546	0.4300168634064081
M	11.634965171304856	1.4285714285714286	0.0	1.27	165.9	8.85105389014651E-6	0.8066786301976913	0.5	0.21925725208787172	0.6994097807757168
K	12.279744014676996	0.7057142857142856	1.0	-1.18	162.5	4.644863096037177E-6	0.6694534829881146	1.0	0.7649478037637647	0.6850758853288365
E	11.970642544809717	0.7057142857142856	-1.0	-0.77	154.6	6.327224585600533E-6	0.6694534829881146	0.0	0.6835208937363156	0.6517706576728499
P	12.031331232227291	1.0557142857142856	0.0	0.0	123.4	5.954655621920324E-6	0.7418706882542478	0.5	0.5	0.5202360876897134
C	11.515659882949489	1.237142857142857	0.0	1.36	102.4	9.972593717599842E-6	0.775066295672302	0.5	0.20424030228409173	0.43170320404721757
F	12.03561603208065	0.8942857142857142	0.0	1.27	198.8	5.9291958497409425E-6	0.7097738011328341	0.5	0.21925725208787172	0.8381112984822935
R	12.41615950815877	0.7128571428571429	1.0	-0.84	196.1	4.052552774580498E-6	0.6710321762904499	1.0	0.6984652160025387	0.8267284991568297
E	11.881515985230703	0.7128571428571429	-1.0	-0.77	154.6	6.917038085418881E-6	0.6710321762904499	0.0	0.6835208937363156	0.6517706576728499
E	10.946873207582449	0.7128571428571429	-1.0	-0.77	154.6	1.761269127820153E-5	0.6710321762904499	0.0	0.6835208937363156	0.6517706576728499
N	10.12614170873169	0.7128571428571429	0.0	-0.48	138.3	4.001797909292115E-5	0.6710321762904499	0.5	0.617747874769249	0.5830522765598651
A	10.081935782048088	0.3628571428571429	0.0	-0.06	91.5	4.1826618723650455E-5	0.5897318913981175	0.5	0.5149955016194101	0.3857504215851602
N	9.354496482135897	0.7057142857142856	0.0	-0.48	138.3	8.656776384696752E-5	0.6694534829881146	0.5	0.617747874769249	0.5830522765598651
F	8.59228491822535	0.5242857142857142	0.0	1.27	198.8	1.8549726263794586E-4	0.6281493623293924	0.5	0.21925725208787172	0.8381112984822935
N	8.236764224651509	0.5242857142857142	0.0	-0.48	138.3	2.646694341068567E-4	0.6281493623293924	0.5	0.617747874769249	0.5830522765598651
K	8.386553332250866	0.5242857142857142	1.0	-1.18	162.5	2.2785952945814092E-4	0.6281493623293924	1.0	0.7649478037637647	0.6850758853288365
I	7.875005474602631	0.5242857142857142	0.0	1.31	162.6	3.7998243528380993E-4	0.6281493623293924	0.5	0.21248684412253915	0.6854974704890388
F	6.630297814217386	0.5242857142857142	0.0	1.27	198.8	0.0013180304841560186	0.6281493623293924	0.5	0.21925725208787172	0.8381112984822935
L	5.388369308801025	0.5242857142857142	0.0	1.21	163.4	0.004548633961783732	0.6281493623293924	0.5	0.2297010509533981	0.6888701517706577
P	4.296512825480523	0.7228571428571428	0.0	0.0	123.4	0.013433053652713078	0.6732358688497664	0.5	0.5	0.5202360876897134
T	3.869463003239702	0.7228571428571428	0.0	-0.27	126.0	0.020442937918417114	0.6732358688497664	0.5	0.5670929049654543	0.5311973018549747
I	3.0960586807787576	0.7228571428571428	0.0	1.31	162.6	0.04327012357105464	0.6732358688497664	0.5	0.21248684412253915	0.6854974704890388
Y	2.776103018174411	0.7228571428571428	0.0	0.33	209.8	0.05862926770311683	0.6732358688497664	0.5	0.4182406231581637	0.8844856661045533
S	1.9016378255128648	0.7228571428571428	0.0	-0.5	102.0	0.12992321712036925	0.6732358688497664	0.5	0.6224593312018546	0.4300168634064081
I	1.5635128331967523	0.7228571428571428	0.0	1.31	162.6	0.17314315605966002	0.6732358688497664	0.5	0.21248684412253915	0.6854974704890388
I	2.1637502784843137	0.7228571428571428	0.0	1.31	162.6	0.10305328441627748	0.6732358688497664	0.5	0.21248684412253915	0.6854974704890388
F	2.491246040022839	0.0	0.0	1.27	198.8	0.07647414825767374	0.5	0.5	0.21925725208787172	0.8381112984822935
L	2.421695025238979	0.0	0.0	1.21	163.4	0.08153323247129107	0.5	0.5	0.2297010509533981	0.6888701517706577
T	1.8525074531082795	0.0	0.0	-0.27	126.0	0.13557876200532804	0.5	0.5	0.5670929049654543	0.5311973018549747
G	1.8527552004343435	0.0	0.0	-0.41	67.5	0.13554972934333864	0.5	0.5	0.6010878788483698	0.2845699831365936
I	1.850088879326743	0.0	0.0	1.31	162.6	0.13586246189593387	0.5	0.5	0.21248684412253915	0.6854974704890388
V	1.9850884142767566	0.0	0.0	1.09	138.4	0.12077745434429987	0.5	0.5	0.2516182783929358	0.5834738617200675
G	1.6735535774856207	0.0	0.0	-0.41	67.5	0.15795096960791233	0.5	0.5	0.6010878788483698	0.2845699831365936
N	1.989583273718559	0.0	0.0	-0.48	138.3	0.12030095706428057	0.5	0.5	0.617747874769249	0.5830522765598651
G	1.8976001227513302	0.0	0.0	-0.41	67.5	0.1303803342902159	0.5	0.5	0.6010878788483698	0.2845699831365936
L	2.5734339457525643	0.0	0.0	1.21	163.4	0.07086786037403037	0.5	0.5	0.2297010509533981	0.6888701517706577
V	3.17828405210779	0.0	0.0	1.09	138.4	0.039991160420590144	0.5	0.5	0.2516182783929358	0.5834738617200675
I	3.685767931449187	0.0	0.0	1.31	162.6	0.02446439337589612	0.5	0.5	0.21248684412253915	0.6854974704890388
L	3.601727606322037	0.0	0.0	1.21	163.4	0.026552303112835185	0.5	0.5	0.2297010509533981	0.6888701517706577
V	4.402376425389047	0.7228571428571428	0.0	1.09	138.4	0.012099995219266524	0.6732358688497664	0.5	0.2516182783929358	0.5834738617200675
M	5.596238905517751	0.9014285714285714	0.0	1.27	165.9	0.0036980714249840174	0.7112429859996209	0.5	0.21925725208787172	0.6994097807757168
G	6.197844412363452	1.4257142857142857	0.0	-0.41	67.5	0.002029681982754883	0.8062326734062117	0.5	0.6010878788483698	0.2845699831365936
Y	6.446062502355897	1.95	0.0	0.33	209.8	0.0015842439279543097	0.8754466418125836	0.5	0.4182406231581637	0.8844856661045533
Q	7.536774387308281	1.95	0.0	-0.73	156.4	5.3283041256591E-4	0.8754466418125836	0.5	0.6748052725823135	0.6593591905564925
K	9.04837386421659	2.3000000000000003	1.0	-1.18	162.5	1.175682620572216E-4	0.9088770389851439	1.0	0.7649478037637647	0.6850758853288365
K	9.776689978242853	2.3000000000000003	1.0	-1.18	162.5	5.67561387304627E-5	0.9088770389851439	1.0	0.7649478037637647	0.6850758853288365
L	10.304508878161954	1.577142857142857	0.0	1.21	163.4	3.3480668031549143E-5	0.8287994961950252	0.5	0.2297010509533981	0.6888701517706577
R	10.2599158374348	1.3985714285714284	1.0	-0.84	196.1	3.50074085696539E-5	0.801957097982932	1.0	0.6984652160025387	0.8267284991568297
S	10.687476834418899	0.8742857142857143	0.0	-0.5	102.0	2.2828526010765238E-5	0.7056366828079583	0.5	0.6224593312018546	0.4300168634064081
M	10.287927792657282	0.8742857142857143	0.0	1.27	165.9	3.404042279975261E-5	0.7056366828079583	0.5	0.21925725208787172	0.6994097807757168
T	10.179151966556152	1.5971428571428572	0.0	-0.27	126.0	3.7951940619285196E-5	0.831618681117217	0.5	0.5670929049654543	0.5311973018549747
D	10.022985085889271	1.5971428571428572	-1.0	-0.8	135.2	4.436634137205964E-5	0.831618681117217	0.0	0.6899744811276125	0.5699831365935919
K	9.341425062665564	1.5971428571428572	1.0	-1.18	162.5	8.770665540369649E-5	0.831618681117217	1.0	0.7649478037637647	0.6850758853288365
Y	9.095538466183577	1.804285714285714	0.0	0.33	209.8	1.1215254269159036E-4	0.8586698319378177	0.5	0.4182406231581637	0.8844856661045533
R	8.107258509987243	1.804285714285714	1.0	-0.84	196.1	3.0125309225503827E-4	0.8586698319378177	1.0	0.6984652160025387	0.8267284991568297
L	7.5348673704488185	1.804285714285714	0.0	1.21	163.4	5.338469556694925E-4	0.8586698319378177	0.5	0.2297010509533981	0.6888701517706577
H	6.445201347265968	1.2799999999999998	0.0	0.49	163.2	0.0015856066311308314	0.7824497764231124	0.5	0.37989356765690985	0.688026981450253
L	5.166411615228236	0.5571428571428572	0.0	1.21	163.4	0.0056726414404720815	0.6357911951701147	0.5	0.2297010509533981	0.6888701517706577
S	4.177261088131317	0.20714285714285713	0.0	-0.5	102.0	0.015108691886832837	0.5516013362207843	0.5	0.6224593312018546	0.4300168634064081
V	3.454075475806628	0.20714285714285713	0.0	1.09	138.4	0.030647552109350995	0.5516013362207843	0.5	0.2516182783929358	0.5834738617200675
A	2.7192447408536045	0.0	0.0	-0.06	91.5	0.06184727355326114	0.5	0.5	0.5149955016194101	0.3857504215851602
D	2.4421563092420038	0.0	-1.0	-0.8	135.2	0.08001403856747857	0.5	0.0	0.6899744811276125	0.5699831365935919
L	2.363025957701137	0.0	0.0	1.21	163.4	0.08603595379121576	0.5	0.5	0.2297010509533981	0.6888701517706577
L	2.0590956063212613	0.0	0.0	1.21	163.4	0.11313654217340063	0.5	0.5	0.2297010509533981	0.6888701517706577
F	1.9726695161086831	0.0	0.0	1.27	198.8	0.12210244342191556	0.5	0.5	0.21925725208787172	0.8381112984822935
V	1.1473506827652522	0.0	0.0	1.09	138.4	0.24097332430916552	0.5	0.5	0.2516182783929358	0.5834738617200675
I	1.3185266938474478	0.0	0.0	1.31	162.6	0.21106351766226428	0.5	0.5	0.21248684412253915	0.6854974704890388
T	0.7770758593083742	0.0	0.0	-0.27	126.0	0.3149504472467357	0.5	0.5	0.5670929049654543	0.5311973018549747

>3orgA
M	1.0018991881289652	0.0	0.0	1.27	165.9	0.2685681822187458	0.5	0.5	0.21925725208787172	0.6994097807757168
G	0.9005296624274348	0.0	0.0	-0.41	67.5	0.28894166374611663	0.5	0.5	0.6010878788483698	0.2845699831365936
S	1.2242322982207576	0.7228571428571428	0.0	-0.5	102.0	0.2271925024335978	0.6732358688497664	0.5	0.6224593312018546	0.4300168634064081
L	1.5422758281738038	0.7228571428571428	0.0	1.21	163.4	0.17620467984696297	0.6732358688497664	0.5	0.2297010509533981	0.6888701517706577
M	1.5559956558048982	0.7228571428571428	0.0	1.27	165.9	0.17422199545316952	0.6732358688497664	0.5	0.21925725208787172	0.6994097807757168
Y	1.6006230043166352	1.0728571428571427	0.0	0.33	209.8	0.16789455943052778	0.7451398855725164	0.5	0.4182406231581637	0.8844856661045533
L	1.957212117257797	1.0728571428571427	0.0	1.21	163.4	0.123769077273998	0.7451398855725164	0.5	0.2297010509533981	0.6888701517706577
L	1.6987572961218533	1.0728571428571427	0.0	1.21	163.4	0.1546276390538549	0.7451398855725164	0.5	0.2297010509533981	0.6888701517706577
R	1.1519117343682805	1.0728571428571427	1.0	-0.84	196.1	0.2401400702181542	0.7451398855725164	1.0	0.6984652160025387	0.8267284991568297
L	0.8974735632939699	0.35000000000000003	0.0	1.21	163.4	0.28956995746481085	0.58661757891733	0.5	0.2297010509533981	0.6888701517706577
V	-0.10382999458317377	0.35000000000000003	0.0	1.09	138.4	0.5259342038280759	0.58661757891733	0.5	0.2516182783929358	0.5834738617200675
C	-0.7848400218761404	0.35000000000000003	0.0	1.36	102.4	0.6867223108137627	0.58661757891733	0.5	0.20424030228409173	0.43170320404721757
F	-0.5493465882897399	0.0	0.0	1.27	198.8	0.6339839812172858	0.5	0.5	0.21925725208787172	0.8381112984822935
L	-0.45519371829379507	0.0	0.0	1.21	163.4	0.6118733750613212	0.5	0.5	0.2297010509533981	0.6888701517706577
T	-0.6961371719490814	0.0	0.0	-0.27	126.0	0.6673307777550812	0.5	0.5	0.5670929049654543	0.5311973018549747
L	-0.47906266382598117	0.0	0.0	1.21	163.4	0.6175265120658071	0.5	0.5	0.2297010509533981	0.6888701517706577
L	-0.21687697353570412	0.0	0.0	1.21	163.4	0.5540077185967345	0.5	0.5	0.2297010509533981	0.6888701517706577
G	-0.6533208919289195	0.0	0.0	-0.41	67.5	0.6577584273928931	0.5	0.5	0.6010878788483698	0.2845699831365936
V	-0.4358075522410654	0.0	0.0	1.09	138.4	0.6072596022218074	0.5	0.5	0.2516182783929358	0.5834738617200675
T	-0.5202537717135871	0.0	0.0	-0.27	126.0	0.6272071047123983	0.5	0.5	0.5670929049654543	0.5311973018549747
A	-0.02706240854392794	0.0	0.0	-0.06	91.5	0.5067651892536535	0.5	0.5	0.5149955016194101	0.3857504215851602
A	-0.019672566497650035	0.0	0.0	-0.06	91.5	0.5049179830164371	0.5	0.5	0.5149955016194101	0.3857504215851602
L	0.5310048480197822	0.0	0.0	1.21	163.4	0.37028255369440155	0.5	0.5	0.2297010509533981	0.6888701517706577
F	0.6262116741154817	0.0	0.0	1.27	198.8	0.3483700246801912	0.5	0.5	0.21925725208787172	0.8381112984822935
I	1.7662963035969708	0.0	0.0	1.31	162.6	0.14600352466283828	0.5	0.5	0.21248684412253915	0.6854974704890388
F	2.5550022068557667	0.0	0.0	1.27	198.8	0.07209115057210835	0.5	0.5	0.21925725208787172	0.8381112984822935
A	2.137903086014705	0.0	0.0	-0.06	91.5	0.10546705666241485	0.5	0.5	0.5149955016194101	0.3857504215851602
V	3.211278829533079	0.0	0.0	1.09	138.4	0.03874347964697	0.5	0.5	0.2516182783929358	0.5834738617200675
D	4.304707270441822	0.0	-1.0	-0.8	135.2	0.013324887774755934	0.5	0.0	0.6899744811276125	0.5699831365935919
L	4.428492198035945	0.20714285714285713	0.0	1.21	163.4	0.011791763079529116	0.5516013362207843	0.5	0.2297010509533981	0.6888701517706577
A	4.718072516698291	0.20714285714285713	0.0	-0.06	91.5	0.008853297965042306	0.5516013362207843	0.5	0.5149955016194101	0.3857504215851602
V	5.273733388269804	0.20714285714285713	0.0	1.09	138.4	0.005098317241863937	0.5516013362207843	0.5	0.2516182783929358	0.5834738617200675
H	5.944273994651805	0.3885714285714285	0.0	0.49	163.2	0.0026139537144987957	0.59593875255823	0.5	0.37989356765690985	0.688026981450253
G	6.262000040532321	0.57	0.0	-0.41	67.5	0.0019037956962671965	0.638763175148842	0.5	0.6010878788483698	0.2845699831365936
L	7.267539877865971	0.57	0.0	1.21	163.4	6.973400000997998E-4	0.638763175148842	0.5	0.2297010509533981	0.6888701517706577
E	7.637407049158181	0.9199999999999999	-1.0	-0.77	154.6	4.818445483009137E-4	0.7150421057009897	0.0	0.6835208937363156	0.6517706576728499
E	7.700223217757856	0.7128571428571429	-1.0	-0.77	154.6	4.5252124691275153E-4	0.6710321762904499	0.0	0.6835208937363156	0.6517706576728499
L	7.575895297730785	1.237142857142857	0.0	1.21	163.4	5.123985449627666E-4	0.775066295672302	0.5	0.2297010509533981	0.6888701517706577
R	8.572010587175928	1.237142857142857	1.0	-0.84	196.1	1.8929575951831534E-4	0.775066295672302	1.0	0.6984652160025387	0.8267284991568297
M	8.649070862942043	1.0557142857142858	0.0	1.27	165.9	1.7525891954561779E-4	0.7418706882542478	0.5	0.21925725208787172	0.6994097807757168
K	8.40800711462073	1.2242857142857144	1.0	-1.18	162.5	2.2302422419673285E-4	0.7728168760124554	1.0	0.7649478037637647	0.6850758853288365
I	7.602487808410341	1.2242857142857144	0.0	1.31	162.6	4.989588693304903E-4	0.7728168760124554	0.5	0.21248684412253915	0.6854974704890388
S	7.606402864212864	0.8742857142857143	0.0	-0.5	102.0	4.970102054524528E-4	0.7056366828079583	0.5	0.6224593312018546	0.4300168634064081
R	7.564444270770544	0.8742857142857143	1.0	-0.84	196.1	5.182966989251137E-4	0.7056366828079583	1.0	0.6984652160025387	0.8267284991568297
L	6.434961146084685	0.7000000000000001	0.0	1.21	163.4	0.0016019008376649824	0.6681877721681662	0.5	0.2297010509533981	0.6888701517706577
A	4.977014846312235	0.7000000000000001	0.0	-0.06	91.5	0.006847403151886922	0.6681877721681662	0.5	0.5149955016194101	0.3857504215851602
G	4.852018688510885	0.7000000000000001	0.0	-0.41	67.5	0.007752027021258323	0.6681877721681662	0.5	0.6010878788483698	0.2845699831365936
R	4.381566667025082	0.35000000000000003	1.0	-0.84	196.1	0.01235128877716174	0.58661757891733	1.0	0.6984652160025387	0.8267284991568297
F	3.9193253479257426	1.0728571428571427	0.0	1.27	198.8	0.019467958798674134	0.7451398855725164	0.5	0.21925725208787172	0.8381112984822935
A	3.716483426670392	1.0728571428571427	0.0	-0.06	91.5	0.023741949875569546	0.7451398855725164	0.5	0.5149955016194101	0.3857504215851602
G	3.9145936636946037	1.0728571428571427	0.0	-0.41	67.5	0.019558487385581302	0.7451398855725164	0.5	0.6010878788483698	0.2845699831365936
Y	3.398067583748207	1.4457142857142855	0.0	0.33	209.8	0.0323559120883935	0.8093379819526282	0.5	0.4182406231581637	0.8844856661045533
I	3.208132032095414	1.4457142857142855	0.0	1.31	162.6	0.03886084426209191	0.8093379819526282	0.5	0.21248684412253915	0.6854974704890388
L	2.855899410413198	1.4457142857142855	0.0	1.21	163.4	0.05437716910989854	0.8093379819526282	0.5	0.2297010509533981	0.6888701517706577
Y	2.5074773239928416	1.4457142857142855	0.0	0.33	209.8	0.07533565142522014	0.8093379819526282	0.5	0.4182406231581637	0.8844856661045533
V	1.5456470283013801	0.7228571428571428	0.0	1.09	138.4	0.175715861976243	0.6732358688497664	0.5	0.2516182783929358	0.5834738617200675
V	0.802867981971009	0.7228571428571428	0.0	1.09	138.4	0.3094123642128874	0.6732358688497664	0.5	0.2516182783929358	0.5834738617200675
S	1.1750541422685825	0.7228571428571428	0.0	-0.5	102.0	0.235942639635344	0.6732358688497664	0.5	0.6224593312018546	0.4300168634064081
G	1.0359897352170138	0.0	0.0	-0.41	67.5	0.2619245180522347	0.5	0.5	0.6010878788483698	0.2845699831365936
V	0.45435004908429955	0.0	0.0	1.09	138.4	0.38832700207131776	0.5	0.5	0.2516182783929358	0.5834738617200675
A	0.31466952585332075	0.0	0.0	-0.06	91.5	0.42197537169863253	0.5	0.5	0.5149955016194101	0.3857504215851602
L	0.40066641536372716	0.0	0.0	1.21	163.4	0.4011522369706948	0.5	0.5	0.2297010509533981	0.6888701517706577
C	0.8622818706341016	0.0	0.0	1.36	102.4	0.29686281805802606	0.5	0.5	0.20424030228409173	0.43170320404721757
L	1.1743623475162495	0.0	0.0	1.21	163.4	0.2360673748230463	0.5	0.5	0.2297010509533981	0.6888701517706577
L	1.0209987672935168	0.0	0.0	1.21	163.4	0.264832898434755	0.5	0.5	0.2297010509533981	0.6888701517706577
S	1.6708526800549426	0.99	0.0	-0.5	102.0	0.1583105275677963	0.7290879223493065	0.5	0.6224593312018546	0.4300168634064081
T	1.596083307635571	0.99	0.0	-0.27	126.0	0.16852973872993393	0.7290879223493065	0.5	0.5670929049654543	0.5311973018549747
F	1.8647400003083985	0.99	0.0	1.27	198.8	0.13415152234404393	0.7290879223493065	0.5	0.21925725208787172	0.8381112984822935
W	1.9966295966842105	0.99	0.0	0.88	237.2	0.11955724717005545	0.7290879223493065	0.5	0.2931777789064324	1.0
C	2.812827736300735	0.99	0.0	1.36	102.4	0.056634912665208814	0.7290879223493065	0.5	0.20424030228409173	0.43170320404721757
A	3.5281834319544942	0.99	0.0	-0.06	91.5	0.028520877048733295	0.7290879223493065	0.5	0.5149955016194101	0.3857504215851602
V	4.008788692115331	0.99	0.0	1.09	138.4	0.017831633697145244	0.7290879223493065	0.5	0.2516182783929358	0.5834738617200675
L	4.969839391743516	0.18142857142857144	0.0	1.21	163.4	0.006896373021461177	0.5452331351519002	0.5	0.2297010509533981	0.6888701517706577
S	5.033315643226569	0.18142857142857144	0.0	-0.5	102.0	0.006474967670190623	0.5452331351519002	0.5	0.6224593312018546	0.4300168634064081
T	5.316740826755055	0.3628571428571429	0.0	-0.27	126.0	0.0048847481807110515	0.5897318913981175	0.5	0.5670929049654543	0.5311973018549747
E	6.003813463388884	0.3628571428571429	-1.0	-0.77	154.6	0.0024632350372328915	0.5897318913981175	0.0	0.6835208937363156	0.6517706576728499
A	6.692079276892301	0.3628571428571429	0.0	-0.06	91.5	0.0012391628997405757	0.5897318913981175	0.5	0.5149955016194101	0.3857504215851602
E	7.499694410540723	0.3628571428571429	-1.0	-0.77	154.6	5.529474926416755E-4	0.5897318913981175	0.0	0.6835208937363156	0.6517706576728499
G	8.203681176069527	0.3628571428571429	0.0	-0.41	67.5	2.735695197030319E-4	0.5897318913981175	0.5	0.6010878788483698	0.2845699831365936
S	8.347064913263068	0.18142857142857144	0.0	-0.5	102.0	2.3703518295892234E-4	0.5452331351519002	0.5	0.6224593312018546	0.4300168634064081
G	8.22336255428457	0.36	0.0	-0.41	67.5	2.682393632461588E-4	0.5890404340586651	0.5	0.6010878788483698	0.2845699831365936
L	9.104058413989943	0.17857142857142858	0.0	1.21	163.4	1.1120117370011506E-4	0.544524604169431	0.5	0.2297010509533981	0.6888701517706577
P	9.230408442127608	0.7028571428571428	0.0	0.0	123.4	9.800358968559131E-5	0.668820932832906	0.5	0.5	0.5202360876897134
Q	8.955624841663028	0.7028571428571428	0.0	-0.73	156.4	1.2899281629374926E-4	0.668820932832906	0.5	0.6748052725823135	0.6593591905564925
M	7.9237518438095655	0.7028571428571428	0.0	1.27	165.9	3.619104256402661E-4	0.668820932832906	0.5	0.21925725208787172	0.6994097807757168
K	8.162776059742711	0.7028571428571428	1.0	-1.18	162.5	2.8498868249082765E-4	0.668820932832906	1.0	0.7649478037637647	0.6850758853288365
S	7.883876638181821	0.7028571428571428	0.0	-0.5	102.0	3.766277206241897E-4	0.668820932832906	0.5	0.6224593312018546	0.4300168634064081
I	7.647278434100755	0.5242857142857142	0.0	1.31	162.6	4.7711373292647075E-4	0.6281493623293924	0.5	0.21248684412253915	0.6854974704890388
L	7.439980553302352	0.5242857142857142	0.0	1.21	163.4	5.869519035465176E-4	0.6281493623293924	0.5	0.2297010509533981	0.6888701517706577
S	7.879102989052015	0.7228571428571428	0.0	-0.5	102.0	3.7842922529607304E-4	0.6732358688497664	0.5	0.6224593312018546	0.4300168634064081
G	8.465419600029708	0.7228571428571428	0.0	-0.41	67.5	2.1058310065102948E-4	0.6732358688497664	0.5	0.6010878788483698	0.2845699831365936
F	7.955501276685812	1.247142857142857	0.0	1.27	198.8	3.50604432622581E-4	0.7768048842427615	0.5	0.21925725208787172	0.8381112984822935
Y	7.813254273362563	1.247142857142857	0.0	0.33	209.8	4.0417664651770657E-4	0.7768048842427615	0.5	0.4182406231581637	0.8844856661045533
D	8.160760305996146	1.5971428571428572	-1.0	-0.8	135.2	2.855635646643595E-4	0.831618681117217	0.0	0.6899744811276125	0.5699831365935919
K	8.112607677538307	1.5971428571428572	1.0	-1.18	162.5	2.996464228582907E-4	0.831618681117217	1.0	0.7649478037637647	0.6850758853288365
M	7.615279081134577	1.5971428571428572	0.0	1.27	165.9	4.926203198962753E-4	0.831618681117217	0.5	0.21925725208787172	0.6994097807757168
R	7.235788370942725	0.8742857142857143	1.0	-0.84	196.1	7.198206668448393E-4	0.7056366828079583	1.0	0.6984652160025387	0.8267284991568297
S	6.644949422454699	0.8742857142857143	0.0	-0.5	102.0	0.0012988849002634195	0.7056366828079583	0.5	0.6224593312018546	0.4300168634064081
A	5.241627703378631	0.35000000000000003	0.0	-0.06	91.5	0.005263782582793364	0.58661757891733	0.5	0.5149955016194101	0.3857504215851602
L	3.8970952388215765	0.35000000000000003	0.0	1.21	163.4	0.019896872517044084	0.58661757891733	0.5	0.2297010509533981	0.6888701517706577

>3p4wA
A	6.551522408249074	0.17857142857142858	0.0	-0.06	91.5	0.0014259039296846687	0.544524604169431	0.5	0.5149955016194101	0.3857504215851602
Q	7.606103439109038	0.17857142857142858	0.0	-0.73	156.4	4.971589710700552E-4	0.544524604169431	0.5	0.6748052725823135	0.6593591905564925
D	7.924297746109769	0.17857142857142858	-1.0	-0.8	135.2	3.617129832660382E-4	0.544524604169431	0.0	0.6899744811276125	0.5699831365935919
M	8.158813202115375	0.17857142857142858	0.0	1.27	165.9	2.861199690130656E-4	0.544524604169431	0.5	0.21925725208787172	0.6994097807757168
V	8.776043814098745	0.17857142857142858	0.0	1.09	138.4	1.543638330298025E-4	0.544524604169431	0.5	0.2516182783929358	0.5834738617200675
S	9.731212390686832	0.0	0.0	-0.5	102.0	5.9396705912151404E-5	0.5	0.5	0.6224593312018546	0.4300168634064081
P	10.313901571987454	0.0	0.0	0.0	123.4	3.3167677013334895E-5	0.5	0.5	0.5	0.5202360876897134
P	10.168853641675806	0.0	0.0	0.0	123.4	3.834478640174499E-5	0.5	0.5	0.5	0.5202360876897134
P	10.25949320604909	0.0	0.0	0.0	123.4	3.5022206407830936E-5	0.5	0.5	0.5	0.5202360876897134
P	10.201793060792788	0.0	0.0	0.0	123.4	3.710235312426313E-5	0.5	0.5	0.5	0.5202360876897134
I	10.05050839505411	0.18142857142857144	0.0	1.31	162.6	4.3161936185920347E-5	0.5452331351519002	0.5	0.21248684412253915	0.6854974704890388
A	9.666935753885106	0.18142857142857144	0.0	-0.06	91.5	6.333964664706482E-5	0.5452331351519002	0.5	0.5149955016194101	0.3857504215851602
D	10.037510299250457	0.18142857142857144	-1.0	-0.8	135.2	4.372659644025223E-5	0.5452331351519002	0.0	0.6899744811276125	0.5699831365935919
E	9.78901619173817	0.18142857142857144	-1.0	-0.77	154.6	5.606088340226467E-5	0.5452331351519002	0.0	0.6835208937363156	0.6517706576728499
P	8.928291582975799	0.18142857142857144	0.0	0.0	123.4	1.3256676422124247E-4	0.5452331351519002	0.5	0.5	0.5202360876897134
L	7.51416969306479	0.18142857142857144	0.0	1.21	163.4	5.450054043898422E-4	0.5452331351519002	0.5	0.2297010509533981	0.6888701517706577
T	6.575880476420021	0.18142857142857144	0.0	-0.27	126.0	0.0013916390071371243	0.5452331351519002	0.5	0.5670929049654543	0.5311973018549747
V	6.176446841458471	0.0	0.0	1.09	138.4	0.0020734892073714928	0.5	0.5	0.2516182783929358	0.5834738617200675
N	5.760316139661736	0.0	0.0	-0.48	138.3	0.0031402234976247723	0.5	0.5	0.617747874769249	0.5830522765598651
T	5.70479414906681	0.7228571428571428	0.0	-0.27	126.0	0.003318910940594222	0.6732358688497664	0.5	0.5670929049654543	0.5311973018549747
G	5.81067724451626	0.7228571428571428	0.0	-0.41	67.5	0.0029864551364870984	0.6732358688497664	0.5	0.6010878788483698	0.2845699831365936
I	4.88330919989334	0.7228571428571428	0.0	1.31	162.6	0.0075150125004882495	0.6732358688497664	0.5	0.21248684412253915	0.6854974704890388
Y	4.5867359671360575	0.9042857142857142	0.0	0.33	209.8	0.010083342332369849	0.711829421373561	0.5	0.4182406231581637	0.8844856661045533
L	4.519063767669438	0.9042857142857142	0.0	1.21	163.4	0.010781710826652802	0.711829421373561	0.5	0.2297010509533981	0.6888701517706577
I	5.52714238474897	1.6271428571428572	0.0	1.31	162.6	0.003961582015554188	0.835777862822739	0.5	0.21248684412253915	0.6854974704890388
E	5.913918952601996	1.6271428571428572	-1.0	-0.77	154.6	0.0026942998921376526	0.835777862822739	0.0	0.6835208937363156	0.6517706576728499
C	6.976037892717175	0.9042857142857142	0.0	1.36	102.4	9.331249406354658E-4	0.711829421373561	0.5	0.20424030228409173	0.43170320404721757
Y	7.288282579540386	0.9042857142857142	0.0	0.33	209.8	6.830340493750864E-4	0.711829421373561	0.5	0.4182406231581637	0.8844856661045533
S	7.851614492575216	0.9042857142857142	0.0	-0.5	102.0	3.889718662948294E-4	0.711829421373561	0.5	0.6224593312018546	0.4300168634064081
L	8.453445323943253	1.247142857142857	0.0	1.21	163.4	2.131192976978502E-4	0.7768048842427615	0.5	0.2297010509533981	0.6888701517706577
D	9.181252310553308	1.247142857142857	-1.0	-0.8	135.2	1.0294092718066139E-4	0.7768048842427615	0.0	0.6899744811276125	0.5699831365935919
D	10.170397673173998	0.7057142857142856	-1.0	-0.8	135.2	3.828562879282238E-5	0.6694534829881146	0.0	0.6899744811276125	0.5699831365935919
K	10.611098767149212	0.7057142857142856	1.0	-1.18	162.5	2.464039452532152E-5	0.6694534829881146	1.0	0.7649478037637647	0.6850758853288365
A	10.302659371847383	0.7057142857142856	0.0	-0.06	91.5	3.35426459578958E-5	0.6694534829881146	0.5	0.5149955016194101	0.3857504215851602
E	9.051872485537434	1.23	-1.0	-0.77	154.6	1.1715770203479803E-4	0.7738185742694538	0.0	0.6835208937363156	0.6517706576728499
T	8.956442274071641	1.23	0.0	-0.27	126.0	1.2888743005423642E-4	0.7738185742694538	0.5	0.5670929049654543	0.5311973018549747
F	8.097189788220572	0.7057142857142856	0.0	1.27	198.8	3.043007199174941E-4	0.6694534829881146	0.5	0.21925725208787172	0.8381112984822935
K	7.356267068284039	0.7057142857142856	1.0	-1.18	162.5	6.381702617580531E-4	0.6694534829881146	1.0	0.7649478037637647	0.6850758853288365
V	6.606123518513469	0.5242857142857142	0.0	1.09	138.4	0.0013502376451886011	0.6281493623293924	0.5	0.2516182783929358	0.5834738617200675
N	5.655855970138592	0.5242857142857142	0.0	-0.48	138.3	0.00348479225261078	0.6281493623293924	0.5	0.617747874769249	0.5830522765598651
A	5.4920942425690065	0.5242857142857142	0.0	-0.06	91.5	0.004102310241737683	0.6281493623293924	0.5	0.5149955016194101	0.3857504215851602
F	5.2996082688692425	0.0	0.0	1.27	198.8	0.004968738012696372	0.5	0.5	0.21925725208787172	0.8381112984822935
L	5.511491037162038	0.0	0.0	1.21	163.4	0.004023822421760137	0.5	0.5	0.2297010509533981	0.6888701517706577
S	4.97485337373203	0.99	0.0	-0.5	102.0	0.0068621179605447	0.7290879223493065	0.5	0.6224593312018546	0.4300168634064081
L	5.521722449869163	1.5142857142857142	0.0	1.21	163.4	0.003983026070686013	0.8196954811939435	0.5	0.2297010509533981	0.6888701517706577
S	6.21463930544747	1.5142857142857142	0.0	-0.5	102.0	0.001995945819856737	0.8196954811939435	0.5	0.6224593312018546	0.4300168634064081
W	7.213800382582445	1.8642857142857143	0.0	0.88	237.2	7.358115891472616E-4	0.8657957013418204	0.5	0.2931777789064324	1.0
K	8.490173774758244	2.2142857142857144	1.0	-1.18	162.5	2.0543533785122303E-4	0.901525057645576	1.0	0.7649478037637647	0.6850758853288365
D	8.584734875422193	2.2142857142857144	-1.0	-0.8	135.2	1.8690281245481444E-4	0.901525057645576	0.0	0.6899744811276125	0.5699831365935919
R	8.935621666177926	2.2142857142857144	1.0	-0.84	196.1	1.3159871894830033E-4	0.901525057645576	1.0	0.6984652160025387	0.8267284991568297
R	9.453681673533499	1.2242857142857144	1.0	-0.84	196.1	7.839424249656002E-5	0.7728168760124554	1.0	0.6984652160025387	0.8267284991568297
L	9.492487537911753	0.7000000000000001	0.0	1.21	163.4	7.541058174620474E-5	0.6681877721681662	0.5	0.2297010509533981	0.6888701517706577
A	8.434413031721508	0.7000000000000001	0.0	-0.06	91.5	2.1721340191127592E-4	0.6681877721681662	0.5	0.5149955016194101	0.3857504215851602
F	8.255331683345997	0.35000000000000003	0.0	1.27	198.8	2.598018016740644E-4	0.58661757891733	0.5	0.21925725208787172	0.8381112984822935
D	7.54304027896163	0.35000000000000003	-1.0	-0.8	135.2	5.295039552575265E-4	0.58661757891733	0.0	0.6899744811276125	0.5699831365935919
P	7.640602750952684	0.35000000000000003	0.0	0.0	123.4	4.8030791302833276E-4	0.58661757891733	0.5	0.5	0.5202360876897134
V	7.329393634629007	0.35000000000000003	0.0	1.09	138.4	6.555412086222123E-4	0.58661757891733	0.5	0.2516182783929358	0.5834738617200675
R	7.028577700762334	0.35000000000000003	1.0	-0.84	196.1	8.854066741931232E-4	0.58661757891733	1.0	0.6984652160025387	0.8267284991568297
S	7.666635316297874	0.7000000000000001	0.0	-0.5	102.0	4.6797138961340856E-4	0.6681877721681662	0.5	0.6224593312018546	0.4300168634064081
G	8.11772823447344	0.7000000000000001	0.0	-0.41	67.5	2.9811644422095274E-4	0.6681877721681662	0.5	0.6010878788483698	0.2845699831365936
V	9.459564270608745	1.2242857142857144	0.0	1.09	138.4	7.793447034831757E-5	0.7728168760124554	0.5	0.2516182783929358	0.5834738617200675
R	9.660505999455278	0.8742857142857143	1.0	-0.84	196.1	6.374819107135554E-5	0.7056366828079583	1.0	0.6984652160025387	0.8267284991568297
V	9.842780093416184	1.5971428571428572	0.0	1.09	138.4	5.31265783307866E-5	0.831618681117217	0.5	0.2516182783929358	0.5834738617200675
K	9.169670053364062	1.7785714285714285	1.0	-1.18	162.5	1.0414002201730721E-4	0.8555203766305457	1.0	0.7649478037637647	0.6850758853288365
T	8.386088750963648	1.7785714285714285	0.0	-0.27	126.0	2.2796538918778975E-4	0.8555203766305457	0.5	0.5670929049654543	0.5311973018549747
Y	8.534809591594502	1.6099999999999999	0.0	0.33	209.8	1.9646896464586838E-4	0.8334113864245403	0.5	0.4182406231581637	0.8844856661045533
E	8.989156991841494	1.6099999999999999	-1.0	-0.77	154.6	1.247396566645964E-4	0.8334113864245403	0.0	0.6835208937363156	0.6517706576728499
P	8.38280517935046	1.0857142857142856	0.0	0.0	123.4	2.2871498867438333E-4	0.7475738349093665	0.5	0.5	0.5202360876897134
E	7.709615934413758	2.0757142857142856	-1.0	-0.77	154.6	4.482926386324415E-4	0.8885202309042213	0.0	0.6835208937363156	0.6517706576728499
A	7.01832691984626	1.3528571428571428	0.0	-0.06	91.5	8.945213014693865E-4	0.7945963435587029	0.5	0.5149955016194101	0.3857504215851602
I	6.567501884959748	1.1714285714285713	0.0	1.31	162.6	0.001403331534079011	0.7634031396496345	0.5	0.21248684412253915	0.6854974704890388
W	6.663285327519132	1.3528571428571428	0.0	0.88	237.2	0.0012753157841298712	0.7945963435587029	0.5	0.2931777789064324	1.0
I	6.241257629510306	1.1714285714285713	0.0	1.31	162.6	0.0019436198535643934	0.7634031396496345	0.5	0.21248684412253915	0.6854974704890388
P	7.139752904528999	1.5214285714285711	0.0	0.0	123.4	7.923197377661673E-4	0.8207487486761238	0.5	0.5	0.5202360876897134
E	7.8408191566806344	1.5214285714285711	-1.0	-0.77	154.6	3.93192035285983E-4	0.8207487486761238	0.0	0.6835208937363156	0.6517706576728499
I	7.241827985008358	0.5314285714285715	0.0	1.31	162.6	7.154894310293924E-4	0.629816241895048	0.5	0.21248684412253915	0.6854974704890388
R	7.022857664075049	0.5314285714285715	1.0	-0.84	196.1	8.904812224230785E-4	0.629816241895048	1.0	0.6984652160025387	0.8267284991568297
F	6.77009082568091	0.5314285714285715	0.0	1.27	198.8	0.0011462749613277978	0.629816241895048	0.5	0.21925725208787172	0.8381112984822935
V	6.9316419046064315	0.5314285714285715	0.0	1.09	138.4	9.754439818214777E-4	0.629816241895048	0.5	0.2516182783929358	0.5834738617200675
N	7.764696770235322	0.5314285714285715	0.0	-0.48	138.3	4.242782200812867E-4	0.629816241895048	0.5	0.617747874769249	0.5830522765598651
V	8.515663248565463	0.18142857142857144	0.0	1.09	138.4	2.0026610821433088E-4	0.5452331351519002	0.5	0.2516182783929358	0.5834738617200675
E	9.15223178774266	0.5314285714285715	-1.0	-0.77	154.6	1.0597177582238881E-4	0.629816241895048	0.0	0.6835208937363156	0.6517706576728499
N	9.691364454042983	0.5314285714285715	0.0	-0.48	138.3	6.181118226089577E-5	0.629816241895048	0.5	0.617747874769249	0.5830522765598651
A	9.436625079784722	0.5314285714285715	0.0	-0.06	91.5	7.974274233002454E-5	0.629816241895048	0.5	0.5149955016194101	0.3857504215851602
R	10.292258850773337	0.5314285714285715	1.0	-0.84	196.1	3.389331554237707E-5	0.629816241895048	1.0	0.6984652160025387	0.8267284991568297
D	10.20326779272478	0.35000000000000003	-1.0	-0.8	135.2	3.704767945089671E-5	0.58661757891733	0.0	0.6899744811276125	0.5699831365935919
A	10.316338003330007	0.35000000000000003	0.0	-0.06	91.5	3.3086967281326096E-5	0.58661757891733	0.5	0.5149955016194101	0.3857504215851602
D	10.184414294454164	0.35000000000000003	-1.0	-0.8	135.2	3.775275714712478E-5	0.58661757891733	0.0	0.6899744811276125	0.5699831365935919
V	9.301285773492172	0.0	0.0	1.09	138.4	9.129842000177302E-5	0.5	0.5	0.2516182783929358	0.5834738617200675
V	9.338154824935383	0.0	0.0	1.09	138.4	8.799392123659544E-5	0.5	0.5	0.2516182783929358	0.5834738617200675
D	8.624783462319986	0.0	-1.0	-0.8	135.2	1.795668411446183E-4	0.5	0.0	0.6899744811276125	0.5699831365935919
I	7.821812641643216	0.0	0.0	1.31	162.6	4.007336941436179E-4	0.5	0.5	0.21248684412253915	0.6854974704890388
S	7.600210111664506	0.0	0.0	-0.5	102.0	5.000960725864978E-4	0.5	0.5	0.6224593312018546	0.4300168634064081
V	7.370897472949665	0.0	0.0	1.09	138.4	6.289073696507108E-4	0.5	0.5	0.2516182783929358	0.5834738617200675
S	6.88921647448791	0.0	0.0	-0.5	102.0	0.0010176749975534527	0.5	0.5	0.6224593312018546	0.4300168634064081
P	6.739826249368544	0.0	0.0	0.0	123.4	0.0011814551727645783	0.5	0.5	0.5	0.5202360876897134
D	6.333836759326353	0.0	-1.0	-0.8	135.2	0.0017720638492538798	0.5	0.0	0.6899744811276125	0.5699831365935919
G	6.05412150123648	0.0	0.0	-0.41	67.5	0.002342663116694954	0.5	0.5	0.6010878788483698	0.2845699831365936
T	5.608882279013491	0.0	0.0	-0.27	126.0	0.003651779330484106	0.5	0.5	0.5670929049654543	0.5311973018549747
V	4.843025824329391	0.0	0.0	1.09	138.4	0.007821506629374197	0.5	0.5	0.2516182783929358	0.5834738617200675

>3p5nA
M	5.592743864210888	0.35000000000000003	0.0	1.27	165.9	0.0037109709023684934	0.58661757891733	0.5	0.21925725208787172	0.6994097807757168
N	7.229628543602786	0.7000000000000001	0.0	-0.48	138.3	7.242651009180534E-4	0.6681877721681662	0.5	0.617747874769249	0.5830522765598651
G	8.801766399132887	1.2242857142857144	0.0	-0.41	67.5	1.5044441841138845E-4	0.7728168760124554	0.5	0.6010878788483698	0.2845699831365936
R	10.51955455542565	1.2242857142857144	1.0	-0.84	196.1	2.7002487724026025E-5	0.7728168760124554	1.0	0.6984652160025387	0.8267284991568297
R	11.433603566082507	1.2242857142857144	1.0	-0.84	196.1	1.0825410194370555E-5	0.7728168760124554	1.0	0.6984652160025387	0.8267284991568297
K	11.626320948332886	1.2242857142857144	1.0	-1.18	162.5	8.927895329247093E-6	0.7728168760124554	1.0	0.7649478037637647	0.6850758853288365
L	11.117468327531942	1.4028571428571428	0.0	1.21	163.4	1.485040859827702E-5	0.8026368825647237	0.5	0.2297010509533981	0.6888701517706577
N	10.617411368472311	1.2314285714285715	0.0	-0.48	138.3	2.4485343250169045E-5	0.7740685098717689	0.5	0.617747874769249	0.5830522765598651
M	10.275164358409722	0.8814285714285715	0.0	1.27	165.9	3.447766493824833E-5	0.707118168700837	0.5	0.21925725208787172	0.6994097807757168
Q	9.957255562618816	0.8814285714285715	0.0	-0.73	156.4	4.738035133067253E-5	0.707118168700837	0.5	0.6748052725823135	0.6593591905564925
Q	9.484639600156843	1.2314285714285715	0.0	-0.73	156.4	7.600468250046344E-5	0.7740685098717689	0.5	0.6748052725823135	0.6593591905564925
N	9.15376678889358	1.2314285714285715	0.0	-0.48	138.3	1.0580925100611704E-4	0.7740685098717689	0.5	0.617747874769249	0.5830522765598651
K	8.602309976570638	1.2314285714285715	1.0	-1.18	162.5	1.8364727189779106E-4	0.7740685098717689	1.0	0.7649478037637647	0.6850758853288365
R	8.446954866969946	1.052857142857143	1.0	-0.84	196.1	2.1450674031275874E-4	0.7413231714883641	1.0	0.6984652160025387	0.8267284991568297
L	7.484050621911532	0.8742857142857143	0.0	1.21	163.4	5.616608047726013E-4	0.7056366828079583	0.5	0.2297010509533981	0.6888701517706577
I	6.833821440805647	0.8742857142857143	0.0	1.31	162.6	0.0010755774518563799	0.7056366828079583	0.5	0.21248684412253915	0.6854974704890388
T	5.286395070849927	0.35000000000000003	0.0	-0.27	126.0	0.0050344938686348595	0.58661757891733	0.5	0.5670929049654543	0.5311973018549747
I	4.018621836329713	0.0	0.0	1.31	162.6	0.017660233318236518	0.5	0.5	0.21248684412253915	0.6854974704890388
S	2.89518204496479	0.0	0.0	-0.5	102.0	0.05239224633689843	0.5	0.5	0.6224593312018546	0.4300168634064081
M	1.6725640531699537	0.0	0.0	1.27	165.9	0.15808262332646816	0.5	0.5	0.21925725208787172	0.6994097807757168
L	0.7319698438595652	0.0	0.0	1.21	163.4	0.324762607677224	0.5	0.5	0.2297010509533981	0.6888701517706577
S	0.19126075994555736	0.0	0.0	-0.5	102.0	0.4523300381226716	0.5	0.5	0.6224593312018546	0.4300168634064081
A	0.14631072568693115	0.0	0.0	-0.06	91.5	0.4634874302110741	0.5	0.5	0.5149955016194101	0.3857504215851602
I	0.8794443396633747	0.0	0.0	1.31	162.6	0.29329293861164807	0.5	0.5	0.21248684412253915	0.6854974704890388
A	0.7508065815659024	0.0	0.0	-0.06	91.5	0.3206455761449867	0.5	0.5	0.5149955016194101	0.3857504215851602
F	1.301021710147094	0.0	0.0	1.27	198.8	0.2139931150300466	0.5	0.5	0.21925725208787172	0.8381112984822935
V	1.5921343101956382	0.0	0.0	1.09	138.4	0.16908382630084462	0.5	0.5	0.2516182783929358	0.5834738617200675
L	2.1202097814011567	0.0	0.0	1.21	163.4	0.10714799961104626	0.5	0.5	0.2297010509533981	0.6888701517706577
T	2.318708064174125	0.5242857142857142	0.0	-0.27	126.0	0.0895853735502321	0.6281493623293924	0.5	0.5670929049654543	0.5311973018549747
F	2.805817669512248	0.5242857142857142	0.0	1.27	198.8	0.057010608433900045	0.6281493623293924	0.5	0.21925725208787172	0.8381112984822935
I	3.2035754813386963	0.5242857142857142	0.0	1.31	162.6	0.0390313925887017	0.6281493623293924	0.5	0.21248684412253915	0.6854974704890388
K	3.9869992437115536	0.5242857142857142	1.0	-1.18	162.5	0.018217283277367047	0.6281493623293924	1.0	0.7649478037637647	0.6850758853288365
F	4.181878669900179	0.5242857142857142	0.0	1.27	198.8	0.015040133958634683	0.6281493623293924	0.5	0.21925725208787172	0.8381112984822935
P	3.843042857117267	0.5242857142857142	0.0	0.0	123.4	0.020978759660551516	0.6281493623293924	0.5	0.5	0.5202360876897134
I	4.12990072835699	0.5242857142857142	0.0	1.31	162.6	0.015829860473081214	0.6281493623293924	0.5	0.21248684412253915	0.6854974704890388
P	3.8107495924408696	0.0	0.0	0.0	123.4	0.021652381588566194	0.5	0.5	0.5	0.5202360876897134
F	4.545600047450959	0.0	0.0	1.27	198.8	0.010502332343986454	0.5	0.5	0.21925725208787172	0.8381112984822935
L	4.37022426172725	0.7228571428571428	0.0	1.21	163.4	0.012490419824767063	0.6732358688497664	0.5	0.2297010509533981	0.6888701517706577
P	5.158786300508568	0.7228571428571428	0.0	0.0	123.4	0.005715814269347863	0.6732358688497664	0.5	0.5	0.5202360876897134
P	5.736498490823349	0.7228571428571428	0.0	0.0	123.4	0.003215670649623692	0.6732358688497664	0.5	0.5	0.5202360876897134
Y	5.7237114419109645	0.7228571428571428	0.0	0.33	209.8	0.003256918825651378	0.6732358688497664	0.5	0.4182406231581637	0.8844856661045533
L	6.748044844779194	0.7228571428571428	0.0	1.21	163.4	0.0011717963938968623	0.6732358688497664	0.5	0.2297010509533981	0.6888701517706577
T	7.044018599248915	0.7228571428571428	0.0	-0.27	126.0	8.718520363226734E-4	0.6732358688497664	0.5	0.5670929049654543	0.5311973018549747
L	6.918091244504597	0.7228571428571428	0.0	1.21	163.4	9.887386952488475E-4	0.6732358688497664	0.5	0.2297010509533981	0.6888701517706577
D	6.060852441688265	0.0	-1.0	-0.8	135.2	0.0023269843091596742	0.5	0.0	0.6899744811276125	0.5699831365935919
F	6.169437844793624	0.0	0.0	1.27	198.8	0.002088042884374919	0.5	0.5	0.21925725208787172	0.8381112984822935
S	6.174636137110205	0.0	0.0	-0.5	102.0	0.0020772392784609295	0.5	0.5	0.6224593312018546	0.4300168634064081
D	5.341076486587461	0.0	-1.0	-0.8	135.2	0.004767869314581286	0.5	0.0	0.6899744811276125	0.5699831365935919
V	4.690373241542581	0.0	0.0	1.09	138.4	0.0090996931140781	0.5	0.5	0.2516182783929358	0.5834738617200675
P	4.279059498579624	0.0	0.0	0.0	123.4	0.013666330847830865	0.5	0.5	0.5	0.5202360876897134
S	4.627324737393064	0.0	0.0	-0.5	102.0	0.00968615139632989	0.5	0.5	0.6224593312018546	0.4300168634064081
L	4.68564549970869	0.0	0.0	1.21	163.4	0.00914242172309454	0.5	0.5	0.2297010509533981	0.6888701517706577
L	4.882543972338382	0.0	0.0	1.21	163.4	0.007520722130057611	0.5	0.5	0.2297010509533981	0.6888701517706577
A	4.367559214903636	0.0	0.0	-0.06	91.5	0.012523334347172788	0.5	0.5	0.5149955016194101	0.3857504215851602
T	4.621139953571902	0.0	0.0	-0.27	126.0	0.009745658146552705	0.5	0.5	0.5670929049654543	0.5311973018549747
F	3.867708048707103	0.0	0.0	1.27	198.8	0.020478110517677672	0.5	0.5	0.21925725208787172	0.8381112984822935
T	3.1409906279508832	0.0	0.0	-0.27	126.0	0.041447743939914905	0.5	0.5	0.5670929049654543	0.5311973018549747
F	2.8889685421106166	0.0	0.0	1.27	198.8	0.052701589323264963	0.5	0.5	0.21925725208787172	0.8381112984822935
G	2.295933119143552	0.0	0.0	-0.41	67.5	0.09146033887157146	0.5	0.5	0.6010878788483698	0.2845699831365936
P	1.4725476415744958	0.0	0.0	0.0	123.4	0.18655569380137715	0.5	0.5	0.5	0.5202360876897134
V	1.6567975386910487	0.0	0.0	1.09	138.4	0.16019235782218721	0.5	0.5	0.2516182783929358	0.5834738617200675
A	2.1637906752952145	0.0	0.0	-0.06	91.5	0.10304955046541064	0.5	0.5	0.5149955016194101	0.3857504215851602
G	2.787515310372408	0.0	0.0	-0.41	67.5	0.058002565413273977	0.5	0.5	0.6010878788483698	0.2845699831365936
I	2.64960419971839	0.0	0.0	1.31	162.6	0.06601340861889471	0.5	0.5	0.21248684412253915	0.6854974704890388
I	2.8128251296790823	0.0	0.0	1.31	162.6	0.05663505193038565	0.5	0.5	0.21248684412253915	0.6854974704890388
V	3.8070135718914337	0.0	0.0	1.09	138.4	0.021731665386109267	0.5	0.5	0.2516182783929358	0.5834738617200675
A	4.306472719850884	0.5242857142857142	0.0	-0.06	91.5	0.013301696751458647	0.6281493623293924	0.5	0.5149955016194101	0.3857504215851602
L	4.024119740251683	0.5242857142857142	0.0	1.21	163.4	0.017565106262635966	0.6281493623293924	0.5	0.2297010509533981	0.6888701517706577
V	3.64330093024862	0.5242857142857142	0.0	1.09	138.4	0.02549863669209207	0.6281493623293924	0.5	0.2516182783929358	0.5834738617200675
K	4.570048457384061	0.5242857142857142	1.0	-1.18	162.5	0.010251280603788548	0.6281493623293924	1.0	0.7649478037637647	0.6850758853288365
N	5.008422288462814	0.5242857142857142	0.0	-0.48	138.3	0.006637091072540291	0.6281493623293924	0.5	0.617747874769249	0.5830522765598651
L	5.17011052257479	1.247142857142857	0.0	1.21	163.4	0.005651815994469067	0.7768048842427615	0.5	0.2297010509533981	0.6888701517706577
L	5.866397132103165	1.247142857142857	0.0	1.21	163.4	0.002825058550766868	0.7768048842427615	0.5	0.2297010509533981	0.6888701517706577
N	6.49628376543696	0.7228571428571428	0.0	-0.48	138.3	0.0015067629594555099	0.6732358688497664	0.5	0.617747874769249	0.5830522765598651
Y	6.5242891139768275	0.7228571428571428	0.0	0.33	209.8	0.0014652119072934289	0.6732358688497664	0.5	0.4182406231581637	0.8844856661045533
L	6.783218578666977	0.7228571428571428	0.0	1.21	163.4	0.0011313422024762376	0.6732358688497664	0.5	0.2297010509533981	0.6888701517706577
F	7.640338255259856	0.7228571428571428	0.0	1.27	198.8	4.804349081625192E-4	0.6732358688497664	0.5	0.21925725208787172	0.8381112984822935
S	7.340218960439831	0.7228571428571428	0.0	-0.5	102.0	6.484876110433024E-4	0.6732358688497664	0.5	0.6224593312018546	0.4300168634064081
M	6.957402661887382	0.0	0.0	1.27	165.9	9.506602884356008E-4	0.5	0.5	0.21925725208787172	0.6994097807757168
G	6.948705617931283	0.0	0.0	-0.41	67.5	9.589563173361126E-4	0.5	0.5	0.6010878788483698	0.2845699831365936
D	6.966216506486159	0.0	-1.0	-0.8	135.2	9.423259946486073E-4	0.5	0.0	0.6899744811276125	0.5699831365935919
P	7.044132933161556	0.0	0.0	0.0	123.4	8.717524466598237E-4	0.5	0.5	0.5	0.5202360876897134
V	6.358802136084876	0.0	0.0	1.09	138.4	0.001728446797989891	0.5	0.5	0.2516182783929358	0.5834738617200675
G	6.778074761123532	0.0	0.0	-0.41	67.5	0.0011371699783357947	0.5	0.5	0.6010878788483698	0.2845699831365936
P	6.889164344039594	0.0	0.0	0.0	123.4	0.001017727996796336	0.5	0.5	0.5	0.5202360876897134
F	7.201872986391788	0.0	0.0	1.27	198.8	7.446338792346241E-4	0.5	0.5	0.21925725208787172	0.8381112984822935
A	6.205966813067027	0.0	0.0	-0.06	91.5	0.0020132959205346745	0.5	0.5	0.5149955016194101	0.3857504215851602
N	5.47566191269355	0.0	0.0	-0.48	138.3	0.004169994235272201	0.5	0.5	0.617747874769249	0.5830522765598651
F	4.503146147911522	0.0	0.0	1.27	198.8	0.010952808408555614	0.5	0.5	0.21925725208787172	0.8381112984822935
L	3.7454299539254063	0.0	0.0	1.21	163.4	0.02308018871745232	0.5	0.5	0.2297010509533981	0.6888701517706577
A	3.1883286081720414	0.0	0.0	-0.06	91.5	0.039607308004872666	0.5	0.5	0.5149955016194101	0.3857504215851602
G	2.9026770206986794	0.0	0.0	-0.41	67.5	0.05202138693530978	0.5	0.5	0.6010878788483698	0.2845699831365936
A	2.254420449086496	0.0	0.0	-0.06	91.5	0.09496884749165213	0.5	0.5	0.5149955016194101	0.3857504215851602
S	1.7121813072763108	0.0	0.0	-0.5	102.0	0.15288100419429762	0.5	0.5	0.6224593312018546	0.4300168634064081
F	1.9279953377015944	0.0	0.0	1.27	198.8	0.12697263198266617	0.5	0.5	0.21925725208787172	0.8381112984822935
L	1.9733341457797011	0.0	0.0	1.21	163.4	0.12203121737521794	0.5	0.5	0.2297010509533981	0.6888701517706577
L	1.3977560536821518	0.7228571428571428	0.0	1.21	163.4	0.19817243329963818	0.6732358688497664	0.5	0.2297010509533981	0.6888701517706577
T	1.6427623787445484	0.7228571428571428	0.0	-0.27	126.0	0.16208953562619033	0.6732358688497664	0.5	0.5670929049654543	0.5311973018549747
A	1.9288203582029788	0.7228571428571428	0.0	-0.06	91.5	0.12688120612131237	0.6732358688497664	0.5	0.5149955016194101	0.3857504215851602
Y	1.752727672633816	0.7228571428571428	0.0	0.33	209.8	0.14770348897375785	0.6732358688497664	0.5	0.4182406231581637	0.8844856661045533

>3pjzA
M	3.0830429012653124	0.5285714285714286	0.0	1.27	165.9	0.04381216307570379	0.6291498587749624	0.5	0.21925725208787172	0.6994097807757168
Q	3.4854915816522785	0.5285714285714286	0.0	-0.73	156.4	0.029727870209147578	0.6291498587749624	0.5	0.6748052725823135	0.6593591905564925
F	4.223258169663962	0.5285714285714286	0.0	1.27	198.8	0.014439284236495764	0.6291498587749624	0.5	0.21925725208787172	0.8381112984822935
R	4.125192315447613	0.5285714285714286	1.0	-0.84	196.1	0.015903381605584577	0.6291498587749624	1.0	0.6984652160025387	0.8267284991568297
S	3.9811465058247486	0.8785714285714287	0.0	-0.5	102.0	0.01832225761825934	0.706526098553095	0.5	0.6224593312018546	0.4300168634064081
I	3.5965209760118637	0.7000000000000001	0.0	1.31	162.6	0.026687212591681275	0.6681877721681662	0.5	0.21248684412253915	0.6854974704890388
I	3.3240114044651894	0.7000000000000001	0.0	1.31	162.6	0.03475658024038353	0.6681877721681662	0.5	0.21248684412253915	0.6854974704890388
R	2.478158291770385	0.35000000000000003	1.0	-0.84	196.1	0.07740362043732107	0.58661757891733	1.0	0.6984652160025387	0.8267284991568297
I	1.6754793564491242	0.35000000000000003	0.0	1.31	162.6	0.1576950049525906	0.58661757891733	0.5	0.21248684412253915	0.6854974704890388
V	1.425409068271183	0.35000000000000003	0.0	1.09	138.4	0.19381501259248024	0.58661757891733	0.5	0.2516182783929358	0.5834738617200675
G	0.5833366590768283	0.35000000000000003	0.0	-0.41	67.5	0.358165190379393	0.58661757891733	0.5	0.6010878788483698	0.2845699831365936
L	0.5714093731956056	0.0	0.0	1.21	163.4	0.36091168298299947	0.5	0.5	0.2297010509533981	0.6888701517706577
L	0.45464421356626383	0.0	0.0	1.21	163.4	0.3882571317302076	0.5	0.5	0.2297010509533981	0.6888701517706577
L	-0.26904284030759973	0.0	0.0	1.21	163.4	0.5668579085832068	0.5	0.5	0.2297010509533981	0.6888701517706577
A	-0.10484747042241471	0.0	0.0	-0.06	91.5	0.5261878817352146	0.5	0.5	0.5149955016194101	0.3857504215851602
L	0.4696125708554537	0.0	0.0	1.21	163.4	0.384707946989699	0.5	0.5	0.2297010509533981	0.6888701517706577
F	0.6096170903767093	0.0	0.0	1.27	198.8	0.35214654972824233	0.5	0.5	0.21925725208787172	0.8381112984822935
S	0.5183452765272691	0.0	0.0	-0.5	102.0	0.37323924471446235	0.5	0.5	0.6224593312018546	0.4300168634064081
V	0.6456579239031179	0.0	0.0	1.09	138.4	0.3439686802452683	0.5	0.5	0.2516182783929358	0.5834738617200675
T	0.5308033080010266	0.0	0.0	-0.27	126.0	0.3703295486910544	0.5	0.5	0.5670929049654543	0.5311973018549747
M	0.6752273643803872	0.0	0.0	1.27	165.9	0.33732733646132507	0.5	0.5	0.21925725208787172	0.6994097807757168
L	0.8927074577557854	0.0	0.0	1.21	163.4	0.29055141935133066	0.5	0.5	0.2297010509533981	0.6888701517706577
A	1.1128872457884218	0.0	0.0	-0.06	91.5	0.24733300862538	0.5	0.5	0.5149955016194101	0.3857504215851602
P	0.9053996897307628	0.0	0.0	0.0	123.4	0.28794212467388025	0.5	0.5	0.5	0.5202360876897134
A	1.4262428763752841	0.0	0.0	-0.06	91.5	0.19368476270823132	0.5	0.5	0.5149955016194101	0.3857504215851602
L	2.2142288069218883	0.0	0.0	1.21	163.4	0.09847999457064527	0.5	0.5	0.2297010509533981	0.6888701517706577
V	2.3433961212412506	0.0	0.0	1.09	138.4	0.08759211729362082	0.5	0.5	0.2516182783929358	0.5834738617200675
A	3.263314343112104	0.7228571428571428	0.0	-0.06	91.5	0.03685139135589566	0.6732358688497664	0.5	0.5149955016194101	0.3857504215851602
L	3.9455835726869197	1.0728571428571427	0.0	1.21	163.4	0.018972990573500437	0.7451398855725164	0.5	0.2297010509533981	0.6888701517706577
L	5.114433999545554	1.0728571428571427	0.0	1.21	163.4	0.0059734812747676	0.7451398855725164	0.5	0.2297010509533981	0.6888701517706577
Y	5.638518906527732	1.0728571428571427	0.0	0.33	209.8	0.003545519001952102	0.7451398855725164	0.5	0.4182406231581637	0.8844856661045533
R	5.8490394193264095	1.0728571428571427	1.0	-0.84	196.1	0.002874380979849045	0.7451398855725164	1.0	0.6984652160025387	0.8267284991568297
D	5.277617863683579	1.0728571428571427	-1.0	-0.8	135.2	0.005078651752750685	0.7451398855725164	0.0	0.6899744811276125	0.5699831365935919
G	4.891037498662509	1.0728571428571427	0.0	-0.41	67.5	0.007457589539175524	0.7451398855725164	0.5	0.6010878788483698	0.2845699831365936
A	4.3168020379955365	0.35000000000000003	0.0	-0.06	91.5	0.01316680624238431	0.58661757891733	0.5	0.5149955016194101	0.3857504215851602
G	3.5225127852973874	0.0	0.0	-0.41	67.5	0.028678416906655513	0.5	0.5	0.6010878788483698	0.2845699831365936
V	3.0952864131139965	0.0	0.0	1.09	138.4	0.043302105047658745	0.5	0.5	0.2516182783929358	0.5834738617200675
P	2.85718636738703	0.0	0.0	0.0	123.4	0.054311031344719374	0.5	0.5	0.5	0.5202360876897134
F	2.9433577866072906	0.0	0.0	1.27	198.8	0.05005138164060563	0.5	0.5	0.21925725208787172	0.8381112984822935
V	2.6188001698374728	0.0	0.0	1.09	138.4	0.06793823060042825	0.5	0.5	0.2516182783929358	0.5834738617200675
T	2.3987360993396245	0.0	0.0	-0.27	126.0	0.08326912602655123	0.5	0.5	0.5670929049654543	0.5311973018549747
T	2.113287275269798	0.0	0.0	-0.27	126.0	0.10781206039691826	0.5	0.5	0.5670929049654543	0.5311973018549747
F	1.467705695605391	0.0	0.0	1.27	198.8	0.18729158742884477	0.5	0.5	0.21925725208787172	0.8381112984822935
F	1.0989134942808385	0.0	0.0	1.27	198.8	0.24994352820044607	0.5	0.5	0.21925725208787172	0.8381112984822935
V	0.5205093309618225	0.0	0.0	1.09	138.4	0.3727331427880268	0.5	0.5	0.2516182783929358	0.5834738617200675
L	0.06622352704273782	0.0	0.0	1.21	163.4	0.4834501661485582	0.5	0.5	0.2297010509533981	0.6888701517706577
L	-0.9633110071175222	0.0	0.0	1.21	163.4	0.7237842339312794	0.5	0.5	0.2297010509533981	0.6888701517706577
F	-0.20204919664171817	0.0	0.0	1.27	198.8	0.5503411554737578	0.5	0.5	0.21925725208787172	0.8381112984822935
C	0.621204282582291	0.0	0.0	1.36	102.4	0.3495076057278065	0.5	0.5	0.20424030228409173	0.43170320404721757
G	1.0028830477083468	0.0	0.0	-0.41	67.5	0.26837495753033114	0.5	0.5	0.6010878788483698	0.2845699831365936
A	1.4675931941428506	0.99	0.0	-0.06	91.5	0.18730871226687895	0.7290879223493065	0.5	0.5149955016194101	0.3857504215851602
M	3.039212648255838	0.99	0.0	1.27	165.9	0.045685485722996355	0.7290879223493065	0.5	0.21925725208787172	0.6994097807757168
C	4.244430254946565	0.99	0.0	1.36	102.4	0.014141065635592698	0.7290879223493065	0.5	0.20424030228409173	0.43170320404721757
W	5.629618247263519	0.99	0.0	0.88	237.2	0.003577103929020664	0.7290879223493065	0.5	0.2931777789064324	1.0
F	7.795677421982823	1.3399999999999999	0.0	1.27	198.8	4.1134065303705114E-4	0.7924899414403643	0.5	0.21925725208787172	0.8381112984822935
P	8.81163967614065	1.6899999999999997	0.0	0.0	123.4	1.4896656788510043E-4	0.8442241598762525	0.5	0.5	0.5202360876897134
N	10.236391739337602	1.8971428571428568	0.0	-0.48	138.3	3.5840659075692116E-5	0.8695678115762164	0.5	0.617747874769249	0.5830522765598651
R	11.435299618471472	1.4314285714285713	1.0	-0.84	196.1	1.080706549116961E-5	0.8071238061572122	1.0	0.6984652160025387	0.8267284991568297
R	11.65379960053534	1.6385714285714283	1.0	-0.84	196.1	8.68591085922965E-6	0.8373404577242172	1.0	0.6984652160025387	0.8267284991568297
H	12.010629329207955	1.8199999999999998	0.0	0.49	163.2	6.0792124086939126E-6	0.8605661270383499	0.5	0.37989356765690985	0.688026981450253
K	12.356918141856521	1.8199999999999998	1.0	-1.18	162.5	4.29988430361572E-6	0.8605661270383499	1.0	0.7649478037637647	0.6850758853288365
H	12.105339348117656	1.9942857142857142	0.0	0.49	163.2	5.529877591614607E-6	0.8801958079152108	0.5	0.37989356765690985	0.688026981450253
E	11.857426876330145	1.6442857142857144	-1.0	-0.77	154.6	7.085685314156542E-6	0.8381172520187183	0.0	0.6835208937363156	0.6517706576728499
L	11.717548091325295	1.7871428571428574	0.0	1.21	163.4	8.14948159388873E-6	0.8565766251118057	0.5	0.2297010509533981	0.6888701517706577
K	11.057200747516692	1.262857142857143	1.0	-1.18	162.5	1.5772911985512117E-5	0.7795175568856247	1.0	0.7649478037637647	0.6850758853288365
S	9.994402151351736	1.0557142857142856	0.0	-0.5	102.0	4.565270008682898E-5	0.7418706882542478	0.5	0.6224593312018546	0.4300168634064081
R	8.969448215999105	0.8742857142857143	1.0	-0.84	196.1	1.2722219334626583E-4	0.7056366828079583	1.0	0.6984652160025387	0.8267284991568297
D	7.6917165204624816	0.8742857142857143	-1.0	-0.8	135.2	4.563853634752535E-4	0.7056366828079583	0.0	0.6899744811276125	0.5699831365935919
G	5.885680620812902	0.35000000000000003	0.0	-0.41	67.5	0.002771252982442518	0.58661757891733	0.5	0.6010878788483698	0.2845699831365936
F	4.3366707197002885	0.35000000000000003	0.0	1.27	198.8	0.012911125235256171	0.58661757891733	0.5	0.21925725208787172	0.8381112984822935
L	2.4934868077117636	0.0	0.0	1.21	163.4	0.0763160422408874	0.5	0.5	0.2297010509533981	0.6888701517706577
I	0.801177508140015	0.0	0.0	1.31	162.6	0.309773694824761	0.5	0.5	0.21248684412253915	0.6854974704890388
V	0.8520906461223636	0.0	0.0	1.09	138.4	0.2989944807680599	0.5	0.5	0.2516182783929358	0.5834738617200675
V	0.8673138261391142	0.99	0.0	1.09	138.4	0.29581354614590893	0.7290879223493065	0.5	0.2516182783929358	0.5834738617200675
L	0.7444210213521854	0.99	0.0	1.21	163.4	0.3220381455856425	0.7290879223493065	0.5	0.2297010509533981	0.6888701517706577
F	1.2853631753743735	0.99	0.0	1.27	198.8	0.21663867549757787	0.7290879223493065	0.5	0.21925725208787172	0.8381112984822935
W	1.7186575197034295	0.99	0.0	0.88	237.2	0.1520441644213275	0.7290879223493065	0.5	0.2931777789064324	1.0
T	1.437489993137199	0.99	0.0	-0.27	126.0	0.191934338462324	0.7290879223493065	0.5	0.5670929049654543	0.5311973018549747
V	2.2711521282548337	0.99	0.0	1.09	138.4	0.09354047676916755	0.7290879223493065	0.5	0.2516182783929358	0.5834738617200675
L	2.3964319984943026	0.99	0.0	1.21	163.4	0.08344517940388774	0.7290879223493065	0.5	0.2297010509533981	0.6888701517706577
G	2.0224248019909585	0.0	0.0	-0.41	67.5	0.11686849386499654	0.5	0.5	0.6010878788483698	0.2845699831365936
S	1.846228254405363	0.0	0.0	-0.5	102.0	0.13631635165178813	0.5	0.5	0.6224593312018546	0.4300168634064081
A	1.8066441991224225	0.0	0.0	-0.06	91.5	0.14104419393339307	0.5	0.5	0.5149955016194101	0.3857504215851602
G	2.7011675064052967	0.0	0.0	-0.41	67.5	0.06290449931540298	0.5	0.5	0.6010878788483698	0.2845699831365936
S	3.7499235373127005	0.0	0.0	-0.5	102.0	0.022979086514883118	0.5	0.5	0.6224593312018546	0.4300168634064081
L	4.621027514756218	0.0	0.0	1.21	163.4	0.009746743317433082	0.5	0.5	0.2297010509533981	0.6888701517706577
P	5.673130440199042	0.0	0.0	0.0	123.4	0.0034253157020815994	0.5	0.5	0.5	0.5202360876897134
F	5.999988768875706	0.0	0.0	1.27	198.8	0.0024726508584619333	0.5	0.5	0.21925725208787172	0.8381112984822935
L	6.968928551177367	0.0	0.0	1.21	163.4	9.397762252649766E-4	0.5	0.5	0.2297010509533981	0.6888701517706577
I	6.870090574616247	0.0	0.0	1.31	162.6	0.0010373058884034503	0.5	0.5	0.21248684412253915	0.6854974704890388
A	6.848804362833116	0.0	0.0	-0.06	91.5	0.001059599233620645	0.5	0.5	0.5149955016194101	0.3857504215851602
D	7.295423995823658	0.0	-1.0	-0.8	135.2	6.781768910625319E-4	0.5	0.0	0.6899744811276125	0.5699831365935919
N	7.04004574419619	0.0	0.0	-0.48	138.3	8.753196297713872E-4	0.5	0.5	0.617747874769249	0.5830522765598651
P	6.71976075031645	0.0	0.0	0.0	123.4	0.0012053722367232345	0.5	0.5	0.5	0.5202360876897134
N	7.02676302998206	0.0	0.0	-0.48	138.3	8.870134280535291E-4	0.5	0.5	0.617747874769249	0.5830522765598651
I	6.692043825127936	0.0	0.0	1.31	162.6	0.0012392067765905068	0.5	0.5	0.21248684412253915	0.6854974704890388
S	6.848071069069128	0.0	0.0	-0.5	102.0	0.0010603756918731166	0.5	0.5	0.6224593312018546	0.4300168634064081
V	7.100692974965359	0.0	0.0	1.09	138.4	8.238540491438684E-4	0.5	0.5	0.2516182783929358	0.5834738617200675
T	6.892019697025027	0.0	0.0	-0.27	126.0	0.0010148291138245558	0.5	0.5	0.5670929049654543	0.5311973018549747
D	6.474065693212445	0.0	-1.0	-0.8	135.2	0.0015405628474899347	0.5	0.0	0.6899744811276125	0.5699831365935919
