# Supplementary material for: Lipid exposure prediction enhances the inference of rotational angles of transmembrane helices
Source: BMC Bioinformatics. 2013 Oct 11;14:304. doi: 10.1186/1471-2105-14-304 (PMC3854514; doi:10.1186/1471-2105-14-304)
Supplement: Additional file 3: Dataset S2 — Signal peptide and topology prediction results of the independent test set from SVMSignal, TOPCONS and MemBrain. [file 1471-2105-14-304-S3.zip › S_Dataset_2_web_servers_prediction/SVMSignal/README.txt]

The mapping between profile image names and FASTA titles:
1.png	>2xq2A
2.png	>2xutA
3.png	>3kbcA
4.png	>3kcuA
5.png	>3kg2A
6.png	>3kj6A
7.png	>3kp9A
8.png	>3l1lA
9.png	>3m71A
10.png	>3mk7A
11.png	>3mk7C
12.png	>3mktA
13.png	>3mp7A
14.png	>3nymA
15.png	>3o0rB
16.png	>3o7pA
17.png	>3oe6A
18.png	>3orgA
19.png	>3p4wA
20.png	>3p5nA
21.png	>3pjzA
