# Supplementary material for: Lipid exposure prediction enhances the inference of rotational angles of transmembrane helices
Source: BMC Bioinformatics. 2013 Oct 11;14:304. doi: 10.1186/1471-2105-14-304 (PMC3854514; doi:10.1186/1471-2105-14-304)
Supplement: Additional file 3: Dataset S2 — Signal peptide and topology prediction results of the independent test set from SVMSignal, TOPCONS and MemBrain. [file 1471-2105-14-304-S3.zip › S_Dataset_2_web_servers_prediction/Topology_TOPCONS_MEMBRAIN.txt]

#>PDBID:CHAIN
#Sequence
#Topology annotated in PDBTM
#Topology predictions from TOPCONS consensus results
#Topology predictinos from MemBrain
>2xq2A
MSNIEHGLSFIDIMVFAIYVAIIIGVGLWVSRDKKGTQKSTEDYFLAGKSLPWWAVGASLIAANISAEQFIGMSGSGYSIGLAIASYEWMSAITLIIVGKYFLPIFIEKGIYTIPEFVEKRFNKKLKTILAVFWISLYIFVNLTSVLYLGGLALETILGIPLMYSILGLALFALVYSIYGGLSAVVWTDVIQVFFLVLGGFMTTYMAVSFIGGTDGWFAGVSKMVDAAPGHFEMILDQSNPQYMNLPGIAVLIGGLWVANLYYWGFNQYIIQRTLAAKSVSEAQKGIVFAAFLALIVPFLVVLPGIAAYVITSDPQLMASLGDIAATNLPSAANADKAYPWLTQFLPVGVKGVVFAALAAAIVSSLASMLNSTATIFTMDIYKEYISPDSGDHKLVNVGRTAAVVALIIAALIAPMLGGIGQCFQYIQEYTGLVSPGILAVFLLGLFWKKTTSKGAIIGVVASIPFALFLKFMPLSMPFMDQMLYTLLFTMVVIAFTSLSTSINDDDPKGISVTSSMFVTDRSFNIAAYGIMIVLAVLYTLFWVNADAEITLIIFGVMAGVIGTILLISYGIKKLIKASYKSGGSPGHHHHHH
UUUUUUUU11111111HHHHHHHHHHHHHHUUUUUUUUUUUUUUUUUUU22222HHHHHHHHHHHHHHHH11111111111111HHHHHHHHHHHHHH2222222222222222222222222222222HHHHHHHHHHHHHHHHHHHHH11111111111111111HHHHHHHHHHHHHHUUU2HHHHHHHHHHHHHHH1111111111111111111111111111111111111111111111111HHHHHHHHHHHHHHHHHHH2222222222222222222HHHHHHHHHHHHHH111111111111111111111UUUUU11111111111111111111111111111HHHHHHHHHHHHHHHHHH2222222222222222222222222HHHHHHHHHHHHHHH1111111111HHHHHHHHHHHHHHHH2222222222222222222HHHHHHHHHHHHHH11111HHHHHHHHHHHHHHH222222222222222222222222222222222HHHHHHHHHHHHHH111111111111111HHHHHHHHHHHHHHHHHHUUUUUUUUUUUUUUUUUUUU
oooooooooMMMMMMMMMMMMMMMMMMMMMiiiiiiiiiiiiiiiiiiiiMMMMMMMMMMMMMMMMMMMMMoooooooooooooooMMMMMMMMMMMMMMMMMMMMMiiiiiiiiiiiiiiiiiiiiiMMMMMMMMMMMMMMMMMMMMMooooooooooMMMMMMMMMMMMMMMMMMMMMiiiiiiiiiMMMMMMMMMMMMMMMMMMMMMoooooooooooooooooooooooooooooooooooMMMMMMMMMMMMMMMMMMMMMiiiiiiiiiiiiiiiiiiiiiiiiMMMMMMMMMMMMMMMMMMMMMooooooooooooooooooooooooooooooooooooooMMMMMMMMMMMMMMMMMMMMMiiiiiiiiiiiiiiiiiiiiiiiiiMMMMMMMMMMMMMMMMMMMMMoooooooooooMMMMMMMMMMMMMMMMMMMMMiiiiiiMMMMMMMMMMMMMMMMMMMMMooooooMMMMMMMMMMMMMMMMMMMMMiiiiiiiiiiiiiiiiiiiiiiiMMMMMMMMMMMMMMMMMMMMMoooooMMMMMMMMMMMMMMMMMMMMMiiiiiiiiiiiiiiiiiiiii
ooooooooMMMMMMMMMMMMMMMMMMMMMMMooooooooooooooooooooMMMMMMMMMMMMMMMMMoooMMMMMMMMMMMMMMMMMMMMMMMMMMMMMMMMMMoooooooooooooooooooooMMMMMMMMMMMMMMMMMMMMMMMMMMMMMoMMMMMMMMMMMMMMMMMMMMMMMMMMMoooMMMMMMMMMMMMMMMMMMMMMMMMMMMoooooooooooooooooooooooooooooooMMMMMMMMMMMMMMMMMMMMMMMMMMMooooooooooooooMMMMMMMMMMMMMMMMMMMMMMMMMMMMoooooooooooooooooooooooooMMMMMMMMMMMMooMMMMMMMMMMMMMMMMMMMMMMooooooooooooooooooooooMMMMMMMMMMMMMMMMMMMMMMMoMMMMMMMMMMMMMMMMMMMMMMMMMMMMoooooooMMMMMMMMMMMMMMMMMMMMMoooooMMMMMMMMMMMMMMMMMMMMoooooooooooooooooooooooooMMMMMMMMMMMMMMMMMMoMMMMMMMMMMMMMMMMMMMMMMMMMMMooooooooooooooooooooo
>2xutA
MNSPVDAPKWPRQIPYIIASEACERFSFYGMRNILTPFLMTALLLSIPEELRGAVAKDVFHSFVIGVYFFPLLGGWIADRFFGKYNTILWLSLIYCVGHAFLAIFEHSVQGFYTGLFLIALGSGGIKPLVSSFMGDQFDQSNKSLAQKAFDMFYFTINFGSFFASLSMPLLLKNFGAAVAFGIPGVLMFVATVFFWLGRKRYIHMPPEPKDPHGFLPVIRSALLTKVEGKGNIGLVLALIGGVSAAYALVNIPTLGIVAGLCCAMVLVMGFVGAGASLQLERARKSHPDAAVDGVRSVLRILVLFALVTPFWSLFDQKASTWILQANDMVKPQWFEPAMMQALNPLLVMLLIPFNNFVLYPAIERMGVKLTALRKMGAGIAITGLSWIVVGTIQLMMDGGSALSIFWQILPYALLTFGEVLVSATGLEFAYSQAPKAMKGTIMSFWTLSVTVGNLWVLLANVSVKSPTVTEQIVQTGMSVTAFQMFFFAGFAILAAIVFALYARSYQMQDHYRQATGSENLYFQ
UUUUUUUUUUUU111111HHHHHHHHHHHHHHHHHHHHH222222222222222HHHHHHHHHHHHHHHHHHHH111111111111HHHHHHHHHHHHHHHHHHHH2222HHHHHHHHHHHHHHHHHH1111111111111111111111111HHHHHHHHHHHHHHHHHHH222222HHHHHHHHHHHHHHHHHHH111111111UUUUUUUUUUUUUUUUUUUU1111111111111HHHHHHHHHHHHHHHH2HHHHHHHHHHHHHHHHH11111111111111111111111111111111HHHHHHHHHHHHHHHHHHHHH22222222HHHHHHHHHHHHHHHHHH111111UUUUUUUUUUUU111111HHHHHHHHHHHHHHHHHH222222222HHHHHHHHHHHHHHHHHHHH111111111111111111111HHHHHHHHHHHHHHHHHHHH222222222222222222HHHHHHHHHHHHHHHHH1UUUUUUUUUUUUUUUUUUUUUUUU
iiiiiiiiiiiiiiiiiiiiiiiiiMMMMMMMMMMMMMMMMMMMMMoooooooooooMMMMMMMMMMMMMMMMMMMMMiiiiiiMMMMMMMMMMMMMMMMMMMMMoMMMMMMMMMMMMMMMMMMMMMiiiiiiiiiiiiiiiiiiiiiiiiMMMMMMMMMMMMMMMMMMMMMoooooMMMMMMMMMMMMMMMMMMMMMiiiiiiiiiiiiiiiiiiiiiiiiiiiiiiiiiMMMMMMMMMMMMMMMMMMMMMoMMMMMMMMMMMMMMMMMMMMMiiiiiiiiiiiiiiiiiiiiiiiMMMMMMMMMMMMMMMMMMMMMooooooooooooooooooooooooMMMMMMMMMMMMMMMMMMMMMiiiiiiiiiiiiMMMMMMMMMMMMMMMMMMMMMooooooooMMMMMMMMMMMMMMMMMMMMMiiiiiiiiiiiiiiiMMMMMMMMMMMMMMMMMMMMMoooooooooooooooooooooMMMMMMMMMMMMMMMMMMMMMiiiiiiiiiiiiiiiiiiiii
ooooooooooMMMMMMMMMMMMMMooooMMMMMMMMMMMMMooooooooooooooooMMMMMMMMMMMMMMMMMMMMMoooooooMMMMMMMMMMMMMMMMMMMMMMMoMMMMMMMMMMMMMMMMMMMMMooooooooooooooooooooMMMMMMMMMMMMMMMMMMMMMoooooMMMMMMMMMMMMMMMMMMMMMMooooooooooooooooMMMMMMMMMooooMMMMMMMMMMMMMMMMMMoooooMMMMMMMMMMMMMMMMMMMMMMMooooooooooooooooooooooooooMMMMMMMMMMMMMMMMMMMooooooooooooooooooooMMMMMMMMMMMMMMMMMMMMMoooooooooooooooMMMMMMMMMMMMMMMMMMMMoooooooooooMMMMMMMMMMMMMMMooooooooooooooooooMMMMMMMMMMMMMMMMMMMMMMMMMMooooooooooMMMMMMMMMMMMMMMMMMMMMMMMMMMMMMMooooooooooooooooooo
>3kbcA
MGLYRKYIEYPVLQKILIGLILGAIVGLILGHYGYAHAVHTYVKPFGDLFVRLLCMLVMPIVFASLVVGAASISPARLGRVGVKIVVYYLLTSAFAVTLGIIMARLFNPGAGIHLAVGGQQFQPHQAPPLVHILLDIVPTNPFGALANGQVLPTIFFAIILGIAITYLMNSENEKVRKSAETLLDAINGLAEAMYKIVNGVMQYAPIGVFALIAYVMAEQGVHVVGELAKVTAAVYVGLTLQILLVYFVLLKIYGIDPISFIKHAKDAMLTAFVTRSSSGTLPVTMRVAKEMGISEGIYSFTLPLGATINMDGTALYQGVATFFIANALGSHLTVGQQLTIVLTAVLASIGTAGVPGAGAIMLCMVLHSVGLPLTDPNVAAAYAMILGIDAILDMGRTMVNVTGDLTGTAIVAKTEDELEKGVIA
UUUUU22222222HHHHHHHHHHHHHHHH1111111111111HHHHHHHHHHHHHHHHHHHHHHHH222222222222222222222222222HHHHHHHHHHHHHHHHH11111111111111111111HHHHHHHHHIIIIIIIIIIHHHHHHHHHHHH222222222222222222222222222222222222222HHHHHHHHHHHHHHHHH1111111HHHHHHHHHHHHHHHHHH2222222222222222222222222222222222222222222222222222222222222222222222HHHHHHHHHHHHHH1111111HHHHHHHHHHHHHHHHHHH2222HHHHHHHHHHHHHHHHHHH1111HHHHHHHHHHHHHHHHHH22222222222222222222UUUUUUUU
iiiiiiiiiiiMMMMMMMMMMMMMMMMMMMMMoooooooooooooooooMMMMMMMMMMMMMMMMMMMMMiiiiiiiiiiiiiiiiMMMMMMMMMMMMMMMMMMMMMooooooooooooooooooooooooooooooooooooooooooMMMMMMMMMMMMMMMMMMMMMiiiiiiiiiiiiiiiiiiiiiiiiiiiiiMMMMMMMMMMMMMMMMMMMMMoooooooooooooMMMMMMMMMMMMMMMMMMMMMiiiiiiiiiiiiiiiiiiiiiiiiiiiiiiiiiiiiiiiiiiiiiiiiiiiiiiiiiiMMMMMMMMMMMMMMMMMMMMMooooooooooooooooooMMMMMMMMMMMMMMMMMMMMMiiiiiiiiiiiiiiiiiiiiiiiiiiiiiiiiiiiiiiiiiiiiiiiiiiiii
ooooooooooooMMMMMMMMMMMMMMMMMMMoooooooooooooooooooMMMMMMMMMMMMMMMMMMMooooooooooooMMMMMMMMMMMMMMMMMMMMMMMMMMMoooooooooooooooooooooooooooooooooooooooooMMMMMMMMMMMMMMMMMooooooooooooooooooooooooooMMMMMMMMMMMMMMMMMMMMMMMMMMooooooMMMMMMMMMMMMMMMMMMMMMMMMMMMMMMMMoooooMMMMMMMMMMMoooooooooooooooooooooooooooooooooooooooooMMMMMMMMMMMMMMMooooooMMMMMMMMMMMMMMMooooMMMMMMMMMMMMMMMMMooooooooMMMMMMMMMMMMMoooooooooooooooooooooooooooooooooo
>3kcuA
MKADNPFDLLLPAAMAKVAEEAGVYKATKHPLKTFYLAITAGVFISIAFVFYITATTGTGTMPFGMAKLVGGICFSLGLILCVVCGADLFTSTVLIVVAKASGRITWGQLAKNWLNVYFGNLVGALLFVLLMWLSGEYMTANGQWGLNVLQTADHKVHHTFIEAVCLGILANLMVCLAVWMSYSGRSLMDKAFIMVLPVAMFVASGFEHSIANMFMIPMGIVIRDFASPEFWTAVGSAPENFSHLTVMNFITDNLIPVTIGNIIGGGLLVGLTYWVIYLRENDHH
UUUUUUUUUUUUUUUUUUUUUUUUUUUU2222222HHHHHHHHHHHHHHHHHHHHHHHH111HHHHHHHHHHHHHHHHHHHHH2222222222222222222222222222222HHHHHHHHHHHHHHHHHHHHHHHHHHH1111HHHHHHHHHHHHHHHHHHHHHHHHHHHHHHHHHH2222222222222HHHHHHHHHHHHIIIIIHHHHHHHHHHHHHHHHH111111111111111111HHHHHHHHHHHHHHHHHHHHHHHHH22222222222UUUUU
iiiiiiiiiiiiiiiiiiiiiiiiiiiiiiiiiiMMMMMMMMMMMMMMMMMMMMMoooooooooooooMMMMMMMMMMMMMMMMMMMMMiiiiiiiiiiiiiiiiiiiiiiiiMMMMMMMMMMMMMMMMMMMMMoooooooooooooooooooooooooooMMMMMMMMMMMMMMMMMMMMMiiiiiiiiiMMMMMMMMMMMMMMMMMMMMMoooooooooooooooooooooooooooooooooooooooooooooMMMMMMMMMMMMMMMMMMMMMiiiiiii
ooooooooooooooooooooooooooooooooMMMMMMMMMMMMMMMMMMMMMMMMMMooooooMMMMMMMMMMMMMMMMMMMMMMMooooMMMMMMMMMMooooooooMMMMMMMMMMMMMMMMMMMMMMMMMMMMMooooooooooooooooooooooooMMMMMMMMMMMMMMMMMMMMMMoooMMMMMMMMMMMMMMMMMMMMMMoooMMMMMMMMMMMoooooooooooooooooooooooooooMMMMMMMMMMMMMMMMMMMMMMMMMMooooooooo
>3kg2A
NSIQIGGLFPRGADQEYSAFRVGMVQFSTSEFRLTPHIDNLEVANSFAVTNAFCSQFSRGVYAIFGFYDKKSVNTITSFCGTLHVSFITPSFPTDGTHPFVIQMRPDLKGALLSLIEYYQWDKFAYLYDSDRGLSTLQAVLDSAAEKKWQVTAINVGNINNDKKDETYRSLFQDLELKKERRVILDCERDKVNDIVDQVITIGKHVKGYHYIIANLGFTDGDLLKIQFGGAEVSGFQIVDYDDSLVSKFIERWSTLEEKEYPGAHTATIKYTSALTYDAVQVMTEAFRNLRKQRIEISRRGNAGDCLANPAVPWGQGVEIERALKQVQVEGLSGNIKFDQNGKRINYTINIMELKTNGPRKIGYWSEVDKMVLTEDDTSGLEQKTVVVTTILESPYVMMKANHAALAGNERYEGYCVDLAAEIAKHCGFKYKLTIVGDGKYGARDADTKIWNGMVGELVYGKADIAIAPLTITLVREEVIDFSKPFMSLGISIMIKKPQKSKPGVFSFLDPLAYEIWMCIVFAYIGVSVVLFLVSRFSPYEWHTEEFEDGRETQSSESTNEFGIFNSLWFSLGAFMQQGADISPRSLSGRIVGGVWWFFTLIIISSYTANLAAFLTVERMVSPIESAEDLSKQTEIAYGTLDSGSTKEFFRRSKIAVFDKMWTYMRSAEPSVFVRTTAEGVARVRKSKGKYAYLLESTMNEYIEQRKPCDTMKVGGNLDSKGYGIATPKGSSLGTPVNLAVLKLSEQGLLDKLKNKWWYDKGECGAKDSGSKEKTSALSLSNVAGVFYILVGGLGLAMLVALIEFCYKSRAEAKRMKGLVPRG
22222222222222222222222222222222222222222222222222222222222222222222222222222222222222222222222222222222222222222222222222222222222222222222222222222222222222222222222222222222222222222222222222222222222222222222222222222222222222222222222222222222222222222222222222222222222222222222222222222222222222222222222222222222222222222222222222222222222222222222222222222222222222222222222222222222222222222222222222222222222222222222222222222222222222222222222222222222222222222222222222222222222222222222222222222222HHHHHHHHHHHHHHHHHHHH111UUUUUUUUUUUUUUUUUUUUUUU111111111HHHHHHHHHHUUUUUU1111HHHHHHHHHHHHHHHHHHHHH222222222222222222222222222222222222222222222222222222222222222222222222222222222222222222222222222222222222222222222222222222222222222222222222222222222222222222222222222222HHHHHHHHHHHHHHHHHHHH111111UUUUUUUUUUUUUUU
ooooooooooooooooooooooooooooooooooooooooooooooooooooooooooooooooooooooooooooooooooooooooooooooooooooooooooooooooooooooooooooooooooooooooooooooooooooooooooooooooooooooooooooooooooooooooooooooooooooooooooooooooooooooooooooooooooooooooooooooooooooooooooooooooooooooooooooooooooooooooooooooooooooooooooooooooooooooooooooooooooooooooooooooooooooooooooooooooooooooooooooooooooooooooooooooooooooooooooooooooooooooooooooooooooooooooooooooooooooooooooooooooooooooooooooooooooooooooooooooooooooooooooooooooooooooooooooooooooMMMMMMMMMMMMMMMMMMMMMiiiiiiiiiiiiiiiiiiiiiiiiiiiiiiiiiiiiiiiiiiiiiiiiiiiiiiiiMMMMMMMMMMMMMMMMMMMMMooooooooooooooooooooooooooooooooooooooooooooooooooooooooooooooooooooooooooooooooooooooooooooooooooooooooooooooooooooooooooooooooooooooooooooooooooooooooooooooooooooooooooooooMMMMMMMMMMMMMMMMMMMMMiiiiiiiiiiiiiiii
ooooooooooooooooooooooooooooooooooooooooooooooooooooooooooooooooooooooooooooooooooooooooooooooooooooooooooooooooooooooooooooooooooooooooooooooooooooooooooooooooooooooooooooooooooooooooooooooooooooooooooooooooooooooooooooooooooooooooooooooooooooooooooooooooooooooooooooooooMMMMMMMMMMMMMooooooooooooooooooooooooooooooooooooooooooooooooooooooooooooooooooooooooooooooooooooooooooooooooooooooooooooooooooooooooooooooooooooooooooooooooooooooooooooooooooooooooooooooooooooooooooooooooooooooooooooooooooooooooooooooooooMMMMMMMMMMMMMMMMMMMMMMMMoooooooooooooooooooooooooooMMMMMMMMMMMMMooooooooooooMMMMMMMMMMMMMMMMMMMMMMMooooooooooooooooooooooooooooooooooooooooooooooooooooooooooooooooooooooooooooooooooooooooooooooooooooooooooooooooooooooooooooooooooooooooooooooooooooooooooooooooooooooooooooMMMMMMMMMMMMMMMMMMMMMMMMMoooooooooooooooo
>3kj6A
GFGQPGNGSAFLLAPNRSHAPDHDVTQQRDEVWVVGMGIVMSLIVLAIVFGNVLVITAIAKFERLQTVTNYFITSLACADLVMGLAVVPFGAAHILMKMWTFGNFWCEFWTSIDVLCVTASIETLCVIAVDRYFAITSPFKYQSLLTKNKARVIILMVWIVSGLTSFLPIQMHWYRATHQEAINCYAEETCCDFFTNQAYAIASSIVSFYVPLVIMVFVYSRVFQEAKRQLQKIDKSEGRFHVQNLSQVEQDGRTGHGLRRSSKFCLKEHKALKTLGIIMGTFTLCWLPFFIVNIVHVIQDNLIRKEVYILLNWIGYVNSGFNPLIYCRSPDFRIAFQELLCLRRSSLKAYGNGYSSNGNTGEQSG
UUUUUUUUUUUUUUUUUUUUUUUUUUUUUUUUUUU1111HHHHHHHHHHHHHHHHHHHHHU222222222HHHHHHHHHHHHHHHHHHH111UUUUUUUUUUUUUUUU1111HHHHHHHHHHHHHHHHHHH2222222222222222222HHHHHHHHHHHHHHHUUUUUUUUUUUUUUUUUUUUUUUUUUUUUUUUUUUUUU1HHHHHHHHHHHHHHHHHH222222222222222222222UUUUUUUUUUUUUUUUUUUU222222222222HHHHHHHHHHHHHHHHHUUUUUUUUUUUUUUU1111HHHHHHHHHHHHHHHHH2222222222222222222UUUUUUUUUUUUUUUUUUU
ooooooooooooooooooooooooooooooooooooMMMMMMMMMMMMMMMMMMMMMiiiiiiiiiiiiiMMMMMMMMMMMMMMMMMMMMMooooooooooooooooooMMMMMMMMMMMMMMMMMMMMMiiiiiiiiiiiiiiiiiiiiMMMMMMMMMMMMMMMMMMMMMoooooooooooooooooooooooooooooMMMMMMMMMMMMMMMMMMMMMiiiiiiiiiiiiiiiiiiiiiiiiiiiiiiiiiiiiiiiiiiiiiiiiiiMMMMMMMMMMMMMMMMMMMMMooooooooooooooooMMMMMMMMMMMMMMMMMMMMMiiiiiiiiiiiiiiiiiiiiiiiiiiiiiiiiiiiii
oooooooooooooooooooooooooooooooMMMMMMMMMMMMMMMMMMMMMMMMMMMMMoooooooooMMMMMMMMMMMMMMMMMMMMMMMMMMMMooooooooMMMMMMMMMMMMMMMMMMMMMMMMMMooooooooooooooooooMMMMMMMMMMMMMMMMMMMMMMMMMoooooooooooooooooooooooMMMMMMMMMMMMMMMMMMMMMMMMMMMooooooooooooooooooooooooooooooooooooooooooooooooMMMMMMMMMMMMMMMMMMMMMMMMMMMooooooMMMMMMMMMMMMMMMMMMMMMoooooooooooooooooooooooooooooooooooooooo
>3kp9A
MASYLKLKAQEETWLQRHSRLILAILAGLGSLLTAYLTYTKLTEQPAAFCTGDGGSDLVLSSRWAEFLGIPTAAVGLLGFLGVLALAVLPDGLPLVKRWRWPALFGLVSAMTAFEMYMLYLMVAVLRQFCMYCTTAIILVAGLGLVTVLGHRWLDGGKLAFSYILVAFLTLVTTIGVYANQVPPPSPLAVGLAAHLRQIGGTMYGAYWCPHCQDQKELFGAAFDQVPYVECSPNGPGTPQAQECTEAGITSYPTWIINGRTYTGVRSLEALAVASGYPLEEGRLEHHHHHH
UUUUUUUUUUUUUUU222222HHHHHHHHHHHHHHHHHHH111111111111UUU111111111HHHHHHHHHHHHHHHHHHHHHHHHH2UU22222222222HHHHHHHHHHHHHHHHHHHHH11111HHHHHHHHHHHHHHHHHHH222222222222HHHHHHHHHHHHHHHHHHHHH11111111111111111111111111111111111111111111111111111111111111111111111111111111111111111111111111UUUUUUUUUUUU
iiiiiiiiiiiiiiiiiMMMMMMMMMMMMMMMMMMMMMoooooooooooooooooooooooooooooMMMMMMMMMMMMMMMMMMMMMiiiiiiiiiiiiiiiMMMMMMMMMMMMMMMMMMMMMooooMMMMMMMMMMMMMMMMMMMMMiiiiiiiiiMMMMMMMMMMMMMMMMMMMMMoooooooooooooooooooooooooooooooooooooooooooooooooooooooooooooooooooooooooooooooooooooooooooooooooooooooooooooooo
ooooooooooooooooooooooMMMMMMMMMMMMMMoooooooooooooooooooooooooooooooooMMMMMMMMMMMMMMMMMMMMMoooooooooooooMMMMMMMMMMMMMMMMMMMMMMMMMMoMMMMMMMMMMMMMMMMMooooooooooooMMMMMMMMMMMMMMMMMooooooooooooooooooooooooooooooooooooooooooooooooooooooooooooooooooooooooooooooooooooooooooooooooooooooooooooooooooo
>3l1lA
MSSDADAHKVGLIPVTLMVSGAIMGSGVFLLPANLASTGGIAIYGWLVTIIGALGLSMVYAKMSFLDPSPGGSYAYARRCFGPFLGYQTNVLYWLACWIGNIAMVVIGVGYLSYFFPILKDPWVLTITCVVVLWIFVLLNIVGPKMITRVQAVATVLALIPIVGIAVFGWFWFRGETYMAAWNVSGLGTFGAIQSTLNVTLWSFIGVESASVAAGVVKNPKRNVPIATIGGVLIAAVCYVLSTTAIMGMIPNAALRVSASPFGDAARMALGDTAGAIVSFCAAAGCLGSLGGWTLLAGQTAKAAADDGLFPPIFARVNKAGTPVAGLIIVGILMTIFQLSSISPNATKEFGLVSSVSVIFTLVPYLYTCAALLLLGHGHFGKARPAYLAVTTIAFLYCIWAVVGSGAKEVMWSFVTLMVITAMYALNYNRLHKNPYPLDARISKD
UUUUUU1111HHHHHHHHHHHHHHHHHHHHHH2222222222HHHHHHHHHHHHHHHHHHHH1111111111111111111111HHHHHHHHHHHHHHHHHHHHHHHHHHHH222222222222HHHHHHHHHHHHHHHHHHHH1HHHHHHHHHHHHHHHHHHHHHHHHH2222222222UUUUUUUUUUU2222HHHHHHHHHHHHHHHHHH11111111111HHHHHHHHHHHHHHHHHHHHH22222222222222222222222222222222HHHHHHHHHHHHHHHHHHHHHHHHH111111111111111111111HHHHHHHHHHHHHHHHHHHHHHH222HHHHHHHHHHHHHHHHHHHHHHH1111111111111HHHHHHHHHHHHHHHHHHHHHH2HHHHHHHHHHHHHHHHHHH11111111111111UUUU
iiiiiiiiiMMMMMMMMMMMMMMMMMMMMMooooooooooMMMMMMMMMMMMMMMMMMMMMiiiiiiiiiiiiiiiiiiiiiiiiiiiiiMMMMMMMMMMMMMMMMMMMMMooooooooooMMMMMMMMMMMMMMMMMMMMMiiiiiiiiiiMMMMMMMMMMMMMMMMMMMMMoooooooooooooooooooMMMMMMMMMMMMMMMMMMMMMiiiiiiiiiiiiiiiiMMMMMMMMMMMMMMMMMMMMMoooooooooooooooooooooooooMMMMMMMMMMMMMMMMMMMMMiiiiiiiiiiiiiiiiiiiiiiiiiiiMMMMMMMMMMMMMMMMMMMMMoooooMMMMMMMMMMMMMMMMMMMMMiiiiiiiiiiiiiiiMMMMMMMMMMMMMMMMMMMMMooMMMMMMMMMMMMMMMMMMMMMiiiiiiiiiiiiiiii
ooooooooooooMMMMMMMMMMMMMMMMMMMMMMMMoMMMMMMMMMMMMMMMMMMMMMMMMMMMMMoooooooooooooooooooMMMMMMMMMMMMMMMMMMMMMMMMMMMMMMMooooMMMMMMMMMMMMMMMMMMMMMMMMMooMMMMMMMMMMMMMMMMMMMMMMMMMMooooooooooooooMMMMMMMMMMMMMMMMMMMMMooooooooooooooooooMMMMMMMMMMMMMMMMMMMMMMMMMooooooooooMMMMMMMMMoMMMMMMMMMMMMMMMMMMMMMMMMMoooooooooooooooooooooooooooMMMMMMMMMMMMMMMMMMMMMooooMMMMMMMMMMMMMMMMMMMMMMMMMMMooooooooooMMMMMMMMMMMMMMMMMMMMoooMMMMMMMMMMMMMMMMMMMMooooooooooooooooo
>3m71A
MNITKPFPLPTGYFGIPLGLAALSLAWFHLENLFPAARMVSDVLGIVASAVWILFILMYAYKLRYYFEEVRAEYHSPVRFSFIALIPITTMLVGDILYRWNPLIAEVLIWIGTIGQLLFSTLRVSELWQGGVFEQKSTHPSFYLPAVAANFTSASSLALLGYHDLGYLFFGAGMIAWIIFEPVLLQHLRISSLEPQFRATMGIVLAPAFVCVSAYLSINHGEVDTLAKILWGYGFLQLFFLLRLFPWIVEKGLNIGLWAFSFGLASMANSATAFYHGNVLQGVSIFAFVFSNVMIGLLVLMTIYKLTKGQFFLK
UUUUU111111HHHHHHHHHHHHHHHH2222222222222HHHHHHHHHHHHHHHHHHHHH11111111111111111111HHHHHHHHHHHHHHHH2222222HHHHHHHHHHHHHHHHHHHHH111111111111111HHHHHHHHHHHHHHU222222222U2HHHHHHHHHHHHHHHHHHH111111111111111HHHHHHHHHHHHHHH22222222222HHHHHHHHHHHHHHHHHHH1111111111HHHHHHHHHHHHHHHH222222222222HHHHHHHHHHHHHHHHHHHHHHHH111111U
iiiiiiMMMMMMMMMMMMMMMMMMMMMoooooooooooooMMMMMMMMMMMMMMMMMMMMMiiiiiiiiiiiiiiiiiiMMMMMMMMMMMMMMMMMMMMMoooMMMMMMMMMMMMMMMMMMMMMiiiiiiiiiiiiiiiiiMMMMMMMMMMMMMMMMMMMMMooMMMMMMMMMMMMMMMMMMMMMiiiiiiiiiiiiiMMMMMMMMMMMMMMMMMMMMMoooooMMMMMMMMMMMMMMMMMMMMMiiiiiiiiiMMMMMMMMMMMMMMMMMMMMMoooooooMMMMMMMMMMMMMMMMMMMMMiiiiiiiiiii
oooooooooooMMMMMMMMMMMMMMMMMMoooooooMMMMMMMMMMMMMMMMMMMMMMMMMMMooooooooooooooooMMMMMMMMMMMMMMMMMMMMoMMMMMMMMMMMMMMMMMMMMMMMMMooooooooooooooooooMMMMMMMMMMMMMMMMMMoooooMMMMMMMMMMMMMMMMMMMMooooooooooooooMMMMMMMMMMMMMMoooooooooooooMMMMMMMMMMMMMMMMMMMMMooooooMMMMMMMMMMMMMoooooooooooMMMMMMMMMMMMMMMMMMMMMMMMMooooooooooo
>3mk7A
MNTATSTAYSYKVVRQFAIMTVVWGIVGMGLGVFIAAQLAWPFLNFDLPWTSFGRLRPLHTNAVIFAFGGCALFATSYYSVQRTCQTTLFAPKLAAFTFWGWQLVILLAAISLPLGFTSSKEYAELEWPIDILITIVWVAYAVVFFGTLAKRKVKHIYVGNWFFGAFILTVAILHVVNNLEIPVTAMKSYSLYAGATDAMVQWWYGHNAVGFFLTAGFLGIMYYFVPKQAERPVYSYRLSIVHFWALITVYIWAGPHHLHYTALPDWAQSLGMVMSLILLAPSWGGMINGMMTLSGAWHKLRSDPILRFLVVSLAFYGMSTFEGPMMAIKTVNALSHYTDWTIGHVHAGALGWVAMVSIGALYHLVPKVFGREQMHSIGLINTHFWLATIGTVLYIASMWVNGIAQGLMWRAINDDGTLTYSFVESLEASHPGFVVRMIGGAIFFAGMLVMAYNTWRTVQAAKPAEYDAAAQIA
UUUU22222222222HHHHHHHHHHHHHHHHHH11111111111111111111111111HHHHHHHHHHHHHHHHHH2222222222222222HHHHHHHHHHHHHHHHH1111111111111111111HHHHHHHHHHHHHHHHH222222222222222HHHHHHHHHHHHHHH111111111111111111111111111111HHHHHHHHHHHHHHHH222222222222222222HHHHHHHHHHHHHH11111111111111111111HHHHHHHHHHHHHH22222222222222222222HHHHHHHHHHHHHHHHHH11111111111111111HHHHHHHHHHHHHHHH22222222222222222222222HHHHHHHHHHHHHHH111111111111111111111111111111111111111HHHHHHHHHHHHHHHHH22222222222222222UUUU
iiiiiiiiiiiiiiiiMMMMMMMMMMMMMMMMMMMMMoooooooooooooooooooooooMMMMMMMMMMMMMMMMMMMMMiiiiiiiiiiiiiiiMMMMMMMMMMMMMMMMMMMMMooooooooooooMMMMMMMMMMMMMMMMMMMMMiiiiiiMMMMMMMMMMMMMMMMMMMMMoooooooooooooooooooooooooMMMMMMMMMMMMMMMMMMMMMiiiiiiiiiiMMMMMMMMMMMMMMMMMMMMMooooooooooooMMMMMMMMMMMMMMMMMMMMMiiiiiiiiiiiiiiiiiiMMMMMMMMMMMMMMMMMMMMMoooooooooooooooooooMMMMMMMMMMMMMMMMMMMMMiiiiiiiiiiiiiiiiMMMMMMMMMMMMMMMMMMMMMoooooooooooooooooooooooooooooMMMMMMMMMMMMMMMMMMMMMiiiiiiiiiiiiiiiiiiiii
ooooooooooooMMMMMMMMMMMMMMMMMMMMMMMMMMooooooooooooooMMMMMMMMMMMMMMMMMMMMMMMMMMMMMMMMoooooooooMMMMMMMMMMMMMMMMMMMMMMMMoooooooMMMMMMMMMMMMMMMMMMMMMMMMMMoooooooooMMMMMMMMMMMMMMMMMMMMMMMMMMMMMMMMMooooooooooMMMMMMMMMMMMMMMMMMMMMMMMMoooooooooMMMMMMMMMMMMMMMMMMMMoooooooooMMMMMMMMMMMMMMMMMMMMMMMMMMMMMoooooooooMMMMMMMMMMMMMMMMMMMMMMMoooooooooooooMMMMMMMMMMMMMMMMMMMMMMMMMMMMMooooooooooMMMMMMMMMMMMMMMMMMMMMMMMMMooooooooooooooooMMMMMMMMMMMMMMMMMMMMMMMMMMMMMMMMMMMMMMMooooooooooooooo
>3mk7C
MSTFWSGYIALLTLGTIVALFWLIFATRKGESAGTTDQTMGHAFDGIEEYDNPLPRWWFLLFIGTLVFGILYLVLYPGLGNWKGVLPGYEGGWTQEKQWEREVAQADEKYGPIFAKYAAMSVEEVAQDPQAVKMGARLFANYCSICHGSDAKGSLGFPNLADQDWRWGGDAASIKTSILNGRIAAMPAWGQAIGEEGVKNVAAFVRKDLAGLPLPEGTDADLSAGKNVYAQTCAVCHGQGGEGMAALGAPKLNSAAGWIYGSSLGQLQQTIRHGRNGQMPAQQQYLGDDKVHLLAAYVYSLSQKPEQLANQ
11111111111HHHHHHHHHHHHHHH22222222222222222222222222222HHHHHHHHHHHHHHH11111111111111111111111111111111111111111111111111111111111111111111111111111111111111111111111111111111111111111111111111111111111111111111111111111111111111111111111111111111111111111111111111111111111111111111111111111111111111111UUUUUUUU
ooooMMMMMMMMMMMMMMMMMMMMMiiiiiiiiiiiiiiiiiiiiiiiiiiiiiiiMMMMMMMMMMMMMMMMMMMMMoooooooooooooooooooooooooooooooooooooooooooooooooooooooooooooooooooooooooooooooooooooooooooooooooooooooooooooooooooooooooooooooooooooooooooooooooooooooooooooooooooooooooooooooooooooooooooooooooooooooooooooooooooooooooooooooooooooooooo
ooooooMMMMMMMMMMMMMMMMMMMMooooooooooooooooooooooooooooooMMMMMMMMMMMMMMMMMMMMMoooooooooooooooooooooooooooooooooooooooooooooooooooooooooooooooooooooooooooooooooooooooooooooooooooooooooooooooooooooooooooooooooooooooooooooooooooooooooooooooooooooooooooooooooooooooooooooooooooooooooooooooooooooooooooooooooooooooooo
>3mktA
ENSVHRYKKEASNLIKLATPVLIASVAQTGMGFVDTIMAGGVSAIDMAAVSIAASIWLPSILFGVGLLMALVPVVAQLNGAGRQHKIPFEVHQGLILALLVSVPIIAVLFQTQFIIRFMDVEEAMATKTVGYMHAVIFAVPAYLLFQALRSFTDGMSLTKPAMVIGFIGLLLNIPLNWIFVYGKFGAPELGGVGCGVATAIVYWIMLLLLLFYIVTSKRLAHVKVFETFHKPQPKELIRLFRLGFPVAAALFFEVTLFAVVALLVAPLGSTVVAAHQVALNFSSLVFMFPMSIGAAVSIRVGHKLGEQDTKGAAIAANVGLMTGLATACITALLTVLFREQIALLYTENQVVVALAMQLLLFAAIYQCMDAVQVVAAGSLRGYKDMTAIFHRTFISYWVLGLPTGYILGMTNWLTEQPLGAKGFWLGFIIGLSAAALMLGQRLYWLQKQSDDVQLHLAAK
22222222222222222HHHHHHHHHHHHHHHHHH111111111111111111111HHHHHHHHHHHHHHHHHH222222222222222222HHHHHHHHHHHHHHHHHH1111111111111111111111HHHHHHHHHHHHHHHHHHHH2222222HHHHHHHHHHHHHHHHH111111111111111111111HHHHHHHHHHHHHHHHHH2222222222222222222222HHHHHHHHHHHHHHHHHHHHHHHHH1111111111111111HHHHHHHHHHHHHHHHHH222222222222222222222222222HHHHHHHHHHHHHHHHHHHH11111111111111HHHHHHHHHHHHHHHHHHHHHH22222222HHHHHHHHHHHHHHHHHHHHHHHH11111111111HHHHHHHHHHHHHHHHH222222222222222222222
iiiiiiiiiiiiiMMMMMMMMMMMMMMMMMMMMMoooooooooooooooooMMMMMMMMMMMMMMMMMMMMMiiiiiiiiiiiiiiiiiiiiiiMMMMMMMMMMMMMMMMMMMMMoooooooooooooMMMMMMMMMMMMMMMMMMMMMiiiiiiiiiiiiMMMMMMMMMMMMMMMMMMMMMoooooooooooooMMMMMMMMMMMMMMMMMMMMMiiiiiiiiiiiiiiiiiiiiiiiiiiMMMMMMMMMMMMMMMMMMMMMooooooooooooooMMMMMMMMMMMMMMMMMMMMMiiiiiiiiiiiiiiiiiiiiMMMMMMMMMMMMMMMMMMMMMooooooooooooMMMMMMMMMMMMMMMMMMMMMiiiiiiiiiiiiiiiiiiiiiMMMMMMMMMMMMMMMMMMMMMooooooMMMMMMMMMMMMMMMMMMMMMiiiiiiiiiiiiiiiiiii
ooooooooooooooMMMMMMMMMMMMMMMMMMMMMMMMMoooooooooMMMMMMMMMMMMMMMMMMMMMMMMMMooooooooooooooooooMMMMMMMMMMMMMMMMMMMMMMMoooooooooooooooMMMMMMMMMMMMMMMMMMMMMooooooooMMMMMMMMMMMMMMMMMMMMMMMMMooooooooMMMMMMMMMMMMMMMMMMMMMMMoooooooooooooooooooooooooooMMMMMMMMMMMMMMMMMMMMMMMMMMMooooooMMMMMMMMMMMMMMMMMMMMMMMMMMooooooooooooooMMMMMMMMMMMMMMMMMMMMMMMMMMMooooooooooooMMMMMMMMMMMMMMMMMMMMMMMooooooooMMMMMMMMMMMMMMMMMMMMMMMMMMMMMoooooMMMMMMMMMMMMMMMMMMMMMMMMMoooooooooooooooo
>3mp7A
MGARDIIYALERWFPEVERPKRRVPLRERFMWTGVALILYYVLAEIPVYGIPERIQDYFQFLRVVLAGRNGSILTLGIGPIVTAGIILQLLVGSEIIKLDLANPEDRRFYQALQRVFSVFMCFFEAAVWILGGAFGRVGVDVTYAIAVLMILQLAMGGIVLIILDELVSKWGIGSGISLFIAAGVSQTILTRSLNPLTDPNIIDPLTGQPAIVGAIPYFIQHILKGDLWGAIYRGGSAPDMLSVVATIVVFFIVVYFESMRVEIPLGYRGVTVRGSYPIRFLYVSNIPIILTFALYANIQLWARVLDRLGHPWLGRFDPTTGSPISGFVLYVIPPRNIFSVIDNPVRAIVYLILTVIFSLLFGYLWVELTGLDARSIARQLQRAGLQIPGFRRDPRTLEKVLQRYIPYVTFWGSLTVALIAVLADFLGALGTGTGILLTVGILYRFYEEIAREQITEMFPALRKLFGAGTLVPRGSHHHHHH
UUUUUUUUUUUUUUUUUUUUUUUUU11111111HHHHHHHHHHHHHHH222222222LLLLLLLLLLLLLL2HHHHHHHHHHHHHHHH11UUUUUUUUUUUUUUUUUUUUUUU11HHHHHHHHHHHHHHH22222222UUUUUU2222HHHHHHHHHHHHHHHHHH1111111111HHHHHHHHHHHHHHHHHHHH22222UUU22222222222222222222222222222222222HHHHHHHHHHHHHHHHHH1111111UUUUUUUUUUUU111111111HHHHHHHHHHHHHHHHHH222222222222222222222222222222222222222222HHHHHHHHHHHHHHHHHH1111111111111111UUUUUUUU1111111111111UUUUUU111111HHHHHHHHHHHHHHH2HHHHHHHHHHHHHHH111111111111111111111111111UUUUUUUUUUUU
iiiiiiiiiiiiiiiiiiiiiiiiiiiiiMMMMMMMMMMMMMMMMMMMMMooooooooooooooooooooMMMMMMMMMMMMMMMMMMMMMiiiiiiiiiiiiiiiiiiiiiiiMMMMMMMMMMMMMMMMMMMMMooooooooMMMMMMMMMMMMMMMMMMMMMiiiiiiiiMMMMMMMMMMMMMMMMMMMMMooooooooooooooooooooooooooooooooooooooooooooooMMMMMMMMMMMMMMMMMMMMMiiiiiiiiiiiiiiiiiiiiMMMMMMMMMMMMMMMMMMMMMoooooooooooooooooooooooooooooooooooooooooooooooooMMMMMMMMMMMMMMMMMMMMMiiiiiiiiiiiiiiiiiiiiiiiiiiiiiiiiMMMMMMMMMMMMMMMMMMMMMooMMMMMMMMMMMMMMMMMMMMMiiiiiiiiiiiiiiiiiiiiiiiiiiiiiiiiiii
ooooooooooooooooooooooooooooMMMMMMMMMMMMMMMMMMoooooooooooooooooooooooooMMMMMMMMMMMMMMMMMMMMMoooooooooooooooooooooMMMMMMMMMMMMMMMMMMMMMMMMoMMMMMMMMMMMMMMMMMMMMMMMMMMMMoooooooMMMMMMMMMMMMMMMMMMoooooooooooooooooMMMMMMMMMMMMMMooooooooooooMMMMMMMMMMMMMMMMMMMMMMMMooooooooooooooooooooooooMMMMMMMMMMMMMMMMMMMMMMMMMMMoooooooooooooooooooooooooooooooooMMMMMMMMMMMMMMMMMMMMMMMMMMoooooooooooooooooooooooooooooooooooooooMMMMMMMMMMMMMMMMMMMMooMMMMMMMMMMMMMMMMooooooooooooooooooooooooooooooooooooo
>3nymA
SNAMETLNDIKKILINVGLYQGFDLTDPKVSEEVNHETANMKWIKDYTSDGNWDNEFKEDLKNFLDYMEVCQLALNDKNFKIASNSLFMAMIYAGNLSLIFDSIKTDISTLLSAEYKKNSFSWPSLDE
UU2222222222222222222222222222222222222222222222222222HHHHHHHHHHHHHHHHHHHHH111111HHHHHHHHHHHHHHHHHHHHH222222222222222222222222UU
iiiiiiiiiiiiiiiiiiiiiiiiiiiiiiiiiiiiiiiiiiiiiiiiiiiiiiiiiiiiiiiiiiiiiiiiiiiiiiiiiMMMMMMMMMMMMMMMMMMMMMoooooooooooooooooooooooooo
oooooooooooooooooooooooooooooooooooooooooooooooooooooooooooooooooooooooooooooooooooooMMMMMMMMMMMMMoooooooooooooooooooooooooooooo
>3o0rB
MMSPNGSLKFASQAVAKPYFVFALILFVGQILFGLIMGLQYVVGDFLFPAIPFNVARMVHTNLLIVWLLFGFMGAAYYLVPEESDCELYSPKLAWILFWVFAAAGVLTILGYLLVPYAGLARLTGNELWPTMGREFLEQPTISKAGIVIVALGFLFNVGMTVLRGRKTAISMVLMTGLIGLALLFLFSFYNPENLTRDKFYWWWVVHLWVEGVWELIMGAILAFVLVKITGVDREVIEKWLYVIIAMALISGIIGTGHHYFWIGVPGYWLWLGSVFSALEPLPFFAMVLFAFNTINRRRRDYPNRAVALWAMGTTVMAFLGAGVWGFMHTLAPVNYYTHGTQLTAAHGHMAFYGAYAMIVMTIISYAMPRLRGIGEAMDNRSQVLEMWGFWLMTVAMVFITLFLSAAGVLQVWLQRMPADGAAMTFMATQDQLAIFYWLREGAGVVFLIGLVAYLLSFRRGKAAA
UUUUUUUUU222222222HHHHHHHHHHHHHHHHHHHHH1111111111111111HHHHHHHHHHHHHHHHHHHHHH222222222222222HHHHHHHHHHHHHHHHHHHHHH111111111111111111111HHHHHHHHHHHHHHHHHHHHHHHHH222222222222HHHHHHHHHHHHHHHHHH11111111111HHHHHHHHHHHHHHHHHHHHH2222222222222222222HHHHHHHHHHHHHHHHHH111111111111HHHHHHHHHHHHHHHHHHH22222222222222222222HHHHHHHHHHHHHHHHHHHHH11111111111HHHHHHHHHHHHHHHHHHHHHH22222222222222222222222HHHHHHHHHHHHHHHHHHHH1111111111111111111111111111HHHHHHHHHHHHHHHHHHHHH22UUUUUUU
iiiiiiiiiiiiiiiiiiMMMMMMMMMMMMMMMMMMMMMoooooooooooooooooooooMMMMMMMMMMMMMMMMMMMMMiiiiiiiiiiiiiiMMMMMMMMMMMMMMMMMMMMMooooooooooooooooooooooooMMMMMMMMMMMMMMMMMMMMMiiiiiiiiMMMMMMMMMMMMMMMMMMMMMooooooooooooooooooMMMMMMMMMMMMMMMMMMMMMiiiiiiiMMMMMMMMMMMMMMMMMMMMMooooooooooMMMMMMMMMMMMMMMMMMMMMiiiiiiiiiiiiiiiiiiiMMMMMMMMMMMMMMMMMMMMMoooooooooooooooooooMMMMMMMMMMMMMMMMMMMMMiiiiiiiiiiiiiiiiiiiiiMMMMMMMMMMMMMMMMMMMMMoooooooooooooooooooooooooMMMMMMMMMMMMMMMMMMMMMiiiiiiiii
ooooooooooooooMMMMMMMMMMMMMMMMMMMMMMMMMMMMMoooooooooooooMMMMMMMMMMMMMMMMMMMMMMMMoooooooooooMMMMMMMMMMMMMMMMMMMMMMMMooooooooooooooooooooooooMMMMMMMMMMMMMMMMMMMMMMMooooooMMMMMMMMMMMMMMMMMMMMMooooooooooooooooooMMMMMMMMMMMMMMMMMMMMMoooooooooMMMMMMMMMMMMMMMMMMMMMMoooooooMMMMMMMMMMMMMMMMMMMMMMMMMMMMooooooooooooMMMMMMMMMMMMMMMMMMMMMMMMMMMMoooooooMMMMMMMMMMMMMMMMMMMMMMMMMMMMoooooooooooooooooMMMMMMMMMMMMMMMMMMMMMMMMMoooooooooooooooooooooooMMMMMMMMMMMMMMMMMMMMMMMoooooooo
>3o7pA
MGNTSIQTQSYRAVDKDAGQSRSYIIPFALLCSLFFLWAVANNLNDILLPQFQQAFTLTNFQAGLIQSAFYFGYFIIPIPAGILMKKLSYKAGIITGLFLYALGAALFWPAAEIMNYTLFLVGLFIIAAGLGCLETAANPFVTVLGPESSGHFRLNLAQTFASFGAIIAVVFGQSLILSNVPHQSQDVLDKMSPEQLSAYKHSLVLSVQTPYMIIVAIVLLVALLIMLTKFPALQSDNHSDAKQGSFSASLSRLARIRHWRWAVLAQFCYVGAQTACWSYLIRYAVEEIPGMTAGFAANYLTGTMVCFFIGRFTGTWLISRFAPHKVLAAYALIAMALCLISAFAGGHVGLIALTLCSAFMSIQYPTIFSLGIKNLGQDTKYGSSFIVMTIIGGGIVTPVMGFVSDAAGNIPTAELIPALCFAVIFIFARFRSQTATN
UUUUUUUUUUUUUUUUUUUUU22222222HHHHHHHHHHHHHHHHHHHH1111111UUUU111111HHHHHHHHHHHHHHHHHHH22222HHHHHHHHHHHHHHHHHHH1111111111HHHHHHHHHHHHHHHHHHHHHHH2222222222222HHHHHHHHHHHHHHHHHHH11111111111111111111111111111111111HHHHHHHHHHHHHHHHHHH22222222222222222222222222222222HHHHHHHHHHHHHHHHHHHHH1111111111111111111HHHHHHHHHHHHHHHHHHH222222HHHHHHHHHHHHHHHHHHHH1111HHHHHHHHHHHHHHHHHHHHHHH222222222HHHHHHHHHHHHHHHHHHHH11111111111HHHHHHHHHHHHHHHHHHH2222UUU
iiiiiiiiiiiiiiiiiiiiiiiMMMMMMMMMMMMMMMMMMMMMooooooooooooooooooooMMMMMMMMMMMMMMMMMMMMMiiiiiiMMMMMMMMMMMMMMMMMMMMMoooMMMMMMMMMMMMMMMMMMMMMiiiiiiiiiiiiiiiiiiiiiMMMMMMMMMMMMMMMMMMMMMoooooooooooooooooooooooooooooMMMMMMMMMMMMMMMMMMMMMiiiiiiiiiiiiiiiiiiiiiiiiiiiiiiiMMMMMMMMMMMMMMMMMMMMMoooooooooooooooooMMMMMMMMMMMMMMMMMMMMMiiiiiiiiMMMMMMMMMMMMMMMMMMMMMoMMMMMMMMMMMMMMMMMMMMMiiiiiiiiiiiiiiMMMMMMMMMMMMMMMMMMMMMooooooMMMMMMMMMMMMMMMMMMMMMiiiiiii
oooooooooooooooooooooooooMMMMMMMMMMMMMMMMMMMMoooooooooooooooooMMMMMMMMMMMMMMMMMMMMMoooooooMMMMMMMMMMMMMMMMMMMMooMMMMMMMMMMMMMMMMMMMMMMMMMMMMooooooooooooooooooooMMMMMMMMMMMMMMMMMooooooooooooooooooooooooooooooooMMMMMMMMMMMMMMMMMMMMoooooooooooooooooooooooooooooooMMMMMMMMMMMMMMMMMMMMMMMoooooooooooooooooMMMMMMMMMMMMMMMMooooooooooMMMMMMMMMMMMMMMMMMMoooMMMMMMMMMMMMMMMMMMMMMMMoooooooooooMMMMMMMMMMMMMMMMMMMooooooooooMMMMMMMMMMMMMMMMMMMoooooooo
>3oe6A
DYKDDDDAGAPEGISIYTSDNYTEEMGSGDYDSMKEPCFREENANFNKIFLPTIYSIIFLTGIVGNGLVILVMGYQKKLRSMTDKYRLHLSVADLLFVITLPFWAVDAVANWYFGNFLCKAVHVIYTVNLYSSVWILAFISLDRYLAIVHATNSQRPRKLLAEKVVYVGVWIPALLLTIPDFIFANVSEADDRYICDRFYPNDLWVVVFQFQHIMVGLILPGIVILSCYCIIISKLSHSGSNIFEMLRIDEGLRLKIYKDTEGYYTIGIGHLLTKSPSLNAAKSELDKAIGRNTNGVITKDEAEKLFNQDVDAAVRGILRNAKLKPVYDSLDAVRRAALINMVFQMGETGVAGFTNSLRMLQQKRWDEAAVNLAKSRWYNQTPNRAKRVITTFRTGTWDAYGSKGHQKRKALKTTVILILAFFACWLPYYIGISIDSFILLEIIKQGCEFENTVHKWISITEALAFFHCCLNPILYAFLGAKFKTSAQHALTSVSRGSSGRPLEVLFQ
UUUUUUUUUUUUUUUUUUUUUUUUUUUUUUUUUUUUUUUUUUUU222HHHHHHHHHHHHHHHHHHHHHHHH111111111111111HHHHHHHHHHHHHHHHHHHHHH222222HHHHHHHHHHHHHHHHHHHHHHHHH111111111111111111111111111HHHHHHHHHHHHHHHHHHHH222222222222222222HHHHHHHHHHHHHHHHHHHHHHH111111111UUUUUUUUUUUUU111111111111111111111111111111111111111111111111111111111111111111111111111111111111111111111111111111111UU1111111111111111111111111111111111111111111UUUUUUUUU11111111HHHHHHHHHHHHHHHHHHHHHHHHH2222222222222HHHHHHHHHHHHHHHHHHHHHHH111111111UUUUUUUUUUUUUUUUUUUUUU
oooooooooooooooooooooooooooooooooooooooooooooooooooMMMMMMMMMMMMMMMMMMMMMiiiiiiiiiiiiMMMMMMMMMMMMMMMMMMMMMoooooooooooooooMMMMMMMMMMMMMMMMMMMMMiiiiiiiiiiiiiiiiiiiiiiMMMMMMMMMMMMMMMMMMMMMoooooooooooooooooooooooooooMMMMMMMMMMMMMMMMMMMMMiiiiiiiiiiiiiiiiiiiiiiiiiiiiiiiiiiiiiiiiiiiiiiiiiiiiiiiiiiiiiiiiiiiiiiiiiiiiiiiiiiiiiiiiiiiiiiiiiiiiiiiiiiiiiiiiiiiiiiiiiiiiiiiiiiiiiiiiiiiiiiiiiiiiiiiiiiiiiiiiiiiiiiiiiiiiiiiiiiiiMMMMMMMMMMMMMMMMMMMMMoooooooooooooooooooooooooMMMMMMMMMMMMMMMMMMMMMiiiiiiiiiiiiiiiiiiiiiiiiiiiii
ooooooooooooooooooooooooooooooooooooooooooooooMMMMMMMMMMMMMMMMMMMMMMMMMMMMoooooooooMMMMMMMMMMMMMMMMMMMMMMMMMoooooooooMMMMMMMMMMMMMMMMMMMMMMMMMMooooooooooooooooooMMMMMMMMMMMMMMMMMMMMMMMooooooooooooooooooooooMMMMMMMMMMMMMMMMMMMMMMMMMMMooooooooooooooooooooooooooooooooooooooooooooooooooooooooooooooooooooooooooooooooooooooooooooooooooooooooooooooooooooooooooooooooooooooooooooooooooooooooooooooooooooooooooooooooooMMMMMMMMMMMMMMMMMMMMMMMMMMMMMoooooooooooooMMMMMMMMMMMMMMMMMMMMMMMMMoooooooooooooooooooooooooooooo
>3orgA
MGSLMYLLRLVCFLTLLGVTAALFIFAVDLAVHGLEELRMKISRLAGRFAGYILYVVSGVALCLLSTFWCAVLSTEAEGSGLPQMKSILSGFYDKMRSALELRVLFAKALGLICAIGGGLPVGWEGPNVHIACIIAHQFYRLGVFKELCTDRALRLQTLAAACAVGLASSFGAPLGGVLYSIETIASFYLVQAFWKGVLSALSGAIVYELLYTTPLVEAFEGTNFDASDVSRTQTLLYAILGALMGVLGALFIRCVRSIYELRMRHYPGTNRYFLVGVVALFASALQYPFRLFALDPRATINDLFKAVPLYQTDHFGWTELILMPIIKFILVALSIGLPLPAGVFVPSFLIGAGFGRLYGELMRVVFGNAIVPGSYAVVGAAAFTAGVTRALSCAVIIFEVTGQIRHLVPVLISVLLAVIVGNAFNRSLYETLVLMKHLPYMPILRRDRSPEMTAREIMHPIEGEPHLFPDSEPQHIKGILEKFPNRLVFPVIDANGYLLGAISRKEIVDRLQHVLEDVPEPIAGHRTLVLLDAADLSENIEGLVDETPSGEHSSKGKRTATVLEPTSSLVVPCDVSPIVVTSYSLVRQLHFLFVMLMPSMIYVTERGKLVGIVEREDVAYGYSNSLEVLFQ
UU22222HHHHHHHHHHHHHHHHHHHHHHHHHHHHH11111111111111111111HHHHHHHHHHHHHHHHHHH222222222222222222222222222HHHHHHHHHHHHHHHH1HHHHHHHHHHHHHHHHH2222222222222222222222HHHHHHHHHHHHHHH1HHHHHHHHHHHH22222HHHHHHHHHHHHHHHHHHHUUUUUUUUUUUUUUUUUU1111111HHHHHHHHHHHHHHHHHHHHHHHHHHHH2222222HHHHHHHHHHHHHHHH1111UUUUUU111111111111UUUUUUUUUU1111111HHHHHHHHHHHHHH2HHHHHHHHHHHHHHHH1111111111111111111111LLLLLLLLLLLLLLLLLLLLLLL111111HHHHHHHHHHHHHHHHHHH22222222222222222222222222222222222222222222222222222222222222222222222222222222222222222UUUUUUUUUUUUUUUUUUUUUUUUUUUUUUUUUUUUUUUUUUUUUUUUUUUUUUU2222222222222222222222222222222222222222222222222222222UUUUUUU
ooooooMMMMMMMMMMMMMMMMMMMMMiiiiiiiiiiiiiiiiiiiiiiiiMMMMMMMMMMMMMMMMMMMMMoooooooooooooooooooooooooooooMMMMMMMMMMMMMMMMMMMMMiiiiiiiiiiiiiiiiiiiiiiiiiiiiiiiiiMMMMMMMMMMMMMMMMMMMMMoooooooooooooooMMMMMMMMMMMMMMMMMMMMMiiiiiiiiiiiiiiiiiiiiiiMMMMMMMMMMMMMMMMMMMMMooooooooooooooMMMMMMMMMMMMMMMMMMMMMiiiiiiiiiiiiiiiiiiiiiiiiiMMMMMMMMMMMMMMMMMMMMMoooMMMMMMMMMMMMMMMMMMMMMiiiiiiiiiiiiiMMMMMMMMMMMMMMMMMMMMMooooooooooMMMMMMMMMMMMMMMMMMMMMiiiiiiiiiiiiiiiiiiiiiiiiiiiiiiiiiiiiiiiiiiiiiiiiiiiiiiiiiiiiiiiiiiiiiiiiiiiiiiiiiiiiiiiiiiiiiiiiiiiiiiiiiiiiiiiiiiiiiiiiiiiiiiiiiiiiiiiiiiiiiiiiiiiiiiiiiiiiiiiiiiiiiiiiiiiiiiiiiiiiiiiiiiiiiiiiiiiiiiiiiiiiiii
oooooMMMMMMMMMMMMMMMMMMMMMMMMMMMMooooooooooooooMMMMMMMMMMMMMMMMMMMMMMMMMooooooooooooooooooooooooooooooMMMMMMMMMMMMMMMMMMoooooooooMMMMMMMMMMMooooooooooooooooooMMMMMMMMMMMMMMMMMMMMMMMMMMMMoooooMMMMMMMMMMMMMMMMMMMMMooooooooooooooooooooMMMMMMMMMMMMMMMMMMMMMMMMooooooooooooooMMMMMMMMMMMMMMMMMMMMMMMMoooooooooooooooooooooMMMMMMMMMMMMMMMMMMMMMMMMMMoMMMMMMMMMMMMMMMMMMMMMMMMooMMMMMMMMMMMMMMMMMooMMMMMMMMMMMMMMMoMMMMMMMMMMMMMMMMMMMoooooooooooooooooooooooooooooooooooooooooooooooooooooooooooooooooooooooooooooooooooooooooooooooooooooooooooooooooooooooooooooooooooooooooooooooooooooooooooooooooooooooooooooooooooooooooooooooooooooooooooooooooo
>3p4wA
AQDMVSPPPPIADEPLTVNTGIYLIECYSLDDKAETFKVNAFLSLSWKDRRLAFDPVRSGVRVKTYEPEAIWIPEIRFVNVENARDADVVDISVSPDGTVQYLERFSARVLSPLDFRRYPFDSQTLHIYLIVRSVDTRNIVLAVDLEKVGKNDDVFLTGWDIESFTAVVKPANFALEDRLESKLDYQLRISRQYFSYIPNIILPMLFILFISWTAFWSTSYEANVTLVVSTLIAHIAFNILVETNLPKTPYMTYTGAIIFMIYLFYFVAVIEVTVQHYLKVESQPARAASITRASRIAFPVVFLLANIILAFLFFGFG
UUUU11111111111111111111111111111111111111111111111111111111111111111111111111111111111111111111111111111111111111111111111111111111111111111111111111111111111111111111111111111111111111111111111111HHHHHHHHHHHHHHHHHHHH222HHHHHHHHHHHHHHHHHHH111111111111111HHHHHHHHHHHHHHHHHHHH2222222222222222222HHHHHHHHHHHHHHHHHHH11UUU
iiiiiiiiiiiiiiiiiiiiiiiiiiiiiiiiiiiiiiiiiiiiiiiiiiiiiiiiiiiiiiiiiiiiiiiiiiiiiiiiiiiiiiiiiiiiiiiiiiiiiiiiiiiiiiiiiiiiiiiiiiiiiiiiiiiiiiiiiiiiiiiiiiiiiiiiiiiiiiiiiiiiiiiiiiiiiiiiiiiiiiiiiiiiiiiiiiiMMMMMMMMMMMMMMMMMMMMMooooooooooooooooooooooooooooooooooooooMMMMMMMMMMMMMMMMMMMMMiiiiiiiiiiiiiiiiiiiiiMMMMMMMMMMMMMMMMMMMMMo
ooooooooooooooooooooooooooooooooooooooooooooooooooooooooooooooooooooooooooooooooooooooooooooooooooooooooooooooooooooooooooooooooooooooooooooooooooooooooooooooooooooooooooooooooooooooooooooooooooMMMMMMMMMMMMMMMMMMMMMMMMoooooooMMMMMMMMMMMMMMMMMoooooooooMMMMMMMMMMMMMMMMMMMMMMMMMMMooooooooooooooooooooMMMMMMMMMMMMMMoooooo
>3p5nA
MNGRRKLNMQQNKRLITISMLSAIAFVLTFIKFPIPFLPPYLTLDFSDVPSLLATFTFGPVAGIIVALVKNLLNYLFSMGDPVGPFANFLAGASFLLTAYAIYKNKRSTKSLITGLIIATIVMTIVLSILNYFVLLPLYGMIFNLADIANNLKVIIVSGIIPFNIIKGIVISIVFILLYRRLANFLKRI
UUUUUUUUU22222222HHHHHHHHHHHHHHHH111111111HHHHHHHHHHHHHH2222HHHHHHHHHHHHHHHHHHH111HHHHHHHHHHHHHHHHHHHHH2222222HHHHHHHHHHHHHHHHHHHHH1111111111UUUUUUUUUUU111111111HHHHHHHHHHHHHHHHHHHH2222222U
iiiiiiiiiiiiiiMMMMMMMMMMMMMMMMMMMMMoooooooooooooMMMMMMMMMMMMMMMMMMMMMiiiiiiiiiiiiiiiiiiiiiiiiiiiiiiiiiiiiiiiiiiiiiiMMMMMMMMMMMMMMMMMMMMMooooooooooooooooooooooMMMMMMMMMMMMMMMMMMMMMiiiiiiiiii
ooooooooooooooooooMMMMMMMMMMMMMMMMMooooooooooooooMMMMMMMMMMMMMMMoooooooooooooooooooooooMMMMMMMMMMMMMMMoooooooooMMMMMMMMMMMMMMMMMMMMMMMMMMMMMMMMooooooooooooMMMMMMMMMMMMMMMMMMMMMMMMMooooooooo
>3pjzA
MQFRSIIRIVGLLLALFSVTMLAPALVALLYRDGAGVPFVTTFFVLLFCGAMCWFPNRRHKHELKSRDGFLIVVLFWTVLGSAGSLPFLIADNPNISVTDAFFESFSALTTTGATVIVGLDELPKAILFYRQFLQWFGGMGIIVLAVAILPVLGIGGMQLYRAEIPGPVKDTKMTPRIAETAKALWYIYLSLTIACAVAFWLAGMTPFDAISHSFSTIAIGGFSTHDASMGYFDSYAINLITVVFLLISACNFTLHFAAFASGGVHPKYYWKDPEFRAFIFIQVLLFLVCFLLLLKHHSYTSPYDAFDQALFQTVSISTTAGFTTTGFADWPLFLPVLLLFSSFIGGCAGSTGGGMKVIRILLLTLQGARELKRLVHPRAVYTIKVGGSALPQRVVDAVWGFFSAYALVFVVCMLGLIATGMDELSAFSAVAATLNNLGPGLGEVALHFGDVNDKAKWVLIVSMLFGRLEIFTLLILLTPTFWRSAAAENLYFQ
222222HHHHHHHHHHHHHHHHHHHHHHHHH11111HHHHHHHHHHHHHHHHHHHHHH22222222222HHHHHHHHHHHHHHHHHHHHHH1111111LLLLLLLLLLLLLLLLLL111111111HHHHHHHHHHHHHHHHHHHHHHHH22222222UUUUUUUUUUUUUUUU222222222HHHHHHHHHHHHHHHHHHHHHHHH1LLLLLLLLLLLLLLLLLL1111111111HHHHHHHHHHHHHHHHHHHHHH22222222222222222HHHHHHHHHHHHHHHHHHHHHH1111111HHHHHHHHHHHHHHHHH111111111111HHHHHHHHHHHHHHHHHH2HHHHHHHHHHHHHHH222222222222222222222222222222222HHHHHHHHHHHHHHHHHHHHHHHH1LLLLLLLLLLLLLLLLLLL11111111111HHHHHHHHHHHHHHHHHHHHH222222222UUUUUUUUUU
iiiiiiiiiMMMMMMMMMMMMMMMMMMMMMooooMMMMMMMMMMMMMMMMMMMMMiiiiiiiiiiiiiiMMMMMMMMMMMMMMMMMMMMMooooooooooooooooooooooooooooooooooooooooooMMMMMMMMMMMMMMMMMMMMMiiiiiiiiiiiiiiiiiiiiiiiiiiiiiiiMMMMMMMMMMMMMMMMMMMMMoooooooooooooooooooooooooooooooMMMMMMMMMMMMMMMMMMMMMiiiiiiiiiiiiiiiiiiiiMMMMMMMMMMMMMMMMMMMMMoooooooooooooooooooooooooooooooooooMMMMMMMMMMMMMMMMMMMMMiiiiiiiiiiiiiiiiiiiiiiiiiiiiiiiiiiiiiiiiiiMMMMMMMMMMMMMMMMMMMMMooooooooooooooooooooooooooooooooooooooooMMMMMMMMMMMMMMMMMMMMMiiiiiiiiiiiiiiii
ooooooMMMMMMMMMMMMMMMMMMMMMMMMooooooMMMMMMMMMMMMMMMMMMMooooooooooooMMMMMMMMMMMMMMMMMMMMMoooooooooooooooooooooooooooooooooooooooooMMMMMMMMMMMMMMMMMMMMMMMMMMMMoooooooooooooooooooooooMMMMMMMMMMMMMMMMMMMMMMMMMMMMMMMMMMoooooooooooooooooooooMMMMMMMMMMMMMMMMMMMMMMoooooooooooooooooooMMMMMMMMMMMMMMMMMMMMMMooooooooooooMMMMMMMMMMMooooooooooMMMMMMMMMMMMMMMMoooooooooMMMMMMMMMooooooooooooooooooooooooooooooMMMMMMMMMMMMMMMMMMMMMMMMMMMoooooMMMMMMMMMMMMMMMMMMooooooooMMMMMMMMMMMMMMMMMMMMMMMMMMMMMMooooooooooo
