# Supplementary material for: Lipid exposure prediction enhances the inference of rotational angles of transmembrane helices
Source: BMC Bioinformatics. 2013 Oct 11;14:304. doi: 10.1186/1471-2105-14-304 (PMC3854514; doi:10.1186/1471-2105-14-304)
Supplement: Additional file 7: Dataset S3 — The representative 110 multi-spanning protein chains used in this work. [file 1471-2105-14-304-S7.zip]

Archive with 113 entries (111 files):
- S_Dataset_3_experiment/
- S_Dataset_3_experiment/readme.txt
- S_Dataset_3_experiment/TMexpoDataset/
- S_Dataset_3_experiment/TMexpoDataset/1e7pC.profile
- S_Dataset_3_experiment/TMexpoDataset/1eysL.profile
- S_Dataset_3_experiment/TMexpoDataset/1eysM.profile
- S_Dataset_3_experiment/TMexpoDataset/1fftA.profile
- S_Dataset_3_experiment/TMexpoDataset/1fftB.profile
- S_Dataset_3_experiment/TMexpoDataset/1fftC.profile
- S_Dataset_3_experiment/TMexpoDataset/1fx8A.profile
- S_Dataset_3_experiment/TMexpoDataset/1gzmA.profile
- S_Dataset_3_experiment/TMexpoDataset/1jb0K.profile
- S_Dataset_3_experiment/TMexpoDataset/1jv6A.profile
- S_Dataset_3_experiment/TMexpoDataset/1kpkA.profile
- S_Dataset_3_experiment/TMexpoDataset/1kqgC.profile
- S_Dataset_3_experiment/TMexpoDataset/1lnqA.profile
- S_Dataset_3_experiment/TMexpoDataset/1orqC.profile
- S_Dataset_3_experiment/TMexpoDataset/1p7bA.profile
- S_Dataset_3_experiment/TMexpoDataset/1pv6A.profile
- S_Dataset_3_experiment/TMexpoDataset/1pw4A.profile
- S_Dataset_3_experiment/TMexpoDataset/1qleC.profile
- S_Dataset_3_experiment/TMexpoDataset/1s5lB.profile
- S_Dataset_3_experiment/TMexpoDataset/1s5lC.profile
- S_Dataset_3_experiment/TMexpoDataset/1s5lZ.profile
- S_Dataset_3_experiment/TMexpoDataset/1xioA.profile
- S_Dataset_3_experiment/TMexpoDataset/1y4zC.profile
- S_Dataset_3_experiment/TMexpoDataset/1yceA.profile
- S_Dataset_3_experiment/TMexpoDataset/1yewC.profile
- S_Dataset_3_experiment/TMexpoDataset/1yq3C.profile
- S_Dataset_3_experiment/TMexpoDataset/1yq3D.profile
- S_Dataset_3_experiment/TMexpoDataset/1zcdA.profile
- S_Dataset_3_experiment/TMexpoDataset/2a65A.profile
- S_Dataset_3_experiment/TMexpoDataset/2axtA.profile
- S_Dataset_3_experiment/TMexpoDataset/2axtD.profile
- S_Dataset_3_experiment/TMexpoDataset/2bl2A.profile
- S_Dataset_3_experiment/TMexpoDataset/2c3eA.profile
- S_Dataset_3_experiment/TMexpoDataset/2e75B.profile
- S_Dataset_3_experiment/TMexpoDataset/2f93A.profile
- S_Dataset_3_experiment/TMexpoDataset/2gfpA.profile
- S_Dataset_3_experiment/TMexpoDataset/2gifA.profile
- S_Dataset_3_experiment/TMexpoDataset/2iubA.profile
- S_Dataset_3_experiment/TMexpoDataset/2jloA.profile
- S_Dataset_3_experiment/TMexpoDataset/2nmrA.profile
- S_Dataset_3_experiment/TMexpoDataset/2nq2A.profile
- S_Dataset_3_experiment/TMexpoDataset/2nr9A.profile
- S_Dataset_3_experiment/TMexpoDataset/2oarA.profile
- S_Dataset_3_experiment/TMexpoDataset/2oauA.profile
- S_Dataset_3_experiment/TMexpoDataset/2onjA.profile
- S_Dataset_3_experiment/TMexpoDataset/2pnoA.profile
- S_Dataset_3_experiment/TMexpoDataset/2q67A.profile
- S_Dataset_3_experiment/TMexpoDataset/2q7rA.profile
- S_Dataset_3_experiment/TMexpoDataset/2qjyA.profile
- S_Dataset_3_experiment/TMexpoDataset/2r6gF.profile
- S_Dataset_3_experiment/TMexpoDataset/2r6gG.profile
- S_Dataset_3_experiment/TMexpoDataset/2r9rB.profile
- S_Dataset_3_experiment/TMexpoDataset/2vl0A.profile
- S_Dataset_3_experiment/TMexpoDataset/2vpzC.profile
- S_Dataset_3_experiment/TMexpoDataset/2wdvC.profile
- S_Dataset_3_experiment/TMexpoDataset/2wdvD.profile
- S_Dataset_3_experiment/TMexpoDataset/2witA.profile
- S_Dataset_3_experiment/TMexpoDataset/2wswA.profile
- S_Dataset_3_experiment/TMexpoDataset/2xq2A.profile
- S_Dataset_3_experiment/TMexpoDataset/2xutA.profile
- S_Dataset_3_experiment/TMexpoDataset/2yvxA.profile
- S_Dataset_3_experiment/TMexpoDataset/2z73A.profile
- S_Dataset_3_experiment/TMexpoDataset/2zd9A.profile
- S_Dataset_3_experiment/TMexpoDataset/2zjsY.profile
- S_Dataset_3_experiment/TMexpoDataset/2zw3A.profile
- S_Dataset_3_experiment/TMexpoDataset/2zxeA.profile
- S_Dataset_3_experiment/TMexpoDataset/3a7kA.profile
- S_Dataset_3_experiment/TMexpoDataset/3b4rA.profile
- S_Dataset_3_experiment/TMexpoDataset/3b5dA.profile
- S_Dataset_3_experiment/TMexpoDataset/3b8cA.profile
- S_Dataset_3_experiment/TMexpoDataset/3chxA.profile
- S_Dataset_3_experiment/TMexpoDataset/3chxB.profile
- S_Dataset_3_experiment/TMexpoDataset/3cirC.profile
- S_Dataset_3_experiment/TMexpoDataset/3cirD.profile
- S_Dataset_3_experiment/TMexpoDataset/3cn5A.profile
- S_Dataset_3_experiment/TMexpoDataset/3d31C.profile
- S_Dataset_3_experiment/TMexpoDataset/3ddlA.profile
- S_Dataset_3_experiment/TMexpoDataset/3dhwA.profile
- S_Dataset_3_experiment/TMexpoDataset/3e9jC.profile
- S_Dataset_3_experiment/TMexpoDataset/3effK.profile
- S_Dataset_3_experiment/TMexpoDataset/3eh4A.profile
- S_Dataset_3_experiment/TMexpoDataset/3ehbB.profile
- S_Dataset_3_experiment/TMexpoDataset/3g5uA.profile
- S_Dataset_3_experiment/TMexpoDataset/3giaA.profile
- S_Dataset_3_experiment/TMexpoDataset/3h90A.profile
- S_Dataset_3_experiment/TMexpoDataset/3h9vA.profile
- S_Dataset_3_experiment/TMexpoDataset/3hd6A.profile
- S_Dataset_3_experiment/TMexpoDataset/3ij4A.profile
- S_Dataset_3_experiment/TMexpoDataset/3jycA.profile
- S_Dataset_3_experiment/TMexpoDataset/3k07A.profile
- S_Dataset_3_experiment/TMexpoDataset/3k3fA.profile
- S_Dataset_3_experiment/TMexpoDataset/3kbcA.profile
- S_Dataset_3_experiment/TMexpoDataset/3kcuA.profile
- S_Dataset_3_experiment/TMexpoDataset/3kg2A.profile
- S_Dataset_3_experiment/TMexpoDataset/3kj6A.profile
- S_Dataset_3_experiment/TMexpoDataset/3kp9A.profile
- S_Dataset_3_experiment/TMexpoDataset/3l1lA.profile
- S_Dataset_3_experiment/TMexpoDataset/3m71A.profile
- S_Dataset_3_experiment/TMexpoDataset/3mk7A.profile
- S_Dataset_3_experiment/TMexpoDataset/3mk7C.profile
- S_Dataset_3_experiment/TMexpoDataset/3mktA.profile
- S_Dataset_3_experiment/TMexpoDataset/3mp7A.profile
- S_Dataset_3_experiment/TMexpoDataset/3nymA.profile
- S_Dataset_3_experiment/TMexpoDataset/3o0rB.profile
- S_Dataset_3_experiment/TMexpoDataset/3o7pA.profile
- S_Dataset_3_experiment/TMexpoDataset/3oe6A.profile
- S_Dataset_3_experiment/TMexpoDataset/3orgA.profile
- S_Dataset_3_experiment/TMexpoDataset/3p4wA.profile
- S_Dataset_3_experiment/TMexpoDataset/3p5nA.profile
- S_Dataset_3_experiment/TMexpoDataset/3pjzA.profile
