# Supplementary material for: Lipid exposure prediction enhances the inference of rotational angles of transmembrane helices
Source: BMC Bioinformatics. 2013 Oct 11;14:304. doi: 10.1186/1471-2105-14-304 (PMC3854514; doi:10.1186/1471-2105-14-304)
Supplement: Additional file 7: Dataset S3 — The representative 110 multi-spanning protein chains used in this work. [file 1471-2105-14-304-S7.zip › S_Dataset_3_experiment/readme.txt]

This file descibes annotations for each column used 
in the *.profile file from the directory "TMexpoDataset"

SeqIndex, index of sequence beginning from 1
PDBIndex, index of residue annotated from PDB file
AA, residues
Topo, topology
MissingData, label "R" means missing residues from PDB file
IntraChainCTNum, number of intra contact for one residue
InterChainCTNum, number of inter contact for one residue
Class14_Chain, burial status derived by 1.4 anstrom probe radius for single protein chain
ASA14_Chain, accessible surface area derived by 1.4 anstrom probe radius for single protein chain
RSA14_Chain, relative accessible surface area derived by 1.4 anstrom probe radius for single protein chain
Class14_Complete, burial status derived by 1.4 anstrom probe radius for complete protein
ASA14_Complete, accessible surface area derived by 1.4 anstrom probe radius for complete protein
RSA14_Complete, relative accessible surface area derived by 1.4 anstrom probe radius for complete protein
Class20_Chain, burial status derived by 2.0 anstrom probe radius for single protein chain
ASA20_Chain, accessible surface area derived by 2.0 anstrom probe radius for single protein chain
RSA20_Chain, relative accessible surface area derived by 2.0 anstrom probe radius for single protein chain
Class20_Complete, burial status derived by 2.0 anstrom probe radius for complete protein
ASA20_Complete, accessible surface area derived by 2.0 anstrom probe radius for complete protein
RSA20_Complete, relative accessible surface area derived by 2.0 anstrom probe radius for complete protein
