# Supplementary material for: Lipid exposure prediction enhances the inference of rotational angles of transmembrane helices
Source: BMC Bioinformatics. 2013 Oct 11;14:304. doi: 10.1186/1471-2105-14-304 (PMC3854514; doi:10.1186/1471-2105-14-304)
Supplement: Additional file 7: Dataset S3 — The representative 110 multi-spanning protein chains used in this work. [file 1471-2105-14-304-S7.zip › S_Dataset_3_experiment/TMexpoDataset/1e7pC.profile]

SeqIndex	PDBIndex	AA	Topo	MissingData	IntraChainCTNum	InterChainCTNum	Class14_Chain	ASA14_Chain	RSA14_Chain	Class14_Complete	ASA14_Complete	RSA14_Complete	Class20_Chain	ASA20_Chain	RSA20_Chain	Class20_Complete	ASA20_Complete	RSA20_Complete	RotationalAngleChain360MGC
1	1	M	2	-	0	0	E	192.96	0.916457	E	107.71	0.511565	E	224.10	1.000000	E	114.86	0.545524	-1.000000
2	2	T	2	-	0	0	E	78.00	0.526813	E	78.00	0.526813	E	86.96	0.587329	E	86.41	0.583615	-1.000000
3	3	N	2	-	0	0	E	110.75	0.655830	E	61.52	0.364304	E	121.12	0.717238	E	57.00	0.337538	-1.000000
4	4	E	2	-	0	0	E	97.32	0.519983	E	97.32	0.519983	E	103.90	0.555140	E	103.90	0.555140	-1.000000
5	5	S	2	-	0	0	E	48.32	0.384468	B	15.86	0.126194	E	46.54	0.370306	E	11.52	0.091661	-1.000000
6	6	I	2	-	0	0	E	72.59	0.382153	B	15.88	0.083601	E	62.42	0.328613	B	7.31	0.038484	-1.000000
7	7	L	2	-	0	0	E	90.32	0.456185	B	11.27	0.056922	E	86.26	0.435679	B	6.94	0.035052	-1.000000
8	8	E	2	-	0	0	E	60.49	0.323199	B	17.53	0.093663	E	53.04	0.283394	E	10.53	0.056262	-1.000000
9	9	S	2	-	0	0	E	82.02	0.652610	B	14.20	0.112985	E	90.81	0.722549	B	6.13	0.048775	-1.000000
10	10	Y	2	-	0	0	E	191.24	0.802518	B	28.93	0.121402	E	219.64	0.921695	B	11.70	0.049098	-1.000000
11	11	S	2	-	0	0	E	77.26	0.614736	E	31.12	0.247613	E	82.99	0.660328	E	30.14	0.239815	-1.000000
12	12	G	2	-	0	0	E	52.45	0.625074	E	34.30	0.408771	E	46.85	0.558336	E	20.24	0.241211	-1.000000
13	13	V	2	-	0	0	E	36.52	0.225099	B	16.46	0.101455	E	25.66	0.158161	E	11.02	0.067924	-1.000000
14	14	T	2	-	0	0	B	29.43	0.198771	B	29.11	0.196609	E	21.24	0.143455	E	21.24	0.143455	-1.000000
15	15	P	2	-	0	0	E	73.04	0.504420	E	38.59	0.266506	E	69.48	0.479834	E	32.35	0.223412	-1.000000
16	16	E	2	-	0	0	E	130.46	0.697051	E	111.03	0.593236	E	144.44	0.771746	E	106.29	0.567910	-1.000000
17	17	R	2	-	0	0	E	202.93	0.814130	E	70.31	0.282075	E	237.96	0.954666	E	62.40	0.250341	-1.000000
18	18	K	2	-	0	0	E	98.44	0.474433	E	51.58	0.248590	E	106.59	0.513712	E	43.83	0.211239	-1.000000
19	19	K	2	-	0	0	E	161.78	0.779700	E	52.95	0.255193	E	178.55	0.860523	E	44.04	0.212251	-1.000000
20	20	S	2	-	0	0	E	28.33	0.225414	B	16.02	0.127467	E	15.25	0.121340	E	7.36	0.058561	-1.000000
21	21	R	2	-	0	0	E	139.21	0.558493	B	36.48	0.146353	E	136.87	0.549105	E	17.52	0.070288	-1.000000
22	22	M	2	-	0	0	E	103.31	0.490667	E	75.32	0.357730	E	105.37	0.500451	E	75.26	0.357445	-1.000000
23	23	P	2	-	0	0	E	87.04	0.601105	B	8.80	0.060773	E	88.39	0.610428	B	2.28	0.015746	-1.000000
24	24	A	2	-	0	0	E	66.05	0.567440	B	5.70	0.048969	E	68.55	0.588918	B	0.02	0.000172	-1.000000
25	25	K	2	-	0	0	E	122.62	0.590968	E	122.62	0.590968	E	129.62	0.624705	E	124.84	0.601668	-1.000000
26	26	L	2	-	0	0	E	56.76	0.286681	B	34.26	0.173039	E	49.04	0.247689	E	24.07	0.121572	-1.000000
27	27	D	2	-	0	0	E	48.15	0.309905	B	0.53	0.003411	E	44.05	0.283517	B	0.00	0.000000	-1.000000
28	28	W	2	-	0	0	E	143.20	0.539522	E	128.33	0.483498	E	156.34	0.589029	E	136.13	0.512885	-1.000000
29	29	W	H	-	1	0	E	138.43	0.521551	E	138.43	0.521551	E	146.36	0.551428	E	146.36	0.551428	290.939000
30	30	Q	H	-	1	0	B	19.02	0.100544	B	18.85	0.099646	E	11.53	0.060950	E	11.53	0.060950	290.939000
31	31	S	H	-	0	0	B	12.25	0.097470	B	12.25	0.097470	B	4.33	0.034453	B	4.33	0.034453	290.939000
32	32	A	H	-	0	0	E	29.41	0.252663	E	29.41	0.252663	E	19.52	0.167698	E	19.52	0.167698	290.939000
33	33	T	H	-	1	0	B	9.84	0.066460	B	9.84	0.066460	B	2.80	0.018911	B	2.80	0.018911	290.939000
34	34	G	H	-	1	0	E	17.15	0.204386	E	17.15	0.204386	E	6.85	0.081635	E	6.85	0.081635	290.939000
35	35	L	H	-	0	0	E	60.32	0.304662	E	60.32	0.304662	E	55.03	0.277943	E	55.03	0.277943	290.939000
36	36	F	H	-	1	0	E	68.57	0.307089	E	68.57	0.307089	E	65.09	0.291504	E	65.09	0.291504	290.939000
37	37	L	H	-	0	0	B	28.26	0.142734	B	28.26	0.142734	E	14.72	0.074347	E	14.72	0.074347	290.939000
38	38	G	H	-	0	0	B	8.08	0.096294	B	8.08	0.096294	B	0.69	0.008223	B	0.69	0.008223	290.939000
39	39	L	H	-	0	0	E	97.58	0.492853	E	97.58	0.492853	E	102.78	0.519117	E	102.78	0.519117	290.939000
40	40	F	H	-	0	0	E	70.01	0.313538	E	70.01	0.313538	E	41.91	0.187693	E	41.91	0.187693	290.939000
41	41	M	H	-	1	0	B	31.69	0.150511	B	31.69	0.150511	E	15.02	0.071337	E	15.02	0.071337	290.939000
42	42	I	H	-	0	0	E	45.05	0.237168	E	45.05	0.237168	E	33.05	0.173993	E	33.05	0.173993	290.939000
43	43	G	H	-	0	0	E	38.17	0.454892	E	38.17	0.454892	E	37.73	0.449648	E	37.73	0.449648	290.939000
44	44	H	H	-	0	0	B	38.18	0.192333	B	38.18	0.192333	E	15.02	0.075664	E	15.02	0.075664	290.939000
45	45	M	H	-	0	0	B	12.09	0.057421	B	12.09	0.057421	B	5.90	0.028022	B	5.90	0.028022	290.939000
46	46	F	H	-	0	0	E	96.32	0.431367	E	96.32	0.431367	E	99.87	0.447266	E	99.87	0.447266	290.939000
47	47	F	H	-	0	0	E	63.02	0.282234	E	63.02	0.282234	E	25.33	0.113440	E	25.33	0.113440	290.939000
48	48	V	H	-	0	0	E	38.46	0.237056	E	38.46	0.237056	E	20.81	0.128267	E	20.81	0.128267	290.939000
49	49	S	H	-	2	0	B	15.58	0.123966	B	15.58	0.123966	E	9.37	0.074554	E	9.37	0.074554	290.939000
50	50	T	H	-	0	0	B	23.34	0.157639	B	23.34	0.157639	E	19.93	0.134608	E	19.93	0.134608	290.939000
51	51	I	1	-	0	0	B	12.26	0.064543	B	12.26	0.064543	B	6.60	0.034746	B	6.60	0.034746	-1.000000
52	52	L	1	-	0	0	E	77.54	0.391636	E	77.54	0.391636	E	76.04	0.384060	E	76.04	0.384060	-1.000000
53	53	L	1	-	0	0	E	99.81	0.504116	E	99.81	0.504116	E	110.44	0.557806	E	110.44	0.557806	-1.000000
54	54	G	1	-	0	0	E	39.70	0.473126	E	39.70	0.473126	E	41.23	0.491360	E	41.23	0.491360	-1.000000
55	55	D	1	-	0	0	E	55.80	0.359143	E	55.80	0.359143	E	51.54	0.331724	E	51.54	0.331724	-1.000000
56	56	N	1	-	0	0	E	105.95	0.627406	E	105.95	0.627406	E	118.07	0.699177	E	118.07	0.699177	-1.000000
57	57	V	1	-	0	0	E	58.52	0.360700	E	58.52	0.360700	E	58.33	0.359529	E	58.33	0.359529	-1.000000
58	58	M	1	-	0	0	B	9.22	0.043790	B	9.22	0.043790	B	1.02	0.004844	B	1.02	0.004844	-1.000000
59	59	L	1	-	0	0	B	29.68	0.149907	B	29.68	0.149907	E	13.78	0.069599	E	13.78	0.069599	-1.000000
60	60	W	1	-	0	0	E	129.56	0.488132	E	129.56	0.488132	E	137.99	0.519893	E	137.99	0.519893	-1.000000
61	61	V	1	-	0	0	B	21.85	0.134677	B	21.85	0.134677	E	14.48	0.089250	E	14.48	0.089250	-1.000000
62	62	T	1	-	0	0	B	16.16	0.109145	B	16.16	0.109145	B	0.38	0.002567	B	0.38	0.002567	-1.000000
63	63	K	1	-	0	0	E	65.12	0.313846	E	65.12	0.313846	E	39.61	0.190901	E	39.61	0.190901	-1.000000
64	64	K	1	-	0	0	E	59.62	0.287339	E	59.62	0.287339	E	54.31	0.261748	E	54.31	0.261748	-1.000000
65	65	F	1	-	0	0	E	69.95	0.313270	E	69.95	0.313270	E	55.77	0.249765	E	55.77	0.249765	-1.000000
66	66	Q	1	-	0	0	B	21.39	0.113073	B	21.39	0.113073	B	4.13	0.021832	B	4.13	0.021832	-1.000000
67	67	L	1	-	0	0	E	56.22	0.283954	E	56.22	0.283954	E	56.26	0.284156	E	56.26	0.284156	-1.000000
68	68	D	1	-	0	0	B	30.64	0.197207	B	30.64	0.197207	E	20.52	0.132072	E	20.52	0.132072	-1.000000
69	69	F	1	-	0	0	E	125.18	0.560616	E	125.18	0.560616	E	136.40	0.610865	E	136.40	0.610865	-1.000000
70	70	I	1	-	0	0	E	115.10	0.605949	E	115.10	0.605949	E	129.59	0.682232	E	129.59	0.682232	-1.000000
71	71	F	1	-	0	0	E	112.91	0.505665	E	112.91	0.505665	E	122.74	0.549689	E	122.74	0.549689	-1.000000
72	72	E	1	-	0	0	E	145.76	0.778799	E	145.76	0.778799	E	154.69	0.826512	E	154.69	0.826512	-1.000000
73	73	G	1	-	0	0	B	5.66	0.067453	B	5.66	0.067453	B	0.14	0.001668	B	0.14	0.001668	-1.000000
74	74	G	1	-	0	0	B	1.27	0.015135	B	1.27	0.015135	B	0.00	0.000000	B	0.00	0.000000	-1.000000
75	75	K	1	-	0	0	E	66.34	0.319726	E	66.34	0.319726	E	64.38	0.310280	E	64.38	0.310280	-1.000000
76	76	P	1	-	0	0	E	34.96	0.241436	E	34.96	0.241436	E	24.50	0.169199	E	24.50	0.169199	-1.000000
77	77	I	1	-	0	0	E	93.32	0.491287	E	93.32	0.491287	E	97.98	0.515820	E	97.98	0.515820	-1.000000
78	78	V	H	-	0	0	B	29.15	0.179672	B	29.15	0.179672	E	19.91	0.122719	E	19.91	0.122719	281.920000
79	79	V	H	-	1	0	B	12.15	0.074889	B	12.15	0.074889	B	2.57	0.015841	B	2.57	0.015841	281.920000
80	80	S	H	-	2	0	B	15.77	0.125477	B	15.77	0.125477	E	10.95	0.087126	E	10.95	0.087126	281.920000
81	81	F	H	-	0	0	E	122.71	0.549554	E	122.71	0.549554	E	131.62	0.589458	E	131.62	0.589458	281.920000
82	82	L	H	-	0	0	E	78.01	0.394010	E	78.01	0.394010	E	64.30	0.324764	E	64.30	0.324764	281.920000
83	83	A	H	-	2	0	B	6.81	0.058505	B	6.81	0.058505	B	1.89	0.016237	B	1.89	0.016237	281.920000
84	84	A	H	-	1	0	E	45.05	0.387027	E	45.05	0.387027	E	42.00	0.360825	E	42.00	0.360825	281.920000
85	85	F	H	-	0	0	E	116.32	0.520937	E	116.32	0.520937	E	122.30	0.547718	E	122.30	0.547718	281.920000
86	86	V	H	-	0	0	B	14.26	0.087894	B	14.26	0.087894	B	5.18	0.031928	B	5.18	0.031928	281.920000
87	87	F	H	-	1	0	B	39.97	0.179005	B	23.04	0.103184	E	32.01	0.143356	E	12.99	0.058175	281.920000
88	88	A	H	-	0	0	E	52.95	0.454897	E	52.95	0.454897	E	53.63	0.460739	E	53.63	0.460739	281.920000
89	89	V	H	-	1	0	B	24.12	0.148669	B	24.12	0.148669	E	19.02	0.117234	E	19.02	0.117234	281.920000
90	90	F	H	-	0	0	B	36.26	0.162390	B	30.19	0.135205	E	12.25	0.054861	E	11.24	0.050338	281.920000
91	91	I	H	-	0	0	E	101.76	0.535720	E	56.99	0.300026	E	105.56	0.555725	E	54.49	0.286865	281.920000
92	92	A	H	-	0	0	E	39.16	0.336426	E	39.16	0.336426	E	33.44	0.287285	E	33.44	0.287285	281.920000
93	93	H	H	-	2	0	B	36.62	0.184474	B	36.62	0.184474	E	16.49	0.083069	E	16.49	0.083069	281.920000
94	94	A	H	-	0	0	B	22.05	0.189433	B	16.97	0.145790	B	4.89	0.042010	B	4.53	0.038918	281.920000
95	95	F	H	-	0	0	E	139.86	0.626360	E	86.18	0.385955	E	149.97	0.671638	E	64.58	0.289220	281.920000
96	96	L	H	-	1	0	B	20.23	0.102177	B	20.23	0.102177	E	11.53	0.058235	E	11.53	0.058235	281.920000
97	97	A	H	-	1	0	E	25.05	0.215206	E	25.05	0.215206	E	15.31	0.131529	E	15.31	0.131529	281.920000
98	98	M	H	-	0	0	E	85.03	0.403847	B	20.53	0.097507	E	75.27	0.357492	B	2.90	0.013773	281.920000
99	99	R	H	-	0	0	E	100.35	0.402592	B	29.09	0.116705	E	95.71	0.383977	B	8.83	0.035425	281.920000
100	100	K	H	-	0	0	E	87.09	0.419731	B	27.66	0.133308	E	81.05	0.390621	B	7.33	0.035327	281.920000
101	101	F	H	-	0	0	E	48.27	0.216176	B	25.24	0.113037	E	24.92	0.111604	B	8.41	0.037664	281.920000
102	102	P	2	-	0	0	E	34.46	0.237983	B	25.30	0.174724	E	22.78	0.157320	E	14.19	0.097997	-1.000000
103	103	I	2	-	0	0	E	128.45	0.676231	B	30.94	0.162885	E	129.62	0.682390	E	10.34	0.054435	-1.000000
104	104	N	2	-	0	0	E	86.12	0.509978	E	47.19	0.279446	E	96.60	0.572038	E	31.87	0.188725	-1.000000
105	105	Y	2	-	0	0	E	165.51	0.694545	B	29.00	0.121695	E	188.06	0.789173	B	11.72	0.049182	-1.000000
106	106	R	2	-	0	0	E	152.42	0.611490	E	95.85	0.384538	E	172.23	0.690965	E	78.03	0.313047	-1.000000
107	107	Q	2	-	0	0	E	90.15	0.476555	B	26.77	0.141513	E	95.10	0.502722	E	19.98	0.105619	-1.000000
108	108	Y	2	-	0	0	E	112.56	0.472346	E	92.05	0.386278	E	106.58	0.447251	E	69.23	0.290516	-1.000000
109	109	L	2	-	0	0	E	59.11	0.298550	B	17.76	0.089702	E	52.10	0.263145	B	9.43	0.047629	-1.000000
110	110	T	2	-	0	0	E	57.57	0.388829	B	11.46	0.077401	E	55.06	0.371876	B	2.18	0.014724	-1.000000
111	111	F	2	-	0	0	E	56.70	0.253930	B	0.95	0.004255	E	49.26	0.220610	B	0.00	0.000000	-1.000000
112	112	K	2	-	0	0	E	80.72	0.389031	E	51.24	0.246952	E	81.68	0.393658	E	43.18	0.208106	-1.000000
113	113	T	2	-	0	0	E	55.47	0.374645	B	0.22	0.001486	E	53.93	0.364244	B	0.00	0.000000	-1.000000
114	114	H	2	-	0	0	E	91.28	0.459826	B	3.56	0.017934	E	93.76	0.472319	B	0.00	0.000000	-1.000000
115	115	K	2	-	0	0	B	27.88	0.134368	B	27.88	0.134368	E	23.43	0.112921	E	23.43	0.112921	-1.000000
116	116	D	2	-	0	0	E	72.26	0.465083	E	39.57	0.254682	E	69.74	0.448864	E	31.30	0.201455	-1.000000
117	117	L	2	-	0	0	E	136.55	0.689681	B	25.19	0.127229	E	151.43	0.764837	E	16.02	0.080913	-1.000000
118	118	M	2	-	0	0	E	97.18	0.461553	B	3.99	0.018950	E	104.19	0.494847	B	0.73	0.003467	-1.000000
119	119	R	2	-	0	0	E	206.49	0.828412	E	196.17	0.787010	E	238.94	0.958597	E	220.71	0.885461	-1.000000
120	120	H	2	-	0	0	E	73.66	0.371064	B	13.06	0.065790	E	72.02	0.362803	B	5.25	0.026447	-1.000000
121	121	G	2	-	0	0	E	44.91	0.535216	E	44.06	0.525086	E	40.61	0.483971	E	39.25	0.467763	-1.000000
122	122	D	2	-	0	0	B	13.09	0.084250	B	1.38	0.008882	B	5.75	0.037008	B	0.00	0.000000	-1.000000
123	123	T	2	-	0	0	E	35.57	0.240240	B	0.16	0.001081	E	30.91	0.208767	B	0.00	0.000000	-1.000000
124	124	T	2	-	0	0	E	45.00	0.303931	E	45.00	0.303931	E	41.49	0.280224	E	41.49	0.280224	-1.000000
125	125	L	H	-	1	0	E	43.40	0.219203	E	43.40	0.219203	E	34.98	0.176676	E	34.98	0.176676	194.324000
126	126	W	H	-	0	0	E	62.35	0.234911	B	16.43	0.061902	E	44.40	0.167282	B	8.57	0.032288	194.324000
127	127	W	H	-	0	0	B	43.99	0.165737	B	43.99	0.165737	E	30.19	0.113744	E	30.19	0.113744	194.324000
128	128	I	H	-	0	0	E	52.91	0.278547	E	52.91	0.278547	E	47.59	0.250540	E	47.59	0.250540	194.324000
129	129	Q	H	-	1	0	B	26.59	0.140561	B	26.59	0.140561	E	20.23	0.106941	E	20.23	0.106941	194.324000
130	130	A	H	-	0	0	B	13.64	0.117182	B	13.64	0.117182	B	5.61	0.048196	B	5.61	0.048196	194.324000
131	131	M	H	-	0	0	E	102.34	0.486060	E	91.70	0.435526	E	94.49	0.448777	E	78.83	0.374400	194.324000
132	132	T	H	-	1	0	B	18.03	0.121775	B	18.03	0.121775	E	14.49	0.097866	E	14.49	0.097866	194.324000
133	133	G	H	-	1	0	E	18.41	0.219402	E	18.41	0.219402	E	8.09	0.096413	E	8.09	0.096413	194.324000
134	134	F	H	-	0	0	E	95.75	0.428815	B	20.83	0.093287	E	99.18	0.444176	E	11.62	0.052040	194.324000
135	135	A	H	-	0	0	E	35.86	0.308076	E	35.86	0.308076	E	27.92	0.239863	E	27.92	0.239863	194.324000
136	136	M	H	-	1	0	B	20.04	0.095179	B	20.04	0.095179	B	7.76	0.036856	B	7.76	0.036856	194.324000
137	137	F	H	-	0	1	E	67.11	0.300551	B	5.54	0.024811	E	51.43	0.230328	B	0.17	0.000761	194.324000
138	138	F	H	-	0	1	E	126.19	0.565140	B	8.00	0.035828	E	135.03	0.604729	B	1.31	0.005867	194.324000
139	139	L	H	-	2	0	E	41.36	0.208899	B	31.25	0.157836	E	37.23	0.188040	E	17.41	0.087934	194.324000
140	140	G	H	-	0	0	B	7.48	0.089143	B	7.48	0.089143	B	2.33	0.027768	B	2.33	0.027768	194.324000
141	141	S	H	-	0	2	E	38.92	0.309675	B	0.14	0.001114	E	37.76	0.300446	B	0.00	0.000000	194.324000
142	142	V	H	-	0	3	E	63.62	0.392135	B	7.13	0.043947	E	64.47	0.397374	B	0.00	0.000000	194.324000
143	143	H	H	-	0	0	B	35.34	0.178026	B	35.34	0.178026	E	12.32	0.062062	E	12.32	0.062062	194.324000
144	144	L	H	-	1	0	B	25.17	0.127128	B	25.17	0.127128	E	11.05	0.055811	E	11.05	0.055811	194.324000
145	145	Y	H	-	0	1	E	123.09	0.516534	B	14.02	0.058833	E	135.87	0.570164	B	3.55	0.014897	194.324000
146	146	I	H	-	0	0	B	26.19	0.137878	B	23.01	0.121137	E	16.94	0.089181	B	2.96	0.015583	194.324000
147	147	M	H	-	1	0	B	35.07	0.166564	B	35.07	0.166564	E	12.57	0.059701	E	12.57	0.059701	194.324000
148	148	M	H	-	3	0	E	48.56	0.230634	E	47.05	0.223462	E	47.99	0.227927	E	40.52	0.192448	194.324000
149	149	T	H	-	0	0	E	60.73	0.410172	B	17.15	0.115831	E	60.28	0.407132	B	5.22	0.035256	194.324000
150	150	Q	H	-	0	0	E	52.38	0.276894	B	9.51	0.050272	E	45.81	0.242163	B	2.50	0.013216	194.324000
151	151	P	H	-	2	0	B	10.78	0.074448	B	10.78	0.074448	B	6.66	0.045994	B	6.66	0.045994	194.324000
152	152	Q	1	-	0	0	E	45.27	0.239309	E	45.03	0.238040	E	34.21	0.180843	E	31.42	0.166094	-1.000000
153	153	T	1	-	0	0	B	0.00	0.000000	B	0.00	0.000000	B	0.00	0.000000	B	0.00	0.000000	-1.000000
154	154	I	1	-	0	0	B	36.99	0.194735	B	36.99	0.194735	B	4.94	0.026007	B	4.94	0.026007	-1.000000
155	155	G	1	-	0	0	B	0.20	0.002384	B	0.20	0.002384	B	0.00	0.000000	B	0.00	0.000000	-1.000000
156	156	P	1	-	0	0	B	0.04	0.000276	B	0.04	0.000276	B	0.00	0.000000	B	0.00	0.000000	-1.000000
157	157	V	1	-	0	0	B	12.53	0.077231	B	12.53	0.077231	E	9.11	0.056151	E	9.11	0.056151	-1.000000
158	158	S	1	-	0	0	B	0.00	0.000000	B	0.00	0.000000	B	0.00	0.000000	B	0.00	0.000000	-1.000000
159	159	S	1	-	0	0	B	15.62	0.124284	B	15.62	0.124284	E	7.08	0.056334	E	7.08	0.056334	-1.000000
160	160	S	1	-	0	0	B	0.00	0.000000	B	0.00	0.000000	B	0.00	0.000000	B	0.00	0.000000	-1.000000
161	161	F	1	-	0	0	B	44.07	0.197367	B	22.30	0.099870	E	38.84	0.173944	B	8.36	0.037440	-1.000000
162	162	R	1	-	0	0	B	6.99	0.028043	B	6.99	0.028043	B	1.21	0.004854	B	1.21	0.004854	-1.000000
163	163	M	1	-	0	0	B	14.58	0.069247	B	14.58	0.069247	B	7.88	0.037426	B	7.88	0.037426	-1.000000
164	164	V	1	-	0	0	B	25.99	0.160195	B	25.99	0.160195	E	16.01	0.098681	E	16.01	0.098681	-1.000000
165	165	S	1	-	0	0	E	58.74	0.467377	E	40.00	0.318269	E	57.23	0.455363	E	29.18	0.232177	-1.000000
166	166	E	1	-	0	0	E	72.98	0.389934	B	8.48	0.045309	E	68.26	0.364715	B	1.50	0.008015	-1.000000
167	167	W	1	-	0	0	E	155.70	0.586617	E	120.10	0.452490	E	174.05	0.655753	E	129.16	0.486625	-1.000000
168	168	M	H	-	0	0	B	30.22	0.143529	B	6.46	0.030682	E	26.22	0.124531	B	0.00	0.000000	175.781000
169	169	W	H	-	0	0	E	84.23	0.317346	E	84.23	0.317346	E	84.86	0.319720	E	84.86	0.319720	175.781000
170	170	P	H	-	0	0	E	49.52	0.341989	E	38.28	0.264365	E	47.66	0.329144	E	29.81	0.205870	175.781000
171	171	L	H	-	0	0	B	27.35	0.138138	B	3.32	0.016769	E	19.57	0.098843	B	0.51	0.002576	175.781000
172	172	Y	H	-	0	0	B	41.94	0.175997	B	41.94	0.175997	E	27.40	0.114981	E	27.40	0.114981	175.781000
173	173	L	H	-	0	0	E	60.04	0.303248	E	60.04	0.303248	E	60.84	0.307288	E	60.84	0.307288	175.781000
174	174	V	H	-	1	0	E	85.08	0.524408	E	85.08	0.524408	E	85.40	0.526381	E	85.40	0.526381	175.781000
175	175	L	H	-	1	0	B	16.89	0.085307	B	16.89	0.085307	B	7.04	0.035557	B	7.04	0.035557	175.781000
176	176	L	H	-	0	0	B	15.65	0.079044	B	15.65	0.079044	B	8.14	0.041113	B	8.14	0.041113	175.781000
177	177	F	H	-	0	0	E	79.34	0.355323	E	79.34	0.355323	E	78.58	0.351919	E	78.58	0.351919	175.781000
178	178	A	H	-	1	0	B	9.32	0.080069	B	9.32	0.080069	B	3.58	0.030756	B	3.58	0.030756	175.781000
179	179	V	H	-	1	0	B	22.73	0.140101	B	22.73	0.140101	E	9.94	0.061267	E	9.94	0.061267	175.781000
180	180	E	H	-	3	0	B	8.20	0.043813	B	8.20	0.043813	B	0.00	0.000000	B	0.00	0.000000	175.781000
181	181	L	H	-	0	0	E	71.76	0.362443	E	71.76	0.362443	E	58.55	0.295722	E	58.55	0.295722	175.781000
182	182	H	H	-	3	0	B	39.38	0.198378	B	39.38	0.198378	E	16.84	0.084832	E	16.84	0.084832	175.781000
183	183	G	H	-	0	0	E	17.60	0.209749	E	17.60	0.209749	B	3.49	0.041592	B	3.49	0.041592	175.781000
184	184	S	H	-	2	0	B	3.95	0.031429	B	3.95	0.031429	B	0.00	0.000000	B	0.00	0.000000	175.781000
185	185	V	H	-	1	0	B	4.25	0.026196	B	4.25	0.026196	B	0.00	0.000000	B	0.00	0.000000	175.781000
186	186	G	H	-	0	0	E	18.23	0.217257	E	18.23	0.217257	E	8.36	0.099631	E	8.36	0.099631	175.781000
187	187	L	H	-	0	0	B	31.52	0.159200	B	31.52	0.159200	E	15.91	0.080358	E	15.91	0.080358	175.781000
188	188	Y	H	-	0	0	B	7.96	0.033403	B	7.73	0.032438	B	1.79	0.007512	B	1.79	0.007512	175.781000
189	189	R	H	-	0	0	E	52.03	0.208738	B	13.19	0.052917	E	39.37	0.157948	B	4.37	0.017532	175.781000
190	190	L	H	-	0	0	B	14.67	0.074095	B	14.67	0.074095	B	4.90	0.024749	B	4.90	0.024749	175.781000
191	191	A	H	-	1	0	B	12.13	0.104210	B	12.13	0.104210	E	6.47	0.055584	E	6.47	0.055584	175.781000
192	192	V	H	-	0	0	E	50.09	0.308740	B	3.52	0.021696	E	38.31	0.236132	B	0.00	0.000000	175.781000
193	193	K	2	-	0	0	E	99.01	0.477180	B	22.86	0.110174	E	93.79	0.452022	B	9.43	0.045448	-1.000000
194	194	W	2	-	0	0	E	102.70	0.386934	B	15.59	0.058737	E	92.08	0.346922	B	5.63	0.021212	-1.000000
195	195	G	2	-	0	0	B	14.18	0.168991	B	3.78	0.045048	E	11.95	0.142414	B	1.39	0.016565	-1.000000
196	196	W	2	-	0	0	E	152.77	0.575578	E	143.29	0.539861	E	154.41	0.581757	E	139.13	0.524188	-1.000000
197	197	F	2	-	0	0	E	122.42	0.548256	E	122.42	0.548256	E	131.51	0.588965	E	131.51	0.588965	-1.000000
198	198	D	2	-	0	0	E	61.59	0.396409	B	18.50	0.119071	E	53.01	0.341186	B	6.23	0.040098	-1.000000
199	199	G	2	-	0	0	E	63.21	0.753307	E	63.21	0.753307	E	67.09	0.799547	E	67.09	0.799547	-1.000000
200	200	E	2	-	0	0	E	178.88	0.955760	E	178.88	0.955760	E	212.33	1.000000	E	212.33	1.000000	-1.000000
201	201	T	2	-	0	0	E	73.43	0.495948	E	73.43	0.495948	E	78.01	0.526881	E	78.01	0.526881	-1.000000
202	202	P	2	-	0	0	E	65.90	0.455110	E	33.62	0.232182	E	66.38	0.458425	E	23.52	0.162431	-1.000000
203	203	D	2	-	0	0	E	116.15	0.747570	E	92.51	0.595417	E	125.71	0.809101	E	91.45	0.588595	-1.000000
204	204	K	2	-	0	0	E	133.02	0.641091	E	133.02	0.641091	E	141.47	0.681816	E	141.47	0.681816	-1.000000
205	205	T	2	-	0	0	B	26.55	0.179319	B	26.55	0.179319	E	17.12	0.115629	E	17.12	0.115629	-1.000000
206	206	R	H	-	0	0	E	88.55	0.355252	B	16.37	0.065674	E	79.65	0.319546	B	6.89	0.027642	184.718000
207	207	A	H	-	0	0	E	46.09	0.395962	E	46.09	0.395962	E	39.78	0.341753	E	39.78	0.341753	184.718000
208	208	N	H	-	0	0	E	81.17	0.480666	E	81.17	0.480666	E	74.04	0.438444	E	74.04	0.438444	184.718000
209	209	L	H	-	1	0	B	26.20	0.132330	B	26.20	0.132330	E	10.97	0.055407	E	10.97	0.055407	184.718000
210	210	K	H	-	0	0	E	77.89	0.375392	E	77.89	0.375392	E	71.01	0.342233	E	71.01	0.342233	184.718000
211	211	K	H	-	0	0	E	128.01	0.616945	E	128.01	0.616945	E	135.10	0.651116	E	135.10	0.651116	184.718000
212	212	L	H	-	0	0	E	102.29	0.516642	E	102.29	0.516642	E	101.00	0.510127	E	101.00	0.510127	184.718000
213	213	K	H	-	1	0	B	35.21	0.169695	B	35.21	0.169695	E	18.87	0.090944	E	18.87	0.090944	184.718000
214	214	T	H	-	0	0	E	65.08	0.439552	E	65.08	0.439552	E	67.87	0.458395	E	67.87	0.458395	184.718000
215	215	L	H	-	0	0	E	135.43	0.684024	E	135.43	0.684024	E	139.10	0.702561	E	139.10	0.702561	184.718000
216	216	M	H	-	0	0	E	61.81	0.293564	E	61.81	0.293564	E	47.26	0.224460	E	47.26	0.224460	184.718000
217	217	S	H	-	2	0	B	9.02	0.071770	B	9.02	0.071770	B	2.33	0.018539	B	2.33	0.018539	184.718000
218	218	A	H	-	0	0	E	46.09	0.395962	E	46.09	0.395962	E	41.99	0.360739	E	41.99	0.360739	184.718000
219	219	F	H	-	0	0	E	115.14	0.515652	E	115.14	0.515652	E	123.70	0.553988	E	123.70	0.553988	184.718000
220	220	L	H	-	1	0	B	4.14	0.020910	B	4.14	0.020910	B	0.81	0.004091	B	0.81	0.004091	184.718000
221	221	I	H	-	1	0	B	32.21	0.169571	B	32.21	0.169571	E	27.71	0.145880	E	27.71	0.145880	184.718000
222	222	V	H	-	0	0	E	86.07	0.530510	E	86.07	0.530510	E	89.09	0.549125	E	89.09	0.549125	184.718000
223	223	L	H	-	1	0	B	23.08	0.116572	B	23.08	0.116572	E	15.75	0.079549	E	15.75	0.079549	184.718000
224	224	G	H	-	0	0	B	4.77	0.056847	B	4.77	0.056847	B	2.15	0.025623	B	2.15	0.025623	184.718000
225	225	L	H	-	0	0	E	63.44	0.320420	E	63.44	0.320420	E	60.24	0.304258	E	60.24	0.304258	184.718000
226	226	L	H	-	0	0	E	104.10	0.525784	E	104.10	0.525784	E	111.18	0.561544	E	111.18	0.561544	184.718000
227	227	T	H	-	1	0	B	5.20	0.035121	B	5.20	0.035121	B	1.66	0.011212	B	1.66	0.011212	184.718000
228	228	F	H	-	0	0	B	32.01	0.143356	B	32.01	0.143356	E	24.40	0.109275	E	24.40	0.109275	184.718000
229	229	G	H	-	0	0	E	36.43	0.434156	E	36.43	0.434156	E	37.30	0.444524	E	37.30	0.444524	184.718000
230	230	A	1	-	0	0	B	20.40	0.175258	B	20.40	0.175258	E	14.03	0.120533	E	14.03	0.120533	-1.000000
231	231	Y	1	-	0	0	B	16.26	0.068233	B	16.26	0.068233	B	5.59	0.023458	B	5.59	0.023458	-1.000000
232	232	V	1	-	0	0	E	33.20	0.204635	E	33.20	0.204635	E	29.07	0.179179	E	29.07	0.179179	-1.000000
233	233	K	1	-	0	0	E	121.74	0.586727	E	121.74	0.586727	E	133.58	0.643790	E	133.58	0.643790	-1.000000
234	234	K	1	-	0	0	E	47.44	0.228638	E	47.44	0.228638	E	35.77	0.172394	E	35.77	0.172394	-1.000000
235	235	G	1	-	0	0	B	6.87	0.081873	B	6.87	0.081873	B	3.86	0.046002	B	3.86	0.046002	-1.000000
236	236	L	1	-	0	0	E	113.56	0.573564	E	113.56	0.573564	E	117.23	0.592101	E	117.23	0.592101	-1.000000
237	237	E	1	-	0	0	E	129.39	0.691334	E	129.39	0.691334	E	137.27	0.733437	E	137.27	0.733437	-1.000000
238	238	Q	1	-	0	0	B	27.05	0.142993	B	27.05	0.142993	E	17.14	0.090606	E	17.14	0.090606	-1.000000
239	239	T	1	-	0	0	E	123.90	0.836823	E	123.90	0.836823	E	136.47	0.921721	E	136.47	0.921721	-1.000000
240	240	D	1	-	0	0	E	61.71	0.397181	E	61.71	0.397181	E	63.92	0.411405	E	63.92	0.411405	-1.000000
241	241	P	1	-	0	0	E	124.43	0.859323	E	124.43	0.859323	E	143.62	0.991851	E	136.77	0.944544	-1.000000
242	242	N	1	-	0	0	E	133.45	0.790253	E	133.45	0.790253	E	156.86	0.928880	E	156.86	0.928880	-1.000000
243	243	I	1	-	0	0	E	72.88	0.383680	E	72.88	0.383680	E	65.79	0.346354	E	60.36	0.317768	-1.000000
244	244	D	1	-	0	0	E	77.25	0.497200	E	70.12	0.451310	E	76.81	0.494368	E	34.24	0.220377	-1.000000
245	245	Y	1	-	0	0	B	24.96	0.104742	B	24.96	0.104742	E	17.12	0.071842	E	17.12	0.071842	-1.000000
246	246	K	1	-	0	0	E	43.61	0.210179	B	4.19	0.020194	E	45.68	0.220155	B	0.00	0.000000	-1.000000
247	247	Y	1	-	0	0	E	92.85	0.389635	E	60.64	0.254469	E	93.90	0.394041	E	52.57	0.220604	-1.000000
248	248	F	1	-	0	0	E	64.38	0.288325	E	64.38	0.288325	E	62.61	0.280398	E	62.61	0.280398	-1.000000
249	249	D	1	-	0	0	E	80.01	0.514964	E	80.01	0.514964	E	86.04	0.553775	E	86.04	0.553775	-1.000000
250	250	Y	1	-	0	0	E	111.37	0.467352	E	111.37	0.467352	E	107.64	0.451700	E	107.64	0.451700	-1.000000
251	251	K	1	-	0	0	E	147.61	0.711408	E	147.61	0.711408	E	136.95	0.660032	E	136.95	0.660032	-1.000000
252	252	R	1	-	0	0	E	117.27	0.470473	E	117.27	0.470473	E	103.87	0.416713	E	103.87	0.416713	-1.000000
253	253	T	1	-	0	0	E	61.82	0.417533	E	61.82	0.417533	E	41.66	0.281372	E	41.66	0.281372	-1.000000
254	254	H	1	-	0	0	B	6.97	0.035112	B	6.97	0.035112	B	2.45	0.012342	B	2.45	0.012342	-1.000000
255	255	H	U	R	0	0	-	-1.00	-1.000000	-	-1.00	-1.000000	-	-1.00	-1.000000	-	-1.00	-1.000000	-1.000000
256	256	R	U	R	0	0	-	-1.00	-1.000000	-	-1.00	-1.000000	-	-1.00	-1.000000	-	-1.00	-1.000000	-1.000000
