# Supplementary material for: Lipid exposure prediction enhances the inference of rotational angles of transmembrane helices
Source: BMC Bioinformatics. 2013 Oct 11;14:304. doi: 10.1186/1471-2105-14-304 (PMC3854514; doi:10.1186/1471-2105-14-304)
Supplement: Additional file 7: Dataset S3 — The representative 110 multi-spanning protein chains used in this work. [file 1471-2105-14-304-S7.zip › S_Dataset_3_experiment/TMexpoDataset/1eysL.profile]

SeqIndex	PDBIndex	AA	Topo	MissingData	IntraChainCTNum	InterChainCTNum	Class14_Chain	ASA14_Chain	RSA14_Chain	Class14_Complete	ASA14_Complete	RSA14_Complete	Class20_Chain	ASA20_Chain	RSA20_Chain	Class20_Complete	ASA20_Complete	RSA20_Complete	RotationalAngleChain360MGC
1	1	A	2	-	0	0	E	118.42	1.000000	E	60.42	0.519072	E	132.10	1.000000	E	53.56	0.460137	-1.000000
2	2	M	2	-	0	0	E	92.00	0.436951	B	41.64	0.197768	E	88.77	0.421610	E	25.66	0.121871	-1.000000
3	3	L	2	-	0	0	E	114.34	0.577504	B	0.55	0.002778	E	129.36	0.653366	B	0.00	0.000000	-1.000000
4	4	S	2	-	0	0	E	119.31	0.949316	E	45.76	0.364099	E	134.87	1.000000	E	13.04	0.103756	-1.000000
5	5	F	2	-	0	0	E	112.50	0.503829	B	7.11	0.031842	E	118.04	0.528640	B	0.35	0.001567	-1.000000
6	6	E	2	-	0	0	B	34.24	0.182945	B	0.03	0.000160	E	20.80	0.111135	B	0.00	0.000000	-1.000000
7	7	K	2	-	0	0	E	153.87	0.741578	E	77.02	0.371199	E	172.78	0.832715	E	72.50	0.349414	-1.000000
8	8	K	2	-	0	0	E	153.12	0.737963	E	41.68	0.200877	E	169.50	0.816907	B	5.21	0.025110	-1.000000
9	9	Y	2	-	0	0	E	118.12	0.495678	B	5.31	0.022283	E	104.73	0.439488	B	0.00	0.000000	-1.000000
10	10	R	2	-	0	0	E	59.34	0.238065	B	6.90	0.027682	E	47.68	0.191286	B	0.91	0.003651	-1.000000
11	11	V	2	-	0	0	E	83.24	0.513067	B	0.49	0.003020	E	87.82	0.541297	B	0.00	0.000000	-1.000000
12	12	R	2	-	0	0	E	183.90	0.737784	E	89.21	0.357899	E	201.75	0.809396	E	88.19	0.353807	-1.000000
13	13	G	2	-	0	0	E	24.68	0.294125	B	9.45	0.112621	E	20.57	0.245144	B	1.96	0.023358	-1.000000
14	14	G	2	-	0	0	E	25.05	0.298534	B	0.64	0.007627	E	21.48	0.255989	B	0.00	0.000000	-1.000000
15	15	T	2	-	0	0	B	22.27	0.150412	B	3.72	0.025125	E	14.00	0.094556	B	0.00	0.000000	-1.000000
16	16	L	2	-	0	0	E	65.00	0.328299	B	25.28	0.127683	E	64.72	0.326885	E	18.20	0.091924	-1.000000
17	17	I	2	-	0	0	E	82.82	0.436009	E	44.00	0.231640	E	90.36	0.475704	E	38.87	0.204633	-1.000000
18	18	G	2	-	0	0	E	40.55	0.483256	E	20.33	0.242283	E	40.43	0.481826	E	13.96	0.166369	-1.000000
19	19	G	2	-	0	0	E	32.22	0.383983	B	13.85	0.165058	E	31.57	0.376236	E	6.66	0.079371	-1.000000
20	20	D	2	-	0	0	E	87.35	0.562206	E	65.01	0.418421	E	86.05	0.553839	E	56.02	0.360559	-1.000000
21	21	L	2	-	0	0	E	121.59	0.614122	E	121.59	0.614122	E	135.38	0.683772	E	135.38	0.683772	-1.000000
22	22	F	2	-	0	0	E	49.57	0.221998	E	49.57	0.221998	E	45.44	0.203502	E	45.44	0.203502	-1.000000
23	23	D	2	-	0	0	B	22.30	0.143528	B	4.99	0.032117	E	14.90	0.095900	B	0.51	0.003282	-1.000000
24	24	F	2	-	0	0	E	90.34	0.404586	E	71.54	0.320391	E	94.20	0.421873	E	66.56	0.298088	-1.000000
25	25	W	2	-	0	0	E	60.46	0.227790	B	3.90	0.014694	E	47.68	0.179640	B	0.94	0.003542	-1.000000
26	26	V	2	-	0	0	E	87.49	0.539263	E	87.37	0.538523	E	96.64	0.595661	E	96.11	0.592394	-1.000000
27	27	G	2	-	0	0	E	41.19	0.490883	E	40.18	0.478846	E	40.77	0.485878	E	36.83	0.438923	-1.000000
28	28	P	2	-	0	0	E	92.70	0.640193	B	26.16	0.180663	E	93.89	0.648412	E	22.51	0.155456	-1.000000
29	29	F	2	-	0	0	E	127.29	0.570066	E	88.72	0.397331	E	132.43	0.593085	E	90.97	0.407407	-1.000000
30	30	Y	2	-	0	0	B	7.13	0.029920	B	1.42	0.005959	B	0.17	0.000713	B	0.12	0.000504	-1.000000
31	31	V	2	-	0	0	B	21.32	0.131410	B	21.32	0.131410	E	15.10	0.093072	E	15.10	0.093072	-1.000000
32	32	G	H	-	0	0	B	1.34	0.015969	B	1.34	0.015969	B	0.00	0.000000	B	0.00	0.000000	79.978000
33	33	F	H	-	0	0	E	66.09	0.295983	E	66.09	0.295983	E	65.36	0.292714	E	65.36	0.292714	79.978000
34	34	F	H	-	2	0	B	25.70	0.115097	B	25.70	0.115097	E	18.72	0.083837	E	18.72	0.083837	79.978000
35	35	G	H	-	1	0	B	16.28	0.194017	B	16.28	0.194017	E	10.10	0.120367	E	10.10	0.120367	79.978000
36	36	V	H	-	0	0	E	50.67	0.312315	E	50.67	0.312315	E	43.64	0.268984	E	43.64	0.268984	79.978000
37	37	V	H	-	0	0	E	38.04	0.234467	E	38.04	0.234467	E	32.06	0.197608	E	32.06	0.197608	79.978000
38	38	G	H	-	1	0	B	9.25	0.110237	B	9.25	0.110237	B	0.86	0.010249	B	0.86	0.010249	79.978000
39	39	F	H	-	0	0	E	131.87	0.590577	E	131.87	0.590577	E	140.32	0.628420	E	140.32	0.628420	79.978000
40	40	C	H	-	0	0	E	68.76	0.486005	E	68.76	0.486005	E	67.20	0.474979	E	67.20	0.474979	79.978000
41	41	F	H	-	3	0	E	63.19	0.282995	E	63.19	0.282995	E	59.30	0.265574	E	59.30	0.265574	79.978000
42	42	T	H	-	1	0	E	67.38	0.455086	E	67.38	0.455086	E	60.54	0.408888	E	60.54	0.408888	79.978000
43	43	L	H	-	0	0	E	88.98	0.449417	E	88.98	0.449417	E	85.01	0.429365	E	85.01	0.429365	79.978000
44	44	L	H	-	1	0	E	86.22	0.435477	E	86.22	0.435477	E	88.41	0.446538	E	88.41	0.446538	79.978000
45	45	G	H	-	0	0	B	6.67	0.079490	B	6.67	0.079490	B	2.80	0.033369	B	2.80	0.033369	79.978000
46	46	V	H	-	0	0	E	77.72	0.479043	E	77.72	0.479043	E	76.87	0.473804	E	76.87	0.473804	79.978000
47	47	L	H	-	0	0	E	100.94	0.509824	E	100.94	0.509824	E	101.66	0.513460	E	101.66	0.513460	79.978000
48	48	L	H	-	0	0	B	26.45	0.133593	B	26.45	0.133593	E	20.64	0.104248	E	20.64	0.104248	79.978000
49	49	I	H	-	0	0	E	63.76	0.335667	E	63.76	0.335667	E	55.00	0.289550	E	55.00	0.289550	79.978000
50	50	V	H	-	0	0	E	81.07	0.499692	E	81.07	0.499692	E	80.23	0.494514	E	80.23	0.494514	79.978000
51	51	W	1	-	0	0	E	94.16	0.354758	E	94.16	0.354758	E	96.41	0.363236	E	96.41	0.363236	-1.000000
52	52	G	1	-	0	0	B	8.27	0.098558	B	8.27	0.098558	B	1.44	0.017161	B	1.44	0.017161	-1.000000
53	53	A	1	-	0	0	B	9.47	0.081357	B	9.47	0.081357	B	1.57	0.013488	B	1.57	0.013488	-1.000000
54	54	T	1	-	0	0	E	46.09	0.311293	E	46.09	0.311293	E	44.17	0.298325	E	44.17	0.298325	-1.000000
55	55	I	1	-	0	0	B	33.20	0.174783	B	33.20	0.174783	E	21.95	0.115557	E	21.95	0.115557	-1.000000
56	56	G	1	-	0	0	B	14.37	0.171255	B	14.37	0.171255	E	4.48	0.053391	B	3.97	0.047313	-1.000000
57	57	P	1	-	0	0	E	94.02	0.649309	E	38.71	0.267334	E	72.32	0.499448	B	6.43	0.044406	-1.000000
58	58	T	1	-	0	0	E	95.22	0.643118	E	82.83	0.559435	E	104.49	0.705727	E	87.01	0.587667	-1.000000
59	59	G	1	-	0	0	B	13.22	0.157550	B	13.22	0.157550	E	10.75	0.128113	E	10.75	0.128113	-1.000000
60	60	P	1	-	0	0	E	76.54	0.528591	E	76.54	0.528591	E	80.21	0.553936	E	80.21	0.553936	-1.000000
61	61	T	1	-	0	0	E	124.09	0.838106	E	124.09	0.838106	E	144.32	0.974740	E	144.32	0.974740	-1.000000
62	62	S	1	-	0	0	E	26.85	0.213638	E	26.85	0.213638	E	19.94	0.158657	E	19.94	0.158657	-1.000000
63	63	D	1	-	0	0	E	141.83	0.912853	E	141.83	0.912853	E	162.89	1.000000	E	162.22	1.000000	-1.000000
64	64	L	1	-	0	0	E	102.03	0.515329	E	46.44	0.234557	E	110.07	0.555937	E	33.36	0.168493	-1.000000
65	65	Q	1	-	0	0	E	38.20	0.201935	E	38.20	0.201935	E	33.83	0.178834	E	33.83	0.178834	-1.000000
66	66	T	1	-	0	0	B	23.98	0.161961	B	23.98	0.161961	E	8.43	0.056936	E	7.73	0.052209	-1.000000
67	67	Y	1	-	0	0	E	135.03	0.566639	E	135.03	0.566639	E	144.49	0.606337	E	144.49	0.606337	-1.000000
68	68	N	1	-	0	0	E	58.05	0.343756	E	53.81	0.318647	E	61.11	0.361876	E	54.88	0.324984	-1.000000
69	69	L	1	-	0	0	E	123.99	0.626244	E	123.99	0.626244	E	137.98	0.696904	E	137.98	0.696904	-1.000000
70	70	W	1	-	0	0	E	153.76	0.579308	E	95.26	0.358903	E	166.15	0.625989	E	82.71	0.311619	-1.000000
71	71	R	1	-	0	0	E	158.08	0.634197	E	73.14	0.293429	E	168.89	0.677566	E	64.63	0.259287	-1.000000
72	72	I	1	-	0	0	B	25.75	0.135562	B	25.75	0.135562	E	11.15	0.058700	E	11.15	0.058700	-1.000000
73	73	S	1	-	0	0	E	38.57	0.306891	E	29.52	0.234882	E	14.76	0.117441	B	1.95	0.015516	-1.000000
74	74	I	1	-	0	0	B	11.27	0.059331	B	11.27	0.059331	B	5.14	0.027060	B	4.44	0.023375	-1.000000
75	75	A	1	-	0	0	E	53.24	0.457388	B	10.27	0.088230	E	53.28	0.457732	B	0.00	0.000000	-1.000000
76	76	P	1	-	0	0	B	24.28	0.167680	B	0.00	0.000000	E	17.15	0.118439	B	0.00	0.000000	-1.000000
77	77	P	1	-	0	0	B	6.39	0.044130	B	0.87	0.006008	B	2.84	0.019613	B	0.00	0.000000	-1.000000
78	78	D	1	-	0	0	E	97.02	0.624445	E	48.78	0.313960	E	104.35	0.671623	E	45.39	0.292141	-1.000000
79	79	L	1	-	0	0	E	93.70	0.473256	B	22.01	0.111167	E	101.93	0.514824	E	13.77	0.069549	-1.000000
80	80	S	1	-	0	0	E	87.82	0.698759	E	86.48	0.688097	E	95.11	0.756763	E	91.97	0.731779	-1.000000
81	81	Y	1	-	0	0	E	55.17	0.231515	E	55.17	0.231515	E	49.31	0.206924	E	49.31	0.206924	-1.000000
82	82	G	1	-	0	0	B	14.75	0.175784	B	14.75	0.175784	E	12.04	0.143487	E	12.04	0.143487	-1.000000
83	83	L	1	-	0	0	E	83.77	0.423102	E	83.77	0.423102	E	89.63	0.452700	E	89.63	0.452700	-1.000000
84	84	R	1	-	0	0	E	144.74	0.580679	E	144.74	0.580679	E	160.90	0.645511	E	160.90	0.645511	-1.000000
85	85	M	1	-	0	0	E	122.65	0.582522	E	122.65	0.582522	E	122.76	0.583044	E	122.76	0.583044	-1.000000
86	86	A	1	-	0	0	B	4.02	0.034536	B	4.02	0.034536	B	0.77	0.006615	B	0.77	0.006615	-1.000000
87	87	P	1	-	0	0	E	67.45	0.465815	E	67.45	0.465815	E	74.11	0.511809	E	74.11	0.511809	-1.000000
88	88	L	1	-	0	0	E	75.73	0.382494	E	75.73	0.382494	E	74.04	0.373958	E	74.04	0.373958	-1.000000
89	89	T	1	-	0	0	E	75.80	0.511955	E	65.45	0.442051	E	55.07	0.371944	E	47.96	0.323923	-1.000000
90	90	E	1	-	0	0	E	98.92	0.528532	E	80.85	0.431983	E	95.15	0.508389	E	78.60	0.419962	-1.000000
91	91	G	1	-	0	0	B	9.26	0.110356	B	3.11	0.037064	E	4.40	0.052437	B	0.29	0.003456	-1.000000
92	92	G	1	-	0	0	B	0.00	0.000000	B	0.00	0.000000	B	0.00	0.000000	B	0.00	0.000000	-1.000000
93	93	L	1	-	0	0	B	12.05	0.060862	B	12.05	0.060862	B	4.81	0.024294	B	4.81	0.024294	-1.000000
94	94	W	1	-	0	0	B	3.43	0.012923	B	3.43	0.012923	B	0.45	0.001695	B	0.45	0.001695	-1.000000
95	95	Q	1	-	0	0	B	11.80	0.062378	B	11.80	0.062378	B	4.22	0.022308	B	4.22	0.022308	-1.000000
96	96	I	1	-	0	0	E	52.33	0.275494	E	52.33	0.275494	E	45.95	0.241906	E	45.95	0.241906	-1.000000
97	97	I	1	-	0	0	B	7.48	0.039379	B	7.48	0.039379	B	1.30	0.006844	B	1.30	0.006844	-1.000000
98	98	T	H	-	1	0	B	16.74	0.113062	B	16.74	0.113062	B	6.36	0.042956	B	6.36	0.042956	185.191000
99	99	I	H	-	0	0	E	104.99	0.552724	E	104.99	0.552724	E	105.43	0.555041	E	105.43	0.555041	185.191000
100	100	C	H	-	2	0	B	6.78	0.047922	B	6.78	0.047922	B	0.98	0.006927	B	0.98	0.006927	185.191000
101	101	A	H	-	0	0	B	19.91	0.171048	B	19.91	0.171048	E	12.47	0.107131	E	12.47	0.107131	185.191000
102	102	A	H	-	0	0	B	16.28	0.139863	B	16.28	0.139863	E	12.51	0.107474	E	12.51	0.107474	185.191000
103	103	G	H	-	1	0	B	12.53	0.149327	B	12.53	0.149327	E	8.14	0.097009	E	8.14	0.097009	185.191000
104	104	A	H	-	2	0	B	14.72	0.126460	B	14.72	0.126460	B	3.14	0.026976	B	3.14	0.026976	185.191000
105	105	F	H	-	1	0	E	77.68	0.347888	E	77.68	0.347888	E	78.71	0.352501	E	78.71	0.352501	185.191000
106	106	I	H	-	0	0	E	77.20	0.406423	E	77.20	0.406423	E	74.91	0.394367	E	74.91	0.394367	185.191000
107	107	S	H	-	2	0	B	6.55	0.052116	B	6.55	0.052116	B	2.01	0.015993	B	2.01	0.015993	185.191000
108	108	W	H	-	0	0	E	135.62	0.510964	E	103.42	0.389647	E	123.47	0.465187	E	84.91	0.319908	185.191000
109	109	A	H	-	2	0	B	9.83	0.084450	B	9.83	0.084450	B	3.29	0.028265	B	3.29	0.028265	185.191000
110	110	L	H	-	1	0	E	61.07	0.308450	E	61.07	0.308450	E	62.94	0.317895	E	62.94	0.317895	185.191000
111	111	R	H	-	1	0	B	27.10	0.108722	B	13.06	0.052395	E	13.46	0.054000	B	4.64	0.018615	185.191000
112	112	E	H	-	2	0	B	30.51	0.163016	B	4.83	0.025807	E	23.39	0.124973	B	1.61	0.008602	185.191000
113	113	V	H	-	0	0	B	29.56	0.182199	B	29.56	0.182199	E	26.80	0.165187	E	26.80	0.165187	185.191000
114	114	E	2	-	0	0	B	0.99	0.005290	B	0.99	0.005290	B	0.00	0.000000	B	0.00	0.000000	-1.000000
115	115	I	2	-	0	0	E	53.97	0.284127	B	0.00	0.000000	E	45.16	0.237747	B	0.00	0.000000	-1.000000
116	116	C	2	-	0	0	B	7.89	0.055768	B	0.83	0.005867	B	2.41	0.017034	B	0.00	0.000000	-1.000000
117	117	R	2	-	0	0	E	117.72	0.472278	B	43.83	0.175840	E	128.19	0.514282	E	24.58	0.098612	-1.000000
118	118	K	2	-	0	0	B	23.34	0.112487	B	0.60	0.002892	E	10.55	0.050846	B	0.00	0.000000	-1.000000
119	119	L	2	-	0	0	E	83.75	0.423001	B	5.40	0.027274	E	74.10	0.374261	B	0.00	0.000000	-1.000000
120	120	G	2	-	0	0	E	72.11	0.859373	B	2.92	0.034799	E	85.41	1.000000	B	0.45	0.005363	-1.000000
121	121	I	2	-	0	0	E	92.28	0.485812	B	5.13	0.027007	E	88.82	0.467597	B	0.00	0.000000	-1.000000
122	122	G	2	-	0	0	E	41.65	0.496365	B	1.57	0.018711	E	37.68	0.449053	B	0.00	0.000000	-1.000000
123	123	F	2	-	0	0	E	89.16	0.399301	E	86.46	0.387209	E	90.93	0.407228	E	64.49	0.288817	-1.000000
124	124	H	2	-	0	0	E	113.39	0.571205	B	11.52	0.058032	E	121.78	0.613470	B	0.48	0.002418	-1.000000
125	125	V	H	-	1	1	E	99.22	0.611563	B	8.35	0.051467	E	99.98	0.616248	B	0.04	0.000247	163.660000
126	126	P	H	-	2	0	B	9.56	0.066022	B	9.47	0.065401	B	4.52	0.031215	B	4.52	0.031215	163.660000
127	127	F	H	-	0	0	E	115.55	0.517488	E	115.55	0.517488	E	124.14	0.555959	E	111.07	0.497425	163.660000
128	128	A	H	-	1	0	B	21.06	0.180928	B	7.72	0.066323	E	17.15	0.147337	B	1.10	0.009450	163.660000
129	129	F	H	-	1	0	E	56.96	0.255094	E	56.96	0.255094	E	51.38	0.230104	E	36.19	0.162076	163.660000
130	130	S	H	-	0	0	E	51.76	0.411840	E	51.76	0.411840	E	51.28	0.408020	E	51.28	0.408020	163.660000
131	131	F	H	-	1	0	E	60.74	0.272023	E	60.74	0.272023	E	50.30	0.225268	E	50.30	0.225268	163.660000
132	132	A	H	-	0	0	E	54.35	0.466924	E	54.35	0.466924	E	54.04	0.464261	E	48.13	0.413488	163.660000
133	133	I	H	-	1	0	B	10.88	0.057278	B	10.88	0.057278	B	2.86	0.015057	B	2.86	0.015057	163.660000
134	134	G	H	-	0	0	E	26.41	0.314742	E	26.41	0.314742	E	22.82	0.271958	E	22.82	0.271958	163.660000
135	135	A	H	-	0	0	B	22.01	0.189089	B	22.01	0.189089	E	13.82	0.118729	E	13.82	0.118729	163.660000
136	136	Y	H	-	0	0	B	29.19	0.122493	B	29.19	0.122493	E	22.15	0.092950	E	22.15	0.092950	163.660000
137	137	L	H	-	0	0	E	49.70	0.251023	E	49.70	0.251023	E	42.41	0.214203	E	42.41	0.214203	163.660000
138	138	V	H	-	1	0	B	17.26	0.106386	B	17.26	0.106386	E	13.91	0.085737	E	13.91	0.085737	163.660000
139	139	L	H	-	0	0	E	47.26	0.238699	E	47.26	0.238699	E	39.97	0.201879	E	39.97	0.201879	163.660000
140	140	V	H	-	1	0	B	2.64	0.016272	B	2.64	0.016272	B	0.00	0.000000	B	0.00	0.000000	163.660000
141	141	F	H	-	0	0	E	94.60	0.423664	E	94.60	0.423664	E	98.41	0.440727	E	98.41	0.440727	163.660000
142	142	V	H	-	0	0	E	45.13	0.278168	E	45.13	0.278168	E	42.03	0.259061	E	42.03	0.259061	163.660000
143	143	R	1	-	0	0	B	9.75	0.039116	B	0.29	0.001163	B	4.51	0.018094	B	0.00	0.000000	-1.000000
144	144	P	1	-	0	0	B	0.00	0.000000	B	0.00	0.000000	B	0.00	0.000000	B	0.00	0.000000	-1.000000
145	145	L	1	-	0	0	E	68.54	0.346179	E	68.54	0.346179	E	66.85	0.337643	E	66.51	0.335926	-1.000000
146	146	L	1	-	0	0	E	87.22	0.440527	E	50.01	0.252589	E	88.63	0.447649	E	45.68	0.230719	-1.000000
147	147	M	1	-	0	0	E	55.60	0.264070	B	8.25	0.039183	E	53.99	0.256424	B	4.48	0.021278	-1.000000
148	148	G	1	-	0	0	E	33.14	0.394947	E	30.61	0.364796	E	33.41	0.398165	E	26.92	0.320820	-1.000000
149	149	A	1	-	0	0	B	4.88	0.041924	B	4.88	0.041924	B	2.83	0.024313	B	1.24	0.010653	-1.000000
150	150	W	1	-	0	0	B	48.11	0.181260	B	48.11	0.181260	E	37.97	0.143056	E	37.97	0.143056	-1.000000
151	151	G	1	-	0	0	B	12.32	0.146824	B	5.53	0.065904	E	9.43	0.112382	B	0.00	0.000000	-1.000000
152	152	H	1	-	0	0	E	40.97	0.206388	B	0.35	0.001763	E	35.58	0.179235	B	0.00	0.000000	-1.000000
153	153	G	1	-	0	0	B	0.11	0.001311	B	0.00	0.000000	B	0.00	0.000000	B	0.00	0.000000	-1.000000
154	154	F	1	-	0	0	B	29.11	0.130369	B	29.11	0.130369	E	21.83	0.097765	E	21.83	0.097765	-1.000000
155	155	P	1	-	0	0	B	14.72	0.101657	B	1.84	0.012707	E	10.36	0.071547	B	0.00	0.000000	-1.000000
156	156	Y	1	-	0	0	B	37.14	0.155854	B	37.14	0.155854	E	24.60	0.103231	E	24.60	0.103231	-1.000000
157	157	G	1	-	0	0	B	12.60	0.150161	B	12.60	0.150161	E	7.55	0.089977	E	7.55	0.089977	-1.000000
158	158	I	1	-	0	0	E	91.98	0.484233	E	91.98	0.484233	E	87.55	0.460911	E	86.48	0.455278	-1.000000
159	159	L	1	-	0	0	E	78.51	0.396535	B	1.35	0.006819	E	76.27	0.385221	B	0.00	0.000000	-1.000000
160	160	S	1	-	0	0	E	26.04	0.207193	B	0.81	0.006445	E	17.92	0.142584	B	0.00	0.000000	-1.000000
161	161	H	1	-	0	0	E	65.93	0.332124	E	65.93	0.332124	E	66.58	0.335399	E	58.78	0.296106	-1.000000
162	162	L	1	-	0	0	E	87.48	0.441840	B	25.34	0.127986	E	89.08	0.449922	E	12.66	0.063943	-1.000000
163	163	D	1	-	0	0	E	88.33	0.568514	B	0.50	0.003218	E	93.04	0.598829	B	0.00	0.000000	-1.000000
164	164	W	1	-	0	0	B	39.57	0.149084	B	11.34	0.042725	E	23.91	0.090084	B	0.63	0.002374	-1.000000
165	165	V	1	-	0	0	E	84.98	0.523792	E	63.11	0.388992	E	77.74	0.479167	E	43.85	0.270279	-1.000000
166	166	S	1	-	0	0	E	53.23	0.423536	B	6.51	0.051798	E	51.27	0.407941	B	1.19	0.009468	-1.000000
167	167	N	1	-	0	0	E	113.11	0.669805	B	0.00	0.000000	E	120.39	0.712915	B	0.00	0.000000	-1.000000
168	168	V	1	-	0	0	B	26.31	0.162167	B	3.02	0.018614	E	17.47	0.107680	B	0.00	0.000000	-1.000000
169	169	G	1	-	0	0	B	10.36	0.123466	B	10.36	0.123466	E	4.27	0.050888	E	4.27	0.050888	-1.000000
170	170	Y	1	-	0	0	E	158.25	0.664079	B	34.25	0.143726	E	163.19	0.684809	E	15.32	0.064289	-1.000000
171	171	Q	1	-	0	0	E	108.10	0.571444	B	6.72	0.035524	E	111.94	0.591743	B	0.83	0.004388	-1.000000
172	172	F	1	-	0	0	B	5.09	0.022795	B	0.00	0.000000	B	0.59	0.002642	B	0.00	0.000000	-1.000000
173	173	L	1	-	0	0	E	123.55	0.624021	B	7.68	0.038790	E	133.15	0.672509	B	0.00	0.000000	-1.000000
174	174	H	1	-	0	0	E	80.05	0.403254	B	4.16	0.020956	E	81.10	0.408544	B	0.00	0.000000	-1.000000
175	175	F	1	-	0	0	B	31.88	0.142774	B	31.88	0.142774	E	18.02	0.080702	E	17.98	0.080523	-1.000000
176	176	H	1	-	0	0	E	121.11	0.610095	E	42.35	0.213339	E	125.41	0.631757	E	32.06	0.161503	-1.000000
177	177	Y	1	-	0	0	E	85.87	0.360344	B	11.96	0.050189	E	92.69	0.388963	B	4.50	0.018884	-1.000000
178	178	N	1	-	0	0	B	0.00	0.000000	B	0.00	0.000000	B	0.00	0.000000	B	0.00	0.000000	-1.000000
179	179	P	1	-	0	0	E	29.28	0.202210	E	29.28	0.202210	E	19.65	0.135704	E	19.65	0.135704	-1.000000
180	180	A	H	-	2	0	B	7.61	0.065378	B	7.61	0.065378	B	3.84	0.032990	B	3.84	0.032990	226.563000
181	181	H	H	-	1	0	E	41.21	0.207597	E	41.21	0.207597	E	37.79	0.190368	E	37.79	0.190368	226.563000
182	182	M	H	-	0	0	E	71.03	0.337355	E	45.73	0.217193	E	66.26	0.314700	E	30.97	0.147091	226.563000
183	183	L	H	-	1	0	E	70.47	0.355927	E	70.47	0.355927	E	72.02	0.363756	E	72.02	0.363756	226.563000
184	184	A	H	-	2	0	B	4.37	0.037543	B	4.37	0.037543	B	0.85	0.007302	B	0.85	0.007302	226.563000
185	185	I	H	-	0	0	E	54.52	0.287023	E	54.52	0.287023	E	40.29	0.212108	E	30.97	0.163043	226.563000
186	186	S	H	-	0	0	E	56.54	0.449873	E	56.54	0.449873	E	55.44	0.441120	E	55.44	0.441120	226.563000
187	187	F	H	-	3	0	B	38.26	0.171347	B	38.26	0.171347	E	32.56	0.145819	E	32.56	0.145819	226.563000
188	188	F	H	-	1	1	E	112.84	0.505352	B	34.68	0.155314	E	108.74	0.486990	E	20.93	0.093735	226.563000
189	189	F	H	-	0	0	E	143.99	0.644856	E	122.71	0.549554	E	160.03	0.716691	E	116.15	0.520176	226.563000
190	190	T	H	-	1	0	E	61.09	0.412603	E	61.09	0.412603	E	56.38	0.380792	E	56.38	0.380792	226.563000
191	191	N	H	-	2	2	B	33.18	0.196483	B	0.38	0.002250	E	20.51	0.121454	B	0.00	0.000000	226.563000
192	192	C	H	-	0	1	E	82.15	0.580647	B	14.53	0.102700	E	85.96	0.607577	B	5.60	0.039582	226.563000
193	193	L	H	-	0	0	E	94.18	0.475681	E	94.18	0.475681	E	98.75	0.498763	E	93.50	0.472246	226.563000
194	194	A	H	-	1	0	B	8.81	0.075687	B	6.32	0.054296	B	0.50	0.004296	B	0.50	0.004296	226.563000
195	195	L	H	-	0	3	E	118.09	0.596444	B	0.48	0.002424	E	115.79	0.584828	B	0.00	0.000000	226.563000
196	196	S	H	-	0	1	E	64.49	0.513129	B	15.67	0.124682	E	64.39	0.512333	E	8.91	0.070894	226.563000
197	197	M	H	-	0	0	E	82.94	0.393921	E	65.49	0.311043	E	64.53	0.306483	E	45.28	0.215056	226.563000
198	198	H	2	-	0	0	E	39.92	0.201098	B	8.13	0.040955	E	21.10	0.106292	B	0.00	0.000000	-1.000000
199	199	G	2	-	0	0	E	32.47	0.386962	B	0.10	0.001192	E	27.25	0.324753	B	0.00	0.000000	-1.000000
200	200	S	2	-	0	0	E	71.44	0.568428	B	0.35	0.002785	E	71.18	0.566359	B	0.00	0.000000	-1.000000
201	201	L	2	-	0	0	B	26.34	0.133037	B	23.19	0.117127	B	2.28	0.011516	B	2.23	0.011263	-1.000000
202	202	I	2	-	0	0	E	63.34	0.333456	B	6.81	0.035852	E	49.95	0.262964	B	0.00	0.000000	-1.000000
203	203	L	2	-	0	0	E	114.22	0.576898	B	1.73	0.008738	E	125.65	0.634628	B	0.00	0.000000	-1.000000
204	204	S	2	-	0	0	E	56.91	0.452817	B	4.27	0.033975	E	50.20	0.399427	B	0.00	0.000000	-1.000000
205	205	V	2	-	0	0	B	13.53	0.083395	B	0.00	0.000000	B	5.45	0.033592	B	0.00	0.000000	-1.000000
206	206	T	2	-	0	0	E	68.70	0.464001	B	2.22	0.014994	E	70.97	0.479333	B	0.07	0.000473	-1.000000
207	207	N	2	-	0	0	E	88.66	0.525019	B	30.16	0.178599	E	94.82	0.561497	E	23.11	0.136851	-1.000000
208	208	P	2	-	0	0	E	34.28	0.236740	B	18.64	0.128729	E	24.90	0.171961	E	10.64	0.073481	-1.000000
209	209	Q	2	-	0	0	E	154.68	0.817677	E	72.87	0.385209	E	180.36	0.953428	E	69.65	0.368187	-1.000000
210	210	R	2	-	0	0	E	197.29	0.791503	E	177.84	0.713472	E	225.59	0.905039	E	186.64	0.748776	-1.000000
211	211	G	2	-	0	0	E	67.20	0.800858	E	63.46	0.756286	E	76.70	0.914075	E	69.38	0.826838	-1.000000
212	212	E	2	-	0	0	E	75.51	0.403452	E	61.50	0.328596	E	77.75	0.415420	E	65.46	0.349754	-1.000000
213	213	P	2	-	0	0	E	92.34	0.637707	E	38.86	0.268370	E	104.43	0.721202	E	33.94	0.234392	-1.000000
214	214	V	2	-	0	0	E	104.15	0.641950	B	9.35	0.057631	E	107.57	0.663030	B	2.66	0.016395	-1.000000
215	215	K	2	-	0	0	E	51.06	0.246084	B	19.10	0.092053	E	43.29	0.208637	B	9.28	0.044725	-1.000000
216	216	T	2	-	0	0	E	59.56	0.402269	B	18.25	0.123261	E	62.87	0.424625	B	4.04	0.027286	-1.000000
217	217	S	2	-	0	0	E	62.77	0.499443	B	11.01	0.087603	E	61.05	0.485757	B	0.00	0.000000	-1.000000
218	218	E	2	-	0	0	E	122.56	0.654841	B	4.92	0.026288	E	137.35	0.733864	B	0.11	0.000588	-1.000000
219	219	H	2	-	0	0	E	73.01	0.367790	B	3.76	0.018941	E	67.29	0.338975	B	0.29	0.001461	-1.000000
220	220	E	2	-	0	0	B	23.98	0.128126	B	7.25	0.038737	E	11.29	0.060323	B	0.02	0.000107	-1.000000
221	221	N	2	-	0	0	B	30.71	0.181856	B	5.66	0.033517	E	22.59	0.133772	B	0.00	0.000000	-1.000000
222	222	T	2	-	0	0	E	75.20	0.507902	B	1.49	0.010063	E	75.92	0.512765	B	0.00	0.000000	-1.000000
223	223	F	2	-	0	0	E	99.85	0.447176	B	4.58	0.020511	E	90.08	0.403422	B	0.00	0.000000	-1.000000
224	224	F	2	-	0	0	B	39.00	0.174661	B	31.84	0.142595	B	7.62	0.034126	B	5.34	0.023915	-1.000000
225	225	R	2	-	0	0	E	128.54	0.515686	B	14.23	0.057089	E	134.05	0.537792	B	0.00	0.000000	-1.000000
226	226	D	2	-	0	0	E	107.76	0.693570	B	0.47	0.003025	E	121.23	0.780266	B	0.00	0.000000	-1.000000
227	227	I	2	-	0	0	E	114.50	0.602790	B	9.00	0.047381	E	125.96	0.663122	B	3.03	0.015952	-1.000000
228	228	V	2	-	0	0	E	106.90	0.658900	E	89.51	0.551714	E	107.83	0.664633	E	79.71	0.491309	-1.000000
229	229	G	2	-	0	0	E	59.47	0.708736	B	7.29	0.086879	E	67.74	0.807294	B	3.22	0.038374	-1.000000
230	230	Y	2	-	0	0	E	136.06	0.570961	E	52.65	0.220940	E	146.03	0.612799	E	46.34	0.194461	-1.000000
231	231	S	2	-	0	0	B	12.73	0.101289	B	5.86	0.046626	B	4.03	0.032066	B	0.47	0.003740	-1.000000
232	232	I	2	-	0	0	E	71.80	0.377994	B	35.09	0.184733	E	55.64	0.292919	E	13.47	0.070913	-1.000000
233	233	G	2	-	0	0	E	22.05	0.262782	B	6.87	0.081873	E	14.06	0.167560	B	0.79	0.009415	-1.000000
234	234	A	2	-	0	0	E	63.12	0.542268	B	14.59	0.125344	E	46.89	0.402835	B	0.00	0.000000	-1.000000
235	235	L	2	-	0	0	E	129.23	0.652710	B	19.06	0.096267	E	143.66	0.725592	B	3.81	0.019243	-1.000000
236	236	A	2	-	0	0	B	16.68	0.143299	B	2.33	0.020017	E	11.39	0.097852	B	0.05	0.000430	-1.000000
237	237	I	2	-	0	0	B	30.69	0.161569	B	26.47	0.139352	B	1.29	0.006791	B	1.26	0.006633	-1.000000
238	238	H	2	-	0	0	E	105.73	0.532618	B	0.54	0.002720	E	105.62	0.532064	B	0.00	0.000000	-1.000000
239	239	R	2	-	0	0	E	153.72	0.616705	B	22.66	0.090909	E	162.95	0.653735	B	6.58	0.026398	-1.000000
240	240	L	2	-	0	0	E	57.81	0.291984	E	55.93	0.282489	E	50.57	0.255417	E	40.41	0.204101	-1.000000
241	241	G	H	-	0	1	E	22.53	0.268502	B	0.00	0.000000	E	11.21	0.133596	B	0.00	0.000000	249.598000
242	242	L	H	-	0	1	E	61.73	0.311783	B	9.02	0.045558	E	46.23	0.233497	B	1.57	0.007930	249.598000
243	243	F	H	-	0	0	E	117.10	0.524430	E	117.10	0.524430	E	123.52	0.553182	E	121.34	0.543419	249.598000
244	244	L	H	-	4	0	B	11.14	0.056265	B	11.14	0.056265	B	6.16	0.031113	B	6.16	0.031113	249.598000
245	245	A	H	-	1	2	E	44.78	0.384708	B	5.93	0.050945	E	39.95	0.343213	B	1.30	0.011168	249.598000
246	246	L	H	-	2	0	B	24.51	0.123794	B	19.60	0.098995	E	14.60	0.073741	E	10.50	0.053033	249.598000
247	247	S	H	-	1	0	B	13.87	0.110360	B	13.87	0.110360	E	7.25	0.057686	E	7.25	0.057686	249.598000
248	248	A	H	-	2	0	B	1.39	0.011942	B	0.28	0.002405	B	0.00	0.000000	B	0.00	0.000000	249.598000
249	249	A	H	-	0	0	B	19.71	0.169330	B	19.71	0.169330	E	10.83	0.093041	E	10.05	0.086340	249.598000
250	250	F	H	-	0	0	E	101.79	0.455865	E	101.79	0.455865	E	105.78	0.473734	E	105.78	0.473734	249.598000
251	251	W	H	-	2	0	E	79.19	0.298357	E	79.19	0.298357	E	85.24	0.321151	E	85.24	0.321151	249.598000
252	252	S	H	-	1	0	E	32.15	0.255808	E	32.15	0.255808	E	24.59	0.195656	E	24.59	0.195656	249.598000
253	253	A	H	-	1	0	B	14.15	0.121564	B	14.15	0.121564	B	4.85	0.041667	B	4.85	0.041667	249.598000
254	254	V	H	-	1	0	B	25.54	0.157421	B	25.54	0.157421	E	16.72	0.103057	E	16.72	0.103057	249.598000
255	255	C	H	-	2	0	B	10.86	0.076760	B	10.86	0.076760	B	6.55	0.046296	B	6.55	0.046296	249.598000
256	256	I	1	-	0	0	B	19.50	0.102659	B	19.50	0.102659	B	8.65	0.045538	B	8.65	0.045538	-1.000000
257	257	L	1	-	0	0	B	39.17	0.197838	B	39.17	0.197838	E	36.77	0.185716	E	36.77	0.185716	-1.000000
258	258	I	1	-	0	0	E	43.82	0.230692	E	43.10	0.226902	E	40.12	0.211213	E	32.64	0.171835	-1.000000
259	259	S	1	-	0	0	B	0.00	0.000000	B	0.00	0.000000	B	0.00	0.000000	B	0.00	0.000000	-1.000000
260	260	G	1	-	0	0	E	18.00	0.214516	B	0.00	0.000000	E	10.82	0.128948	B	0.00	0.000000	-1.000000
261	261	P	1	-	0	0	E	33.01	0.227970	B	0.86	0.005939	E	30.05	0.207528	B	0.00	0.000000	-1.000000
262	262	F	1	-	0	0	E	146.60	0.656545	E	66.52	0.297909	E	159.11	0.712571	E	62.31	0.279054	-1.000000
263	263	W	1	-	0	0	B	46.52	0.175269	B	25.29	0.095283	E	35.13	0.132356	B	11.06	0.041670	-1.000000
264	264	T	1	-	0	0	E	102.05	0.689248	B	16.19	0.109348	E	103.77	0.700865	B	2.97	0.020059	-1.000000
265	265	R	1	-	0	0	E	141.55	0.567881	E	123.48	0.495386	E	158.21	0.634719	E	121.77	0.488526	-1.000000
266	266	G	1	-	0	0	B	12.13	0.144560	B	10.59	0.126207	E	7.17	0.085449	B	4.04	0.048147	-1.000000
267	267	W	1	-	0	0	B	5.01	0.018876	B	5.01	0.018876	B	1.48	0.005576	B	0.22	0.000829	-1.000000
268	268	P	1	-	0	0	E	44.32	0.306077	E	37.40	0.258287	E	39.68	0.274033	E	22.88	0.158011	-1.000000
269	269	E	1	-	0	0	E	63.62	0.339923	E	56.10	0.299744	E	56.39	0.301293	E	36.42	0.194593	-1.000000
270	270	W	1	-	0	0	E	75.29	0.283664	E	56.16	0.211589	E	73.71	0.277711	E	46.64	0.175721	-1.000000
271	271	W	1	-	0	0	E	77.47	0.291877	B	25.92	0.097657	E	68.36	0.257554	E	19.64	0.073996	-1.000000
272	272	N	1	-	0	0	E	63.20	0.374252	E	63.20	0.374252	E	58.17	0.344466	E	58.17	0.344466	-1.000000
273	273	W	1	-	0	0	E	109.46	0.412403	E	109.46	0.412403	E	113.55	0.427813	E	113.55	0.427813	-1.000000
274	274	W	1	-	0	0	E	120.68	0.454676	E	62.72	0.236305	E	126.73	0.477470	E	56.75	0.213812	-1.000000
275	275	L	1	-	0	0	E	128.81	0.650588	E	51.11	0.258144	E	138.90	0.701551	E	43.33	0.218849	-1.000000
276	276	E	1	-	0	0	E	125.82	0.672259	E	125.82	0.672259	E	137.95	0.737070	E	137.95	0.737070	-1.000000
277	277	L	1	-	0	0	B	38.25	0.193192	B	38.25	0.193192	E	34.75	0.175514	E	34.75	0.175514	-1.000000
278	278	P	1	-	0	0	E	115.09	0.794820	E	115.09	0.794820	E	133.13	0.919406	E	133.13	0.919406	-1.000000
279	279	L	1	-	0	0	E	131.29	0.663114	E	111.30	0.562150	E	150.44	0.759836	E	121.35	0.612910	-1.000000
280	280	W	1	-	0	0	E	167.44	0.630849	E	69.65	0.262414	E	187.70	0.707181	E	61.93	0.233328	-1.000000
