# Supplementary material for: Lipid exposure prediction enhances the inference of rotational angles of transmembrane helices
Source: BMC Bioinformatics. 2013 Oct 11;14:304. doi: 10.1186/1471-2105-14-304 (PMC3854514; doi:10.1186/1471-2105-14-304)
Supplement: Additional file 7: Dataset S3 — The representative 110 multi-spanning protein chains used in this work. [file 1471-2105-14-304-S7.zip › S_Dataset_3_experiment/TMexpoDataset/1eysM.profile]

SeqIndex	PDBIndex	AA	Topo	MissingData	IntraChainCTNum	InterChainCTNum	Class14_Chain	ASA14_Chain	RSA14_Chain	Class14_Complete	ASA14_Complete	RSA14_Complete	Class20_Chain	ASA20_Chain	RSA20_Chain	Class20_Complete	ASA20_Complete	RSA20_Complete	RotationalAngleChain360MGC
1	1	P	2	-	0	0	E	185.11	1.000000	E	125.62	0.867541	E	225.49	1.000000	E	134.89	0.931561	-1.000000
2	2	E	2	-	0	0	E	108.70	0.580786	B	15.90	0.084954	E	106.52	0.569139	B	5.42	0.028959	-1.000000
3	3	Y	2	-	0	0	E	126.17	0.529459	B	39.87	0.167310	E	116.10	0.487201	E	16.40	0.068821	-1.000000
4	4	Q	2	-	0	0	E	116.93	0.618121	E	88.00	0.465190	E	118.94	0.628747	E	74.97	0.396310	-1.000000
5	5	N	2	-	0	0	E	54.97	0.325517	B	11.43	0.067685	E	43.10	0.255226	B	1.51	0.008942	-1.000000
6	6	I	2	-	0	0	E	94.10	0.495394	E	59.25	0.311924	E	87.71	0.461753	E	42.42	0.223322	-1.000000
7	7	F	2	-	0	0	E	121.03	0.542031	E	121.03	0.542031	E	132.14	0.591786	E	132.14	0.591786	-1.000000
8	8	T	2	-	0	0	E	47.00	0.317439	E	30.41	0.205390	E	39.57	0.267257	B	7.16	0.048359	-1.000000
9	9	A	2	-	0	0	E	83.63	0.718471	E	32.82	0.281959	E	84.67	0.727405	E	20.76	0.178351	-1.000000
10	10	V	2	-	0	0	E	123.11	0.758814	B	6.63	0.040865	E	138.60	0.854290	B	0.00	0.000000	-1.000000
11	11	Q	2	-	0	0	B	36.81	0.194587	B	7.40	0.039118	E	26.93	0.142359	B	2.15	0.011365	-1.000000
12	12	V	2	-	0	0	E	122.45	0.754746	B	0.77	0.004746	E	132.38	0.815952	B	0.00	0.000000	-1.000000
13	13	R	2	-	0	0	E	118.12	0.473883	B	49.50	0.198588	E	114.38	0.458878	E	28.19	0.113095	-1.000000
14	14	A	2	-	0	0	E	69.59	0.597852	B	16.45	0.141323	E	70.86	0.608763	E	6.99	0.060052	-1.000000
15	15	P	2	-	0	0	E	130.80	0.903315	E	101.88	0.703591	E	147.11	1.000000	E	102.91	0.710704	-1.000000
16	16	A	2	-	0	0	E	31.67	0.272079	E	31.67	0.272079	E	23.97	0.205928	E	23.97	0.205928	-1.000000
17	17	Y	2	-	0	0	E	139.34	0.584725	E	56.02	0.235082	E	148.59	0.623542	E	24.66	0.103483	-1.000000
18	18	P	2	-	0	0	E	80.43	0.555456	E	80.43	0.555456	E	75.53	0.521616	E	75.43	0.520925	-1.000000
19	19	G	2	-	0	0	E	25.25	0.300918	B	11.83	0.140984	E	20.57	0.245144	B	3.86	0.046002	-1.000000
20	20	V	2	-	0	0	E	82.98	0.511464	B	7.50	0.046228	E	86.05	0.530387	B	3.11	0.019169	-1.000000
21	21	P	2	-	0	0	E	118.57	0.818854	E	102.51	0.707942	E	131.64	0.909116	E	110.25	0.761395	-1.000000
22	22	L	2	-	0	0	B	39.23	0.198141	B	33.54	0.169402	E	27.38	0.138290	E	26.47	0.133694	-1.000000
23	23	P	2	-	0	0	E	83.77	0.578522	E	83.77	0.578522	E	87.52	0.604420	E	87.52	0.604420	-1.000000
24	24	K	2	-	0	0	E	186.53	0.898983	E	186.53	0.898983	E	221.17	1.000000	E	221.17	1.000000	-1.000000
25	25	G	2	-	0	0	E	57.79	0.688714	E	57.79	0.688714	E	57.25	0.682279	E	57.25	0.682279	-1.000000
26	26	N	2	-	0	0	B	32.37	0.191686	B	32.37	0.191686	E	23.94	0.141766	E	23.94	0.141766	-1.000000
27	27	L	2	-	0	0	E	102.74	0.518915	E	102.74	0.518915	E	104.94	0.530027	E	104.94	0.530027	-1.000000
28	28	P	2	-	0	0	E	112.99	0.780318	E	112.99	0.780318	E	123.67	0.854075	E	123.67	0.854075	-1.000000
29	29	R	2	-	0	0	B	47.71	0.191407	B	27.90	0.111931	E	29.50	0.118350	E	15.55	0.062385	-1.000000
30	30	I	2	-	0	0	E	91.40	0.481179	E	91.40	0.481179	E	91.64	0.482443	E	91.64	0.482443	-1.000000
31	31	G	2	-	0	0	E	31.98	0.381123	E	31.98	0.381123	E	31.96	0.380884	E	31.96	0.380884	-1.000000
32	32	R	2	-	0	0	E	168.31	0.675239	E	168.31	0.675239	E	174.27	0.699149	E	174.27	0.699149	-1.000000
33	33	P	2	-	0	0	E	30.17	0.208356	E	30.17	0.208356	E	22.25	0.153660	E	22.25	0.153660	-1.000000
34	34	I	2	-	0	0	E	111.73	0.588207	E	111.73	0.588207	E	126.73	0.667176	E	126.73	0.667176	-1.000000
35	35	F	2	-	0	0	E	79.85	0.357607	E	79.85	0.357607	E	73.29	0.328228	E	68.54	0.306955	-1.000000
36	36	S	2	-	0	0	E	35.81	0.284930	E	35.81	0.284930	E	34.33	0.273154	E	34.33	0.273154	-1.000000
37	37	Y	2	-	0	0	E	126.15	0.529375	E	65.21	0.273647	E	129.49	0.543391	E	51.98	0.218128	-1.000000
38	38	W	2	-	0	0	E	187.54	0.706578	E	187.54	0.706578	E	210.49	0.793045	E	210.49	0.793045	-1.000000
39	39	L	2	-	0	0	E	80.56	0.406889	E	57.49	0.290368	E	80.62	0.407192	E	53.08	0.268094	-1.000000
40	40	G	2	-	0	0	B	5.12	0.061018	B	5.12	0.061018	B	1.48	0.017638	B	1.48	0.017638	-1.000000
41	41	K	2	-	0	0	B	36.20	0.174466	B	33.08	0.159429	E	25.82	0.124440	E	22.88	0.110270	-1.000000
42	42	I	2	-	0	0	E	126.29	0.664859	E	77.63	0.408686	E	133.32	0.701869	E	62.14	0.327139	-1.000000
43	43	G	2	-	0	0	E	34.59	0.412227	B	8.90	0.106066	E	32.27	0.384579	E	4.92	0.058634	-1.000000
44	44	D	2	-	0	0	E	112.19	0.722083	B	30.31	0.195083	E	128.96	0.830019	E	8.12	0.052262	-1.000000
45	45	A	2	-	0	0	B	6.11	0.052491	B	6.11	0.052491	B	1.34	0.011512	B	0.99	0.008505	-1.000000
46	46	Q	2	-	0	0	B	37.56	0.198552	B	9.82	0.051911	E	26.82	0.141777	B	0.06	0.000317	-1.000000
47	47	I	2	-	0	0	E	85.32	0.449171	E	69.25	0.364570	E	88.08	0.463701	E	68.60	0.361148	-1.000000
48	48	G	2	-	0	0	E	25.62	0.305327	B	6.00	0.071505	E	16.54	0.197116	B	1.01	0.012037	-1.000000
49	49	P	2	-	0	0	E	32.20	0.222376	B	1.75	0.012086	E	31.19	0.215401	B	0.00	0.000000	-1.000000
50	50	I	2	-	0	0	E	87.02	0.458121	E	56.90	0.299553	E	86.37	0.454699	E	51.84	0.272914	-1.000000
51	51	Y	2	-	0	0	B	26.07	0.109400	B	12.13	0.050902	E	13.59	0.057029	B	5.16	0.021653	-1.000000
52	52	L	2	-	0	0	E	59.53	0.300672	E	59.53	0.300672	E	44.28	0.223648	E	44.28	0.223648	-1.000000
53	53	G	2	-	0	0	B	14.82	0.176618	B	14.82	0.176618	E	6.61	0.078775	E	6.61	0.078775	-1.000000
54	54	L	2	-	0	0	E	122.42	0.618314	E	122.42	0.618314	E	135.63	0.685035	E	135.63	0.685035	-1.000000
55	55	T	2	-	0	0	B	27.45	0.185398	B	27.45	0.185398	E	14.70	0.099284	E	14.70	0.099284	-1.000000
56	56	G	H	-	0	0	B	1.07	0.012752	B	1.07	0.012752	B	0.04	0.000477	B	0.04	0.000477	152.211000
57	57	T	H	-	0	0	E	58.53	0.395313	E	58.53	0.395313	E	57.52	0.388491	E	57.52	0.388491	152.211000
58	58	L	H	-	1	0	E	66.80	0.337391	E	66.80	0.337391	E	64.40	0.325269	E	64.40	0.325269	152.211000
59	59	S	H	-	3	0	B	4.67	0.037158	B	4.67	0.037158	B	2.07	0.016470	B	2.07	0.016470	152.211000
60	60	I	H	-	0	0	E	83.81	0.441221	E	83.81	0.441221	E	78.84	0.415057	E	78.84	0.415057	152.211000
61	61	F	H	-	0	0	E	118.01	0.528506	E	118.01	0.528506	E	125.56	0.562318	E	125.56	0.562318	152.211000
62	62	F	H	-	1	0	E	49.02	0.219535	E	49.02	0.219535	E	46.61	0.208742	E	46.61	0.208742	152.211000
63	63	G	H	-	1	0	B	9.41	0.112144	B	9.41	0.112144	E	6.11	0.072816	E	6.11	0.072816	152.211000
64	64	L	H	-	0	0	E	101.15	0.510884	E	101.15	0.510884	E	104.67	0.528663	E	104.67	0.528663	152.211000
65	65	V	H	-	1	0	B	31.84	0.196252	B	31.84	0.196252	E	26.67	0.164386	E	26.67	0.164386	152.211000
66	66	A	H	-	3	0	B	0.26	0.002234	B	0.26	0.002234	B	0.00	0.000000	B	0.00	0.000000	152.211000
67	67	I	H	-	0	0	E	104.77	0.551566	E	104.77	0.551566	E	106.55	0.560937	E	106.55	0.560937	152.211000
68	68	S	H	-	0	0	E	51.81	0.412237	E	51.81	0.412237	E	46.47	0.369749	E	46.47	0.369749	152.211000
69	69	I	H	-	1	0	B	19.73	0.103869	B	19.73	0.103869	E	11.18	0.058858	E	11.18	0.058858	152.211000
70	70	I	H	-	1	0	B	23.78	0.125191	B	23.78	0.125191	E	16.13	0.084917	E	16.13	0.084917	152.211000
71	71	G	H	-	0	0	E	20.74	0.247170	E	20.74	0.247170	E	15.28	0.182100	E	15.28	0.182100	152.211000
72	72	F	H	-	0	0	E	125.18	0.560616	E	125.18	0.560616	E	133.35	0.597205	E	133.35	0.597205	152.211000
73	73	N	1	-	0	0	B	29.13	0.172500	B	29.13	0.172500	E	13.13	0.077752	E	13.13	0.077752	-1.000000
74	74	M	1	-	0	0	B	12.11	0.057516	B	12.11	0.057516	B	5.44	0.025837	B	5.44	0.025837	-1.000000
75	75	L	1	-	0	0	B	24.47	0.123592	B	24.47	0.123592	E	17.57	0.088742	E	17.57	0.088742	-1.000000
76	76	A	1	-	0	0	E	43.63	0.374828	E	35.71	0.306787	E	40.87	0.351117	E	31.62	0.271649	-1.000000
77	77	S	1	-	0	0	E	73.50	0.584819	B	22.21	0.176719	E	74.10	0.589593	E	16.51	0.131365	-1.000000
78	78	V	1	-	0	0	B	19.42	0.119699	B	1.91	0.011773	E	12.39	0.076368	B	0.37	0.002281	-1.000000
79	79	H	1	-	0	0	E	162.58	0.819002	E	95.26	0.479875	E	187.38	0.943932	E	93.88	0.472923	-1.000000
80	80	W	1	-	0	0	E	143.23	0.539635	E	143.23	0.539635	E	158.44	0.596941	E	158.44	0.596941	-1.000000
81	81	D	1	-	0	0	E	66.77	0.429748	E	66.77	0.429748	E	71.99	0.463346	E	71.99	0.463346	-1.000000
82	82	V	1	-	0	0	E	84.31	0.519662	E	84.31	0.519662	E	92.51	0.570205	E	92.51	0.570205	-1.000000
83	83	F	1	-	0	0	E	164.70	0.737606	E	108.50	0.485915	E	178.27	0.798379	E	111.10	0.497559	-1.000000
84	84	Q	1	-	0	0	E	58.80	0.310832	B	36.66	0.193794	E	60.80	0.321404	E	32.86	0.173706	-1.000000
85	85	F	1	-	0	0	B	40.21	0.180080	B	40.21	0.180080	E	35.79	0.160285	E	35.79	0.160285	-1.000000
86	86	L	1	-	0	0	E	123.23	0.622405	E	94.15	0.475529	E	128.50	0.649023	E	94.52	0.477398	-1.000000
87	87	K	1	-	0	0	E	135.56	0.653333	B	34.70	0.167237	E	142.36	0.686105	E	34.44	0.165984	-1.000000
88	88	H	1	-	0	0	E	62.00	0.312327	B	27.57	0.138885	E	61.39	0.309254	E	18.05	0.090927	-1.000000
89	89	F	1	-	0	0	E	71.22	0.318957	E	71.11	0.318465	E	66.68	0.298625	E	65.78	0.294594	-1.000000
90	90	F	1	-	0	0	E	101.51	0.454611	B	40.96	0.183439	E	107.65	0.482108	E	34.91	0.156344	-1.000000
91	91	W	1	-	0	0	E	144.83	0.545663	E	64.81	0.244179	E	151.58	0.571095	E	48.23	0.181712	-1.000000
92	92	L	1	-	0	0	B	19.14	0.096672	B	0.00	0.000000	E	15.72	0.079398	B	0.00	0.000000	-1.000000
93	93	G	1	-	0	0	E	17.91	0.213443	B	12.72	0.151591	E	8.93	0.106424	B	3.90	0.046478	-1.000000
94	94	L	1	-	0	0	B	17.30	0.087378	B	17.30	0.087378	E	11.12	0.056164	E	11.12	0.056164	-1.000000
95	95	E	1	-	0	0	E	101.64	0.543065	E	68.52	0.366104	E	107.14	0.572451	E	33.04	0.176533	-1.000000
96	96	P	1	-	0	0	B	20.01	0.138191	B	20.01	0.138191	E	10.56	0.072928	B	3.30	0.022790	-1.000000
97	97	P	1	-	0	0	B	0.71	0.004903	B	0.71	0.004903	B	0.00	0.000000	B	0.00	0.000000	-1.000000
98	98	P	1	-	0	0	E	44.41	0.306699	B	27.65	0.190953	E	41.82	0.288812	E	15.96	0.110221	-1.000000
99	99	P	1	-	0	0	E	103.66	0.715884	E	57.55	0.397445	E	115.58	0.798204	E	48.30	0.333564	-1.000000
100	100	Q	1	-	0	0	E	125.78	0.664905	E	109.95	0.581223	E	136.91	0.723741	E	111.38	0.588783	-1.000000
101	101	Y	1	-	0	0	B	15.30	0.064205	B	15.30	0.064205	B	8.61	0.036131	B	8.61	0.036131	-1.000000
102	102	G	1	-	0	0	E	22.19	0.264450	E	22.19	0.264450	E	21.89	0.260875	E	21.89	0.260875	-1.000000
103	103	L	1	-	0	0	E	63.92	0.322845	E	63.92	0.322845	E	63.83	0.322390	E	63.83	0.322390	-1.000000
104	104	R	1	-	0	0	E	147.47	0.591631	E	147.47	0.591631	E	163.40	0.655540	E	163.40	0.655540	-1.000000
105	105	I	1	-	0	0	E	132.84	0.699342	E	132.84	0.699342	E	147.59	0.776994	E	147.59	0.776994	-1.000000
106	106	P	1	-	0	0	B	6.83	0.047169	B	6.83	0.047169	B	2.36	0.016298	B	2.36	0.016298	-1.000000
107	107	P	1	-	0	0	E	72.88	0.503315	E	72.88	0.503315	E	79.72	0.550552	E	79.72	0.550552	-1.000000
108	108	L	1	-	0	0	E	89.97	0.454417	E	89.97	0.454417	E	95.76	0.483661	E	95.76	0.483661	-1.000000
109	109	S	1	-	0	0	E	100.61	0.800525	E	100.61	0.800525	E	109.82	0.873806	E	109.82	0.873806	-1.000000
110	110	E	1	-	0	0	E	74.73	0.399284	E	74.73	0.399284	E	76.58	0.409169	E	76.58	0.409169	-1.000000
111	111	G	1	-	0	0	B	9.03	0.107615	B	9.03	0.107615	B	3.47	0.041354	B	3.47	0.041354	-1.000000
112	112	G	1	-	0	0	B	7.21	0.085925	B	7.21	0.085925	B	2.05	0.024431	B	2.05	0.024431	-1.000000
113	113	W	1	-	0	0	E	84.63	0.318853	E	84.63	0.318853	E	83.16	0.313315	E	83.16	0.313315	-1.000000
114	114	W	H	-	0	0	B	12.40	0.046718	B	12.40	0.046718	B	2.02	0.007611	B	2.02	0.007611	213.845000
115	115	L	H	-	0	0	B	26.52	0.133946	B	26.52	0.133946	E	11.66	0.058892	E	11.66	0.058892	213.845000
116	116	I	H	-	1	0	E	45.84	0.241327	E	45.84	0.241327	E	42.31	0.222743	E	42.31	0.222743	213.845000
117	117	A	H	-	2	0	B	0.00	0.000000	B	0.00	0.000000	B	0.00	0.000000	B	0.00	0.000000	213.845000
118	118	G	H	-	0	0	B	12.24	0.145871	B	12.24	0.145871	B	3.15	0.037540	B	3.15	0.037540	213.845000
119	119	L	H	-	0	0	E	98.28	0.496389	E	98.28	0.496389	E	101.27	0.511490	E	101.27	0.511490	213.845000
120	120	F	H	-	2	0	E	49.46	0.221506	E	49.46	0.221506	E	47.24	0.211563	E	47.24	0.211563	213.845000
121	121	L	H	-	1	0	B	38.35	0.193697	B	38.35	0.193697	E	33.25	0.167938	E	33.25	0.167938	213.845000
122	122	T	H	-	0	0	B	26.31	0.177698	B	26.31	0.177698	E	10.08	0.068081	E	10.08	0.068081	213.845000
123	123	L	H	-	1	0	E	62.44	0.315369	E	62.44	0.315369	E	58.68	0.296379	E	58.68	0.296379	213.845000
124	124	S	H	-	2	0	B	7.66	0.060948	B	7.66	0.060948	B	4.49	0.035726	B	4.49	0.035726	213.845000
125	125	I	H	-	0	0	E	38.30	0.201632	E	38.30	0.201632	E	32.49	0.171045	E	32.49	0.171045	213.845000
126	126	L	H	-	0	0	E	78.72	0.397596	E	78.72	0.397596	E	74.34	0.375474	E	74.34	0.375474	213.845000
127	127	L	H	-	2	0	B	33.75	0.170463	B	33.75	0.170463	E	29.50	0.148997	E	29.50	0.148997	213.845000
128	128	W	H	-	1	0	E	101.10	0.380906	E	69.95	0.263545	E	102.09	0.384636	E	60.01	0.226094	213.845000
129	129	W	H	-	1	0	B	50.14	0.188908	B	50.14	0.188908	E	43.44	0.163665	E	43.44	0.163665	213.845000
130	130	V	H	-	0	0	E	44.15	0.272128	E	44.15	0.272128	E	41.58	0.256287	E	41.58	0.256287	213.845000
131	131	R	2	-	0	0	B	29.72	0.119233	B	7.99	0.032055	E	15.45	0.061983	B	0.17	0.000682	-1.000000
132	132	T	2	-	0	0	B	21.64	0.146157	B	4.14	0.027962	E	10.87	0.073416	B	1.02	0.006889	-1.000000
133	133	Y	2	-	0	0	E	70.73	0.296811	E	70.73	0.296811	E	70.53	0.295971	E	69.05	0.289761	-1.000000
134	134	K	2	-	0	0	E	77.03	0.371247	E	77.03	0.371247	E	77.75	0.374717	E	77.75	0.374717	-1.000000
135	135	R	2	-	0	0	E	53.61	0.215077	B	14.97	0.060058	E	32.07	0.128661	B	5.35	0.021464	-1.000000
136	136	A	2	-	0	0	B	13.72	0.117869	B	1.51	0.012973	B	5.68	0.048797	B	0.00	0.000000	-1.000000
137	137	E	2	-	0	0	E	85.96	0.459286	E	68.86	0.367920	E	84.13	0.449508	E	63.68	0.340244	-1.000000
138	138	A	2	-	0	0	B	12.09	0.103866	B	12.09	0.103866	B	5.36	0.046048	B	5.36	0.046048	-1.000000
139	139	L	2	-	0	0	E	74.89	0.378251	B	4.25	0.021466	E	65.58	0.331229	B	1.05	0.005303	-1.000000
140	140	G	2	-	0	0	E	69.37	0.826719	B	6.42	0.076511	E	81.36	0.969610	B	2.45	0.029198	-1.000000
141	141	M	2	-	0	0	E	128.86	0.612016	B	1.22	0.005794	E	141.32	0.671194	B	0.00	0.000000	-1.000000
142	142	S	2	-	0	0	E	70.51	0.561028	B	20.34	0.161840	E	67.21	0.534771	E	15.39	0.122454	-1.000000
143	143	Q	2	-	0	0	B	30.54	0.161442	B	24.34	0.128667	E	23.44	0.123910	E	15.43	0.081567	-1.000000
144	144	H	2	-	0	0	E	96.23	0.484761	B	38.24	0.192635	E	83.72	0.421742	E	30.09	0.151579	-1.000000
145	145	L	2	-	0	0	E	117.06	0.591242	B	22.06	0.111420	E	119.13	0.601697	B	4.27	0.021567	-1.000000
146	146	S	2	-	0	0	B	0.41	0.003262	B	0.41	0.003262	B	0.00	0.000000	B	0.00	0.000000	-1.000000
147	147	W	H	-	0	0	E	140.10	0.527843	E	140.10	0.527843	E	151.41	0.570454	E	151.41	0.570454	26.707000
148	148	A	H	-	1	0	E	27.02	0.232131	B	8.58	0.073711	E	18.97	0.162973	B	1.64	0.014089	26.707000
149	149	F	H	-	1	0	E	60.02	0.268798	E	60.02	0.268798	E	48.87	0.218863	E	48.03	0.215101	26.707000
150	150	A	H	-	0	0	E	30.40	0.261168	E	30.40	0.261168	E	26.39	0.226718	E	26.39	0.226718	26.707000
151	151	A	H	-	2	0	B	7.75	0.066581	B	7.75	0.066581	B	3.59	0.030842	B	3.59	0.030842	26.707000
152	152	A	H	-	1	0	E	44.08	0.378694	E	44.08	0.378694	E	41.13	0.353351	E	35.89	0.308333	26.707000
153	153	I	H	-	0	0	B	9.67	0.050908	B	9.67	0.050908	B	2.64	0.013898	B	2.64	0.013898	26.707000
154	154	F	H	-	0	0	E	61.78	0.276681	E	61.78	0.276681	E	54.86	0.245689	E	54.86	0.245689	26.707000
155	155	F	H	-	3	0	E	55.16	0.247033	E	55.16	0.247033	E	56.99	0.255229	E	47.14	0.211116	26.707000
156	156	Y	H	-	0	0	E	64.70	0.271507	E	64.70	0.271507	E	43.78	0.183718	E	43.78	0.183718	26.707000
157	157	L	H	-	0	0	B	38.45	0.194202	B	38.45	0.194202	E	30.72	0.155159	E	30.72	0.155159	26.707000
158	158	V	H	-	2	0	B	0.00	0.000000	B	0.00	0.000000	B	0.00	0.000000	B	0.00	0.000000	26.707000
159	159	L	H	-	0	0	B	35.06	0.177080	B	35.06	0.177080	E	24.82	0.125360	E	24.82	0.125360	26.707000
160	160	G	H	-	0	0	B	16.64	0.198308	B	16.64	0.198308	E	4.45	0.053033	E	4.45	0.053033	26.707000
161	161	F	H	-	0	0	E	103.95	0.465538	E	103.95	0.465538	E	88.49	0.396301	E	88.49	0.396301	26.707000
162	162	I	H	-	0	0	E	58.78	0.309450	E	58.78	0.309450	E	52.58	0.276810	E	52.58	0.276810	26.707000
163	163	R	H	-	1	0	B	3.43	0.013761	B	3.43	0.013761	B	0.00	0.000000	B	0.00	0.000000	26.707000
164	164	P	H	-	0	0	B	0.00	0.000000	B	0.00	0.000000	B	0.00	0.000000	B	0.00	0.000000	26.707000
165	165	V	H	-	0	0	E	61.01	0.376048	E	61.01	0.376048	E	61.11	0.376664	E	61.11	0.376664	26.707000
166	166	M	H	-	0	0	E	111.66	0.530325	E	111.66	0.530325	E	121.03	0.574828	E	121.03	0.574828	26.707000
167	167	M	1	-	0	0	E	55.19	0.262123	E	55.19	0.262123	E	50.41	0.239421	E	50.41	0.239421	-1.000000
168	168	G	1	-	0	0	E	30.56	0.364200	E	30.56	0.364200	E	31.22	0.372065	E	31.22	0.372065	-1.000000
169	169	S	1	-	0	0	B	13.37	0.106381	B	13.37	0.106381	E	8.09	0.064370	E	8.09	0.064370	-1.000000
170	170	W	1	-	0	0	B	21.19	0.079836	B	21.19	0.079836	E	14.45	0.054442	E	14.45	0.054442	-1.000000
171	171	A	1	-	0	0	E	31.20	0.268041	B	22.21	0.190808	E	26.42	0.226976	B	0.71	0.006100	-1.000000
172	172	K	1	-	0	0	E	68.29	0.329124	B	41.00	0.197600	E	56.77	0.273604	E	17.42	0.083956	-1.000000
173	173	A	1	-	0	0	B	1.10	0.009450	B	1.10	0.009450	B	0.00	0.000000	B	0.00	0.000000	-1.000000
174	174	V	1	-	0	0	B	27.73	0.170920	B	27.73	0.170920	E	14.89	0.091778	E	14.89	0.091778	-1.000000
175	175	P	1	-	0	0	B	8.01	0.055318	B	6.43	0.044406	B	1.86	0.012845	B	0.52	0.003591	-1.000000
176	176	F	1	-	0	0	B	37.58	0.168301	B	37.58	0.168301	E	23.13	0.103587	E	23.13	0.103587	-1.000000
177	177	G	1	-	0	0	B	14.20	0.169229	B	14.20	0.169229	E	11.60	0.138243	E	11.60	0.138243	-1.000000
178	178	I	1	-	0	0	E	72.77	0.383101	E	72.77	0.383101	E	70.79	0.372677	E	67.57	0.355725	-1.000000
179	179	F	1	-	0	0	E	70.18	0.314300	B	3.60	0.016123	E	67.58	0.302656	B	0.18	0.000806	-1.000000
180	180	P	1	-	0	0	B	15.85	0.109461	B	14.95	0.103246	B	5.48	0.037845	B	3.88	0.026796	-1.000000
181	181	H	1	-	0	0	E	81.20	0.409047	E	81.20	0.409047	E	85.53	0.430860	E	79.46	0.400282	-1.000000
182	182	L	1	-	0	0	E	91.39	0.461589	B	29.86	0.150816	E	94.24	0.475984	E	13.54	0.068387	-1.000000
183	183	D	1	-	0	0	E	94.41	0.607646	E	42.33	0.272446	E	97.39	0.626826	E	31.89	0.205252	-1.000000
184	184	W	1	-	0	0	B	51.85	0.195351	B	21.54	0.081154	E	32.96	0.124181	B	7.69	0.028973	-1.000000
185	185	T	1	-	0	0	E	75.72	0.511414	E	56.74	0.383223	E	70.10	0.473457	E	46.28	0.312576	-1.000000
186	186	A	1	-	0	0	E	57.33	0.492526	B	8.47	0.072766	E	60.16	0.516838	B	2.04	0.017526	-1.000000
187	187	A	1	-	0	0	E	54.16	0.465292	B	0.27	0.002320	E	55.29	0.475000	B	0.00	0.000000	-1.000000
188	188	F	1	-	0	0	B	15.82	0.070850	B	3.84	0.017197	B	6.21	0.027811	B	0.14	0.000627	-1.000000
189	189	S	1	-	0	0	E	28.59	0.227482	B	24.17	0.192314	E	20.68	0.164545	E	12.49	0.099379	-1.000000
190	190	I	1	-	0	0	E	139.02	0.731877	B	18.36	0.096657	E	156.68	0.824849	B	2.64	0.013898	-1.000000
191	191	R	1	-	0	0	E	134.51	0.539637	B	8.63	0.034622	E	134.31	0.538835	B	0.52	0.002086	-1.000000
192	192	Y	1	-	0	0	B	9.94	0.041712	B	4.77	0.020017	B	3.53	0.014813	B	0.00	0.000000	-1.000000
193	193	G	1	-	0	0	E	18.21	0.217018	B	7.98	0.095102	E	15.08	0.179716	B	0.00	0.000000	-1.000000
194	194	N	1	-	0	0	E	53.30	0.315627	B	12.82	0.075916	E	52.16	0.308877	B	0.00	0.000000	-1.000000
195	195	L	1	-	0	0	B	25.51	0.128845	B	25.51	0.128845	B	7.98	0.040305	B	7.98	0.040305	-1.000000
196	196	Y	1	-	0	0	E	152.73	0.640915	E	54.08	0.226941	E	162.25	0.680864	E	41.82	0.175493	-1.000000
197	197	Y	1	-	0	0	B	43.50	0.182543	B	0.58	0.002434	E	31.25	0.131137	B	0.00	0.000000	-1.000000
198	198	N	1	-	0	0	B	0.82	0.004856	B	0.82	0.004856	B	0.00	0.000000	B	0.00	0.000000	-1.000000
199	199	P	1	-	0	0	E	31.89	0.220235	B	13.48	0.093094	E	21.72	0.150000	B	4.67	0.032251	-1.000000
200	200	F	H	-	3	0	E	57.85	0.259080	B	0.48	0.002150	E	61.46	0.275247	B	0.00	0.000000	244.276000
201	201	H	H	-	0	0	E	53.52	0.269609	E	53.52	0.269609	E	45.47	0.229056	E	45.47	0.229056	244.276000
202	202	M	H	-	0	0	E	87.00	0.413204	B	39.40	0.187129	E	80.74	0.383472	E	23.61	0.112135	244.276000
203	203	L	H	-	0	0	E	77.85	0.393202	B	18.25	0.092176	E	80.91	0.408657	B	8.04	0.040608	244.276000
204	204	S	H	-	2	0	B	14.12	0.112349	B	14.12	0.112349	E	8.37	0.066598	E	8.37	0.066598	244.276000
205	205	I	H	-	0	0	E	49.88	0.262595	E	46.55	0.245064	E	33.57	0.176731	E	27.38	0.144143	244.276000
206	206	A	H	-	0	0	E	59.18	0.508419	E	59.18	0.508419	E	58.47	0.502320	E	58.47	0.502320	244.276000
207	207	F	H	-	3	0	E	50.16	0.224641	B	21.13	0.094630	E	48.43	0.216893	E	11.72	0.052488	244.276000
208	208	L	H	-	0	0	E	104.65	0.528562	B	28.59	0.144401	E	111.89	0.565130	E	16.99	0.085812	244.276000
209	209	Y	H	-	0	0	E	149.38	0.626857	E	128.29	0.538355	E	161.62	0.678221	E	121.62	0.510365	244.276000
210	210	G	H	-	0	0	B	13.78	0.164224	B	13.78	0.164224	E	8.99	0.107139	E	8.99	0.107139	244.276000
211	211	S	H	-	2	0	E	34.26	0.272597	B	0.10	0.000796	E	22.09	0.175764	B	0.00	0.000000	244.276000
212	212	A	H	-	0	0	E	63.77	0.547852	B	10.34	0.088832	E	69.00	0.592784	B	5.54	0.047595	244.276000
213	213	L	H	-	0	0	E	103.18	0.521137	E	103.18	0.521137	E	112.78	0.569625	E	96.70	0.488409	244.276000
214	214	L	H	-	2	0	B	25.87	0.130663	B	23.05	0.116420	E	12.72	0.064246	E	12.63	0.063791	244.276000
215	215	F	H	-	0	0	E	148.84	0.666577	B	0.00	0.000000	E	160.46	0.718617	B	0.00	0.000000	244.276000
216	216	A	H	-	0	0	E	62.40	0.536082	B	14.88	0.127835	E	68.21	0.585997	E	6.45	0.055412	244.276000
217	217	M	H	-	0	0	B	40.90	0.194253	B	37.51	0.178152	E	18.50	0.087865	E	12.82	0.060888	244.276000
218	218	H	H	-	0	0	B	26.71	0.134552	B	8.42	0.042416	B	7.55	0.038033	B	0.00	0.000000	244.276000
219	219	G	H	-	0	0	E	23.94	0.285306	B	0.00	0.000000	E	18.87	0.224884	B	0.00	0.000000	244.276000
220	220	A	H	-	0	0	E	65.58	0.563402	B	0.14	0.001203	E	66.94	0.575086	B	0.00	0.000000	244.276000
221	221	T	2	-	0	0	B	16.79	0.113400	B	10.85	0.073281	B	3.12	0.021073	B	2.70	0.018236	-1.000000
222	222	I	2	-	0	0	B	15.43	0.081232	B	2.30	0.012108	B	8.46	0.044538	B	0.06	0.000316	-1.000000
223	223	L	2	-	0	0	E	74.88	0.378201	B	3.92	0.019799	E	60.74	0.306783	B	0.70	0.003536	-1.000000
224	224	S	2	-	0	0	E	74.90	0.595958	B	4.21	0.033498	E	62.08	0.493953	B	0.00	0.000000	-1.000000
225	225	V	2	-	0	0	B	7.45	0.045920	B	0.42	0.002589	B	2.27	0.013992	B	0.00	0.000000	-1.000000
226	226	S	2	-	0	0	B	14.16	0.112667	B	10.53	0.083784	E	8.28	0.065882	B	3.29	0.026178	-1.000000
227	227	R	2	-	0	0	E	167.32	0.671267	B	20.88	0.083768	E	161.23	0.646835	B	2.27	0.009107	-1.000000
228	228	F	2	-	0	0	E	105.56	0.472748	B	11.78	0.052757	E	102.71	0.459985	B	0.00	0.000000	-1.000000
229	229	G	2	-	0	0	E	20.04	0.238827	E	17.39	0.207246	E	11.88	0.141580	E	4.24	0.050530	-1.000000
230	230	G	2	-	0	0	B	0.00	0.000000	B	0.00	0.000000	B	0.00	0.000000	B	0.00	0.000000	-1.000000
231	231	D	2	-	0	0	E	79.56	0.512068	B	3.74	0.024072	E	80.71	0.519470	B	0.48	0.003089	-1.000000
232	232	R	2	-	0	0	E	150.17	0.602463	B	21.05	0.084450	E	164.65	0.660555	B	0.00	0.000000	-1.000000
233	233	E	2	-	0	0	B	35.89	0.191761	B	1.08	0.005770	E	32.05	0.171244	B	0.00	0.000000	-1.000000
234	234	I	2	-	0	0	E	137.47	0.723717	B	21.43	0.112819	E	150.87	0.794262	B	4.74	0.024954	-1.000000
235	235	D	2	-	0	0	E	48.47	0.311965	B	12.17	0.078329	E	39.63	0.255069	B	3.13	0.020145	-1.000000
236	236	Q	2	-	0	0	B	18.19	0.096157	B	3.84	0.020299	E	11.11	0.058730	B	0.00	0.000000	-1.000000
237	237	I	2	-	0	0	E	69.40	0.365359	B	7.98	0.042011	E	60.86	0.320400	B	0.58	0.003053	-1.000000
238	238	T	2	-	0	0	E	89.26	0.602864	B	7.64	0.051601	E	97.21	0.656558	B	2.20	0.014859	-1.000000
239	239	H	2	-	0	0	E	141.28	0.711702	B	24.27	0.122261	E	162.63	0.819253	E	15.20	0.076570	-1.000000
240	240	R	2	-	0	0	E	171.61	0.688478	B	26.76	0.107358	E	185.69	0.744965	B	9.15	0.036709	-1.000000
241	241	G	2	-	0	0	E	18.26	0.217614	B	0.00	0.000000	E	18.27	0.217733	B	0.00	0.000000	-1.000000
242	242	T	2	-	0	0	E	81.55	0.550790	B	4.85	0.032757	E	81.64	0.551398	B	0.00	0.000000	-1.000000
243	243	A	2	-	0	0	B	0.10	0.000859	B	0.10	0.000859	B	0.00	0.000000	B	0.00	0.000000	-1.000000
244	244	A	2	-	0	0	B	11.28	0.096907	B	10.59	0.090979	B	0.21	0.001804	B	0.17	0.001460	-1.000000
245	245	E	2	-	0	0	E	67.18	0.358944	B	0.00	0.000000	E	60.91	0.325443	B	0.00	0.000000	-1.000000
246	246	G	2	-	0	0	E	38.28	0.456203	B	2.93	0.034918	E	30.45	0.362889	B	0.00	0.000000	-1.000000
247	247	A	2	-	0	0	B	11.59	0.099570	B	10.85	0.093213	B	4.35	0.037371	B	4.35	0.037371	-1.000000
248	248	A	2	-	0	0	E	24.44	0.209966	B	10.51	0.090292	E	12.73	0.109364	B	1.53	0.013144	-1.000000
249	249	L	2	-	0	0	E	69.37	0.350371	B	0.00	0.000000	E	63.99	0.323198	B	0.00	0.000000	-1.000000
250	250	F	2	-	0	0	E	110.17	0.493394	B	3.68	0.016481	E	103.58	0.463881	B	0.00	0.000000	-1.000000
251	251	W	2	-	0	0	B	48.20	0.181599	B	30.49	0.114875	E	27.36	0.103082	B	10.71	0.040351	-1.000000
252	252	R	2	-	0	0	E	130.90	0.525154	B	11.46	0.045976	E	144.04	0.577870	B	4.82	0.019337	-1.000000
253	253	W	2	-	0	0	E	196.15	0.739017	B	0.00	0.000000	E	223.50	0.842062	B	0.00	0.000000	-1.000000
254	254	T	2	-	0	0	E	85.73	0.579022	B	0.49	0.003309	E	94.09	0.635486	B	0.00	0.000000	-1.000000
255	255	M	2	-	0	0	E	78.78	0.374163	E	56.47	0.268202	E	76.94	0.365424	E	44.59	0.211779	-1.000000
256	256	G	2	-	0	0	E	60.22	0.717674	E	19.26	0.229532	E	63.94	0.762007	E	17.06	0.203313	-1.000000
257	257	F	2	-	0	0	E	112.86	0.505441	E	82.33	0.368713	E	111.68	0.500157	E	77.17	0.345604	-1.000000
258	258	N	2	-	0	0	E	55.85	0.330728	B	9.38	0.055546	E	47.07	0.278735	B	0.00	0.000000	-1.000000
259	259	A	2	-	0	0	E	28.62	0.245876	B	22.14	0.190206	E	9.04	0.077663	E	6.40	0.054983	-1.000000
260	260	T	2	-	0	0	E	81.76	0.552209	B	16.35	0.110428	E	79.64	0.537890	B	2.18	0.014724	-1.000000
261	261	M	2	-	0	0	B	12.66	0.060128	B	12.66	0.060128	B	1.00	0.004749	B	0.67	0.003182	-1.000000
262	262	E	2	-	0	0	E	73.41	0.392231	B	12.10	0.064651	E	72.01	0.384751	B	0.94	0.005022	-1.000000
263	263	S	2	-	0	0	E	31.82	0.253183	B	1.54	0.012253	E	28.87	0.229710	B	0.00	0.000000	-1.000000
264	264	I	2	-	0	0	B	30.38	0.159937	B	30.38	0.159937	E	11.34	0.059700	E	11.34	0.059700	-1.000000
265	265	H	2	-	0	0	E	66.16	0.333283	B	0.70	0.003526	E	59.30	0.298726	B	0.00	0.000000	-1.000000
266	266	R	2	-	0	0	E	125.35	0.502889	B	30.05	0.120557	E	112.70	0.452138	E	19.98	0.080157	-1.000000
267	267	W	2	-	0	0	E	154.89	0.583566	E	55.49	0.209065	E	146.20	0.550825	E	36.09	0.135973	-1.000000
268	268	A	H	-	1	0	E	35.81	0.307646	B	2.58	0.022165	E	18.94	0.162715	B	0.00	0.000000	271.499000
269	269	W	H	-	0	0	E	68.31	0.257366	B	29.30	0.110391	E	45.44	0.171200	E	19.32	0.072790	271.499000
270	270	W	H	-	0	0	E	132.68	0.499887	E	59.37	0.223683	E	133.03	0.501206	E	49.64	0.187024	271.499000
271	271	C	H	-	3	0	B	17.34	0.122561	B	16.67	0.117826	E	7.69	0.054354	E	7.62	0.053859	271.499000
272	272	A	H	-	1	0	E	51.87	0.445619	B	2.79	0.023969	E	48.23	0.414347	B	0.37	0.003179	271.499000
273	273	V	H	-	2	0	B	8.84	0.054487	B	7.06	0.043516	B	2.48	0.015286	B	1.87	0.011526	271.499000
274	274	L	H	-	1	0	E	49.42	0.249609	B	6.30	0.031820	E	47.95	0.242184	B	0.79	0.003990	271.499000
275	275	T	H	-	2	0	B	19.07	0.128799	B	10.89	0.073551	E	11.20	0.075645	B	3.87	0.026138	271.499000
276	276	V	H	-	3	0	E	33.25	0.204943	B	29.48	0.181706	E	28.46	0.175419	E	20.73	0.127774	271.499000
277	277	I	H	-	0	0	E	52.84	0.278178	E	52.84	0.278178	E	48.33	0.254435	E	47.56	0.250382	271.499000
278	278	T	H	-	2	0	B	11.26	0.076050	B	0.18	0.001216	B	7.00	0.047278	B	0.00	0.000000	271.499000
279	279	A	H	-	1	0	B	14.61	0.125515	B	14.61	0.125515	B	5.74	0.049313	B	5.74	0.049313	271.499000
280	280	G	H	-	2	0	B	0.00	0.000000	B	0.00	0.000000	B	0.00	0.000000	B	0.00	0.000000	271.499000
281	281	I	H	-	1	0	E	53.69	0.282653	E	39.36	0.207212	E	51.02	0.268597	E	30.09	0.158410	271.499000
282	282	G	H	-	1	0	B	5.26	0.062686	B	5.26	0.062686	B	0.27	0.003218	B	0.27	0.003218	271.499000
283	283	I	H	-	1	0	B	17.07	0.089866	B	17.07	0.089866	B	6.74	0.035483	B	6.74	0.035483	271.499000
284	284	L	H	-	1	0	E	40.13	0.202687	E	40.13	0.202687	E	33.27	0.168039	E	33.27	0.168039	271.499000
285	285	L	H	-	0	0	E	47.96	0.242234	B	15.16	0.076570	E	46.34	0.234052	E	11.82	0.059700	271.499000
286	286	S	1	-	0	0	B	0.00	0.000000	B	0.00	0.000000	B	0.00	0.000000	B	0.00	0.000000	-1.000000
287	287	G	1	-	0	0	E	25.17	0.299964	B	12.76	0.152068	E	20.78	0.247646	E	5.87	0.069956	-1.000000
288	288	T	1	-	0	0	E	53.43	0.360867	E	48.58	0.328110	E	51.40	0.347157	E	42.21	0.285087	-1.000000
289	289	V	1	-	0	0	E	100.91	0.621980	E	33.59	0.207039	E	114.80	0.707594	E	29.59	0.182384	-1.000000
290	290	V	1	-	0	0	B	17.23	0.106201	B	0.00	0.000000	E	8.82	0.054364	B	0.00	0.000000	-1.000000
291	291	D	1	-	0	0	E	78.28	0.503830	B	6.61	0.042544	E	81.69	0.525777	B	0.00	0.000000	-1.000000
292	292	N	1	-	0	0	E	48.13	0.285012	B	0.71	0.004204	E	42.75	0.253153	B	0.00	0.000000	-1.000000
293	293	W	1	-	0	0	B	2.69	0.010135	B	0.00	0.000000	B	0.11	0.000414	B	0.00	0.000000	-1.000000
294	294	Y	1	-	0	0	E	92.27	0.387201	B	19.97	0.083802	E	91.56	0.384222	B	9.96	0.041796	-1.000000
295	295	L	1	-	0	0	E	98.45	0.497247	E	48.47	0.244810	E	107.95	0.545230	E	33.85	0.170968	-1.000000
296	296	W	1	-	0	0	E	66.68	0.251224	B	5.76	0.021701	E	59.21	0.223080	B	0.13	0.000490	-1.000000
297	297	A	1	-	0	0	B	0.09	0.000773	B	0.09	0.000773	B	0.00	0.000000	B	0.00	0.000000	-1.000000
298	298	V	1	-	0	0	E	72.56	0.447239	E	72.56	0.447239	E	74.42	0.458703	E	74.42	0.458703	-1.000000
299	299	K	1	-	0	0	E	162.80	0.784616	E	92.28	0.444744	E	187.94	0.905779	E	85.71	0.413080	-1.000000
300	300	H	1	-	0	0	E	84.99	0.428140	E	45.37	0.228553	E	92.44	0.465669	E	36.73	0.185028	-1.000000
301	301	G	1	-	0	0	E	71.36	0.850435	E	25.74	0.306757	E	82.03	0.977595	E	23.57	0.280896	-1.000000
302	302	M	1	-	0	0	E	91.78	0.435906	B	25.27	0.120019	E	87.39	0.415056	E	15.09	0.071669	-1.000000
303	303	A	1	-	0	0	E	27.67	0.237715	B	14.20	0.121993	E	18.56	0.159450	E	7.47	0.064175	-1.000000
304	304	P	1	-	0	0	E	74.86	0.516989	B	2.99	0.020649	E	69.83	0.482251	B	0.84	0.005801	-1.000000
305	305	A	1	-	0	0	E	98.94	0.850000	E	53.69	0.461254	E	111.64	0.959107	E	38.35	0.329467	-1.000000
306	306	Y	1	-	0	0	E	168.72	0.708015	B	34.75	0.145825	E	179.81	0.754553	E	13.23	0.055518	-1.000000
307	307	P	1	-	0	0	E	114.19	0.788605	B	26.49	0.182942	E	129.34	0.893232	E	19.60	0.135359	-1.000000
308	308	E	1	-	0	0	E	136.20	0.727720	E	123.79	0.661413	E	148.29	0.792317	E	127.10	0.679098	-1.000000
309	309	V	1	-	0	0	E	134.35	0.828094	E	95.06	0.585922	E	150.78	0.929364	E	98.03	0.604228	-1.000000
310	310	V	1	-	0	0	E	133.74	0.824334	E	32.73	0.201738	E	154.48	0.952170	E	19.39	0.119514	-1.000000
311	311	T	1	-	0	0	E	103.63	0.699919	E	55.33	0.373700	E	102.71	0.693705	E	48.33	0.326422	-1.000000
312	312	A	1	-	0	0	E	91.63	0.787199	B	7.24	0.062199	E	100.24	0.861168	B	2.13	0.018299	-1.000000
313	313	V	1	-	0	0	E	134.23	0.827355	E	112.23	0.691753	E	137.13	0.845229	E	109.60	0.675542	-1.000000
314	314	N	1	-	0	0	E	66.01	0.390892	E	35.66	0.211168	E	67.97	0.402499	E	29.42	0.174217	-1.000000
315	315	P	1	-	0	0	E	107.85	0.744820	B	8.17	0.056423	E	116.46	0.804282	B	1.39	0.009599	-1.000000
316	316	Y	1	-	0	0	E	209.26	0.878137	E	81.25	0.340957	E	243.24	1.000000	E	67.88	0.284851	-1.000000
317	317	E	1	-	0	0	E	132.94	0.710301	E	132.94	0.710301	E	150.38	0.803484	E	150.38	0.803484	-1.000000
318	318	T	1	-	0	0	E	166.22	1.000000	E	161.85	1.000000	E	197.48	1.000000	E	185.77	1.000000	-1.000000
319	319	A	U	R	0	0	-	-1.00	-1.000000	-	-1.00	-1.000000	-	-1.00	-1.000000	-	-1.00	-1.000000	-1.000000
320	320	A	U	R	0	0	-	-1.00	-1.000000	-	-1.00	-1.000000	-	-1.00	-1.000000	-	-1.00	-1.000000	-1.000000
321	321	E	U	R	0	0	-	-1.00	-1.000000	-	-1.00	-1.000000	-	-1.00	-1.000000	-	-1.00	-1.000000	-1.000000
322	322	V	U	R	0	0	-	-1.00	-1.000000	-	-1.00	-1.000000	-	-1.00	-1.000000	-	-1.00	-1.000000	-1.000000
323	323	M	U	R	0	0	-	-1.00	-1.000000	-	-1.00	-1.000000	-	-1.00	-1.000000	-	-1.00	-1.000000	-1.000000
324	324	Q	U	R	0	0	-	-1.00	-1.000000	-	-1.00	-1.000000	-	-1.00	-1.000000	-	-1.00	-1.000000	-1.000000
