# Supplementary material for: Lipid exposure prediction enhances the inference of rotational angles of transmembrane helices
Source: BMC Bioinformatics. 2013 Oct 11;14:304. doi: 10.1186/1471-2105-14-304 (PMC3854514; doi:10.1186/1471-2105-14-304)
Supplement: Additional file 7: Dataset S3 — The representative 110 multi-spanning protein chains used in this work. [file 1471-2105-14-304-S7.zip › S_Dataset_3_experiment/TMexpoDataset/1fftA.profile]

SeqIndex	PDBIndex	AA	Topo	MissingData	IntraChainCTNum	InterChainCTNum	Class14_Chain	ASA14_Chain	RSA14_Chain	Class14_Complete	ASA14_Complete	RSA14_Complete	Class20_Chain	ASA20_Chain	RSA20_Chain	Class20_Complete	ASA20_Complete	RSA20_Complete	RotationalAngleChain360MGC
1	1	M	U	R	0	0	-	-1.00	-1.000000	-	-1.00	-1.000000	-	-1.00	-1.000000	-	-1.00	-1.000000	-1.000000
2	2	F	U	R	0	0	-	-1.00	-1.000000	-	-1.00	-1.000000	-	-1.00	-1.000000	-	-1.00	-1.000000	-1.000000
3	3	G	U	R	0	0	-	-1.00	-1.000000	-	-1.00	-1.000000	-	-1.00	-1.000000	-	-1.00	-1.000000	-1.000000
4	4	K	U	R	0	0	-	-1.00	-1.000000	-	-1.00	-1.000000	-	-1.00	-1.000000	-	-1.00	-1.000000	-1.000000
5	5	L	U	R	0	0	-	-1.00	-1.000000	-	-1.00	-1.000000	-	-1.00	-1.000000	-	-1.00	-1.000000	-1.000000
6	6	S	U	R	0	0	-	-1.00	-1.000000	-	-1.00	-1.000000	-	-1.00	-1.000000	-	-1.00	-1.000000	-1.000000
7	7	L	U	R	0	0	-	-1.00	-1.000000	-	-1.00	-1.000000	-	-1.00	-1.000000	-	-1.00	-1.000000	-1.000000
8	8	D	U	R	0	0	-	-1.00	-1.000000	-	-1.00	-1.000000	-	-1.00	-1.000000	-	-1.00	-1.000000	-1.000000
9	9	A	U	R	0	0	-	-1.00	-1.000000	-	-1.00	-1.000000	-	-1.00	-1.000000	-	-1.00	-1.000000	-1.000000
10	10	V	U	R	0	0	-	-1.00	-1.000000	-	-1.00	-1.000000	-	-1.00	-1.000000	-	-1.00	-1.000000	-1.000000
11	11	P	U	R	0	0	-	-1.00	-1.000000	-	-1.00	-1.000000	-	-1.00	-1.000000	-	-1.00	-1.000000	-1.000000
12	12	F	U	R	0	0	-	-1.00	-1.000000	-	-1.00	-1.000000	-	-1.00	-1.000000	-	-1.00	-1.000000	-1.000000
13	13	H	U	R	0	0	-	-1.00	-1.000000	-	-1.00	-1.000000	-	-1.00	-1.000000	-	-1.00	-1.000000	-1.000000
14	14	E	U	R	0	0	-	-1.00	-1.000000	-	-1.00	-1.000000	-	-1.00	-1.000000	-	-1.00	-1.000000	-1.000000
15	15	P	U	R	0	0	-	-1.00	-1.000000	-	-1.00	-1.000000	-	-1.00	-1.000000	-	-1.00	-1.000000	-1.000000
16	16	I	U	R	0	0	-	-1.00	-1.000000	-	-1.00	-1.000000	-	-1.00	-1.000000	-	-1.00	-1.000000	-1.000000
17	17	V	U	R	0	0	-	-1.00	-1.000000	-	-1.00	-1.000000	-	-1.00	-1.000000	-	-1.00	-1.000000	-1.000000
18	18	M	U	R	0	0	-	-1.00	-1.000000	-	-1.00	-1.000000	-	-1.00	-1.000000	-	-1.00	-1.000000	-1.000000
19	19	V	U	R	0	0	-	-1.00	-1.000000	-	-1.00	-1.000000	-	-1.00	-1.000000	-	-1.00	-1.000000	-1.000000
20	20	T	U	R	0	0	-	-1.00	-1.000000	-	-1.00	-1.000000	-	-1.00	-1.000000	-	-1.00	-1.000000	-1.000000
21	21	I	U	R	0	0	-	-1.00	-1.000000	-	-1.00	-1.000000	-	-1.00	-1.000000	-	-1.00	-1.000000	-1.000000
22	22	A	U	R	0	0	-	-1.00	-1.000000	-	-1.00	-1.000000	-	-1.00	-1.000000	-	-1.00	-1.000000	-1.000000
23	23	G	U	R	0	0	-	-1.00	-1.000000	-	-1.00	-1.000000	-	-1.00	-1.000000	-	-1.00	-1.000000	-1.000000
24	24	I	U	R	0	0	-	-1.00	-1.000000	-	-1.00	-1.000000	-	-1.00	-1.000000	-	-1.00	-1.000000	-1.000000
25	25	I	U	R	0	0	-	-1.00	-1.000000	-	-1.00	-1.000000	-	-1.00	-1.000000	-	-1.00	-1.000000	-1.000000
26	26	L	U	R	0	0	-	-1.00	-1.000000	-	-1.00	-1.000000	-	-1.00	-1.000000	-	-1.00	-1.000000	-1.000000
27	27	G	U	R	0	0	-	-1.00	-1.000000	-	-1.00	-1.000000	-	-1.00	-1.000000	-	-1.00	-1.000000	-1.000000
28	28	G	U	R	0	0	-	-1.00	-1.000000	-	-1.00	-1.000000	-	-1.00	-1.000000	-	-1.00	-1.000000	-1.000000
29	29	L	U	R	0	0	-	-1.00	-1.000000	-	-1.00	-1.000000	-	-1.00	-1.000000	-	-1.00	-1.000000	-1.000000
30	30	A	U	R	0	0	-	-1.00	-1.000000	-	-1.00	-1.000000	-	-1.00	-1.000000	-	-1.00	-1.000000	-1.000000
31	31	L	U	R	0	0	-	-1.00	-1.000000	-	-1.00	-1.000000	-	-1.00	-1.000000	-	-1.00	-1.000000	-1.000000
32	32	V	U	R	0	0	-	-1.00	-1.000000	-	-1.00	-1.000000	-	-1.00	-1.000000	-	-1.00	-1.000000	-1.000000
33	33	G	U	R	0	0	-	-1.00	-1.000000	-	-1.00	-1.000000	-	-1.00	-1.000000	-	-1.00	-1.000000	-1.000000
34	34	L	U	R	0	0	-	-1.00	-1.000000	-	-1.00	-1.000000	-	-1.00	-1.000000	-	-1.00	-1.000000	-1.000000
35	35	I	U	R	0	0	-	-1.00	-1.000000	-	-1.00	-1.000000	-	-1.00	-1.000000	-	-1.00	-1.000000	-1.000000
36	36	T	U	R	0	0	-	-1.00	-1.000000	-	-1.00	-1.000000	-	-1.00	-1.000000	-	-1.00	-1.000000	-1.000000
37	37	Y	U	R	0	0	-	-1.00	-1.000000	-	-1.00	-1.000000	-	-1.00	-1.000000	-	-1.00	-1.000000	-1.000000
38	38	F	U	R	0	0	-	-1.00	-1.000000	-	-1.00	-1.000000	-	-1.00	-1.000000	-	-1.00	-1.000000	-1.000000
39	39	G	U	R	0	0	-	-1.00	-1.000000	-	-1.00	-1.000000	-	-1.00	-1.000000	-	-1.00	-1.000000	-1.000000
40	40	K	U	R	0	0	-	-1.00	-1.000000	-	-1.00	-1.000000	-	-1.00	-1.000000	-	-1.00	-1.000000	-1.000000
41	41	W	U	R	0	0	-	-1.00	-1.000000	-	-1.00	-1.000000	-	-1.00	-1.000000	-	-1.00	-1.000000	-1.000000
42	42	T	U	R	0	0	-	-1.00	-1.000000	-	-1.00	-1.000000	-	-1.00	-1.000000	-	-1.00	-1.000000	-1.000000
43	43	Y	U	R	0	0	-	-1.00	-1.000000	-	-1.00	-1.000000	-	-1.00	-1.000000	-	-1.00	-1.000000	-1.000000
44	44	L	U	R	0	0	-	-1.00	-1.000000	-	-1.00	-1.000000	-	-1.00	-1.000000	-	-1.00	-1.000000	-1.000000
45	45	W	U	R	0	0	-	-1.00	-1.000000	-	-1.00	-1.000000	-	-1.00	-1.000000	-	-1.00	-1.000000	-1.000000
46	46	K	U	R	0	0	-	-1.00	-1.000000	-	-1.00	-1.000000	-	-1.00	-1.000000	-	-1.00	-1.000000	-1.000000
47	47	E	U	R	0	0	-	-1.00	-1.000000	-	-1.00	-1.000000	-	-1.00	-1.000000	-	-1.00	-1.000000	-1.000000
48	48	W	U	R	0	0	-	-1.00	-1.000000	-	-1.00	-1.000000	-	-1.00	-1.000000	-	-1.00	-1.000000	-1.000000
49	49	L	U	R	0	0	-	-1.00	-1.000000	-	-1.00	-1.000000	-	-1.00	-1.000000	-	-1.00	-1.000000	-1.000000
50	50	T	U	R	0	0	-	-1.00	-1.000000	-	-1.00	-1.000000	-	-1.00	-1.000000	-	-1.00	-1.000000	-1.000000
51	51	S	U	R	0	0	-	-1.00	-1.000000	-	-1.00	-1.000000	-	-1.00	-1.000000	-	-1.00	-1.000000	-1.000000
52	52	V	2	-	0	0	E	140.46	0.865754	E	140.46	0.865754	E	125.93	0.776196	E	125.93	0.776196	-1.000000
53	53	D	2	-	0	0	B	22.90	0.147390	B	22.90	0.147390	E	12.64	0.081354	E	12.64	0.081354	-1.000000
54	54	H	2	-	0	0	B	2.51	0.012644	B	2.51	0.012644	B	0.00	0.000000	B	0.00	0.000000	-1.000000
55	55	K	2	-	0	0	B	12.24	0.058991	B	12.24	0.058991	B	1.72	0.008290	B	1.72	0.008290	-1.000000
56	56	R	2	-	0	0	E	121.25	0.486440	E	121.25	0.486440	E	100.43	0.402913	E	100.43	0.402913	-1.000000
57	57	L	2	-	0	0	B	2.37	0.011970	B	2.37	0.011970	B	0.00	0.000000	B	0.00	0.000000	-1.000000
58	58	G	2	-	0	0	B	0.00	0.000000	B	0.00	0.000000	B	0.00	0.000000	B	0.00	0.000000	-1.000000
59	59	I	2	-	0	0	B	30.51	0.160621	B	30.51	0.160621	E	13.20	0.069492	E	13.20	0.069492	-1.000000
60	60	M	2	-	0	0	E	71.60	0.340062	E	71.60	0.340062	E	62.63	0.297459	E	62.63	0.297459	-1.000000
61	61	Y	H	-	1	0	B	3.70	0.015527	B	3.70	0.015527	B	0.00	0.000000	B	0.00	0.000000	206.755000
62	62	I	H	-	0	0	B	31.53	0.165991	B	31.53	0.165991	B	4.00	0.021058	B	4.00	0.021058	206.755000
63	63	I	H	-	0	0	E	85.67	0.451013	E	85.67	0.451013	E	84.91	0.447012	E	84.91	0.447012	206.755000
64	64	V	H	-	0	0	B	30.22	0.186267	B	30.22	0.186267	E	16.75	0.103242	E	16.75	0.103242	206.755000
65	65	A	H	-	1	0	B	8.47	0.072766	B	8.47	0.072766	B	0.00	0.000000	B	0.00	0.000000	206.755000
66	66	I	H	-	0	0	B	37.40	0.196894	B	37.40	0.196894	E	15.65	0.082390	E	15.65	0.082390	206.755000
67	67	V	H	-	0	0	E	92.75	0.571684	E	92.75	0.571684	E	96.50	0.594798	E	96.50	0.594798	206.755000
68	68	M	H	-	2	0	B	22.24	0.105628	B	22.24	0.105628	B	7.46	0.035431	B	7.46	0.035431	206.755000
69	69	L	H	-	1	0	B	25.65	0.129552	B	25.65	0.129552	B	0.45	0.002273	B	0.45	0.002273	206.755000
70	70	L	H	-	0	0	E	126.80	0.640436	E	126.80	0.640436	E	111.91	0.565231	E	111.91	0.565231	206.755000
71	71	R	H	-	0	0	E	145.46	0.583567	E	145.46	0.583567	E	128.66	0.516168	E	128.66	0.516168	206.755000
72	72	G	H	-	0	0	B	0.23	0.002741	B	0.23	0.002741	B	0.00	0.000000	B	0.00	0.000000	206.755000
73	73	F	H	-	1	0	B	26.48	0.118590	B	26.48	0.118590	B	8.07	0.036141	B	8.07	0.036141	206.755000
74	74	A	H	-	0	0	E	47.68	0.409622	E	47.68	0.409622	E	39.94	0.343127	E	39.94	0.343127	206.755000
75	75	D	H	-	0	0	B	24.99	0.160842	B	24.99	0.160842	B	6.56	0.042222	B	6.56	0.042222	206.755000
76	76	A	H	-	1	0	B	14.77	0.126890	B	14.77	0.126890	E	10.53	0.090464	E	10.53	0.090464	206.755000
77	77	I	H	-	1	0	E	69.53	0.366044	E	69.53	0.366044	E	49.53	0.260753	E	49.53	0.260753	206.755000
78	78	M	H	-	0	0	E	147.13	0.698789	E	147.13	0.698789	E	141.75	0.673237	E	141.75	0.673237	206.755000
79	79	M	1	-	0	0	B	16.10	0.076466	B	16.10	0.076466	B	1.08	0.005129	B	1.08	0.005129	-1.000000
80	80	R	1	-	0	0	B	38.25	0.153454	B	38.25	0.153454	E	12.78	0.051272	E	12.78	0.051272	-1.000000
81	81	S	1	-	0	0	E	63.44	0.504774	E	63.44	0.504774	E	35.87	0.285407	E	35.87	0.285407	-1.000000
82	82	Q	1	-	0	0	B	34.59	0.182851	B	34.59	0.182851	B	3.78	0.019982	B	3.78	0.019982	-1.000000
83	83	Q	1	-	0	0	B	18.59	0.098271	B	18.59	0.098271	B	6.54	0.034572	B	6.54	0.034572	-1.000000
84	84	A	1	-	0	0	B	18.31	0.157302	B	18.31	0.157302	E	10.32	0.088660	E	10.32	0.088660	-1.000000
85	85	L	1	-	0	0	E	94.04	0.474973	E	94.04	0.474973	E	83.51	0.421789	E	83.51	0.421789	-1.000000
86	86	A	1	-	0	0	E	57.46	0.493643	E	57.46	0.493643	E	55.26	0.474742	E	55.26	0.474742	-1.000000
87	87	S	1	-	0	0	E	83.07	0.660964	E	83.07	0.660964	E	85.80	0.682686	E	85.80	0.682686	-1.000000
88	88	A	1	-	0	0	E	62.31	0.535309	E	62.31	0.535309	E	59.89	0.514519	E	59.89	0.514519	-1.000000
89	89	G	1	-	0	0	E	28.65	0.341437	E	28.65	0.341437	E	24.43	0.291145	E	24.43	0.291145	-1.000000
90	90	E	1	-	0	0	E	168.93	0.902597	E	168.93	0.902597	E	183.97	0.982956	E	183.97	0.982956	-1.000000
91	91	A	1	-	0	0	E	41.42	0.355842	E	41.42	0.355842	E	25.58	0.219759	E	25.58	0.219759	-1.000000
92	92	G	1	-	0	0	E	66.68	0.794661	E	66.68	0.794661	E	71.54	0.852580	E	71.54	0.852580	-1.000000
93	93	F	1	-	0	0	E	85.86	0.384522	E	85.86	0.384522	E	45.98	0.205921	E	45.98	0.205921	-1.000000
94	94	L	1	-	0	0	E	151.18	0.763574	E	151.18	0.763574	E	158.33	0.799687	E	158.33	0.799687	-1.000000
95	95	P	1	-	0	0	E	100.38	0.693232	E	73.75	0.509323	E	115.48	0.797514	E	74.22	0.512569	-1.000000
96	96	P	1	-	0	0	E	64.90	0.448204	B	19.30	0.133287	E	63.02	0.435221	E	7.77	0.053660	-1.000000
97	97	H	1	-	0	0	E	83.25	0.419374	E	74.64	0.376001	E	70.36	0.354441	E	61.29	0.308750	-1.000000
98	98	H	1	-	0	0	E	67.29	0.338975	E	67.29	0.338975	E	61.78	0.311219	E	61.78	0.311219	-1.000000
99	99	Y	1	-	0	0	B	20.45	0.085816	B	19.94	0.083676	B	1.79	0.007512	B	1.79	0.007512	-1.000000
100	100	D	1	-	0	0	B	30.52	0.196434	B	1.54	0.009912	E	18.42	0.118556	B	0.00	0.000000	-1.000000
101	101	Q	1	-	0	0	B	13.24	0.069990	B	13.24	0.069990	B	5.74	0.030343	B	5.74	0.030343	-1.000000
102	102	I	1	-	0	0	E	46.51	0.244854	E	46.51	0.244854	E	22.04	0.116031	E	22.04	0.116031	-1.000000
103	103	F	1	-	0	0	B	41.21	0.184558	B	41.21	0.184558	E	25.17	0.112723	E	25.17	0.112723	-1.000000
104	104	T	1	-	0	0	B	7.89	0.053289	B	5.70	0.038498	B	0.16	0.001081	B	0.00	0.000000	-1.000000
105	105	A	1	-	0	0	B	10.84	0.093127	B	10.84	0.093127	B	1.21	0.010395	B	1.21	0.010395	-1.000000
106	106	H	H	-	1	0	B	31.41	0.158229	B	31.41	0.158229	E	11.67	0.058788	E	11.67	0.058788	265.584000
107	107	G	H	-	0	0	E	17.21	0.205101	E	17.21	0.205101	E	8.80	0.104874	E	8.80	0.104874	265.584000
108	108	V	H	-	0	0	B	11.78	0.072608	B	11.78	0.072608	B	0.00	0.000000	B	0.00	0.000000	265.584000
109	109	I	H	-	0	0	B	15.05	0.079231	B	15.05	0.079231	B	0.12	0.000632	B	0.12	0.000632	265.584000
110	110	M	H	-	0	0	B	40.08	0.190359	B	40.08	0.190359	B	7.41	0.035194	B	7.41	0.035194	265.584000
111	111	I	H	-	0	0	B	32.16	0.169308	B	32.16	0.169308	B	3.92	0.020637	B	3.92	0.020637	265.584000
112	112	F	H	-	0	0	B	14.29	0.063997	B	14.29	0.063997	B	0.02	0.000090	B	0.02	0.000090	265.584000
113	113	F	H	-	1	0	B	4.05	0.018138	B	4.05	0.018138	B	0.00	0.000000	B	0.00	0.000000	265.584000
114	114	V	H	-	3	0	B	8.58	0.052885	B	8.58	0.052885	B	0.15	0.000925	B	0.15	0.000925	265.584000
115	115	A	H	-	0	0	B	18.32	0.157388	B	18.32	0.157388	B	1.09	0.009364	B	1.09	0.009364	265.584000
116	116	M	H	-	0	0	B	7.14	0.033911	B	7.14	0.033911	B	0.00	0.000000	B	0.00	0.000000	265.584000
117	117	P	H	-	1	0	B	2.85	0.019682	B	2.85	0.019682	B	0.00	0.000000	B	0.00	0.000000	265.584000
118	118	F	H	-	1	0	B	10.34	0.046307	B	10.34	0.046307	B	0.00	0.000000	B	0.00	0.000000	265.584000
119	119	V	H	-	1	0	B	0.47	0.002897	B	0.47	0.002897	B	0.00	0.000000	B	0.00	0.000000	265.584000
120	120	I	H	-	2	0	B	1.60	0.008423	B	1.60	0.008423	B	0.00	0.000000	B	0.00	0.000000	265.584000
121	121	G	2	-	0	0	B	0.00	0.000000	B	0.00	0.000000	B	0.00	0.000000	B	0.00	0.000000	-1.000000
122	122	L	2	-	0	0	B	16.89	0.085307	B	16.89	0.085307	B	2.23	0.011263	B	2.23	0.011263	-1.000000
123	123	M	2	-	0	0	B	0.53	0.002517	B	0.53	0.002517	B	0.00	0.000000	B	0.00	0.000000	-1.000000
124	124	N	2	-	0	0	B	3.05	0.018061	B	3.05	0.018061	B	0.00	0.000000	B	0.00	0.000000	-1.000000
125	125	L	2	-	0	0	B	13.41	0.067731	B	13.41	0.067731	B	2.84	0.014344	B	2.84	0.014344	-1.000000
126	126	V	2	-	0	0	B	1.23	0.007581	B	1.23	0.007581	B	0.00	0.000000	B	0.00	0.000000	-1.000000
127	127	V	2	-	0	0	B	1.35	0.008321	B	1.35	0.008321	B	0.00	0.000000	B	0.00	0.000000	-1.000000
128	128	P	2	-	0	0	B	1.13	0.007804	B	1.13	0.007804	B	0.00	0.000000	B	0.00	0.000000	-1.000000
129	129	L	2	-	0	0	B	3.95	0.019951	B	3.95	0.019951	B	0.00	0.000000	B	0.00	0.000000	-1.000000
130	130	Q	2	-	0	0	B	2.93	0.015489	B	2.93	0.015489	B	0.01	0.000053	B	0.01	0.000053	-1.000000
131	131	I	2	-	0	0	B	0.24	0.001263	B	0.24	0.001263	B	0.00	0.000000	B	0.00	0.000000	-1.000000
132	132	G	2	-	0	0	B	13.94	0.166130	B	13.94	0.166130	E	9.30	0.110833	E	9.30	0.110833	-1.000000
133	133	A	2	-	0	0	B	13.42	0.115292	B	13.42	0.115292	E	6.12	0.052577	E	6.12	0.052577	-1.000000
134	134	R	2	-	0	0	E	202.76	0.813448	E	202.76	0.813448	E	229.43	0.920445	E	229.43	0.920445	-1.000000
135	135	D	2	-	0	0	E	53.23	0.342602	E	53.23	0.342602	E	35.64	0.229388	E	35.64	0.229388	-1.000000
136	136	V	2	-	0	0	B	11.14	0.068664	B	11.14	0.068664	B	3.17	0.019539	B	3.17	0.019539	-1.000000
137	137	A	2	-	0	0	E	31.15	0.267612	E	24.42	0.209794	E	29.32	0.251890	E	15.64	0.134364	-1.000000
138	138	F	2	-	0	0	E	86.64	0.388016	B	28.13	0.125980	E	87.24	0.390703	B	9.32	0.041739	-1.000000
139	139	P	2	-	0	0	E	82.69	0.571064	E	82.69	0.571064	E	79.78	0.550967	E	76.60	0.529006	-1.000000
140	140	F	2	-	0	0	E	152.50	0.682968	E	152.50	0.682968	E	163.44	0.731963	E	163.44	0.731963	-1.000000
141	141	L	2	-	0	0	E	68.77	0.347341	E	67.73	0.342088	E	58.87	0.297338	E	44.15	0.222991	-1.000000
142	142	N	2	-	0	0	B	4.61	0.027299	B	4.61	0.027299	B	0.00	0.000000	B	0.00	0.000000	-1.000000
143	143	N	2	-	0	0	B	20.29	0.120152	B	20.29	0.120152	E	10.89	0.064487	E	10.89	0.064487	-1.000000
144	144	L	H	-	0	0	E	51.10	0.258094	E	51.10	0.258094	E	45.62	0.230416	E	45.62	0.230416	348.971000
145	145	S	H	-	2	0	B	1.28	0.010185	B	1.28	0.010185	B	0.00	0.000000	B	0.00	0.000000	348.971000
146	146	F	H	-	0	0	B	11.53	0.051637	B	11.53	0.051637	B	4.69	0.021004	B	4.69	0.021004	348.971000
147	147	W	H	-	0	0	E	125.04	0.471102	E	125.04	0.471102	E	130.17	0.490430	E	130.17	0.490430	348.971000
148	148	F	H	-	1	0	E	60.28	0.269963	E	60.28	0.269963	E	51.99	0.232836	E	51.99	0.232836	348.971000
149	149	T	H	-	0	0	B	4.20	0.028367	B	4.20	0.028367	B	0.00	0.000000	B	0.00	0.000000	348.971000
150	150	V	H	-	0	0	B	26.43	0.162907	B	26.43	0.162907	E	15.33	0.094490	E	15.33	0.094490	348.971000
151	151	V	H	-	1	0	E	59.38	0.366001	E	59.38	0.366001	E	53.93	0.332409	E	53.93	0.332409	348.971000
152	152	G	H	-	1	0	B	0.00	0.000000	B	0.00	0.000000	B	0.00	0.000000	B	0.00	0.000000	348.971000
153	153	V	H	-	0	0	B	21.14	0.130301	B	21.14	0.130301	E	17.12	0.105523	E	17.12	0.105523	348.971000
154	154	I	H	-	0	0	E	123.88	0.652172	E	123.88	0.652172	E	133.95	0.705186	E	133.95	0.705186	348.971000
155	155	L	H	-	1	0	B	30.11	0.152078	B	30.11	0.152078	E	24.22	0.122329	E	24.22	0.122329	348.971000
156	156	V	H	-	1	0	B	15.72	0.096893	B	15.72	0.096893	B	0.00	0.000000	B	0.00	0.000000	348.971000
157	157	N	H	-	0	0	E	75.14	0.444958	E	75.14	0.444958	E	59.04	0.349618	E	59.04	0.349618	348.971000
158	158	V	H	-	0	0	E	53.60	0.330375	E	53.60	0.330375	E	51.24	0.315828	E	51.24	0.315828	348.971000
159	159	S	1	-	0	0	B	0.67	0.005331	B	0.67	0.005331	B	0.00	0.000000	B	0.00	0.000000	-1.000000
160	160	L	1	-	0	0	E	60.74	0.306783	E	60.74	0.306783	E	35.24	0.177989	E	35.24	0.177989	-1.000000
161	161	G	1	-	0	0	E	64.44	0.767966	E	64.44	0.767966	E	75.81	0.903468	E	75.81	0.903468	-1.000000
162	162	V	1	-	0	0	E	97.28	0.599606	E	97.28	0.599606	E	103.66	0.638930	E	103.66	0.638930	-1.000000
163	163	G	1	-	0	0	E	25.51	0.304016	E	25.51	0.304016	E	19.91	0.237278	E	19.91	0.237278	-1.000000
164	164	E	1	-	0	0	E	105.73	0.564918	E	105.73	0.564918	E	98.67	0.527196	E	98.67	0.527196	-1.000000
165	165	F	1	-	0	0	B	12.88	0.057683	B	12.88	0.057683	B	2.84	0.012719	B	2.84	0.012719	-1.000000
166	166	A	1	-	0	0	B	6.04	0.051890	B	6.04	0.051890	B	0.26	0.002234	B	0.26	0.002234	-1.000000
167	167	Q	1	-	0	0	E	70.68	0.373632	E	41.06	0.217053	E	52.83	0.279273	E	22.65	0.119734	-1.000000
168	168	T	1	-	0	0	B	11.18	0.075510	B	6.29	0.042483	B	2.19	0.014791	B	0.00	0.000000	-1.000000
169	169	G	1	-	0	0	B	7.05	0.084019	B	7.05	0.084019	B	0.66	0.007866	B	0.66	0.007866	-1.000000
170	170	W	1	-	0	0	B	37.09	0.139741	B	37.09	0.139741	B	9.68	0.036470	B	9.68	0.036470	-1.000000
171	171	L	1	-	0	0	B	11.50	0.058084	B	11.50	0.058084	B	0.69	0.003485	B	0.69	0.003485	-1.000000
172	172	A	1	-	0	0	B	1.48	0.012715	B	1.48	0.012715	B	0.00	0.000000	B	0.00	0.000000	-1.000000
173	173	Y	1	-	0	0	E	60.92	0.255644	B	23.89	0.100252	E	47.12	0.197734	B	7.16	0.030046	-1.000000
174	174	P	1	-	0	0	B	15.54	0.107320	B	7.67	0.052970	E	8.39	0.057942	B	2.50	0.017265	-1.000000
175	175	P	1	-	0	0	E	62.29	0.430180	B	24.75	0.170925	E	49.19	0.339710	E	9.37	0.064710	-1.000000
176	176	L	1	-	0	0	E	106.89	0.539876	B	31.28	0.157988	E	107.43	0.542603	E	16.44	0.083034	-1.000000
177	177	S	1	-	0	0	B	1.94	0.015436	B	1.94	0.015436	B	0.00	0.000000	B	0.00	0.000000	-1.000000
178	178	G	1	-	0	0	E	41.56	0.495293	E	41.56	0.495293	E	25.44	0.303182	E	25.44	0.303182	-1.000000
179	179	I	1	-	0	0	E	126.00	0.663332	E	117.06	0.616267	E	133.49	0.702764	E	109.63	0.577152	-1.000000
180	180	E	1	-	0	0	E	51.57	0.275540	E	51.57	0.275540	E	37.90	0.202501	E	37.90	0.202501	-1.000000
181	181	Y	1	-	0	0	E	188.84	0.792446	E	188.84	0.792446	E	205.39	0.861897	E	199.90	0.838859	-1.000000
182	182	S	1	-	0	0	E	116.70	0.928549	E	116.70	0.928549	E	127.90	1.000000	E	127.90	1.000000	-1.000000
183	183	P	1	-	0	0	E	108.17	0.747030	E	108.17	0.747030	E	119.31	0.823964	E	119.31	0.823964	-1.000000
184	184	G	1	-	0	0	B	15.30	0.182338	B	15.30	0.182338	E	6.05	0.072101	E	6.05	0.072101	-1.000000
185	185	V	1	-	0	0	E	76.89	0.473928	E	76.89	0.473928	E	70.13	0.432261	E	70.13	0.432261	-1.000000
186	186	G	1	-	0	0	B	7.25	0.086402	B	7.25	0.086402	B	1.21	0.014420	B	1.21	0.014420	-1.000000
187	187	V	1	-	0	0	B	0.00	0.000000	B	0.00	0.000000	B	0.00	0.000000	B	0.00	0.000000	-1.000000
188	188	D	1	-	0	0	E	37.14	0.239042	E	37.14	0.239042	E	15.91	0.102401	E	15.91	0.102401	-1.000000
189	189	Y	1	-	0	0	E	57.07	0.239488	E	57.07	0.239488	E	50.85	0.213386	E	50.85	0.213386	-1.000000
190	190	W	H	-	0	0	B	12.27	0.046229	B	12.27	0.046229	B	0.00	0.000000	B	0.00	0.000000	186.401000
191	191	I	H	-	1	0	B	6.48	0.034114	B	6.48	0.034114	B	0.08	0.000421	B	0.08	0.000421	186.401000
192	192	W	H	-	0	0	E	125.23	0.471818	E	125.23	0.471818	E	106.92	0.402833	E	106.92	0.402833	186.401000
193	193	S	H	-	3	0	B	2.40	0.019096	B	2.40	0.019096	B	0.00	0.000000	B	0.00	0.000000	186.401000
194	194	L	H	-	0	0	B	8.52	0.043032	B	8.52	0.043032	B	0.12	0.000606	B	0.12	0.000606	186.401000
195	195	Q	H	-	1	0	B	34.12	0.180367	B	34.12	0.180367	E	22.22	0.117460	E	22.22	0.117460	186.401000
196	196	L	H	-	1	0	E	65.76	0.332138	E	65.76	0.332138	E	54.35	0.274509	E	54.35	0.274509	186.401000
197	197	S	H	-	0	0	B	9.45	0.075191	B	9.45	0.075191	B	0.00	0.000000	B	0.00	0.000000	186.401000
198	198	G	H	-	0	0	B	5.20	0.061971	B	5.20	0.061971	B	0.00	0.000000	B	0.00	0.000000	186.401000
199	199	I	H	-	0	0	E	83.74	0.440853	E	83.74	0.440853	E	76.61	0.403317	E	71.14	0.374520	186.401000
200	200	G	H	-	1	0	B	0.00	0.000000	B	0.00	0.000000	B	0.00	0.000000	B	0.00	0.000000	186.401000
201	201	T	H	-	2	0	B	2.37	0.016007	B	2.37	0.016007	B	0.00	0.000000	B	0.00	0.000000	186.401000
202	202	T	H	-	1	0	E	30.73	0.207551	B	15.65	0.105700	E	18.75	0.126638	B	1.57	0.010604	186.401000
203	203	L	H	-	1	0	B	37.91	0.191474	B	18.18	0.091823	E	29.18	0.147381	B	2.69	0.013587	186.401000
204	204	T	H	-	2	0	B	2.07	0.013981	B	2.07	0.013981	B	0.00	0.000000	B	0.00	0.000000	186.401000
205	205	G	H	-	2	0	B	0.00	0.000000	B	0.00	0.000000	B	0.00	0.000000	B	0.00	0.000000	186.401000
206	206	I	H	-	0	1	E	72.92	0.383890	B	11.02	0.058015	E	61.42	0.323348	B	0.19	0.001000	186.401000
207	207	N	2	-	0	0	B	3.43	0.020311	B	3.43	0.020311	B	0.00	0.000000	B	0.00	0.000000	-1.000000
208	208	F	2	-	0	0	B	4.09	0.018317	B	4.09	0.018317	B	0.00	0.000000	B	0.00	0.000000	-1.000000
209	209	F	2	-	0	0	E	57.12	0.255811	B	21.33	0.095526	E	55.27	0.247526	E	18.43	0.082538	-1.000000
210	210	V	2	-	0	0	E	39.97	0.246363	B	2.54	0.015656	E	27.40	0.168886	B	0.00	0.000000	-1.000000
211	211	T	2	-	0	0	B	1.66	0.011212	B	1.66	0.011212	B	0.00	0.000000	B	0.00	0.000000	-1.000000
212	212	I	2	-	0	0	B	1.71	0.009002	B	1.71	0.009002	B	0.00	0.000000	B	0.00	0.000000	-1.000000
213	213	L	2	-	0	0	E	99.09	0.500480	E	75.54	0.381534	E	98.53	0.497651	E	65.96	0.333148	-1.000000
214	214	K	2	-	0	0	E	158.73	0.765001	E	67.90	0.327245	E	182.42	0.879175	E	54.77	0.263965	-1.000000
215	215	M	2	-	0	0	E	62.07	0.294799	E	55.88	0.265400	E	55.86	0.265305	E	38.24	0.181620	-1.000000
216	216	R	2	-	0	0	B	40.93	0.164206	B	40.93	0.164206	E	31.56	0.126615	E	31.56	0.126615	-1.000000
217	217	A	2	-	0	0	E	28.41	0.244072	E	28.41	0.244072	E	21.59	0.185481	E	21.59	0.185481	-1.000000
218	218	P	2	-	0	0	E	130.66	0.902348	E	130.66	0.902348	E	154.26	1.000000	E	154.26	1.000000	-1.000000
219	219	G	2	-	0	0	E	68.79	0.819807	E	68.79	0.819807	E	76.37	0.910142	E	76.37	0.910142	-1.000000
220	220	M	2	-	0	0	B	34.56	0.164142	B	34.56	0.164142	E	26.45	0.125623	E	26.45	0.125623	-1.000000
221	221	T	2	-	0	0	E	67.62	0.456707	E	67.62	0.456707	E	77.07	0.520532	E	77.07	0.520532	-1.000000
222	222	M	2	-	0	0	E	65.62	0.311660	E	65.62	0.311660	E	62.56	0.297127	E	62.56	0.297127	-1.000000
223	223	F	2	-	0	0	E	120.79	0.540956	E	120.79	0.540956	E	116.83	0.523221	E	116.83	0.523221	-1.000000
224	224	K	2	-	0	0	E	116.27	0.560364	E	116.27	0.560364	E	129.77	0.625428	E	129.77	0.625428	-1.000000
225	225	M	2	-	0	0	B	0.41	0.001947	B	0.41	0.001947	B	0.00	0.000000	B	0.00	0.000000	-1.000000
226	226	P	2	-	0	0	B	20.70	0.142956	B	20.70	0.142956	E	12.45	0.085981	E	12.45	0.085981	-1.000000
227	227	V	2	-	0	0	E	33.97	0.209381	E	33.97	0.209381	E	10.76	0.066321	E	10.76	0.066321	-1.000000
228	228	F	2	-	0	0	B	0.11	0.000493	B	0.11	0.000493	B	0.00	0.000000	B	0.00	0.000000	-1.000000
229	229	T	2	-	0	0	B	0.00	0.000000	B	0.00	0.000000	B	0.00	0.000000	B	0.00	0.000000	-1.000000
230	230	W	2	-	0	0	B	40.64	0.153116	B	40.64	0.153116	E	25.17	0.094831	E	25.17	0.094831	-1.000000
231	231	A	2	-	0	0	B	2.57	0.022079	B	2.57	0.022079	B	0.00	0.000000	B	0.00	0.000000	-1.000000
232	232	S	2	-	0	0	B	0.06	0.000477	B	0.06	0.000477	B	0.00	0.000000	B	0.00	0.000000	-1.000000
233	233	L	2	-	0	0	B	14.89	0.075206	B	14.89	0.075206	B	8.53	0.043083	B	8.53	0.043083	-1.000000
234	234	C	H	-	2	0	B	11.84	0.083687	B	11.84	0.083687	B	6.13	0.043328	B	6.13	0.043328	239.677000
235	235	A	H	-	3	0	B	0.00	0.000000	B	0.00	0.000000	B	0.00	0.000000	B	0.00	0.000000	239.677000
236	236	N	H	-	1	0	B	0.26	0.001540	B	0.26	0.001540	B	0.00	0.000000	B	0.00	0.000000	239.677000
237	237	V	H	-	0	0	E	48.86	0.301159	E	48.19	0.297029	E	42.75	0.263499	E	40.64	0.250493	239.677000
238	238	L	H	-	1	0	B	2.15	0.010859	B	2.15	0.010859	B	0.10	0.000505	B	0.10	0.000505	239.677000
239	239	I	H	-	2	0	B	0.67	0.003527	B	0.67	0.003527	B	0.00	0.000000	B	0.00	0.000000	239.677000
240	240	I	H	-	1	1	E	52.61	0.276968	B	5.68	0.029903	E	45.35	0.238747	B	0.41	0.002158	239.677000
241	241	A	H	-	0	0	E	65.22	0.560309	E	41.62	0.357560	E	65.24	0.560481	E	12.76	0.109622	239.677000
242	242	S	H	-	2	0	B	0.65	0.005172	B	0.65	0.005172	B	0.00	0.000000	B	0.00	0.000000	239.677000
243	243	F	H	-	1	0	B	16.01	0.071700	B	16.01	0.071700	B	0.00	0.000000	B	0.00	0.000000	239.677000
244	244	P	H	-	0	1	E	57.72	0.398619	B	4.98	0.034392	E	54.09	0.373550	B	0.00	0.000000	239.677000
245	245	I	H	-	1	0	E	47.21	0.248539	B	13.68	0.072019	E	36.00	0.189524	B	0.16	0.000842	239.677000
246	246	L	H	-	1	0	B	8.71	0.043992	B	8.71	0.043992	B	0.13	0.000657	B	0.13	0.000657	239.677000
247	247	T	H	-	0	0	E	43.02	0.290558	E	36.19	0.244428	E	26.77	0.180805	E	15.87	0.107186	239.677000
248	248	V	H	-	0	3	E	83.60	0.515286	B	2.35	0.014485	E	88.42	0.544995	B	0.00	0.000000	239.677000
249	249	T	H	-	1	0	B	0.00	0.000000	B	0.00	0.000000	B	0.00	0.000000	B	0.00	0.000000	239.677000
250	250	V	H	-	2	0	B	1.39	0.008568	B	1.39	0.008568	B	0.00	0.000000	B	0.00	0.000000	239.677000
251	251	A	H	-	0	0	E	43.38	0.372680	E	43.38	0.372680	E	39.08	0.335739	E	34.22	0.293986	239.677000
252	252	L	1	-	0	0	B	21.01	0.106116	B	5.32	0.026870	E	13.66	0.068993	B	1.19	0.006010	-1.000000
253	253	L	1	-	0	0	B	7.00	0.035355	B	7.00	0.035355	B	0.49	0.002475	B	0.49	0.002475	-1.000000
254	254	T	1	-	0	0	E	33.37	0.225382	E	33.37	0.225382	E	14.71	0.099352	E	14.71	0.099352	-1.000000
255	255	L	1	-	0	0	E	60.77	0.306935	E	48.64	0.245669	E	61.67	0.311480	E	40.04	0.202232	-1.000000
256	256	D	1	-	0	0	B	26.35	0.169595	B	26.35	0.169595	E	12.69	0.081676	E	12.69	0.081676	-1.000000
257	257	R	1	-	0	0	B	43.97	0.176402	B	43.97	0.176402	E	19.82	0.079515	E	19.82	0.079515	-1.000000
258	258	Y	1	-	0	0	E	161.88	0.679312	E	161.88	0.679312	E	166.79	0.699916	E	166.79	0.699916	-1.000000
259	259	L	1	-	0	0	E	105.63	0.533512	E	98.41	0.497045	E	118.03	0.596141	E	104.81	0.529370	-1.000000
260	260	G	1	-	0	0	E	46.87	0.558575	E	39.20	0.467167	E	48.68	0.580145	E	39.62	0.472173	-1.000000
261	261	T	1	-	0	0	E	43.94	0.296772	B	21.09	0.142442	E	42.15	0.284682	B	6.26	0.042280	-1.000000
262	262	H	1	-	0	0	E	72.96	0.367538	B	30.82	0.155257	E	67.44	0.339731	E	24.77	0.124780	-1.000000
263	263	F	1	-	0	0	E	89.56	0.401093	B	13.23	0.059250	E	87.43	0.391554	B	0.00	0.000000	-1.000000
264	264	F	1	-	0	0	B	9.84	0.044068	B	8.52	0.038157	B	0.75	0.003359	B	0.75	0.003359	-1.000000
265	265	T	1	-	0	0	E	35.53	0.239970	E	35.53	0.239970	E	30.61	0.206741	E	30.61	0.206741	-1.000000
266	266	N	1	-	0	0	E	108.19	0.640670	B	31.86	0.188666	E	103.88	0.615148	E	13.17	0.077989	-1.000000
267	267	D	1	-	0	0	E	120.10	0.772993	E	51.77	0.333205	E	139.24	0.896183	E	40.81	0.262663	-1.000000
268	268	M	1	-	0	0	E	152.37	0.723676	E	95.89	0.455426	E	176.00	0.835906	E	82.53	0.391973	-1.000000
269	269	G	1	-	0	0	E	68.30	0.813967	E	37.30	0.444524	E	75.47	0.899416	E	25.38	0.302467	-1.000000
270	270	G	1	-	0	0	B	8.24	0.098200	B	0.82	0.009772	E	5.49	0.065427	B	0.00	0.000000	-1.000000
271	271	N	1	-	0	0	E	46.27	0.273998	B	26.88	0.159176	E	39.86	0.236040	E	13.28	0.078640	-1.000000
272	272	M	1	-	0	0	E	79.60	0.378057	B	6.40	0.030397	E	73.63	0.349703	B	0.00	0.000000	-1.000000
273	273	M	1	-	0	0	E	119.58	0.567941	B	11.74	0.055759	E	114.83	0.545381	B	1.17	0.005557	-1.000000
274	274	M	1	-	0	0	E	88.62	0.420898	B	5.91	0.028069	E	90.61	0.430349	B	0.00	0.000000	-1.000000
275	275	Y	1	-	0	0	B	0.86	0.003609	B	0.86	0.003609	B	0.00	0.000000	B	0.00	0.000000	-1.000000
276	276	I	1	-	0	0	B	10.66	0.056120	B	0.96	0.005054	B	4.28	0.022532	B	0.00	0.000000	-1.000000
277	277	N	1	-	0	0	E	34.36	0.203470	B	2.93	0.017351	E	30.32	0.179546	B	0.00	0.000000	-1.000000
278	278	L	1	-	0	0	B	37.76	0.190717	B	0.18	0.000909	E	31.11	0.157129	B	0.00	0.000000	-1.000000
279	279	I	H	-	1	0	B	2.83	0.014899	B	2.83	0.014899	B	0.00	0.000000	B	0.00	0.000000	224.717000
280	280	W	H	-	1	0	B	32.69	0.123163	B	32.69	0.123163	B	12.82	0.048301	B	12.82	0.048301	224.717000
281	281	A	H	-	1	0	B	13.36	0.114777	B	8.93	0.076718	B	5.28	0.045361	B	0.39	0.003351	224.717000
282	282	W	H	-	3	0	B	3.55	0.013375	B	3.55	0.013375	B	0.00	0.000000	B	0.00	0.000000	224.717000
283	283	G	H	-	0	0	B	0.99	0.011798	B	0.99	0.011798	B	0.00	0.000000	B	0.00	0.000000	224.717000
284	284	H	H	-	1	0	B	12.68	0.063876	B	12.68	0.063876	B	9.19	0.046295	B	9.19	0.046295	224.717000
285	285	P	H	-	1	0	B	0.60	0.004144	B	0.60	0.004144	B	0.00	0.000000	B	0.00	0.000000	224.717000
286	286	E	H	-	0	0	B	6.73	0.035959	B	6.73	0.035959	B	0.00	0.000000	B	0.00	0.000000	224.717000
287	287	V	H	-	0	0	E	74.37	0.458395	E	74.37	0.458395	E	40.81	0.251541	E	40.81	0.251541	224.717000
288	288	Y	H	-	1	0	B	26.78	0.112379	B	26.78	0.112379	E	20.39	0.085564	E	20.39	0.085564	224.717000
289	289	I	H	-	3	0	B	6.86	0.036115	B	6.86	0.036115	B	0.00	0.000000	B	0.00	0.000000	224.717000
290	290	L	H	-	1	0	B	12.67	0.063993	B	12.67	0.063993	B	0.37	0.001869	B	0.37	0.001869	224.717000
291	291	I	H	-	1	0	B	20.16	0.106133	B	20.16	0.106133	B	9.19	0.048381	B	9.19	0.048381	224.717000
292	292	L	H	-	1	0	B	1.13	0.005707	B	1.13	0.005707	B	0.00	0.000000	B	0.00	0.000000	224.717000
293	293	P	H	-	2	0	B	0.29	0.002003	B	0.29	0.002003	B	0.00	0.000000	B	0.00	0.000000	224.717000
294	294	V	H	-	1	0	B	1.24	0.007643	B	1.24	0.007643	B	0.00	0.000000	B	0.00	0.000000	224.717000
295	295	F	H	-	0	0	B	12.63	0.056563	B	12.63	0.056563	B	1.96	0.008778	B	1.96	0.008778	224.717000
296	296	G	2	-	0	0	B	0.00	0.000000	B	0.00	0.000000	B	0.00	0.000000	B	0.00	0.000000	-1.000000
297	297	V	2	-	0	0	B	0.37	0.002281	B	0.37	0.002281	B	0.00	0.000000	B	0.00	0.000000	-1.000000
298	298	F	2	-	0	0	B	5.00	0.022392	B	5.00	0.022392	B	0.00	0.000000	B	0.00	0.000000	-1.000000
299	299	S	2	-	0	0	B	1.34	0.010662	B	1.34	0.010662	B	0.00	0.000000	B	0.00	0.000000	-1.000000
300	300	E	2	-	0	0	B	13.96	0.074589	B	13.96	0.074589	B	5.27	0.028158	B	5.27	0.028158	-1.000000
301	301	I	2	-	0	0	B	0.19	0.001000	B	0.19	0.001000	B	0.00	0.000000	B	0.00	0.000000	-1.000000
302	302	A	2	-	0	0	B	5.05	0.043385	B	5.05	0.043385	B	0.00	0.000000	B	0.00	0.000000	-1.000000
303	303	A	2	-	0	0	B	18.49	0.158849	B	18.49	0.158849	E	8.47	0.072766	E	8.47	0.072766	-1.000000
304	304	T	2	-	0	0	B	2.28	0.015399	B	2.28	0.015399	B	0.07	0.000473	B	0.07	0.000473	-1.000000
305	305	F	2	-	0	0	B	10.71	0.047965	B	10.71	0.047965	B	0.00	0.000000	B	0.00	0.000000	-1.000000
306	306	S	2	-	0	0	B	0.25	0.001989	B	0.25	0.001989	B	0.00	0.000000	B	0.00	0.000000	-1.000000
307	307	R	2	-	0	0	E	80.66	0.323598	E	55.74	0.223622	E	67.03	0.268916	E	44.11	0.176964	-1.000000
308	308	K	2	-	0	0	E	52.86	0.254759	B	25.56	0.123187	E	40.82	0.196732	B	4.15	0.020001	-1.000000
309	309	R	2	-	0	0	E	169.51	0.680053	E	152.63	0.612333	E	176.64	0.708658	E	125.66	0.504132	-1.000000
310	310	L	2	-	0	0	B	22.49	0.113592	B	22.49	0.113592	B	8.54	0.043133	B	7.95	0.040154	-1.000000
311	311	F	2	-	0	0	E	104.52	0.468091	B	28.13	0.125980	E	108.75	0.487035	B	6.72	0.030095	-1.000000
312	312	G	2	-	0	0	E	16.87	0.201049	B	6.66	0.079371	E	13.39	0.159576	B	0.17	0.002026	-1.000000
313	313	Y	2	-	0	0	E	91.03	0.381997	E	90.65	0.380403	E	76.84	0.322451	E	60.80	0.255141	-1.000000
314	314	T	2	-	0	0	E	74.94	0.506146	E	74.46	0.502904	E	72.98	0.492908	E	52.37	0.353708	-1.000000
315	315	S	2	-	0	0	E	58.34	0.464195	B	17.95	0.142823	E	56.23	0.447406	E	7.46	0.059357	-1.000000
316	316	L	2	-	0	0	B	13.63	0.068842	B	13.63	0.068842	B	1.95	0.009849	B	1.95	0.009849	-1.000000
317	317	V	2	-	0	0	B	9.54	0.058802	B	9.54	0.058802	B	1.11	0.006842	B	1.11	0.006842	-1.000000
318	318	W	2	-	0	0	E	167.90	0.632582	E	167.90	0.632582	E	176.21	0.663891	E	176.21	0.663891	-1.000000
319	319	A	H	-	2	0	B	4.05	0.034794	B	4.05	0.034794	B	0.32	0.002749	B	0.32	0.002749	290.095000
320	320	T	H	-	1	0	B	8.76	0.059165	B	8.76	0.059165	B	0.48	0.003242	B	0.48	0.003242	290.095000
321	321	V	H	-	0	0	E	52.35	0.322670	E	52.35	0.322670	E	49.30	0.303871	E	49.30	0.303871	290.095000
322	322	C	H	-	0	0	E	51.52	0.364150	E	51.52	0.364150	E	48.95	0.345985	E	48.95	0.345985	290.095000
323	323	I	H	-	1	0	B	9.54	0.050224	B	9.54	0.050224	B	1.57	0.008265	B	1.57	0.008265	290.095000
324	324	T	H	-	1	0	B	22.19	0.149872	B	22.19	0.149872	E	14.18	0.095772	E	14.18	0.095772	290.095000
325	325	V	H	-	0	0	E	94.28	0.581114	E	94.28	0.581114	E	92.61	0.570821	E	92.61	0.570821	290.095000
326	326	L	H	-	1	0	E	62.01	0.313198	E	62.01	0.313198	E	52.98	0.267589	E	52.98	0.267589	290.095000
327	327	S	H	-	1	0	B	0.00	0.000000	B	0.00	0.000000	B	0.00	0.000000	B	0.00	0.000000	290.095000
328	328	F	H	-	0	0	E	63.64	0.285011	E	44.90	0.201084	E	51.46	0.230463	E	16.63	0.074477	290.095000
329	329	I	H	-	1	0	E	80.46	0.423585	E	68.11	0.358568	E	76.98	0.405265	E	46.68	0.245749	290.095000
330	330	V	H	-	3	0	B	0.00	0.000000	B	0.00	0.000000	B	0.00	0.000000	B	0.00	0.000000	290.095000
331	331	W	H	-	2	0	B	45.11	0.169957	B	5.23	0.019705	E	43.52	0.163967	B	0.00	0.000000	290.095000
332	332	L	1	-	0	0	B	21.23	0.107228	B	10.42	0.052629	E	13.29	0.067125	B	0.00	0.000000	-1.000000
333	333	H	1	-	0	0	E	41.59	0.209511	E	41.59	0.209511	E	22.75	0.114604	E	22.75	0.114604	-1.000000
334	334	H	1	-	0	0	E	42.09	0.212030	E	42.09	0.212030	E	23.94	0.120598	E	23.94	0.120598	-1.000000
335	335	F	1	-	0	0	B	17.88	0.080075	B	13.22	0.059206	B	4.97	0.022258	B	0.00	0.000000	-1.000000
336	336	F	1	-	0	0	B	13.75	0.061579	B	12.70	0.056877	B	0.95	0.004255	B	0.00	0.000000	-1.000000
337	337	T	1	-	0	0	E	80.39	0.542956	B	8.52	0.057544	E	79.76	0.538701	B	1.98	0.013373	-1.000000
338	338	M	1	-	0	0	E	60.84	0.288957	B	14.79	0.070245	E	46.62	0.221420	B	2.23	0.010591	-1.000000
339	339	G	1	-	0	0	E	59.89	0.713741	B	9.29	0.110714	E	60.75	0.723990	B	1.31	0.015612	-1.000000
340	340	A	1	-	0	0	E	28.06	0.241065	B	9.54	0.081959	E	19.70	0.169244	B	0.42	0.003608	-1.000000
341	341	G	1	-	0	0	E	33.22	0.395900	E	18.49	0.220355	E	35.06	0.417829	E	8.62	0.102729	-1.000000
342	342	A	1	-	0	0	E	94.51	0.811942	E	26.33	0.226203	E	109.51	0.940808	E	7.54	0.064777	-1.000000
343	343	N	1	-	0	0	E	119.10	0.705276	E	118.65	0.702611	E	136.14	0.806182	E	126.76	0.750637	-1.000000
344	344	V	1	-	0	0	E	60.63	0.373706	B	17.01	0.104845	E	62.71	0.386526	E	10.53	0.064904	-1.000000
345	345	N	1	-	0	0	B	14.31	0.084740	B	2.35	0.013916	B	5.08	0.030082	B	0.00	0.000000	-1.000000
346	346	A	1	-	0	0	E	31.95	0.274485	B	18.17	0.156100	E	27.26	0.234192	E	9.50	0.081615	-1.000000
347	347	F	1	-	0	0	E	122.79	0.549913	E	111.28	0.498365	E	131.92	0.590801	E	108.38	0.485378	-1.000000
348	348	F	1	-	0	0	B	13.15	0.058892	B	2.07	0.009270	B	7.88	0.035290	B	0.00	0.000000	-1.000000
349	349	G	1	-	0	0	B	0.08	0.000953	B	0.08	0.000953	B	0.00	0.000000	B	0.00	0.000000	-1.000000
350	350	I	H	-	0	0	E	83.88	0.441590	E	53.84	0.283443	E	88.53	0.466070	E	47.13	0.248118	8.125000
351	351	T	H	-	2	0	B	26.73	0.180535	B	26.73	0.180535	E	16.65	0.112454	E	16.65	0.112454	8.125000
352	352	T	H	-	1	0	B	29.46	0.198973	B	29.46	0.198973	E	15.28	0.103201	E	15.28	0.103201	8.125000
353	353	M	H	-	0	1	E	66.95	0.317977	B	5.11	0.024270	E	59.96	0.284778	B	0.00	0.000000	8.125000
354	354	I	H	-	0	0	E	85.14	0.448223	E	74.74	0.393472	E	84.33	0.443959	E	70.54	0.371361	8.125000
355	355	I	H	-	1	0	B	16.62	0.087497	B	16.62	0.087497	B	8.22	0.043275	B	8.22	0.043275	8.125000
356	356	A	H	-	0	0	E	41.47	0.356271	E	31.66	0.271993	E	30.85	0.265034	E	17.29	0.148540	8.125000
357	357	I	H	-	0	1	E	121.44	0.639326	E	44.21	0.232745	E	133.31	0.701816	E	25.99	0.136825	8.125000
358	358	P	H	-	1	0	B	12.77	0.088191	B	12.77	0.088191	B	5.10	0.035221	B	5.10	0.035221	8.125000
359	359	T	H	-	0	0	E	46.50	0.314062	E	46.50	0.314062	E	28.60	0.193165	E	28.60	0.193165	8.125000
360	360	G	H	-	0	0	E	19.96	0.237874	B	15.79	0.188178	E	14.20	0.169229	E	5.95	0.070909	8.125000
361	361	V	H	-	1	0	E	36.45	0.224667	B	11.17	0.068849	E	28.21	0.173878	B	4.24	0.026134	8.125000
362	362	K	H	-	1	0	B	7.80	0.037592	B	7.80	0.037592	B	0.00	0.000000	B	0.00	0.000000	8.125000
363	363	I	H	-	0	0	B	20.43	0.107555	B	3.98	0.020953	E	9.78	0.051487	B	0.16	0.000842	8.125000
364	364	F	H	-	0	1	E	122.09	0.546778	B	18.74	0.083927	E	132.57	0.593712	B	1.76	0.007882	8.125000
365	365	N	2	-	0	0	B	11.57	0.068514	B	3.66	0.021673	B	7.31	0.043288	B	0.00	0.000000	-1.000000
366	366	W	2	-	0	0	B	4.53	0.017067	B	4.53	0.017067	B	0.00	0.000000	B	0.00	0.000000	-1.000000
367	367	L	2	-	0	0	E	67.03	0.338552	B	8.78	0.044346	E	64.36	0.325067	B	1.83	0.009243	-1.000000
368	368	F	2	-	0	0	E	110.13	0.493215	E	50.13	0.224506	E	104.32	0.467195	E	25.03	0.112096	-1.000000
369	369	T	2	-	0	0	B	1.22	0.008240	B	1.22	0.008240	B	0.00	0.000000	B	0.00	0.000000	-1.000000
370	370	M	2	-	0	0	E	47.59	0.226027	B	6.84	0.032486	E	39.36	0.186939	B	0.02	0.000095	-1.000000
371	371	Y	2	-	0	0	E	182.68	0.766597	E	168.30	0.706253	E	197.41	0.828410	E	151.56	0.636005	-1.000000
372	372	Q	2	-	0	0	E	140.27	0.741502	E	91.15	0.481842	E	156.93	0.829571	E	80.94	0.427869	-1.000000
373	373	G	2	-	0	0	E	27.48	0.327494	B	0.42	0.005005	E	28.62	0.341080	B	0.00	0.000000	-1.000000
374	374	R	2	-	0	0	E	185.63	0.744724	B	46.00	0.184546	E	207.18	0.831180	E	45.22	0.181417	-1.000000
375	375	I	2	-	0	0	E	40.03	0.210740	B	1.39	0.007318	E	29.64	0.156041	B	0.00	0.000000	-1.000000
376	376	V	2	-	0	0	B	30.79	0.189781	B	30.79	0.189781	E	19.46	0.119946	E	14.66	0.090360	-1.000000
377	377	F	2	-	0	0	E	127.18	0.569573	E	57.17	0.256035	E	132.51	0.593444	E	45.25	0.202651	-1.000000
378	378	H	2	-	0	0	E	83.72	0.421742	E	83.72	0.421742	E	80.48	0.405420	E	80.48	0.405420	-1.000000
379	379	S	2	-	0	0	B	7.87	0.062619	B	7.87	0.062619	B	0.18	0.001432	B	0.18	0.001432	-1.000000
380	380	A	2	-	0	0	B	0.24	0.002062	B	0.24	0.002062	B	0.00	0.000000	B	0.00	0.000000	-1.000000
381	381	M	2	-	0	0	B	6.29	0.029874	B	0.14	0.000665	B	1.58	0.007504	B	0.00	0.000000	-1.000000
382	382	L	2	-	0	0	B	21.44	0.108288	B	21.44	0.108288	E	13.85	0.069953	E	13.85	0.069953	-1.000000
383	383	W	2	-	0	0	B	15.65	0.058963	B	15.65	0.058963	B	0.96	0.003617	B	0.96	0.003617	-1.000000
384	384	T	2	-	0	0	B	0.58	0.003917	B	0.58	0.003917	B	0.00	0.000000	B	0.00	0.000000	-1.000000
385	385	I	H	-	0	0	E	63.39	0.333719	B	25.42	0.133825	E	56.70	0.298500	E	14.92	0.078547	103.097000
386	386	G	H	-	0	0	B	3.10	0.036944	B	3.10	0.036944	B	0.35	0.004171	B	0.35	0.004171	103.097000
387	387	F	H	-	0	0	B	5.28	0.023646	B	5.28	0.023646	B	0.00	0.000000	B	0.00	0.000000	103.097000
388	388	I	H	-	0	0	B	30.16	0.158779	B	3.07	0.016162	E	19.24	0.101290	B	0.00	0.000000	103.097000
389	389	V	H	-	0	0	E	77.27	0.476270	E	36.34	0.223989	E	74.44	0.458826	E	22.17	0.136649	103.097000
390	390	T	H	-	1	0	B	1.28	0.008645	B	1.28	0.008645	B	0.00	0.000000	B	0.00	0.000000	103.097000
391	391	F	H	-	1	0	B	22.32	0.099960	B	22.32	0.099960	E	11.28	0.050517	E	11.28	0.050517	103.097000
392	392	S	H	-	0	1	E	50.33	0.400461	B	17.11	0.136139	E	42.34	0.336887	B	3.74	0.029758	103.097000
393	393	V	H	-	1	0	B	31.11	0.191753	B	19.53	0.120377	E	22.84	0.140779	B	4.48	0.027613	103.097000
394	394	G	H	-	1	0	B	0.40	0.004767	B	0.40	0.004767	B	0.00	0.000000	B	0.00	0.000000	103.097000
395	395	G	H	-	0	0	E	28.17	0.335717	E	28.17	0.335717	E	14.81	0.176499	E	14.81	0.176499	103.097000
396	396	M	H	-	0	2	E	121.26	0.575920	E	55.69	0.264498	E	125.72	0.597103	E	39.31	0.186701	103.097000
397	397	T	H	-	1	0	B	8.08	0.054572	B	7.82	0.052816	B	2.02	0.013643	B	1.62	0.010942	103.097000
398	398	G	H	-	1	0	E	25.83	0.307830	E	25.83	0.307830	E	17.55	0.209153	E	17.55	0.209153	103.097000
399	399	V	H	-	0	0	E	81.84	0.504438	E	46.35	0.285688	E	72.41	0.446314	E	17.41	0.107310	103.097000
400	400	L	H	-	0	0	E	93.11	0.470276	B	12.69	0.064094	E	92.68	0.468104	B	0.00	0.000000	103.097000
401	401	L	1	-	0	0	B	24.21	0.122279	B	24.21	0.122279	B	9.14	0.046164	B	9.14	0.046164	-1.000000
402	402	A	1	-	0	0	B	5.58	0.047938	B	5.58	0.047938	B	0.39	0.003351	B	0.39	0.003351	-1.000000
403	403	V	1	-	0	0	E	71.02	0.437747	B	13.62	0.083950	E	76.59	0.472078	B	0.00	0.000000	-1.000000
404	404	P	1	-	0	0	E	33.74	0.233011	B	0.14	0.000967	E	28.95	0.199931	B	0.00	0.000000	-1.000000
405	405	G	1	-	0	0	E	39.45	0.470147	B	12.43	0.148135	E	39.97	0.476344	B	1.87	0.022286	-1.000000
406	406	A	1	-	0	0	E	37.76	0.324399	B	0.33	0.002835	E	33.52	0.287973	B	0.00	0.000000	-1.000000
407	407	D	1	-	0	0	B	9.34	0.060115	B	9.34	0.060115	B	0.33	0.002124	B	0.33	0.002124	-1.000000
408	408	F	1	-	0	0	E	117.76	0.527386	B	13.53	0.060594	E	117.56	0.526490	B	0.00	0.000000	-1.000000
409	409	V	1	-	0	0	E	119.07	0.733913	B	7.74	0.047707	E	118.33	0.729352	B	0.00	0.000000	-1.000000
410	410	L	1	-	0	0	B	17.71	0.089449	B	6.65	0.033588	B	9.27	0.046821	B	0.00	0.000000	-1.000000
411	411	H	1	-	0	0	E	50.47	0.254244	B	31.94	0.160899	E	21.40	0.107803	B	3.88	0.019546	-1.000000
412	412	N	1	-	0	0	E	57.55	0.340795	B	22.91	0.135666	E	49.75	0.294605	B	5.76	0.034109	-1.000000
413	413	S	1	-	0	0	B	6.41	0.051003	B	2.94	0.023393	B	3.41	0.027132	B	0.00	0.000000	-1.000000
414	414	L	1	-	0	0	B	7.98	0.040305	B	7.98	0.040305	B	0.75	0.003788	B	0.75	0.003788	-1.000000
415	415	F	1	-	0	0	B	9.40	0.042098	B	9.40	0.042098	B	6.73	0.030140	B	5.66	0.025348	-1.000000
416	416	L	1	-	0	0	B	35.15	0.177534	B	35.15	0.177534	E	19.03	0.096116	E	19.03	0.096116	-1.000000
417	417	I	1	-	0	0	B	29.47	0.155146	B	29.47	0.155146	E	18.77	0.098815	E	18.77	0.098815	-1.000000
418	418	A	H	-	1	0	B	0.75	0.006443	B	0.75	0.006443	B	0.00	0.000000	B	0.00	0.000000	68.603000
419	419	H	H	-	2	0	B	35.33	0.177976	B	35.33	0.177976	E	33.86	0.170571	E	33.86	0.170571	68.603000
420	420	F	H	-	0	0	E	54.76	0.245242	E	54.76	0.245242	E	29.55	0.132339	E	29.55	0.132339	68.603000
421	421	H	H	-	0	0	B	37.29	0.187849	B	37.29	0.187849	E	18.81	0.094756	E	18.81	0.094756	68.603000
422	422	N	H	-	2	0	B	1.36	0.008054	B	1.36	0.008054	B	0.00	0.000000	B	0.00	0.000000	68.603000
423	423	V	H	-	0	0	B	30.08	0.185404	B	30.08	0.185404	E	19.43	0.119761	E	19.43	0.119761	68.603000
424	424	I	H	-	0	0	E	54.49	0.286865	E	54.49	0.286865	E	10.05	0.052909	E	10.05	0.052909	68.603000
425	425	I	H	-	0	0	B	25.27	0.133035	B	25.27	0.133035	B	5.32	0.028007	B	5.32	0.028007	68.603000
426	426	G	H	-	1	0	B	0.12	0.001430	B	0.12	0.001430	B	0.00	0.000000	B	0.00	0.000000	68.603000
427	427	G	H	-	1	0	B	0.00	0.000000	B	0.00	0.000000	B	0.00	0.000000	B	0.00	0.000000	68.603000
428	428	V	H	-	2	0	B	7.06	0.043516	B	7.06	0.043516	B	0.85	0.005239	B	0.85	0.005239	68.603000
429	429	V	H	-	0	0	B	25.28	0.155819	B	25.28	0.155819	B	0.67	0.004130	B	0.67	0.004130	68.603000
430	430	F	H	-	0	0	B	2.18	0.009763	B	2.18	0.009763	B	0.00	0.000000	B	0.00	0.000000	68.603000
431	431	G	H	-	1	0	B	4.70	0.056012	B	4.70	0.056012	B	0.00	0.000000	B	0.00	0.000000	68.603000
432	432	C	H	-	1	0	E	34.92	0.246819	E	34.92	0.246819	B	0.78	0.005513	B	0.78	0.005513	68.603000
433	433	F	H	-	0	0	B	10.13	0.045367	B	10.13	0.045367	B	0.00	0.000000	B	0.00	0.000000	68.603000
434	434	A	2	-	0	0	B	4.53	0.038918	B	4.53	0.038918	B	0.00	0.000000	B	0.00	0.000000	-1.000000
435	435	G	2	-	0	0	B	0.00	0.000000	B	0.00	0.000000	B	0.00	0.000000	B	0.00	0.000000	-1.000000
436	436	M	2	-	0	0	B	20.13	0.095607	B	20.13	0.095607	B	1.62	0.007694	B	1.62	0.007694	-1.000000
437	437	T	2	-	0	0	B	15.90	0.107389	B	15.90	0.107389	B	1.13	0.007632	B	1.13	0.007632	-1.000000
438	438	Y	2	-	0	0	B	7.72	0.032396	B	7.72	0.032396	B	0.00	0.000000	B	0.00	0.000000	-1.000000
439	439	W	2	-	0	0	B	7.22	0.027202	B	7.22	0.027202	B	2.42	0.009118	B	2.42	0.009118	-1.000000
440	440	W	2	-	0	0	B	26.76	0.100821	B	26.76	0.100821	B	10.59	0.039899	B	10.59	0.039899	-1.000000
441	441	P	2	-	0	0	B	18.61	0.128522	B	18.61	0.128522	B	1.92	0.013260	B	1.92	0.013260	-1.000000
442	442	K	2	-	0	0	B	4.25	0.020483	B	4.25	0.020483	B	0.00	0.000000	B	0.00	0.000000	-1.000000
443	443	A	2	-	0	0	E	24.97	0.214519	E	24.97	0.214519	E	11.30	0.097079	E	11.30	0.097079	-1.000000
444	444	F	2	-	0	0	E	46.03	0.206144	E	46.03	0.206144	E	34.11	0.152761	E	34.11	0.152761	-1.000000
445	445	G	2	-	0	0	B	1.22	0.014539	B	1.22	0.014539	B	0.00	0.000000	B	0.00	0.000000	-1.000000
446	446	F	2	-	0	0	B	3.48	0.015585	B	3.48	0.015585	B	0.43	0.001926	B	0.43	0.001926	-1.000000
447	447	K	2	-	0	0	E	75.92	0.365897	E	75.92	0.365897	E	35.19	0.169599	E	35.19	0.169599	-1.000000
448	448	L	2	-	0	0	B	33.10	0.167180	B	33.10	0.167180	B	6.84	0.034547	B	6.84	0.034547	-1.000000
449	449	N	2	-	0	0	E	59.56	0.352697	E	59.56	0.352697	E	39.26	0.232487	E	39.26	0.232487	-1.000000
450	450	E	2	-	0	0	E	52.13	0.278532	E	52.13	0.278532	E	46.13	0.246474	E	46.13	0.246474	-1.000000
451	451	T	2	-	0	0	E	71.66	0.483993	E	71.66	0.483993	E	73.61	0.497163	E	73.61	0.497163	-1.000000
452	452	W	2	-	0	0	E	103.39	0.389534	E	103.39	0.389534	E	100.47	0.378532	E	100.47	0.378532	-1.000000
453	453	G	2	-	0	0	B	13.77	0.164104	B	13.77	0.164104	B	1.77	0.021094	B	1.77	0.021094	-1.000000
454	454	K	2	-	0	0	E	84.66	0.408020	E	84.66	0.408020	E	86.08	0.414863	E	86.08	0.414863	-1.000000
455	455	R	H	-	0	0	E	124.60	0.499880	E	124.60	0.499880	E	130.31	0.522787	E	130.31	0.522787	308.995000
456	456	A	H	-	1	0	B	7.93	0.068127	B	7.93	0.068127	B	0.02	0.000172	B	0.02	0.000172	308.995000
457	457	F	H	-	0	0	B	8.59	0.038470	B	8.59	0.038470	B	2.83	0.012674	B	2.83	0.012674	308.995000
458	458	W	H	-	0	0	E	148.93	0.561111	E	148.93	0.561111	E	159.88	0.602366	E	159.88	0.602366	308.995000
459	459	F	H	-	1	0	E	84.74	0.379506	E	84.74	0.379506	E	83.33	0.373192	E	83.33	0.373192	308.995000
460	460	W	H	-	0	0	B	8.49	0.031987	B	8.49	0.031987	B	0.00	0.000000	B	0.00	0.000000	308.995000
461	461	I	H	-	0	0	B	31.00	0.163201	B	31.00	0.163201	E	18.72	0.098552	E	18.72	0.098552	308.995000
462	462	I	H	-	0	0	E	71.19	0.374783	E	71.19	0.374783	E	69.40	0.365359	E	69.40	0.365359	308.995000
463	463	G	H	-	2	0	B	0.00	0.000000	B	0.00	0.000000	B	0.00	0.000000	B	0.00	0.000000	308.995000
464	464	F	H	-	0	0	B	4.52	0.020243	B	4.52	0.020243	B	0.00	0.000000	B	0.00	0.000000	308.995000
465	465	F	H	-	0	0	E	57.31	0.256662	E	57.31	0.256662	E	51.03	0.228537	E	51.03	0.228537	308.995000
466	466	V	H	-	1	0	E	55.35	0.341161	E	55.35	0.341161	E	53.38	0.329019	E	53.38	0.329019	308.995000
467	467	A	H	-	2	0	B	0.57	0.004897	B	0.57	0.004897	B	0.00	0.000000	B	0.00	0.000000	308.995000
468	468	F	H	-	1	0	B	24.86	0.111335	B	24.86	0.111335	E	16.78	0.075149	E	16.78	0.075149	308.995000
469	469	M	H	-	0	0	E	88.62	0.420898	E	88.62	0.420898	E	86.78	0.412159	E	86.02	0.408549	308.995000
470	470	P	1	-	0	0	B	10.26	0.070856	B	10.26	0.070856	B	6.02	0.041575	B	6.02	0.041575	-1.000000
471	471	L	1	-	0	0	B	1.89	0.009546	B	1.89	0.009546	B	0.00	0.000000	B	0.00	0.000000	-1.000000
472	472	Y	1	-	0	0	B	32.93	0.138187	B	32.93	0.138187	E	21.46	0.090055	E	21.46	0.090055	-1.000000
473	473	A	1	-	0	0	E	29.31	0.251804	B	5.75	0.049399	E	25.43	0.218471	B	1.36	0.011684	-1.000000
474	474	L	1	-	0	0	B	0.00	0.000000	B	0.00	0.000000	B	0.00	0.000000	B	0.00	0.000000	-1.000000
475	475	G	1	-	0	0	B	0.95	0.011322	B	0.95	0.011322	B	0.00	0.000000	B	0.00	0.000000	-1.000000
476	476	F	1	-	0	0	E	144.53	0.647275	B	31.30	0.140176	E	150.23	0.672802	E	15.67	0.070178	-1.000000
477	477	M	1	-	0	0	E	71.12	0.337782	B	10.35	0.049157	E	69.13	0.328331	B	4.15	0.019710	-1.000000
478	478	G	1	-	0	0	E	41.91	0.499464	B	4.56	0.054344	E	37.34	0.445001	B	0.33	0.003933	-1.000000
479	479	M	1	-	0	0	B	10.42	0.049489	B	8.28	0.039326	B	1.86	0.008834	B	0.10	0.000475	-1.000000
480	480	T	1	-	0	0	E	82.40	0.556531	B	6.23	0.042078	E	88.46	0.597460	B	0.20	0.001351	-1.000000
481	481	R	1	-	0	0	E	56.46	0.226510	B	36.51	0.146474	E	27.82	0.111610	B	12.02	0.048223	-1.000000
482	482	R	1	-	0	0	E	89.27	0.358140	B	38.95	0.156263	E	55.22	0.221536	B	11.76	0.047180	-1.000000
483	483	L	1	-	0	0	E	61.80	0.312137	B	8.26	0.041719	E	59.73	0.301682	B	0.02	0.000101	-1.000000
484	484	S	1	-	0	0	E	33.38	0.265595	E	25.38	0.201941	E	12.82	0.102005	E	8.69	0.069144	-1.000000
485	485	Q	1	-	0	0	E	114.89	0.607337	E	71.51	0.378020	E	107.12	0.566263	E	53.89	0.284876	-1.000000
486	486	Q	1	-	0	0	B	25.28	0.133636	B	13.57	0.071734	E	11.19	0.059153	B	0.70	0.003700	-1.000000
487	487	I	1	-	0	0	E	133.68	0.703764	E	122.23	0.643485	E	151.91	0.799737	E	120.35	0.633588	-1.000000
488	488	D	1	-	0	0	E	53.86	0.346656	E	44.48	0.286284	E	56.13	0.361267	E	39.91	0.256871	-1.000000
489	489	P	1	-	0	0	E	102.47	0.707666	E	102.47	0.707666	E	111.93	0.772997	E	111.93	0.772997	-1.000000
490	490	Q	1	-	0	0	E	98.85	0.522546	E	62.77	0.331818	E	108.61	0.574140	E	49.95	0.264048	-1.000000
491	491	F	1	-	0	0	B	19.36	0.086703	B	17.16	0.076851	E	12.50	0.055981	B	4.81	0.021541	-1.000000
492	492	H	1	-	0	0	E	40.33	0.203164	E	40.33	0.203164	E	25.73	0.129616	E	25.73	0.129616	-1.000000
493	493	T	1	-	0	0	E	78.86	0.532622	E	71.95	0.485952	E	83.47	0.563758	E	70.08	0.473322	-1.000000
494	494	M	1	-	0	0	E	55.41	0.263168	B	26.50	0.125861	E	56.27	0.267252	E	18.03	0.085633	-1.000000
495	495	L	1	-	0	0	B	3.09	0.015607	B	3.09	0.015607	B	0.00	0.000000	B	0.00	0.000000	-1.000000
496	496	M	1	-	0	0	E	92.57	0.439658	E	92.57	0.439658	E	94.79	0.450202	E	94.79	0.450202	-1.000000
497	497	I	1	-	0	0	E	71.51	0.376467	E	71.51	0.376467	E	73.45	0.386681	E	73.45	0.386681	-1.000000
498	498	A	1	-	0	0	B	0.65	0.005584	B	0.65	0.005584	B	0.00	0.000000	B	0.00	0.000000	-1.000000
499	499	A	1	-	0	0	B	17.49	0.150258	B	17.49	0.150258	E	9.56	0.082131	E	9.56	0.082131	-1.000000
500	500	S	H	-	0	0	E	49.05	0.390277	E	49.05	0.390277	E	43.95	0.349698	E	43.95	0.349698	341.795000
501	501	G	H	-	3	0	B	0.72	0.008581	B	0.72	0.008581	B	0.00	0.000000	B	0.00	0.000000	341.795000
502	502	A	H	-	1	0	B	20.70	0.177835	B	20.70	0.177835	E	5.87	0.050430	E	5.87	0.050430	341.795000
503	503	V	H	-	0	0	E	93.37	0.575505	E	93.37	0.575505	E	95.42	0.588141	E	95.42	0.588141	341.795000
504	504	L	H	-	1	0	E	53.16	0.268498	E	53.16	0.268498	E	49.37	0.249356	E	49.37	0.249356	341.795000
505	505	I	H	-	1	0	B	16.25	0.085549	B	16.25	0.085549	B	3.65	0.019216	B	3.65	0.019216	341.795000
506	506	A	H	-	1	0	B	14.01	0.120361	B	14.01	0.120361	E	6.99	0.060052	E	6.99	0.060052	341.795000
507	507	L	H	-	0	0	E	92.25	0.465933	E	92.25	0.465933	E	93.13	0.470377	E	93.13	0.470377	341.795000
508	508	G	H	-	0	0	B	2.20	0.026219	B	2.20	0.026219	B	0.00	0.000000	B	0.00	0.000000	341.795000
509	509	I	H	-	1	0	B	14.95	0.078705	B	14.95	0.078705	B	0.11	0.000579	B	0.11	0.000579	341.795000
510	510	L	H	-	0	0	E	101.06	0.510430	E	101.06	0.510430	E	91.47	0.461993	E	91.47	0.461993	341.795000
511	511	C	H	-	1	0	B	24.53	0.173381	B	24.53	0.173381	E	14.58	0.103053	E	14.58	0.103053	341.795000
512	512	L	H	-	0	0	B	20.63	0.104197	B	20.63	0.104197	B	2.28	0.011516	B	2.28	0.011516	341.795000
513	513	V	H	-	0	0	E	54.31	0.334751	E	54.31	0.334751	E	28.84	0.177761	E	28.84	0.177761	341.795000
514	514	I	H	-	0	0	E	108.41	0.570729	E	108.41	0.570729	E	107.88	0.567939	E	107.88	0.567939	341.795000
515	515	Q	2	-	0	0	B	13.63	0.072052	B	13.63	0.072052	B	0.30	0.001586	B	0.30	0.001586	-1.000000
516	516	M	2	-	0	0	B	21.88	0.103918	B	21.88	0.103918	E	11.39	0.054096	E	11.39	0.054096	-1.000000
517	517	Y	2	-	0	0	E	131.47	0.551700	E	131.47	0.551700	E	134.37	0.563869	E	134.37	0.563869	-1.000000
518	518	V	2	-	0	0	E	70.04	0.431706	E	70.04	0.431706	E	53.82	0.331731	E	53.82	0.331731	-1.000000
519	519	S	2	-	0	0	B	10.17	0.080920	B	10.17	0.080920	B	2.86	0.022756	B	2.86	0.022756	-1.000000
520	520	I	2	-	0	0	E	64.28	0.338405	E	64.28	0.338405	E	55.83	0.293919	E	55.83	0.293919	-1.000000
521	521	R	2	-	0	0	E	175.88	0.705609	E	175.88	0.705609	E	192.36	0.771724	E	192.36	0.771724	-1.000000
522	522	D	2	-	0	0	E	92.62	0.596125	E	92.62	0.596125	E	101.58	0.653794	E	101.58	0.653794	-1.000000
523	523	R	2	-	0	0	E	122.62	0.491936	E	122.62	0.491936	E	120.69	0.484193	E	120.69	0.484193	-1.000000
524	524	D	2	-	0	0	E	133.28	0.857823	E	133.28	0.857823	E	135.93	0.874879	E	135.93	0.874879	-1.000000
525	525	Q	2	-	0	0	E	65.29	0.345139	E	65.29	0.345139	E	56.20	0.297087	E	56.20	0.297087	-1.000000
526	526	N	2	-	0	0	E	52.19	0.309054	E	52.19	0.309054	E	26.04	0.154201	E	26.04	0.154201	-1.000000
527	527	R	2	-	0	0	E	210.77	0.845583	E	210.77	0.845583	E	235.16	0.943433	E	235.16	0.943433	-1.000000
528	528	D	2	-	0	0	E	95.80	0.616593	E	95.80	0.616593	E	91.65	0.589882	E	91.65	0.589882	-1.000000
529	529	L	2	-	0	0	E	103.46	0.522552	E	103.46	0.522552	E	105.10	0.530835	E	105.10	0.530835	-1.000000
530	530	T	2	-	0	0	E	63.53	0.429083	E	63.53	0.429083	E	53.11	0.358706	E	53.11	0.358706	-1.000000
531	531	G	2	-	0	0	E	62.40	0.743654	E	62.40	0.743654	E	42.64	0.508164	E	42.64	0.508164	-1.000000
532	532	D	2	-	0	0	B	19.87	0.127888	B	19.87	0.127888	B	4.88	0.031409	B	4.88	0.031409	-1.000000
533	533	P	2	-	0	0	E	44.42	0.306768	E	44.42	0.306768	E	33.92	0.234254	E	33.92	0.234254	-1.000000
534	534	W	2	-	0	0	E	204.47	0.770364	E	186.21	0.701567	E	217.93	0.821076	E	185.43	0.698629	-1.000000
535	535	G	2	-	0	0	E	18.72	0.223096	E	18.72	0.223096	E	5.60	0.066738	E	5.60	0.066738	-1.000000
536	536	G	2	-	0	0	B	10.91	0.130020	B	10.91	0.130020	B	3.06	0.036468	B	3.06	0.036468	-1.000000
537	537	R	2	-	0	0	E	153.35	0.615221	E	153.35	0.615221	E	150.71	0.604630	E	150.71	0.604630	-1.000000
538	538	T	2	-	0	0	B	27.05	0.182696	B	27.05	0.182696	E	14.75	0.099622	E	14.75	0.099622	-1.000000
539	539	L	2	-	0	0	E	80.05	0.404313	E	80.05	0.404313	E	77.35	0.390676	E	77.35	0.390676	-1.000000
540	540	E	2	-	0	0	B	1.49	0.007961	B	1.49	0.007961	B	0.00	0.000000	B	0.00	0.000000	-1.000000
541	541	W	2	-	0	0	B	19.92	0.075051	B	19.92	0.075051	B	2.43	0.009155	B	2.43	0.009155	-1.000000
542	542	A	2	-	0	0	E	69.66	0.598454	E	69.66	0.598454	E	69.85	0.600086	E	69.85	0.600086	-1.000000
543	543	T	2	-	0	0	B	9.78	0.066054	B	9.78	0.066054	B	6.34	0.042820	B	6.34	0.042820	-1.000000
544	544	S	2	-	0	0	E	45.37	0.360996	E	45.37	0.360996	E	45.91	0.365293	E	45.91	0.365293	-1.000000
545	545	S	2	-	0	0	E	27.91	0.222072	E	27.91	0.222072	E	9.40	0.074793	E	9.40	0.074793	-1.000000
546	546	P	2	-	0	0	E	68.38	0.472238	E	68.38	0.472238	E	52.01	0.359185	E	52.01	0.359185	-1.000000
547	547	P	2	-	0	0	B	14.55	0.100483	B	14.55	0.100483	B	2.27	0.015677	B	2.27	0.015677	-1.000000
548	548	P	2	-	0	0	E	79.40	0.548343	E	79.40	0.548343	E	85.19	0.588329	E	85.19	0.588329	-1.000000
549	549	F	2	-	0	0	E	143.83	0.644140	E	143.83	0.644140	E	140.82	0.630660	E	140.82	0.630660	-1.000000
550	550	Y	2	-	0	0	E	211.23	0.886404	E	211.23	0.886404	E	229.64	0.963659	E	229.64	0.963659	-1.000000
551	551	N	2	-	0	0	B	6.97	0.041274	B	6.97	0.041274	B	2.10	0.012436	B	2.10	0.012436	-1.000000
552	552	F	2	-	0	0	E	84.59	0.378835	E	84.59	0.378835	E	81.72	0.365981	E	81.72	0.365981	-1.000000
553	553	A	U	R	0	0	-	-1.00	-1.000000	-	-1.00	-1.000000	-	-1.00	-1.000000	-	-1.00	-1.000000	-1.000000
554	554	V	U	R	0	0	-	-1.00	-1.000000	-	-1.00	-1.000000	-	-1.00	-1.000000	-	-1.00	-1.000000	-1.000000
555	555	V	U	R	0	0	-	-1.00	-1.000000	-	-1.00	-1.000000	-	-1.00	-1.000000	-	-1.00	-1.000000	-1.000000
556	556	P	U	R	0	0	-	-1.00	-1.000000	-	-1.00	-1.000000	-	-1.00	-1.000000	-	-1.00	-1.000000	-1.000000
557	557	H	U	R	0	0	-	-1.00	-1.000000	-	-1.00	-1.000000	-	-1.00	-1.000000	-	-1.00	-1.000000	-1.000000
558	558	V	U	R	0	0	-	-1.00	-1.000000	-	-1.00	-1.000000	-	-1.00	-1.000000	-	-1.00	-1.000000	-1.000000
559	559	H	U	R	0	0	-	-1.00	-1.000000	-	-1.00	-1.000000	-	-1.00	-1.000000	-	-1.00	-1.000000	-1.000000
560	560	E	U	R	0	0	-	-1.00	-1.000000	-	-1.00	-1.000000	-	-1.00	-1.000000	-	-1.00	-1.000000	-1.000000
561	561	R	U	R	0	0	-	-1.00	-1.000000	-	-1.00	-1.000000	-	-1.00	-1.000000	-	-1.00	-1.000000	-1.000000
562	562	D	U	R	0	0	-	-1.00	-1.000000	-	-1.00	-1.000000	-	-1.00	-1.000000	-	-1.00	-1.000000	-1.000000
563	563	A	U	R	0	0	-	-1.00	-1.000000	-	-1.00	-1.000000	-	-1.00	-1.000000	-	-1.00	-1.000000	-1.000000
564	564	F	U	R	0	0	-	-1.00	-1.000000	-	-1.00	-1.000000	-	-1.00	-1.000000	-	-1.00	-1.000000	-1.000000
565	565	W	U	R	0	0	-	-1.00	-1.000000	-	-1.00	-1.000000	-	-1.00	-1.000000	-	-1.00	-1.000000	-1.000000
566	566	E	U	R	0	0	-	-1.00	-1.000000	-	-1.00	-1.000000	-	-1.00	-1.000000	-	-1.00	-1.000000	-1.000000
567	567	M	U	R	0	0	-	-1.00	-1.000000	-	-1.00	-1.000000	-	-1.00	-1.000000	-	-1.00	-1.000000	-1.000000
568	568	K	U	R	0	0	-	-1.00	-1.000000	-	-1.00	-1.000000	-	-1.00	-1.000000	-	-1.00	-1.000000	-1.000000
569	569	E	U	R	0	0	-	-1.00	-1.000000	-	-1.00	-1.000000	-	-1.00	-1.000000	-	-1.00	-1.000000	-1.000000
570	570	K	U	R	0	0	-	-1.00	-1.000000	-	-1.00	-1.000000	-	-1.00	-1.000000	-	-1.00	-1.000000	-1.000000
571	571	G	U	R	0	0	-	-1.00	-1.000000	-	-1.00	-1.000000	-	-1.00	-1.000000	-	-1.00	-1.000000	-1.000000
572	572	E	U	R	0	0	-	-1.00	-1.000000	-	-1.00	-1.000000	-	-1.00	-1.000000	-	-1.00	-1.000000	-1.000000
573	573	A	U	R	0	0	-	-1.00	-1.000000	-	-1.00	-1.000000	-	-1.00	-1.000000	-	-1.00	-1.000000	-1.000000
574	574	Y	U	R	0	0	-	-1.00	-1.000000	-	-1.00	-1.000000	-	-1.00	-1.000000	-	-1.00	-1.000000	-1.000000
575	575	K	U	R	0	0	-	-1.00	-1.000000	-	-1.00	-1.000000	-	-1.00	-1.000000	-	-1.00	-1.000000	-1.000000
576	576	K	U	R	0	0	-	-1.00	-1.000000	-	-1.00	-1.000000	-	-1.00	-1.000000	-	-1.00	-1.000000	-1.000000
577	577	P	U	R	0	0	-	-1.00	-1.000000	-	-1.00	-1.000000	-	-1.00	-1.000000	-	-1.00	-1.000000	-1.000000
578	578	D	U	R	0	0	-	-1.00	-1.000000	-	-1.00	-1.000000	-	-1.00	-1.000000	-	-1.00	-1.000000	-1.000000
579	579	H	U	R	0	0	-	-1.00	-1.000000	-	-1.00	-1.000000	-	-1.00	-1.000000	-	-1.00	-1.000000	-1.000000
580	580	Y	U	R	0	0	-	-1.00	-1.000000	-	-1.00	-1.000000	-	-1.00	-1.000000	-	-1.00	-1.000000	-1.000000
581	581	E	U	R	0	0	-	-1.00	-1.000000	-	-1.00	-1.000000	-	-1.00	-1.000000	-	-1.00	-1.000000	-1.000000
582	582	E	U	R	0	0	-	-1.00	-1.000000	-	-1.00	-1.000000	-	-1.00	-1.000000	-	-1.00	-1.000000	-1.000000
583	583	I	U	R	0	0	-	-1.00	-1.000000	-	-1.00	-1.000000	-	-1.00	-1.000000	-	-1.00	-1.000000	-1.000000
584	584	H	U	R	0	0	-	-1.00	-1.000000	-	-1.00	-1.000000	-	-1.00	-1.000000	-	-1.00	-1.000000	-1.000000
585	585	M	U	R	0	0	-	-1.00	-1.000000	-	-1.00	-1.000000	-	-1.00	-1.000000	-	-1.00	-1.000000	-1.000000
586	586	P	U	R	0	0	-	-1.00	-1.000000	-	-1.00	-1.000000	-	-1.00	-1.000000	-	-1.00	-1.000000	-1.000000
587	587	K	U	R	0	0	-	-1.00	-1.000000	-	-1.00	-1.000000	-	-1.00	-1.000000	-	-1.00	-1.000000	-1.000000
588	588	N	U	R	0	0	-	-1.00	-1.000000	-	-1.00	-1.000000	-	-1.00	-1.000000	-	-1.00	-1.000000	-1.000000
589	589	S	U	R	0	0	-	-1.00	-1.000000	-	-1.00	-1.000000	-	-1.00	-1.000000	-	-1.00	-1.000000	-1.000000
590	590	G	U	R	0	0	-	-1.00	-1.000000	-	-1.00	-1.000000	-	-1.00	-1.000000	-	-1.00	-1.000000	-1.000000
591	591	A	U	R	0	0	-	-1.00	-1.000000	-	-1.00	-1.000000	-	-1.00	-1.000000	-	-1.00	-1.000000	-1.000000
592	592	G	U	R	0	0	-	-1.00	-1.000000	-	-1.00	-1.000000	-	-1.00	-1.000000	-	-1.00	-1.000000	-1.000000
593	593	I	U	R	0	0	-	-1.00	-1.000000	-	-1.00	-1.000000	-	-1.00	-1.000000	-	-1.00	-1.000000	-1.000000
594	594	V	U	R	0	0	-	-1.00	-1.000000	-	-1.00	-1.000000	-	-1.00	-1.000000	-	-1.00	-1.000000	-1.000000
595	595	I	U	R	0	0	-	-1.00	-1.000000	-	-1.00	-1.000000	-	-1.00	-1.000000	-	-1.00	-1.000000	-1.000000
596	596	A	U	R	0	0	-	-1.00	-1.000000	-	-1.00	-1.000000	-	-1.00	-1.000000	-	-1.00	-1.000000	-1.000000
597	597	A	U	R	0	0	-	-1.00	-1.000000	-	-1.00	-1.000000	-	-1.00	-1.000000	-	-1.00	-1.000000	-1.000000
598	598	F	U	R	0	0	-	-1.00	-1.000000	-	-1.00	-1.000000	-	-1.00	-1.000000	-	-1.00	-1.000000	-1.000000
599	599	S	U	R	0	0	-	-1.00	-1.000000	-	-1.00	-1.000000	-	-1.00	-1.000000	-	-1.00	-1.000000	-1.000000
600	600	T	U	R	0	0	-	-1.00	-1.000000	-	-1.00	-1.000000	-	-1.00	-1.000000	-	-1.00	-1.000000	-1.000000
601	601	I	U	R	0	0	-	-1.00	-1.000000	-	-1.00	-1.000000	-	-1.00	-1.000000	-	-1.00	-1.000000	-1.000000
602	602	F	U	R	0	0	-	-1.00	-1.000000	-	-1.00	-1.000000	-	-1.00	-1.000000	-	-1.00	-1.000000	-1.000000
603	603	G	U	R	0	0	-	-1.00	-1.000000	-	-1.00	-1.000000	-	-1.00	-1.000000	-	-1.00	-1.000000	-1.000000
604	604	F	U	R	0	0	-	-1.00	-1.000000	-	-1.00	-1.000000	-	-1.00	-1.000000	-	-1.00	-1.000000	-1.000000
605	605	A	U	R	0	0	-	-1.00	-1.000000	-	-1.00	-1.000000	-	-1.00	-1.000000	-	-1.00	-1.000000	-1.000000
606	606	M	U	R	0	0	-	-1.00	-1.000000	-	-1.00	-1.000000	-	-1.00	-1.000000	-	-1.00	-1.000000	-1.000000
607	607	I	U	R	0	0	-	-1.00	-1.000000	-	-1.00	-1.000000	-	-1.00	-1.000000	-	-1.00	-1.000000	-1.000000
608	608	W	U	R	0	0	-	-1.00	-1.000000	-	-1.00	-1.000000	-	-1.00	-1.000000	-	-1.00	-1.000000	-1.000000
609	609	H	U	R	0	0	-	-1.00	-1.000000	-	-1.00	-1.000000	-	-1.00	-1.000000	-	-1.00	-1.000000	-1.000000
610	610	I	U	R	0	0	-	-1.00	-1.000000	-	-1.00	-1.000000	-	-1.00	-1.000000	-	-1.00	-1.000000	-1.000000
611	611	W	U	R	0	0	-	-1.00	-1.000000	-	-1.00	-1.000000	-	-1.00	-1.000000	-	-1.00	-1.000000	-1.000000
612	612	W	U	R	0	0	-	-1.00	-1.000000	-	-1.00	-1.000000	-	-1.00	-1.000000	-	-1.00	-1.000000	-1.000000
613	613	L	U	R	0	0	-	-1.00	-1.000000	-	-1.00	-1.000000	-	-1.00	-1.000000	-	-1.00	-1.000000	-1.000000
614	614	A	U	R	0	0	-	-1.00	-1.000000	-	-1.00	-1.000000	-	-1.00	-1.000000	-	-1.00	-1.000000	-1.000000
615	615	I	U	R	0	0	-	-1.00	-1.000000	-	-1.00	-1.000000	-	-1.00	-1.000000	-	-1.00	-1.000000	-1.000000
616	616	V	U	R	0	0	-	-1.00	-1.000000	-	-1.00	-1.000000	-	-1.00	-1.000000	-	-1.00	-1.000000	-1.000000
617	617	G	U	R	0	0	-	-1.00	-1.000000	-	-1.00	-1.000000	-	-1.00	-1.000000	-	-1.00	-1.000000	-1.000000
618	618	F	U	R	0	0	-	-1.00	-1.000000	-	-1.00	-1.000000	-	-1.00	-1.000000	-	-1.00	-1.000000	-1.000000
619	619	A	U	R	0	0	-	-1.00	-1.000000	-	-1.00	-1.000000	-	-1.00	-1.000000	-	-1.00	-1.000000	-1.000000
620	620	G	U	R	0	0	-	-1.00	-1.000000	-	-1.00	-1.000000	-	-1.00	-1.000000	-	-1.00	-1.000000	-1.000000
621	621	M	U	R	0	0	-	-1.00	-1.000000	-	-1.00	-1.000000	-	-1.00	-1.000000	-	-1.00	-1.000000	-1.000000
622	622	I	U	R	0	0	-	-1.00	-1.000000	-	-1.00	-1.000000	-	-1.00	-1.000000	-	-1.00	-1.000000	-1.000000
623	623	I	U	R	0	0	-	-1.00	-1.000000	-	-1.00	-1.000000	-	-1.00	-1.000000	-	-1.00	-1.000000	-1.000000
624	624	T	U	R	0	0	-	-1.00	-1.000000	-	-1.00	-1.000000	-	-1.00	-1.000000	-	-1.00	-1.000000	-1.000000
625	625	W	U	R	0	0	-	-1.00	-1.000000	-	-1.00	-1.000000	-	-1.00	-1.000000	-	-1.00	-1.000000	-1.000000
626	626	I	U	R	0	0	-	-1.00	-1.000000	-	-1.00	-1.000000	-	-1.00	-1.000000	-	-1.00	-1.000000	-1.000000
627	627	V	U	R	0	0	-	-1.00	-1.000000	-	-1.00	-1.000000	-	-1.00	-1.000000	-	-1.00	-1.000000	-1.000000
628	628	K	U	R	0	0	-	-1.00	-1.000000	-	-1.00	-1.000000	-	-1.00	-1.000000	-	-1.00	-1.000000	-1.000000
629	629	S	U	R	0	0	-	-1.00	-1.000000	-	-1.00	-1.000000	-	-1.00	-1.000000	-	-1.00	-1.000000	-1.000000
630	630	F	U	R	0	0	-	-1.00	-1.000000	-	-1.00	-1.000000	-	-1.00	-1.000000	-	-1.00	-1.000000	-1.000000
631	631	D	U	R	0	0	-	-1.00	-1.000000	-	-1.00	-1.000000	-	-1.00	-1.000000	-	-1.00	-1.000000	-1.000000
632	632	E	U	R	0	0	-	-1.00	-1.000000	-	-1.00	-1.000000	-	-1.00	-1.000000	-	-1.00	-1.000000	-1.000000
633	633	D	U	R	0	0	-	-1.00	-1.000000	-	-1.00	-1.000000	-	-1.00	-1.000000	-	-1.00	-1.000000	-1.000000
634	634	V	U	R	0	0	-	-1.00	-1.000000	-	-1.00	-1.000000	-	-1.00	-1.000000	-	-1.00	-1.000000	-1.000000
635	635	D	U	R	0	0	-	-1.00	-1.000000	-	-1.00	-1.000000	-	-1.00	-1.000000	-	-1.00	-1.000000	-1.000000
636	636	Y	U	R	0	0	-	-1.00	-1.000000	-	-1.00	-1.000000	-	-1.00	-1.000000	-	-1.00	-1.000000	-1.000000
637	637	Y	U	R	0	0	-	-1.00	-1.000000	-	-1.00	-1.000000	-	-1.00	-1.000000	-	-1.00	-1.000000	-1.000000
638	638	V	U	R	0	0	-	-1.00	-1.000000	-	-1.00	-1.000000	-	-1.00	-1.000000	-	-1.00	-1.000000	-1.000000
639	639	P	U	R	0	0	-	-1.00	-1.000000	-	-1.00	-1.000000	-	-1.00	-1.000000	-	-1.00	-1.000000	-1.000000
640	640	V	U	R	0	0	-	-1.00	-1.000000	-	-1.00	-1.000000	-	-1.00	-1.000000	-	-1.00	-1.000000	-1.000000
641	641	A	U	R	0	0	-	-1.00	-1.000000	-	-1.00	-1.000000	-	-1.00	-1.000000	-	-1.00	-1.000000	-1.000000
642	642	E	U	R	0	0	-	-1.00	-1.000000	-	-1.00	-1.000000	-	-1.00	-1.000000	-	-1.00	-1.000000	-1.000000
643	643	I	U	R	0	0	-	-1.00	-1.000000	-	-1.00	-1.000000	-	-1.00	-1.000000	-	-1.00	-1.000000	-1.000000
644	644	E	U	R	0	0	-	-1.00	-1.000000	-	-1.00	-1.000000	-	-1.00	-1.000000	-	-1.00	-1.000000	-1.000000
645	645	K	U	R	0	0	-	-1.00	-1.000000	-	-1.00	-1.000000	-	-1.00	-1.000000	-	-1.00	-1.000000	-1.000000
646	646	L	U	R	0	0	-	-1.00	-1.000000	-	-1.00	-1.000000	-	-1.00	-1.000000	-	-1.00	-1.000000	-1.000000
647	647	E	U	R	0	0	-	-1.00	-1.000000	-	-1.00	-1.000000	-	-1.00	-1.000000	-	-1.00	-1.000000	-1.000000
648	648	N	U	R	0	0	-	-1.00	-1.000000	-	-1.00	-1.000000	-	-1.00	-1.000000	-	-1.00	-1.000000	-1.000000
649	649	Q	U	R	0	0	-	-1.00	-1.000000	-	-1.00	-1.000000	-	-1.00	-1.000000	-	-1.00	-1.000000	-1.000000
650	650	H	U	R	0	0	-	-1.00	-1.000000	-	-1.00	-1.000000	-	-1.00	-1.000000	-	-1.00	-1.000000	-1.000000
651	651	F	U	R	0	0	-	-1.00	-1.000000	-	-1.00	-1.000000	-	-1.00	-1.000000	-	-1.00	-1.000000	-1.000000
652	652	D	U	R	0	0	-	-1.00	-1.000000	-	-1.00	-1.000000	-	-1.00	-1.000000	-	-1.00	-1.000000	-1.000000
653	653	E	U	R	0	0	-	-1.00	-1.000000	-	-1.00	-1.000000	-	-1.00	-1.000000	-	-1.00	-1.000000	-1.000000
654	654	I	U	R	0	0	-	-1.00	-1.000000	-	-1.00	-1.000000	-	-1.00	-1.000000	-	-1.00	-1.000000	-1.000000
655	655	T	U	R	0	0	-	-1.00	-1.000000	-	-1.00	-1.000000	-	-1.00	-1.000000	-	-1.00	-1.000000	-1.000000
656	656	K	U	R	0	0	-	-1.00	-1.000000	-	-1.00	-1.000000	-	-1.00	-1.000000	-	-1.00	-1.000000	-1.000000
657	657	A	U	R	0	0	-	-1.00	-1.000000	-	-1.00	-1.000000	-	-1.00	-1.000000	-	-1.00	-1.000000	-1.000000
658	658	G	U	R	0	0	-	-1.00	-1.000000	-	-1.00	-1.000000	-	-1.00	-1.000000	-	-1.00	-1.000000	-1.000000
659	659	L	U	R	0	0	-	-1.00	-1.000000	-	-1.00	-1.000000	-	-1.00	-1.000000	-	-1.00	-1.000000	-1.000000
660	660	K	U	R	0	0	-	-1.00	-1.000000	-	-1.00	-1.000000	-	-1.00	-1.000000	-	-1.00	-1.000000	-1.000000
661	661	N	U	R	0	0	-	-1.00	-1.000000	-	-1.00	-1.000000	-	-1.00	-1.000000	-	-1.00	-1.000000	-1.000000
662	662	G	U	R	0	0	-	-1.00	-1.000000	-	-1.00	-1.000000	-	-1.00	-1.000000	-	-1.00	-1.000000	-1.000000
663	663	N	U	R	0	0	-	-1.00	-1.000000	-	-1.00	-1.000000	-	-1.00	-1.000000	-	-1.00	-1.000000	-1.000000
