# Supplementary material for: Lipid exposure prediction enhances the inference of rotational angles of transmembrane helices
Source: BMC Bioinformatics. 2013 Oct 11;14:304. doi: 10.1186/1471-2105-14-304 (PMC3854514; doi:10.1186/1471-2105-14-304)
Supplement: Additional file 7: Dataset S3 — The representative 110 multi-spanning protein chains used in this work. [file 1471-2105-14-304-S7.zip › S_Dataset_3_experiment/TMexpoDataset/1fftB.profile]

SeqIndex	PDBIndex	AA	Topo	MissingData	IntraChainCTNum	InterChainCTNum	Class14_Chain	ASA14_Chain	RSA14_Chain	Class14_Complete	ASA14_Complete	RSA14_Complete	Class20_Chain	ASA20_Chain	RSA20_Chain	Class20_Complete	ASA20_Complete	RSA20_Complete	RotationalAngleChain360MGC
1	1	M	U	R	0	0	-	-1.00	-1.000000	-	-1.00	-1.000000	-	-1.00	-1.000000	-	-1.00	-1.000000	-1.000000
2	2	R	U	R	0	0	-	-1.00	-1.000000	-	-1.00	-1.000000	-	-1.00	-1.000000	-	-1.00	-1.000000	-1.000000
3	3	L	U	R	0	0	-	-1.00	-1.000000	-	-1.00	-1.000000	-	-1.00	-1.000000	-	-1.00	-1.000000	-1.000000
4	4	R	U	R	0	0	-	-1.00	-1.000000	-	-1.00	-1.000000	-	-1.00	-1.000000	-	-1.00	-1.000000	-1.000000
5	5	K	U	R	0	0	-	-1.00	-1.000000	-	-1.00	-1.000000	-	-1.00	-1.000000	-	-1.00	-1.000000	-1.000000
6	6	Y	U	R	0	0	-	-1.00	-1.000000	-	-1.00	-1.000000	-	-1.00	-1.000000	-	-1.00	-1.000000	-1.000000
7	7	N	U	R	0	0	-	-1.00	-1.000000	-	-1.00	-1.000000	-	-1.00	-1.000000	-	-1.00	-1.000000	-1.000000
8	8	K	U	R	0	0	-	-1.00	-1.000000	-	-1.00	-1.000000	-	-1.00	-1.000000	-	-1.00	-1.000000	-1.000000
9	9	S	U	R	0	0	-	-1.00	-1.000000	-	-1.00	-1.000000	-	-1.00	-1.000000	-	-1.00	-1.000000	-1.000000
10	10	L	U	R	0	0	-	-1.00	-1.000000	-	-1.00	-1.000000	-	-1.00	-1.000000	-	-1.00	-1.000000	-1.000000
11	11	G	U	R	0	0	-	-1.00	-1.000000	-	-1.00	-1.000000	-	-1.00	-1.000000	-	-1.00	-1.000000	-1.000000
12	12	W	U	R	0	0	-	-1.00	-1.000000	-	-1.00	-1.000000	-	-1.00	-1.000000	-	-1.00	-1.000000	-1.000000
13	13	L	U	R	0	0	-	-1.00	-1.000000	-	-1.00	-1.000000	-	-1.00	-1.000000	-	-1.00	-1.000000	-1.000000
14	14	S	U	R	0	0	-	-1.00	-1.000000	-	-1.00	-1.000000	-	-1.00	-1.000000	-	-1.00	-1.000000	-1.000000
15	15	L	U	R	0	0	-	-1.00	-1.000000	-	-1.00	-1.000000	-	-1.00	-1.000000	-	-1.00	-1.000000	-1.000000
16	16	F	U	R	0	0	-	-1.00	-1.000000	-	-1.00	-1.000000	-	-1.00	-1.000000	-	-1.00	-1.000000	-1.000000
17	17	A	U	R	0	0	-	-1.00	-1.000000	-	-1.00	-1.000000	-	-1.00	-1.000000	-	-1.00	-1.000000	-1.000000
18	18	G	U	R	0	0	-	-1.00	-1.000000	-	-1.00	-1.000000	-	-1.00	-1.000000	-	-1.00	-1.000000	-1.000000
19	19	T	U	R	0	0	-	-1.00	-1.000000	-	-1.00	-1.000000	-	-1.00	-1.000000	-	-1.00	-1.000000	-1.000000
20	20	V	U	R	0	0	-	-1.00	-1.000000	-	-1.00	-1.000000	-	-1.00	-1.000000	-	-1.00	-1.000000	-1.000000
21	21	L	U	R	0	0	-	-1.00	-1.000000	-	-1.00	-1.000000	-	-1.00	-1.000000	-	-1.00	-1.000000	-1.000000
22	22	L	U	R	0	0	-	-1.00	-1.000000	-	-1.00	-1.000000	-	-1.00	-1.000000	-	-1.00	-1.000000	-1.000000
23	23	S	U	R	0	0	-	-1.00	-1.000000	-	-1.00	-1.000000	-	-1.00	-1.000000	-	-1.00	-1.000000	-1.000000
24	24	G	U	R	0	0	-	-1.00	-1.000000	-	-1.00	-1.000000	-	-1.00	-1.000000	-	-1.00	-1.000000	-1.000000
25	25	C	U	R	0	0	-	-1.00	-1.000000	-	-1.00	-1.000000	-	-1.00	-1.000000	-	-1.00	-1.000000	-1.000000
26	26	N	U	R	0	0	-	-1.00	-1.000000	-	-1.00	-1.000000	-	-1.00	-1.000000	-	-1.00	-1.000000	-1.000000
27	27	S	1	-	0	0	E	172.20	1.000000	E	103.07	0.820099	E	209.62	1.000000	E	110.02	0.875398	-1.000000
28	28	A	1	-	0	0	E	69.99	0.601289	B	23.05	0.198024	E	67.88	0.583162	E	18.76	0.161168	-1.000000
29	29	L	1	-	0	0	E	174.44	0.881055	E	123.58	0.624173	E	197.31	0.996565	E	126.55	0.639174	-1.000000
30	30	L	1	-	0	0	E	159.64	0.806303	E	140.27	0.708470	E	167.91	0.848073	E	149.05	0.752816	-1.000000
31	31	D	1	-	0	0	E	63.12	0.406256	E	36.70	0.236210	E	47.34	0.304692	E	20.46	0.131686	-1.000000
32	32	P	1	-	0	0	B	26.72	0.184530	B	9.30	0.064227	E	20.69	0.142887	B	5.66	0.039088	-1.000000
33	33	K	1	-	0	0	E	138.50	0.667502	E	138.50	0.667502	E	153.55	0.740036	E	150.14	0.723601	-1.000000
34	34	G	1	-	0	0	E	46.55	0.554761	E	46.55	0.554761	E	44.73	0.533071	E	44.73	0.533071	-1.000000
35	35	Q	1	-	0	0	E	60.88	0.321827	E	60.88	0.321827	E	52.23	0.276101	E	52.23	0.276101	-1.000000
36	36	I	1	-	0	0	B	4.81	0.025322	B	4.81	0.025322	B	1.07	0.005633	B	1.07	0.005633	-1.000000
37	37	G	1	-	0	0	E	26.38	0.314384	E	26.38	0.314384	E	23.78	0.283399	E	23.78	0.283399	-1.000000
38	38	L	1	-	0	0	B	39.38	0.198899	B	39.38	0.198899	E	24.04	0.121420	E	24.04	0.121420	-1.000000
39	39	E	1	-	0	0	B	3.00	0.016029	B	3.00	0.016029	B	0.52	0.002778	B	0.52	0.002778	-1.000000
40	40	Q	1	-	0	0	E	65.55	0.346514	E	65.55	0.346514	E	65.18	0.344558	E	65.18	0.344558	-1.000000
41	41	R	1	-	0	0	E	142.77	0.572775	E	142.77	0.572775	E	143.79	0.576868	E	143.79	0.576868	-1.000000
42	42	S	1	-	0	0	E	50.29	0.400143	B	20.67	0.164465	E	30.78	0.244908	B	2.29	0.018221	-1.000000
43	43	L	1	-	0	0	B	28.23	0.142583	B	8.85	0.044699	E	19.68	0.099399	B	1.72	0.008687	-1.000000
44	44	I	1	-	0	0	E	91.57	0.482074	E	91.57	0.482074	E	87.58	0.461069	E	87.58	0.461069	-1.000000
45	45	L	1	-	0	0	E	85.58	0.432244	B	25.04	0.126471	E	60.95	0.307844	B	2.92	0.014748	-1.000000
46	46	T	1	-	0	0	E	57.45	0.388018	B	3.22	0.021748	E	55.44	0.374443	B	0.00	0.000000	-1.000000
47	47	A	1	-	0	0	E	55.71	0.478608	E	55.71	0.478608	E	44.67	0.383763	E	44.67	0.383763	-1.000000
48	48	F	1	-	0	0	E	94.12	0.421515	E	94.12	0.421515	E	91.11	0.408034	E	91.11	0.408034	-1.000000
49	49	G	1	-	0	0	B	6.36	0.075795	B	2.44	0.029079	B	1.57	0.018711	B	0.00	0.000000	-1.000000
50	50	L	H	-	0	0	E	103.49	0.522703	E	51.28	0.259003	E	107.31	0.541997	E	37.57	0.189757	61.967000
51	51	M	H	-	0	0	E	131.78	0.625885	E	131.78	0.625885	E	147.29	0.699549	E	147.29	0.699549	61.967000
52	52	L	H	-	0	0	E	57.29	0.289358	E	57.29	0.289358	E	42.96	0.216981	E	42.96	0.216981	61.967000
53	53	I	H	-	0	0	E	70.74	0.372414	B	14.14	0.074441	E	69.08	0.363675	B	2.00	0.010529	61.967000
54	54	V	H	-	0	0	E	62.83	0.387266	E	61.23	0.377404	E	64.25	0.396018	E	59.81	0.368651	61.967000
55	55	V	H	-	0	0	E	87.57	0.539756	E	87.57	0.539756	E	81.65	0.503267	E	81.65	0.503267	61.967000
56	56	I	H	-	0	0	E	55.94	0.294499	E	40.54	0.213425	E	39.03	0.205475	E	21.91	0.115346	61.967000
57	57	P	H	-	0	0	E	52.31	0.361257	B	21.26	0.146823	E	46.29	0.319682	B	6.47	0.044682	61.967000
58	58	A	H	-	0	0	E	55.62	0.477835	E	55.62	0.477835	E	54.87	0.471392	E	54.87	0.471392	61.967000
59	59	I	H	-	0	0	E	104.24	0.548776	E	101.11	0.532298	E	104.33	0.549250	E	100.48	0.528981	61.967000
60	60	L	H	-	0	0	E	110.80	0.559624	B	17.05	0.086115	E	116.54	0.588616	B	8.55	0.043184	61.967000
61	61	M	H	-	0	0	E	145.23	0.689765	E	84.25	0.400142	E	156.70	0.744241	E	75.50	0.358585	61.967000
62	62	A	H	-	0	0	E	41.66	0.357904	E	41.66	0.357904	E	40.56	0.348454	E	40.56	0.348454	61.967000
63	63	V	H	-	0	0	E	105.90	0.652737	E	51.17	0.315397	E	103.70	0.639177	E	29.27	0.180412	61.967000
64	64	G	H	-	0	0	E	40.01	0.476820	B	3.39	0.040400	E	35.28	0.420450	B	0.00	0.000000	61.967000
65	65	F	H	-	0	0	E	127.53	0.571141	E	126.29	0.565587	E	129.61	0.580456	E	129.00	0.577724	61.967000
66	66	A	2	-	0	0	E	60.39	0.518814	E	60.39	0.518814	E	60.52	0.519931	E	54.32	0.466667	-1.000000
67	67	W	2	-	0	0	E	157.33	0.592759	B	10.32	0.038882	E	171.74	0.647050	B	0.96	0.003617	-1.000000
68	68	K	2	-	0	0	E	106.25	0.512073	E	69.14	0.333221	E	109.20	0.526290	E	61.74	0.297557	-1.000000
69	69	Y	2	-	0	0	E	162.17	0.680529	E	162.17	0.680529	E	167.00	0.700797	E	167.00	0.700797	-1.000000
70	70	R	2	-	0	0	E	191.44	0.768033	E	191.44	0.768033	E	214.67	0.861229	E	206.49	0.828412	-1.000000
71	71	A	2	-	0	0	E	70.61	0.606615	B	12.15	0.104381	E	73.64	0.632646	B	4.41	0.037887	-1.000000
72	72	S	2	-	0	0	E	28.59	0.227482	B	6.26	0.049809	E	22.28	0.177276	B	2.58	0.020528	-1.000000
73	73	N	2	-	0	0	E	123.72	0.732635	E	77.86	0.461065	E	141.49	0.837863	E	71.84	0.425416	-1.000000
74	74	K	2	-	0	0	E	149.93	0.722589	E	149.93	0.722589	E	177.89	0.857343	E	177.89	0.857343	-1.000000
75	75	D	2	-	0	0	E	64.86	0.417455	E	64.86	0.417455	E	64.14	0.412821	E	64.14	0.412821	-1.000000
76	76	A	2	-	0	0	E	37.11	0.318814	B	22.27	0.191323	E	25.34	0.217698	E	15.68	0.134708	-1.000000
77	77	K	2	-	0	0	E	186.60	0.899320	E	172.45	0.831124	E	205.98	0.992723	E	192.16	0.926117	-1.000000
78	78	Y	2	-	0	0	E	183.49	0.769996	E	134.49	0.564373	E	203.69	0.854763	E	144.21	0.605162	-1.000000
79	79	S	2	-	0	0	E	95.43	0.759309	B	18.25	0.145210	E	107.71	0.857018	E	7.55	0.060073	-1.000000
80	80	P	2	-	0	0	E	123.50	0.852901	E	75.27	0.519820	E	126.94	0.876657	E	67.41	0.465539	-1.000000
81	81	N	2	-	0	0	E	137.64	0.815065	E	118.23	0.700124	E	154.90	0.917274	E	111.40	0.659679	-1.000000
82	82	W	2	-	0	0	E	237.50	0.894808	E	218.56	0.823450	E	260.11	0.979994	E	199.35	0.751074	-1.000000
83	83	S	2	-	0	0	E	95.08	0.756525	E	67.70	0.538670	E	109.77	0.873409	E	53.30	0.424093	-1.000000
84	84	H	2	-	0	0	E	120.00	0.604504	E	108.40	0.546068	E	115.45	0.581583	E	92.82	0.467583	-1.000000
85	85	S	2	-	0	0	E	56.81	0.452021	E	56.81	0.452021	E	59.81	0.475891	E	59.81	0.475891	-1.000000
86	86	N	2	-	0	0	E	73.96	0.437970	E	73.96	0.437970	E	75.36	0.446260	E	69.60	0.412151	-1.000000
87	87	K	2	-	0	0	E	132.89	0.640465	E	132.89	0.640465	E	151.59	0.730589	E	151.59	0.730589	-1.000000
88	88	V	2	-	0	0	E	73.77	0.454697	B	21.88	0.134862	E	75.58	0.465853	E	16.69	0.102872	-1.000000
89	89	E	2	-	0	0	E	69.91	0.373531	E	40.19	0.214736	E	69.94	0.373691	E	25.78	0.137743	-1.000000
90	90	A	H	-	0	0	E	39.71	0.341151	E	39.71	0.341151	E	35.94	0.308763	E	35.94	0.308763	341.654000
91	91	V	H	-	0	0	E	101.56	0.625986	E	88.12	0.543146	E	112.33	0.692369	E	93.33	0.575259	341.654000
92	92	V	H	-	0	0	E	86.62	0.533900	B	24.66	0.151997	E	74.00	0.456114	E	9.22	0.056829	341.654000
93	93	W	H	-	0	0	E	154.08	0.580514	E	91.64	0.345264	E	167.85	0.632394	E	79.54	0.299676	341.654000
94	94	T	H	-	0	0	E	76.47	0.516480	E	76.47	0.516480	E	79.74	0.538565	E	79.74	0.538565	341.654000
95	95	V	H	-	0	0	E	67.07	0.413400	E	67.07	0.413400	E	57.30	0.353180	E	56.16	0.346154	341.654000
96	96	P	H	-	0	0	E	54.75	0.378108	B	20.35	0.140539	E	46.32	0.319890	B	3.61	0.024931	341.654000
97	97	I	H	-	0	0	E	100.71	0.530192	E	75.68	0.398421	E	108.66	0.572045	E	77.14	0.406107	341.654000
98	98	L	H	-	0	0	E	78.53	0.396636	E	78.53	0.396636	E	79.18	0.399919	E	79.18	0.399919	341.654000
99	99	I	H	-	0	0	B	28.86	0.151935	B	26.85	0.141353	E	13.95	0.073440	E	11.97	0.063017	341.654000
100	100	I	H	-	0	0	E	116.46	0.613109	B	14.94	0.078652	E	128.66	0.677336	B	4.90	0.025796	341.654000
101	101	I	H	-	0	0	E	71.36	0.375678	E	71.36	0.375678	E	70.96	0.373572	E	70.96	0.373572	341.654000
102	102	F	H	-	0	0	E	140.44	0.628958	E	140.44	0.628958	E	137.88	0.617493	E	137.88	0.617493	341.654000
103	103	L	H	-	0	0	E	46.29	0.233800	B	28.71	0.145007	E	31.37	0.158442	B	0.00	0.000000	341.654000
104	104	A	H	-	0	0	E	33.06	0.284021	B	19.18	0.164777	E	30.44	0.261512	E	11.79	0.101289	341.654000
105	105	V	1	-	0	0	E	91.40	0.563363	E	91.40	0.563363	E	92.23	0.568479	E	92.23	0.568479	-1.000000
106	106	L	1	-	0	0	E	61.49	0.310571	E	60.30	0.304561	E	39.31	0.198545	E	38.41	0.194000	-1.000000
107	107	T	1	-	0	0	E	84.95	0.573754	B	1.04	0.007024	E	85.94	0.580440	B	0.00	0.000000	-1.000000
108	108	W	1	-	0	0	E	178.60	0.672896	E	149.98	0.565067	E	183.19	0.690189	E	138.77	0.522832	-1.000000
109	109	K	1	-	0	0	E	132.86	0.640320	E	132.86	0.640320	E	141.32	0.681093	E	141.32	0.681093	-1.000000
110	110	T	1	-	0	0	E	50.13	0.338579	E	45.82	0.309469	E	28.95	0.195529	E	23.83	0.160948	-1.000000
111	111	T	1	-	0	0	E	76.11	0.514048	B	7.54	0.050925	E	74.77	0.504998	B	0.60	0.004052	-1.000000
112	112	H	1	-	0	0	E	131.90	0.664450	E	115.84	0.583547	E	121.63	0.612715	E	99.96	0.503551	-1.000000
113	113	A	1	-	0	0	E	68.83	0.591323	E	68.83	0.591323	E	45.51	0.390979	E	45.51	0.390979	-1.000000
114	114	L	1	-	0	0	E	48.54	0.245164	B	24.56	0.124047	E	22.48	0.113541	B	1.16	0.005859	-1.000000
115	115	E	1	-	0	0	E	76.70	0.409810	B	19.59	0.104670	E	60.33	0.322345	B	3.69	0.019716	-1.000000
116	116	P	1	-	0	0	E	55.76	0.385083	E	36.55	0.252417	E	43.97	0.303660	B	6.49	0.044820	-1.000000
117	117	S	1	-	0	0	E	78.95	0.628183	E	71.18	0.566359	E	81.61	0.649348	E	46.07	0.366566	-1.000000
118	118	K	1	-	0	0	E	160.92	0.775555	E	160.92	0.775555	E	171.82	0.828088	E	163.36	0.787315	-1.000000
119	119	P	1	-	0	0	E	84.34	0.582459	E	84.34	0.582459	E	57.92	0.400000	E	57.92	0.400000	-1.000000
120	120	L	1	-	0	0	E	151.10	0.763170	E	151.10	0.763170	E	160.95	0.812920	E	160.95	0.812920	-1.000000
121	121	A	1	-	0	0	E	74.68	0.641581	E	74.68	0.641581	E	66.01	0.567096	E	66.01	0.567096	-1.000000
122	122	H	1	-	0	0	E	131.85	0.664198	E	131.85	0.664198	E	128.53	0.647474	E	128.53	0.647474	-1.000000
123	123	D	1	-	0	0	E	116.05	0.746927	E	116.05	0.746927	E	124.60	0.801957	E	124.60	0.801957	-1.000000
124	124	E	1	-	0	0	E	164.19	0.877271	E	164.19	0.877271	E	188.74	1.000000	E	188.74	1.000000	-1.000000
125	125	K	1	-	0	0	E	131.89	0.635645	E	131.89	0.635645	E	141.15	0.680274	E	141.15	0.680274	-1.000000
126	126	P	1	-	0	0	B	20.07	0.138605	B	20.07	0.138605	E	8.95	0.061809	E	8.95	0.061809	-1.000000
127	127	I	1	-	0	0	B	24.71	0.130087	B	24.71	0.130087	B	5.86	0.030850	B	5.86	0.030850	-1.000000
128	128	T	1	-	0	0	E	32.69	0.220789	E	32.69	0.220789	E	25.69	0.173511	E	25.69	0.173511	-1.000000
129	129	I	1	-	0	0	B	0.90	0.004738	B	0.90	0.004738	B	0.00	0.000000	B	0.00	0.000000	-1.000000
130	130	E	1	-	0	0	B	10.29	0.054980	B	10.29	0.054980	B	5.97	0.031898	B	5.97	0.031898	-1.000000
131	131	V	1	-	0	0	B	0.50	0.003082	B	0.50	0.003082	B	0.00	0.000000	B	0.00	0.000000	-1.000000
132	132	V	1	-	0	0	B	0.31	0.001911	B	0.31	0.001911	B	0.00	0.000000	B	0.00	0.000000	-1.000000
133	133	S	1	-	0	0	B	2.98	0.023711	B	2.98	0.023711	B	0.00	0.000000	B	0.00	0.000000	-1.000000
134	134	M	1	-	0	0	B	5.33	0.025315	B	5.33	0.025315	B	0.51	0.002422	B	0.51	0.002422	-1.000000
135	135	D	1	-	0	0	E	36.35	0.233958	E	36.35	0.233958	E	23.51	0.151316	E	23.51	0.151316	-1.000000
136	136	W	1	-	0	0	B	52.48	0.197724	B	52.48	0.197724	E	40.88	0.154020	E	40.88	0.154020	-1.000000
137	137	K	1	-	0	0	B	1.76	0.008482	B	1.76	0.008482	B	0.15	0.000723	B	0.15	0.000723	-1.000000
138	138	W	1	-	0	0	B	0.37	0.001394	B	0.37	0.001394	B	0.00	0.000000	B	0.00	0.000000	-1.000000
139	139	F	1	-	0	0	B	0.00	0.000000	B	0.00	0.000000	B	0.00	0.000000	B	0.00	0.000000	-1.000000
140	140	F	1	-	0	0	B	0.88	0.003941	B	0.88	0.003941	B	0.00	0.000000	B	0.00	0.000000	-1.000000
141	141	I	1	-	0	0	B	6.00	0.031587	B	6.00	0.031587	B	0.16	0.000842	B	0.16	0.000842	-1.000000
142	142	Y	1	-	0	0	B	1.99	0.008351	B	1.99	0.008351	B	0.00	0.000000	B	0.00	0.000000	-1.000000
143	143	P	1	-	0	0	E	63.32	0.437293	E	63.32	0.437293	E	46.20	0.319061	E	46.20	0.319061	-1.000000
144	144	E	1	-	0	0	E	127.17	0.679472	E	127.17	0.679472	E	136.68	0.730284	E	136.68	0.730284	-1.000000
145	145	Q	1	-	0	0	E	72.16	0.381456	E	72.16	0.381456	E	64.67	0.341862	E	64.67	0.341862	-1.000000
146	146	G	1	-	0	0	E	22.21	0.264688	E	22.21	0.264688	E	18.63	0.222024	E	18.63	0.222024	-1.000000
147	147	I	1	-	0	0	B	0.00	0.000000	B	0.00	0.000000	B	0.00	0.000000	B	0.00	0.000000	-1.000000
148	148	A	1	-	0	0	B	0.90	0.007732	B	0.90	0.007732	B	0.00	0.000000	B	0.00	0.000000	-1.000000
149	149	T	1	-	0	0	B	0.75	0.005066	B	0.75	0.005066	B	0.00	0.000000	B	0.00	0.000000	-1.000000
150	150	V	1	-	0	0	B	0.84	0.005178	B	0.84	0.005178	B	0.00	0.000000	B	0.00	0.000000	-1.000000
151	151	N	1	-	0	0	B	11.33	0.067093	B	11.33	0.067093	B	2.57	0.015219	B	2.57	0.015219	-1.000000
152	152	E	1	-	0	0	B	24.50	0.130904	B	24.50	0.130904	E	18.87	0.100823	E	18.87	0.100823	-1.000000
153	153	I	1	-	0	0	B	0.40	0.002106	B	0.40	0.002106	B	0.00	0.000000	B	0.00	0.000000	-1.000000
154	154	A	1	-	0	0	B	1.50	0.012887	B	1.50	0.012887	B	0.00	0.000000	B	0.00	0.000000	-1.000000
155	155	F	1	-	0	0	B	7.15	0.032021	B	7.15	0.032021	B	0.00	0.000000	B	0.00	0.000000	-1.000000
156	156	P	1	-	0	0	B	5.59	0.038605	B	5.59	0.038605	B	1.24	0.008564	B	1.24	0.008564	-1.000000
157	157	A	1	-	0	0	B	19.28	0.165636	B	19.28	0.165636	E	11.47	0.098540	E	11.47	0.098540	-1.000000
158	158	N	1	-	0	0	E	101.34	0.600107	E	101.34	0.600107	E	114.19	0.676201	E	114.19	0.676201	-1.000000
159	159	T	1	-	0	0	B	23.42	0.158179	B	23.42	0.158179	E	13.41	0.090571	E	13.41	0.090571	-1.000000
160	160	P	1	-	0	0	E	37.35	0.257942	E	37.35	0.257942	E	23.33	0.161119	E	23.33	0.161119	-1.000000
161	161	V	1	-	0	0	B	5.86	0.036119	B	5.86	0.036119	B	0.00	0.000000	B	0.00	0.000000	-1.000000
162	162	Y	1	-	0	0	B	41.42	0.173815	B	41.42	0.173815	E	33.27	0.139614	E	33.27	0.139614	-1.000000
163	163	F	1	-	0	0	B	5.05	0.022616	B	5.05	0.022616	B	0.00	0.000000	B	0.00	0.000000	-1.000000
164	164	K	1	-	0	0	E	50.69	0.244301	E	50.69	0.244301	E	48.12	0.231915	E	48.12	0.231915	-1.000000
165	165	V	1	-	0	0	B	0.07	0.000431	B	0.07	0.000431	B	0.00	0.000000	B	0.00	0.000000	-1.000000
166	166	T	1	-	0	0	B	0.99	0.006686	B	0.99	0.006686	B	0.00	0.000000	B	0.00	0.000000	-1.000000
167	167	S	1	-	0	0	B	1.09	0.008673	B	1.09	0.008673	B	0.00	0.000000	B	0.00	0.000000	-1.000000
168	168	N	1	-	0	0	B	17.10	0.101261	B	17.10	0.101261	E	9.10	0.053888	E	9.10	0.053888	-1.000000
169	169	S	1	-	0	0	E	45.80	0.364418	E	36.66	0.291693	E	36.52	0.290579	E	19.45	0.154758	-1.000000
170	170	V	1	-	0	0	E	79.42	0.489522	B	22.23	0.137019	E	70.76	0.436144	B	7.33	0.045180	-1.000000
171	171	M	1	-	0	0	E	64.19	0.304868	B	2.09	0.009926	E	63.90	0.303491	B	0.00	0.000000	-1.000000
172	172	N	1	-	0	0	B	6.13	0.036300	B	6.13	0.036300	B	0.06	0.000355	B	0.06	0.000355	-1.000000
173	173	S	1	-	0	0	B	7.02	0.055856	B	4.21	0.033498	B	3.54	0.028167	B	0.00	0.000000	-1.000000
174	174	F	1	-	0	0	B	0.00	0.000000	B	0.00	0.000000	B	0.00	0.000000	B	0.00	0.000000	-1.000000
175	175	F	1	-	0	0	B	38.45	0.172198	B	1.87	0.008375	E	33.66	0.150746	B	0.00	0.000000	-1.000000
176	176	I	1	-	0	0	B	1.46	0.007686	B	1.46	0.007686	B	0.00	0.000000	B	0.00	0.000000	-1.000000
177	177	P	1	-	0	0	E	41.96	0.289779	B	15.43	0.106561	E	32.38	0.223619	B	6.79	0.046892	-1.000000
178	178	R	1	-	0	0	E	75.92	0.304582	E	51.93	0.208337	E	60.86	0.244163	E	26.57	0.106596	-1.000000
179	179	L	1	-	0	0	B	1.65	0.008334	B	1.65	0.008334	B	0.00	0.000000	B	0.00	0.000000	-1.000000
180	180	G	1	-	0	0	E	20.31	0.242045	B	4.38	0.052199	E	7.44	0.088666	B	0.00	0.000000	-1.000000
181	181	S	1	-	0	0	B	0.30	0.002387	B	0.30	0.002387	B	0.00	0.000000	B	0.00	0.000000	-1.000000
182	182	Q	1	-	0	0	E	98.11	0.518634	B	8.13	0.042977	E	97.96	0.517841	B	0.33	0.001744	-1.000000
183	183	I	1	-	0	0	E	40.41	0.212740	B	6.88	0.036220	E	32.52	0.171203	B	0.00	0.000000	-1.000000
184	184	Y	1	-	0	0	E	86.87	0.364540	B	17.25	0.072388	E	77.96	0.327151	B	2.51	0.010533	-1.000000
185	185	A	1	-	0	0	B	0.43	0.003694	B	0.43	0.003694	B	0.00	0.000000	B	0.00	0.000000	-1.000000
186	186	M	1	-	0	0	E	73.09	0.347138	B	0.27	0.001282	E	78.08	0.370838	B	0.00	0.000000	-1.000000
187	187	A	1	-	0	0	E	42.73	0.367096	B	14.03	0.120533	E	37.95	0.326031	B	1.37	0.011770	-1.000000
188	188	G	1	-	0	0	B	11.83	0.140984	B	5.82	0.069360	B	3.77	0.044929	B	1.58	0.018830	-1.000000
189	189	M	1	-	0	0	E	66.96	0.318024	B	28.65	0.136072	E	71.69	0.340489	E	14.44	0.068582	-1.000000
190	190	Q	1	-	0	0	E	65.94	0.348575	E	65.94	0.348575	E	60.96	0.322250	E	56.93	0.300946	-1.000000
191	191	T	1	-	0	0	B	3.16	0.021343	B	3.16	0.021343	B	0.31	0.002094	B	0.31	0.002094	-1.000000
192	192	R	1	-	0	0	E	78.45	0.314732	E	75.18	0.301613	E	59.13	0.237222	E	45.46	0.182380	-1.000000
193	193	L	1	-	0	0	B	3.92	0.019799	B	3.92	0.019799	B	0.31	0.001566	B	0.31	0.001566	-1.000000
194	194	H	1	-	0	0	E	68.30	0.344063	E	68.30	0.344063	E	30.01	0.151176	E	30.01	0.151176	-1.000000
195	195	L	1	-	0	0	B	3.96	0.020001	B	3.96	0.020001	B	0.00	0.000000	B	0.00	0.000000	-1.000000
196	196	I	1	-	0	0	E	57.17	0.300974	E	57.17	0.300974	E	48.55	0.255594	E	48.55	0.255594	-1.000000
197	197	A	1	-	0	0	B	1.54	0.013230	B	1.54	0.013230	B	0.00	0.000000	B	0.00	0.000000	-1.000000
198	198	N	1	-	0	0	E	56.57	0.334991	E	56.57	0.334991	E	55.80	0.330432	E	55.80	0.330432	-1.000000
199	199	E	1	-	0	0	E	69.05	0.368936	E	69.05	0.368936	E	73.94	0.395063	E	73.94	0.395063	-1.000000
200	200	P	1	-	0	0	E	43.55	0.300760	E	43.55	0.300760	E	41.84	0.288950	E	41.84	0.288950	-1.000000
201	201	G	1	-	0	0	E	39.00	0.464784	E	39.00	0.464784	E	40.01	0.476820	E	40.01	0.476820	-1.000000
202	202	T	1	-	0	0	E	76.12	0.514116	E	76.12	0.514116	E	79.60	0.537620	E	79.60	0.537620	-1.000000
203	203	Y	1	-	0	0	B	29.33	0.123080	B	29.33	0.123080	B	10.84	0.045489	B	10.84	0.045489	-1.000000
204	204	D	1	-	0	0	E	65.67	0.422668	E	65.67	0.422668	E	59.63	0.383794	E	56.88	0.366094	-1.000000
205	205	G	1	-	0	0	B	0.00	0.000000	B	0.00	0.000000	B	0.00	0.000000	B	0.00	0.000000	-1.000000
206	206	I	1	-	0	0	E	67.85	0.357199	B	14.75	0.077652	E	64.44	0.339247	B	1.37	0.007212	-1.000000
207	207	S	1	-	0	0	B	16.41	0.130570	B	5.15	0.040977	B	6.26	0.049809	B	0.00	0.000000	-1.000000
208	208	A	1	-	0	0	B	17.46	0.150000	B	6.60	0.056701	E	11.61	0.099742	B	1.58	0.013574	-1.000000
209	209	S	1	-	0	0	E	110.68	0.880649	B	18.74	0.149109	E	122.95	0.978278	B	2.37	0.018857	-1.000000
210	210	Y	1	-	0	0	E	84.15	0.353126	B	20.87	0.087579	E	76.09	0.319303	B	2.48	0.010407	-1.000000
211	211	S	1	-	0	0	E	111.54	0.887492	B	5.41	0.043046	E	122.93	0.978119	B	0.00	0.000000	-1.000000
212	212	G	1	-	0	0	E	26.73	0.318556	B	3.46	0.041235	E	21.37	0.254678	B	0.02	0.000238	-1.000000
213	213	P	1	-	0	0	E	100.22	0.692127	E	40.52	0.279834	E	115.89	0.800345	E	35.59	0.245787	-1.000000
214	214	G	1	-	0	0	B	11.38	0.135621	B	2.80	0.033369	E	7.07	0.084257	B	0.00	0.000000	-1.000000
215	215	F	1	-	0	0	E	44.90	0.201084	B	17.64	0.079000	E	27.65	0.123830	B	5.33	0.023870	-1.000000
216	216	S	1	-	0	0	E	100.15	0.796865	B	7.76	0.061744	E	100.90	0.802833	B	0.08	0.000637	-1.000000
217	217	G	1	-	0	0	B	9.53	0.113574	B	9.53	0.113574	B	1.41	0.016804	B	1.26	0.015016	-1.000000
218	218	M	1	-	0	0	B	7.07	0.033579	B	7.07	0.033579	B	0.80	0.003800	B	0.80	0.003800	-1.000000
219	219	K	1	-	0	0	E	120.93	0.582823	E	68.93	0.332209	E	116.37	0.560846	E	24.97	0.120343	-1.000000
220	220	F	1	-	0	0	B	0.47	0.002105	B	0.47	0.002105	B	0.00	0.000000	B	0.00	0.000000	-1.000000
221	221	K	1	-	0	0	E	89.53	0.431491	E	89.53	0.431491	E	82.88	0.399441	E	82.88	0.399441	-1.000000
222	222	A	1	-	0	0	B	0.24	0.002062	B	0.24	0.002062	B	0.00	0.000000	B	0.00	0.000000	-1.000000
223	223	I	1	-	0	0	E	49.23	0.259173	E	49.23	0.259173	E	45.87	0.241485	E	45.87	0.241485	-1.000000
224	224	A	1	-	0	0	B	0.52	0.004467	B	0.52	0.004467	B	0.00	0.000000	B	0.00	0.000000	-1.000000
225	225	T	1	-	0	0	E	33.23	0.224436	E	33.23	0.224436	E	23.28	0.157234	E	23.28	0.157234	-1.000000
226	226	P	1	-	0	0	E	107.31	0.741091	E	107.31	0.741091	E	116.73	0.806146	E	116.73	0.806146	-1.000000
227	227	D	1	-	0	0	E	70.89	0.456266	E	70.89	0.456266	E	76.02	0.489284	E	76.02	0.489284	-1.000000
228	228	R	1	-	0	0	E	71.10	0.285244	E	71.10	0.285244	E	61.62	0.247212	E	61.62	0.247212	-1.000000
229	229	A	1	-	0	0	E	64.05	0.550258	E	64.05	0.550258	E	68.83	0.591323	E	68.83	0.591323	-1.000000
230	230	A	1	-	0	0	E	39.73	0.341323	E	39.73	0.341323	E	34.06	0.292612	E	34.06	0.292612	-1.000000
231	231	F	1	-	0	0	B	14.52	0.065028	B	14.52	0.065028	B	3.41	0.015272	B	3.41	0.015272	-1.000000
232	232	D	1	-	0	0	E	91.16	0.586728	E	91.16	0.586728	E	96.24	0.619425	E	96.24	0.619425	-1.000000
233	233	Q	1	-	0	0	E	107.45	0.568008	E	107.45	0.568008	E	117.23	0.619707	E	117.23	0.619707	-1.000000
234	234	W	1	-	0	0	B	33.05	0.124520	B	33.05	0.124520	E	19.77	0.074486	E	19.77	0.074486	-1.000000
235	235	V	1	-	0	0	B	18.37	0.113227	B	18.37	0.113227	E	11.35	0.069958	E	11.35	0.069958	-1.000000
236	236	A	1	-	0	0	E	44.95	0.386168	E	44.95	0.386168	E	45.02	0.386770	E	45.02	0.386770	-1.000000
237	237	K	1	-	0	0	E	138.23	0.666201	E	138.23	0.666201	E	147.93	0.712950	E	147.93	0.712950	-1.000000
238	238	A	1	-	0	0	B	0.10	0.000859	B	0.10	0.000859	B	0.00	0.000000	B	0.00	0.000000	-1.000000
239	239	K	1	-	0	0	E	82.92	0.399634	E	82.92	0.399634	E	87.41	0.421273	E	87.41	0.421273	-1.000000
240	240	Q	1	-	0	0	E	152.35	0.805360	E	152.35	0.805360	E	172.15	0.910028	E	172.15	0.910028	-1.000000
241	241	S	1	-	0	0	B	15.03	0.119589	B	15.03	0.119589	E	9.71	0.077260	E	9.71	0.077260	-1.000000
242	242	P	1	-	0	0	E	141.52	0.977348	E	141.52	0.977348	E	170.32	1.000000	E	170.32	1.000000	-1.000000
243	243	N	1	-	0	0	E	40.21	0.238112	E	40.21	0.238112	E	34.31	0.203174	E	34.31	0.203174	-1.000000
244	244	T	1	-	0	0	E	57.08	0.385519	E	57.08	0.385519	E	57.59	0.388964	E	57.59	0.388964	-1.000000
245	245	M	1	-	0	0	B	2.34	0.011114	B	2.34	0.011114	B	0.00	0.000000	B	0.00	0.000000	-1.000000
246	246	S	1	-	0	0	E	51.28	0.408020	E	51.28	0.408020	E	49.82	0.396404	E	49.82	0.396404	-1.000000
247	247	D	1	-	0	0	E	66.16	0.425822	E	66.16	0.425822	E	72.84	0.468816	E	72.84	0.468816	-1.000000
248	248	M	1	-	0	0	E	52.12	0.247542	E	52.12	0.247542	E	49.69	0.236001	E	49.69	0.236001	-1.000000
249	249	A	1	-	0	0	E	85.30	0.732818	E	85.30	0.732818	E	94.64	0.813058	E	94.64	0.813058	-1.000000
250	250	A	1	-	0	0	E	26.31	0.226031	E	26.31	0.226031	E	16.80	0.144330	E	16.80	0.144330	-1.000000
251	251	F	1	-	0	0	B	0.00	0.000000	B	0.00	0.000000	B	0.00	0.000000	B	0.00	0.000000	-1.000000
252	252	E	1	-	0	0	E	75.75	0.404734	E	75.75	0.404734	E	77.02	0.411520	E	77.02	0.411520	-1.000000
253	253	K	1	-	0	0	E	155.66	0.750205	E	155.66	0.750205	E	167.66	0.808039	E	167.66	0.808039	-1.000000
254	254	L	1	-	0	0	B	21.48	0.108490	B	21.48	0.108490	E	10.21	0.051568	E	10.21	0.051568	-1.000000
255	255	A	1	-	0	0	B	9.61	0.082560	B	9.61	0.082560	B	4.90	0.042096	B	4.90	0.042096	-1.000000
256	256	A	1	-	0	0	E	42.08	0.361512	E	42.08	0.361512	E	40.41	0.347165	E	40.41	0.347165	-1.000000
257	257	P	1	-	0	0	E	117.45	0.811119	E	117.45	0.811119	E	131.27	0.906561	E	125.91	0.869544	-1.000000
258	258	S	1	-	0	0	E	44.85	0.356859	E	44.85	0.356859	E	47.23	0.375796	E	47.23	0.375796	-1.000000
259	259	E	1	-	0	0	E	85.86	0.458752	E	65.57	0.350342	E	89.86	0.480124	E	58.52	0.312674	-1.000000
260	260	Y	1	-	0	0	E	134.51	0.564457	E	113.34	0.475619	E	139.24	0.584305	E	96.52	0.405036	-1.000000
261	261	N	1	-	0	0	B	27.03	0.160064	B	27.03	0.160064	E	16.10	0.095340	E	16.10	0.095340	-1.000000
262	262	Q	1	-	0	0	E	164.61	0.870170	E	164.61	0.870170	E	186.17	0.984141	E	186.17	0.984141	-1.000000
263	263	V	1	-	0	0	E	88.92	0.548077	E	88.92	0.548077	E	80.16	0.494083	E	80.16	0.494083	-1.000000
264	264	E	1	-	0	0	E	75.14	0.401475	E	75.14	0.401475	E	75.22	0.401902	E	75.22	0.401902	-1.000000
265	265	Y	1	-	0	0	B	28.15	0.118128	B	28.15	0.118128	B	11.11	0.046622	B	11.11	0.046622	-1.000000
266	266	F	1	-	0	0	B	14.76	0.066102	B	14.76	0.066102	B	3.90	0.017466	B	3.90	0.017466	-1.000000
267	267	S	1	-	0	0	B	23.09	0.183721	B	23.09	0.183721	E	20.62	0.164067	E	20.62	0.164067	-1.000000
268	268	N	1	-	0	0	E	54.94	0.325339	E	54.94	0.325339	E	56.02	0.331734	E	56.02	0.331734	-1.000000
269	269	V	1	-	0	0	B	15.81	0.097448	B	15.81	0.097448	B	5.24	0.032298	B	5.24	0.032298	-1.000000
270	270	K	1	-	0	0	E	51.64	0.248879	E	51.64	0.248879	E	47.85	0.230614	E	47.85	0.230614	-1.000000
271	271	P	1	-	0	0	E	128.26	0.885773	E	128.26	0.885773	E	124.60	0.860497	E	124.60	0.860497	-1.000000
272	272	D	1	-	0	0	E	82.37	0.530154	E	82.37	0.530154	E	89.90	0.578619	E	89.90	0.578619	-1.000000
273	273	L	1	-	0	0	B	1.39	0.007021	B	1.39	0.007021	B	0.00	0.000000	B	0.00	0.000000	-1.000000
274	274	F	1	-	0	0	B	16.87	0.075552	B	16.87	0.075552	B	6.95	0.031125	B	6.95	0.031125	-1.000000
275	275	A	1	-	0	0	E	39.22	0.336942	E	39.22	0.336942	E	34.25	0.294244	E	34.25	0.294244	-1.000000
276	276	D	1	-	0	0	B	28.92	0.186136	B	28.92	0.186136	E	22.18	0.142756	E	22.18	0.142756	-1.000000
277	277	V	1	-	0	0	B	1.05	0.006472	B	1.05	0.006472	B	0.00	0.000000	B	0.00	0.000000	-1.000000
278	278	I	1	-	0	0	E	41.79	0.220005	E	41.79	0.220005	E	34.09	0.179468	E	34.09	0.179468	-1.000000
279	279	N	1	-	0	0	E	88.85	0.526144	E	88.85	0.526144	E	92.21	0.546041	E	92.21	0.546041	-1.000000
280	280	K	1	-	0	0	E	69.66	0.335727	E	66.66	0.321268	E	64.68	0.311726	E	60.95	0.293749	-1.000000
281	281	F	1	-	0	0	E	103.33	0.462761	E	60.40	0.270500	E	105.25	0.471360	E	50.25	0.225044	-1.000000
282	282	M	1	-	0	0	E	129.52	0.615151	E	92.01	0.436998	E	144.64	0.686963	E	93.01	0.441748	-1.000000
283	283	A	1	-	0	0	E	128.80	1.000000	E	113.09	0.971564	E	154.03	1.000000	E	112.72	0.968385	-1.000000
284	284	H	U	R	0	0	-	-1.00	-1.000000	-	-1.00	-1.000000	-	-1.00	-1.000000	-	-1.00	-1.000000	-1.000000
285	285	G	U	R	0	0	-	-1.00	-1.000000	-	-1.00	-1.000000	-	-1.00	-1.000000	-	-1.00	-1.000000	-1.000000
286	286	K	U	R	0	0	-	-1.00	-1.000000	-	-1.00	-1.000000	-	-1.00	-1.000000	-	-1.00	-1.000000	-1.000000
287	287	S	U	R	0	0	-	-1.00	-1.000000	-	-1.00	-1.000000	-	-1.00	-1.000000	-	-1.00	-1.000000	-1.000000
288	288	M	U	R	0	0	-	-1.00	-1.000000	-	-1.00	-1.000000	-	-1.00	-1.000000	-	-1.00	-1.000000	-1.000000
289	289	D	U	R	0	0	-	-1.00	-1.000000	-	-1.00	-1.000000	-	-1.00	-1.000000	-	-1.00	-1.000000	-1.000000
290	290	M	U	R	0	0	-	-1.00	-1.000000	-	-1.00	-1.000000	-	-1.00	-1.000000	-	-1.00	-1.000000	-1.000000
291	291	T	U	R	0	0	-	-1.00	-1.000000	-	-1.00	-1.000000	-	-1.00	-1.000000	-	-1.00	-1.000000	-1.000000
292	292	Q	U	R	0	0	-	-1.00	-1.000000	-	-1.00	-1.000000	-	-1.00	-1.000000	-	-1.00	-1.000000	-1.000000
293	293	P	U	R	0	0	-	-1.00	-1.000000	-	-1.00	-1.000000	-	-1.00	-1.000000	-	-1.00	-1.000000	-1.000000
294	294	E	U	R	0	0	-	-1.00	-1.000000	-	-1.00	-1.000000	-	-1.00	-1.000000	-	-1.00	-1.000000	-1.000000
295	295	G	U	R	0	0	-	-1.00	-1.000000	-	-1.00	-1.000000	-	-1.00	-1.000000	-	-1.00	-1.000000	-1.000000
296	296	E	U	R	0	0	-	-1.00	-1.000000	-	-1.00	-1.000000	-	-1.00	-1.000000	-	-1.00	-1.000000	-1.000000
297	297	H	U	R	0	0	-	-1.00	-1.000000	-	-1.00	-1.000000	-	-1.00	-1.000000	-	-1.00	-1.000000	-1.000000
298	298	S	U	R	0	0	-	-1.00	-1.000000	-	-1.00	-1.000000	-	-1.00	-1.000000	-	-1.00	-1.000000	-1.000000
299	299	A	U	R	0	0	-	-1.00	-1.000000	-	-1.00	-1.000000	-	-1.00	-1.000000	-	-1.00	-1.000000	-1.000000
300	300	H	U	R	0	0	-	-1.00	-1.000000	-	-1.00	-1.000000	-	-1.00	-1.000000	-	-1.00	-1.000000	-1.000000
301	301	E	U	R	0	0	-	-1.00	-1.000000	-	-1.00	-1.000000	-	-1.00	-1.000000	-	-1.00	-1.000000	-1.000000
302	302	G	U	R	0	0	-	-1.00	-1.000000	-	-1.00	-1.000000	-	-1.00	-1.000000	-	-1.00	-1.000000	-1.000000
303	303	M	U	R	0	0	-	-1.00	-1.000000	-	-1.00	-1.000000	-	-1.00	-1.000000	-	-1.00	-1.000000	-1.000000
304	304	E	U	R	0	0	-	-1.00	-1.000000	-	-1.00	-1.000000	-	-1.00	-1.000000	-	-1.00	-1.000000	-1.000000
305	305	G	U	R	0	0	-	-1.00	-1.000000	-	-1.00	-1.000000	-	-1.00	-1.000000	-	-1.00	-1.000000	-1.000000
306	306	M	U	R	0	0	-	-1.00	-1.000000	-	-1.00	-1.000000	-	-1.00	-1.000000	-	-1.00	-1.000000	-1.000000
307	307	D	U	R	0	0	-	-1.00	-1.000000	-	-1.00	-1.000000	-	-1.00	-1.000000	-	-1.00	-1.000000	-1.000000
308	308	M	U	R	0	0	-	-1.00	-1.000000	-	-1.00	-1.000000	-	-1.00	-1.000000	-	-1.00	-1.000000	-1.000000
309	309	S	U	R	0	0	-	-1.00	-1.000000	-	-1.00	-1.000000	-	-1.00	-1.000000	-	-1.00	-1.000000	-1.000000
310	310	H	U	R	0	0	-	-1.00	-1.000000	-	-1.00	-1.000000	-	-1.00	-1.000000	-	-1.00	-1.000000	-1.000000
311	311	A	U	R	0	0	-	-1.00	-1.000000	-	-1.00	-1.000000	-	-1.00	-1.000000	-	-1.00	-1.000000	-1.000000
312	312	E	U	R	0	0	-	-1.00	-1.000000	-	-1.00	-1.000000	-	-1.00	-1.000000	-	-1.00	-1.000000	-1.000000
313	313	S	U	R	0	0	-	-1.00	-1.000000	-	-1.00	-1.000000	-	-1.00	-1.000000	-	-1.00	-1.000000	-1.000000
314	314	A	U	R	0	0	-	-1.00	-1.000000	-	-1.00	-1.000000	-	-1.00	-1.000000	-	-1.00	-1.000000	-1.000000
315	315	H	U	R	0	0	-	-1.00	-1.000000	-	-1.00	-1.000000	-	-1.00	-1.000000	-	-1.00	-1.000000	-1.000000
