# Supplementary material for: Lipid exposure prediction enhances the inference of rotational angles of transmembrane helices
Source: BMC Bioinformatics. 2013 Oct 11;14:304. doi: 10.1186/1471-2105-14-304 (PMC3854514; doi:10.1186/1471-2105-14-304)
Supplement: Additional file 7: Dataset S3 — The representative 110 multi-spanning protein chains used in this work. [file 1471-2105-14-304-S7.zip › S_Dataset_3_experiment/TMexpoDataset/1fftC.profile]

SeqIndex	PDBIndex	AA	Topo	MissingData	IntraChainCTNum	InterChainCTNum	Class14_Chain	ASA14_Chain	RSA14_Chain	Class14_Complete	ASA14_Complete	RSA14_Complete	Class20_Chain	ASA20_Chain	RSA20_Chain	Class20_Complete	ASA20_Complete	RSA20_Complete	RotationalAngleChain360MGC
1	1	M	U	R	0	0	-	-1.00	-1.000000	-	-1.00	-1.000000	-	-1.00	-1.000000	-	-1.00	-1.000000	-1.000000
2	2	A	U	R	0	0	-	-1.00	-1.000000	-	-1.00	-1.000000	-	-1.00	-1.000000	-	-1.00	-1.000000	-1.000000
3	3	T	U	R	0	0	-	-1.00	-1.000000	-	-1.00	-1.000000	-	-1.00	-1.000000	-	-1.00	-1.000000	-1.000000
4	4	D	U	R	0	0	-	-1.00	-1.000000	-	-1.00	-1.000000	-	-1.00	-1.000000	-	-1.00	-1.000000	-1.000000
5	5	T	U	R	0	0	-	-1.00	-1.000000	-	-1.00	-1.000000	-	-1.00	-1.000000	-	-1.00	-1.000000	-1.000000
6	6	L	U	R	0	0	-	-1.00	-1.000000	-	-1.00	-1.000000	-	-1.00	-1.000000	-	-1.00	-1.000000	-1.000000
7	7	T	U	R	0	0	-	-1.00	-1.000000	-	-1.00	-1.000000	-	-1.00	-1.000000	-	-1.00	-1.000000	-1.000000
8	8	H	U	R	0	0	-	-1.00	-1.000000	-	-1.00	-1.000000	-	-1.00	-1.000000	-	-1.00	-1.000000	-1.000000
9	9	A	U	R	0	0	-	-1.00	-1.000000	-	-1.00	-1.000000	-	-1.00	-1.000000	-	-1.00	-1.000000	-1.000000
10	10	T	U	R	0	0	-	-1.00	-1.000000	-	-1.00	-1.000000	-	-1.00	-1.000000	-	-1.00	-1.000000	-1.000000
11	11	A	U	R	0	0	-	-1.00	-1.000000	-	-1.00	-1.000000	-	-1.00	-1.000000	-	-1.00	-1.000000	-1.000000
12	12	H	U	R	0	0	-	-1.00	-1.000000	-	-1.00	-1.000000	-	-1.00	-1.000000	-	-1.00	-1.000000	-1.000000
13	13	A	U	R	0	0	-	-1.00	-1.000000	-	-1.00	-1.000000	-	-1.00	-1.000000	-	-1.00	-1.000000	-1.000000
14	14	H	U	R	0	0	-	-1.00	-1.000000	-	-1.00	-1.000000	-	-1.00	-1.000000	-	-1.00	-1.000000	-1.000000
15	15	E	U	R	0	0	-	-1.00	-1.000000	-	-1.00	-1.000000	-	-1.00	-1.000000	-	-1.00	-1.000000	-1.000000
16	16	H	U	R	0	0	-	-1.00	-1.000000	-	-1.00	-1.000000	-	-1.00	-1.000000	-	-1.00	-1.000000	-1.000000
17	17	G	U	R	0	0	-	-1.00	-1.000000	-	-1.00	-1.000000	-	-1.00	-1.000000	-	-1.00	-1.000000	-1.000000
18	18	H	U	R	0	0	-	-1.00	-1.000000	-	-1.00	-1.000000	-	-1.00	-1.000000	-	-1.00	-1.000000	-1.000000
19	19	H	2	-	0	0	E	238.90	1.000000	E	238.90	1.000000	E	284.07	1.000000	E	284.07	1.000000	-1.000000
20	20	D	2	-	0	0	E	129.64	0.834395	E	103.81	0.668147	E	147.73	0.950827	E	106.84	0.687649	-1.000000
21	21	A	2	-	0	0	E	78.51	0.674485	E	78.51	0.674485	E	82.72	0.710653	E	71.44	0.613746	-1.000000
22	22	G	2	-	0	0	E	54.90	0.654272	E	54.90	0.654272	E	52.29	0.623168	E	52.29	0.623168	-1.000000
23	23	G	2	-	0	0	E	53.51	0.637707	E	32.56	0.388035	E	55.15	0.657252	E	14.23	0.169586	-1.000000
24	24	T	2	-	0	0	E	76.82	0.518844	B	14.70	0.099284	E	76.51	0.516750	B	2.15	0.014521	-1.000000
25	25	K	2	-	0	0	E	155.44	0.749145	E	132.63	0.639212	E	158.27	0.762784	E	121.51	0.585619	-1.000000
26	26	I	2	-	0	0	E	49.27	0.259384	B	30.64	0.161306	E	36.56	0.192472	B	3.07	0.016162	-1.000000
27	27	F	2	-	0	0	E	132.52	0.593488	E	60.29	0.270008	E	143.43	0.642349	E	26.53	0.118814	-1.000000
28	28	G	2	-	0	0	E	45.61	0.543559	B	3.99	0.047551	E	44.83	0.534263	B	0.12	0.001430	-1.000000
29	29	F	2	-	0	0	B	19.78	0.088584	B	19.78	0.088584	B	10.03	0.044919	B	9.45	0.042322	-1.000000
30	30	W	2	-	0	0	E	115.27	0.434293	B	31.13	0.117286	E	117.69	0.443410	B	9.13	0.034398	-1.000000
31	31	I	H	-	0	0	E	108.66	0.572045	B	21.09	0.111029	E	114.89	0.604843	B	6.80	0.035799	36.166000
32	32	Y	H	-	0	0	E	147.99	0.621024	E	107.66	0.451783	E	160.68	0.674276	E	88.96	0.373311	36.166000
33	33	L	H	-	0	0	B	10.64	0.053740	B	10.64	0.053740	B	2.45	0.012374	B	2.45	0.012374	36.166000
34	34	M	H	-	0	0	E	98.21	0.466445	B	37.74	0.179245	E	90.52	0.429922	B	8.19	0.038898	36.166000
35	35	S	H	-	0	0	E	61.37	0.488304	B	21.00	0.167091	E	61.89	0.492441	E	12.51	0.099539	36.166000
36	36	D	H	-	0	0	E	39.24	0.252558	E	39.24	0.252558	E	29.37	0.189033	E	29.37	0.189033	36.166000
37	37	C	H	-	0	0	E	51.97	0.367331	B	27.05	0.191193	E	48.08	0.339836	E	12.39	0.087574	36.166000
38	38	I	H	-	0	0	E	109.50	0.576467	B	16.41	0.086391	E	116.48	0.613214	B	0.86	0.004528	36.166000
39	39	L	H	-	0	0	E	69.81	0.352594	B	32.52	0.164251	E	70.46	0.355877	E	20.45	0.103288	36.166000
40	40	F	H	-	1	0	B	13.17	0.058982	B	13.17	0.058982	B	5.26	0.023557	B	5.26	0.023557	36.166000
41	41	S	H	-	0	0	E	47.79	0.380251	B	20.39	0.162237	E	47.67	0.379297	E	10.69	0.085057	36.166000
42	42	I	H	-	0	0	E	119.13	0.627165	B	7.38	0.038852	E	126.68	0.666912	B	0.07	0.000369	36.166000
43	43	L	H	-	0	0	B	39.57	0.199859	B	7.12	0.035961	E	32.60	0.164655	B	0.52	0.002626	36.166000
44	44	F	H	-	0	0	E	52.06	0.233150	E	52.06	0.233150	E	36.01	0.161270	E	36.01	0.161270	36.166000
45	45	A	1	-	0	0	E	42.41	0.364347	B	4.71	0.040464	E	40.99	0.352148	B	0.70	0.006014	-1.000000
46	46	T	1	-	0	0	E	79.97	0.540119	B	3.97	0.026813	E	77.63	0.524314	B	0.00	0.000000	-1.000000
47	47	Y	1	-	0	0	B	19.19	0.080529	B	19.19	0.080529	B	1.17	0.004910	B	1.17	0.004910	-1.000000
48	48	A	1	-	0	0	E	57.08	0.490378	E	50.71	0.435653	E	53.06	0.455842	E	37.27	0.320189	-1.000000
49	49	V	1	-	0	0	E	107.34	0.661612	B	31.92	0.196746	E	113.30	0.698348	E	12.99	0.080067	-1.000000
50	50	L	1	-	0	0	E	80.43	0.406233	B	30.84	0.155765	E	73.13	0.369362	B	3.54	0.017880	-1.000000
51	51	V	1	-	0	0	B	23.22	0.143121	B	23.22	0.143121	E	16.80	0.103550	E	16.80	0.103550	-1.000000
52	52	N	1	-	0	0	E	131.18	0.776811	E	122.18	0.723515	E	148.57	0.879789	E	109.90	0.650796	-1.000000
53	53	G	1	-	0	0	E	68.09	0.811465	E	68.09	0.811465	E	70.64	0.841854	E	63.00	0.750804	-1.000000
54	54	T	1	-	0	0	E	110.71	0.747737	E	107.45	0.725719	E	123.71	0.835540	E	111.59	0.753681	-1.000000
55	55	A	1	-	0	0	E	68.50	0.588488	E	68.50	0.588488	E	63.56	0.546048	E	63.56	0.546048	-1.000000
56	56	G	1	-	0	0	E	61.03	0.727327	E	61.03	0.727327	E	55.91	0.666309	E	55.91	0.666309	-1.000000
57	57	G	1	-	0	0	E	63.54	0.757240	E	63.54	0.757240	E	74.06	0.882612	E	74.06	0.882612	-1.000000
58	58	P	1	-	0	0	E	94.48	0.652486	E	94.48	0.652486	E	80.78	0.557873	E	80.78	0.557873	-1.000000
59	59	T	1	-	0	0	E	70.72	0.477644	E	70.72	0.477644	E	38.70	0.261381	E	38.70	0.261381	-1.000000
60	60	G	1	-	0	0	E	48.53	0.578358	E	48.53	0.578358	E	32.04	0.381838	E	32.04	0.381838	-1.000000
61	61	K	1	-	0	0	E	172.07	0.829293	E	172.07	0.829293	E	170.91	0.823702	E	170.91	0.823702	-1.000000
62	62	D	1	-	0	0	E	44.49	0.286349	E	44.49	0.286349	E	10.18	0.065521	E	10.18	0.065521	-1.000000
63	63	I	1	-	0	0	E	129.88	0.683759	E	129.88	0.683759	E	138.11	0.727086	E	138.11	0.727086	-1.000000
64	64	F	1	-	0	0	E	116.71	0.522684	E	71.46	0.320032	E	117.17	0.524744	E	47.21	0.211429	-1.000000
65	65	E	1	-	0	0	E	112.52	0.601197	E	112.52	0.601197	E	120.61	0.644422	E	120.61	0.644422	-1.000000
66	66	L	1	-	0	0	E	51.27	0.258952	E	51.27	0.258952	E	36.71	0.185413	E	36.71	0.185413	-1.000000
67	67	P	1	-	0	0	B	3.67	0.025345	B	3.67	0.025345	B	0.00	0.000000	B	0.00	0.000000	-1.000000
68	68	F	H	-	0	0	E	128.90	0.577276	E	103.53	0.463657	E	133.09	0.596041	E	85.08	0.381029	61.404000
69	69	V	H	-	0	0	E	77.66	0.478674	E	77.66	0.478674	E	81.09	0.499815	E	81.09	0.499815	61.404000
70	70	L	H	-	1	0	B	6.57	0.033183	B	6.57	0.033183	B	0.00	0.000000	B	0.00	0.000000	61.404000
71	71	V	H	-	0	0	E	33.08	0.203895	B	29.08	0.179241	E	13.73	0.084628	B	1.47	0.009061	61.404000
72	72	E	H	-	0	0	E	61.53	0.328756	E	53.44	0.285531	E	57.51	0.307277	E	47.76	0.255183	61.404000
73	73	T	H	-	2	0	B	21.09	0.142442	B	21.09	0.142442	E	16.26	0.109820	E	16.26	0.109820	61.404000
74	74	F	H	-	3	0	B	0.00	0.000000	B	0.00	0.000000	B	0.00	0.000000	B	0.00	0.000000	61.404000
75	75	L	H	-	0	0	E	78.50	0.396485	B	30.57	0.154402	E	66.06	0.333653	B	4.95	0.025001	61.404000
76	76	L	H	-	1	0	E	82.14	0.414869	E	82.14	0.414869	E	78.99	0.398960	E	78.99	0.398960	61.404000
77	77	L	H	-	2	0	B	0.97	0.004899	B	0.97	0.004899	B	0.00	0.000000	B	0.00	0.000000	61.404000
78	78	F	H	-	1	0	E	73.85	0.330736	B	14.07	0.063012	E	63.13	0.282726	B	0.00	0.000000	61.404000
79	79	S	H	-	0	0	E	41.06	0.326703	E	25.36	0.201782	E	31.17	0.248011	E	13.45	0.107018	61.404000
80	80	S	H	-	1	0	B	8.26	0.065722	B	8.26	0.065722	B	1.44	0.011458	B	1.44	0.011458	61.404000
81	81	I	2	-	0	0	B	27.98	0.147302	B	27.98	0.147302	B	1.93	0.010161	B	1.93	0.010161	-1.000000
82	82	T	2	-	0	0	E	80.25	0.542010	B	26.32	0.177766	E	77.78	0.525328	E	9.20	0.062137	-1.000000
83	83	Y	2	-	0	0	E	154.65	0.648972	E	119.34	0.500797	E	174.89	0.733907	E	120.74	0.506672	-1.000000
84	84	G	2	-	0	0	B	0.18	0.002145	B	0.18	0.002145	B	0.00	0.000000	B	0.00	0.000000	-1.000000
85	85	M	2	-	0	0	B	34.75	0.165044	B	12.11	0.057516	E	31.30	0.148658	B	3.93	0.018665	-1.000000
86	86	A	2	-	0	0	B	19.82	0.170275	B	15.23	0.130842	E	10.44	0.089691	B	3.74	0.032131	-1.000000
87	87	A	2	-	0	0	B	16.03	0.137715	B	16.03	0.137715	E	8.74	0.075086	E	8.74	0.075086	-1.000000
88	88	I	2	-	0	0	B	15.27	0.080390	B	15.27	0.080390	B	0.07	0.000369	B	0.07	0.000369	-1.000000
89	89	A	2	-	0	0	B	0.97	0.008333	B	0.97	0.008333	B	0.00	0.000000	B	0.00	0.000000	-1.000000
90	90	M	2	-	0	0	E	126.14	0.599098	E	58.81	0.279316	E	127.47	0.605414	E	37.44	0.177820	-1.000000
91	91	Y	2	-	0	0	E	160.35	0.672891	E	77.59	0.325598	E	185.92	0.780193	E	63.11	0.264834	-1.000000
92	92	K	2	-	0	0	E	179.04	0.862885	E	179.04	0.862885	E	203.44	0.980481	E	203.44	0.980481	-1.000000
93	93	N	2	-	0	0	E	37.35	0.221176	E	37.35	0.221176	E	30.10	0.178244	E	30.10	0.178244	-1.000000
94	94	N	2	-	0	0	E	86.70	0.513413	E	86.70	0.513413	E	95.37	0.564754	E	95.37	0.564754	-1.000000
95	95	K	2	-	0	0	E	114.93	0.553906	E	114.93	0.553906	E	115.83	0.558244	E	115.83	0.558244	-1.000000
96	96	S	2	-	0	0	E	71.11	0.565802	E	71.11	0.565802	E	79.46	0.632241	E	79.46	0.632241	-1.000000
97	97	Q	2	-	0	0	E	66.06	0.349210	E	66.06	0.349210	E	66.62	0.352170	E	66.62	0.352170	-1.000000
98	98	V	2	-	0	0	B	4.58	0.028230	B	4.58	0.028230	B	0.00	0.000000	B	0.00	0.000000	-1.000000
99	99	I	2	-	0	0	E	48.31	0.254330	E	48.31	0.254330	E	34.82	0.183311	E	34.82	0.183311	-1.000000
100	100	S	2	-	0	0	E	69.21	0.550684	E	69.21	0.550684	E	68.87	0.547979	E	68.87	0.547979	-1.000000
101	101	W	2	-	0	0	E	85.51	0.322169	E	85.51	0.322169	E	75.38	0.284003	E	75.38	0.284003	-1.000000
102	102	L	2	-	0	0	B	22.10	0.111622	B	22.10	0.111622	B	1.27	0.006414	B	1.27	0.006414	-1.000000
103	103	A	H	-	0	0	E	34.05	0.292526	E	34.05	0.292526	E	30.27	0.260052	E	30.27	0.260052	36.780000
104	104	L	H	-	0	0	E	82.38	0.416082	E	82.38	0.416082	E	79.40	0.401030	E	79.40	0.401030	36.780000
105	105	T	H	-	2	0	B	0.11	0.000743	B	0.11	0.000743	B	0.00	0.000000	B	0.00	0.000000	36.780000
106	106	W	H	-	1	0	E	106.46	0.401100	E	106.46	0.401100	E	105.74	0.398387	E	105.74	0.398387	36.780000
107	107	L	H	-	0	0	E	111.66	0.563968	E	111.66	0.563968	E	113.40	0.572756	E	113.40	0.572756	36.780000
108	108	F	H	-	3	0	E	53.17	0.238121	E	53.17	0.238121	E	50.16	0.224641	E	50.16	0.224641	36.780000
109	109	G	H	-	1	0	B	0.18	0.002145	B	0.18	0.002145	B	0.00	0.000000	B	0.00	0.000000	36.780000
110	110	A	H	-	0	0	E	59.79	0.513660	E	59.79	0.513660	E	56.96	0.489347	E	56.96	0.489347	36.780000
111	111	G	H	-	0	0	E	31.75	0.378382	E	31.75	0.378382	E	32.35	0.385532	E	32.35	0.385532	36.780000
112	112	F	H	-	2	0	B	0.30	0.001344	B	0.30	0.001344	B	0.00	0.000000	B	0.00	0.000000	36.780000
113	113	I	H	-	0	0	B	31.20	0.164254	B	31.20	0.164254	E	18.88	0.099395	E	18.88	0.099395	36.780000
114	114	G	H	-	0	0	E	28.82	0.343463	E	28.82	0.343463	E	27.16	0.323680	E	27.16	0.323680	36.780000
115	115	M	H	-	1	0	B	30.82	0.146379	B	30.82	0.146379	E	25.11	0.119259	E	25.11	0.119259	36.780000
116	116	E	H	-	0	0	B	12.72	0.067963	B	12.72	0.067963	B	1.97	0.010526	B	1.97	0.010526	36.780000
117	117	I	1	-	0	0	E	85.03	0.447644	E	85.03	0.447644	E	87.79	0.462174	E	87.79	0.462174	-1.000000
118	118	Y	1	-	0	0	E	156.61	0.657197	E	156.61	0.657197	E	169.33	0.710575	E	169.33	0.710575	-1.000000
119	119	E	1	-	0	0	B	25.05	0.133843	B	25.05	0.133843	B	2.01	0.010739	B	2.01	0.010739	-1.000000
120	120	F	1	-	0	0	E	52.28	0.234135	E	52.28	0.234135	E	36.99	0.165659	E	36.99	0.165659	-1.000000
121	121	H	1	-	0	0	E	112.95	0.568989	E	112.95	0.568989	E	118.91	0.599013	E	118.91	0.599013	-1.000000
122	122	H	1	-	0	0	E	81.55	0.410811	E	81.55	0.410811	E	73.49	0.370208	E	73.49	0.370208	-1.000000
123	123	L	1	-	0	0	E	40.57	0.204909	E	40.57	0.204909	E	11.73	0.059245	E	11.73	0.059245	-1.000000
124	124	I	1	-	0	0	E	85.23	0.448697	E	85.23	0.448697	E	73.19	0.385312	E	73.19	0.385312	-1.000000
125	125	V	1	-	0	0	E	108.99	0.671783	E	108.99	0.671783	E	113.60	0.700197	E	113.60	0.700197	-1.000000
126	126	N	1	-	0	0	E	114.54	0.678273	E	114.54	0.678273	E	124.83	0.739208	E	124.83	0.739208	-1.000000
127	127	G	1	-	0	0	E	32.59	0.388392	E	32.59	0.388392	E	26.06	0.310571	E	26.06	0.310571	-1.000000
128	128	M	1	-	0	0	E	180.20	0.855854	E	180.20	0.855854	E	205.74	0.977155	E	205.74	0.977155	-1.000000
129	129	G	1	-	0	0	E	52.99	0.631510	E	52.99	0.631510	E	49.97	0.595519	E	49.97	0.595519	-1.000000
130	130	P	1	-	0	0	E	120.07	0.829213	E	120.07	0.829213	E	129.92	0.897238	E	128.26	0.885773	-1.000000
131	131	D	1	-	0	0	E	109.79	0.706636	E	54.15	0.348523	E	100.60	0.647487	E	21.47	0.138186	-1.000000
132	132	R	1	-	0	0	E	177.58	0.712429	E	149.79	0.600939	E	181.26	0.727192	E	126.59	0.507863	-1.000000
133	133	S	1	-	0	0	E	69.52	0.553151	E	36.19	0.287954	E	53.00	0.421706	E	12.79	0.101766	-1.000000
134	134	G	1	-	0	0	E	17.50	0.208557	B	1.00	0.011918	E	15.69	0.186986	B	0.00	0.000000	-1.000000
135	135	F	1	-	0	0	E	75.59	0.338528	E	75.59	0.338528	E	26.64	0.119307	E	26.64	0.119307	-1.000000
136	136	L	1	-	0	0	E	59.48	0.300419	E	59.48	0.300419	E	25.89	0.130764	E	25.89	0.130764	-1.000000
137	137	S	1	-	0	0	E	50.22	0.399586	B	12.65	0.100652	E	47.84	0.380649	B	0.67	0.005331	-1.000000
138	138	A	1	-	0	0	B	16.71	0.143557	B	2.40	0.020619	E	9.50	0.081615	B	0.00	0.000000	-1.000000
139	139	F	1	-	0	0	B	36.88	0.165166	B	36.88	0.165166	E	12.48	0.055891	E	12.48	0.055891	-1.000000
140	140	F	1	-	0	0	E	62.80	0.281249	E	62.80	0.281249	E	42.84	0.191858	E	36.40	0.163017	-1.000000
141	141	A	1	-	0	0	E	49.21	0.422766	E	24.98	0.214605	E	49.54	0.425601	E	11.05	0.094931	-1.000000
142	142	L	1	-	0	0	B	5.15	0.026011	B	5.15	0.026011	B	0.00	0.000000	B	0.00	0.000000	-1.000000
143	143	V	H	-	0	0	B	3.17	0.019539	B	3.17	0.019539	B	0.00	0.000000	B	0.00	0.000000	154.419000
144	144	G	H	-	0	0	E	20.66	0.246216	E	20.66	0.246216	E	12.49	0.148850	E	12.49	0.148850	154.419000
145	145	T	H	-	0	0	B	29.13	0.196745	B	29.13	0.196745	E	20.78	0.140349	E	19.35	0.130690	154.419000
146	146	H	H	-	0	0	B	2.67	0.013450	B	2.67	0.013450	B	0.00	0.000000	B	0.00	0.000000	154.419000
147	147	G	H	-	0	0	E	19.91	0.237278	E	19.91	0.237278	E	9.95	0.118579	E	9.95	0.118579	154.419000
148	148	L	H	-	0	0	E	113.79	0.574726	E	113.79	0.574726	E	123.14	0.621951	E	123.14	0.621951	154.419000
149	149	H	H	-	0	0	B	34.83	0.175457	B	34.83	0.175457	E	22.72	0.114453	E	22.72	0.114453	154.419000
150	150	V	H	-	0	0	B	0.08	0.000493	B	0.08	0.000493	B	0.00	0.000000	B	0.00	0.000000	154.419000
151	151	T	H	-	0	0	E	56.84	0.383898	E	56.84	0.383898	E	51.05	0.344793	E	51.05	0.344793	154.419000
152	152	S	H	-	0	0	E	69.39	0.552116	E	69.39	0.552116	E	70.48	0.560789	E	70.48	0.560789	154.419000
153	153	G	H	-	0	0	B	4.27	0.050888	B	4.27	0.050888	B	1.81	0.021571	B	1.81	0.021571	154.419000
154	154	L	H	-	1	0	B	11.98	0.060508	B	11.98	0.060508	B	4.70	0.023739	B	4.70	0.023739	154.419000
155	155	I	H	-	0	0	E	101.97	0.536825	E	101.97	0.536825	E	105.56	0.555725	E	105.56	0.555725	154.419000
156	156	W	H	-	0	0	E	90.43	0.340705	E	90.43	0.340705	E	83.52	0.314671	E	83.52	0.314671	154.419000
157	157	M	H	-	0	0	B	4.13	0.019615	B	4.13	0.019615	B	0.00	0.000000	B	0.00	0.000000	154.419000
158	158	A	H	-	1	0	B	15.44	0.132646	B	15.44	0.132646	E	9.36	0.080412	E	9.36	0.080412	154.419000
159	159	V	H	-	0	0	E	75.02	0.462401	E	75.02	0.462401	E	76.70	0.472756	E	76.70	0.472756	154.419000
160	160	L	2	-	0	0	B	11.60	0.058589	B	11.60	0.058589	B	5.45	0.027527	B	5.45	0.027527	-1.000000
161	161	M	2	-	0	0	B	30.84	0.146474	B	30.84	0.146474	E	22.06	0.104773	E	22.06	0.104773	-1.000000
162	162	V	2	-	0	0	E	94.60	0.583087	E	94.60	0.583087	E	93.80	0.578156	E	93.80	0.578156	-1.000000
163	163	Q	2	-	0	0	E	56.58	0.299096	E	56.58	0.299096	E	52.01	0.274938	E	52.01	0.274938	-1.000000
164	164	I	2	-	0	0	B	5.30	0.027902	B	5.30	0.027902	B	0.00	0.000000	B	0.00	0.000000	-1.000000
165	165	A	2	-	0	0	E	54.86	0.471306	E	54.86	0.471306	E	45.67	0.392354	E	45.67	0.392354	-1.000000
166	166	R	2	-	0	0	E	200.94	0.806146	E	200.94	0.806146	E	227.89	0.914266	E	227.89	0.914266	-1.000000
167	167	R	2	-	0	0	E	117.47	0.471275	E	117.47	0.471275	E	120.79	0.484594	E	120.79	0.484594	-1.000000
168	168	G	2	-	0	0	E	20.04	0.238827	E	20.04	0.238827	E	15.95	0.190085	E	15.95	0.190085	-1.000000
169	169	L	2	-	0	0	B	32.45	0.163897	B	32.45	0.163897	E	22.93	0.115814	E	22.93	0.115814	-1.000000
170	170	T	2	-	0	0	E	59.26	0.400243	E	59.26	0.400243	E	58.85	0.397474	E	58.85	0.397474	-1.000000
171	171	S	2	-	0	0	E	51.22	0.407543	E	51.22	0.407543	E	47.42	0.377307	E	47.42	0.377307	-1.000000
172	172	T	2	-	0	0	E	129.42	0.874105	E	102.64	0.693232	E	136.30	0.920573	E	82.00	0.553830	-1.000000
173	173	N	2	-	0	0	E	97.95	0.580032	E	97.95	0.580032	E	108.81	0.644342	E	108.81	0.644342	-1.000000
174	174	R	2	-	0	0	B	8.28	0.033218	B	8.28	0.033218	B	1.92	0.007703	B	0.09	0.000361	-1.000000
175	175	T	2	-	0	0	E	47.72	0.322302	E	47.72	0.322302	E	28.91	0.195259	E	27.59	0.186343	-1.000000
176	176	R	2	-	0	0	E	80.11	0.321391	E	80.11	0.321391	E	69.55	0.279026	E	69.55	0.279026	-1.000000
177	177	I	2	-	0	0	B	16.87	0.088813	B	16.87	0.088813	B	1.10	0.005791	B	1.10	0.005791	-1.000000
178	178	M	2	-	0	0	E	64.10	0.304441	B	25.79	0.122489	E	49.63	0.235716	B	1.03	0.004892	-1.000000
179	179	C	2	-	0	0	B	16.19	0.114433	B	16.19	0.114433	B	6.27	0.044317	B	6.27	0.044317	-1.000000
180	180	L	2	-	0	0	B	9.92	0.050104	B	9.92	0.050104	B	0.36	0.001818	B	0.36	0.001818	-1.000000
181	181	S	2	-	0	0	B	23.46	0.186665	B	18.43	0.146642	E	11.05	0.087922	B	1.73	0.013765	-1.000000
182	182	L	H	-	0	0	E	56.93	0.287540	B	25.95	0.131067	E	51.12	0.258195	B	6.65	0.033588	354.227000
183	183	F	H	-	0	0	B	38.97	0.174526	B	38.97	0.174526	E	23.45	0.105020	E	23.45	0.105020	354.227000
184	184	W	H	-	0	0	B	5.13	0.019328	B	5.13	0.019328	B	0.00	0.000000	B	0.00	0.000000	354.227000
185	185	H	H	-	0	0	E	83.85	0.422397	B	25.08	0.126341	E	72.86	0.367034	B	5.11	0.025742	354.227000
186	186	F	H	-	0	0	B	31.72	0.142057	B	31.72	0.142057	E	21.55	0.096511	E	21.55	0.096511	354.227000
187	187	L	H	-	0	0	B	1.61	0.008132	B	1.61	0.008132	B	0.00	0.000000	B	0.00	0.000000	354.227000
188	188	D	H	-	2	0	B	5.83	0.037523	B	5.83	0.037523	B	0.12	0.000772	B	0.12	0.000772	354.227000
189	189	V	H	-	0	0	E	58.75	0.362118	E	35.28	0.217456	E	58.33	0.359529	E	26.50	0.163338	354.227000
190	190	V	H	-	1	0	B	20.59	0.126911	B	20.59	0.126911	E	10.91	0.067246	E	10.91	0.067246	354.227000
191	191	W	H	-	1	0	B	4.34	0.016351	B	4.34	0.016351	B	0.00	0.000000	B	0.00	0.000000	354.227000
192	192	I	H	-	0	0	E	108.11	0.569150	B	36.81	0.193788	E	90.78	0.477915	B	1.38	0.007265	354.227000
193	193	C	H	-	0	0	E	46.40	0.327962	E	43.76	0.309302	E	44.85	0.317006	E	34.63	0.244770	354.227000
194	194	V	H	-	0	0	B	1.71	0.010540	B	1.71	0.010540	B	0.00	0.000000	B	0.00	0.000000	354.227000
195	195	F	H	-	0	0	B	37.54	0.168122	B	12.16	0.054458	E	26.71	0.119620	B	0.16	0.000717	354.227000
196	196	T	H	-	0	0	E	78.25	0.528502	B	23.94	0.161691	E	78.10	0.527489	B	5.80	0.039173	354.227000
197	197	V	1	-	0	0	E	33.68	0.207594	E	33.68	0.207594	E	25.42	0.156681	E	25.42	0.156681	-1.000000
198	198	V	1	-	0	0	B	7.23	0.044564	B	7.23	0.044564	B	2.84	0.017505	B	2.84	0.017505	-1.000000
199	199	Y	1	-	0	0	B	23.76	0.099706	B	23.76	0.099706	B	1.37	0.005749	B	1.37	0.005749	-1.000000
200	200	L	1	-	0	0	E	74.60	0.376787	B	21.57	0.108945	E	77.65	0.392192	B	7.83	0.039547	-1.000000
201	201	M	1	-	0	0	E	136.05	0.646165	E	130.74	0.620945	E	145.78	0.692377	E	116.86	0.555023	-1.000000
202	202	G	1	-	0	0	E	35.06	0.417829	E	35.06	0.417829	E	28.94	0.344893	E	28.94	0.344893	-1.000000
203	203	A	1	-	0	0	E	86.41	0.742354	E	86.41	0.742354	E	58.54	0.502921	E	58.54	0.502921	-1.000000
204	204	M	U	R	0	0	-	-1.00	-1.000000	-	-1.00	-1.000000	-	-1.00	-1.000000	-	-1.00	-1.000000	-1.000000
