# Supplementary material for: Lipid exposure prediction enhances the inference of rotational angles of transmembrane helices
Source: BMC Bioinformatics. 2013 Oct 11;14:304. doi: 10.1186/1471-2105-14-304 (PMC3854514; doi:10.1186/1471-2105-14-304)
Supplement: Additional file 7: Dataset S3 — The representative 110 multi-spanning protein chains used in this work. [file 1471-2105-14-304-S7.zip › S_Dataset_3_experiment/TMexpoDataset/1fx8A.profile]

SeqIndex	PDBIndex	AA	Topo	MissingData	IntraChainCTNum	InterChainCTNum	Class14_Chain	ASA14_Chain	RSA14_Chain	Class14_Complete	ASA14_Complete	RSA14_Complete	Class20_Chain	ASA20_Chain	RSA20_Chain	Class20_Complete	ASA20_Complete	RSA20_Complete	RotationalAngleChain360MGC
1	1	M	U	R	0	0	-	-1.00	-1.000000	-	-1.00	-1.000000	-	-1.00	-1.000000	-	-1.00	-1.000000	-1.000000
2	2	S	U	R	0	0	-	-1.00	-1.000000	-	-1.00	-1.000000	-	-1.00	-1.000000	-	-1.00	-1.000000	-1.000000
3	3	Q	U	R	0	0	-	-1.00	-1.000000	-	-1.00	-1.000000	-	-1.00	-1.000000	-	-1.00	-1.000000	-1.000000
4	4	T	U	R	0	0	-	-1.00	-1.000000	-	-1.00	-1.000000	-	-1.00	-1.000000	-	-1.00	-1.000000	-1.000000
5	5	S	U	R	0	0	-	-1.00	-1.000000	-	-1.00	-1.000000	-	-1.00	-1.000000	-	-1.00	-1.000000	-1.000000
6	6	T	2	-	0	0	E	133.50	0.901661	E	133.50	0.901661	E	153.71	1.000000	E	153.71	1.000000	-1.000000
7	7	L	2	-	0	0	E	64.78	0.327188	E	64.78	0.327188	E	65.75	0.332087	E	65.75	0.332087	-1.000000
8	8	K	2	-	0	0	E	151.86	0.731891	E	151.86	0.731891	E	173.60	0.836667	E	173.60	0.836667	-1.000000
9	9	G	2	-	0	0	E	21.76	0.259325	E	21.76	0.259325	E	17.25	0.205577	E	17.25	0.205577	-1.000000
10	10	Q	2	-	0	0	B	35.40	0.187133	B	35.40	0.187133	E	31.46	0.166305	E	31.46	0.166305	-1.000000
11	11	C	H	-	2	0	B	24.59	0.173805	B	24.59	0.173805	E	20.76	0.146735	E	20.76	0.146735	114.259000
12	12	I	H	-	0	0	E	89.90	0.473282	E	89.90	0.473282	E	91.16	0.479916	E	91.16	0.479916	114.259000
13	13	A	H	-	1	0	B	8.15	0.070017	B	8.15	0.070017	B	2.89	0.024828	B	2.89	0.024828	114.259000
14	14	E	H	-	2	0	B	0.00	0.000000	B	0.00	0.000000	B	0.00	0.000000	B	0.00	0.000000	114.259000
15	15	F	H	-	3	0	E	67.68	0.303104	E	67.68	0.303104	E	63.84	0.285906	E	63.84	0.285906	114.259000
16	16	L	H	-	0	0	E	91.37	0.461488	E	91.37	0.461488	E	92.88	0.469115	E	92.88	0.469115	114.259000
17	17	G	H	-	2	0	B	0.00	0.000000	B	0.00	0.000000	B	0.00	0.000000	B	0.00	0.000000	114.259000
18	18	T	H	-	2	0	B	0.00	0.000000	B	0.00	0.000000	B	0.00	0.000000	B	0.00	0.000000	114.259000
19	19	G	H	-	2	0	B	10.08	0.120129	B	10.08	0.120129	E	6.17	0.073531	E	6.17	0.073531	114.259000
20	20	L	H	-	1	0	E	44.65	0.225516	E	44.65	0.225516	E	40.77	0.205919	E	40.77	0.205919	114.259000
21	21	L	H	-	1	0	B	6.73	0.033992	B	6.73	0.033992	B	0.61	0.003081	B	0.61	0.003081	114.259000
22	22	I	H	-	3	0	B	0.00	0.000000	B	0.00	0.000000	B	0.00	0.000000	B	0.00	0.000000	114.259000
23	23	F	H	-	0	0	E	68.23	0.305567	E	68.23	0.305567	E	58.68	0.262797	E	58.68	0.262797	114.259000
24	24	F	H	-	1	0	E	77.65	0.347754	E	77.65	0.347754	E	77.03	0.344977	E	77.03	0.344977	114.259000
25	25	G	H	-	1	0	B	0.05	0.000596	B	0.05	0.000596	B	0.00	0.000000	B	0.00	0.000000	114.259000
26	26	V	H	-	1	0	B	0.00	0.000000	B	0.00	0.000000	B	0.00	0.000000	B	0.00	0.000000	114.259000
27	27	G	H	-	1	0	B	12.60	0.150161	B	12.60	0.150161	E	7.23	0.086164	E	7.23	0.086164	114.259000
28	28	C	H	-	1	0	B	11.24	0.079446	B	11.24	0.079446	E	8.82	0.062341	E	8.82	0.062341	114.259000
29	29	V	1	-	0	0	B	15.72	0.096893	B	15.72	0.096893	E	8.90	0.054857	E	8.90	0.054857	-1.000000
30	30	A	1	-	0	0	B	0.00	0.000000	B	0.00	0.000000	B	0.00	0.000000	B	0.00	0.000000	-1.000000
31	31	A	1	-	0	0	B	14.12	0.121306	B	14.12	0.121306	E	11.11	0.095447	E	11.11	0.095447	-1.000000
32	32	L	1	-	0	0	E	65.38	0.330219	E	65.38	0.330219	E	61.77	0.311985	E	61.77	0.311985	-1.000000
33	33	K	1	-	0	0	E	47.12	0.227095	E	47.12	0.227095	E	36.97	0.178177	E	36.97	0.178177	-1.000000
34	34	V	1	-	0	0	B	14.15	0.087216	B	14.15	0.087216	E	12.00	0.073964	E	12.00	0.073964	-1.000000
35	35	A	1	-	0	0	E	48.19	0.414003	E	48.19	0.414003	E	51.07	0.438746	E	51.07	0.438746	-1.000000
36	36	G	1	-	0	0	E	67.66	0.806340	E	67.66	0.806340	E	72.60	0.865213	E	72.60	0.865213	-1.000000
37	37	A	1	-	0	0	E	32.64	0.280412	E	32.64	0.280412	E	32.01	0.275000	E	32.01	0.275000	-1.000000
38	38	S	1	-	0	0	E	109.93	0.874682	E	109.93	0.874682	E	126.36	1.000000	E	126.36	1.000000	-1.000000
39	39	F	1	-	0	0	E	62.26	0.278830	E	62.26	0.278830	E	61.67	0.276188	E	61.67	0.276188	-1.000000
40	40	G	1	-	0	0	E	35.27	0.420331	E	35.27	0.420331	E	38.88	0.463354	E	38.88	0.463354	-1.000000
41	41	Q	1	-	0	0	E	72.19	0.381614	E	72.19	0.381614	E	69.91	0.369562	E	69.91	0.369562	-1.000000
42	42	W	1	-	0	0	E	122.77	0.462550	E	122.77	0.462550	E	128.28	0.483309	E	128.28	0.483309	-1.000000
43	43	E	H	-	0	0	E	67.31	0.359639	E	67.31	0.359639	E	71.08	0.379782	E	71.08	0.379782	351.514000
44	44	I	H	-	0	0	B	17.38	0.091498	B	17.38	0.091498	B	8.92	0.046960	B	8.92	0.046960	351.514000
45	45	S	H	-	3	0	B	0.00	0.000000	B	0.00	0.000000	B	0.00	0.000000	B	0.00	0.000000	351.514000
46	46	V	H	-	1	0	B	28.59	0.176220	B	28.59	0.176220	E	23.88	0.147189	E	23.88	0.147189	351.514000
47	47	I	H	-	1	0	E	48.67	0.256225	E	48.67	0.256225	E	42.45	0.223480	E	42.45	0.223480	351.514000
48	48	W	H	-	1	0	B	18.45	0.069512	B	18.45	0.069512	B	4.26	0.016050	B	4.26	0.016050	351.514000
49	49	G	H	-	2	0	B	0.05	0.000596	B	0.05	0.000596	B	0.00	0.000000	B	0.00	0.000000	351.514000
50	50	L	H	-	0	0	E	66.28	0.334764	E	66.28	0.334764	E	64.71	0.326835	E	64.71	0.326835	351.514000
51	51	G	H	-	1	0	B	4.24	0.050530	B	4.24	0.050530	B	1.64	0.019545	B	1.64	0.019545	351.514000
52	52	V	H	-	2	0	B	20.85	0.128513	B	20.85	0.128513	E	11.36	0.070020	E	11.36	0.070020	351.514000
53	53	A	H	-	1	0	B	0.00	0.000000	B	0.00	0.000000	B	0.00	0.000000	B	0.00	0.000000	351.514000
54	54	M	H	-	0	0	E	94.05	0.446687	E	94.05	0.446687	E	95.74	0.454714	E	95.74	0.454714	351.514000
55	55	A	H	-	2	0	B	0.00	0.000000	B	0.00	0.000000	B	0.00	0.000000	B	0.00	0.000000	351.514000
56	56	I	H	-	1	0	B	17.95	0.094499	B	17.95	0.094499	B	5.63	0.029639	B	5.63	0.029639	351.514000
57	57	Y	H	-	1	0	E	101.00	0.423836	E	101.00	0.423836	E	94.28	0.395636	E	94.28	0.395636	351.514000
58	58	L	H	-	0	0	E	96.54	0.487600	E	96.54	0.487600	E	94.89	0.479267	E	94.89	0.479267	351.514000
59	59	T	H	-	2	0	B	1.29	0.008713	B	1.29	0.008713	B	0.00	0.000000	B	0.00	0.000000	351.514000
60	60	A	H	-	0	0	E	44.32	0.380756	E	44.32	0.380756	E	42.12	0.361856	E	42.12	0.361856	351.514000
61	61	G	2	-	0	0	E	82.07	0.978072	E	82.07	0.978072	E	93.22	1.000000	E	93.22	1.000000	-1.000000
62	62	V	2	-	0	0	E	81.97	0.505239	E	81.97	0.505239	E	79.77	0.491679	E	79.77	0.491679	-1.000000
63	63	S	2	-	0	0	B	8.69	0.069144	B	8.69	0.069144	B	4.96	0.039465	B	4.96	0.039465	-1.000000
64	64	G	L	-	0	0	E	47.21	0.562627	E	47.21	0.562627	E	48.67	0.580026	E	48.67	0.580026	-1.000000
65	65	A	L	-	0	0	B	13.94	0.119759	B	13.94	0.119759	B	4.60	0.039519	B	4.60	0.039519	-1.000000
66	66	H	L	-	0	0	B	17.17	0.086494	B	17.17	0.086494	B	7.88	0.039696	B	7.88	0.039696	-1.000000
67	67	L	L	-	0	0	B	6.26	0.031618	B	6.26	0.031618	B	0.68	0.003435	B	0.68	0.003435	-1.000000
68	68	N	L	-	0	0	B	8.75	0.051815	B	8.75	0.051815	B	4.78	0.028306	B	4.78	0.028306	-1.000000
69	69	P	L	-	0	0	B	4.07	0.028108	B	4.07	0.028108	B	0.46	0.003177	B	0.46	0.003177	-1.000000
70	70	A	L	-	0	0	B	0.35	0.003007	B	0.35	0.003007	B	0.00	0.000000	B	0.00	0.000000	-1.000000
71	71	V	L	-	0	0	B	9.89	0.060959	B	9.89	0.060959	B	0.61	0.003760	B	0.61	0.003760	-1.000000
72	72	T	L	-	0	0	B	0.00	0.000000	B	0.00	0.000000	B	0.00	0.000000	B	0.00	0.000000	-1.000000
73	73	I	L	-	0	0	B	30.11	0.158515	B	30.11	0.158515	E	24.92	0.131192	E	24.92	0.131192	-1.000000
74	74	A	L	-	0	0	B	0.55	0.004725	B	0.55	0.004725	B	0.00	0.000000	B	0.00	0.000000	-1.000000
75	75	L	L	-	0	0	B	32.71	0.165210	B	32.71	0.165210	E	23.12	0.116774	E	23.12	0.116774	-1.000000
76	76	W	L	-	0	0	E	99.72	0.375706	E	99.72	0.375706	E	102.93	0.387800	E	102.93	0.387800	-1.000000
77	77	L	L	-	0	0	E	79.83	0.403202	E	79.83	0.403202	E	82.38	0.416082	E	82.38	0.416082	-1.000000
78	78	F	L	-	0	0	E	52.90	0.236912	E	52.90	0.236912	E	44.97	0.201397	E	44.97	0.201397	-1.000000
79	79	A	2	-	0	0	E	42.86	0.368213	E	42.86	0.368213	E	42.48	0.364948	E	42.48	0.364948	-1.000000
80	80	C	2	-	0	0	E	130.75	0.924159	E	130.75	0.924159	E	152.50	1.000000	E	152.50	1.000000	-1.000000
81	81	F	2	-	0	0	B	33.68	0.150835	B	33.68	0.150835	E	26.65	0.119352	E	26.65	0.119352	-1.000000
82	82	D	2	-	0	0	E	46.63	0.300122	E	46.63	0.300122	E	39.83	0.256356	E	39.83	0.256356	-1.000000
83	83	K	2	-	0	0	E	136.84	0.659502	E	136.84	0.659502	E	145.35	0.700516	E	145.35	0.700516	-1.000000
84	84	R	2	-	0	0	E	181.68	0.728877	E	181.68	0.728877	E	204.87	0.821913	E	204.87	0.821913	-1.000000
85	85	K	2	-	0	0	B	36.79	0.177310	B	36.79	0.177310	E	32.34	0.155863	E	32.34	0.155863	-1.000000
86	86	V	H	-	0	0	B	14.01	0.086354	B	14.01	0.086354	B	7.83	0.048262	B	7.83	0.048262	163.904000
87	87	I	H	-	0	0	E	123.80	0.651750	E	123.80	0.651750	E	137.31	0.722874	E	137.31	0.722874	163.904000
88	88	P	H	-	1	0	E	40.24	0.277901	E	40.24	0.277901	E	37.24	0.257182	E	37.24	0.257182	163.904000
89	89	F	H	-	1	0	B	0.13	0.000582	B	0.13	0.000582	B	0.00	0.000000	B	0.00	0.000000	163.904000
90	90	I	H	-	0	0	E	39.69	0.208950	E	39.69	0.208950	E	33.95	0.178731	E	33.95	0.178731	163.904000
91	91	V	H	-	0	0	E	93.53	0.576492	E	93.53	0.576492	E	97.96	0.603797	E	97.96	0.603797	163.904000
92	92	S	H	-	2	0	B	13.34	0.106143	B	13.34	0.106143	E	9.46	0.075271	E	9.46	0.075271	163.904000
93	93	Q	H	-	2	0	B	0.00	0.000000	B	0.00	0.000000	B	0.00	0.000000	B	0.00	0.000000	163.904000
94	94	V	H	-	0	0	E	41.49	0.255732	E	41.49	0.255732	E	29.45	0.181521	E	29.45	0.181521	163.904000
95	95	A	H	-	1	0	E	37.97	0.326203	E	37.97	0.326203	E	34.55	0.296821	E	34.55	0.296821	163.904000
96	96	G	H	-	2	0	B	1.09	0.012990	B	1.09	0.012990	B	0.00	0.000000	B	0.00	0.000000	163.904000
97	97	A	H	-	2	0	B	0.00	0.000000	B	0.00	0.000000	B	0.00	0.000000	B	0.00	0.000000	163.904000
98	98	F	H	-	0	0	E	60.45	0.270724	E	60.45	0.270724	E	55.82	0.249989	E	55.82	0.249989	163.904000
99	99	C	H	-	0	0	E	59.10	0.417727	E	59.10	0.417727	E	57.91	0.409316	E	57.91	0.409316	163.904000
100	100	A	H	-	2	0	B	8.31	0.071392	B	8.31	0.071392	B	2.68	0.023024	B	2.68	0.023024	163.904000
101	101	A	H	-	1	0	B	0.00	0.000000	B	0.00	0.000000	B	0.00	0.000000	B	0.00	0.000000	163.904000
102	102	A	H	-	0	0	E	34.17	0.293557	E	34.17	0.293557	E	32.86	0.282302	E	32.86	0.282302	163.904000
103	103	L	H	-	0	0	E	96.81	0.488964	E	96.81	0.488964	E	106.05	0.535633	E	106.05	0.535633	163.904000
104	104	V	H	-	2	0	B	2.32	0.014300	B	2.32	0.014300	B	0.00	0.000000	B	0.00	0.000000	163.904000
105	105	Y	1	-	0	0	B	24.84	0.104238	B	24.84	0.104238	E	20.86	0.087537	E	20.86	0.087537	-1.000000
106	106	G	1	-	0	0	E	45.14	0.537957	E	45.14	0.537957	E	46.17	0.550232	E	46.17	0.550232	-1.000000
107	107	L	1	-	0	0	E	117.37	0.592808	E	117.37	0.592808	E	119.59	0.604020	E	119.59	0.604020	-1.000000
108	108	Y	1	-	0	0	E	51.50	0.216114	E	51.50	0.216114	E	46.65	0.195762	E	46.65	0.195762	-1.000000
109	109	Y	1	-	0	0	E	102.78	0.431305	E	102.78	0.431305	E	109.82	0.460848	E	109.82	0.460848	-1.000000
110	110	N	1	-	0	0	E	97.61	0.578019	E	97.61	0.578019	E	105.49	0.624682	E	105.49	0.624682	-1.000000
111	111	L	1	-	0	0	E	68.66	0.346785	E	68.66	0.346785	E	67.55	0.341179	E	67.55	0.341179	-1.000000
112	112	F	1	-	0	0	B	0.00	0.000000	B	0.00	0.000000	B	0.00	0.000000	B	0.00	0.000000	-1.000000
113	113	F	1	-	0	0	E	86.12	0.385687	E	86.12	0.385687	E	81.71	0.365937	E	81.71	0.365937	-1.000000
114	114	D	1	-	0	0	E	80.76	0.519791	E	80.76	0.519791	E	79.78	0.513484	E	79.78	0.513484	-1.000000
115	115	F	1	-	0	0	E	55.70	0.249451	E	55.70	0.249451	E	42.62	0.190873	E	42.62	0.190873	-1.000000
116	116	E	1	-	0	0	B	13.56	0.072451	B	13.56	0.072451	B	7.01	0.037455	B	7.01	0.037455	-1.000000
117	117	Q	1	-	0	0	E	140.21	0.741185	E	140.21	0.741185	E	150.96	0.798012	E	150.96	0.798012	-1.000000
118	118	T	1	-	0	0	E	89.79	0.606443	E	89.79	0.606443	E	91.57	0.618465	E	91.57	0.618465	-1.000000
119	119	H	1	-	0	0	E	100.05	0.504005	E	100.05	0.504005	E	110.18	0.555035	E	110.18	0.555035	-1.000000
120	120	H	1	-	0	0	E	164.35	0.827918	E	164.35	0.827918	E	188.55	0.949826	E	188.55	0.949826	-1.000000
121	121	I	1	-	0	0	E	39.94	0.210266	E	39.94	0.210266	E	26.37	0.138826	E	26.37	0.138826	-1.000000
122	122	V	1	-	0	0	E	106.72	0.657791	E	106.72	0.657791	E	117.53	0.724421	E	117.53	0.724421	-1.000000
123	123	R	1	-	0	0	B	41.89	0.168057	B	41.89	0.168057	E	35.46	0.142261	E	35.46	0.142261	-1.000000
124	124	G	1	-	0	0	E	28.50	0.339650	E	28.50	0.339650	E	26.98	0.321535	E	26.98	0.321535	-1.000000
125	125	S	1	-	0	0	E	29.08	0.231381	E	29.08	0.231381	E	25.82	0.205442	E	25.82	0.205442	-1.000000
126	126	V	1	-	0	0	E	97.47	0.600777	E	97.47	0.600777	E	103.04	0.635108	E	103.04	0.635108	-1.000000
127	127	E	1	-	0	0	E	126.34	0.675037	E	126.34	0.675037	E	129.02	0.689357	E	129.02	0.689357	-1.000000
128	128	S	1	-	0	0	B	0.23	0.001830	B	0.23	0.001830	B	0.00	0.000000	B	0.00	0.000000	-1.000000
129	129	V	1	-	0	0	B	19.01	0.117172	B	19.01	0.117172	E	14.35	0.088449	E	14.35	0.088449	-1.000000
130	130	D	1	-	0	0	E	93.96	0.604750	E	93.96	0.604750	E	92.87	0.597734	E	92.87	0.597734	-1.000000
131	131	L	1	-	0	0	B	2.51	0.012677	B	2.51	0.012677	B	0.00	0.000000	B	0.00	0.000000	-1.000000
132	132	A	1	-	0	0	B	0.14	0.001203	B	0.14	0.001203	B	0.00	0.000000	B	0.00	0.000000	-1.000000
133	133	G	1	-	0	0	E	18.44	0.219759	E	18.44	0.219759	E	12.48	0.148731	E	12.48	0.148731	-1.000000
134	134	T	1	-	0	0	B	0.44	0.002972	B	0.44	0.002972	B	0.00	0.000000	B	0.00	0.000000	-1.000000
135	135	F	1	-	0	0	B	0.03	0.000134	B	0.03	0.000134	B	0.00	0.000000	B	0.00	0.000000	-1.000000
136	136	S	1	-	0	0	B	3.42	0.027212	B	3.42	0.027212	B	1.01	0.008036	B	1.01	0.008036	-1.000000
137	137	T	1	-	0	0	B	5.75	0.038836	B	5.75	0.038836	B	2.35	0.015872	B	2.35	0.015872	-1.000000
138	138	Y	1	-	0	0	B	33.04	0.138649	B	33.04	0.138649	E	23.24	0.097524	E	23.24	0.097524	-1.000000
139	139	P	1	-	0	0	B	17.29	0.119406	B	17.29	0.119406	E	9.29	0.064157	E	9.29	0.064157	-1.000000
140	140	N	1	-	0	0	E	39.68	0.234974	E	39.68	0.234974	E	33.72	0.199680	E	33.72	0.199680	-1.000000
141	141	P	1	-	0	0	E	112.30	0.775552	E	112.30	0.775552	E	125.63	0.867610	E	125.63	0.867610	-1.000000
142	142	H	1	-	0	0	E	165.74	0.834920	E	165.74	0.834920	E	188.75	0.950834	E	188.75	0.950834	-1.000000
143	143	I	1	-	0	0	B	24.94	0.131298	B	24.94	0.131298	E	17.59	0.092603	E	17.59	0.092603	-1.000000
144	144	N	1	-	0	0	E	75.10	0.444721	E	75.10	0.444721	E	81.41	0.482087	E	81.41	0.482087	-1.000000
145	145	F	1	-	0	0	E	45.84	0.205294	E	45.84	0.205294	E	28.11	0.125890	E	28.11	0.125890	-1.000000
146	146	V	1	-	0	0	E	109.59	0.675481	E	109.59	0.675481	E	115.98	0.714867	E	115.98	0.714867	-1.000000
147	147	Q	1	-	0	0	E	87.45	0.462283	E	87.45	0.462283	E	89.11	0.471058	E	89.11	0.471058	-1.000000
148	148	A	1	-	0	0	B	0.00	0.000000	B	0.00	0.000000	B	0.00	0.000000	B	0.00	0.000000	-1.000000
149	149	F	H	-	2	0	E	52.35	0.234448	E	52.35	0.234448	E	44.18	0.197859	E	44.18	0.197859	110.420000
150	150	A	H	-	0	0	E	45.82	0.393643	E	45.82	0.393643	E	42.67	0.366581	E	42.67	0.366581	110.420000
151	151	V	H	-	0	0	B	19.60	0.120809	B	19.60	0.120809	E	12.64	0.077909	E	12.64	0.077909	110.420000
152	152	E	H	-	1	0	B	0.00	0.000000	B	0.00	0.000000	B	0.00	0.000000	B	0.00	0.000000	110.420000
153	153	M	H	-	2	0	E	64.70	0.307290	E	64.70	0.307290	E	63.58	0.301971	E	63.58	0.301971	110.420000
154	154	V	H	-	0	0	E	77.52	0.477811	E	77.52	0.477811	E	72.48	0.446746	E	72.48	0.446746	110.420000
155	155	I	H	-	2	0	B	2.04	0.010740	B	2.04	0.010740	B	0.00	0.000000	B	0.00	0.000000	110.420000
156	156	T	H	-	2	0	B	0.53	0.003580	B	0.53	0.003580	B	0.00	0.000000	B	0.00	0.000000	110.420000
157	157	A	H	-	2	0	B	17.75	0.152491	B	17.75	0.152491	E	11.18	0.096048	E	11.18	0.096048	110.420000
158	158	I	H	-	0	0	E	76.61	0.403317	E	76.61	0.403317	E	75.15	0.395630	E	75.15	0.395630	110.420000
159	159	L	H	-	0	0	B	7.14	0.036062	B	7.14	0.036062	B	1.66	0.008384	B	1.66	0.008384	110.420000
160	160	M	H	-	2	0	B	0.88	0.004180	B	0.88	0.004180	B	0.00	0.000000	B	0.00	0.000000	110.420000
161	161	G	H	-	1	0	B	9.50	0.113217	B	9.50	0.113217	E	4.68	0.055774	E	4.68	0.055774	110.420000
162	162	L	H	-	1	0	E	74.32	0.375372	E	74.32	0.375372	E	78.17	0.394818	E	78.17	0.394818	110.420000
163	163	I	H	-	0	0	B	30.45	0.160305	B	30.45	0.160305	E	12.34	0.064964	E	12.34	0.064964	110.420000
164	164	L	H	-	1	0	B	16.40	0.082832	B	16.40	0.082832	B	8.75	0.044194	B	8.75	0.044194	110.420000
165	165	A	H	-	0	0	B	21.10	0.181271	B	21.10	0.181271	E	12.75	0.109536	E	12.75	0.109536	110.420000
166	166	L	H	-	2	0	B	33.57	0.169554	B	33.57	0.169554	E	25.99	0.131269	E	25.99	0.131269	110.420000
167	167	T	H	-	0	0	E	69.80	0.471431	E	69.80	0.471431	E	65.13	0.439889	E	65.13	0.439889	110.420000
168	168	D	2	-	0	0	E	38.55	0.248117	E	38.55	0.248117	E	35.67	0.229581	E	35.67	0.229581	-1.000000
169	169	D	2	-	0	0	E	93.93	0.604557	E	93.93	0.604557	E	98.56	0.634357	E	98.56	0.634357	-1.000000
170	170	G	2	-	0	0	E	56.77	0.676558	E	56.77	0.676558	E	59.12	0.704564	E	59.12	0.704564	-1.000000
171	171	N	2	-	0	0	B	33.30	0.197193	B	33.30	0.197193	E	32.79	0.194173	E	32.79	0.194173	-1.000000
172	172	G	2	-	0	0	E	58.16	0.693124	E	58.16	0.693124	E	60.39	0.719700	E	60.39	0.719700	-1.000000
173	173	V	2	-	0	0	E	127.79	0.787660	E	127.79	0.787660	E	149.49	0.921413	E	149.49	0.921413	-1.000000
174	174	P	2	-	0	0	E	75.24	0.519613	E	75.24	0.519613	E	77.96	0.538398	E	77.96	0.538398	-1.000000
175	175	R	2	-	0	0	B	46.80	0.187756	B	46.80	0.187756	E	35.38	0.141940	E	35.38	0.141940	-1.000000
176	176	G	2	-	0	0	E	47.32	0.563938	E	47.32	0.563938	E	44.46	0.529853	E	44.46	0.529853	-1.000000
177	177	P	2	-	0	0	E	113.83	0.786119	E	113.83	0.786119	E	129.37	0.893439	E	129.37	0.893439	-1.000000
178	178	L	2	-	0	0	E	93.30	0.471236	E	93.30	0.471236	E	102.09	0.515632	E	102.09	0.515632	-1.000000
179	179	A	H	-	0	0	B	13.51	0.116065	B	13.51	0.116065	E	9.10	0.078179	E	9.10	0.078179	280.617000
180	180	P	H	-	3	0	B	15.92	0.109945	B	15.92	0.109945	E	8.68	0.059945	E	8.68	0.059945	280.617000
181	181	L	H	-	0	0	E	58.00	0.292944	E	58.00	0.292944	E	57.26	0.289207	E	57.26	0.289207	280.617000
182	182	L	H	-	1	0	E	50.76	0.256377	E	50.76	0.256377	E	47.65	0.240669	E	47.65	0.240669	280.617000
183	183	I	H	-	1	0	B	10.18	0.053593	B	10.18	0.053593	B	2.95	0.015530	B	2.95	0.015530	280.617000
184	184	G	H	-	1	0	B	0.17	0.002026	B	0.17	0.002026	B	0.00	0.000000	B	0.00	0.000000	280.617000
185	185	L	H	-	0	0	E	70.62	0.356685	E	70.62	0.356685	E	66.32	0.334966	E	66.32	0.334966	280.617000
186	186	L	H	-	1	0	B	20.35	0.102783	B	20.35	0.102783	E	13.99	0.070660	E	13.99	0.070660	280.617000
187	187	I	H	-	2	0	B	14.68	0.077283	B	14.68	0.077283	B	6.12	0.032219	B	6.12	0.032219	280.617000
188	188	A	H	-	2	0	B	0.36	0.003093	B	0.36	0.003093	B	0.00	0.000000	B	0.00	0.000000	280.617000
189	189	V	H	-	0	0	E	80.53	0.496363	E	80.53	0.496363	E	80.85	0.498336	E	80.85	0.498336	280.617000
190	190	I	H	-	1	0	B	8.51	0.044801	B	8.51	0.044801	B	2.05	0.010792	B	2.05	0.010792	280.617000
191	191	G	H	-	1	0	B	0.00	0.000000	B	0.00	0.000000	B	0.00	0.000000	B	0.00	0.000000	280.617000
192	192	A	H	-	1	0	E	39.10	0.335911	E	39.10	0.335911	E	37.17	0.319330	E	37.17	0.319330	280.617000
193	193	S	H	-	0	0	E	72.90	0.580045	E	72.90	0.580045	E	76.46	0.608370	E	76.46	0.608370	280.617000
194	194	M	H	-	1	0	E	77.38	0.367514	E	77.38	0.367514	E	73.81	0.350558	E	73.81	0.350558	280.617000
195	195	G	H	-	0	0	B	5.71	0.068049	B	5.71	0.068049	B	3.06	0.036468	B	3.06	0.036468	280.617000
196	196	P	1	-	0	0	E	73.16	0.505249	E	73.16	0.505249	E	69.67	0.481146	E	69.67	0.481146	-1.000000
197	197	L	1	-	0	0	E	59.43	0.300167	E	59.43	0.300167	E	56.50	0.285368	E	56.50	0.285368	-1.000000
198	198	T	1	-	0	0	B	0.09	0.000608	B	0.09	0.000608	B	0.00	0.000000	B	0.00	0.000000	-1.000000
199	199	G	L	-	0	0	E	25.13	0.299488	E	25.13	0.299488	E	18.98	0.226195	E	18.98	0.226195	-1.000000
200	200	F	L	-	0	0	B	18.36	0.082225	B	18.36	0.082225	B	4.46	0.019974	B	4.46	0.019974	-1.000000
201	201	A	L	-	0	0	B	4.85	0.041667	B	4.85	0.041667	B	2.24	0.019244	B	2.24	0.019244	-1.000000
202	202	M	L	-	0	0	B	7.58	0.036001	B	7.58	0.036001	B	3.10	0.014723	B	3.10	0.014723	-1.000000
203	203	N	L	-	0	0	B	13.72	0.081246	B	13.72	0.081246	B	7.66	0.045360	B	7.66	0.045360	-1.000000
204	204	P	L	-	0	0	B	6.57	0.045373	B	6.57	0.045373	B	1.66	0.011464	B	1.66	0.011464	-1.000000
205	205	A	L	-	0	0	B	0.00	0.000000	B	0.00	0.000000	B	0.00	0.000000	B	0.00	0.000000	-1.000000
206	206	R	L	-	0	0	B	19.24	0.077188	B	19.24	0.077188	B	4.65	0.018655	B	4.65	0.018655	-1.000000
207	207	D	L	-	0	0	B	1.76	0.011328	B	1.76	0.011328	B	0.00	0.000000	B	0.00	0.000000	-1.000000
208	208	F	L	-	0	0	E	67.40	0.301850	E	67.40	0.301850	E	62.94	0.281876	E	62.94	0.281876	-1.000000
209	209	G	L	-	0	0	B	0.71	0.008461	B	0.71	0.008461	B	0.00	0.000000	B	0.00	0.000000	-1.000000
210	210	P	L	-	0	0	B	0.00	0.000000	B	0.00	0.000000	B	0.00	0.000000	B	0.00	0.000000	-1.000000
211	211	K	L	-	0	0	B	0.00	0.000000	B	0.00	0.000000	B	0.00	0.000000	B	0.00	0.000000	-1.000000
212	212	V	L	-	0	0	E	33.57	0.206916	E	33.57	0.206916	E	26.97	0.166235	E	26.97	0.166235	-1.000000
213	213	F	L	-	0	0	B	21.34	0.095571	B	21.34	0.095571	E	17.94	0.080344	E	17.94	0.080344	-1.000000
214	214	A	1	-	0	0	B	0.33	0.002835	B	0.33	0.002835	B	0.00	0.000000	B	0.00	0.000000	-1.000000
215	215	W	1	-	0	0	E	114.58	0.431693	E	114.58	0.431693	E	120.62	0.454450	E	120.62	0.454450	-1.000000
216	216	L	1	-	0	0	E	112.12	0.566291	E	112.12	0.566291	E	121.48	0.613566	E	121.48	0.613566	-1.000000
217	217	A	1	-	0	0	B	22.63	0.194416	B	22.63	0.194416	E	18.93	0.162629	E	18.93	0.162629	-1.000000
218	218	G	1	-	0	0	E	39.72	0.473364	E	39.72	0.473364	E	39.84	0.474794	E	39.84	0.474794	-1.000000
219	219	W	1	-	0	0	B	0.16	0.000603	B	0.16	0.000603	B	0.00	0.000000	B	0.00	0.000000	-1.000000
220	220	G	1	-	0	0	E	26.52	0.316053	E	26.52	0.316053	E	26.85	0.319986	E	26.85	0.319986	-1.000000
221	221	N	1	-	0	0	E	100.01	0.592231	E	100.01	0.592231	E	109.34	0.647480	E	109.34	0.647480	-1.000000
222	222	V	1	-	0	0	B	17.99	0.110885	B	17.99	0.110885	E	13.25	0.081669	E	13.25	0.081669	-1.000000
223	223	A	1	-	0	0	B	0.00	0.000000	B	0.00	0.000000	B	0.00	0.000000	B	0.00	0.000000	-1.000000
224	224	F	1	-	0	0	B	31.09	0.139236	B	31.09	0.139236	E	21.29	0.095347	E	21.29	0.095347	-1.000000
225	225	T	1	-	0	0	B	25.98	0.175469	B	25.98	0.175469	E	16.98	0.114683	E	16.98	0.114683	-1.000000
226	226	G	1	-	0	0	B	11.87	0.141461	B	11.87	0.141461	E	6.78	0.080801	E	6.78	0.080801	-1.000000
227	227	G	1	-	0	0	E	38.04	0.453343	E	38.04	0.453343	E	34.23	0.407937	E	34.23	0.407937	-1.000000
228	228	R	1	-	0	0	E	75.86	0.304341	E	75.86	0.304341	E	54.66	0.219289	E	54.66	0.219289	-1.000000
229	229	D	1	-	0	0	E	151.33	0.973998	E	151.33	0.973998	E	177.77	1.000000	E	177.77	1.000000	-1.000000
230	230	I	1	-	0	0	E	86.16	0.453593	E	86.16	0.453593	E	83.67	0.440484	E	83.67	0.440484	-1.000000
231	231	P	1	-	0	0	E	45.76	0.316022	E	45.76	0.316022	E	46.42	0.320580	E	46.42	0.320580	-1.000000
232	232	Y	1	-	0	0	B	3.28	0.013764	B	3.28	0.013764	B	0.00	0.000000	B	0.00	0.000000	-1.000000
233	233	F	1	-	0	0	E	47.73	0.213758	E	47.73	0.213758	E	46.47	0.208115	E	46.47	0.208115	-1.000000
234	234	L	H	-	0	0	E	53.53	0.270367	E	53.53	0.270367	E	52.82	0.266781	E	52.82	0.266781	0.733000
235	235	V	H	-	2	0	B	0.00	0.000000	B	0.00	0.000000	B	0.00	0.000000	B	0.00	0.000000	0.733000
236	236	P	H	-	0	0	B	0.65	0.004489	B	0.65	0.004489	B	0.00	0.000000	B	0.00	0.000000	0.733000
237	237	L	H	-	0	0	B	38.98	0.196879	B	38.98	0.196879	E	32.06	0.161927	E	32.06	0.161927	0.733000
238	238	F	H	-	0	0	E	96.87	0.433830	E	96.87	0.433830	E	102.20	0.457701	E	102.20	0.457701	0.733000
239	239	G	H	-	2	0	B	0.00	0.000000	B	0.00	0.000000	B	0.00	0.000000	B	0.00	0.000000	0.733000
240	240	P	H	-	1	0	B	0.00	0.000000	B	0.00	0.000000	B	0.00	0.000000	B	0.00	0.000000	0.733000
241	241	I	H	-	0	0	B	36.73	0.193367	B	36.73	0.193367	E	27.96	0.147197	E	27.96	0.147197	0.733000
242	242	V	H	-	0	0	E	66.72	0.411243	E	66.72	0.411243	E	66.06	0.407175	E	66.06	0.407175	0.733000
243	243	G	H	-	2	0	B	0.00	0.000000	B	0.00	0.000000	B	0.00	0.000000	B	0.00	0.000000	0.733000
244	244	A	H	-	2	0	B	0.07	0.000601	B	0.07	0.000601	B	0.00	0.000000	B	0.00	0.000000	0.733000
245	245	I	H	-	0	0	E	51.87	0.273072	E	51.87	0.273072	E	49.88	0.262595	E	49.88	0.262595	0.733000
246	246	V	H	-	0	0	E	72.49	0.446807	E	72.49	0.446807	E	67.02	0.413092	E	67.02	0.413092	0.733000
247	247	G	H	-	1	0	B	3.25	0.038732	B	3.25	0.038732	B	0.39	0.004648	B	0.39	0.004648	0.733000
248	248	A	H	-	1	0	B	1.41	0.012113	B	1.41	0.012113	B	0.00	0.000000	B	0.00	0.000000	0.733000
249	249	F	H	-	0	0	E	102.04	0.456984	E	102.04	0.456984	E	108.09	0.484079	E	108.09	0.484079	0.733000
250	250	A	H	-	0	0	E	34.63	0.297509	E	34.63	0.297509	E	28.16	0.241924	E	28.16	0.241924	0.733000
251	251	Y	H	-	2	0	B	13.65	0.057281	B	13.65	0.057281	B	3.78	0.015862	B	3.78	0.015862	0.733000
252	252	R	H	-	0	0	E	92.41	0.370737	E	92.41	0.370737	E	85.96	0.344861	E	85.96	0.344861	0.733000
253	253	K	H	-	0	0	E	117.88	0.568124	E	117.88	0.568124	E	125.16	0.603210	E	125.16	0.603210	0.733000
254	254	L	H	-	0	0	E	115.88	0.585282	E	115.88	0.585282	E	127.94	0.646194	E	127.94	0.646194	0.733000
255	255	I	H	-	0	0	E	78.91	0.415425	E	78.91	0.415425	E	83.36	0.438852	E	83.36	0.438852	0.733000
256	256	G	2	-	0	0	E	26.62	0.317245	E	26.62	0.317245	E	23.78	0.283399	E	23.78	0.283399	-1.000000
257	257	R	2	A	0	0	E	72.96	0.292706	E	72.96	0.292706	E	81.02	0.325042	E	81.02	0.325042	-1.000000
258	258	H	2	-	0	0	E	141.23	0.711450	E	141.23	0.711450	E	159.23	0.802126	E	159.23	0.802126	-1.000000
259	259	L	2	-	0	0	E	116.96	0.590737	E	116.96	0.590737	E	125.48	0.633769	E	125.48	0.633769	-1.000000
260	260	P	U	R	0	0	-	-1.00	-1.000000	-	-1.00	-1.000000	-	-1.00	-1.000000	-	-1.00	-1.000000	-1.000000
261	261	C	U	R	0	0	-	-1.00	-1.000000	-	-1.00	-1.000000	-	-1.00	-1.000000	-	-1.00	-1.000000	-1.000000
262	262	D	U	R	0	0	-	-1.00	-1.000000	-	-1.00	-1.000000	-	-1.00	-1.000000	-	-1.00	-1.000000	-1.000000
263	263	I	U	R	0	0	-	-1.00	-1.000000	-	-1.00	-1.000000	-	-1.00	-1.000000	-	-1.00	-1.000000	-1.000000
264	264	C	U	R	0	0	-	-1.00	-1.000000	-	-1.00	-1.000000	-	-1.00	-1.000000	-	-1.00	-1.000000	-1.000000
265	265	V	U	R	0	0	-	-1.00	-1.000000	-	-1.00	-1.000000	-	-1.00	-1.000000	-	-1.00	-1.000000	-1.000000
266	266	V	U	R	0	0	-	-1.00	-1.000000	-	-1.00	-1.000000	-	-1.00	-1.000000	-	-1.00	-1.000000	-1.000000
267	267	E	U	R	0	0	-	-1.00	-1.000000	-	-1.00	-1.000000	-	-1.00	-1.000000	-	-1.00	-1.000000	-1.000000
268	268	E	U	R	0	0	-	-1.00	-1.000000	-	-1.00	-1.000000	-	-1.00	-1.000000	-	-1.00	-1.000000	-1.000000
269	269	K	U	R	0	0	-	-1.00	-1.000000	-	-1.00	-1.000000	-	-1.00	-1.000000	-	-1.00	-1.000000	-1.000000
270	270	E	U	R	0	0	-	-1.00	-1.000000	-	-1.00	-1.000000	-	-1.00	-1.000000	-	-1.00	-1.000000	-1.000000
271	271	T	U	R	0	0	-	-1.00	-1.000000	-	-1.00	-1.000000	-	-1.00	-1.000000	-	-1.00	-1.000000	-1.000000
272	272	T	U	R	0	0	-	-1.00	-1.000000	-	-1.00	-1.000000	-	-1.00	-1.000000	-	-1.00	-1.000000	-1.000000
273	273	T	U	R	0	0	-	-1.00	-1.000000	-	-1.00	-1.000000	-	-1.00	-1.000000	-	-1.00	-1.000000	-1.000000
274	274	P	U	R	0	0	-	-1.00	-1.000000	-	-1.00	-1.000000	-	-1.00	-1.000000	-	-1.00	-1.000000	-1.000000
275	275	S	U	R	0	0	-	-1.00	-1.000000	-	-1.00	-1.000000	-	-1.00	-1.000000	-	-1.00	-1.000000	-1.000000
276	276	E	U	R	0	0	-	-1.00	-1.000000	-	-1.00	-1.000000	-	-1.00	-1.000000	-	-1.00	-1.000000	-1.000000
277	277	Q	U	R	0	0	-	-1.00	-1.000000	-	-1.00	-1.000000	-	-1.00	-1.000000	-	-1.00	-1.000000	-1.000000
278	278	K	U	R	0	0	-	-1.00	-1.000000	-	-1.00	-1.000000	-	-1.00	-1.000000	-	-1.00	-1.000000	-1.000000
279	279	A	U	R	0	0	-	-1.00	-1.000000	-	-1.00	-1.000000	-	-1.00	-1.000000	-	-1.00	-1.000000	-1.000000
280	280	S	U	R	0	0	-	-1.00	-1.000000	-	-1.00	-1.000000	-	-1.00	-1.000000	-	-1.00	-1.000000	-1.000000
281	281	L	U	R	0	0	-	-1.00	-1.000000	-	-1.00	-1.000000	-	-1.00	-1.000000	-	-1.00	-1.000000	-1.000000
