# Supplementary material for: Lipid exposure prediction enhances the inference of rotational angles of transmembrane helices
Source: BMC Bioinformatics. 2013 Oct 11;14:304. doi: 10.1186/1471-2105-14-304 (PMC3854514; doi:10.1186/1471-2105-14-304)
Supplement: Additional file 7: Dataset S3 — The representative 110 multi-spanning protein chains used in this work. [file 1471-2105-14-304-S7.zip › S_Dataset_3_experiment/TMexpoDataset/1gzmA.profile]

SeqIndex	PDBIndex	AA	Topo	MissingData	IntraChainCTNum	InterChainCTNum	Class14_Chain	ASA14_Chain	RSA14_Chain	Class14_Complete	ASA14_Complete	RSA14_Complete	Class20_Chain	ASA20_Chain	RSA20_Chain	Class20_Complete	ASA20_Complete	RSA20_Complete	RotationalAngleChain360MGC
1	0	X	U	-	0	0	-	-1.00	-1.000000	-	-1.00	-1.000000	-	-1.00	-1.000000	-	-1.00	-1.000000	-1.000000
2	1	M	2	-	0	0	E	202.30	0.960817	E	202.30	0.960817	E	204.13	0.969508	E	204.13	0.969508	-1.000000
3	2	N	2	-	0	0	E	66.13	0.391603	E	66.13	0.391603	E	60.07	0.355717	E	60.07	0.355717	-1.000000
4	3	G	2	-	0	0	B	4.79	0.057085	B	4.79	0.057085	B	0.00	0.000000	B	0.00	0.000000	-1.000000
5	4	T	2	-	0	0	B	24.24	0.163717	B	24.24	0.163717	E	17.48	0.118060	E	17.48	0.118060	-1.000000
6	5	E	2	-	0	0	E	98.94	0.528639	E	98.94	0.528639	E	82.08	0.438555	E	75.75	0.404734	-1.000000
7	6	G	2	-	0	0	B	13.31	0.158622	B	13.31	0.158622	E	9.51	0.113336	E	9.51	0.113336	-1.000000
8	7	P	2	-	0	0	E	115.27	0.796064	E	115.27	0.796064	E	130.99	0.904627	E	130.99	0.904627	-1.000000
9	8	N	2	-	0	0	E	48.22	0.285545	E	48.22	0.285545	E	37.35	0.221176	E	37.35	0.221176	-1.000000
10	9	F	2	-	0	0	B	19.39	0.086838	B	19.39	0.086838	E	14.15	0.063371	E	14.15	0.063371	-1.000000
11	10	Y	2	-	0	0	B	16.36	0.068653	B	16.36	0.068653	B	2.83	0.011876	B	2.83	0.011876	-1.000000
12	11	V	2	-	0	0	B	0.00	0.000000	B	0.00	0.000000	B	0.00	0.000000	B	0.00	0.000000	-1.000000
13	12	P	2	-	0	0	B	6.59	0.045511	B	6.59	0.045511	B	0.69	0.004765	B	0.69	0.004765	-1.000000
14	13	F	2	-	0	0	E	72.45	0.324466	E	72.45	0.324466	E	69.26	0.310180	E	69.26	0.310180	-1.000000
15	14	S	2	-	0	0	E	40.97	0.325987	E	40.97	0.325987	E	31.09	0.247374	E	31.09	0.247374	-1.000000
16	15	N	2	-	0	0	E	67.46	0.399479	E	67.46	0.399479	E	66.11	0.391485	E	66.11	0.391485	-1.000000
17	16	K	2	-	0	0	E	180.18	0.868379	E	180.18	0.868379	E	209.13	1.000000	E	209.13	1.000000	-1.000000
18	17	T	2	-	0	0	E	99.85	0.674389	E	99.85	0.674389	E	110.07	0.743415	E	110.07	0.743415	-1.000000
19	18	G	2	-	0	0	E	35.45	0.422476	E	35.45	0.422476	E	34.97	0.416756	E	34.97	0.416756	-1.000000
20	19	V	2	-	0	0	E	44.42	0.273792	E	44.42	0.273792	E	43.76	0.269724	E	43.76	0.269724	-1.000000
21	20	V	2	-	0	0	B	10.45	0.064411	B	10.45	0.064411	B	6.50	0.040064	B	6.50	0.040064	-1.000000
22	21	R	2	-	0	0	E	107.96	0.433122	E	107.96	0.433122	E	116.37	0.466862	E	116.37	0.466862	-1.000000
23	22	S	2	-	0	0	B	16.87	0.134230	B	16.87	0.134230	E	12.01	0.095560	E	12.01	0.095560	-1.000000
24	23	P	2	-	0	0	B	0.00	0.000000	B	0.00	0.000000	B	0.00	0.000000	B	0.00	0.000000	-1.000000
25	24	F	2	-	0	0	B	33.37	0.149447	B	33.37	0.149447	E	25.95	0.116217	E	25.95	0.116217	-1.000000
26	25	E	2	-	0	0	E	103.86	0.554926	E	103.86	0.554926	E	115.82	0.618829	E	115.82	0.618829	-1.000000
27	26	A	2	-	0	0	E	23.96	0.205842	E	23.96	0.205842	E	24.25	0.208333	E	24.25	0.208333	-1.000000
28	27	P	2	-	0	0	E	56.39	0.389434	E	56.39	0.389434	E	55.41	0.382666	E	55.41	0.382666	-1.000000
29	28	Q	2	-	0	0	B	0.00	0.000000	B	0.00	0.000000	B	0.00	0.000000	B	0.00	0.000000	-1.000000
30	29	Y	2	-	0	0	E	88.84	0.372807	E	88.84	0.372807	E	85.23	0.357658	E	85.23	0.357658	-1.000000
31	30	Y	2	-	0	0	E	48.98	0.205539	E	48.98	0.205539	E	46.48	0.195048	E	46.48	0.195048	-1.000000
32	31	L	2	-	0	0	B	14.70	0.074246	B	14.70	0.074246	E	11.28	0.056973	E	11.28	0.056973	-1.000000
33	32	A	2	-	0	0	B	14.61	0.125515	B	14.61	0.125515	E	8.65	0.074313	E	8.65	0.074313	-1.000000
34	33	E	2	-	0	0	E	97.05	0.518540	E	97.05	0.518540	E	112.58	0.601517	E	112.58	0.601517	-1.000000
35	34	P	2	-	0	0	E	68.83	0.475345	E	68.83	0.475345	E	70.41	0.486257	E	70.41	0.486257	-1.000000
36	35	W	2	-	0	0	E	156.60	0.590008	E	156.60	0.590008	E	169.05	0.636915	E	169.05	0.636915	-1.000000
37	36	Q	2	-	0	0	B	36.69	0.193953	B	36.69	0.193953	E	29.16	0.154147	E	29.16	0.154147	-1.000000
38	37	F	2	-	0	0	B	3.53	0.015809	B	3.53	0.015809	B	0.24	0.001075	B	0.24	0.001075	-1.000000
39	38	S	2	-	0	0	E	60.14	0.478517	E	60.14	0.478517	E	59.08	0.470083	E	59.08	0.470083	-1.000000
40	39	M	2	-	0	0	E	108.48	0.515222	E	108.48	0.515222	E	114.87	0.545571	E	114.87	0.545571	-1.000000
41	40	L	2	-	0	0	B	15.96	0.080610	B	15.96	0.080610	B	6.92	0.034951	B	6.92	0.034951	-1.000000
42	41	A	2	-	0	0	B	5.07	0.043557	B	5.07	0.043557	B	1.91	0.016409	B	1.91	0.016409	-1.000000
43	42	A	2	-	0	0	E	48.16	0.413746	E	48.16	0.413746	E	42.47	0.364863	E	42.47	0.364863	-1.000000
44	43	Y	2	-	0	0	E	64.86	0.272178	E	64.86	0.272178	E	56.31	0.236299	E	56.31	0.236299	-1.000000
45	44	M	H	-	1	0	B	0.00	0.000000	B	0.00	0.000000	B	0.00	0.000000	B	0.00	0.000000	151.518000
46	45	F	H	-	0	0	E	108.54	0.486094	E	108.54	0.486094	E	115.88	0.518966	E	115.88	0.518966	151.518000
47	46	L	H	-	0	0	E	110.56	0.558412	E	110.56	0.558412	E	112.69	0.569170	E	112.69	0.569170	151.518000
48	47	L	H	-	1	0	B	11.14	0.056265	B	11.14	0.056265	B	5.14	0.025961	B	5.14	0.025961	151.518000
49	48	I	H	-	2	0	B	15.65	0.082390	B	15.65	0.082390	B	8.78	0.046223	B	8.78	0.046223	151.518000
50	49	M	H	-	0	0	E	91.63	0.435194	E	91.63	0.435194	E	89.90	0.426977	E	89.90	0.426977	151.518000
51	50	L	H	-	0	0	E	92.44	0.466892	E	92.44	0.466892	E	92.62	0.467801	E	92.62	0.467801	151.518000
52	51	G	H	-	1	0	B	0.00	0.000000	B	0.00	0.000000	B	0.00	0.000000	B	0.00	0.000000	151.518000
53	52	F	H	-	0	0	E	87.23	0.390658	E	87.23	0.390658	E	87.46	0.391688	E	87.46	0.391688	151.518000
54	53	P	H	-	0	0	E	57.92	0.400000	E	57.92	0.400000	E	56.34	0.389088	E	56.34	0.389088	151.518000
55	54	I	H	-	0	0	B	27.07	0.142511	B	27.07	0.142511	E	21.53	0.113346	E	21.53	0.113346	151.518000
56	55	N	H	-	4	0	B	0.00	0.000000	B	0.00	0.000000	B	0.00	0.000000	B	0.00	0.000000	151.518000
57	56	F	H	-	0	0	E	96.89	0.433920	E	96.89	0.433920	E	97.94	0.438622	E	97.94	0.438622	151.518000
58	57	L	H	-	0	0	B	30.29	0.152988	B	30.29	0.152988	E	19.76	0.099803	E	19.76	0.099803	151.518000
59	58	T	H	-	1	0	B	0.00	0.000000	B	0.00	0.000000	B	0.00	0.000000	B	0.00	0.000000	151.518000
60	59	L	H	-	0	0	E	41.87	0.211475	E	41.87	0.211475	E	39.46	0.199303	E	39.46	0.199303	151.518000
61	60	Y	H	-	0	0	E	106.07	0.445111	E	106.07	0.445111	E	110.00	0.461603	E	110.00	0.461603	151.518000
62	61	V	H	-	0	0	B	0.00	0.000000	B	0.00	0.000000	B	0.00	0.000000	B	0.00	0.000000	151.518000
63	62	T	H	-	0	0	B	3.34	0.022558	B	3.34	0.022558	B	0.00	0.000000	B	0.00	0.000000	151.518000
64	63	V	H	-	0	0	E	85.64	0.527860	E	85.64	0.527860	E	89.52	0.551775	E	89.52	0.551775	151.518000
65	64	Q	H	-	0	0	E	79.67	0.421156	E	79.67	0.421156	E	71.52	0.378073	E	71.52	0.378073	151.518000
66	65	H	1	-	0	0	B	2.71	0.013652	B	2.71	0.013652	B	0.34	0.001713	B	0.34	0.001713	-1.000000
67	66	K	1	-	0	0	E	136.17	0.656273	E	136.17	0.656273	E	153.05	0.737626	E	153.05	0.737626	-1.000000
68	67	K	1	-	0	0	E	102.24	0.492747	E	102.24	0.492747	E	104.32	0.502771	E	104.32	0.502771	-1.000000
69	68	L	1	-	0	0	B	1.11	0.005606	B	1.11	0.005606	B	0.00	0.000000	B	0.00	0.000000	-1.000000
70	69	R	1	-	0	0	E	54.37	0.218126	E	54.37	0.218126	E	32.26	0.129423	E	32.26	0.129423	-1.000000
71	70	T	1	-	0	0	E	61.25	0.413684	E	61.25	0.413684	E	59.68	0.403080	E	59.68	0.403080	-1.000000
72	71	P	1	-	0	0	B	18.02	0.124448	B	18.02	0.124448	E	10.95	0.075622	E	10.95	0.075622	-1.000000
73	72	L	H	-	0	0	B	9.25	0.046720	B	9.25	0.046720	B	1.56	0.007879	B	1.56	0.007879	163.390000
74	73	N	H	-	0	0	B	6.08	0.036004	B	6.08	0.036004	B	0.35	0.002073	B	0.35	0.002073	163.390000
75	74	Y	H	-	1	0	B	33.89	0.142216	B	33.89	0.142216	E	22.27	0.093454	E	22.27	0.093454	163.390000
76	75	I	H	-	2	0	B	2.19	0.011529	B	2.19	0.011529	B	0.00	0.000000	B	0.00	0.000000	163.390000
77	76	L	H	-	1	0	B	0.04	0.000202	B	0.04	0.000202	B	0.00	0.000000	B	0.00	0.000000	163.390000
78	77	L	H	-	0	0	E	41.51	0.209657	E	41.51	0.209657	E	30.15	0.152280	E	30.15	0.152280	163.390000
79	78	N	H	-	1	0	B	7.01	0.041511	B	7.01	0.041511	B	1.32	0.007817	B	1.32	0.007817	163.390000
80	79	L	H	-	2	0	B	3.12	0.015758	B	3.12	0.015758	B	0.00	0.000000	B	0.00	0.000000	163.390000
81	80	A	H	-	1	0	B	0.00	0.000000	B	0.00	0.000000	B	0.00	0.000000	B	0.00	0.000000	163.390000
82	81	V	H	-	0	0	E	46.67	0.287660	E	46.67	0.287660	E	41.36	0.254931	E	41.36	0.254931	163.390000
83	82	A	H	-	1	0	B	0.92	0.007904	B	0.92	0.007904	B	0.00	0.000000	B	0.00	0.000000	163.390000
84	83	D	H	-	2	0	B	2.91	0.018729	B	2.91	0.018729	B	0.00	0.000000	B	0.00	0.000000	163.390000
85	84	L	H	-	1	0	B	27.17	0.137229	B	27.17	0.137229	E	18.01	0.090964	E	18.01	0.090964	163.390000
86	85	F	H	-	1	0	E	89.27	0.399794	E	89.27	0.399794	E	93.35	0.418066	E	93.35	0.418066	163.390000
87	86	M	H	-	3	0	B	3.01	0.014296	B	3.01	0.014296	B	0.00	0.000000	B	0.00	0.000000	163.390000
88	87	V	H	-	1	0	B	0.00	0.000000	B	0.00	0.000000	B	0.00	0.000000	B	0.00	0.000000	163.390000
89	88	F	H	-	0	0	E	100.77	0.451297	E	100.77	0.451297	E	103.39	0.463030	E	103.39	0.463030	163.390000
90	89	G	H	-	1	0	B	15.43	0.183887	B	15.43	0.183887	E	10.96	0.130616	E	10.96	0.130616	163.390000
91	90	G	H	-	1	0	B	1.38	0.016446	B	1.38	0.016446	B	0.00	0.000000	B	0.00	0.000000	163.390000
92	91	F	H	-	2	0	B	2.00	0.008957	B	2.00	0.008957	B	0.00	0.000000	B	0.00	0.000000	163.390000
93	92	T	H	-	0	0	E	57.43	0.387883	E	57.43	0.387883	E	53.56	0.361745	E	53.56	0.361745	163.390000
94	93	T	2	-	0	0	B	8.61	0.058152	B	8.61	0.058152	B	3.73	0.025192	B	3.73	0.025192	-1.000000
95	94	T	2	-	0	0	B	0.00	0.000000	B	0.00	0.000000	B	0.00	0.000000	B	0.00	0.000000	-1.000000
96	95	L	2	-	0	0	B	29.61	0.149553	B	29.61	0.149553	E	21.25	0.107329	E	21.25	0.107329	-1.000000
97	96	Y	2	-	0	0	E	78.95	0.331305	E	78.95	0.331305	E	83.10	0.348720	E	83.10	0.348720	-1.000000
98	97	T	2	-	0	0	B	1.27	0.008578	B	1.27	0.008578	B	0.00	0.000000	B	0.00	0.000000	-1.000000
99	98	S	2	-	0	0	B	0.52	0.004137	B	0.52	0.004137	B	0.00	0.000000	B	0.00	0.000000	-1.000000
100	99	L	2	-	0	0	E	103.49	0.522703	E	103.49	0.522703	E	102.87	0.519572	E	102.87	0.519572	-1.000000
101	100	H	2	-	0	0	E	74.26	0.374087	E	74.26	0.374087	E	76.87	0.387235	E	76.87	0.387235	-1.000000
102	101	G	2	-	0	0	B	0.00	0.000000	B	0.00	0.000000	B	0.00	0.000000	B	0.00	0.000000	-1.000000
103	102	Y	2	-	0	0	B	37.60	0.157784	B	37.60	0.157784	E	37.69	0.158162	E	37.69	0.158162	-1.000000
104	103	F	2	-	0	0	B	0.04	0.000179	B	0.04	0.000179	B	0.00	0.000000	B	0.00	0.000000	-1.000000
105	104	V	2	-	0	0	E	47.59	0.293331	E	47.59	0.293331	E	45.09	0.277922	E	45.09	0.277922	-1.000000
106	105	F	2	-	0	0	E	99.18	0.444176	E	99.18	0.444176	E	97.89	0.438398	E	97.89	0.438398	-1.000000
107	106	G	2	-	0	0	B	11.82	0.140865	B	11.82	0.140865	E	9.60	0.114408	E	9.60	0.114408	-1.000000
108	107	P	2	-	0	0	E	63.10	0.435773	E	63.10	0.435773	E	60.59	0.418439	E	60.59	0.418439	-1.000000
109	108	T	2	-	0	0	E	90.11	0.608605	E	90.11	0.608605	E	97.75	0.660205	E	97.75	0.660205	-1.000000
110	109	G	2	-	0	0	B	0.08	0.000953	B	0.08	0.000953	B	0.00	0.000000	B	0.00	0.000000	-1.000000
111	110	C	2	-	0	0	B	1.26	0.008906	B	1.26	0.008906	B	0.00	0.000000	B	0.00	0.000000	-1.000000
112	111	N	2	-	0	0	E	50.06	0.296441	E	50.06	0.296441	E	39.53	0.234085	E	39.53	0.234085	-1.000000
113	112	L	2	-	0	0	E	71.73	0.362291	E	71.73	0.362291	E	71.44	0.360826	E	71.44	0.360826	-1.000000
114	113	E	2	-	0	0	B	0.86	0.004595	B	0.86	0.004595	B	0.00	0.000000	B	0.00	0.000000	-1.000000
115	114	G	2	-	0	0	B	0.11	0.001311	B	0.11	0.001311	B	0.00	0.000000	B	0.00	0.000000	-1.000000
116	115	F	H	-	1	0	B	30.65	0.137265	B	30.65	0.137265	E	23.92	0.107125	E	23.92	0.107125	323.550000
117	116	F	H	-	4	0	B	28.54	0.127816	B	28.54	0.127816	E	24.65	0.110395	E	24.65	0.110395	323.550000
118	117	A	H	-	0	0	B	17.38	0.149313	B	17.38	0.149313	B	5.47	0.046993	B	5.47	0.046993	323.550000
119	118	T	H	-	1	0	B	23.68	0.159935	B	23.68	0.159935	E	8.95	0.060448	E	8.95	0.060448	323.550000
120	119	L	H	-	1	0	B	4.52	0.022829	B	4.52	0.022829	B	1.04	0.005253	B	1.04	0.005253	323.550000
121	120	G	H	-	1	0	B	1.11	0.013228	B	1.11	0.013228	B	0.00	0.000000	B	0.00	0.000000	323.550000
122	121	G	H	-	0	0	B	4.90	0.058396	B	4.90	0.058396	B	0.50	0.005959	B	0.50	0.005959	323.550000
123	122	E	H	-	3	0	B	20.13	0.107555	B	20.13	0.107555	E	13.02	0.069566	E	13.02	0.069566	323.550000
124	123	I	H	-	2	0	B	0.05	0.000263	B	0.05	0.000263	B	0.00	0.000000	B	0.00	0.000000	323.550000
125	124	A	H	-	0	0	B	5.41	0.046478	B	5.41	0.046478	B	0.00	0.000000	B	0.00	0.000000	323.550000
126	125	L	H	-	1	0	B	0.82	0.004142	B	0.82	0.004142	B	0.00	0.000000	B	0.00	0.000000	323.550000
127	126	W	H	-	1	0	B	13.40	0.050486	B	13.40	0.050486	B	7.93	0.029877	B	7.93	0.029877	323.550000
128	127	S	H	-	3	0	B	0.66	0.005251	B	0.66	0.005251	B	0.00	0.000000	B	0.00	0.000000	323.550000
129	128	L	H	-	2	0	B	5.71	0.028840	B	5.71	0.028840	B	0.00	0.000000	B	0.00	0.000000	323.550000
130	129	V	H	-	2	0	B	3.99	0.024593	B	3.99	0.024593	B	0.67	0.004130	B	0.67	0.004130	323.550000
131	130	V	H	-	1	0	B	11.11	0.068479	B	11.11	0.068479	B	3.70	0.022806	B	3.70	0.022806	323.550000
132	131	L	H	-	2	0	B	0.16	0.000808	B	0.16	0.000808	B	0.00	0.000000	B	0.00	0.000000	323.550000
133	132	A	H	-	1	0	B	5.97	0.051289	B	5.97	0.051289	B	1.84	0.015808	B	1.84	0.015808	323.550000
134	133	I	H	-	0	0	E	62.28	0.327876	E	62.28	0.327876	E	55.63	0.292867	E	55.63	0.292867	323.550000
135	134	E	H	-	0	0	B	7.19	0.038416	B	7.19	0.038416	B	2.38	0.012716	B	2.38	0.012716	323.550000
136	135	R	H	-	2	0	B	10.38	0.041643	B	10.38	0.041643	B	4.13	0.016569	B	4.13	0.016569	323.550000
137	136	Y	H	-	2	0	B	34.24	0.143684	B	34.24	0.143684	E	31.25	0.131137	E	31.25	0.131137	323.550000
138	137	V	1	-	0	0	B	24.94	0.153723	B	24.94	0.153723	E	10.58	0.065212	E	10.58	0.065212	-1.000000
139	138	V	1	-	0	0	E	56.81	0.350160	E	56.81	0.350160	E	45.34	0.279463	E	45.34	0.279463	-1.000000
140	139	V	1	-	0	0	B	11.77	0.072547	B	11.77	0.072547	B	1.16	0.007150	B	1.16	0.007150	-1.000000
141	140	C	1	-	0	0	B	20.42	0.144331	B	20.42	0.144331	E	10.27	0.072590	E	10.27	0.072590	-1.000000
142	141	K	1	-	0	0	E	101.94	0.491301	E	101.94	0.491301	E	92.00	0.443395	E	92.00	0.443395	-1.000000
143	142	P	1	-	0	0	E	66.07	0.456285	E	66.07	0.456285	E	66.29	0.457804	E	66.29	0.457804	-1.000000
144	143	M	1	-	0	0	E	122.85	0.583472	E	122.85	0.583472	E	131.65	0.625267	E	131.65	0.625267	-1.000000
145	144	S	1	-	0	0	E	84.08	0.669001	E	84.08	0.669001	E	89.02	0.708307	E	89.02	0.708307	-1.000000
146	145	N	1	-	0	0	E	157.66	0.933618	E	157.66	0.933618	E	179.62	1.000000	E	179.62	1.000000	-1.000000
147	146	F	1	-	0	0	E	88.16	0.394823	E	88.16	0.394823	E	70.44	0.315464	E	70.44	0.315464	-1.000000
148	147	R	1	-	0	0	E	177.75	0.713111	E	177.75	0.713111	E	193.52	0.776378	E	193.52	0.776378	-1.000000
149	148	F	1	-	0	0	B	35.74	0.160061	B	35.74	0.160061	E	21.87	0.097944	E	21.87	0.097944	-1.000000
150	149	G	1	-	0	0	E	24.04	0.286497	E	24.04	0.286497	E	21.75	0.259206	E	21.75	0.259206	-1.000000
151	150	E	1	-	0	0	E	86.30	0.461103	E	86.30	0.461103	E	89.00	0.475529	E	89.00	0.475529	-1.000000
152	151	N	1	-	0	0	E	101.42	0.600580	E	101.42	0.600580	E	102.69	0.608101	E	102.69	0.608101	-1.000000
153	152	H	H	-	0	0	E	64.75	0.326180	E	64.75	0.326180	E	59.29	0.298675	E	59.29	0.298675	274.854000
154	153	A	H	-	1	0	B	3.84	0.032990	B	3.84	0.032990	B	0.00	0.000000	B	0.00	0.000000	274.854000
155	154	I	H	-	0	0	E	88.96	0.468334	E	88.96	0.468334	E	88.87	0.467860	E	88.87	0.467860	274.854000
156	155	M	H	-	0	0	E	132.67	0.630112	E	132.67	0.630112	E	141.77	0.673332	E	141.77	0.673332	274.854000
157	156	G	H	-	1	0	B	7.55	0.089977	B	7.55	0.089977	E	4.81	0.057323	E	4.81	0.057323	274.854000
158	157	V	H	-	1	0	B	30.87	0.190274	B	30.87	0.190274	E	25.07	0.154524	E	25.07	0.154524	274.854000
159	158	A	H	-	0	0	E	44.58	0.382990	E	44.58	0.382990	E	39.78	0.341753	E	39.78	0.341753	274.854000
160	159	F	H	-	0	0	E	73.16	0.327646	E	73.16	0.327646	E	68.80	0.308119	E	68.80	0.308119	274.854000
161	160	T	H	-	1	0	B	0.00	0.000000	B	0.00	0.000000	B	0.00	0.000000	B	0.00	0.000000	274.854000
162	161	W	H	-	0	0	E	55.44	0.208876	E	55.44	0.208876	E	45.45	0.171238	E	45.45	0.171238	274.854000
163	162	V	H	-	0	0	E	85.62	0.527737	E	85.62	0.527737	E	88.51	0.545550	E	88.51	0.545550	274.854000
164	163	M	H	-	1	0	E	48.28	0.229304	E	48.28	0.229304	E	47.26	0.224460	E	47.26	0.224460	274.854000
165	164	A	H	-	3	0	B	0.00	0.000000	B	0.00	0.000000	B	0.00	0.000000	B	0.00	0.000000	274.854000
166	165	L	H	-	0	0	E	71.49	0.361079	E	71.49	0.361079	E	71.89	0.363099	E	71.89	0.363099	274.854000
167	166	A	H	-	0	0	E	35.98	0.309107	E	35.98	0.309107	E	31.85	0.273625	E	31.85	0.273625	274.854000
168	167	C	H	-	3	0	B	0.52	0.003675	B	0.52	0.003675	B	0.00	0.000000	B	0.00	0.000000	274.854000
169	168	A	H	-	2	0	B	0.00	0.000000	B	0.00	0.000000	B	0.00	0.000000	B	0.00	0.000000	274.854000
170	169	A	H	-	0	0	E	32.62	0.280241	E	32.62	0.280241	E	30.88	0.265292	E	30.88	0.265292	274.854000
171	170	P	H	-	0	0	B	25.44	0.175691	B	25.44	0.175691	E	22.81	0.157528	E	22.81	0.157528	274.854000
172	171	P	2	-	0	0	B	6.38	0.044061	B	6.38	0.044061	B	2.83	0.019544	B	2.83	0.019544	-1.000000
173	172	L	2	-	0	0	E	74.23	0.374918	E	74.23	0.374918	E	71.45	0.360877	E	71.45	0.360877	-1.000000
174	173	V	2	-	0	0	E	127.72	0.787229	E	127.72	0.787229	E	145.15	0.894662	E	145.15	0.894662	-1.000000
175	174	G	2	-	0	0	E	41.70	0.496961	E	41.70	0.496961	E	35.43	0.422238	E	35.43	0.422238	-1.000000
176	175	W	2	-	0	0	E	79.88	0.300957	E	79.88	0.300957	E	78.62	0.296210	E	78.62	0.296210	-1.000000
177	176	S	2	-	0	0	B	0.65	0.005172	B	0.65	0.005172	B	0.00	0.000000	B	0.00	0.000000	-1.000000
178	177	R	2	-	0	0	B	30.65	0.122964	B	30.65	0.122964	E	21.02	0.084330	E	21.02	0.084330	-1.000000
179	178	Y	2	-	0	0	B	11.48	0.048175	B	11.48	0.048175	B	2.37	0.009945	B	2.37	0.009945	-1.000000
180	179	I	2	-	0	0	B	0.27	0.001421	B	0.27	0.001421	B	0.00	0.000000	B	0.00	0.000000	-1.000000
181	180	P	2	-	0	0	B	0.18	0.001243	B	0.18	0.001243	B	0.00	0.000000	B	0.00	0.000000	-1.000000
182	181	E	2	-	0	0	B	4.53	0.024204	B	4.53	0.024204	B	0.00	0.000000	B	0.00	0.000000	-1.000000
183	182	G	2	-	0	0	B	2.23	0.026576	B	2.23	0.026576	B	0.00	0.000000	B	0.00	0.000000	-1.000000
184	183	M	2	-	0	0	B	8.45	0.040133	B	8.45	0.040133	B	2.04	0.009689	B	2.04	0.009689	-1.000000
185	184	Q	2	-	0	0	B	0.10	0.000529	B	0.10	0.000529	B	0.00	0.000000	B	0.00	0.000000	-1.000000
186	185	C	2	-	0	0	B	0.54	0.003817	B	0.54	0.003817	B	0.00	0.000000	B	0.00	0.000000	-1.000000
187	186	S	2	-	0	0	B	2.46	0.019574	B	2.46	0.019574	B	0.00	0.000000	B	0.00	0.000000	-1.000000
188	187	C	2	-	0	0	B	7.47	0.052799	B	7.47	0.052799	B	1.40	0.009895	B	1.40	0.009895	-1.000000
189	188	G	2	-	0	0	B	4.78	0.056966	B	4.78	0.056966	B	0.57	0.006793	B	0.57	0.006793	-1.000000
190	189	I	2	-	0	0	B	2.63	0.013846	B	2.63	0.013846	B	0.00	0.000000	B	0.00	0.000000	-1.000000
191	190	D	2	-	0	0	B	0.09	0.000579	B	0.09	0.000579	B	0.00	0.000000	B	0.00	0.000000	-1.000000
192	191	Y	2	-	0	0	B	3.89	0.016324	B	3.89	0.016324	B	0.57	0.002392	B	0.57	0.002392	-1.000000
193	192	Y	2	-	0	0	B	6.59	0.027654	B	6.59	0.027654	B	0.59	0.002476	B	0.59	0.002476	-1.000000
194	193	T	2	-	0	0	B	2.23	0.015061	B	2.23	0.015061	B	0.34	0.002296	B	0.34	0.002296	-1.000000
195	194	P	2	-	0	0	E	60.65	0.418854	B	20.62	0.142403	E	59.33	0.409738	E	10.61	0.073273	-1.000000
196	195	H	2	-	0	0	E	44.09	0.222105	E	43.88	0.221047	E	32.52	0.163820	E	30.98	0.156063	-1.000000
197	196	E	2	-	0	0	E	123.33	0.658955	B	10.29	0.054980	E	132.98	0.710515	B	4.76	0.025433	-1.000000
198	197	E	2	-	0	0	E	129.50	0.691921	E	123.75	0.661199	E	147.60	0.788630	E	135.38	0.723338	-1.000000
199	198	T	2	-	0	0	B	23.96	0.161826	B	23.96	0.161826	E	21.57	0.145684	E	21.57	0.145684	-1.000000
200	199	N	2	-	0	0	E	85.89	0.508616	E	63.77	0.377628	E	90.83	0.537869	E	67.87	0.401907	-1.000000
201	200	N	2	-	0	0	B	0.33	0.001954	B	0.19	0.001125	B	0.00	0.000000	B	0.00	0.000000	-1.000000
202	201	E	2	-	0	0	E	77.38	0.413443	B	1.27	0.006786	E	73.65	0.393514	B	0.00	0.000000	-1.000000
203	202	S	2	-	0	0	E	57.01	0.453612	E	46.68	0.371419	E	56.02	0.445735	E	25.92	0.206238	-1.000000
204	203	F	2	-	0	0	B	0.00	0.000000	B	0.00	0.000000	B	0.00	0.000000	B	0.00	0.000000	-1.000000
205	204	V	2	-	0	0	B	0.55	0.003390	B	0.00	0.000000	B	0.00	0.000000	B	0.00	0.000000	-1.000000
206	205	I	2	-	0	0	E	94.01	0.494920	B	12.27	0.064596	E	92.41	0.486496	B	3.85	0.020268	-1.000000
207	206	Y	H	-	0	0	E	49.76	0.208812	E	49.76	0.208812	E	44.92	0.188502	E	44.92	0.188502	313.003000
208	207	M	H	-	1	0	B	22.59	0.107290	B	22.59	0.107290	B	10.06	0.047780	B	10.06	0.047780	313.003000
209	208	F	H	-	0	0	B	25.80	0.115545	B	16.94	0.075865	B	7.44	0.033320	B	4.82	0.021586	313.003000
210	209	V	H	-	0	0	E	68.42	0.421721	B	18.57	0.114460	E	69.30	0.427145	E	12.28	0.075690	313.003000
211	210	V	H	-	0	0	E	41.80	0.257643	E	41.80	0.257643	E	38.25	0.235762	E	38.25	0.235762	313.003000
212	211	H	H	-	2	0	B	3.32	0.016725	B	3.32	0.016725	B	0.09	0.000453	B	0.09	0.000453	313.003000
213	212	F	H	-	0	0	B	37.19	0.166555	B	37.19	0.166555	E	25.17	0.112723	E	25.17	0.112723	313.003000
214	213	I	H	-	0	0	E	77.50	0.408002	E	38.74	0.203948	E	79.65	0.419321	E	29.51	0.155357	313.003000
215	214	I	H	-	0	0	E	67.79	0.356883	E	64.51	0.339616	E	67.02	0.352830	E	63.93	0.336562	313.003000
216	215	P	H	-	2	0	B	0.00	0.000000	B	0.00	0.000000	B	0.00	0.000000	B	0.00	0.000000	313.003000
217	216	L	H	-	0	0	E	42.16	0.212940	E	42.16	0.212940	E	31.19	0.157533	E	30.53	0.154200	313.003000
218	217	I	H	-	0	0	E	100.47	0.528929	B	34.99	0.184206	E	103.81	0.546512	E	25.28	0.133088	313.003000
219	218	V	H	-	1	0	E	42.00	0.258876	E	42.00	0.258876	E	36.90	0.227441	E	36.90	0.227441	313.003000
220	219	I	H	-	1	0	B	12.89	0.067860	B	12.89	0.067860	B	2.91	0.015320	B	2.91	0.015320	313.003000
221	220	F	H	-	0	0	E	150.27	0.672981	B	26.13	0.117023	E	161.37	0.722692	E	12.87	0.057638	313.003000
222	221	F	H	-	0	0	E	115.19	0.515876	E	94.17	0.421739	E	116.81	0.523131	E	87.73	0.392897	313.003000
223	222	C	H	-	2	0	B	2.66	0.018801	B	2.66	0.018801	B	0.39	0.002757	B	0.39	0.002757	313.003000
224	223	Y	H	-	0	0	E	107.48	0.451028	E	55.28	0.231977	E	95.37	0.400210	E	28.40	0.119178	313.003000
225	224	G	H	-	0	0	E	34.96	0.416637	B	4.34	0.051722	E	30.97	0.369086	B	0.00	0.000000	313.003000
226	225	Q	H	-	1	0	E	60.27	0.318602	E	53.21	0.281281	E	53.80	0.284400	E	35.90	0.189776	313.003000
227	226	L	H	-	0	0	B	16.19	0.081772	B	16.19	0.081772	B	2.78	0.014041	B	2.78	0.014041	313.003000
228	227	V	H	-	0	0	E	82.81	0.510417	E	41.46	0.255547	E	80.59	0.496733	E	29.49	0.181768	313.003000
229	228	F	1	-	0	0	E	129.51	0.580008	E	46.25	0.207130	E	129.95	0.581979	E	31.56	0.141341	-1.000000
230	229	T	1	-	0	0	B	4.90	0.033095	B	4.90	0.033095	B	0.67	0.004525	B	0.67	0.004525	-1.000000
231	230	V	1	-	0	0	E	92.74	0.571622	E	92.74	0.571622	E	68.39	0.421536	E	68.39	0.421536	-1.000000
232	231	K	1	-	0	0	E	158.82	0.765434	E	112.36	0.541520	E	169.86	0.818642	E	109.78	0.529086	-1.000000
233	232	E	1	-	0	0	E	116.55	0.622729	E	75.88	0.405429	E	116.89	0.624546	E	65.73	0.351197	-1.000000
234	233	A	1	-	0	0	E	30.32	0.260481	E	30.32	0.260481	E	23.18	0.199141	E	23.18	0.199141	-1.000000
235	234	A	1	-	0	0	B	6.37	0.054725	B	6.37	0.054725	B	0.41	0.003522	B	0.41	0.003522	-1.000000
236	235	A	1	-	0	0	E	87.90	0.755155	E	87.90	0.755155	E	89.69	0.770533	E	89.69	0.770533	-1.000000
237	236	Q	1	-	0	0	E	135.65	0.717080	E	135.65	0.717080	E	145.09	0.766982	E	145.09	0.766982	-1.000000
238	237	Q	1	-	0	0	E	76.02	0.401861	E	76.02	0.401861	E	74.10	0.391711	E	74.10	0.391711	-1.000000
239	238	Q	1	-	0	0	E	159.95	0.845536	E	159.95	0.845536	E	183.14	0.968124	E	183.14	0.968124	-1.000000
240	239	E	1	-	0	0	E	43.33	0.231513	E	43.33	0.231513	E	23.01	0.122943	E	23.01	0.122943	-1.000000
241	240	S	1	-	0	0	E	64.41	0.512492	E	64.41	0.512492	E	67.11	0.533975	E	67.11	0.533975	-1.000000
242	241	A	1	-	0	0	E	83.04	0.713402	E	83.04	0.713402	E	86.57	0.743729	E	86.57	0.743729	-1.000000
243	242	T	1	-	0	0	E	114.41	0.772727	E	114.41	0.772727	E	128.28	0.866406	E	128.28	0.866406	-1.000000
244	243	T	1	-	0	0	E	70.22	0.474267	E	70.22	0.474267	E	68.55	0.462988	E	68.55	0.462988	-1.000000
245	244	Q	1	-	0	0	E	56.77	0.300100	E	56.77	0.300100	E	32.82	0.173495	E	32.82	0.173495	-1.000000
246	245	K	1	-	0	0	E	148.16	0.714059	E	148.16	0.714059	E	158.62	0.764471	E	158.62	0.764471	-1.000000
247	246	A	1	-	0	0	E	57.58	0.494674	E	57.58	0.494674	E	59.79	0.513660	E	59.79	0.513660	-1.000000
248	247	E	1	-	0	0	E	50.60	0.270357	E	50.60	0.270357	E	33.10	0.176854	E	33.10	0.176854	-1.000000
249	248	K	1	-	0	0	E	82.09	0.395634	E	82.09	0.395634	E	63.29	0.305027	E	63.29	0.305027	-1.000000
250	249	E	1	-	0	0	E	48.61	0.259724	E	48.61	0.259724	E	33.10	0.176854	E	33.10	0.176854	-1.000000
251	250	V	1	-	0	0	B	19.49	0.120131	B	19.49	0.120131	E	15.93	0.098188	E	15.93	0.098188	-1.000000
252	251	T	H	-	1	0	B	17.62	0.119006	B	17.62	0.119006	B	2.96	0.019992	B	2.96	0.019992	106.216000
253	252	R	H	-	0	0	E	122.02	0.489529	E	122.02	0.489529	E	123.05	0.493661	E	123.05	0.493661	106.216000
254	253	M	H	-	1	0	B	0.42	0.001995	B	0.42	0.001995	B	0.00	0.000000	B	0.00	0.000000	106.216000
255	254	V	H	-	2	0	B	6.15	0.037907	B	6.15	0.037907	B	1.63	0.010047	B	1.63	0.010047	106.216000
256	255	I	H	-	0	0	E	67.12	0.353356	E	67.12	0.353356	E	39.28	0.206791	E	39.28	0.206791	106.216000
257	256	I	H	-	0	0	E	69.05	0.363517	E	69.05	0.363517	E	66.72	0.351250	E	66.72	0.351250	106.216000
258	257	M	H	-	1	0	B	1.27	0.006032	B	1.27	0.006032	B	0.00	0.000000	B	0.00	0.000000	106.216000
259	258	V	H	-	1	0	B	20.58	0.126849	B	20.58	0.126849	E	10.18	0.062747	E	10.18	0.062747	106.216000
260	259	I	H	-	0	0	E	83.21	0.438063	E	83.21	0.438063	E	83.65	0.440379	E	72.95	0.384048	106.216000
261	260	A	H	-	1	0	B	18.45	0.158505	B	18.45	0.158505	E	9.96	0.085567	E	9.96	0.085567	106.216000
262	261	F	H	-	0	0	B	8.66	0.038784	B	8.66	0.038784	B	1.50	0.006718	B	1.50	0.006718	106.216000
263	262	L	H	-	0	0	E	46.80	0.236376	E	46.80	0.236376	E	41.67	0.210465	E	29.48	0.148896	106.216000
264	263	I	H	-	0	0	E	108.54	0.571414	E	108.54	0.571414	E	114.05	0.600421	E	114.05	0.600421	106.216000
265	264	C	H	-	3	0	B	3.02	0.021346	B	3.02	0.021346	B	0.58	0.004100	B	0.58	0.004100	106.216000
266	265	W	H	-	1	0	B	36.82	0.138724	B	36.82	0.138724	E	17.36	0.065406	E	17.36	0.065406	106.216000
267	266	L	H	-	0	0	E	76.91	0.388454	E	76.91	0.388454	E	80.83	0.408253	E	80.83	0.408253	106.216000
268	267	P	H	-	0	0	E	54.56	0.376796	E	54.56	0.376796	E	53.29	0.368025	E	53.29	0.368025	106.216000
269	268	Y	H	-	1	0	B	29.95	0.125682	B	29.95	0.125682	E	16.49	0.069198	E	16.49	0.069198	106.216000
270	269	A	H	-	0	0	B	15.27	0.131186	B	15.27	0.131186	E	6.11	0.052491	E	6.11	0.052491	106.216000
271	270	G	H	-	0	0	E	41.69	0.496842	E	41.69	0.496842	E	41.90	0.499345	E	41.90	0.499345	106.216000
272	271	V	2	-	0	0	B	17.32	0.106755	B	17.32	0.106755	E	14.87	0.091654	E	14.87	0.091654	-1.000000
273	272	A	2	-	0	0	B	1.19	0.010223	B	1.19	0.010223	B	0.00	0.000000	B	0.00	0.000000	-1.000000
274	273	F	2	-	0	0	E	110.53	0.495006	E	85.58	0.383268	E	115.72	0.518250	E	80.33	0.359756	-1.000000
275	274	Y	2	-	0	0	E	90.01	0.377717	E	90.01	0.377717	E	92.27	0.387201	E	92.27	0.387201	-1.000000
276	275	I	2	-	0	0	B	0.25	0.001316	B	0.25	0.001316	B	0.00	0.000000	B	0.00	0.000000	-1.000000
277	276	F	2	-	0	0	B	17.79	0.079672	B	3.53	0.015809	B	6.88	0.030812	B	0.02	0.000090	-1.000000
278	277	T	2	-	0	0	E	69.93	0.472309	E	36.51	0.246589	E	73.04	0.493314	E	28.56	0.192895	-1.000000
279	278	H	2	-	0	0	E	77.69	0.391366	E	77.69	0.391366	E	84.32	0.424764	E	73.71	0.371316	-1.000000
280	279	Q	2	-	0	0	E	60.59	0.320294	E	53.70	0.283872	E	57.62	0.304594	E	48.89	0.258445	-1.000000
281	280	G	2	-	0	0	E	34.50	0.411155	E	34.50	0.411155	E	26.25	0.312835	E	26.25	0.312835	-1.000000
282	281	S	2	-	0	0	E	33.87	0.269494	E	33.87	0.269494	E	28.39	0.225891	E	28.39	0.225891	-1.000000
283	282	D	2	-	0	0	E	116.51	0.749887	E	116.51	0.749887	E	126.41	0.813606	E	126.41	0.813606	-1.000000
284	283	F	2	-	0	0	B	24.15	0.108155	B	24.15	0.108155	B	9.21	0.041247	B	9.21	0.041247	-1.000000
285	284	G	2	-	0	0	E	35.03	0.417471	E	35.03	0.417471	E	33.80	0.402813	E	33.80	0.402813	-1.000000
286	285	P	2	-	0	0	B	11.68	0.080663	B	11.68	0.080663	B	7.05	0.048688	B	7.05	0.048688	-1.000000
287	286	I	2	-	0	0	E	84.78	0.446328	E	84.78	0.446328	E	85.54	0.450329	E	85.54	0.450329	-1.000000
288	287	F	2	-	0	0	E	73.44	0.328900	E	73.44	0.328900	E	71.46	0.320032	E	71.46	0.320032	-1.000000
289	288	M	2	-	0	0	B	3.06	0.014533	B	3.06	0.014533	B	0.00	0.000000	B	0.00	0.000000	-1.000000
290	289	T	2	-	0	0	B	2.06	0.013913	B	2.06	0.013913	B	0.00	0.000000	B	0.00	0.000000	-1.000000
291	290	I	2	-	0	0	E	105.81	0.557041	E	105.81	0.557041	E	111.04	0.584575	E	111.04	0.584575	-1.000000
292	291	P	2	-	0	0	B	18.78	0.129696	B	18.78	0.129696	E	12.79	0.088329	E	12.79	0.088329	-1.000000
293	292	A	H	-	1	0	B	8.01	0.068814	B	8.01	0.068814	B	3.09	0.026546	B	3.09	0.026546	253.152000
294	293	F	H	-	0	0	B	9.01	0.040351	B	9.01	0.040351	B	3.74	0.016750	B	3.74	0.016750	253.152000
295	294	F	H	-	0	0	E	78.44	0.351292	E	78.44	0.351292	E	75.12	0.336423	E	75.12	0.336423	253.152000
296	295	A	H	-	2	0	B	2.01	0.017268	B	2.01	0.017268	B	0.32	0.002749	B	0.32	0.002749	253.152000
297	296	K	H	-	1	0	B	12.94	0.062364	B	12.94	0.062364	B	2.02	0.009735	B	2.02	0.009735	253.152000
298	297	T	H	-	1	0	E	33.50	0.226260	E	33.50	0.226260	E	27.37	0.184857	E	27.37	0.184857	253.152000
299	298	S	H	-	1	0	B	1.55	0.012333	B	1.55	0.012333	B	0.00	0.000000	B	0.00	0.000000	253.152000
300	299	A	H	-	2	0	B	0.00	0.000000	B	0.00	0.000000	B	0.00	0.000000	B	0.00	0.000000	253.152000
301	300	V	H	-	1	0	B	16.14	0.099482	B	16.14	0.099482	E	9.53	0.058740	E	9.53	0.058740	253.152000
302	301	Y	H	-	1	0	B	34.29	0.143894	B	34.29	0.143894	E	27.60	0.115820	E	27.60	0.115820	253.152000
303	302	N	H	-	1	0	B	4.25	0.025167	B	4.25	0.025167	B	0.00	0.000000	B	0.00	0.000000	253.152000
304	303	P	H	-	2	0	B	0.21	0.001450	B	0.21	0.001450	B	0.00	0.000000	B	0.00	0.000000	253.152000
305	304	V	H	-	0	0	E	62.62	0.385971	E	62.62	0.385971	E	59.17	0.364707	E	59.17	0.364707	253.152000
306	305	I	H	-	1	0	B	22.25	0.117136	B	22.25	0.117136	E	17.42	0.091708	E	17.42	0.091708	253.152000
307	306	Y	H	-	1	0	B	0.28	0.001175	B	0.28	0.001175	B	0.00	0.000000	B	0.00	0.000000	253.152000
308	307	I	H	-	0	0	B	24.46	0.128771	B	24.46	0.128771	E	16.51	0.086918	E	16.51	0.086918	253.152000
309	308	M	H	-	0	0	E	134.44	0.638518	E	134.44	0.638518	E	145.75	0.692235	E	145.75	0.692235	253.152000
310	309	M	H	-	1	0	E	56.71	0.269342	E	56.71	0.269342	E	47.61	0.226122	E	47.61	0.226122	253.152000
311	310	N	H	-	0	0	B	9.70	0.057441	B	9.70	0.057441	B	3.42	0.020252	B	3.42	0.020252	253.152000
312	311	K	H	-	0	0	E	121.23	0.584269	E	121.23	0.584269	E	138.20	0.666056	E	138.20	0.666056	253.152000
313	312	Q	1	-	0	0	E	71.46	0.377755	E	71.46	0.377755	E	58.05	0.306867	E	58.05	0.306867	-1.000000
314	313	F	1	-	0	0	B	1.00	0.004478	B	1.00	0.004478	B	0.00	0.000000	B	0.00	0.000000	-1.000000
315	314	R	1	-	0	0	E	73.31	0.294111	E	73.31	0.294111	E	67.41	0.270441	E	67.41	0.270441	-1.000000
316	315	N	1	-	0	0	E	58.12	0.344170	E	58.12	0.344170	E	43.78	0.259253	E	43.78	0.259253	-1.000000
317	316	C	1	-	0	0	B	0.59	0.004170	B	0.59	0.004170	B	0.00	0.000000	B	0.00	0.000000	-1.000000
318	317	M	1	-	0	0	B	31.34	0.148848	B	31.34	0.148848	E	29.92	0.142104	E	29.92	0.142104	-1.000000
319	318	V	1	-	0	0	E	48.10	0.296474	E	48.10	0.296474	E	43.37	0.267320	E	43.37	0.267320	-1.000000
320	319	T	1	-	0	0	B	7.69	0.051938	B	7.69	0.051938	B	2.19	0.014791	B	2.19	0.014791	-1.000000
321	320	T	1	-	0	0	B	17.59	0.118803	B	17.59	0.118803	E	7.99	0.053965	E	7.99	0.053965	-1.000000
322	321	L	1	-	0	0	E	105.88	0.534774	E	105.88	0.534774	E	113.26	0.572049	E	113.26	0.572049	-1.000000
323	322	C	1	-	0	0	E	72.71	0.513924	E	72.71	0.513924	E	78.30	0.553435	E	78.30	0.553435	-1.000000
324	323	C	1	-	0	0	E	101.79	0.719466	E	101.79	0.719466	E	114.01	0.805838	E	114.01	0.805838	-1.000000
325	324	G	1	-	0	0	E	57.12	0.680729	E	57.12	0.680729	E	55.31	0.659159	E	55.31	0.659159	-1.000000
326	325	K	1	-	0	0	E	169.12	0.815075	E	169.12	0.815075	E	198.03	0.954407	E	198.03	0.954407	-1.000000
327	326	N	1	-	0	0	E	116.96	0.692604	E	116.96	0.692604	E	123.09	0.728904	E	123.09	0.728904	-1.000000
328	327	P	U	R	0	0	-	-1.00	-1.000000	-	-1.00	-1.000000	-	-1.00	-1.000000	-	-1.00	-1.000000	-1.000000
329	328	L	U	R	0	0	-	-1.00	-1.000000	-	-1.00	-1.000000	-	-1.00	-1.000000	-	-1.00	-1.000000	-1.000000
330	329	G	U	R	0	0	-	-1.00	-1.000000	-	-1.00	-1.000000	-	-1.00	-1.000000	-	-1.00	-1.000000	-1.000000
331	330	D	1	A	0	0	E	75.62	0.486709	E	75.62	0.486709	E	75.62	0.486709	E	75.62	0.486709	-1.000000
332	331	D	1	A	0	0	E	49.31	0.317371	E	49.31	0.317371	E	53.39	0.343631	E	53.39	0.343631	-1.000000
333	332	E	U	A	0	0	B	17.36	0.092755	B	17.36	0.092755	E	17.05	0.091099	E	17.05	0.091099	-1.000000
334	333	A	U	R	0	0	-	-1.00	-1.000000	-	-1.00	-1.000000	-	-1.00	-1.000000	-	-1.00	-1.000000	-1.000000
335	334	S	U	R	0	0	-	-1.00	-1.000000	-	-1.00	-1.000000	-	-1.00	-1.000000	-	-1.00	-1.000000	-1.000000
336	335	T	U	R	0	0	-	-1.00	-1.000000	-	-1.00	-1.000000	-	-1.00	-1.000000	-	-1.00	-1.000000	-1.000000
337	336	T	U	R	0	0	-	-1.00	-1.000000	-	-1.00	-1.000000	-	-1.00	-1.000000	-	-1.00	-1.000000	-1.000000
338	337	V	U	R	0	0	-	-1.00	-1.000000	-	-1.00	-1.000000	-	-1.00	-1.000000	-	-1.00	-1.000000	-1.000000
339	338	S	U	R	0	0	-	-1.00	-1.000000	-	-1.00	-1.000000	-	-1.00	-1.000000	-	-1.00	-1.000000	-1.000000
340	339	K	U	R	0	0	-	-1.00	-1.000000	-	-1.00	-1.000000	-	-1.00	-1.000000	-	-1.00	-1.000000	-1.000000
341	340	T	U	R	0	0	-	-1.00	-1.000000	-	-1.00	-1.000000	-	-1.00	-1.000000	-	-1.00	-1.000000	-1.000000
342	341	E	U	R	0	0	-	-1.00	-1.000000	-	-1.00	-1.000000	-	-1.00	-1.000000	-	-1.00	-1.000000	-1.000000
343	342	T	U	R	0	0	-	-1.00	-1.000000	-	-1.00	-1.000000	-	-1.00	-1.000000	-	-1.00	-1.000000	-1.000000
344	343	S	U	R	0	0	-	-1.00	-1.000000	-	-1.00	-1.000000	-	-1.00	-1.000000	-	-1.00	-1.000000	-1.000000
345	344	Q	U	R	0	0	-	-1.00	-1.000000	-	-1.00	-1.000000	-	-1.00	-1.000000	-	-1.00	-1.000000	-1.000000
346	345	V	U	R	0	0	-	-1.00	-1.000000	-	-1.00	-1.000000	-	-1.00	-1.000000	-	-1.00	-1.000000	-1.000000
347	346	A	U	R	0	0	-	-1.00	-1.000000	-	-1.00	-1.000000	-	-1.00	-1.000000	-	-1.00	-1.000000	-1.000000
348	347	P	U	R	0	0	-	-1.00	-1.000000	-	-1.00	-1.000000	-	-1.00	-1.000000	-	-1.00	-1.000000	-1.000000
349	348	A	U	R	0	0	-	-1.00	-1.000000	-	-1.00	-1.000000	-	-1.00	-1.000000	-	-1.00	-1.000000	-1.000000
