# Supplementary material for: Lipid exposure prediction enhances the inference of rotational angles of transmembrane helices
Source: BMC Bioinformatics. 2013 Oct 11;14:304. doi: 10.1186/1471-2105-14-304 (PMC3854514; doi:10.1186/1471-2105-14-304)
Supplement: Additional file 7: Dataset S3 — The representative 110 multi-spanning protein chains used in this work. [file 1471-2105-14-304-S7.zip › S_Dataset_3_experiment/TMexpoDataset/1jb0K.profile]

SeqIndex	PDBIndex	AA	Topo	MissingData	IntraChainCTNum	InterChainCTNum	Class14_Chain	ASA14_Chain	RSA14_Chain	Class14_Complete	ASA14_Complete	RSA14_Complete	Class20_Chain	ASA20_Chain	RSA20_Chain	Class20_Complete	ASA20_Complete	RSA20_Complete	RotationalAngleChain360MGC
1	1	M	U	R	0	0	-	-1.00	-1.000000	-	-1.00	-1.000000	-	-1.00	-1.000000	-	-1.00	-1.000000	-1.000000
2	2	V	U	R	0	0	-	-1.00	-1.000000	-	-1.00	-1.000000	-	-1.00	-1.000000	-	-1.00	-1.000000	-1.000000
3	3	L	U	R	0	0	-	-1.00	-1.000000	-	-1.00	-1.000000	-	-1.00	-1.000000	-	-1.00	-1.000000	-1.000000
4	4	A	U	R	0	0	-	-1.00	-1.000000	-	-1.00	-1.000000	-	-1.00	-1.000000	-	-1.00	-1.000000	-1.000000
5	5	T	U	R	0	0	-	-1.00	-1.000000	-	-1.00	-1.000000	-	-1.00	-1.000000	-	-1.00	-1.000000	-1.000000
6	6	L	U	R	0	0	-	-1.00	-1.000000	-	-1.00	-1.000000	-	-1.00	-1.000000	-	-1.00	-1.000000	-1.000000
7	7	P	U	R	0	0	-	-1.00	-1.000000	-	-1.00	-1.000000	-	-1.00	-1.000000	-	-1.00	-1.000000	-1.000000
8	8	D	U	R	0	0	-	-1.00	-1.000000	-	-1.00	-1.000000	-	-1.00	-1.000000	-	-1.00	-1.000000	-1.000000
9	9	T	U	R	0	0	-	-1.00	-1.000000	-	-1.00	-1.000000	-	-1.00	-1.000000	-	-1.00	-1.000000	-1.000000
10	10	T	U	R	0	0	-	-1.00	-1.000000	-	-1.00	-1.000000	-	-1.00	-1.000000	-	-1.00	-1.000000	-1.000000
11	11	W	U	R	0	0	-	-1.00	-1.000000	-	-1.00	-1.000000	-	-1.00	-1.000000	-	-1.00	-1.000000	-1.000000
12	12	T	U	R	0	0	-	-1.00	-1.000000	-	-1.00	-1.000000	-	-1.00	-1.000000	-	-1.00	-1.000000	-1.000000
13	13	P	U	R	0	0	-	-1.00	-1.000000	-	-1.00	-1.000000	-	-1.00	-1.000000	-	-1.00	-1.000000	-1.000000
14	14	S	U	R	0	0	-	-1.00	-1.000000	-	-1.00	-1.000000	-	-1.00	-1.000000	-	-1.00	-1.000000	-1.000000
15	15	V	U	R	0	0	-	-1.00	-1.000000	-	-1.00	-1.000000	-	-1.00	-1.000000	-	-1.00	-1.000000	-1.000000
16	16	G	U	R	0	0	-	-1.00	-1.000000	-	-1.00	-1.000000	-	-1.00	-1.000000	-	-1.00	-1.000000	-1.000000
17	17	L	U	R	0	0	-	-1.00	-1.000000	-	-1.00	-1.000000	-	-1.00	-1.000000	-	-1.00	-1.000000	-1.000000
18	18	V	U	R	0	0	-	-1.00	-1.000000	-	-1.00	-1.000000	-	-1.00	-1.000000	-	-1.00	-1.000000	-1.000000
19	19	V	U	R	0	0	-	-1.00	-1.000000	-	-1.00	-1.000000	-	-1.00	-1.000000	-	-1.00	-1.000000	-1.000000
20	20	I	2	A	0	0	E	135.03	0.710871	E	135.03	0.710871	E	146.33	0.770361	E	146.33	0.770361	-1.000000
21	21	L	H	A	0	0	E	60.87	0.307440	E	50.36	0.254356	E	57.15	0.288651	E	41.34	0.208798	195.790000
22	22	C	H	A	0	0	E	72.35	0.511380	E	72.35	0.511380	E	80.79	0.571035	E	80.79	0.571035	195.790000
23	23	N	H	A	0	0	E	72.73	0.430686	E	72.73	0.430686	E	80.69	0.477823	E	80.69	0.477823	195.790000
24	24	L	H	A	1	0	B	22.77	0.115006	B	22.77	0.115006	E	13.79	0.069650	E	13.79	0.069650	195.790000
25	25	F	H	A	0	0	B	36.11	0.161718	B	36.11	0.161718	E	29.01	0.129921	E	29.01	0.129921	195.790000
26	26	A	H	-	0	0	E	63.05	0.541667	E	63.05	0.541667	E	67.93	0.583591	E	67.93	0.583591	195.790000
27	27	I	H	A	0	0	E	70.91	0.373309	E	70.91	0.373309	E	77.69	0.409002	E	77.69	0.409002	195.790000
28	28	A	H	-	2	0	B	11.69	0.100430	B	11.69	0.100430	B	3.88	0.033333	B	3.88	0.033333	195.790000
29	29	L	H	A	1	0	E	66.46	0.335674	E	66.46	0.335674	E	71.24	0.359816	E	71.24	0.359816	195.790000
30	30	G	H	-	0	0	E	53.11	0.632940	E	53.11	0.632940	E	58.24	0.694077	E	58.24	0.694077	195.790000
31	31	R	H	A	0	0	E	60.30	0.241916	E	60.30	0.241916	E	58.28	0.233812	E	58.28	0.233812	195.790000
32	32	Y	H	A	0	0	E	58.38	0.244985	E	58.38	0.244985	E	48.57	0.203819	E	46.87	0.196685	195.790000
33	33	A	U	R	0	0	-	-1.00	-1.000000	-	-1.00	-1.000000	-	-1.00	-1.000000	-	-1.00	-1.000000	-1.000000
34	34	I	1	A	0	0	E	117.38	0.617952	E	117.38	0.617952	E	138.96	0.731561	E	138.96	0.731561	-1.000000
35	35	Q	1	A	0	0	E	80.41	0.425067	E	80.41	0.425067	E	92.43	0.488608	E	92.43	0.488608	-1.000000
36	36	S	1	A	0	0	E	54.08	0.430299	E	42.35	0.336967	E	36.17	0.287794	E	17.81	0.141709	-1.000000
37	37	R	1	A	0	0	E	123.55	0.495667	E	108.89	0.436853	E	150.32	0.603065	E	117.32	0.470673	-1.000000
38	38	G	1	-	0	0	E	75.05	0.894411	E	27.25	0.324753	E	77.27	0.920868	E	21.11	0.251579	-1.000000
39	39	K	1	A	0	0	E	80.18	0.386428	E	79.94	0.385272	E	74.85	0.360740	E	74.52	0.359150	-1.000000
40	40	G	1	-	0	0	E	52.94	0.630914	E	52.94	0.630914	E	44.55	0.530926	E	44.55	0.530926	-1.000000
41	41	P	1	A	0	0	E	90.12	0.622376	E	47.86	0.330525	E	96.29	0.664986	E	47.54	0.328315	-1.000000
42	42	G	1	-	0	0	E	66.18	0.788702	E	57.75	0.688237	E	75.18	0.895960	E	65.37	0.779049	-1.000000
43	43	L	1	A	0	0	E	103.67	0.523612	E	99.16	0.500833	E	122.29	0.617657	E	111.00	0.560634	-1.000000
44	44	P	U	R	0	0	-	-1.00	-1.000000	-	-1.00	-1.000000	-	-1.00	-1.000000	-	-1.00	-1.000000	-1.000000
45	45	I	U	R	0	0	-	-1.00	-1.000000	-	-1.00	-1.000000	-	-1.00	-1.000000	-	-1.00	-1.000000	-1.000000
46	46	A	U	R	0	0	-	-1.00	-1.000000	-	-1.00	-1.000000	-	-1.00	-1.000000	-	-1.00	-1.000000	-1.000000
47	47	L	U	R	0	0	-	-1.00	-1.000000	-	-1.00	-1.000000	-	-1.00	-1.000000	-	-1.00	-1.000000	-1.000000
48	48	P	U	R	0	0	-	-1.00	-1.000000	-	-1.00	-1.000000	-	-1.00	-1.000000	-	-1.00	-1.000000	-1.000000
49	49	A	U	R	0	0	-	-1.00	-1.000000	-	-1.00	-1.000000	-	-1.00	-1.000000	-	-1.00	-1.000000	-1.000000
50	50	L	U	R	0	0	-	-1.00	-1.000000	-	-1.00	-1.000000	-	-1.00	-1.000000	-	-1.00	-1.000000	-1.000000
51	51	F	U	R	0	0	-	-1.00	-1.000000	-	-1.00	-1.000000	-	-1.00	-1.000000	-	-1.00	-1.000000	-1.000000
52	52	E	U	R	0	0	-	-1.00	-1.000000	-	-1.00	-1.000000	-	-1.00	-1.000000	-	-1.00	-1.000000	-1.000000
53	53	G	U	R	0	0	-	-1.00	-1.000000	-	-1.00	-1.000000	-	-1.00	-1.000000	-	-1.00	-1.000000	-1.000000
54	54	F	U	R	0	0	-	-1.00	-1.000000	-	-1.00	-1.000000	-	-1.00	-1.000000	-	-1.00	-1.000000	-1.000000
55	55	G	1	-	0	0	E	118.61	1.000000	E	118.61	1.000000	E	134.21	1.000000	E	134.21	1.000000	-1.000000
56	56	L	H	A	0	0	B	33.42	0.168796	B	33.42	0.168796	E	25.43	0.128441	E	25.43	0.128441	166.775000
57	57	P	H	A	0	0	E	67.81	0.468301	E	67.81	0.468301	E	74.27	0.512914	E	74.27	0.512914	166.775000
58	58	E	H	A	0	0	E	58.61	0.313155	B	16.63	0.088854	E	54.49	0.291141	B	8.43	0.045042	166.775000
59	59	L	H	A	0	0	E	42.91	0.216728	B	33.36	0.168493	E	16.50	0.083338	B	8.85	0.044699	166.775000
60	60	L	H	A	0	0	E	59.63	0.301177	E	59.63	0.301177	E	61.12	0.308702	E	61.12	0.308702	166.775000
61	61	A	H	-	0	0	E	60.72	0.521649	E	37.72	0.324055	E	63.63	0.546649	E	27.46	0.235911	166.775000
62	62	T	H	A	2	0	B	15.52	0.104822	B	15.52	0.104822	B	4.50	0.030393	B	4.50	0.030393	166.775000
63	63	T	H	A	0	0	E	65.52	0.442523	E	65.52	0.442523	E	65.22	0.440497	E	65.22	0.440497	166.775000
64	64	S	H	A	0	0	E	67.52	0.537237	E	67.52	0.537237	E	73.50	0.584819	E	60.94	0.484882	166.775000
65	65	F	H	A	0	0	E	63.88	0.286085	E	63.88	0.286085	E	63.22	0.283130	E	63.22	0.283130	166.775000
66	66	G	H	-	1	0	B	0.00	0.000000	B	0.00	0.000000	B	0.00	0.000000	B	0.00	0.000000	166.775000
67	67	H	H	A	0	0	E	64.61	0.325475	E	59.35	0.298977	E	66.57	0.335348	E	57.88	0.291572	166.775000
68	68	L	H	A	0	0	E	69.53	0.351179	E	55.84	0.282034	E	78.84	0.398202	E	43.62	0.220314	166.775000
69	69	L	H	A	0	0	E	60.82	0.307187	E	60.82	0.307187	E	63.27	0.319562	E	63.27	0.319562	166.775000
70	70	A	H	-	1	0	B	7.68	0.065979	B	3.53	0.030326	B	1.49	0.012801	B	0.00	0.000000	166.775000
71	71	A	H	-	0	0	E	75.34	0.647251	E	30.18	0.259278	E	82.57	0.709364	E	19.70	0.169244	166.775000
72	72	G	2	-	0	0	E	47.81	0.569777	E	47.81	0.569777	E	52.90	0.630437	E	52.90	0.630437	-1.000000
73	73	V	2	A	0	0	E	75.88	0.467702	E	75.88	0.467702	E	78.28	0.482495	E	78.28	0.482495	-1.000000
74	74	V	2	A	0	0	E	81.59	0.502897	E	57.55	0.354721	E	73.92	0.455621	E	42.91	0.264485	-1.000000
75	75	S	2	A	0	0	E	79.41	0.631843	E	79.41	0.631843	E	87.80	0.698600	E	78.07	0.621181	-1.000000
76	76	G	2	-	0	0	E	72.91	0.868907	E	72.91	0.868907	E	85.62	1.000000	E	85.62	1.000000	-1.000000
77	77	L	2	A	0	0	E	144.73	0.730997	E	144.73	0.730997	E	177.67	0.897369	E	177.67	0.897369	-1.000000
78	78	Q	U	R	0	0	-	-1.00	-1.000000	-	-1.00	-1.000000	-	-1.00	-1.000000	-	-1.00	-1.000000	-1.000000
79	79	Y	U	R	0	0	-	-1.00	-1.000000	-	-1.00	-1.000000	-	-1.00	-1.000000	-	-1.00	-1.000000	-1.000000
80	80	A	U	R	0	0	-	-1.00	-1.000000	-	-1.00	-1.000000	-	-1.00	-1.000000	-	-1.00	-1.000000	-1.000000
81	81	G	U	R	0	0	-	-1.00	-1.000000	-	-1.00	-1.000000	-	-1.00	-1.000000	-	-1.00	-1.000000	-1.000000
82	82	A	U	R	0	0	-	-1.00	-1.000000	-	-1.00	-1.000000	-	-1.00	-1.000000	-	-1.00	-1.000000	-1.000000
83	83	L	U	R	0	0	-	-1.00	-1.000000	-	-1.00	-1.000000	-	-1.00	-1.000000	-	-1.00	-1.000000	-1.000000
