# Supplementary material for: Lipid exposure prediction enhances the inference of rotational angles of transmembrane helices
Source: BMC Bioinformatics. 2013 Oct 11;14:304. doi: 10.1186/1471-2105-14-304 (PMC3854514; doi:10.1186/1471-2105-14-304)
Supplement: Additional file 7: Dataset S3 — The representative 110 multi-spanning protein chains used in this work. [file 1471-2105-14-304-S7.zip › S_Dataset_3_experiment/TMexpoDataset/1jv6A.profile]

SeqIndex	PDBIndex	AA	Topo	MissingData	IntraChainCTNum	InterChainCTNum	Class14_Chain	ASA14_Chain	RSA14_Chain	Class14_Complete	ASA14_Complete	RSA14_Complete	Class20_Chain	ASA20_Chain	RSA20_Chain	Class20_Complete	ASA20_Complete	RSA20_Complete	RotationalAngleChain360MGC
1	1	Q	U	R	0	0	-	-1.00	-1.000000	-	-1.00	-1.000000	-	-1.00	-1.000000	-	-1.00	-1.000000	-1.000000
2	2	A	U	R	0	0	-	-1.00	-1.000000	-	-1.00	-1.000000	-	-1.00	-1.000000	-	-1.00	-1.000000	-1.000000
3	3	Q	U	R	0	0	-	-1.00	-1.000000	-	-1.00	-1.000000	-	-1.00	-1.000000	-	-1.00	-1.000000	-1.000000
4	4	I	U	R	0	0	-	-1.00	-1.000000	-	-1.00	-1.000000	-	-1.00	-1.000000	-	-1.00	-1.000000	-1.000000
5	5	T	U	R	0	0	-	-1.00	-1.000000	-	-1.00	-1.000000	-	-1.00	-1.000000	-	-1.00	-1.000000	-1.000000
6	6	G	U	R	0	0	-	-1.00	-1.000000	-	-1.00	-1.000000	-	-1.00	-1.000000	-	-1.00	-1.000000	-1.000000
7	7	R	U	R	0	0	-	-1.00	-1.000000	-	-1.00	-1.000000	-	-1.00	-1.000000	-	-1.00	-1.000000	-1.000000
8	8	P	U	R	0	0	-	-1.00	-1.000000	-	-1.00	-1.000000	-	-1.00	-1.000000	-	-1.00	-1.000000	-1.000000
9	9	E	2	-	0	0	E	77.44	0.413764	E	77.44	0.413764	E	77.55	0.414351	E	77.55	0.414351	-1.000000
10	10	W	2	-	0	0	E	164.78	0.620827	E	164.78	0.620827	E	179.54	0.676437	E	179.54	0.676437	-1.000000
11	11	I	2	-	0	0	E	107.80	0.567518	E	107.80	0.567518	E	112.85	0.594104	E	112.85	0.594104	-1.000000
12	12	W	H	-	2	0	E	66.59	0.250885	E	66.59	0.250885	E	66.36	0.250019	E	66.36	0.250019	235.692000
13	13	L	H	-	1	0	B	6.00	0.030305	B	6.00	0.030305	B	2.02	0.010203	B	2.02	0.010203	235.692000
14	14	A	H	-	0	0	E	25.92	0.222680	E	25.92	0.222680	E	21.98	0.188832	E	21.98	0.188832	235.692000
15	15	L	H	-	0	0	E	73.83	0.372898	E	73.83	0.372898	E	76.60	0.386888	E	76.60	0.386888	235.692000
16	16	G	H	-	1	0	B	0.00	0.000000	B	0.00	0.000000	B	0.00	0.000000	B	0.00	0.000000	235.692000
17	17	T	H	-	3	0	B	9.32	0.062947	B	9.32	0.062947	B	6.46	0.043631	B	6.46	0.043631	235.692000
18	18	A	H	-	0	0	E	47.31	0.406443	E	47.31	0.406443	E	47.76	0.410309	E	47.76	0.410309	235.692000
19	19	L	H	-	1	0	E	59.97	0.302894	E	59.97	0.302894	E	56.44	0.285065	E	56.44	0.285065	235.692000
20	20	M	H	-	2	0	B	0.00	0.000000	B	0.00	0.000000	B	0.00	0.000000	B	0.00	0.000000	235.692000
21	21	G	H	-	1	0	E	18.85	0.224645	E	18.85	0.224645	E	14.17	0.168871	E	14.17	0.168871	235.692000
22	22	L	H	-	0	0	E	110.04	0.555786	E	110.04	0.555786	E	115.63	0.584019	E	115.63	0.584019	235.692000
23	23	G	H	-	0	0	B	5.41	0.064474	B	5.41	0.064474	B	1.97	0.023478	B	1.97	0.023478	235.692000
24	24	T	H	-	2	0	B	23.15	0.156356	B	23.15	0.156356	E	19.11	0.129069	E	19.11	0.129069	235.692000
25	25	L	H	-	0	0	E	98.93	0.499672	E	98.93	0.499672	E	103.59	0.523208	E	103.59	0.523208	235.692000
26	26	Y	H	-	0	0	E	81.23	0.340873	E	81.23	0.340873	E	76.99	0.323080	E	76.99	0.323080	235.692000
27	27	F	H	-	2	0	B	0.32	0.001433	B	0.32	0.001433	B	0.00	0.000000	B	0.00	0.000000	235.692000
28	28	L	H	-	0	0	E	99.60	0.503056	E	99.60	0.503056	E	105.85	0.534623	E	105.85	0.534623	235.692000
29	29	V	H	-	0	0	E	83.82	0.516642	E	83.82	0.516642	E	85.52	0.527120	E	85.52	0.527120	235.692000
30	30	K	H	-	0	0	E	65.70	0.316642	E	65.70	0.316642	E	59.76	0.288014	E	59.76	0.288014	235.692000
31	31	G	H	-	1	0	B	3.72	0.044333	B	3.72	0.044333	B	0.15	0.001788	B	0.15	0.001788	235.692000
32	32	M	H	-	0	0	E	141.37	0.671432	E	141.37	0.671432	E	156.02	0.741012	E	156.02	0.741012	235.692000
33	33	G	1	-	0	0	E	78.04	0.930044	E	78.04	0.930044	E	89.78	1.000000	E	89.78	1.000000	-1.000000
34	34	V	1	-	0	0	B	26.96	0.166174	B	26.96	0.166174	E	15.91	0.098065	E	15.91	0.098065	-1.000000
35	35	S	1	-	0	0	E	102.99	0.819462	E	102.99	0.819462	E	118.64	0.943985	E	118.64	0.943985	-1.000000
36	36	D	1	-	0	0	E	42.23	0.271803	E	42.23	0.271803	E	41.62	0.267877	E	41.62	0.267877	-1.000000
37	37	P	1	-	0	0	E	103.48	0.714641	E	103.48	0.714641	E	113.54	0.784116	E	113.54	0.784116	-1.000000
38	38	D	1	-	0	0	E	67.19	0.432452	E	67.19	0.432452	E	62.17	0.400142	E	62.17	0.400142	-1.000000
39	39	A	1	-	0	0	B	0.00	0.000000	B	0.00	0.000000	B	0.00	0.000000	B	0.00	0.000000	-1.000000
40	40	K	1	-	0	0	E	70.12	0.337944	E	70.12	0.337944	E	68.92	0.332161	E	68.92	0.332161	-1.000000
41	41	K	1	-	0	0	E	128.14	0.617572	E	128.14	0.617572	E	134.10	0.646296	E	134.10	0.646296	-1.000000
42	42	F	H	-	0	0	B	7.08	0.031708	B	7.08	0.031708	B	0.94	0.004210	B	0.94	0.004210	169.273000
43	43	Y	H	-	1	0	B	9.77	0.040999	B	9.77	0.040999	B	3.85	0.016156	B	3.85	0.016156	169.273000
44	44	A	H	-	0	0	E	63.40	0.544674	E	63.40	0.544674	E	67.70	0.581615	E	67.70	0.581615	169.273000
45	45	I	H	-	3	0	B	16.20	0.085286	B	16.20	0.085286	E	10.08	0.053067	E	10.08	0.053067	169.273000
46	46	T	H	-	4	0	B	4.48	0.030258	B	4.48	0.030258	B	0.00	0.000000	B	0.00	0.000000	169.273000
47	47	T	H	-	1	0	B	20.13	0.135958	B	20.13	0.135958	E	13.00	0.087802	E	13.00	0.087802	169.273000
48	48	L	H	-	0	0	E	88.79	0.448457	E	88.79	0.448457	E	94.84	0.479014	E	94.84	0.479014	169.273000
49	49	V	H	-	3	0	B	1.73	0.010663	B	1.73	0.010663	B	0.00	0.000000	B	0.00	0.000000	169.273000
50	50	P	H	-	2	0	B	0.02	0.000138	B	0.02	0.000138	B	0.00	0.000000	B	0.00	0.000000	169.273000
51	51	A	H	-	1	0	E	30.37	0.260911	E	30.37	0.260911	E	25.63	0.220189	E	25.63	0.220189	169.273000
52	52	I	H	-	1	0	B	33.20	0.174783	B	33.20	0.174783	E	23.31	0.122717	E	23.31	0.122717	169.273000
53	53	A	H	-	2	0	B	0.00	0.000000	B	0.00	0.000000	B	0.00	0.000000	B	0.00	0.000000	169.273000
54	54	F	H	-	2	0	E	63.77	0.285593	E	63.77	0.285593	E	64.13	0.287205	E	64.13	0.287205	169.273000
55	55	T	H	-	0	0	E	82.13	0.554708	E	82.13	0.554708	E	86.88	0.586789	E	86.88	0.586789	169.273000
56	56	M	H	-	1	0	B	39.45	0.187366	B	39.45	0.187366	E	35.55	0.168844	E	35.55	0.168844	169.273000
57	57	Y	H	-	1	0	B	1.38	0.005791	B	1.38	0.005791	B	0.00	0.000000	B	0.00	0.000000	169.273000
58	58	L	H	-	1	0	E	65.35	0.330067	E	65.35	0.330067	E	66.51	0.335926	E	66.51	0.335926	169.273000
59	59	S	H	-	0	0	E	46.14	0.367123	E	46.14	0.367123	E	40.45	0.321849	E	40.45	0.321849	169.273000
60	60	M	H	-	0	0	B	2.10	0.009974	B	2.10	0.009974	B	0.41	0.001947	B	0.41	0.001947	169.273000
61	61	L	H	-	2	0	E	40.20	0.203041	E	40.20	0.203041	E	29.97	0.151371	E	29.97	0.151371	169.273000
62	62	L	2	-	0	0	E	142.84	0.721451	E	142.84	0.721451	E	162.67	0.821607	E	162.67	0.821607	-1.000000
63	63	G	2	-	0	0	E	78.84	0.939578	E	78.84	0.939578	E	89.89	1.000000	E	89.89	1.000000	-1.000000
64	64	Y	U	R	0	0	-	-1.00	-1.000000	-	-1.00	-1.000000	-	-1.00	-1.000000	-	-1.00	-1.000000	-1.000000
65	65	G	U	R	0	0	-	-1.00	-1.000000	-	-1.00	-1.000000	-	-1.00	-1.000000	-	-1.00	-1.000000	-1.000000
66	66	L	U	R	0	0	-	-1.00	-1.000000	-	-1.00	-1.000000	-	-1.00	-1.000000	-	-1.00	-1.000000	-1.000000
67	67	T	U	R	0	0	-	-1.00	-1.000000	-	-1.00	-1.000000	-	-1.00	-1.000000	-	-1.00	-1.000000	-1.000000
68	68	M	U	R	0	0	-	-1.00	-1.000000	-	-1.00	-1.000000	-	-1.00	-1.000000	-	-1.00	-1.000000	-1.000000
69	69	V	U	R	0	0	-	-1.00	-1.000000	-	-1.00	-1.000000	-	-1.00	-1.000000	-	-1.00	-1.000000	-1.000000
70	70	P	U	R	0	0	-	-1.00	-1.000000	-	-1.00	-1.000000	-	-1.00	-1.000000	-	-1.00	-1.000000	-1.000000
71	71	F	U	R	0	0	-	-1.00	-1.000000	-	-1.00	-1.000000	-	-1.00	-1.000000	-	-1.00	-1.000000	-1.000000
72	72	G	U	R	0	0	-	-1.00	-1.000000	-	-1.00	-1.000000	-	-1.00	-1.000000	-	-1.00	-1.000000	-1.000000
73	73	G	U	R	0	0	-	-1.00	-1.000000	-	-1.00	-1.000000	-	-1.00	-1.000000	-	-1.00	-1.000000	-1.000000
74	74	E	U	R	0	0	-	-1.00	-1.000000	-	-1.00	-1.000000	-	-1.00	-1.000000	-	-1.00	-1.000000	-1.000000
75	75	Q	U	R	0	0	-	-1.00	-1.000000	-	-1.00	-1.000000	-	-1.00	-1.000000	-	-1.00	-1.000000	-1.000000
76	76	N	U	R	0	0	-	-1.00	-1.000000	-	-1.00	-1.000000	-	-1.00	-1.000000	-	-1.00	-1.000000	-1.000000
77	77	P	U	R	0	0	-	-1.00	-1.000000	-	-1.00	-1.000000	-	-1.00	-1.000000	-	-1.00	-1.000000	-1.000000
78	78	I	2	-	0	0	E	86.34	0.454541	E	86.34	0.454541	E	80.27	0.422585	E	80.27	0.422585	-1.000000
79	79	Y	2	-	0	0	B	42.81	0.179648	B	42.81	0.179648	E	24.64	0.103399	E	24.64	0.103399	-1.000000
80	80	W	2	-	0	0	E	127.83	0.481614	E	127.83	0.481614	E	113.96	0.429357	E	113.96	0.429357	-1.000000
81	81	A	2	-	0	0	B	18.12	0.155670	B	18.12	0.155670	E	13.54	0.116323	E	13.54	0.116323	-1.000000
82	82	R	H	-	0	0	B	6.90	0.027682	B	6.90	0.027682	B	0.00	0.000000	B	0.00	0.000000	195.882000
83	83	Y	H	-	0	0	B	19.99	0.083886	B	19.99	0.083886	B	8.84	0.037096	B	8.84	0.037096	195.882000
84	84	A	H	-	0	0	E	30.73	0.264003	E	30.73	0.264003	E	27.71	0.238058	E	27.71	0.238058	195.882000
85	85	S	H	-	1	0	B	0.26	0.002069	B	0.26	0.002069	B	0.00	0.000000	B	0.00	0.000000	195.882000
86	86	W	H	-	1	0	B	18.53	0.069814	B	18.53	0.069814	B	5.68	0.021400	B	5.68	0.021400	195.882000
87	87	L	H	-	1	0	E	81.20	0.410122	E	81.20	0.410122	E	79.26	0.400323	E	79.26	0.400323	195.882000
88	88	F	H	-	1	0	E	116.36	0.521116	E	116.36	0.521116	E	124.92	0.559452	E	124.92	0.559452	195.882000
89	89	T	H	-	2	0	B	0.44	0.002972	B	0.44	0.002972	B	0.00	0.000000	B	0.00	0.000000	195.882000
90	90	T	H	-	1	0	B	15.69	0.105971	B	15.69	0.105971	B	0.79	0.005336	B	0.79	0.005336	195.882000
91	91	P	H	-	1	0	E	29.02	0.200414	E	29.02	0.200414	E	19.41	0.134047	E	19.41	0.134047	195.882000
92	92	L	H	-	2	0	B	33.50	0.169200	B	33.50	0.169200	E	29.69	0.149957	E	29.69	0.149957	195.882000
93	93	L	H	-	0	0	B	15.91	0.080358	B	15.91	0.080358	B	0.29	0.001465	B	0.29	0.001465	195.882000
94	94	L	H	-	2	0	B	1.35	0.006819	B	1.35	0.006819	B	0.00	0.000000	B	0.00	0.000000	195.882000
95	95	L	H	-	1	0	E	55.32	0.279408	E	55.32	0.279408	E	55.06	0.278095	E	55.06	0.278095	195.882000
96	96	D	H	-	1	0	B	8.12	0.052262	B	8.12	0.052262	B	0.71	0.004570	B	0.71	0.004570	195.882000
97	97	L	H	-	0	0	B	8.20	0.041416	B	8.20	0.041416	B	0.46	0.002323	B	0.46	0.002323	195.882000
98	98	A	H	-	1	0	B	0.23	0.001976	B	0.23	0.001976	B	0.00	0.000000	B	0.00	0.000000	195.882000
99	99	L	H	-	0	0	E	58.14	0.293651	E	58.14	0.293651	E	41.08	0.207485	E	41.08	0.207485	195.882000
100	100	L	H	-	1	0	B	4.56	0.023031	B	4.56	0.023031	B	1.43	0.007223	B	1.43	0.007223	195.882000
101	101	V	1	-	0	0	B	0.00	0.000000	B	0.00	0.000000	B	0.00	0.000000	B	0.00	0.000000	-1.000000
102	102	D	1	-	0	0	E	96.58	0.621613	E	96.58	0.621613	E	105.20	0.677093	E	105.20	0.677093	-1.000000
103	103	A	1	-	0	0	B	14.02	0.120447	B	14.02	0.120447	E	6.08	0.052234	E	6.08	0.052234	-1.000000
104	104	D	H	-	0	0	E	91.87	0.591298	E	91.87	0.591298	E	101.73	0.654760	E	101.73	0.654760	197.422000
105	105	Q	H	-	0	0	E	133.95	0.708093	E	133.95	0.708093	E	153.44	0.811122	E	153.44	0.811122	197.422000
106	106	G	H	-	0	0	E	43.45	0.517817	E	43.45	0.517817	E	43.95	0.523775	E	43.95	0.523775	197.422000
107	107	T	H	-	0	0	E	43.70	0.295151	E	43.70	0.295151	E	36.93	0.249426	E	36.93	0.249426	197.422000
108	108	I	H	-	1	0	B	25.08	0.132035	B	25.08	0.132035	E	14.84	0.078126	E	14.84	0.078126	197.422000
109	109	L	H	-	0	0	E	108.12	0.546088	E	108.12	0.546088	E	112.44	0.567907	E	112.44	0.567907	197.422000
110	110	A	H	-	0	0	E	44.48	0.382131	E	44.48	0.382131	E	45.75	0.393041	E	45.75	0.393041	197.422000
111	111	L	H	-	3	0	B	0.32	0.001616	B	0.32	0.001616	B	0.00	0.000000	B	0.00	0.000000	197.422000
112	112	V	H	-	0	0	E	52.97	0.326492	E	52.97	0.326492	E	46.92	0.289201	E	46.92	0.289201	197.422000
113	113	G	H	-	0	0	E	38.67	0.460851	E	38.67	0.460851	E	38.36	0.457156	E	38.36	0.457156	197.422000
114	114	A	H	-	3	0	B	10.22	0.087801	B	10.22	0.087801	B	4.75	0.040808	B	4.75	0.040808	197.422000
115	115	D	H	-	3	0	B	0.54	0.003476	B	0.54	0.003476	B	0.00	0.000000	B	0.00	0.000000	197.422000
116	116	G	H	-	0	0	E	35.91	0.427959	E	35.91	0.427959	E	30.83	0.367417	E	30.83	0.367417	197.422000
117	117	I	H	-	0	0	E	89.70	0.472230	E	89.70	0.472230	E	97.75	0.514609	E	97.75	0.514609	197.422000
118	118	M	H	-	3	0	B	21.36	0.101449	B	21.36	0.101449	B	9.14	0.043410	B	9.14	0.043410	197.422000
119	119	I	H	-	2	0	B	13.12	0.069071	B	13.12	0.069071	B	4.56	0.024006	B	4.56	0.024006	197.422000
120	120	G	H	-	0	0	E	32.05	0.381957	E	32.05	0.381957	E	28.65	0.341437	E	28.65	0.341437	197.422000
121	121	T	H	-	2	0	B	13.19	0.089086	B	13.19	0.089086	E	9.71	0.065582	E	9.71	0.065582	197.422000
122	122	G	H	-	1	0	B	6.08	0.072459	B	6.08	0.072459	B	2.30	0.027410	B	2.30	0.027410	197.422000
123	123	L	H	-	0	0	E	52.75	0.266428	E	52.75	0.266428	E	51.67	0.260973	E	51.67	0.260973	197.422000
124	124	V	2	-	0	0	E	57.73	0.355831	E	57.73	0.355831	E	56.07	0.345599	E	56.07	0.345599	-1.000000
125	125	G	2	-	0	0	B	0.00	0.000000	B	0.00	0.000000	B	0.00	0.000000	B	0.00	0.000000	-1.000000
126	126	A	2	-	0	0	B	20.66	0.177491	B	20.66	0.177491	E	16.11	0.138402	E	16.11	0.138402	-1.000000
127	127	L	2	-	0	0	E	114.06	0.576090	E	114.06	0.576090	E	120.34	0.607808	E	120.34	0.607808	-1.000000
128	128	T	2	-	0	0	B	13.20	0.089153	B	13.20	0.089153	E	8.88	0.059976	E	8.88	0.059976	-1.000000
129	129	K	2	-	0	0	E	164.84	0.794448	E	164.84	0.794448	E	186.34	0.898067	E	186.34	0.898067	-1.000000
130	130	V	2	-	0	0	E	52.39	0.322917	E	52.39	0.322917	E	55.11	0.339682	E	55.11	0.339682	-1.000000
131	131	Y	2	-	0	0	E	184.45	0.774024	E	184.45	0.774024	E	185.00	0.776332	E	185.00	0.776332	-1.000000
132	132	S	2	-	0	0	E	63.15	0.502467	E	63.15	0.502467	E	65.81	0.523631	E	65.81	0.523631	-1.000000
133	133	Y	2	-	0	0	E	130.11	0.545992	E	130.11	0.545992	E	144.61	0.606840	E	144.61	0.606840	-1.000000
134	134	R	2	-	0	0	E	66.31	0.266027	E	66.31	0.266027	E	46.35	0.185950	E	46.35	0.185950	-1.000000
135	135	F	2	-	0	0	E	133.02	0.595728	E	133.02	0.595728	E	138.94	0.622240	E	138.94	0.622240	-1.000000
136	136	V	2	-	0	0	E	80.33	0.495131	E	80.33	0.495131	E	79.66	0.491001	E	79.66	0.491001	-1.000000
137	137	W	2	-	0	0	E	88.79	0.334526	E	88.79	0.334526	E	93.74	0.353176	E	93.74	0.353176	-1.000000
138	138	W	H	-	1	0	B	24.91	0.093851	B	24.91	0.093851	B	8.92	0.033607	B	8.92	0.033607	130.770000
139	139	A	H	-	0	0	E	46.53	0.399742	E	46.53	0.399742	E	40.91	0.351460	E	40.91	0.351460	130.770000
140	140	I	H	-	1	0	E	68.67	0.361516	E	68.67	0.361516	E	67.44	0.355041	E	67.44	0.355041	130.770000
141	141	S	H	-	2	0	B	14.53	0.115611	B	14.53	0.115611	E	8.91	0.070894	E	8.91	0.070894	130.770000
142	142	T	H	-	0	0	E	47.10	0.318114	E	47.10	0.318114	E	33.47	0.226057	E	33.47	0.226057	130.770000
143	143	A	H	-	0	0	E	59.13	0.507990	E	59.13	0.507990	E	60.23	0.517440	E	60.23	0.517440	130.770000
144	144	A	H	-	2	0	B	8.41	0.072251	B	8.41	0.072251	E	6.04	0.051890	E	6.04	0.051890	130.770000
145	145	M	H	-	1	0	B	12.09	0.057421	B	12.09	0.057421	B	4.19	0.019900	B	4.19	0.019900	130.770000
146	146	L	H	-	0	0	E	100.00	0.505076	E	100.00	0.505076	E	108.91	0.550078	E	108.91	0.550078	130.770000
147	147	Y	H	-	1	0	E	94.10	0.394880	E	94.10	0.394880	E	95.19	0.399454	E	95.19	0.399454	130.770000
148	148	I	H	-	2	0	B	0.00	0.000000	B	0.00	0.000000	B	0.00	0.000000	B	0.00	0.000000	130.770000
149	149	L	H	-	0	0	B	12.46	0.062932	B	12.46	0.062932	B	6.40	0.032325	B	6.40	0.032325	130.770000
150	150	Y	H	-	0	0	E	131.34	0.551154	E	131.34	0.551154	E	141.56	0.594041	E	141.56	0.594041	130.770000
151	151	V	H	-	1	0	B	17.62	0.108605	B	17.62	0.108605	E	10.10	0.062253	E	10.10	0.062253	130.770000
152	152	L	H	-	0	0	B	0.62	0.003131	B	0.62	0.003131	B	0.00	0.000000	B	0.00	0.000000	130.770000
153	153	F	H	-	0	0	E	76.41	0.342201	E	76.41	0.342201	E	72.09	0.322854	E	72.09	0.322854	130.770000
154	154	F	H	-	0	0	E	111.64	0.499978	E	111.64	0.499978	E	120.15	0.538089	E	120.15	0.538089	130.770000
155	155	G	H	-	0	0	E	38.27	0.456084	E	38.27	0.456084	E	35.02	0.417352	E	35.02	0.417352	130.770000
156	156	F	H	-	0	0	B	4.54	0.020332	B	4.54	0.020332	B	0.82	0.003672	B	0.82	0.003672	130.770000
157	157	T	H	-	0	0	B	18.27	0.123396	B	18.27	0.123396	E	14.88	0.100500	E	14.88	0.100500	130.770000
158	158	S	1	-	0	0	E	72.00	0.572884	E	72.00	0.572884	E	78.27	0.622772	E	78.27	0.622772	-1.000000
159	159	K	1	-	0	0	E	78.40	0.377850	E	78.40	0.377850	E	71.34	0.343824	E	71.34	0.343824	-1.000000
160	160	A	1	-	0	0	B	0.55	0.004725	B	0.55	0.004725	B	0.00	0.000000	B	0.00	0.000000	-1.000000
161	161	E	1	-	0	0	E	101.56	0.542637	E	101.56	0.542637	E	110.16	0.588587	E	110.16	0.588587	-1.000000
162	162	S	1	-	0	0	E	93.71	0.745624	E	93.71	0.745624	E	108.32	0.861871	E	108.32	0.861871	-1.000000
163	163	M	1	-	0	0	E	55.16	0.261981	E	55.16	0.261981	E	44.08	0.209356	E	44.08	0.209356	-1.000000
164	164	R	1	-	0	0	E	107.08	0.429592	E	107.08	0.429592	E	106.75	0.428268	E	106.75	0.428268	-1.000000
165	165	P	1	-	0	0	E	111.71	0.771478	E	111.71	0.771478	E	125.87	0.869268	E	125.87	0.869268	-1.000000
166	166	E	1	-	0	0	E	75.25	0.402062	E	75.25	0.402062	E	76.15	0.406871	E	76.15	0.406871	-1.000000
167	167	V	1	-	0	0	B	4.51	0.027798	B	4.51	0.027798	B	0.72	0.004438	B	0.72	0.004438	-1.000000
168	168	A	1	-	0	0	B	15.11	0.129811	B	15.11	0.129811	E	10.51	0.090292	E	10.51	0.090292	-1.000000
169	169	S	1	-	0	0	E	63.28	0.503501	E	63.28	0.503501	E	65.67	0.522518	E	65.67	0.522518	-1.000000
170	170	T	1	-	0	0	B	15.12	0.102121	B	15.12	0.102121	E	9.68	0.065379	E	9.68	0.065379	-1.000000
171	171	F	H	-	1	0	B	0.23	0.001030	B	0.23	0.001030	B	0.00	0.000000	B	0.00	0.000000	132.783000
172	172	K	H	-	0	0	E	76.29	0.367680	E	76.29	0.367680	E	78.46	0.378139	E	78.46	0.378139	132.783000
173	173	V	H	-	0	0	E	71.00	0.437623	E	71.00	0.437623	E	73.45	0.452724	E	73.45	0.452724	132.783000
174	174	L	H	-	1	0	B	2.65	0.013385	B	2.65	0.013385	B	0.01	0.000051	B	0.01	0.000051	132.783000
175	175	R	H	-	0	0	B	26.62	0.106796	B	26.62	0.106796	E	22.85	0.091671	E	22.85	0.091671	132.783000
176	176	N	H	-	0	0	E	68.10	0.403269	E	68.10	0.403269	E	68.99	0.408539	E	68.99	0.408539	132.783000
177	177	V	H	-	1	0	E	43.68	0.269231	E	43.68	0.269231	E	39.98	0.246425	E	39.98	0.246425	132.783000
178	178	T	H	-	0	0	B	0.51	0.003445	B	0.51	0.003445	B	0.00	0.000000	B	0.00	0.000000	132.783000
179	179	V	H	-	0	0	E	33.35	0.205560	E	33.35	0.205560	E	30.36	0.187130	E	30.36	0.187130	132.783000
180	180	V	H	-	0	0	E	105.95	0.653045	E	105.95	0.653045	E	111.66	0.688240	E	111.66	0.688240	132.783000
181	181	L	H	-	2	0	B	22.80	0.115157	B	22.80	0.115157	E	17.01	0.085913	E	17.01	0.085913	132.783000
182	182	W	H	-	0	0	B	10.22	0.038505	B	10.22	0.038505	B	0.11	0.000414	B	0.11	0.000414	132.783000
183	183	S	H	-	0	0	E	38.49	0.306254	E	38.49	0.306254	E	34.81	0.276973	E	34.81	0.276973	132.783000
184	184	A	H	-	1	0	E	27.21	0.233763	E	27.21	0.233763	E	22.06	0.189519	E	22.06	0.189519	132.783000
185	185	Y	H	-	0	0	B	32.28	0.135460	B	32.28	0.135460	B	6.51	0.027319	B	6.51	0.027319	132.783000
186	186	P	H	-	0	0	E	30.12	0.208011	E	30.12	0.208011	E	14.13	0.097583	E	14.13	0.097583	132.783000
187	187	V	H	-	0	0	E	86.53	0.533346	E	86.53	0.533346	E	90.14	0.555597	E	90.14	0.555597	132.783000
188	188	V	H	-	1	0	B	12.30	0.075814	B	12.30	0.075814	B	7.30	0.044995	B	7.30	0.044995	132.783000
189	189	W	H	-	0	0	B	21.28	0.080175	B	21.28	0.080175	B	7.88	0.029689	B	7.88	0.029689	132.783000
190	190	L	2	-	0	0	E	84.67	0.427648	E	84.67	0.427648	E	73.73	0.372393	E	73.73	0.372393	-1.000000
191	191	I	2	-	0	0	E	61.39	0.323190	E	61.39	0.323190	E	60.39	0.317926	E	60.39	0.317926	-1.000000
192	192	G	2	-	0	0	B	0.00	0.000000	B	0.00	0.000000	B	0.00	0.000000	B	0.00	0.000000	-1.000000
193	193	S	2	-	0	0	E	68.70	0.546626	E	68.70	0.546626	E	66.64	0.530236	E	66.64	0.530236	-1.000000
194	194	E	2	-	0	0	E	40.66	0.217247	E	40.66	0.217247	E	19.18	0.102479	E	19.18	0.102479	-1.000000
195	195	G	2	-	0	0	E	32.94	0.392563	E	32.94	0.392563	E	22.73	0.270885	E	22.73	0.270885	-1.000000
196	196	A	2	-	0	0	E	70.94	0.609450	E	70.94	0.609450	E	73.41	0.630670	E	73.41	0.630670	-1.000000
197	197	G	2	-	0	0	E	50.94	0.607079	E	50.94	0.607079	E	55.45	0.660827	E	55.45	0.660827	-1.000000
198	198	I	2	-	0	0	E	122.91	0.647065	E	122.91	0.647065	E	137.13	0.721927	E	137.13	0.721927	-1.000000
199	199	V	2	-	0	0	B	21.84	0.134615	B	21.84	0.134615	E	15.27	0.094120	E	15.27	0.094120	-1.000000
200	200	P	2	-	0	0	E	81.79	0.564848	E	81.79	0.564848	E	89.72	0.619613	E	89.72	0.619613	-1.000000
201	201	L	2	-	0	0	E	73.10	0.369211	E	73.10	0.369211	E	70.93	0.358250	E	70.93	0.358250	-1.000000
202	202	N	2	-	0	0	E	63.59	0.376562	E	63.59	0.376562	E	66.11	0.391485	E	66.11	0.391485	-1.000000
203	203	I	2	-	0	0	E	70.11	0.369097	E	70.11	0.369097	E	71.95	0.378784	E	71.95	0.378784	-1.000000
204	204	E	2	-	0	0	B	2.22	0.011862	B	2.22	0.011862	B	0.00	0.000000	B	0.00	0.000000	-1.000000
205	205	T	2	-	0	0	B	1.12	0.007565	B	1.12	0.007565	B	0.00	0.000000	B	0.00	0.000000	-1.000000
206	206	L	H	-	1	0	E	42.16	0.212940	E	42.16	0.212940	E	40.56	0.204859	E	40.56	0.204859	11.897000
207	207	L	H	-	1	0	E	59.02	0.298096	E	59.02	0.298096	E	55.11	0.278347	E	55.11	0.278347	11.897000
208	208	F	H	-	0	0	B	0.28	0.001254	B	0.28	0.001254	B	0.00	0.000000	B	0.00	0.000000	11.897000
209	209	M	H	-	2	0	B	5.12	0.024317	B	5.12	0.024317	B	0.23	0.001092	B	0.23	0.001092	11.897000
210	210	V	H	-	0	0	E	70.21	0.432754	E	70.21	0.432754	E	71.39	0.440027	E	71.39	0.440027	11.897000
211	211	L	H	-	1	0	B	20.02	0.101116	B	20.02	0.101116	E	14.67	0.074095	E	14.67	0.074095	11.897000
212	212	D	H	-	0	0	B	0.00	0.000000	B	0.00	0.000000	B	0.00	0.000000	B	0.00	0.000000	11.897000
213	213	V	H	-	1	0	B	22.13	0.136403	B	22.13	0.136403	E	16.39	0.101023	E	16.39	0.101023	11.897000
214	214	S	H	-	1	0	E	36.78	0.292648	E	36.78	0.292648	E	32.15	0.255808	E	32.15	0.255808	11.897000
215	215	A	H	-	1	0	B	2.06	0.017698	B	2.06	0.017698	B	0.00	0.000000	B	0.00	0.000000	11.897000
216	216	K	H	-	4	0	B	6.67	0.032146	B	6.67	0.032146	B	0.07	0.000337	B	0.07	0.000337	11.897000
217	217	V	H	-	0	0	B	17.01	0.104845	B	17.01	0.104845	E	12.82	0.079019	E	12.82	0.079019	11.897000
218	218	G	H	-	0	0	E	24.23	0.288762	E	24.23	0.288762	E	19.49	0.232273	E	19.49	0.232273	11.897000
219	219	L	H	-	1	0	B	9.71	0.049043	B	9.71	0.049043	B	1.03	0.005202	B	1.03	0.005202	11.897000
220	220	G	H	-	1	0	B	4.55	0.054225	B	4.55	0.054225	B	0.00	0.000000	B	0.00	0.000000	11.897000
221	221	L	H	-	0	0	E	52.26	0.263953	E	52.26	0.263953	E	48.37	0.244305	E	48.37	0.244305	11.897000
222	222	I	H	-	1	0	E	58.59	0.308450	E	58.59	0.308450	E	53.05	0.279284	E	53.05	0.279284	11.897000
223	223	L	H	-	1	0	B	4.66	0.023537	B	4.66	0.023537	B	0.24	0.001212	B	0.24	0.001212	11.897000
224	224	L	H	-	1	0	B	3.33	0.016819	B	3.33	0.016819	B	0.37	0.001869	B	0.37	0.001869	11.897000
225	225	R	H	-	0	0	E	164.36	0.659392	E	164.36	0.659392	E	179.99	0.722097	E	179.99	0.722097	11.897000
226	226	S	1	-	0	0	B	22.27	0.177196	B	22.27	0.177196	E	16.25	0.129297	E	16.25	0.129297	-1.000000
227	227	R	1	-	0	0	E	148.59	0.596125	E	148.59	0.596125	E	165.59	0.664326	E	165.59	0.664326	-1.000000
228	228	A	1	-	0	0	B	3.86	0.033162	B	3.86	0.033162	B	0.89	0.007646	B	0.89	0.007646	-1.000000
229	229	I	1	-	0	0	B	1.31	0.006897	B	1.31	0.006897	B	0.00	0.000000	B	0.00	0.000000	-1.000000
230	230	F	1	-	0	0	E	68.68	0.307582	E	68.68	0.307582	E	51.83	0.232120	E	51.83	0.232120	-1.000000
231	231	G	U	R	0	0	-	-1.00	-1.000000	-	-1.00	-1.000000	-	-1.00	-1.000000	-	-1.00	-1.000000	-1.000000
232	232	E	U	R	0	0	-	-1.00	-1.000000	-	-1.00	-1.000000	-	-1.00	-1.000000	-	-1.00	-1.000000	-1.000000
233	233	A	U	R	0	0	-	-1.00	-1.000000	-	-1.00	-1.000000	-	-1.00	-1.000000	-	-1.00	-1.000000	-1.000000
234	234	E	U	R	0	0	-	-1.00	-1.000000	-	-1.00	-1.000000	-	-1.00	-1.000000	-	-1.00	-1.000000	-1.000000
235	235	A	U	R	0	0	-	-1.00	-1.000000	-	-1.00	-1.000000	-	-1.00	-1.000000	-	-1.00	-1.000000	-1.000000
236	236	P	U	R	0	0	-	-1.00	-1.000000	-	-1.00	-1.000000	-	-1.00	-1.000000	-	-1.00	-1.000000	-1.000000
237	237	E	U	R	0	0	-	-1.00	-1.000000	-	-1.00	-1.000000	-	-1.00	-1.000000	-	-1.00	-1.000000	-1.000000
238	238	P	U	R	0	0	-	-1.00	-1.000000	-	-1.00	-1.000000	-	-1.00	-1.000000	-	-1.00	-1.000000	-1.000000
239	239	S	U	R	0	0	-	-1.00	-1.000000	-	-1.00	-1.000000	-	-1.00	-1.000000	-	-1.00	-1.000000	-1.000000
240	240	A	U	R	0	0	-	-1.00	-1.000000	-	-1.00	-1.000000	-	-1.00	-1.000000	-	-1.00	-1.000000	-1.000000
241	241	G	U	R	0	0	-	-1.00	-1.000000	-	-1.00	-1.000000	-	-1.00	-1.000000	-	-1.00	-1.000000	-1.000000
242	242	D	U	R	0	0	-	-1.00	-1.000000	-	-1.00	-1.000000	-	-1.00	-1.000000	-	-1.00	-1.000000	-1.000000
243	243	G	U	R	0	0	-	-1.00	-1.000000	-	-1.00	-1.000000	-	-1.00	-1.000000	-	-1.00	-1.000000	-1.000000
244	244	A	U	R	0	0	-	-1.00	-1.000000	-	-1.00	-1.000000	-	-1.00	-1.000000	-	-1.00	-1.000000	-1.000000
245	245	A	U	R	0	0	-	-1.00	-1.000000	-	-1.00	-1.000000	-	-1.00	-1.000000	-	-1.00	-1.000000	-1.000000
246	246	A	U	R	0	0	-	-1.00	-1.000000	-	-1.00	-1.000000	-	-1.00	-1.000000	-	-1.00	-1.000000	-1.000000
247	247	T	U	R	0	0	-	-1.00	-1.000000	-	-1.00	-1.000000	-	-1.00	-1.000000	-	-1.00	-1.000000	-1.000000
248	248	S	U	R	0	0	-	-1.00	-1.000000	-	-1.00	-1.000000	-	-1.00	-1.000000	-	-1.00	-1.000000	-1.000000
249	249	D	U	R	0	0	-	-1.00	-1.000000	-	-1.00	-1.000000	-	-1.00	-1.000000	-	-1.00	-1.000000	-1.000000
