# Supplementary material for: Lipid exposure prediction enhances the inference of rotational angles of transmembrane helices
Source: BMC Bioinformatics. 2013 Oct 11;14:304. doi: 10.1186/1471-2105-14-304 (PMC3854514; doi:10.1186/1471-2105-14-304)
Supplement: Additional file 7: Dataset S3 — The representative 110 multi-spanning protein chains used in this work. [file 1471-2105-14-304-S7.zip › S_Dataset_3_experiment/TMexpoDataset/1kpkA.profile]

SeqIndex	PDBIndex	AA	Topo	MissingData	IntraChainCTNum	InterChainCTNum	Class14_Chain	ASA14_Chain	RSA14_Chain	Class14_Complete	ASA14_Complete	RSA14_Complete	Class20_Chain	ASA20_Chain	RSA20_Chain	Class20_Complete	ASA20_Complete	RSA20_Complete	RotationalAngleChain360MGC
1	1	M	U	R	0	0	-	-1.00	-1.000000	-	-1.00	-1.000000	-	-1.00	-1.000000	-	-1.00	-1.000000	-1.000000
2	2	K	U	R	0	0	-	-1.00	-1.000000	-	-1.00	-1.000000	-	-1.00	-1.000000	-	-1.00	-1.000000	-1.000000
3	3	T	U	R	0	0	-	-1.00	-1.000000	-	-1.00	-1.000000	-	-1.00	-1.000000	-	-1.00	-1.000000	-1.000000
4	4	D	U	R	0	0	-	-1.00	-1.000000	-	-1.00	-1.000000	-	-1.00	-1.000000	-	-1.00	-1.000000	-1.000000
5	5	T	U	R	0	0	-	-1.00	-1.000000	-	-1.00	-1.000000	-	-1.00	-1.000000	-	-1.00	-1.000000	-1.000000
6	6	P	U	R	0	0	-	-1.00	-1.000000	-	-1.00	-1.000000	-	-1.00	-1.000000	-	-1.00	-1.000000	-1.000000
7	7	S	U	R	0	0	-	-1.00	-1.000000	-	-1.00	-1.000000	-	-1.00	-1.000000	-	-1.00	-1.000000	-1.000000
8	8	L	U	R	0	0	-	-1.00	-1.000000	-	-1.00	-1.000000	-	-1.00	-1.000000	-	-1.00	-1.000000	-1.000000
9	9	E	U	R	0	0	-	-1.00	-1.000000	-	-1.00	-1.000000	-	-1.00	-1.000000	-	-1.00	-1.000000	-1.000000
10	10	T	U	R	0	0	-	-1.00	-1.000000	-	-1.00	-1.000000	-	-1.00	-1.000000	-	-1.00	-1.000000	-1.000000
11	11	P	U	R	0	0	-	-1.00	-1.000000	-	-1.00	-1.000000	-	-1.00	-1.000000	-	-1.00	-1.000000	-1.000000
12	12	Q	1	-	0	0	E	164.11	0.867527	E	164.11	0.867527	E	164.77	0.871015	E	164.77	0.871015	-1.000000
13	13	A	1	-	0	0	E	92.06	0.790893	E	92.06	0.790893	E	97.69	0.839261	E	97.69	0.839261	-1.000000
14	14	A	1	-	0	0	E	73.49	0.631357	E	72.10	0.619416	E	72.82	0.625601	E	66.45	0.570876	-1.000000
15	15	R	1	-	0	0	E	180.22	0.723020	E	149.93	0.601500	E	186.23	0.747132	E	125.17	0.502166	-1.000000
16	16	L	1	-	0	0	E	77.35	0.390676	E	77.35	0.390676	E	74.90	0.378302	E	74.90	0.378302	-1.000000
17	17	R	1	-	0	0	E	169.04	0.678167	E	133.51	0.535625	E	185.55	0.744403	E	119.55	0.479620	-1.000000
18	18	R	1	-	0	0	E	161.55	0.648118	B	28.55	0.114539	E	172.88	0.693573	E	15.81	0.063428	-1.000000
19	19	R	1	-	0	0	E	179.51	0.720172	E	158.04	0.634037	E	179.61	0.720573	E	141.42	0.567359	-1.000000
20	20	Q	1	-	0	0	E	88.47	0.467675	E	88.47	0.467675	E	85.59	0.452450	E	85.59	0.452450	-1.000000
21	21	L	1	-	0	0	E	91.28	0.461033	B	15.38	0.077681	E	94.49	0.477246	B	5.61	0.028335	-1.000000
22	22	I	1	-	0	0	E	98.39	0.517978	B	25.78	0.135720	E	96.78	0.509503	E	17.32	0.091182	-1.000000
23	23	R	1	-	0	0	E	203.20	0.815213	E	203.20	0.815213	E	225.73	0.905601	E	225.73	0.905601	-1.000000
24	24	Q	1	-	0	0	E	103.42	0.546704	E	60.54	0.320030	E	107.21	0.566739	E	56.83	0.300418	-1.000000
25	25	L	1	-	0	0	E	97.92	0.494570	B	8.75	0.044194	E	91.77	0.463508	B	0.79	0.003990	-1.000000
26	26	L	1	-	0	0	E	155.48	0.785292	E	64.44	0.325471	E	175.00	0.883883	E	52.67	0.266024	-1.000000
27	27	E	1	-	0	0	E	126.35	0.675091	E	126.08	0.673648	E	136.38	0.728681	E	134.73	0.719865	-1.000000
28	28	R	1	-	0	0	E	191.72	0.769157	B	22.98	0.092193	E	210.22	0.843376	B	4.89	0.019618	-1.000000
29	29	D	1	-	0	0	E	99.03	0.637382	E	50.22	0.323228	E	91.65	0.589882	E	29.82	0.191929	-1.000000
30	30	K	1	-	0	0	E	126.86	0.611403	E	114.70	0.552798	E	112.72	0.543255	E	97.89	0.471782	-1.000000
31	31	T	1	-	0	0	E	32.06	0.216534	B	15.26	0.103066	E	24.28	0.163988	E	8.92	0.060246	-1.000000
32	32	P	1	-	0	0	E	70.28	0.485359	E	70.28	0.485359	E	75.15	0.518992	E	75.15	0.518992	-1.000000
33	33	L	1	-	0	0	E	145.34	0.734077	E	121.64	0.614374	E	163.87	0.827668	E	126.91	0.640992	-1.000000
34	34	A	1	-	0	0	E	48.64	0.417869	E	48.64	0.417869	E	47.02	0.403952	E	47.02	0.403952	-1.000000
35	35	I	1	-	0	0	B	7.87	0.041432	B	7.87	0.041432	B	2.57	0.013530	B	2.57	0.013530	-1.000000
36	36	L	1	-	0	0	B	28.60	0.144452	B	4.79	0.024193	E	23.51	0.118743	B	1.03	0.005202	-1.000000
37	37	F	1	-	0	0	E	135.28	0.605849	E	135.28	0.605849	E	140.71	0.630167	E	140.71	0.630167	-1.000000
38	38	M	1	-	0	0	B	15.46	0.073427	B	15.46	0.073427	B	10.09	0.047922	B	10.09	0.047922	-1.000000
39	39	A	1	-	0	0	B	0.00	0.000000	B	0.00	0.000000	B	0.00	0.000000	B	0.00	0.000000	-1.000000
40	40	A	H	-	2	0	E	24.28	0.208591	E	24.28	0.208591	E	17.65	0.151632	E	17.65	0.151632	92.039000
41	41	V	H	-	0	0	E	39.82	0.245439	E	39.82	0.245439	E	28.26	0.174186	E	28.26	0.174186	92.039000
42	42	V	H	-	0	0	B	0.00	0.000000	B	0.00	0.000000	B	0.00	0.000000	B	0.00	0.000000	92.039000
43	43	G	H	-	2	0	B	0.00	0.000000	B	0.00	0.000000	B	0.00	0.000000	B	0.00	0.000000	92.039000
44	44	T	H	-	1	0	E	29.82	0.201405	E	29.82	0.201405	E	27.99	0.189045	E	27.99	0.189045	92.039000
45	45	L	H	-	0	0	E	66.34	0.335067	E	66.34	0.335067	E	62.24	0.314359	E	62.24	0.314359	92.039000
46	46	V	H	-	1	0	B	2.56	0.015779	B	2.56	0.015779	B	0.00	0.000000	B	0.00	0.000000	92.039000
47	47	G	H	-	1	0	B	0.30	0.003575	B	0.30	0.003575	B	0.00	0.000000	B	0.00	0.000000	92.039000
48	48	L	H	-	0	0	E	72.30	0.365170	E	72.30	0.365170	E	70.54	0.356281	E	70.54	0.356281	92.039000
49	49	A	H	-	0	0	B	19.30	0.165808	B	19.30	0.165808	E	9.34	0.080241	E	9.34	0.080241	92.039000
50	50	A	H	-	1	0	B	4.99	0.042869	B	4.99	0.042869	B	0.00	0.000000	B	0.00	0.000000	92.039000
51	51	V	H	-	1	0	B	9.10	0.056090	B	9.10	0.056090	B	0.34	0.002096	B	0.34	0.002096	92.039000
52	52	A	H	-	0	0	E	52.41	0.450258	E	52.41	0.450258	E	51.27	0.440464	E	51.27	0.440464	92.039000
53	53	F	H	-	0	0	B	1.92	0.008599	B	1.92	0.008599	B	0.00	0.000000	B	0.00	0.000000	92.039000
54	54	D	H	-	0	0	B	25.55	0.164446	B	25.55	0.164446	B	7.19	0.046277	B	7.19	0.046277	92.039000
55	55	K	H	-	0	0	E	132.32	0.637717	E	132.32	0.637717	E	134.16	0.646585	E	134.16	0.646585	92.039000
56	56	G	H	-	0	0	E	19.98	0.238112	E	19.98	0.238112	E	14.72	0.175426	E	14.72	0.175426	92.039000
57	57	V	H	-	3	0	B	1.58	0.009739	B	1.58	0.009739	B	0.06	0.000370	B	0.06	0.000370	92.039000
58	58	A	H	-	0	0	E	45.65	0.392182	E	45.65	0.392182	E	43.34	0.372337	E	43.34	0.372337	92.039000
59	59	W	H	-	0	0	E	133.50	0.502976	E	133.50	0.502976	E	140.14	0.527993	E	140.14	0.527993	92.039000
60	60	L	H	-	1	0	B	35.75	0.180565	B	35.75	0.180565	E	24.99	0.126218	E	24.99	0.126218	92.039000
61	61	Q	2	-	0	0	E	49.13	0.259713	E	49.13	0.259713	E	33.10	0.174975	E	33.10	0.174975	-1.000000
62	62	N	2	-	0	0	E	89.50	0.529993	E	89.50	0.529993	E	97.86	0.579499	E	97.86	0.579499	-1.000000
63	63	Q	2	-	0	0	E	89.46	0.472908	E	89.46	0.472908	E	89.81	0.474758	E	89.81	0.474758	-1.000000
64	64	R	2	-	0	0	B	28.16	0.112974	B	28.16	0.112974	B	7.61	0.030530	B	7.61	0.030530	-1.000000
65	65	M	2	-	0	0	E	110.33	0.524009	E	110.33	0.524009	E	99.52	0.472667	E	99.52	0.472667	-1.000000
66	66	G	2	-	0	0	E	40.67	0.484686	E	40.67	0.484686	E	35.20	0.419497	E	35.20	0.419497	-1.000000
67	67	A	2	-	0	0	E	38.98	0.334880	E	38.98	0.334880	E	34.01	0.292182	E	34.01	0.292182	-1.000000
68	68	L	2	-	0	0	B	16.24	0.082024	B	16.24	0.082024	B	1.41	0.007122	B	1.41	0.007122	-1.000000
69	69	V	2	-	0	0	E	111.26	0.685774	E	111.26	0.685774	E	122.07	0.752404	E	122.07	0.752404	-1.000000
70	70	H	2	-	0	0	E	161.00	0.811042	E	161.00	0.811042	E	180.36	0.908569	E	180.36	0.908569	-1.000000
71	71	T	2	-	0	0	E	30.86	0.208429	E	30.86	0.208429	E	23.85	0.161083	E	23.85	0.161083	-1.000000
72	72	A	2	-	0	0	E	62.55	0.537371	E	62.55	0.537371	E	55.29	0.475000	E	55.29	0.475000	-1.000000
73	73	D	2	-	0	0	E	123.49	0.794812	E	123.49	0.794812	E	139.46	0.897599	E	139.46	0.897599	-1.000000
74	74	N	2	-	0	0	E	58.37	0.345651	E	58.37	0.345651	E	60.62	0.358974	E	60.62	0.358974	-1.000000
75	75	Y	2	-	0	0	E	154.89	0.649979	E	154.89	0.649979	E	161.23	0.676584	E	161.23	0.676584	-1.000000
76	76	P	2	-	0	0	E	96.10	0.663674	E	96.10	0.663674	E	108.86	0.751796	E	108.86	0.751796	-1.000000
77	77	L	2	-	0	0	E	75.55	0.381585	E	75.55	0.381585	E	80.85	0.408354	E	80.85	0.408354	-1.000000
78	78	L	2	-	0	0	B	6.15	0.031062	B	6.15	0.031062	B	0.20	0.001010	B	0.20	0.001010	-1.000000
79	79	L	2	-	0	0	E	55.40	0.279812	E	55.40	0.279812	E	53.41	0.269761	E	53.41	0.269761	-1.000000
80	80	T	2	-	0	0	E	71.87	0.485411	E	71.87	0.485411	E	72.69	0.490950	E	72.69	0.490950	-1.000000
81	81	V	2	-	0	0	B	28.88	0.178008	B	28.88	0.178008	E	20.27	0.124938	E	20.27	0.124938	-1.000000
82	82	A	2	-	0	0	B	1.72	0.014777	B	1.72	0.014777	B	0.00	0.000000	B	0.00	0.000000	-1.000000
83	83	F	2	-	0	0	E	77.04	0.345022	E	77.04	0.345022	E	74.97	0.335752	E	74.97	0.335752	-1.000000
84	84	L	H	-	0	0	E	99.32	0.501641	E	99.32	0.501641	E	103.98	0.525178	E	103.98	0.525178	23.645000
85	85	C	H	-	0	0	E	40.96	0.289511	E	40.96	0.289511	E	33.96	0.240034	E	33.96	0.240034	23.645000
86	86	S	H	-	4	0	B	0.34	0.002705	B	0.34	0.002705	B	0.00	0.000000	B	0.00	0.000000	23.645000
87	87	A	H	-	2	0	B	6.30	0.054124	B	6.30	0.054124	B	0.76	0.006529	B	0.76	0.006529	23.645000
88	88	V	H	-	0	0	E	83.78	0.516395	E	83.78	0.516395	E	81.23	0.500678	E	81.23	0.500678	23.645000
89	89	L	H	-	1	0	B	39.19	0.197939	B	39.19	0.197939	E	30.92	0.156170	E	30.92	0.156170	23.645000
90	90	A	H	-	2	0	B	0.24	0.002062	B	0.24	0.002062	B	0.00	0.000000	B	0.00	0.000000	23.645000
91	91	M	H	-	2	0	E	62.44	0.296557	E	62.44	0.296557	E	59.82	0.284113	E	59.82	0.284113	23.645000
92	92	F	H	-	0	0	E	108.24	0.484751	E	108.24	0.484751	E	102.68	0.459850	E	102.68	0.459850	23.645000
93	93	G	H	-	1	0	B	0.00	0.000000	B	0.00	0.000000	B	0.00	0.000000	B	0.00	0.000000	23.645000
94	94	Y	H	-	3	0	B	1.28	0.005371	B	1.28	0.005371	B	0.00	0.000000	B	0.00	0.000000	23.645000
95	95	F	H	-	1	0	E	92.52	0.414349	E	92.52	0.414349	E	92.14	0.412647	E	92.14	0.412647	23.645000
96	96	L	H	-	1	0	B	35.76	0.180615	B	35.76	0.180615	E	25.19	0.127229	E	25.19	0.127229	23.645000
97	97	V	H	-	1	0	B	4.45	0.027429	B	4.45	0.027429	B	0.06	0.000370	B	0.06	0.000370	23.645000
98	98	R	1	-	0	0	E	51.35	0.206010	E	51.35	0.206010	E	40.61	0.162922	E	40.61	0.162922	-1.000000
99	99	K	1	-	0	0	E	130.39	0.628416	E	130.39	0.628416	E	141.84	0.683599	E	141.84	0.683599	-1.000000
100	100	Y	1	-	0	0	E	126.29	0.529962	E	126.29	0.529962	E	124.67	0.523164	E	124.67	0.523164	-1.000000
101	101	A	1	-	0	0	B	1.52	0.013058	B	1.52	0.013058	B	0.00	0.000000	B	0.00	0.000000	-1.000000
102	102	P	1	-	0	0	E	66.71	0.460704	E	66.71	0.460704	E	59.88	0.413536	E	59.88	0.413536	-1.000000
103	103	E	1	-	0	0	E	59.86	0.319833	E	59.86	0.319833	E	38.94	0.208057	E	38.94	0.208057	-1.000000
104	104	A	1	-	0	0	B	0.07	0.000601	B	0.07	0.000601	B	0.00	0.000000	B	0.00	0.000000	-1.000000
105	105	G	1	-	0	0	E	26.56	0.316530	E	26.56	0.316530	E	20.27	0.241568	E	20.27	0.241568	-1.000000
106	106	G	1	-	0	0	B	10.80	0.128709	B	10.80	0.128709	E	4.35	0.051841	E	4.35	0.051841	-1.000000
107	107	S	1	-	0	0	B	2.83	0.022518	B	2.83	0.022518	B	0.00	0.000000	B	0.00	0.000000	-1.000000
108	108	G	1	-	0	0	B	2.88	0.034322	B	2.88	0.034322	B	0.00	0.000000	B	0.00	0.000000	-1.000000
109	109	I	1	-	0	0	B	1.17	0.006160	B	1.17	0.006160	B	0.00	0.000000	B	0.00	0.000000	-1.000000
110	110	P	1	-	0	0	B	9.84	0.067956	B	9.84	0.067956	B	2.36	0.016298	B	2.36	0.016298	-1.000000
111	111	E	1	-	0	0	B	5.17	0.027623	B	5.17	0.027623	B	0.47	0.002511	B	0.47	0.002511	-1.000000
112	112	I	1	-	0	0	B	0.00	0.000000	B	0.00	0.000000	B	0.00	0.000000	B	0.00	0.000000	-1.000000
113	113	E	1	-	0	0	B	10.82	0.057811	B	8.45	0.045149	B	3.70	0.019769	B	0.99	0.005290	-1.000000
114	114	G	1	-	0	0	B	1.00	0.011918	B	1.00	0.011918	B	0.00	0.000000	B	0.00	0.000000	-1.000000
115	115	A	1	-	0	0	B	10.72	0.092096	B	10.72	0.092096	B	2.86	0.024570	B	2.86	0.024570	-1.000000
116	116	L	1	-	0	0	B	0.05	0.000253	B	0.05	0.000253	B	0.00	0.000000	B	0.00	0.000000	-1.000000
117	117	E	1	-	0	0	E	53.24	0.284462	B	10.43	0.055728	E	36.80	0.196623	B	0.11	0.000588	-1.000000
118	118	D	1	-	0	0	E	69.53	0.447512	E	54.03	0.347751	E	66.90	0.430585	E	39.62	0.255004	-1.000000
119	119	Q	1	-	0	0	E	91.87	0.485648	B	19.10	0.100967	E	95.17	0.503092	B	4.94	0.026114	-1.000000
120	120	R	1	-	0	0	B	32.89	0.131951	B	27.23	0.109243	E	13.24	0.053117	B	8.83	0.035425	-1.000000
121	121	P	1	-	0	0	E	101.36	0.700000	E	101.36	0.700000	E	102.32	0.706630	E	98.47	0.680041	-1.000000
122	122	V	1	-	0	0	B	9.95	0.061329	B	9.95	0.061329	B	0.70	0.004315	B	0.70	0.004315	-1.000000
123	123	R	1	-	0	0	B	21.35	0.085654	B	21.35	0.085654	B	11.27	0.045214	B	11.27	0.045214	-1.000000
124	124	W	1	-	0	0	B	34.79	0.131075	B	34.79	0.131075	E	28.91	0.108922	E	28.91	0.108922	-1.000000
125	125	W	1	-	0	0	E	160.64	0.605229	E	160.64	0.605229	E	165.55	0.623728	E	165.55	0.623728	-1.000000
126	126	R	1	-	0	0	E	134.74	0.540560	E	134.74	0.540560	E	135.25	0.542606	E	135.25	0.542606	-1.000000
127	127	V	1	-	0	0	B	0.00	0.000000	B	0.00	0.000000	B	0.00	0.000000	B	0.00	0.000000	-1.000000
128	128	L	1	-	0	0	B	19.81	0.100056	B	19.81	0.100056	E	12.48	0.063033	E	12.48	0.063033	-1.000000
129	129	P	H	-	0	0	E	65.86	0.454834	E	65.86	0.454834	E	62.66	0.432735	E	62.66	0.432735	41.569000
130	130	V	H	-	1	0	B	5.42	0.033407	B	5.42	0.033407	B	0.44	0.002712	B	0.44	0.002712	41.569000
131	131	K	H	-	4	0	B	0.01	0.000048	B	0.01	0.000048	B	0.00	0.000000	B	0.00	0.000000	41.569000
132	132	F	H	-	1	0	E	54.96	0.246137	E	54.96	0.246137	E	44.68	0.200099	E	44.68	0.200099	41.569000
133	133	F	H	-	0	0	E	102.77	0.460253	E	102.77	0.460253	E	104.26	0.466926	E	104.26	0.466926	41.569000
134	134	G	H	-	2	0	B	0.00	0.000000	B	0.00	0.000000	B	0.00	0.000000	B	0.00	0.000000	41.569000
135	135	G	H	-	1	0	B	0.00	0.000000	B	0.00	0.000000	B	0.00	0.000000	B	0.00	0.000000	41.569000
136	136	L	H	-	1	0	B	26.54	0.134047	B	26.54	0.134047	E	18.52	0.093540	E	18.52	0.093540	41.569000
137	137	G	H	-	1	0	B	3.98	0.047432	B	3.98	0.047432	B	1.03	0.012275	B	1.03	0.012275	41.569000
138	138	T	H	-	2	0	B	0.00	0.000000	B	0.00	0.000000	B	0.00	0.000000	B	0.00	0.000000	41.569000
139	139	L	H	-	3	0	B	9.51	0.048033	B	9.51	0.048033	B	1.99	0.010051	B	1.99	0.010051	41.569000
140	140	G	H	-	2	0	B	0.00	0.000000	B	0.00	0.000000	B	0.00	0.000000	B	0.00	0.000000	41.569000
141	141	G	H	-	1	0	B	0.35	0.004171	B	0.35	0.004171	B	0.00	0.000000	B	0.00	0.000000	41.569000
142	142	G	H	-	1	0	B	5.14	0.061256	B	5.14	0.061256	B	0.00	0.000000	B	0.00	0.000000	41.569000
143	143	M	2	-	0	0	B	1.97	0.009356	B	1.97	0.009356	B	0.00	0.000000	B	0.00	0.000000	-1.000000
144	144	V	H	-	4	0	B	0.00	0.000000	B	0.00	0.000000	B	0.00	0.000000	B	0.00	0.000000	92.091000
145	145	L	H	-	4	0	B	3.63	0.018334	B	3.63	0.018334	B	0.50	0.002525	B	0.50	0.002525	92.091000
146	146	G	H	-	4	0	B	2.09	0.024908	B	2.09	0.024908	B	0.08	0.000953	B	0.08	0.000953	92.091000
147	147	R	H	-	1	0	B	44.44	0.178288	B	44.44	0.178288	E	14.39	0.057731	E	14.39	0.057731	92.091000
148	148	E	H	-	1	0	B	1.34	0.007160	B	1.34	0.007160	B	0.00	0.000000	B	0.00	0.000000	92.091000
149	149	G	H	-	0	0	B	0.31	0.003694	B	0.31	0.003694	B	0.00	0.000000	B	0.00	0.000000	92.091000
150	150	P	H	-	2	0	B	0.00	0.000000	B	0.00	0.000000	B	0.00	0.000000	B	0.00	0.000000	92.091000
151	151	T	H	-	1	0	B	6.40	0.043226	B	6.40	0.043226	B	0.00	0.000000	B	0.00	0.000000	92.091000
152	152	V	H	-	0	0	B	0.14	0.000863	B	0.14	0.000863	B	0.00	0.000000	B	0.00	0.000000	92.091000
153	153	Q	H	-	1	0	B	0.31	0.001639	B	0.31	0.001639	B	0.00	0.000000	B	0.00	0.000000	92.091000
154	154	I	H	-	2	0	B	8.76	0.046117	B	8.76	0.046117	B	0.00	0.000000	B	0.00	0.000000	92.091000
155	155	G	H	-	1	0	B	0.15	0.001788	B	0.15	0.001788	B	0.00	0.000000	B	0.00	0.000000	92.091000
156	156	G	1	-	0	0	B	0.00	0.000000	B	0.00	0.000000	B	0.00	0.000000	B	0.00	0.000000	-1.000000
157	157	N	1	-	0	0	B	0.00	0.000000	B	0.00	0.000000	B	0.00	0.000000	B	0.00	0.000000	-1.000000
158	158	I	1	-	0	0	B	21.44	0.112872	B	21.44	0.112872	E	16.45	0.086602	E	16.45	0.086602	-1.000000
159	159	G	1	-	0	0	B	0.00	0.000000	B	0.00	0.000000	B	0.00	0.000000	B	0.00	0.000000	-1.000000
160	160	R	1	-	0	0	B	49.19	0.197344	B	49.19	0.197344	E	38.38	0.153976	E	38.38	0.153976	-1.000000
161	161	M	1	-	0	0	E	55.21	0.262218	E	55.21	0.262218	E	58.48	0.277749	E	58.48	0.277749	-1.000000
162	162	V	1	-	0	0	B	4.42	0.027244	B	4.42	0.027244	B	0.66	0.004068	B	0.66	0.004068	-1.000000
163	163	L	1	-	0	0	B	8.91	0.045002	B	8.91	0.045002	B	2.79	0.014092	B	2.79	0.014092	-1.000000
164	164	D	1	-	0	0	E	61.43	0.395379	E	61.43	0.395379	E	60.57	0.389844	E	60.57	0.389844	-1.000000
165	165	I	1	-	0	0	E	93.53	0.492393	E	93.53	0.492393	E	93.17	0.490497	E	93.17	0.490497	-1.000000
166	166	F	1	-	0	0	E	111.52	0.499440	E	111.52	0.499440	E	108.82	0.487348	E	108.82	0.487348	-1.000000
167	167	R	1	-	0	0	E	173.53	0.696181	E	173.53	0.696181	E	195.22	0.783198	E	195.22	0.783198	-1.000000
168	168	L	1	-	0	0	E	50.81	0.256629	E	50.81	0.256629	E	42.26	0.213445	E	42.26	0.213445	-1.000000
169	169	K	1	-	0	0	E	157.02	0.756759	E	157.02	0.756759	E	174.09	0.839028	E	174.09	0.839028	-1.000000
170	170	G	1	-	0	0	E	45.17	0.538315	E	45.17	0.538315	E	43.16	0.514361	E	43.16	0.514361	-1.000000
171	171	D	1	-	0	0	E	69.79	0.449186	E	69.79	0.449186	E	76.65	0.493338	E	76.65	0.493338	-1.000000
172	172	E	1	-	0	0	E	42.38	0.226437	E	42.38	0.226437	E	29.77	0.159062	E	29.77	0.159062	-1.000000
173	173	A	1	-	0	0	B	3.58	0.030756	B	3.58	0.030756	B	0.98	0.008419	B	0.98	0.008419	-1.000000
174	174	R	1	-	0	0	E	69.11	0.277261	E	69.11	0.277261	E	57.10	0.229078	E	57.10	0.229078	-1.000000
175	175	H	1	-	0	0	B	4.34	0.021863	B	4.34	0.021863	B	0.19	0.000957	B	0.19	0.000957	-1.000000
176	176	T	1	-	0	0	B	0.00	0.000000	B	0.00	0.000000	B	0.00	0.000000	B	0.00	0.000000	-1.000000
177	177	L	1	-	0	0	B	0.05	0.000253	B	0.05	0.000253	B	0.00	0.000000	B	0.00	0.000000	-1.000000
178	178	L	1	-	0	0	B	5.98	0.030204	B	5.98	0.030204	B	0.00	0.000000	B	0.00	0.000000	-1.000000
179	179	A	1	-	0	0	B	0.00	0.000000	B	0.00	0.000000	B	0.00	0.000000	B	0.00	0.000000	-1.000000
180	180	T	1	-	0	0	B	0.00	0.000000	B	0.00	0.000000	B	0.00	0.000000	B	0.00	0.000000	-1.000000
181	181	G	L	-	0	0	B	0.00	0.000000	B	0.00	0.000000	B	0.00	0.000000	B	0.00	0.000000	-1.000000
182	182	A	L	-	0	0	B	0.16	0.001375	B	0.16	0.001375	B	0.00	0.000000	B	0.00	0.000000	-1.000000
183	183	A	L	-	0	0	B	0.00	0.000000	B	0.00	0.000000	B	0.00	0.000000	B	0.00	0.000000	-1.000000
184	184	A	L	-	0	0	B	0.00	0.000000	B	0.00	0.000000	B	0.00	0.000000	B	0.00	0.000000	-1.000000
185	185	G	L	-	0	0	B	0.00	0.000000	B	0.00	0.000000	B	0.00	0.000000	B	0.00	0.000000	-1.000000
186	186	L	L	-	0	0	B	0.84	0.004243	B	0.84	0.004243	B	0.00	0.000000	B	0.00	0.000000	-1.000000
187	187	A	L	-	0	0	B	0.00	0.000000	B	0.00	0.000000	B	0.00	0.000000	B	0.00	0.000000	-1.000000
188	188	A	L	-	0	0	B	5.96	0.051203	B	5.96	0.051203	B	0.00	0.000000	B	0.00	0.000000	-1.000000
189	189	A	L	-	0	0	B	7.30	0.062715	B	7.30	0.062715	B	0.00	0.000000	B	0.00	0.000000	-1.000000
190	190	F	L	-	0	0	B	2.15	0.009629	B	2.15	0.009629	B	0.00	0.000000	B	0.00	0.000000	-1.000000
191	191	N	L	-	0	0	B	33.34	0.197430	B	24.36	0.144253	E	13.92	0.082430	B	8.19	0.048499	-1.000000
192	192	A	L	-	0	0	B	0.07	0.000601	B	0.07	0.000601	B	0.00	0.000000	B	0.00	0.000000	-1.000000
193	193	P	L	-	0	0	E	35.77	0.247030	B	0.19	0.001312	E	26.76	0.184807	B	0.00	0.000000	-1.000000
194	194	L	L	-	0	0	E	101.58	0.513056	B	1.76	0.008889	E	96.62	0.488004	B	0.00	0.000000	-1.000000
195	195	A	L	-	0	0	B	0.00	0.000000	B	0.00	0.000000	B	0.00	0.000000	B	0.00	0.000000	-1.000000
196	196	G	L	-	0	0	B	0.00	0.000000	B	0.00	0.000000	B	0.00	0.000000	B	0.00	0.000000	-1.000000
197	197	I	L	-	0	0	B	12.76	0.067176	B	1.40	0.007370	B	1.84	0.009687	B	0.00	0.000000	-1.000000
198	198	L	L	-	0	0	E	40.56	0.204859	B	0.00	0.000000	E	35.72	0.180413	B	0.00	0.000000	-1.000000
199	199	F	L	-	0	0	B	2.14	0.009584	B	2.14	0.009584	B	0.00	0.000000	B	0.00	0.000000	-1.000000
200	200	I	L	-	0	0	B	0.06	0.000316	B	0.06	0.000316	B	0.00	0.000000	B	0.00	0.000000	-1.000000
201	201	I	1	-	0	0	E	61.52	0.323875	B	31.73	0.167044	E	45.48	0.239431	E	9.94	0.052330	-1.000000
202	202	E	1	-	0	0	E	45.98	0.245672	B	20.45	0.109265	E	35.54	0.189891	B	5.57	0.029761	-1.000000
203	203	E	1	-	0	0	B	2.13	0.011381	B	0.19	0.001015	B	0.00	0.000000	B	0.00	0.000000	-1.000000
204	204	M	1	-	0	0	B	0.89	0.004227	B	0.89	0.004227	B	0.00	0.000000	B	0.00	0.000000	-1.000000
205	205	R	1	-	0	0	E	84.83	0.340327	E	63.09	0.253109	E	78.41	0.314571	E	26.69	0.107077	-1.000000
206	206	P	1	-	0	0	B	2.76	0.019061	B	2.76	0.019061	B	0.58	0.004006	B	0.58	0.004006	-1.000000
207	207	Q	1	-	0	0	E	90.93	0.480679	E	46.69	0.246815	E	70.98	0.375218	E	27.42	0.144949	-1.000000
208	208	F	1	-	0	0	E	191.73	0.858659	E	44.84	0.200815	E	207.47	0.929150	E	24.28	0.108738	-1.000000
209	209	R	1	-	0	0	E	114.85	0.460764	E	99.75	0.400185	E	117.93	0.473120	E	88.85	0.356455	-1.000000
210	210	Y	1	-	0	0	E	194.69	0.816995	E	89.03	0.373605	E	205.64	0.862946	E	64.29	0.269786	-1.000000
211	211	T	1	-	0	0	B	17.72	0.119681	B	17.72	0.119681	E	8.33	0.056261	B	6.96	0.047008	-1.000000
212	212	L	1	-	0	0	E	59.16	0.298803	E	59.16	0.298803	E	47.69	0.240871	E	47.69	0.240871	-1.000000
213	213	I	1	-	0	0	B	32.87	0.173046	B	32.87	0.173046	E	21.25	0.111872	E	21.25	0.111872	-1.000000
214	214	S	1	-	0	0	B	13.38	0.106461	B	13.38	0.106461	E	8.35	0.066439	E	8.35	0.066439	-1.000000
215	215	I	1	-	0	0	E	90.04	0.474019	E	58.41	0.307502	E	91.47	0.481548	E	29.07	0.153040	-1.000000
216	216	K	1	-	0	0	E	87.06	0.419586	B	15.54	0.074895	E	83.66	0.403200	B	1.59	0.007663	-1.000000
217	217	A	H	-	0	0	B	0.00	0.000000	B	0.00	0.000000	B	0.00	0.000000	B	0.00	0.000000	308.505000
218	218	V	H	-	0	0	B	0.88	0.005424	B	0.88	0.005424	B	0.00	0.000000	B	0.00	0.000000	308.505000
219	219	F	H	-	0	1	E	88.37	0.395763	B	3.79	0.016973	E	88.79	0.397644	B	0.00	0.000000	308.505000
220	220	I	H	-	1	0	E	50.07	0.263596	B	17.16	0.090340	E	45.09	0.237378	B	9.28	0.048855	308.505000
221	221	G	H	-	1	0	B	0.00	0.000000	B	0.00	0.000000	B	0.00	0.000000	B	0.00	0.000000	308.505000
222	222	V	H	-	0	0	B	0.66	0.004068	B	0.26	0.001603	B	0.00	0.000000	B	0.00	0.000000	308.505000
223	223	I	H	-	0	1	E	83.28	0.438431	B	10.19	0.053646	E	80.20	0.422216	B	4.52	0.023796	308.505000
224	224	M	H	-	2	0	E	56.80	0.269770	E	56.80	0.269770	E	57.97	0.275327	E	57.97	0.275327	308.505000
225	225	S	H	-	2	0	B	0.00	0.000000	B	0.00	0.000000	B	0.00	0.000000	B	0.00	0.000000	308.505000
226	226	T	H	-	0	0	B	13.37	0.090301	B	0.00	0.000000	E	7.83	0.052884	B	0.00	0.000000	308.505000
227	227	I	H	-	0	0	E	67.53	0.355515	B	30.73	0.161779	E	68.40	0.360095	E	25.44	0.133930	308.505000
228	228	M	H	-	0	0	B	28.15	0.133697	B	28.15	0.133697	E	24.57	0.116694	E	24.57	0.116694	308.505000
229	229	Y	H	-	0	0	B	12.17	0.051070	B	12.17	0.051070	B	0.05	0.000210	B	0.05	0.000210	308.505000
230	230	R	H	-	0	0	E	134.37	0.539076	B	48.15	0.193172	E	130.38	0.523068	E	25.24	0.101260	308.505000
231	231	I	H	-	0	0	E	105.90	0.557515	E	88.68	0.466860	E	116.44	0.613003	E	91.34	0.480863	308.505000
232	232	F	H	-	1	0	E	112.39	0.503336	E	112.39	0.503336	E	114.29	0.511846	E	114.29	0.511846	308.505000
233	233	N	2	-	0	0	B	32.45	0.192160	B	32.45	0.192160	E	21.47	0.127139	E	21.47	0.127139	-1.000000
234	234	H	2	-	0	0	E	150.10	0.756133	E	135.00	0.680066	E	165.46	0.833510	E	131.70	0.663443	-1.000000
235	235	E	2	-	0	0	E	157.44	0.841205	E	157.44	0.841205	E	174.74	0.933640	E	166.62	0.890254	-1.000000
236	236	V	2	-	0	0	E	82.90	0.510971	E	82.90	0.510971	E	71.99	0.443725	E	71.99	0.443725	-1.000000
237	237	A	2	-	0	0	E	61.04	0.524399	E	61.04	0.524399	E	48.73	0.418643	E	48.73	0.418643	-1.000000
238	238	L	2	-	0	0	E	49.70	0.251023	E	49.70	0.251023	E	29.36	0.148290	E	29.36	0.148290	-1.000000
239	239	I	2	-	0	0	B	5.60	0.029481	B	5.60	0.029481	B	1.73	0.009108	B	1.73	0.009108	-1.000000
240	240	D	2	-	0	0	E	96.88	0.623544	E	96.88	0.623544	E	100.83	0.648967	E	100.83	0.648967	-1.000000
241	241	V	2	-	0	0	B	23.18	0.142875	B	23.18	0.142875	E	13.86	0.085429	E	13.86	0.085429	-1.000000
242	242	G	2	-	0	0	E	55.89	0.666071	E	55.89	0.666071	E	58.93	0.702300	E	58.93	0.702300	-1.000000
243	243	K	2	-	0	0	E	170.86	0.823461	E	170.86	0.823461	E	189.36	0.912622	E	189.36	0.912622	-1.000000
244	244	L	2	-	0	0	B	8.33	0.042073	B	8.33	0.042073	B	0.52	0.002626	B	0.52	0.002626	-1.000000
245	245	S	2	-	0	0	E	48.30	0.384309	E	48.30	0.384309	E	39.58	0.314927	E	39.58	0.314927	-1.000000
246	246	D	2	-	0	0	E	107.33	0.690803	E	107.33	0.690803	E	112.34	0.723048	E	102.22	0.657913	-1.000000
247	247	A	2	-	0	0	B	19.38	0.166495	B	19.38	0.166495	E	8.65	0.074313	B	4.44	0.038144	-1.000000
248	248	P	2	-	0	0	E	53.39	0.368715	E	50.75	0.350483	E	44.80	0.309392	E	33.17	0.229075	-1.000000
249	249	L	2	-	0	0	E	136.06	0.687206	E	48.24	0.243649	E	149.27	0.753927	E	29.14	0.147179	-1.000000
250	250	N	2	-	0	0	E	88.30	0.522887	E	88.30	0.522887	E	96.88	0.573696	E	94.65	0.560490	-1.000000
251	251	T	2	-	0	0	B	0.16	0.001081	B	0.16	0.001081	B	0.00	0.000000	B	0.00	0.000000	-1.000000
252	252	L	2	-	0	0	B	27.14	0.137078	B	11.73	0.059245	E	24.62	0.124350	B	5.69	0.028739	-1.000000
253	253	W	H	-	0	0	E	111.15	0.418770	E	111.15	0.418770	E	111.02	0.418280	E	111.02	0.418280	48.398000
254	254	L	H	-	0	0	B	4.97	0.025102	B	4.97	0.025102	B	1.97	0.009950	B	1.97	0.009950	48.398000
255	255	Y	H	-	3	0	B	1.08	0.004532	B	1.08	0.004532	B	0.00	0.000000	B	0.00	0.000000	48.398000
256	256	L	H	-	1	0	E	80.32	0.405677	E	80.32	0.405677	E	73.99	0.373706	E	73.86	0.373049	48.398000
257	257	I	H	-	0	0	E	67.35	0.354567	E	67.35	0.354567	E	66.49	0.350039	E	66.49	0.350039	48.398000
258	258	L	H	-	0	0	B	0.51	0.002576	B	0.51	0.002576	B	0.00	0.000000	B	0.00	0.000000	48.398000
259	259	G	H	-	3	0	B	0.00	0.000000	B	0.00	0.000000	B	0.00	0.000000	B	0.00	0.000000	48.398000
260	260	I	H	-	1	0	E	56.53	0.297605	E	56.53	0.297605	E	53.67	0.282548	E	53.67	0.282548	48.398000
261	261	I	H	-	0	0	E	64.26	0.338300	E	64.26	0.338300	E	57.89	0.304764	E	57.89	0.304764	48.398000
262	262	F	H	-	1	0	B	0.15	0.000672	B	0.15	0.000672	B	0.00	0.000000	B	0.00	0.000000	48.398000
263	263	G	H	-	3	0	B	0.00	0.000000	B	0.00	0.000000	B	0.00	0.000000	B	0.00	0.000000	48.398000
264	264	I	H	-	0	0	E	83.84	0.441379	E	83.84	0.441379	E	83.66	0.440432	E	83.66	0.440432	48.398000
265	265	F	H	-	0	0	B	30.31	0.135743	B	30.31	0.135743	E	20.12	0.090107	E	20.12	0.090107	48.398000
266	266	G	H	-	0	0	B	0.00	0.000000	B	0.00	0.000000	B	0.00	0.000000	B	0.00	0.000000	48.398000
267	267	P	H	-	0	0	B	8.49	0.058633	B	8.49	0.058633	B	0.89	0.006146	B	0.89	0.006146	48.398000
268	268	I	H	-	0	0	E	68.81	0.362253	E	68.81	0.362253	E	65.01	0.342248	E	65.01	0.342248	48.398000
269	269	F	H	-	0	0	B	0.06	0.000269	B	0.06	0.000269	B	0.00	0.000000	B	0.00	0.000000	48.398000
270	270	N	H	-	0	0	B	9.10	0.053888	B	9.10	0.053888	B	1.97	0.011666	B	1.97	0.011666	48.398000
271	271	K	H	-	0	0	E	139.90	0.674249	E	139.90	0.674249	E	137.69	0.663598	E	137.69	0.663598	48.398000
272	272	W	H	-	1	0	E	108.05	0.407091	E	108.05	0.407091	E	111.42	0.419788	E	111.42	0.419788	48.398000
273	273	V	H	-	2	0	B	0.02	0.000123	B	0.02	0.000123	B	0.00	0.000000	B	0.00	0.000000	48.398000
274	274	L	1	-	0	0	B	32.66	0.164958	B	32.66	0.164958	E	25.27	0.127633	E	24.77	0.125107	-1.000000
275	275	G	1	-	0	0	E	33.10	0.394470	E	33.10	0.394470	E	30.05	0.358122	E	30.05	0.358122	-1.000000
276	276	M	1	-	0	0	E	59.54	0.282783	E	59.54	0.282783	E	50.63	0.240465	E	50.63	0.240465	-1.000000
277	277	Q	1	-	0	0	E	50.63	0.267643	E	50.63	0.267643	E	29.50	0.155944	E	29.50	0.155944	-1.000000
278	278	D	1	-	0	0	E	62.28	0.400850	E	62.28	0.400850	E	47.29	0.304370	E	47.29	0.304370	-1.000000
279	279	L	1	-	0	0	E	102.09	0.515632	E	102.09	0.515632	E	106.76	0.539219	E	106.76	0.539219	-1.000000
280	280	L	1	-	0	0	B	19.50	0.098490	B	19.50	0.098490	E	12.33	0.062276	E	12.33	0.062276	-1.000000
281	281	H	1	-	0	0	E	69.69	0.351065	E	69.69	0.351065	E	50.77	0.255755	E	50.77	0.255755	-1.000000
282	282	R	1	-	0	0	E	189.50	0.760250	E	189.50	0.760250	E	213.78	0.857659	E	213.78	0.857659	-1.000000
283	283	V	1	-	0	0	E	88.40	0.544872	E	88.40	0.544872	E	90.34	0.556829	E	90.34	0.556829	-1.000000
284	284	H	1	-	0	0	B	2.61	0.013148	B	2.61	0.013148	B	0.02	0.000101	B	0.02	0.000101	-1.000000
285	285	G	1	-	0	0	E	62.35	0.743058	E	62.35	0.743058	E	67.38	0.803003	E	67.38	0.803003	-1.000000
286	286	G	1	-	0	0	E	25.21	0.300441	E	25.21	0.300441	E	22.86	0.272435	E	22.86	0.272435	-1.000000
287	287	N	1	-	0	0	E	63.56	0.376384	E	63.56	0.376384	E	70.91	0.419909	E	70.91	0.419909	-1.000000
288	288	I	1	-	0	0	E	84.51	0.444907	E	84.51	0.444907	E	81.45	0.428797	E	81.45	0.428797	-1.000000
289	289	T	1	-	0	0	E	75.92	0.512765	E	75.92	0.512765	E	81.53	0.550655	E	81.53	0.550655	-1.000000
290	290	K	1	-	0	0	E	106.64	0.513952	E	106.64	0.513952	E	114.40	0.551352	E	114.40	0.551352	-1.000000
291	291	W	H	-	1	0	B	26.42	0.099540	B	26.42	0.099540	E	18.15	0.068382	E	18.15	0.068382	193.917000
292	292	V	H	-	3	0	B	18.29	0.112734	B	18.29	0.112734	E	11.82	0.072855	E	11.82	0.072855	193.917000
293	293	L	H	-	0	0	E	96.12	0.485479	E	96.12	0.485479	E	102.62	0.518309	E	102.62	0.518309	193.917000
294	294	M	H	-	0	0	B	23.17	0.110045	B	23.17	0.110045	E	15.22	0.072287	E	15.22	0.072287	193.917000
295	295	G	H	-	1	0	B	0.00	0.000000	B	0.00	0.000000	B	0.00	0.000000	B	0.00	0.000000	193.917000
296	296	G	H	-	3	0	B	0.94	0.011202	B	0.94	0.011202	B	0.00	0.000000	B	0.00	0.000000	193.917000
297	297	A	H	-	0	0	E	47.01	0.403866	E	47.01	0.403866	E	45.28	0.389003	E	45.28	0.389003	193.917000
298	298	I	H	-	2	0	B	16.42	0.086444	B	16.42	0.086444	E	11.90	0.062648	E	11.90	0.062648	193.917000
299	299	G	H	-	2	0	B	0.05	0.000596	B	0.05	0.000596	B	0.00	0.000000	B	0.00	0.000000	193.917000
300	300	G	H	-	2	0	B	0.00	0.000000	B	0.00	0.000000	B	0.00	0.000000	B	0.00	0.000000	193.917000
301	301	L	H	-	0	0	E	63.97	0.323097	E	63.97	0.323097	E	63.47	0.320572	E	63.47	0.320572	193.917000
302	302	C	H	-	1	0	B	0.35	0.002474	B	0.35	0.002474	B	0.00	0.000000	B	0.00	0.000000	193.917000
303	303	G	H	-	1	0	B	2.22	0.026457	B	2.22	0.026457	B	0.00	0.000000	B	0.00	0.000000	193.917000
304	304	L	H	-	0	0	E	52.32	0.264256	E	52.32	0.264256	E	49.79	0.251477	E	49.79	0.251477	193.917000
305	305	L	H	-	0	0	B	35.65	0.180060	B	35.65	0.180060	E	31.19	0.157533	E	31.19	0.157533	193.917000
306	306	G	2	-	0	0	E	34.20	0.407580	E	34.20	0.407580	E	14.45	0.172208	E	14.45	0.172208	-1.000000
307	307	F	2	-	0	0	E	82.79	0.370773	E	82.79	0.370773	E	68.78	0.308030	E	68.78	0.308030	-1.000000
308	308	V	2	-	0	0	E	66.49	0.409825	E	66.49	0.409825	E	63.43	0.390964	E	63.43	0.390964	-1.000000
309	309	A	2	-	0	0	E	42.77	0.367440	E	42.77	0.367440	E	38.41	0.329983	E	38.41	0.329983	-1.000000
310	310	P	2	-	0	0	E	85.62	0.591298	E	85.62	0.591298	E	73.11	0.504903	E	73.11	0.504903	-1.000000
311	311	A	2	-	0	0	B	11.71	0.100601	B	11.71	0.100601	B	5.41	0.046478	B	5.41	0.046478	-1.000000
312	312	T	2	-	0	0	B	3.84	0.025935	B	3.84	0.025935	B	0.22	0.001486	B	0.22	0.001486	-1.000000
313	313	S	2	-	0	0	B	4.98	0.039624	B	4.98	0.039624	B	0.00	0.000000	B	0.00	0.000000	-1.000000
314	314	G	2	-	0	0	B	16.68	0.198784	B	16.68	0.198784	E	8.27	0.098558	E	8.27	0.098558	-1.000000
315	315	G	2	-	0	0	B	15.09	0.179836	B	15.09	0.179836	E	5.38	0.064116	E	5.38	0.064116	-1.000000
316	316	G	2	-	0	0	B	3.16	0.037659	B	3.16	0.037659	B	0.22	0.002622	B	0.22	0.002622	-1.000000
317	317	F	2	-	0	0	B	23.57	0.105558	B	23.57	0.105558	B	4.97	0.022258	B	4.97	0.022258	-1.000000
318	318	N	2	-	0	0	E	69.77	0.413158	E	69.77	0.413158	E	50.86	0.301178	E	50.86	0.301178	-1.000000
319	319	L	2	-	0	0	E	139.84	0.706298	E	139.84	0.706298	E	144.56	0.730138	E	144.56	0.730138	-1.000000
320	320	I	2	-	0	0	B	10.50	0.055278	B	10.50	0.055278	B	1.88	0.009897	B	1.88	0.009897	-1.000000
321	321	P	2	-	0	0	B	0.00	0.000000	B	0.00	0.000000	B	0.00	0.000000	B	0.00	0.000000	-1.000000
322	322	I	2	-	0	0	E	49.67	0.261490	E	49.67	0.261490	E	43.95	0.231377	E	43.95	0.231377	-1.000000
323	323	A	2	-	0	0	E	44.65	0.383591	E	44.65	0.383591	E	34.68	0.297938	E	34.68	0.297938	-1.000000
324	324	T	2	-	0	0	B	1.02	0.006889	B	1.02	0.006889	B	0.00	0.000000	B	0.00	0.000000	-1.000000
325	325	A	2	-	0	0	B	6.00	0.051546	B	6.00	0.051546	B	0.90	0.007732	B	0.90	0.007732	-1.000000
326	326	G	2	-	0	0	E	60.48	0.720772	E	60.48	0.720772	E	46.14	0.549875	E	46.14	0.549875	-1.000000
327	327	N	2	-	0	0	E	127.53	0.755196	E	127.53	0.755196	E	138.53	0.820335	E	138.53	0.820335	-1.000000
328	328	F	2	-	0	0	E	47.94	0.214698	E	47.94	0.214698	E	41.43	0.185543	E	41.43	0.185543	-1.000000
329	329	S	2	-	0	0	E	73.28	0.583068	E	73.28	0.583068	E	84.12	0.669319	E	84.12	0.669319	-1.000000
330	330	M	2	-	0	0	E	71.48	0.339492	E	71.48	0.339492	E	66.69	0.316742	E	66.69	0.316742	-1.000000
331	331	G	2	-	0	0	E	43.86	0.522703	E	43.86	0.522703	E	47.10	0.561316	E	47.10	0.561316	-1.000000
332	332	M	2	-	0	0	E	64.38	0.305771	E	64.38	0.305771	E	60.69	0.288245	E	60.69	0.288245	-1.000000
333	333	L	2	-	0	0	B	0.41	0.002071	B	0.41	0.002071	B	0.00	0.000000	B	0.00	0.000000	-1.000000
334	334	V	2	-	0	0	E	78.30	0.482618	E	78.30	0.482618	E	80.05	0.493405	E	80.05	0.493405	-1.000000
335	335	F	2	-	0	0	E	98.44	0.440862	E	98.44	0.440862	E	99.57	0.445922	E	99.57	0.445922	-1.000000
336	336	I	2	-	0	0	B	0.00	0.000000	B	0.00	0.000000	B	0.00	0.000000	B	0.00	0.000000	-1.000000
337	337	F	H	-	0	0	B	33.07	0.148103	B	33.07	0.148103	E	21.88	0.097989	E	21.88	0.097989	138.506000
338	338	V	H	-	0	0	E	76.37	0.470722	E	76.37	0.470722	E	78.65	0.484776	E	78.65	0.484776	138.506000
339	339	A	H	-	0	0	B	13.82	0.118729	B	13.82	0.118729	E	7.78	0.066838	E	7.78	0.066838	138.506000
340	340	R	H	-	1	0	B	0.08	0.000321	B	0.08	0.000321	B	0.00	0.000000	B	0.00	0.000000	138.506000
341	341	V	H	-	0	0	B	11.66	0.071869	B	11.66	0.071869	B	3.06	0.018861	B	3.06	0.018861	138.506000
342	342	I	H	-	0	0	E	90.09	0.474283	E	90.09	0.474283	E	87.06	0.458331	E	87.06	0.458331	138.506000
343	343	T	H	-	1	0	B	8.11	0.054775	B	8.11	0.054775	B	3.92	0.026476	B	3.92	0.026476	138.506000
344	344	T	H	-	2	0	B	0.01	0.000068	B	0.01	0.000068	B	0.00	0.000000	B	0.00	0.000000	138.506000
345	345	L	H	-	2	0	B	7.95	0.040154	B	7.95	0.040154	B	1.75	0.008839	B	1.75	0.008839	138.506000
346	346	L	H	-	1	0	B	32.12	0.162230	B	32.12	0.162230	E	26.90	0.135865	E	26.90	0.135865	138.506000
347	347	C	H	-	2	0	B	0.00	0.000000	B	0.00	0.000000	B	0.00	0.000000	B	0.00	0.000000	138.506000
348	348	F	H	-	1	0	B	9.14	0.040933	B	9.14	0.040933	B	0.23	0.001030	B	0.23	0.001030	138.506000
349	349	S	H	-	1	0	B	5.86	0.046626	B	5.86	0.046626	B	0.99	0.007877	B	0.99	0.007877	138.506000
350	350	S	H	-	1	0	B	3.94	0.031349	B	3.94	0.031349	B	0.23	0.001830	B	0.23	0.001830	138.506000
351	351	G	H	-	0	0	B	15.22	0.181385	B	15.22	0.181385	E	7.15	0.085210	E	7.15	0.085210	138.506000
352	352	A	1	-	0	0	B	0.00	0.000000	B	0.00	0.000000	B	0.00	0.000000	B	0.00	0.000000	-1.000000
353	353	P	H	-	5	0	B	0.00	0.000000	B	0.00	0.000000	B	0.00	0.000000	B	0.00	0.000000	116.336000
354	354	G	H	-	2	0	B	0.00	0.000000	B	0.00	0.000000	B	0.00	0.000000	B	0.00	0.000000	116.336000
355	355	G	H	-	2	0	B	0.13	0.001549	B	0.13	0.001549	B	0.00	0.000000	B	0.00	0.000000	116.336000
356	356	I	H	-	1	0	B	0.24	0.001263	B	0.24	0.001263	B	0.00	0.000000	B	0.00	0.000000	116.336000
357	357	F	H	-	1	0	B	2.63	0.011778	B	2.63	0.011778	B	0.00	0.000000	B	0.00	0.000000	116.336000
358	358	A	H	-	1	0	B	2.79	0.023969	B	2.79	0.023969	B	0.00	0.000000	B	0.00	0.000000	116.336000
359	359	P	H	-	3	0	B	0.00	0.000000	B	0.00	0.000000	B	0.00	0.000000	B	0.00	0.000000	116.336000
360	360	M	H	-	0	0	B	0.00	0.000000	B	0.00	0.000000	B	0.00	0.000000	B	0.00	0.000000	116.336000
361	361	L	H	-	0	0	B	0.37	0.001869	B	0.37	0.001869	B	0.00	0.000000	B	0.00	0.000000	116.336000
362	362	A	H	-	0	0	B	0.34	0.002921	B	0.34	0.002921	B	0.00	0.000000	B	0.00	0.000000	116.336000
363	363	L	H	-	1	0	B	0.55	0.002778	B	0.55	0.002778	B	0.00	0.000000	B	0.00	0.000000	116.336000
364	364	G	H	-	0	0	B	0.03	0.000358	B	0.03	0.000358	B	0.00	0.000000	B	0.00	0.000000	116.336000
365	365	T	H	-	0	0	B	0.00	0.000000	B	0.00	0.000000	B	0.00	0.000000	B	0.00	0.000000	116.336000
366	366	V	H	-	0	0	B	0.58	0.003575	B	0.58	0.003575	B	0.00	0.000000	B	0.00	0.000000	116.336000
367	367	L	H	-	0	0	B	32.62	0.164756	B	32.62	0.164756	E	22.11	0.111672	E	22.11	0.111672	116.336000
368	368	G	H	-	0	0	B	0.00	0.000000	B	0.00	0.000000	B	0.00	0.000000	B	0.00	0.000000	116.336000
369	369	T	2	-	0	0	B	2.74	0.018506	B	2.74	0.018506	B	0.00	0.000000	B	0.00	0.000000	-1.000000
370	370	A	2	-	0	0	B	14.16	0.121649	B	14.16	0.121649	B	5.69	0.048883	B	5.69	0.048883	-1.000000
371	371	F	2	-	0	0	B	29.69	0.132966	B	29.69	0.132966	E	16.38	0.073358	E	16.38	0.073358	-1.000000
372	372	G	2	-	0	0	B	0.00	0.000000	B	0.00	0.000000	B	0.00	0.000000	B	0.00	0.000000	-1.000000
373	373	M	2	-	0	0	E	51.60	0.245072	E	51.60	0.245072	E	36.77	0.174638	E	36.77	0.174638	-1.000000
374	374	V	2	-	0	0	E	64.02	0.394601	E	64.02	0.394601	E	57.60	0.355030	E	57.60	0.355030	-1.000000
375	375	A	2	-	0	0	B	2.86	0.024570	B	2.86	0.024570	B	0.18	0.001546	B	0.18	0.001546	-1.000000
376	376	V	2	-	0	0	E	46.35	0.285688	E	46.35	0.285688	E	43.40	0.267505	E	43.40	0.267505	-1.000000
377	377	E	2	-	0	0	E	129.26	0.690639	E	129.26	0.690639	E	131.73	0.703836	E	131.73	0.703836	-1.000000
378	378	L	2	-	0	0	E	107.31	0.541997	E	107.31	0.541997	E	115.87	0.585232	E	115.87	0.585232	-1.000000
379	379	F	2	-	0	0	B	40.61	0.181871	B	40.61	0.181871	E	36.64	0.164092	E	36.64	0.164092	-1.000000
380	380	P	2	-	0	0	E	91.43	0.631423	E	91.43	0.631423	E	96.71	0.667887	E	96.71	0.667887	-1.000000
381	381	Q	2	-	0	0	E	135.22	0.714807	E	135.22	0.714807	E	149.92	0.792515	E	149.92	0.792515	-1.000000
382	382	Y	2	-	0	0	B	42.18	0.177004	B	42.18	0.177004	E	30.29	0.127109	E	30.29	0.127109	-1.000000
383	383	H	2	-	0	0	E	166.93	0.840915	E	166.93	0.840915	E	181.27	0.913153	E	181.27	0.913153	-1.000000
384	384	L	2	-	0	0	B	27.95	0.141169	B	27.95	0.141169	E	17.84	0.090106	E	17.84	0.090106	-1.000000
385	385	E	2	-	0	0	E	65.31	0.348953	E	65.31	0.348953	E	60.16	0.321436	E	60.16	0.321436	-1.000000
386	386	A	2	-	0	0	B	20.02	0.171993	B	20.02	0.171993	E	8.10	0.069588	E	8.10	0.069588	-1.000000
387	387	G	2	-	0	0	B	2.38	0.028364	B	2.38	0.028364	B	0.00	0.000000	B	0.00	0.000000	-1.000000
388	388	T	2	-	0	0	B	2.92	0.019722	B	2.92	0.019722	B	0.00	0.000000	B	0.00	0.000000	-1.000000
389	389	F	2	-	0	0	B	0.00	0.000000	B	0.00	0.000000	B	0.00	0.000000	B	0.00	0.000000	-1.000000
390	390	A	2	-	0	0	B	0.00	0.000000	B	0.00	0.000000	B	0.00	0.000000	B	0.00	0.000000	-1.000000
391	391	I	2	-	0	0	B	0.91	0.004791	B	0.91	0.004791	B	0.00	0.000000	B	0.00	0.000000	-1.000000
392	392	A	L	-	0	0	B	4.17	0.035825	B	4.17	0.035825	B	0.00	0.000000	B	0.00	0.000000	-1.000000
393	393	G	L	-	0	0	B	0.00	0.000000	B	0.00	0.000000	B	0.00	0.000000	B	0.00	0.000000	-1.000000
394	394	M	L	-	0	0	B	0.00	0.000000	B	0.00	0.000000	B	0.00	0.000000	B	0.00	0.000000	-1.000000
395	395	G	L	-	0	0	B	3.88	0.046240	B	3.88	0.046240	B	0.00	0.000000	B	0.00	0.000000	-1.000000
396	396	A	L	-	0	0	B	0.46	0.003952	B	0.46	0.003952	B	0.00	0.000000	B	0.00	0.000000	-1.000000
397	397	L	L	-	0	0	B	0.75	0.003788	B	0.75	0.003788	B	0.00	0.000000	B	0.00	0.000000	-1.000000
398	398	L	L	-	0	0	B	0.68	0.003435	B	0.68	0.003435	B	0.00	0.000000	B	0.00	0.000000	-1.000000
399	399	A	L	-	0	0	B	0.37	0.003179	B	0.37	0.003179	B	0.00	0.000000	B	0.00	0.000000	-1.000000
400	400	A	L	-	0	0	B	0.52	0.004467	B	0.52	0.004467	B	0.00	0.000000	B	0.00	0.000000	-1.000000
401	401	S	L	-	0	0	B	0.00	0.000000	B	0.00	0.000000	B	0.00	0.000000	B	0.00	0.000000	-1.000000
402	402	I	L	-	0	0	B	0.64	0.003369	B	0.64	0.003369	B	0.00	0.000000	B	0.00	0.000000	-1.000000
403	403	R	L	-	0	0	B	43.24	0.173473	B	15.32	0.061462	E	31.30	0.125572	B	3.85	0.015446	-1.000000
404	404	A	L	-	0	0	B	0.43	0.003694	B	0.43	0.003694	B	0.00	0.000000	B	0.00	0.000000	-1.000000
405	405	P	L	-	0	0	B	24.42	0.168646	B	14.50	0.100138	E	15.69	0.108356	B	2.15	0.014848	-1.000000
406	406	L	L	-	0	0	E	84.54	0.426991	B	0.50	0.002525	E	83.64	0.422446	B	0.00	0.000000	-1.000000
407	407	T	L	-	0	0	B	0.76	0.005133	B	0.76	0.005133	B	0.00	0.000000	B	0.00	0.000000	-1.000000
408	408	G	L	-	0	0	B	0.63	0.007508	B	0.63	0.007508	B	0.00	0.000000	B	0.00	0.000000	-1.000000
409	409	I	L	-	0	0	B	15.47	0.081442	B	7.24	0.038115	B	0.28	0.001474	B	0.00	0.000000	-1.000000
410	410	I	L	-	0	0	B	29.98	0.157831	B	1.13	0.005949	E	22.67	0.119347	B	0.00	0.000000	-1.000000
411	411	L	L	-	0	0	B	0.10	0.000505	B	0.10	0.000505	B	0.00	0.000000	B	0.00	0.000000	-1.000000
412	412	V	L	-	0	0	B	3.33	0.020525	B	3.33	0.020525	B	0.00	0.000000	B	0.00	0.000000	-1.000000
413	413	L	L	-	0	0	E	42.20	0.213142	B	9.51	0.048033	E	29.40	0.148492	B	0.00	0.000000	-1.000000
414	414	E	L	-	0	0	E	48.09	0.256946	B	7.91	0.042263	E	36.57	0.195394	B	1.73	0.009243	-1.000000
415	415	M	L	-	0	0	B	19.57	0.092947	B	19.57	0.092947	B	6.14	0.029162	B	6.14	0.029162	-1.000000
416	416	T	2	-	0	0	B	6.58	0.044441	B	6.58	0.044441	B	1.44	0.009726	B	1.44	0.009726	-1.000000
417	417	D	2	-	0	0	E	116.65	0.750788	E	74.28	0.478085	E	126.69	0.815408	E	63.21	0.406835	-1.000000
418	418	N	2	-	0	0	B	1.03	0.006099	B	1.03	0.006099	B	0.04	0.000237	B	0.00	0.000000	-1.000000
419	419	Y	2	-	0	0	E	140.53	0.589719	B	26.40	0.110785	E	160.11	0.671884	E	12.78	0.053630	-1.000000
420	420	Q	2	-	0	0	E	64.03	0.338479	E	56.02	0.296136	E	54.03	0.285616	E	37.25	0.196913	-1.000000
421	421	L	2	-	0	0	B	0.24	0.001212	B	0.24	0.001212	B	0.00	0.000000	B	0.00	0.000000	-1.000000
422	422	I	H	-	0	0	B	28.17	0.148302	B	0.05	0.000263	E	18.53	0.097552	B	0.00	0.000000	107.438000
423	423	L	H	-	0	0	E	87.74	0.443154	B	4.49	0.022678	E	83.54	0.421941	B	0.00	0.000000	107.438000
424	424	P	H	-	1	0	B	0.83	0.005732	B	0.83	0.005732	B	0.00	0.000000	B	0.00	0.000000	107.438000
425	425	M	H	-	0	0	B	2.30	0.010924	B	2.30	0.010924	B	0.00	0.000000	B	0.00	0.000000	107.438000
426	426	I	H	-	0	1	E	69.27	0.364675	B	0.80	0.004212	E	59.82	0.314925	B	0.00	0.000000	107.438000
427	427	I	H	-	2	0	B	37.81	0.199052	B	11.74	0.061806	E	29.61	0.155883	B	3.46	0.018215	107.438000
428	428	T	H	-	2	0	B	0.00	0.000000	B	0.00	0.000000	B	0.00	0.000000	B	0.00	0.000000	107.438000
429	429	G	H	-	0	0	B	0.80	0.009534	B	0.80	0.009534	B	0.00	0.000000	B	0.00	0.000000	107.438000
430	430	L	H	-	0	1	E	96.66	0.488206	B	12.42	0.062730	E	96.02	0.484974	B	2.68	0.013536	107.438000
431	431	G	H	-	1	0	B	1.42	0.016923	B	1.42	0.016923	B	0.00	0.000000	B	0.00	0.000000	107.438000
432	432	A	H	-	3	0	B	0.00	0.000000	B	0.00	0.000000	B	0.00	0.000000	B	0.00	0.000000	107.438000
433	433	T	H	-	0	0	B	26.38	0.178171	B	1.78	0.012022	E	21.41	0.144604	B	0.00	0.000000	107.438000
434	434	L	H	-	0	0	E	72.70	0.367190	B	29.47	0.148846	E	68.06	0.343755	E	22.28	0.112531	107.438000
435	435	L	H	-	2	0	E	45.19	0.228244	E	45.19	0.228244	E	40.42	0.204152	E	40.42	0.204152	107.438000
436	436	A	H	-	1	0	B	0.02	0.000172	B	0.02	0.000172	B	0.00	0.000000	B	0.00	0.000000	107.438000
437	437	Q	1	-	0	0	E	98.43	0.520326	B	31.15	0.164667	E	109.07	0.576571	E	24.88	0.131522	-1.000000
438	438	F	1	-	0	0	E	141.74	0.634780	E	98.03	0.439025	E	157.34	0.704644	E	93.21	0.417439	-1.000000
439	439	T	1	-	0	0	E	61.94	0.418344	E	61.94	0.418344	E	58.99	0.398420	E	58.99	0.398420	-1.000000
440	440	G	1	-	0	0	E	53.84	0.641640	E	53.84	0.641640	E	48.22	0.574663	E	48.22	0.574663	-1.000000
441	441	G	1	-	0	0	B	11.69	0.139316	B	10.88	0.129663	E	7.07	0.084257	E	5.04	0.060064	-1.000000
442	442	K	1	-	0	0	E	136.25	0.656658	E	87.78	0.423057	E	145.46	0.701046	E	75.64	0.364548	-1.000000
443	443	P	1	-	0	0	E	44.84	0.309669	B	1.07	0.007390	E	36.65	0.253108	B	0.00	0.000000	-1.000000
444	444	L	1	-	0	0	B	0.22	0.001111	B	0.22	0.001111	B	0.00	0.000000	B	0.00	0.000000	-1.000000
445	445	Y	1	-	0	0	B	1.11	0.004658	B	1.11	0.004658	B	0.00	0.000000	B	0.00	0.000000	-1.000000
446	446	S	1	-	0	0	E	38.49	0.306254	B	0.25	0.001989	E	24.24	0.192871	B	0.00	0.000000	-1.000000
447	447	A	1	-	0	0	B	16.55	0.142182	B	5.37	0.046134	B	4.52	0.038832	B	0.00	0.000000	-1.000000
448	448	I	1	-	0	0	B	19.01	0.100079	B	19.01	0.100079	B	8.63	0.045433	B	8.63	0.045433	-1.000000
449	449	L	1	-	0	0	B	22.36	0.112935	B	1.45	0.007324	E	12.35	0.062377	B	0.00	0.000000	-1.000000
450	450	A	1	-	0	0	E	56.80	0.487973	B	0.92	0.007904	E	56.94	0.489175	B	0.00	0.000000	-1.000000
451	451	R	1	-	0	0	E	85.48	0.342935	E	83.50	0.334992	E	64.45	0.258565	E	57.16	0.229319	-1.000000
452	452	T	1	-	0	0	E	45.77	0.309131	E	45.77	0.309131	E	37.21	0.251317	E	37.21	0.251317	-1.000000
453	453	L	1	-	0	0	E	58.26	0.294257	B	1.07	0.005404	E	45.25	0.228547	B	0.00	0.000000	-1.000000
454	454	A	1	-	0	0	E	68.21	0.585997	E	44.18	0.379553	E	65.52	0.562887	E	38.47	0.330498	-1.000000
455	455	K	1	-	0	0	E	146.96	0.708275	E	146.96	0.708275	E	119.17	0.574341	E	119.17	0.574341	-1.000000
456	456	Q	1	-	0	0	E	73.33	0.387641	E	56.56	0.298990	E	57.52	0.304065	E	45.83	0.242269	-1.000000
457	457	E	1	-	0	0	E	123.62	0.660504	E	58.06	0.310216	E	133.50	0.713293	E	34.40	0.183800	-1.000000
458	458	A	1	-	0	0	E	76.03	0.653179	E	76.03	0.653179	E	78.72	0.676289	E	78.72	0.676289	-1.000000
459	459	E	1	-	0	0	E	127.09	0.679045	E	127.09	0.679045	E	134.81	0.720293	E	134.81	0.720293	-1.000000
460	460	Q	1	-	0	0	E	141.85	0.749855	E	90.44	0.478088	E	159.89	0.845219	E	86.56	0.457578	-1.000000
461	461	L	1	-	0	0	E	195.15	0.985656	E	194.55	0.982625	E	227.72	1.000000	E	210.44	1.000000	-1.000000
462	462	A	U	R	0	0	-	-1.00	-1.000000	-	-1.00	-1.000000	-	-1.00	-1.000000	-	-1.00	-1.000000	-1.000000
463	463	R	U	R	0	0	-	-1.00	-1.000000	-	-1.00	-1.000000	-	-1.00	-1.000000	-	-1.00	-1.000000	-1.000000
464	464	S	U	R	0	0	-	-1.00	-1.000000	-	-1.00	-1.000000	-	-1.00	-1.000000	-	-1.00	-1.000000	-1.000000
465	465	K	U	R	0	0	-	-1.00	-1.000000	-	-1.00	-1.000000	-	-1.00	-1.000000	-	-1.00	-1.000000	-1.000000
466	466	A	U	R	0	0	-	-1.00	-1.000000	-	-1.00	-1.000000	-	-1.00	-1.000000	-	-1.00	-1.000000	-1.000000
467	467	A	U	R	0	0	-	-1.00	-1.000000	-	-1.00	-1.000000	-	-1.00	-1.000000	-	-1.00	-1.000000	-1.000000
468	468	S	U	R	0	0	-	-1.00	-1.000000	-	-1.00	-1.000000	-	-1.00	-1.000000	-	-1.00	-1.000000	-1.000000
469	469	A	U	R	0	0	-	-1.00	-1.000000	-	-1.00	-1.000000	-	-1.00	-1.000000	-	-1.00	-1.000000	-1.000000
470	470	S	U	R	0	0	-	-1.00	-1.000000	-	-1.00	-1.000000	-	-1.00	-1.000000	-	-1.00	-1.000000	-1.000000
471	471	E	U	R	0	0	-	-1.00	-1.000000	-	-1.00	-1.000000	-	-1.00	-1.000000	-	-1.00	-1.000000	-1.000000
472	472	N	U	R	0	0	-	-1.00	-1.000000	-	-1.00	-1.000000	-	-1.00	-1.000000	-	-1.00	-1.000000	-1.000000
473	473	T	U	R	0	0	-	-1.00	-1.000000	-	-1.00	-1.000000	-	-1.00	-1.000000	-	-1.00	-1.000000	-1.000000
