# Supplementary material for: Lipid exposure prediction enhances the inference of rotational angles of transmembrane helices
Source: BMC Bioinformatics. 2013 Oct 11;14:304. doi: 10.1186/1471-2105-14-304 (PMC3854514; doi:10.1186/1471-2105-14-304)
Supplement: Additional file 7: Dataset S3 — The representative 110 multi-spanning protein chains used in this work. [file 1471-2105-14-304-S7.zip › S_Dataset_3_experiment/TMexpoDataset/1kqgC.profile]

SeqIndex	PDBIndex	AA	Topo	MissingData	IntraChainCTNum	InterChainCTNum	Class14_Chain	ASA14_Chain	RSA14_Chain	Class14_Complete	ASA14_Complete	RSA14_Complete	Class20_Chain	ASA20_Chain	RSA20_Chain	Class20_Complete	ASA20_Complete	RSA20_Complete	RotationalAngleChain360MGC
1	1	M	U	R	0	0	-	-1.00	-1.000000	-	-1.00	-1.000000	-	-1.00	-1.000000	-	-1.00	-1.000000	-1.000000
2	2	S	1	-	0	0	E	91.46	0.727721	E	91.46	0.727721	E	74.83	0.595401	E	74.83	0.595401	-1.000000
3	3	K	1	-	0	0	E	198.32	0.955805	E	198.32	0.955805	E	235.48	1.000000	E	235.48	1.000000	-1.000000
4	4	S	1	-	0	0	E	52.33	0.416375	E	52.33	0.416375	E	52.59	0.418444	E	52.59	0.418444	-1.000000
5	5	K	1	-	0	0	E	166.64	0.803123	E	166.64	0.803123	E	195.39	0.941684	E	195.39	0.941684	-1.000000
6	6	M	1	-	0	0	E	67.59	0.321016	E	67.59	0.321016	E	49.16	0.233484	E	47.90	0.227499	-1.000000
7	7	I	1	-	0	0	B	11.04	0.058121	B	11.04	0.058121	B	6.00	0.031587	B	6.00	0.031587	-1.000000
8	8	V	1	-	0	0	E	84.24	0.519231	E	84.24	0.519231	E	83.74	0.516149	E	83.74	0.516149	-1.000000
9	9	R	1	-	0	0	B	24.18	0.097007	B	24.18	0.097007	B	12.05	0.048343	B	12.05	0.048343	-1.000000
10	10	T	1	-	0	0	B	13.26	0.089558	B	13.26	0.089558	B	2.40	0.016210	B	2.40	0.016210	-1.000000
11	11	K	1	-	0	0	E	123.30	0.594246	E	123.30	0.594246	E	127.21	0.613090	E	127.21	0.613090	-1.000000
12	12	F	1	-	0	0	E	137.59	0.616194	E	137.59	0.616194	E	152.31	0.682117	E	152.31	0.682117	-1.000000
13	13	I	H	-	0	0	E	62.99	0.331614	E	62.99	0.331614	E	62.75	0.330350	E	62.75	0.330350	269.821000
14	14	D	H	-	1	0	B	8.39	0.054000	B	8.39	0.054000	B	5.29	0.034048	B	5.29	0.034048	269.821000
15	15	R	H	-	0	0	B	42.25	0.169502	B	42.25	0.169502	E	38.36	0.153896	E	38.36	0.153896	269.821000
16	16	A	H	-	0	0	E	45.29	0.389089	E	45.29	0.389089	E	41.14	0.353436	E	41.14	0.353436	269.821000
17	17	C	H	-	3	0	B	16.00	0.113090	B	16.00	0.113090	E	12.13	0.085736	E	12.13	0.085736	269.821000
18	18	H	H	-	0	0	B	29.27	0.147448	B	29.27	0.147448	E	11.37	0.057277	E	11.37	0.057277	269.821000
19	19	W	H	-	0	0	E	83.13	0.313202	E	83.13	0.313202	E	65.21	0.245686	E	65.21	0.245686	269.821000
20	20	T	H	-	0	0	E	71.12	0.480346	E	71.12	0.480346	E	67.17	0.453667	E	67.17	0.453667	269.821000
21	21	V	H	-	1	0	B	16.32	0.100592	B	16.32	0.100592	B	3.11	0.019169	B	3.11	0.019169	269.821000
22	22	V	H	-	0	0	E	59.16	0.364645	E	59.16	0.364645	E	25.43	0.156743	E	25.43	0.156743	269.821000
23	23	I	H	-	0	0	E	111.71	0.588102	E	111.71	0.588102	E	116.51	0.613372	E	116.51	0.613372	269.821000
24	24	C	H	-	2	0	B	17.78	0.125671	B	17.78	0.125671	E	11.48	0.081142	E	11.48	0.081142	269.821000
25	25	F	H	-	1	0	B	32.14	0.143938	B	32.14	0.143938	B	8.83	0.039545	B	8.83	0.039545	269.821000
26	26	F	H	-	0	0	E	125.49	0.562005	E	125.49	0.562005	E	129.26	0.578888	E	129.26	0.578888	269.821000
27	27	L	H	-	0	0	E	40.64	0.205263	E	40.64	0.205263	E	36.66	0.185161	E	36.66	0.185161	269.821000
28	28	V	H	-	2	0	B	20.15	0.124199	B	20.15	0.124199	B	5.13	0.031620	B	5.13	0.031620	269.821000
29	29	A	H	-	1	0	B	12.90	0.110825	B	12.90	0.110825	B	4.26	0.036598	B	4.26	0.036598	269.821000
30	30	L	H	-	0	0	E	49.37	0.249356	E	49.37	0.249356	E	39.57	0.199859	E	39.57	0.199859	269.821000
31	31	S	H	-	0	0	B	2.58	0.020528	B	2.58	0.020528	B	0.00	0.000000	B	0.00	0.000000	269.821000
32	32	G	H	-	0	0	E	20.10	0.239542	E	20.10	0.239542	E	12.27	0.146228	E	12.27	0.146228	269.821000
33	33	I	H	-	0	0	B	26.24	0.138142	B	18.34	0.096552	E	17.50	0.092130	E	11.00	0.057910	269.821000
34	34	S	2	-	0	0	B	6.04	0.048059	B	4.61	0.036680	B	0.89	0.007081	B	0.00	0.000000	-1.000000
35	35	F	2	-	0	0	E	103.59	0.463926	B	32.37	0.144968	E	93.98	0.420888	B	9.07	0.040620	-1.000000
36	36	F	2	-	0	0	E	87.99	0.394062	B	14.63	0.065520	E	79.93	0.357965	B	3.35	0.015003	-1.000000
37	37	F	2	-	0	0	E	99.11	0.443862	B	38.02	0.170272	E	109.45	0.490170	E	27.55	0.123382	-1.000000
38	38	P	2	-	0	0	E	82.87	0.572307	B	22.32	0.154144	E	89.00	0.614641	E	12.24	0.084530	-1.000000
39	39	T	2	-	0	0	E	125.34	0.846549	E	90.62	0.612049	E	142.10	0.959746	E	75.60	0.510604	-1.000000
40	40	L	2	-	0	0	E	83.08	0.419617	E	83.08	0.419617	E	85.61	0.432396	E	85.61	0.432396	-1.000000
41	41	Q	2	-	0	0	E	118.49	0.626368	E	95.62	0.505471	E	129.75	0.685891	E	94.96	0.501982	-1.000000
42	42	W	2	-	0	0	E	201.84	0.760455	E	201.84	0.760455	E	216.84	0.816969	E	216.84	0.816969	-1.000000
43	43	L	2	-	0	0	B	25.59	0.129249	B	25.59	0.129249	E	15.04	0.075963	E	15.04	0.075963	-1.000000
44	44	T	2	-	0	0	B	27.12	0.183169	B	27.12	0.183169	E	10.52	0.071052	B	3.84	0.025935	-1.000000
45	45	Q	2	-	0	0	E	108.58	0.573981	E	108.58	0.573981	E	115.39	0.609980	E	115.39	0.609980	-1.000000
46	46	T	2	-	0	0	B	29.42	0.198703	B	29.42	0.198703	E	22.84	0.154262	E	22.84	0.154262	-1.000000
47	47	F	2	-	0	0	B	25.73	0.115231	B	25.73	0.115231	E	20.44	0.091540	E	20.44	0.091540	-1.000000
48	48	G	2	-	0	0	E	49.22	0.586581	E	49.22	0.586581	E	53.19	0.633893	E	53.19	0.633893	-1.000000
49	49	T	2	-	0	0	E	68.02	0.459408	E	68.02	0.459408	E	72.48	0.489531	E	72.48	0.489531	-1.000000
50	50	P	2	-	0	0	E	63.82	0.440746	E	44.46	0.307044	E	52.19	0.360428	E	30.15	0.208218	-1.000000
51	51	Q	2	-	0	0	E	134.71	0.712111	E	57.28	0.302796	E	149.29	0.789184	E	37.90	0.200349	-1.000000
52	52	M	2	-	0	0	E	87.61	0.416101	E	87.61	0.416101	E	91.17	0.433009	E	91.17	0.433009	-1.000000
53	53	G	2	-	0	0	B	4.98	0.059349	B	4.98	0.059349	B	0.00	0.000000	B	0.00	0.000000	-1.000000
54	54	R	2	-	0	0	E	128.18	0.514242	B	28.44	0.114098	E	116.01	0.465418	B	7.05	0.028284	-1.000000
55	55	I	2	-	0	0	E	66.81	0.351724	E	53.91	0.283812	E	59.74	0.314504	E	41.45	0.218215	-1.000000
56	56	L	2	-	0	0	E	50.29	0.254003	E	50.29	0.254003	E	49.37	0.249356	E	49.37	0.249356	-1.000000
57	57	H	2	-	0	0	B	30.70	0.154652	B	30.70	0.154652	E	10.39	0.052340	E	10.39	0.052340	-1.000000
58	58	P	H	-	0	0	B	26.72	0.184530	B	26.72	0.184530	E	9.70	0.066989	E	9.70	0.066989	123.149000
59	59	F	H	-	0	0	E	91.36	0.409154	E	91.36	0.409154	E	89.74	0.401899	E	89.74	0.401899	123.149000
60	60	F	H	-	2	0	E	63.08	0.282503	E	63.08	0.282503	E	63.22	0.283130	E	63.22	0.283130	123.149000
61	61	G	H	-	1	0	E	20.58	0.245263	E	20.58	0.245263	E	7.90	0.094148	E	7.90	0.094148	123.149000
62	62	I	H	-	0	0	E	59.77	0.314662	E	59.77	0.314662	E	53.83	0.283390	E	53.83	0.283390	123.149000
63	63	A	H	-	0	0	E	47.02	0.403952	E	47.02	0.403952	E	39.48	0.339175	E	39.48	0.339175	123.149000
64	64	I	H	-	2	0	B	3.80	0.020005	B	3.80	0.020005	B	0.00	0.000000	B	0.00	0.000000	123.149000
65	65	F	H	-	2	0	B	33.95	0.152044	B	33.95	0.152044	E	29.16	0.130593	E	29.16	0.130593	123.149000
66	66	V	H	-	0	0	E	94.31	0.581299	E	94.31	0.581299	E	101.58	0.626109	E	101.58	0.626109	123.149000
67	67	A	H	-	2	0	B	17.17	0.147509	B	17.17	0.147509	E	11.62	0.099828	E	11.62	0.099828	123.149000
68	68	L	H	-	1	0	B	12.66	0.063943	B	12.66	0.063943	B	3.95	0.019951	B	3.95	0.019951	123.149000
69	69	M	H	-	0	0	E	61.94	0.294182	E	61.94	0.294182	E	53.27	0.253004	E	53.27	0.253004	123.149000
70	70	F	H	-	1	0	E	68.35	0.306104	E	68.35	0.306104	E	65.37	0.292758	E	65.37	0.292758	123.149000
71	71	M	H	-	1	0	B	18.86	0.089575	B	18.86	0.089575	B	10.47	0.049727	B	10.47	0.049727	123.149000
72	72	F	H	-	1	0	E	54.36	0.243450	E	54.36	0.243450	E	53.23	0.238390	E	53.23	0.238390	123.149000
73	73	V	H	-	0	0	E	101.26	0.624137	E	101.26	0.624137	E	104.80	0.645957	E	104.80	0.645957	123.149000
74	74	R	H	-	1	0	E	113.02	0.453422	E	113.02	0.453422	E	100.78	0.404317	E	100.78	0.404317	123.149000
75	75	F	H	-	0	0	B	34.38	0.153970	B	34.38	0.153970	E	15.11	0.067670	E	15.11	0.067670	123.149000
76	76	V	H	-	0	0	B	14.17	0.087340	B	14.17	0.087340	E	8.77	0.054056	E	8.77	0.054056	123.149000
77	77	H	H	-	0	0	E	145.43	0.732608	E	145.43	0.732608	E	158.50	0.798448	E	158.50	0.798448	123.149000
78	78	H	1	-	0	0	E	85.72	0.431817	E	85.72	0.431817	E	81.36	0.409853	E	81.36	0.409853	-1.000000
79	79	N	1	-	0	0	B	4.67	0.027654	B	4.67	0.027654	B	1.49	0.008823	B	1.49	0.008823	-1.000000
80	80	I	1	-	0	0	E	83.38	0.438958	E	83.38	0.438958	E	84.14	0.442959	E	84.14	0.442959	-1.000000
81	81	P	1	-	0	0	E	90.33	0.623826	E	90.33	0.623826	E	85.91	0.593301	E	85.91	0.593301	-1.000000
82	82	D	1	-	0	0	E	56.59	0.364227	E	56.59	0.364227	E	51.34	0.330437	E	51.34	0.330437	-1.000000
83	83	K	1	-	0	0	E	171.65	0.827269	E	171.65	0.827269	E	199.39	0.960962	E	199.39	0.960962	-1.000000
84	84	K	1	-	0	0	E	95.32	0.459396	E	95.32	0.459396	E	102.02	0.491686	E	102.02	0.491686	-1.000000
85	85	D	1	-	0	0	B	14.88	0.095771	B	14.88	0.095771	B	0.62	0.003990	B	0.62	0.003990	-1.000000
86	86	I	1	-	0	0	E	78.47	0.413109	E	78.47	0.413109	E	74.68	0.393156	E	74.68	0.393156	-1.000000
87	87	P	1	-	0	0	E	44.14	0.304834	E	44.14	0.304834	E	40.78	0.281630	E	40.78	0.281630	-1.000000
88	88	W	1	-	0	0	B	17.10	0.064426	B	17.10	0.064426	B	4.07	0.015334	B	4.07	0.015334	-1.000000
89	89	L	1	-	0	0	E	73.32	0.370322	E	73.32	0.370322	E	65.06	0.328602	E	65.06	0.328602	-1.000000
90	90	L	1	-	0	0	E	128.37	0.648366	E	128.37	0.648366	E	139.52	0.704682	E	139.52	0.704682	-1.000000
91	91	N	1	-	0	0	E	54.37	0.321964	E	54.37	0.321964	E	55.96	0.331379	E	55.96	0.331379	-1.000000
92	92	I	1	-	0	0	E	73.68	0.387892	E	73.68	0.387892	E	72.75	0.382996	E	72.75	0.382996	-1.000000
93	93	V	1	-	0	0	E	101.33	0.624569	E	101.33	0.624569	E	105.20	0.648422	E	105.20	0.648422	-1.000000
94	94	E	1	-	0	0	E	64.56	0.344946	E	64.56	0.344946	E	63.66	0.340137	E	63.66	0.340137	-1.000000
95	95	V	1	-	0	0	B	6.89	0.042468	B	6.86	0.042283	B	0.62	0.003821	B	0.62	0.003821	-1.000000
96	96	L	1	-	0	0	E	94.10	0.475277	E	59.35	0.299763	E	94.48	0.477196	E	54.39	0.274711	-1.000000
97	97	K	1	-	0	0	E	136.95	0.660032	E	104.32	0.502771	E	153.46	0.739602	E	107.95	0.520266	-1.000000
98	98	G	1	-	0	0	E	32.93	0.392444	E	17.97	0.214158	E	18.07	0.215350	B	2.18	0.025980	-1.000000
99	99	N	1	-	0	0	E	38.88	0.230236	E	38.88	0.230236	E	37.61	0.222716	E	30.53	0.180790	-1.000000
100	100	E	1	-	0	0	B	19.79	0.105738	B	17.07	0.091205	B	1.20	0.006412	B	0.22	0.001175	-1.000000
101	101	H	1	-	0	0	E	69.21	0.348647	E	69.21	0.348647	E	63.70	0.320891	E	57.94	0.291874	-1.000000
102	102	K	1	-	0	0	E	151.91	0.732132	E	151.91	0.732132	E	173.25	0.834980	E	166.56	0.802737	-1.000000
103	103	V	1	-	0	0	E	39.92	0.246055	E	39.92	0.246055	E	38.29	0.236008	E	38.29	0.236008	-1.000000
104	104	A	1	-	0	0	B	14.89	0.127921	B	14.89	0.127921	E	8.31	0.071392	E	8.31	0.071392	-1.000000
105	105	D	1	-	0	0	E	76.25	0.490764	E	76.25	0.490764	E	60.07	0.386625	E	60.07	0.386625	-1.000000
106	106	V	1	-	0	0	B	1.66	0.010232	B	1.66	0.010232	B	0.00	0.000000	B	0.00	0.000000	-1.000000
107	107	G	1	-	0	0	B	10.95	0.130497	B	10.95	0.130497	B	1.81	0.021571	B	1.81	0.021571	-1.000000
108	108	K	1	-	0	0	E	43.85	0.211335	E	43.85	0.211335	E	33.09	0.159478	E	33.09	0.159478	-1.000000
109	109	Y	1	-	0	0	B	30.06	0.126144	B	30.06	0.126144	E	14.85	0.062316	E	14.85	0.062316	-1.000000
110	110	N	1	-	0	0	B	22.72	0.134541	B	22.72	0.134541	B	7.20	0.042636	B	7.20	0.042636	-1.000000
111	111	A	1	-	0	0	B	4.26	0.036598	B	4.26	0.036598	B	0.44	0.003780	B	0.44	0.003780	-1.000000
112	112	G	H	-	0	0	E	17.18	0.204743	E	17.18	0.204743	E	10.11	0.120486	E	10.11	0.120486	279.437000
113	113	Q	H	-	0	0	E	70.64	0.373421	E	70.64	0.373421	E	31.83	0.168261	E	31.83	0.168261	279.437000
114	114	K	H	-	0	0	B	17.92	0.086366	B	17.92	0.086366	B	4.40	0.021206	B	4.40	0.021206	279.437000
115	115	M	H	-	0	0	E	101.07	0.480028	E	101.07	0.480028	E	91.98	0.436856	E	91.98	0.436856	279.437000
116	116	M	H	-	1	0	B	33.26	0.157967	B	33.26	0.157967	E	17.82	0.084635	E	17.82	0.084635	279.437000
117	117	F	H	-	0	0	B	20.93	0.093735	B	20.93	0.093735	E	13.33	0.059698	E	13.33	0.059698	279.437000
118	118	W	H	-	0	0	E	96.58	0.363876	E	96.58	0.363876	E	91.78	0.345792	E	91.78	0.345792	279.437000
119	119	S	H	-	0	0	E	46.76	0.372056	E	46.76	0.372056	E	42.14	0.335296	E	42.14	0.335296	279.437000
120	120	I	H	-	0	0	B	22.05	0.116083	B	22.05	0.116083	E	10.79	0.056804	E	10.79	0.056804	279.437000
121	121	M	H	-	1	0	B	16.20	0.076941	B	16.20	0.076941	B	7.15	0.033959	B	7.15	0.033959	279.437000
122	122	S	H	-	0	0	E	52.57	0.418285	E	52.57	0.418285	E	49.13	0.390913	E	49.13	0.390913	279.437000
123	123	M	H	-	2	0	B	32.77	0.155640	B	32.77	0.155640	E	29.91	0.142057	E	29.91	0.142057	279.437000
124	124	I	H	-	2	0	B	11.70	0.061595	B	11.70	0.061595	B	0.60	0.003159	B	0.60	0.003159	279.437000
125	125	F	H	-	0	0	E	116.62	0.522280	E	116.62	0.522280	E	125.31	0.561198	E	125.31	0.561198	279.437000
126	126	V	H	-	1	0	E	44.54	0.274532	E	44.54	0.274532	E	39.87	0.245747	E	39.87	0.245747	279.437000
127	127	L	H	-	2	0	B	22.41	0.113188	B	22.41	0.113188	B	6.63	0.033487	B	6.63	0.033487	279.437000
128	128	L	H	-	1	0	E	43.72	0.220819	E	43.72	0.220819	E	33.72	0.170312	E	33.72	0.170312	279.437000
129	129	V	H	-	0	0	E	64.79	0.399347	E	64.79	0.399347	E	62.20	0.383383	E	62.20	0.383383	279.437000
130	130	T	H	-	1	0	B	10.09	0.068148	B	10.09	0.068148	B	5.91	0.039916	B	5.91	0.039916	279.437000
131	131	G	H	-	1	0	B	14.84	0.176856	B	14.84	0.176856	B	3.03	0.036110	B	3.03	0.036110	279.437000
132	132	V	2	-	0	0	E	43.21	0.266334	E	43.21	0.266334	E	36.39	0.224297	E	36.39	0.224297	-1.000000
133	133	I	2	-	0	0	B	18.53	0.097552	B	18.53	0.097552	E	12.76	0.067176	E	12.76	0.067176	-1.000000
134	134	I	2	-	0	0	E	42.00	0.221111	B	27.81	0.146407	E	33.76	0.177731	E	12.28	0.064649	-1.000000
135	135	W	2	-	0	0	B	26.28	0.099013	B	26.28	0.099013	B	10.05	0.037865	B	10.05	0.037865	-1.000000
136	136	R	2	-	0	0	E	127.24	0.510471	B	34.92	0.140095	E	114.61	0.459801	E	16.33	0.065514	-1.000000
137	137	P	2	-	0	0	E	83.35	0.575622	E	76.85	0.530732	E	82.64	0.570718	E	41.93	0.289572	-1.000000
138	138	Y	2	-	0	0	E	104.11	0.436886	E	104.11	0.436886	E	102.36	0.429543	E	102.36	0.429543	-1.000000
139	139	F	2	-	0	0	E	76.46	0.342425	E	76.46	0.342425	E	80.18	0.359085	E	80.18	0.359085	-1.000000
140	140	A	2	-	0	0	B	1.60	0.013746	B	1.60	0.013746	B	0.01	0.000086	B	0.01	0.000086	-1.000000
141	141	Q	2	-	0	0	E	107.18	0.566580	E	107.18	0.566580	E	113.87	0.601945	E	113.87	0.601945	-1.000000
142	142	Y	2	-	0	0	E	158.57	0.665422	E	158.57	0.665422	E	178.34	0.748384	E	178.34	0.748384	-1.000000
143	143	F	2	-	0	0	E	70.36	0.315106	E	70.36	0.315106	E	65.16	0.291818	E	65.16	0.291818	-1.000000
144	144	P	2	-	0	0	E	82.36	0.568785	E	82.36	0.568785	E	92.91	0.641644	E	92.91	0.641644	-1.000000
145	145	M	2	-	0	0	E	111.07	0.527523	E	55.33	0.262788	E	115.56	0.548848	E	44.02	0.209071	-1.000000
146	146	Q	2	-	0	0	E	88.28	0.466670	E	69.80	0.368980	E	93.69	0.495269	E	71.28	0.376804	-1.000000
147	147	V	2	-	0	0	E	53.14	0.327539	E	53.14	0.327539	E	52.94	0.326307	E	52.94	0.326307	-1.000000
148	148	V	2	-	0	0	B	5.85	0.036058	B	2.88	0.017751	B	0.12	0.000740	B	0.00	0.000000	-1.000000
149	149	R	2	-	0	0	E	137.35	0.551031	B	30.40	0.121961	E	148.28	0.594881	E	21.66	0.086897	-1.000000
150	150	Y	2	-	0	0	E	126.73	0.531809	E	111.86	0.469408	E	133.00	0.558120	E	117.16	0.491649	-1.000000
151	151	S	2	-	0	0	B	4.64	0.036919	B	4.64	0.036919	B	2.30	0.018300	B	2.30	0.018300	-1.000000
152	152	L	2	-	0	0	E	96.39	0.486843	B	7.05	0.035608	E	100.61	0.508157	B	0.52	0.002626	-1.000000
153	153	L	2	-	0	0	E	124.31	0.627860	B	30.37	0.153392	E	134.12	0.677408	E	23.16	0.116976	-1.000000
154	154	I	2	-	0	0	E	78.16	0.411477	E	78.16	0.411477	E	79.31	0.417531	E	79.31	0.417531	-1.000000
155	155	H	H	-	2	0	B	36.07	0.181704	B	36.07	0.181704	E	16.64	0.083824	E	12.99	0.065438	173.451000
156	156	A	H	-	0	0	E	38.49	0.330670	B	16.70	0.143471	E	29.91	0.256959	E	9.76	0.083849	173.451000
157	157	A	H	-	0	0	E	45.09	0.387371	E	26.81	0.230326	E	41.05	0.352663	E	21.31	0.183076	173.451000
158	158	A	H	-	3	0	B	3.85	0.033076	B	3.85	0.033076	B	1.05	0.009021	B	1.05	0.009021	173.451000
159	159	G	H	-	1	0	B	16.60	0.197831	B	16.60	0.197831	E	9.25	0.110237	E	9.25	0.110237	173.451000
160	160	I	H	-	0	0	E	39.53	0.208107	B	14.48	0.076231	E	26.22	0.138036	B	6.61	0.034799	173.451000
161	161	I	H	-	1	0	E	93.76	0.493604	E	93.76	0.493604	E	93.54	0.492445	E	93.51	0.492287	173.451000
162	162	L	H	-	0	0	B	8.26	0.041719	B	8.26	0.041719	B	0.35	0.001768	B	0.35	0.001768	173.451000
163	163	I	H	-	1	0	B	32.96	0.173519	B	25.12	0.132245	E	13.90	0.073177	E	9.80	0.051593	173.451000
164	164	H	H	-	0	0	E	101.95	0.513576	B	31.29	0.157624	E	107.92	0.543650	E	24.26	0.122210	173.451000
165	165	A	H	-	0	0	B	12.68	0.108935	B	12.68	0.108935	E	6.87	0.059021	E	6.87	0.059021	173.451000
166	166	I	H	-	0	0	B	30.86	0.162464	B	30.86	0.162464	B	4.51	0.023743	B	4.51	0.023743	173.451000
167	167	L	H	-	0	0	E	96.47	0.487247	B	27.08	0.136775	E	98.71	0.498561	E	17.40	0.087883	173.451000
168	168	I	H	-	0	0	E	97.51	0.513346	E	64.85	0.341406	E	96.78	0.509503	E	62.23	0.327613	173.451000
169	169	H	H	-	1	0	E	67.32	0.339126	E	67.32	0.339126	E	28.69	0.144527	E	28.69	0.144527	173.451000
170	170	M	H	-	0	0	E	105.47	0.500926	E	105.47	0.500926	E	92.41	0.438898	E	92.15	0.437663	173.451000
171	171	Y	H	-	0	0	E	125.89	0.528284	B	25.11	0.105371	E	129.31	0.542635	E	15.85	0.066513	173.451000
172	172	M	H	-	0	0	E	61.93	0.294134	E	60.62	0.287913	E	25.23	0.119829	E	24.47	0.116219	173.451000
173	173	A	H	-	0	0	E	31.72	0.272509	E	31.72	0.272509	E	11.72	0.100687	E	11.72	0.100687	173.451000
174	174	F	H	-	0	0	E	124.20	0.556227	E	103.61	0.464015	E	134.13	0.600699	E	108.22	0.484661	173.451000
175	175	W	H	-	0	0	E	76.35	0.287657	B	5.51	0.020760	E	57.64	0.217165	B	0.82	0.003089	173.451000
176	176	V	1	-	0	0	E	36.51	0.225037	B	28.69	0.176837	E	10.08	0.062130	E	8.33	0.051344	-1.000000
177	177	K	1	-	0	0	E	125.90	0.606776	E	44.87	0.216251	E	133.73	0.644513	E	39.78	0.191720	-1.000000
178	178	G	1	-	0	0	E	42.69	0.508759	E	27.90	0.332499	E	31.93	0.380527	E	11.02	0.131331	-1.000000
179	179	S	1	-	0	0	B	24.75	0.196929	B	24.75	0.196929	E	11.68	0.092934	E	11.68	0.092934	-1.000000
180	180	I	1	-	0	0	E	68.80	0.362201	E	68.80	0.362201	E	52.50	0.276389	E	52.50	0.276389	-1.000000
181	181	K	1	-	0	0	E	117.60	0.566774	E	117.60	0.566774	E	123.82	0.596752	E	123.82	0.596752	-1.000000
182	182	G	1	-	0	0	B	3.63	0.043261	B	3.63	0.043261	B	0.36	0.004290	B	0.36	0.004290	-1.000000
183	183	M	1	-	0	0	B	34.53	0.163999	B	34.53	0.163999	E	20.62	0.097934	E	20.62	0.097934	-1.000000
184	184	I	1	-	0	0	E	82.73	0.435536	E	82.73	0.435536	E	84.62	0.445486	E	84.62	0.445486	-1.000000
185	185	E	1	-	0	0	E	105.14	0.561765	E	105.14	0.561765	E	106.78	0.570528	E	106.78	0.570528	-1.000000
186	186	G	1	-	0	0	B	1.94	0.023120	B	1.94	0.023120	B	0.11	0.001311	B	0.11	0.001311	-1.000000
187	187	K	1	-	0	0	E	100.53	0.484505	E	100.53	0.484505	E	103.07	0.496747	E	103.07	0.496747	-1.000000
188	188	V	1	-	0	0	B	2.98	0.018368	B	2.98	0.018368	B	0.00	0.000000	B	0.00	0.000000	-1.000000
189	189	S	1	-	0	0	E	26.97	0.214593	B	15.58	0.123966	E	15.71	0.125000	B	5.85	0.046547	-1.000000
190	190	R	1	-	0	0	B	24.14	0.096847	B	24.14	0.096847	E	15.63	0.062706	E	15.63	0.062706	-1.000000
191	191	R	1	-	0	0	E	188.50	0.756238	E	121.53	0.487563	E	208.70	0.837278	E	123.27	0.494544	-1.000000
192	192	W	1	-	0	0	B	30.83	0.116156	B	10.70	0.040313	B	12.59	0.047434	B	0.98	0.003692	-1.000000
193	193	A	1	-	0	0	B	0.00	0.000000	B	0.00	0.000000	B	0.00	0.000000	B	0.00	0.000000	-1.000000
194	194	K	1	-	0	0	E	111.10	0.535447	E	111.10	0.535447	E	110.62	0.533134	E	110.62	0.533134	-1.000000
195	195	K	1	-	0	0	E	92.64	0.446479	B	29.41	0.141742	E	88.35	0.425804	E	13.15	0.063377	-1.000000
196	196	H	1	-	0	0	B	30.42	0.153242	B	3.96	0.019949	E	11.43	0.057579	B	0.00	0.000000	-1.000000
197	197	H	1	-	0	0	B	7.10	0.035766	B	7.10	0.035766	B	0.29	0.001461	B	0.29	0.001461	-1.000000
198	198	P	1	-	0	0	E	31.04	0.214365	E	31.04	0.214365	E	22.04	0.152210	E	22.04	0.152210	-1.000000
199	199	R	1	-	0	0	E	72.83	0.292185	E	72.83	0.292185	E	55.41	0.222298	E	55.41	0.222298	-1.000000
200	200	W	1	-	0	0	B	20.70	0.077990	B	20.70	0.077990	B	11.94	0.044985	B	11.94	0.044985	-1.000000
201	201	Y	1	-	0	0	B	8.18	0.034326	B	8.18	0.034326	B	0.71	0.002979	B	0.71	0.002979	-1.000000
202	202	R	1	-	0	0	E	126.67	0.508184	E	126.67	0.508184	E	117.52	0.471476	E	117.52	0.471476	-1.000000
203	203	E	1	-	0	0	E	98.70	0.527356	E	98.70	0.527356	E	95.15	0.508389	E	95.15	0.508389	-1.000000
204	204	I	1	-	0	0	E	51.13	0.269176	E	51.13	0.269176	E	44.49	0.234220	E	44.49	0.234220	-1.000000
205	205	E	1	-	0	0	E	61.85	0.330466	E	61.85	0.330466	E	48.28	0.257961	E	48.28	0.257961	-1.000000
206	206	K	1	-	0	0	E	111.65	0.538098	E	111.65	0.538098	E	115.82	0.558196	E	115.82	0.558196	-1.000000
207	207	A	1	-	0	0	E	61.01	0.524141	E	61.01	0.524141	E	60.48	0.519588	E	60.48	0.519588	-1.000000
208	208	E	1	-	0	0	E	56.07	0.299583	E	56.07	0.299583	E	43.35	0.231620	E	43.35	0.231620	-1.000000
209	209	A	1	-	0	0	E	57.35	0.492698	E	57.35	0.492698	E	54.90	0.471649	E	54.90	0.471649	-1.000000
210	210	K	1	-	0	0	E	110.93	0.534628	E	110.93	0.534628	E	119.62	0.576510	E	119.62	0.576510	-1.000000
211	211	K	1	-	0	0	E	125.48	0.604752	E	125.48	0.604752	E	136.38	0.657285	E	136.38	0.657285	-1.000000
212	212	E	1	-	0	0	E	96.22	0.514106	E	96.22	0.514106	E	96.74	0.516884	E	96.74	0.516884	-1.000000
213	213	S	1	-	0	0	E	74.71	0.594446	E	74.71	0.594446	E	74.05	0.589195	E	74.05	0.589195	-1.000000
214	214	E	1	-	0	0	E	111.66	0.596602	E	111.66	0.596602	E	122.21	0.652971	E	122.21	0.652971	-1.000000
215	215	E	1	-	0	0	E	129.55	0.692189	E	129.55	0.692189	E	148.03	0.790928	E	148.03	0.790928	-1.000000
216	216	G	1	-	0	0	E	57.83	0.689191	E	57.83	0.689191	E	62.59	0.745918	E	62.59	0.745918	-1.000000
217	217	I	1	-	0	0	E	188.16	0.990576	E	188.16	0.990576	E	213.27	1.000000	E	213.27	1.000000	-1.000000
