# Supplementary material for: Lipid exposure prediction enhances the inference of rotational angles of transmembrane helices
Source: BMC Bioinformatics. 2013 Oct 11;14:304. doi: 10.1186/1471-2105-14-304 (PMC3854514; doi:10.1186/1471-2105-14-304)
Supplement: Additional file 7: Dataset S3 — The representative 110 multi-spanning protein chains used in this work. [file 1471-2105-14-304-S7.zip › S_Dataset_3_experiment/TMexpoDataset/1lnqA.profile]

SeqIndex	PDBIndex	AA	Topo	MissingData	IntraChainCTNum	InterChainCTNum	Class14_Chain	ASA14_Chain	RSA14_Chain	Class14_Complete	ASA14_Complete	RSA14_Complete	Class20_Chain	ASA20_Chain	RSA20_Chain	Class20_Complete	ASA20_Complete	RSA20_Complete	RotationalAngleChain360MGC
1	1	M	U	R	0	0	-	-1.00	-1.000000	-	-1.00	-1.000000	-	-1.00	-1.000000	-	-1.00	-1.000000	-1.000000
2	2	V	U	R	0	0	-	-1.00	-1.000000	-	-1.00	-1.000000	-	-1.00	-1.000000	-	-1.00	-1.000000	-1.000000
3	3	L	U	R	0	0	-	-1.00	-1.000000	-	-1.00	-1.000000	-	-1.00	-1.000000	-	-1.00	-1.000000	-1.000000
4	4	V	U	R	0	0	-	-1.00	-1.000000	-	-1.00	-1.000000	-	-1.00	-1.000000	-	-1.00	-1.000000	-1.000000
5	5	I	U	R	0	0	-	-1.00	-1.000000	-	-1.00	-1.000000	-	-1.00	-1.000000	-	-1.00	-1.000000	-1.000000
6	6	E	U	R	0	0	-	-1.00	-1.000000	-	-1.00	-1.000000	-	-1.00	-1.000000	-	-1.00	-1.000000	-1.000000
7	7	I	U	R	0	0	-	-1.00	-1.000000	-	-1.00	-1.000000	-	-1.00	-1.000000	-	-1.00	-1.000000	-1.000000
8	8	I	U	R	0	0	-	-1.00	-1.000000	-	-1.00	-1.000000	-	-1.00	-1.000000	-	-1.00	-1.000000	-1.000000
9	9	R	U	R	0	0	-	-1.00	-1.000000	-	-1.00	-1.000000	-	-1.00	-1.000000	-	-1.00	-1.000000	-1.000000
10	10	K	U	R	0	0	-	-1.00	-1.000000	-	-1.00	-1.000000	-	-1.00	-1.000000	-	-1.00	-1.000000	-1.000000
11	11	H	U	R	0	0	-	-1.00	-1.000000	-	-1.00	-1.000000	-	-1.00	-1.000000	-	-1.00	-1.000000	-1.000000
12	12	L	U	R	0	0	-	-1.00	-1.000000	-	-1.00	-1.000000	-	-1.00	-1.000000	-	-1.00	-1.000000	-1.000000
13	13	P	U	R	0	0	-	-1.00	-1.000000	-	-1.00	-1.000000	-	-1.00	-1.000000	-	-1.00	-1.000000	-1.000000
14	14	R	U	R	0	0	-	-1.00	-1.000000	-	-1.00	-1.000000	-	-1.00	-1.000000	-	-1.00	-1.000000	-1.000000
15	15	V	U	R	0	0	-	-1.00	-1.000000	-	-1.00	-1.000000	-	-1.00	-1.000000	-	-1.00	-1.000000	-1.000000
16	16	L	U	R	0	0	-	-1.00	-1.000000	-	-1.00	-1.000000	-	-1.00	-1.000000	-	-1.00	-1.000000	-1.000000
17	17	K	U	R	0	0	-	-1.00	-1.000000	-	-1.00	-1.000000	-	-1.00	-1.000000	-	-1.00	-1.000000	-1.000000
18	18	V	U	R	0	0	-	-1.00	-1.000000	-	-1.00	-1.000000	-	-1.00	-1.000000	-	-1.00	-1.000000	-1.000000
19	19	P	2	A	0	0	E	126.21	0.871616	E	111.35	0.768992	E	149.58	1.000000	E	108.03	0.746064	-1.000000
20	20	A	2	-	0	0	E	102.28	0.878694	E	98.78	0.848625	E	108.88	0.935395	E	90.55	0.777921	-1.000000
21	21	T	2	A	0	0	E	89.61	0.605228	E	89.61	0.605228	E	99.64	0.672970	E	99.64	0.672970	-1.000000
22	22	R	H	A	0	0	E	67.10	0.269197	E	67.10	0.269197	E	71.74	0.287812	E	71.74	0.287812	330.957000
23	23	I	H	A	0	0	E	59.75	0.314556	E	59.75	0.314556	E	56.33	0.296552	E	56.33	0.296552	330.957000
24	24	L	H	A	0	0	E	53.11	0.268246	E	53.11	0.268246	E	38.53	0.194606	E	38.53	0.194606	330.957000
25	25	L	H	A	0	0	E	62.57	0.316026	E	62.57	0.316026	E	67.01	0.338451	E	67.01	0.338451	330.957000
26	26	L	H	A	0	0	E	66.63	0.336532	E	66.63	0.336532	E	73.31	0.370271	E	73.31	0.370271	330.957000
27	27	V	H	A	2	0	B	20.70	0.127589	B	20.70	0.127589	E	8.36	0.051529	E	8.36	0.051529	330.957000
28	28	L	H	A	0	0	E	57.92	0.292540	E	57.92	0.292540	E	63.49	0.320673	E	63.49	0.320673	330.957000
29	29	A	H	-	0	0	E	53.85	0.462629	E	53.85	0.462629	E	59.05	0.507302	E	59.05	0.507302	330.957000
30	30	V	H	A	0	0	E	34.09	0.210121	E	34.09	0.210121	E	19.37	0.119391	E	19.37	0.119391	330.957000
31	31	I	H	A	0	0	E	47.36	0.249329	E	47.36	0.249329	E	30.55	0.160832	E	30.55	0.160832	330.957000
32	32	I	H	A	0	0	E	74.84	0.393998	E	74.84	0.393998	E	82.06	0.432008	E	82.06	0.432008	330.957000
33	33	Y	H	A	0	0	E	73.93	0.310239	E	73.93	0.310239	E	78.54	0.329585	E	78.54	0.329585	330.957000
34	34	G	H	-	0	0	E	27.88	0.332261	E	27.88	0.332261	E	5.03	0.059945	E	5.03	0.059945	330.957000
35	35	T	H	A	0	0	B	5.00	0.033770	B	5.00	0.033770	B	2.02	0.013643	B	2.02	0.013643	330.957000
36	36	A	H	-	0	0	E	54.84	0.471134	E	54.84	0.471134	E	54.91	0.471735	E	54.91	0.471735	330.957000
37	37	G	H	-	0	0	E	25.84	0.307949	E	25.84	0.307949	E	15.48	0.184483	E	15.48	0.184483	330.957000
38	38	F	H	A	0	0	B	28.63	0.128219	B	28.63	0.128219	E	18.10	0.081061	E	18.10	0.081061	330.957000
39	39	H	1	A	0	0	B	28.13	0.141706	B	28.13	0.141706	E	20.39	0.102715	E	20.39	0.102715	-1.000000
40	40	F	1	A	0	0	E	86.02	0.385239	E	86.02	0.385239	E	101.28	0.453581	E	101.28	0.453581	-1.000000
41	41	I	1	A	0	0	E	42.02	0.221216	E	42.02	0.221216	E	32.93	0.173361	E	32.93	0.173361	-1.000000
42	42	E	1	A	0	0	E	58.35	0.311765	E	58.35	0.311765	E	35.41	0.189196	E	35.41	0.189196	-1.000000
43	43	G	1	-	0	0	E	65.03	0.774997	E	65.03	0.774997	E	73.95	0.881301	E	73.95	0.881301	-1.000000
44	44	E	1	A	0	0	E	92.33	0.493321	E	92.33	0.493321	E	109.06	0.582710	E	109.06	0.582710	-1.000000
45	45	S	1	A	0	0	E	42.08	0.334819	E	42.08	0.334819	E	38.45	0.305936	E	38.45	0.305936	-1.000000
46	46	W	1	A	0	0	E	96.95	0.365270	E	96.95	0.365270	E	113.63	0.428114	E	113.63	0.428114	-1.000000
47	47	T	L	A	0	0	E	99.21	0.670066	E	96.86	0.654194	E	111.90	0.755775	E	95.52	0.645144	-1.000000
48	48	V	L	A	0	0	E	59.81	0.368651	E	57.09	0.351886	E	60.90	0.375370	E	44.61	0.274963	-1.000000
49	49	S	L	A	0	0	B	11.06	0.088001	B	11.06	0.088001	B	6.04	0.048059	B	6.04	0.048059	-1.000000
50	50	L	L	A	0	0	E	60.51	0.305621	E	60.51	0.305621	E	59.40	0.300015	E	59.40	0.300015	-1.000000
51	51	Y	L	A	0	0	E	60.51	0.253924	B	41.37	0.173605	E	56.29	0.236215	E	17.13	0.071884	-1.000000
52	52	W	L	A	0	0	B	34.37	0.129493	B	34.37	0.129493	B	9.54	0.035943	B	9.54	0.035943	-1.000000
53	53	T	L	A	0	0	B	13.51	0.091247	B	13.51	0.091247	B	1.69	0.011414	B	1.69	0.011414	-1.000000
54	54	F	L	A	0	0	E	65.49	0.293296	E	45.48	0.203681	E	63.97	0.286488	E	28.58	0.127995	-1.000000
55	55	V	L	A	0	0	E	41.29	0.254500	E	41.24	0.254191	E	26.08	0.160750	E	20.77	0.128020	-1.000000
56	56	T	L	A	0	0	E	54.73	0.369647	E	49.50	0.334324	E	38.78	0.261921	E	25.45	0.171890	-1.000000
57	57	I	L	A	0	0	B	31.33	0.164938	B	31.33	0.164938	E	11.38	0.059911	E	11.38	0.059911	-1.000000
58	58	A	L	-	0	0	E	69.48	0.596907	E	35.82	0.307732	E	74.76	0.642268	E	18.29	0.157131	-1.000000
59	59	T	L	A	0	0	E	98.03	0.662096	B	27.88	0.188302	E	115.31	0.778806	E	25.62	0.173038	-1.000000
60	60	V	L	A	0	0	E	68.64	0.423077	B	15.41	0.094983	E	73.03	0.450136	B	7.47	0.046043	-1.000000
61	61	G	L	-	0	0	E	61.60	0.734120	B	9.53	0.113574	E	63.10	0.751996	B	3.40	0.040520	-1.000000
62	62	Y	L	A	0	0	E	100.62	0.422241	B	24.24	0.101721	E	111.42	0.467562	B	9.25	0.038817	-1.000000
63	63	G	1	-	0	0	E	59.80	0.712668	E	42.32	0.504350	E	55.47	0.661065	E	38.19	0.455130	-1.000000
64	64	D	1	A	0	0	E	109.28	0.703353	E	83.64	0.538328	E	103.74	0.667696	E	63.70	0.409989	-1.000000
65	65	Y	1	A	0	0	E	72.96	0.306169	E	70.86	0.297356	E	44.84	0.188166	E	41.40	0.173731	-1.000000
66	66	S	1	A	0	0	E	97.48	0.775621	E	47.90	0.381127	E	104.66	0.832750	E	35.72	0.284214	-1.000000
67	67	P	1	A	0	0	E	43.58	0.300967	E	43.58	0.300967	E	27.03	0.186671	E	26.89	0.185704	-1.000000
68	68	S	1	A	0	0	E	94.77	0.754058	E	94.77	0.754058	E	102.49	0.815484	E	98.83	0.786362	-1.000000
69	69	T	1	A	0	0	E	50.15	0.338714	E	50.15	0.338714	E	48.59	0.328178	E	48.59	0.328178	-1.000000
70	70	P	1	A	0	0	E	85.26	0.588812	E	85.26	0.588812	E	100.71	0.695511	E	80.88	0.558564	-1.000000
71	71	L	1	A	0	0	E	78.98	0.398909	E	78.98	0.398909	E	86.51	0.436941	E	86.51	0.436941	-1.000000
72	72	G	H	-	0	0	B	7.54	0.089858	B	7.54	0.089858	B	2.58	0.030747	B	2.58	0.030747	132.893000
73	73	M	H	A	0	0	E	48.63	0.230967	B	32.41	0.153930	E	49.84	0.236713	E	12.73	0.060461	132.893000
74	74	Y	H	A	0	0	E	71.72	0.300965	E	71.72	0.300965	E	81.17	0.340621	E	81.17	0.340621	132.893000
75	75	F	H	A	0	0	B	43.71	0.195754	B	43.71	0.195754	E	26.83	0.120158	E	26.83	0.120158	132.893000
76	76	T	H	A	0	0	E	37.12	0.250709	E	37.12	0.250709	E	27.63	0.186614	E	27.21	0.183777	132.893000
77	77	V	H	A	0	0	E	57.15	0.352256	E	54.56	0.336292	E	61.40	0.378452	E	46.17	0.284578	132.893000
78	78	T	H	A	0	0	E	55.36	0.373902	E	55.36	0.373902	E	51.26	0.346211	E	51.26	0.346211	132.893000
79	79	L	H	A	0	0	B	22.95	0.115915	B	22.95	0.115915	B	5.26	0.026567	B	5.26	0.026567	132.893000
80	80	I	H	A	0	0	E	76.95	0.405107	E	52.56	0.276704	E	82.34	0.433482	E	31.61	0.166412	132.893000
81	81	V	H	A	0	0	E	83.38	0.513930	E	78.63	0.484652	E	95.18	0.586662	E	77.13	0.475407	132.893000
82	82	L	H	A	0	0	E	45.73	0.230971	E	45.73	0.230971	E	32.81	0.165715	E	32.81	0.165715	132.893000
83	83	G	H	-	0	0	B	9.61	0.114527	B	9.61	0.114527	E	5.67	0.067572	E	5.67	0.067572	132.893000
84	84	I	H	A	0	0	E	62.26	0.327770	E	46.91	0.246960	E	67.21	0.353830	E	28.88	0.152040	132.893000
85	85	G	H	-	1	0	E	45.13	0.537838	E	45.13	0.537838	E	43.99	0.524252	E	39.41	0.469670	132.893000
86	86	T	H	A	1	0	B	27.03	0.182561	B	27.03	0.182561	E	14.54	0.098203	E	14.54	0.098203	132.893000
87	87	F	H	A	0	0	E	57.68	0.258319	E	57.40	0.257065	E	52.29	0.234180	E	44.89	0.201039	132.893000
88	88	A	H	-	0	0	E	79.55	0.683419	E	79.55	0.683419	E	85.56	0.735052	E	75.08	0.645017	132.893000
89	89	V	H	A	0	0	E	35.14	0.216593	E	35.14	0.216593	E	21.93	0.135170	E	21.93	0.135170	132.893000
90	90	A	H	-	0	0	E	61.82	0.531100	E	61.82	0.531100	E	60.44	0.519244	E	48.17	0.413832	132.893000
91	91	V	H	A	0	0	E	56.44	0.347880	E	44.51	0.274347	E	59.39	0.366063	E	31.90	0.196622	132.893000
92	92	E	H	A	0	0	E	75.83	0.405161	E	75.83	0.405161	E	82.26	0.439517	E	82.26	0.439517	132.893000
93	93	R	H	A	0	0	E	51.50	0.206612	E	51.50	0.206612	E	32.97	0.132272	E	32.97	0.132272	132.893000
94	94	L	H	A	0	0	E	68.11	0.344007	E	62.35	0.314915	E	71.91	0.363200	E	42.30	0.213647	132.893000
95	95	L	H	A	0	0	E	80.91	0.408657	E	80.91	0.408657	E	91.31	0.461185	E	91.31	0.461185	132.893000
96	96	E	2	A	0	0	E	81.12	0.433426	E	81.12	0.433426	E	96.60	0.516136	E	96.60	0.516136	-1.000000
97	97	F	2	A	0	0	E	94.30	0.422321	E	94.30	0.422321	E	110.89	0.496619	E	110.89	0.496619	-1.000000
98	98	L	2	A	0	0	E	125.52	0.633971	E	125.52	0.633971	E	150.98	0.762564	E	150.98	0.762564	-1.000000
99	99	I	U	R	0	0	-	-1.00	-1.000000	-	-1.00	-1.000000	-	-1.00	-1.000000	-	-1.00	-1.000000	-1.000000
100	100	N	U	R	0	0	-	-1.00	-1.000000	-	-1.00	-1.000000	-	-1.00	-1.000000	-	-1.00	-1.000000	-1.000000
101	101	R	U	R	0	0	-	-1.00	-1.000000	-	-1.00	-1.000000	-	-1.00	-1.000000	-	-1.00	-1.000000	-1.000000
102	102	E	U	R	0	0	-	-1.00	-1.000000	-	-1.00	-1.000000	-	-1.00	-1.000000	-	-1.00	-1.000000	-1.000000
103	103	Q	U	R	0	0	-	-1.00	-1.000000	-	-1.00	-1.000000	-	-1.00	-1.000000	-	-1.00	-1.000000	-1.000000
104	104	M	U	R	0	0	-	-1.00	-1.000000	-	-1.00	-1.000000	-	-1.00	-1.000000	-	-1.00	-1.000000	-1.000000
105	105	K	U	R	0	0	-	-1.00	-1.000000	-	-1.00	-1.000000	-	-1.00	-1.000000	-	-1.00	-1.000000	-1.000000
106	106	L	U	R	0	0	-	-1.00	-1.000000	-	-1.00	-1.000000	-	-1.00	-1.000000	-	-1.00	-1.000000	-1.000000
107	107	M	U	R	0	0	-	-1.00	-1.000000	-	-1.00	-1.000000	-	-1.00	-1.000000	-	-1.00	-1.000000	-1.000000
108	108	G	U	R	0	0	-	-1.00	-1.000000	-	-1.00	-1.000000	-	-1.00	-1.000000	-	-1.00	-1.000000	-1.000000
109	109	L	U	R	0	0	-	-1.00	-1.000000	-	-1.00	-1.000000	-	-1.00	-1.000000	-	-1.00	-1.000000	-1.000000
110	110	I	U	R	0	0	-	-1.00	-1.000000	-	-1.00	-1.000000	-	-1.00	-1.000000	-	-1.00	-1.000000	-1.000000
111	111	D	U	R	0	0	-	-1.00	-1.000000	-	-1.00	-1.000000	-	-1.00	-1.000000	-	-1.00	-1.000000	-1.000000
112	112	V	U	R	0	0	-	-1.00	-1.000000	-	-1.00	-1.000000	-	-1.00	-1.000000	-	-1.00	-1.000000	-1.000000
113	113	A	U	R	0	0	-	-1.00	-1.000000	-	-1.00	-1.000000	-	-1.00	-1.000000	-	-1.00	-1.000000	-1.000000
114	114	K	U	R	0	0	-	-1.00	-1.000000	-	-1.00	-1.000000	-	-1.00	-1.000000	-	-1.00	-1.000000	-1.000000
115	115	S	U	R	0	0	-	-1.00	-1.000000	-	-1.00	-1.000000	-	-1.00	-1.000000	-	-1.00	-1.000000	-1.000000
116	116	R	2	-	0	0	E	262.16	1.000000	E	262.16	1.000000	E	292.60	1.000000	E	292.60	1.000000	-1.000000
117	117	H	2	-	0	0	B	26.33	0.132638	B	26.33	0.132638	E	17.25	0.086897	E	17.25	0.086897	-1.000000
118	118	V	2	-	0	0	B	13.21	0.081423	B	4.19	0.025826	B	3.14	0.019354	B	0.00	0.000000	-1.000000
119	119	V	2	-	0	0	B	0.00	0.000000	B	0.00	0.000000	B	0.00	0.000000	B	0.00	0.000000	-1.000000
120	120	I	2	-	0	0	B	0.02	0.000105	B	0.02	0.000105	B	0.00	0.000000	B	0.00	0.000000	-1.000000
121	121	C	2	-	0	0	B	0.05	0.000353	B	0.05	0.000353	B	0.00	0.000000	B	0.00	0.000000	-1.000000
122	122	G	2	-	0	0	B	5.46	0.065070	B	5.46	0.065070	B	2.74	0.032654	B	2.74	0.032654	-1.000000
123	123	W	2	-	0	0	B	52.99	0.199646	B	52.99	0.199646	E	40.34	0.151986	E	40.34	0.151986	-1.000000
124	124	S	2	-	0	0	E	37.26	0.296467	E	37.26	0.296467	E	26.06	0.207352	E	23.84	0.189688	-1.000000
125	125	E	2	-	0	0	E	124.30	0.664138	E	38.58	0.206134	E	136.07	0.727025	E	18.50	0.098846	-1.000000
126	126	S	2	-	0	0	E	46.19	0.367521	B	1.88	0.014959	E	33.34	0.265277	B	0.00	0.000000	-1.000000
127	127	T	2	-	0	0	B	2.01	0.013576	B	0.10	0.000675	B	0.00	0.000000	B	0.00	0.000000	-1.000000
128	128	L	2	-	0	0	B	18.11	0.091469	B	18.11	0.091469	B	4.22	0.021314	B	1.48	0.007475	-1.000000
129	129	E	2	-	0	0	E	86.22	0.460675	B	5.41	0.028906	E	90.70	0.484612	B	0.00	0.000000	-1.000000
130	130	C	2	-	0	0	E	36.54	0.258270	B	0.00	0.000000	E	32.32	0.228442	B	0.00	0.000000	-1.000000
131	131	L	2	-	0	0	B	0.77	0.003889	B	0.77	0.003889	B	0.00	0.000000	B	0.00	0.000000	-1.000000
132	132	R	2	-	0	0	E	142.37	0.571171	E	98.76	0.396213	E	142.06	0.569927	E	73.98	0.296799	-1.000000
133	133	E	2	-	0	0	E	100.42	0.536546	E	53.37	0.285157	E	89.56	0.478521	E	37.09	0.198173	-1.000000
134	134	L	2	-	0	0	E	50.05	0.252791	B	20.18	0.101924	E	41.71	0.210667	E	12.86	0.064953	-1.000000
135	135	R	2	-	0	0	E	162.08	0.650245	E	162.08	0.650245	E	168.89	0.677566	E	168.89	0.677566	-1.000000
136	136	G	2	-	0	0	E	81.48	0.971040	E	81.48	0.971040	E	95.72	1.000000	E	95.72	1.000000	-1.000000
137	137	S	2	-	0	0	E	57.89	0.460614	E	57.89	0.460614	E	43.34	0.344844	E	43.34	0.344844	-1.000000
138	138	E	2	-	0	0	E	97.43	0.520571	E	97.43	0.520571	E	104.57	0.558720	E	104.57	0.558720	-1.000000
139	139	V	2	-	0	0	B	1.02	0.006287	B	1.02	0.006287	B	0.00	0.000000	B	0.00	0.000000	-1.000000
140	140	F	2	-	0	0	E	45.61	0.204264	E	45.61	0.204264	E	44.55	0.199516	E	44.55	0.199516	-1.000000
141	141	V	2	-	0	0	B	0.00	0.000000	B	0.00	0.000000	B	0.00	0.000000	B	0.00	0.000000	-1.000000
142	142	L	2	-	0	0	B	0.00	0.000000	B	0.00	0.000000	B	0.00	0.000000	B	0.00	0.000000	-1.000000
143	143	A	2	-	0	0	B	5.90	0.050687	B	5.90	0.050687	B	2.58	0.022165	B	2.58	0.022165	-1.000000
144	144	E	2	-	0	0	E	105.56	0.564009	E	105.56	0.564009	E	102.04	0.545202	E	102.04	0.545202	-1.000000
145	145	D	2	-	0	0	E	68.67	0.441977	E	68.67	0.441977	E	74.70	0.480788	E	74.70	0.480788	-1.000000
146	146	E	2	-	0	0	E	75.22	0.401902	E	75.22	0.401902	E	68.78	0.367493	E	68.78	0.367493	-1.000000
147	147	N	2	-	0	0	E	125.15	0.741103	E	125.15	0.741103	E	131.76	0.780245	E	131.76	0.780245	-1.000000
148	148	V	2	-	0	0	B	23.85	0.147004	B	23.85	0.147004	E	18.68	0.115138	E	18.68	0.115138	-1.000000
149	149	R	2	-	0	0	E	89.80	0.360266	E	89.80	0.360266	E	96.04	0.385300	E	96.04	0.385300	-1.000000
150	150	K	2	-	0	0	E	159.81	0.770206	E	159.81	0.770206	E	165.73	0.798737	E	165.73	0.798737	-1.000000
151	151	K	2	-	0	0	E	91.51	0.441033	E	71.74	0.345752	E	83.48	0.402333	E	42.64	0.205504	-1.000000
152	152	V	2	-	0	0	B	0.00	0.000000	B	0.00	0.000000	B	0.00	0.000000	B	0.00	0.000000	-1.000000
153	153	L	2	-	0	0	E	96.03	0.485024	E	83.54	0.421941	E	98.52	0.497601	E	58.35	0.294712	-1.000000
154	154	R	2	-	0	0	E	181.26	0.727192	E	175.16	0.702720	E	198.95	0.798163	E	163.84	0.657306	-1.000000
155	155	S	2	-	0	0	B	20.22	0.160885	B	20.22	0.160885	E	8.62	0.068587	E	8.62	0.068587	-1.000000
156	156	G	2	-	0	0	E	38.81	0.462519	E	38.81	0.462519	E	35.14	0.418782	E	35.14	0.418782	-1.000000
157	157	A	2	-	0	0	B	6.56	0.056357	B	6.56	0.056357	B	1.99	0.017096	B	1.99	0.017096	-1.000000
158	158	N	2	-	0	0	E	60.01	0.355362	E	53.77	0.318411	E	59.72	0.353645	E	39.80	0.235684	-1.000000
159	159	F	2	-	0	0	B	20.73	0.092839	B	20.73	0.092839	E	16.27	0.072865	E	16.27	0.072865	-1.000000
160	160	V	2	-	0	0	B	20.36	0.125493	B	20.36	0.125493	E	14.97	0.092271	E	14.97	0.092271	-1.000000
161	161	H	2	-	0	0	E	74.73	0.376455	E	74.73	0.376455	E	73.91	0.372324	E	73.91	0.372324	-1.000000
162	162	G	2	-	0	0	B	6.68	0.079609	B	6.68	0.079609	B	3.31	0.039447	B	3.31	0.039447	-1.000000
163	163	D	2	-	0	0	B	21.60	0.139023	B	21.60	0.139023	E	11.88	0.076463	E	10.10	0.065006	-1.000000
164	164	P	2	-	0	0	B	4.80	0.033149	B	4.80	0.033149	B	0.68	0.004696	B	0.68	0.004696	-1.000000
165	165	T	2	-	0	0	B	26.29	0.177563	B	16.88	0.114008	E	16.33	0.110293	B	7.38	0.049845	-1.000000
166	166	R	2	-	0	0	E	146.41	0.587379	E	70.88	0.284362	E	165.03	0.662080	E	35.04	0.140576	-1.000000
167	167	V	2	-	0	0	E	38.68	0.238412	B	27.56	0.169872	E	31.64	0.195020	E	17.09	0.105338	-1.000000
168	168	S	2	-	0	0	E	63.88	0.508275	E	63.33	0.503899	E	65.40	0.520369	E	50.93	0.405236	-1.000000
169	169	D	2	-	0	0	B	16.55	0.106520	B	16.55	0.106520	E	12.09	0.077814	E	12.09	0.077814	-1.000000
170	170	L	2	-	0	0	B	0.01	0.000051	B	0.01	0.000051	B	0.00	0.000000	B	0.00	0.000000	-1.000000
171	171	E	2	-	0	0	E	75.07	0.401101	E	75.07	0.401101	E	73.15	0.390842	E	73.15	0.390842	-1.000000
172	172	K	2	-	0	0	E	131.07	0.631693	E	131.07	0.631693	E	144.11	0.694539	E	144.11	0.694539	-1.000000
173	173	A	2	-	0	0	B	2.99	0.025687	B	2.99	0.025687	B	0.07	0.000601	B	0.07	0.000601	-1.000000
174	174	N	2	-	0	0	E	74.91	0.443596	E	74.91	0.443596	E	79.90	0.473145	E	79.90	0.473145	-1.000000
175	175	V	2	-	0	0	B	0.00	0.000000	B	0.00	0.000000	B	0.00	0.000000	B	0.00	0.000000	-1.000000
176	176	R	2	-	0	0	E	136.06	0.545856	E	136.06	0.545856	E	143.11	0.574139	E	143.11	0.574139	-1.000000
177	177	G	2	-	0	0	E	40.22	0.479323	E	40.22	0.479323	E	40.16	0.478608	E	40.16	0.478608	-1.000000
178	178	A	2	-	0	0	B	6.66	0.057216	B	6.66	0.057216	B	4.62	0.039691	B	4.62	0.039691	-1.000000
179	179	R	2	-	0	0	E	174.90	0.701677	E	138.12	0.554120	E	172.55	0.692249	E	122.92	0.493140	-1.000000
180	180	A	2	-	0	0	B	13.67	0.117440	B	0.26	0.002234	E	6.44	0.055326	B	0.00	0.000000	-1.000000
181	181	V	2	-	0	0	B	0.00	0.000000	B	0.00	0.000000	B	0.00	0.000000	B	0.00	0.000000	-1.000000
182	182	I	2	-	0	0	B	31.58	0.166254	B	0.09	0.000474	E	13.20	0.069492	B	0.00	0.000000	-1.000000
183	183	V	2	-	0	0	B	0.28	0.001726	B	0.03	0.000185	B	0.00	0.000000	B	0.00	0.000000	-1.000000
184	184	D	2	-	0	0	B	5.48	0.035271	B	3.01	0.019373	B	0.00	0.000000	B	0.00	0.000000	-1.000000
185	185	L	2	-	0	0	B	16.33	0.082479	B	16.33	0.082479	B	5.97	0.030153	B	5.97	0.030153	-1.000000
186	186	E	2	-	0	0	E	164.18	0.877217	E	164.18	0.877217	E	179.39	0.958485	E	179.39	0.958485	-1.000000
187	187	S	2	-	0	0	E	43.80	0.348504	E	43.80	0.348504	E	45.88	0.365054	E	44.91	0.357336	-1.000000
188	188	D	2	-	0	0	B	9.46	0.060887	B	7.85	0.050525	B	3.11	0.020017	B	3.11	0.020017	-1.000000
189	189	S	2	-	0	0	E	83.03	0.660646	B	14.34	0.114099	E	89.93	0.715547	E	6.47	0.051480	-1.000000
190	190	E	2	-	0	0	E	67.68	0.361616	E	54.91	0.293385	E	58.63	0.313261	E	43.44	0.232101	-1.000000
191	191	T	2	-	0	0	B	0.83	0.005606	B	0.83	0.005606	B	0.00	0.000000	B	0.00	0.000000	-1.000000
192	192	I	2	-	0	0	B	36.92	0.194367	B	0.00	0.000000	E	30.81	0.162201	B	0.00	0.000000	-1.000000
193	193	H	2	-	0	0	E	99.96	0.503551	B	1.42	0.007153	E	105.69	0.532417	B	0.23	0.001159	-1.000000
194	194	C	2	-	0	0	B	0.00	0.000000	B	0.00	0.000000	B	0.00	0.000000	B	0.00	0.000000	-1.000000
195	195	I	2	-	0	0	B	0.00	0.000000	B	0.00	0.000000	B	0.00	0.000000	B	0.00	0.000000	-1.000000
196	196	L	2	-	0	0	E	94.09	0.475226	B	8.91	0.045002	E	97.32	0.491540	B	3.83	0.019344	-1.000000
197	197	G	2	-	0	0	B	6.35	0.075676	B	0.10	0.001192	B	1.17	0.013944	B	0.00	0.000000	-1.000000
198	198	I	2	-	0	0	B	0.00	0.000000	B	0.00	0.000000	B	0.00	0.000000	B	0.00	0.000000	-1.000000
199	199	R	2	-	0	0	E	51.28	0.205729	B	46.37	0.186031	E	43.74	0.175479	E	36.67	0.147115	-1.000000
200	200	K	2	-	0	0	E	158.99	0.766254	E	75.21	0.362475	E	178.29	0.859270	E	69.01	0.332594	-1.000000
201	201	I	2	-	0	0	B	25.52	0.134351	B	25.52	0.134351	E	20.16	0.106133	E	20.16	0.106133	-1.000000
202	202	D	2	-	0	0	E	39.71	0.255583	E	39.71	0.255583	E	38.38	0.247023	E	38.38	0.247023	-1.000000
203	203	E	2	-	0	0	E	141.39	0.755450	E	141.39	0.755450	E	158.15	0.844999	E	158.15	0.844999	-1.000000
204	204	S	2	-	0	0	E	95.15	0.757081	E	95.15	0.757081	E	107.69	0.856859	E	107.69	0.856859	-1.000000
205	205	V	2	-	0	0	B	9.45	0.058247	B	9.45	0.058247	B	5.79	0.035688	B	5.79	0.035688	-1.000000
206	206	R	2	-	0	0	E	115.66	0.464013	E	57.04	0.228837	E	105.98	0.425179	E	36.54	0.146594	-1.000000
207	207	I	2	-	0	0	B	0.00	0.000000	B	0.00	0.000000	B	0.00	0.000000	B	0.00	0.000000	-1.000000
208	208	I	2	-	0	0	E	38.79	0.204212	B	0.06	0.000316	E	31.13	0.163885	B	0.00	0.000000	-1.000000
209	209	A	2	-	0	0	B	2.42	0.020790	B	0.15	0.001289	B	0.17	0.001460	B	0.00	0.000000	-1.000000
210	210	E	2	-	0	0	B	19.22	0.102693	B	3.92	0.020945	B	4.80	0.025647	B	0.09	0.000481	-1.000000
211	211	A	2	-	0	0	B	0.38	0.003265	B	0.38	0.003265	B	0.00	0.000000	B	0.00	0.000000	-1.000000
212	212	E	2	-	0	0	E	44.52	0.237871	E	40.97	0.218904	E	25.74	0.137529	E	22.58	0.120645	-1.000000
213	213	R	2	-	0	0	E	165.25	0.662962	E	110.88	0.444837	E	185.07	0.742478	E	113.79	0.456511	-1.000000
214	214	Y	2	-	0	0	E	145.67	0.611288	E	97.83	0.410533	E	151.18	0.634410	E	88.58	0.371716	-1.000000
215	215	E	2	-	0	0	E	137.73	0.735894	E	66.15	0.353441	E	149.90	0.800919	E	31.71	0.169427	-1.000000
216	216	N	2	-	0	0	E	36.31	0.215017	B	12.46	0.073785	E	30.11	0.178303	B	2.21	0.013087	-1.000000
217	217	I	2	-	0	0	B	27.56	0.145091	B	23.78	0.125191	E	18.04	0.094972	E	12.07	0.063543	-1.000000
218	218	E	2	-	0	0	E	123.78	0.661359	E	89.51	0.478254	E	135.41	0.723499	E	92.93	0.496527	-1.000000
219	219	Q	2	-	0	0	E	66.27	0.350320	B	0.53	0.002802	E	67.04	0.354390	B	0.00	0.000000	-1.000000
220	220	L	2	-	0	0	B	0.00	0.000000	B	0.00	0.000000	B	0.00	0.000000	B	0.00	0.000000	-1.000000
221	221	R	2	-	0	0	E	123.73	0.496389	E	123.73	0.496389	E	124.19	0.498235	E	118.13	0.473923	-1.000000
222	222	M	2	-	0	0	E	143.01	0.679221	E	76.01	0.361007	E	158.91	0.754738	E	76.13	0.361577	-1.000000
223	223	A	2	-	0	0	B	9.69	0.083247	B	2.99	0.025687	B	4.11	0.035309	B	0.40	0.003436	-1.000000
224	224	G	2	-	0	0	B	11.48	0.136813	B	11.48	0.136813	E	8.65	0.103087	E	8.65	0.103087	-1.000000
225	225	A	2	-	0	0	B	5.98	0.051375	B	5.98	0.051375	B	4.29	0.036856	B	4.29	0.036856	-1.000000
226	226	D	2	-	0	0	E	67.92	0.437150	E	67.92	0.437150	E	55.96	0.360172	E	55.30	0.355925	-1.000000
227	227	Q	2	-	0	0	E	77.31	0.408680	B	14.75	0.077972	E	78.13	0.413015	B	2.81	0.014854	-1.000000
228	228	V	2	-	0	0	B	18.16	0.111933	B	5.09	0.031373	E	13.70	0.084443	B	0.15	0.000925	-1.000000
229	229	I	2	-	0	0	E	83.16	0.437799	B	0.00	0.000000	E	80.85	0.425638	B	0.00	0.000000	-1.000000
230	230	S	2	-	0	0	B	12.26	0.097549	B	1.17	0.009309	B	6.07	0.048297	B	0.00	0.000000	-1.000000
231	231	P	2	-	0	0	E	38.11	0.263191	B	0.08	0.000552	E	31.56	0.217956	B	0.00	0.000000	-1.000000
232	232	F	2	-	0	0	E	125.59	0.562452	B	33.90	0.151821	E	129.85	0.581531	E	21.28	0.095302	-1.000000
233	233	V	2	-	0	0	B	29.64	0.182692	B	6.24	0.038462	E	16.43	0.101270	B	0.29	0.001787	-1.000000
234	234	I	2	-	0	0	E	82.60	0.434851	B	1.65	0.008686	E	68.26	0.359358	B	0.00	0.000000	-1.000000
235	235	S	2	-	0	0	E	41.74	0.332113	B	0.00	0.000000	E	38.03	0.302594	B	0.00	0.000000	-1.000000
236	236	G	2	-	0	0	E	31.71	0.377905	B	0.00	0.000000	E	30.85	0.367656	B	0.00	0.000000	-1.000000
237	237	R	2	-	0	0	E	143.62	0.576186	B	41.97	0.168378	E	144.55	0.579917	E	20.17	0.080920	-1.000000
238	238	L	2	-	0	0	B	27.55	0.139148	B	0.00	0.000000	E	14.36	0.072529	B	0.00	0.000000	-1.000000
239	239	M	2	-	0	0	E	123.98	0.588839	B	0.76	0.003610	E	141.59	0.672477	B	0.00	0.000000	-1.000000
240	240	S	2	-	0	0	E	71.33	0.567553	B	12.00	0.095481	E	74.97	0.596515	E	8.51	0.067712	-1.000000
241	241	R	2	-	0	0	E	135.13	0.542125	E	55.44	0.222418	E	148.13	0.594279	E	34.66	0.139052	-1.000000
242	242	S	2	-	0	0	E	43.93	0.349539	B	0.00	0.000000	E	44.35	0.352880	B	0.00	0.000000	-1.000000
243	243	I	2	-	0	0	E	151.48	0.797473	B	11.51	0.060595	E	175.79	0.925454	B	4.55	0.023954	-1.000000
244	244	D	2	-	0	0	E	93.27	0.600309	E	63.17	0.406578	E	100.22	0.645041	E	59.23	0.381219	-1.000000
245	245	D	2	-	0	0	E	80.04	0.515157	E	54.76	0.352449	E	89.01	0.572891	E	53.08	0.341636	-1.000000
246	246	G	2	-	0	0	E	20.60	0.245501	B	1.69	0.020141	E	16.01	0.190800	B	0.00	0.000000	-1.000000
247	247	Y	2	-	0	0	E	142.74	0.598993	B	4.43	0.018590	E	159.87	0.670877	B	0.16	0.000671	-1.000000
248	248	E	2	-	0	0	E	55.58	0.296965	B	5.25	0.028051	E	50.09	0.267632	B	0.78	0.004168	-1.000000
249	249	A	2	-	0	0	B	14.45	0.124141	B	0.00	0.000000	E	9.70	0.083333	B	0.00	0.000000	-1.000000
250	250	M	2	-	0	0	E	103.86	0.493280	B	38.93	0.184897	E	106.73	0.506910	E	21.17	0.100546	-1.000000
251	251	F	2	-	0	0	E	94.76	0.424381	B	0.76	0.003404	E	89.08	0.398943	B	0.00	0.000000	-1.000000
252	252	V	2	-	0	0	E	51.45	0.317123	B	2.44	0.015039	E	40.64	0.250493	B	0.00	0.000000	-1.000000
253	253	Q	2	-	0	0	E	128.52	0.679389	B	32.87	0.173759	E	140.22	0.741238	E	13.29	0.070254	-1.000000
254	254	D	2	-	0	0	E	90.71	0.583832	E	75.43	0.485486	E	71.25	0.458583	E	45.65	0.293815	-1.000000
255	255	V	2	-	0	0	B	25.67	0.158222	B	13.06	0.080498	E	9.30	0.057322	B	0.00	0.000000	-1.000000
256	256	L	2	-	0	0	E	124.91	0.630890	B	2.93	0.014799	E	118.56	0.598818	B	0.00	0.000000	-1.000000
257	257	A	2	-	0	0	E	40.18	0.345189	B	20.85	0.179124	E	34.20	0.293814	E	8.74	0.075086	-1.000000
258	258	E	2	-	0	0	E	138.40	0.739474	E	134.65	0.719438	E	136.31	0.728307	E	120.22	0.642338	-1.000000
259	259	E	2	-	0	0	E	129.99	0.694539	E	129.99	0.694539	E	132.70	0.709019	E	126.29	0.674770	-1.000000
260	260	S	2	-	0	0	E	82.51	0.656509	E	74.57	0.593332	E	73.70	0.586410	E	61.08	0.485996	-1.000000
261	261	T	2	-	0	0	E	65.48	0.442253	E	65.48	0.442253	E	66.83	0.451371	E	66.83	0.451371	-1.000000
262	262	R	2	-	0	0	E	118.99	0.477373	B	43.33	0.173835	E	113.47	0.455227	E	30.28	0.121480	-1.000000
263	263	R	2	-	0	0	E	137.04	0.549787	E	133.59	0.535946	E	129.67	0.520220	E	119.33	0.478737	-1.000000
264	264	M	2	-	0	0	E	69.68	0.330943	B	6.74	0.032011	E	61.10	0.290192	B	0.35	0.001662	-1.000000
265	265	V	2	-	0	0	E	41.61	0.256472	E	41.61	0.256472	E	34.19	0.210737	E	33.80	0.208333	-1.000000
266	266	E	2	-	0	0	E	115.40	0.616585	B	35.37	0.188983	E	123.09	0.657673	E	25.65	0.137049	-1.000000
267	267	V	2	-	0	0	B	5.65	0.034825	B	5.65	0.034825	B	0.66	0.004068	B	0.66	0.004068	-1.000000
268	268	P	2	-	0	0	E	81.48	0.562707	E	81.48	0.562707	E	78.16	0.539779	E	78.16	0.539779	-1.000000
269	269	I	2	-	0	0	B	5.45	0.028692	B	5.45	0.028692	B	2.53	0.013319	B	2.53	0.013319	-1.000000
270	270	P	2	-	0	0	E	53.86	0.371961	E	53.86	0.371961	E	51.11	0.352970	E	51.11	0.352970	-1.000000
271	271	E	2	-	0	0	E	138.06	0.737658	E	138.06	0.737658	E	160.13	0.855578	E	160.13	0.855578	-1.000000
272	272	G	2	-	0	0	E	48.67	0.580026	E	48.67	0.580026	E	49.15	0.585747	E	49.15	0.585747	-1.000000
273	273	S	2	-	0	0	B	14.96	0.119032	B	14.96	0.119032	E	12.14	0.096595	E	12.14	0.096595	-1.000000
274	274	K	2	-	0	0	E	124.85	0.601716	E	124.85	0.601716	E	130.49	0.628898	E	130.49	0.628898	-1.000000
275	275	L	2	-	0	0	B	4.94	0.024951	B	4.94	0.024951	B	1.37	0.006920	B	1.37	0.006920	-1.000000
276	276	E	2	-	0	0	E	83.19	0.444486	E	83.19	0.444486	E	85.61	0.457416	E	85.61	0.457416	-1.000000
277	277	G	2	-	0	0	E	56.61	0.674651	E	56.61	0.674651	E	61.48	0.732690	E	61.48	0.732690	-1.000000
278	278	V	2	-	0	0	E	45.52	0.280572	E	45.52	0.280572	E	43.39	0.267443	E	43.39	0.267443	-1.000000
279	279	S	2	-	0	0	B	21.43	0.170512	B	21.43	0.170512	E	15.97	0.127069	E	15.97	0.127069	-1.000000
280	280	V	2	-	0	0	B	18.92	0.116617	B	10.71	0.066013	E	11.78	0.072608	B	0.14	0.000863	-1.000000
281	281	L	2	-	0	0	E	82.53	0.416839	E	72.06	0.363958	E	77.64	0.392141	E	55.37	0.279661	-1.000000
282	282	D	2	-	0	0	E	105.59	0.679604	E	105.59	0.679604	E	117.21	0.754393	E	117.21	0.754393	-1.000000
283	283	A	2	-	0	0	B	2.95	0.025344	B	2.95	0.025344	B	0.51	0.004381	B	0.51	0.004381	-1.000000
284	284	D	2	-	0	0	E	67.79	0.436313	E	48.84	0.314346	E	65.18	0.419515	E	35.92	0.231190	-1.000000
285	285	I	2	-	0	0	B	2.75	0.014477	B	2.75	0.014477	B	0.19	0.001000	B	0.19	0.001000	-1.000000
286	286	H	2	-	0	0	E	104.00	0.523903	E	56.27	0.283462	E	100.68	0.507178	B	1.82	0.009168	-1.000000
287	287	D	2	-	0	0	E	115.13	0.741005	E	61.10	0.393255	E	125.82	0.809809	E	30.56	0.196692	-1.000000
288	288	V	2	-	0	0	E	55.21	0.340298	E	55.21	0.340298	E	55.11	0.339682	E	55.11	0.339682	-1.000000
289	289	T	2	-	0	0	B	0.04	0.000270	B	0.04	0.000270	B	0.00	0.000000	B	0.00	0.000000	-1.000000
290	290	G	2	-	0	0	B	16.15	0.192468	B	9.40	0.112025	E	9.25	0.110237	B	0.00	0.000000	-1.000000
291	291	V	2	-	0	0	B	2.18	0.013437	B	2.18	0.013437	B	0.00	0.000000	B	0.00	0.000000	-1.000000
292	292	I	2	-	0	0	E	89.82	0.472861	B	6.35	0.033430	E	84.20	0.443275	B	0.14	0.000737	-1.000000
293	293	I	2	-	0	0	B	33.93	0.178626	B	11.13	0.058594	E	23.04	0.121295	B	0.10	0.000526	-1.000000
294	294	I	2	-	0	0	E	46.76	0.246170	B	0.00	0.000000	E	35.09	0.184733	B	0.00	0.000000	-1.000000
295	295	G	2	-	0	0	B	0.00	0.000000	B	0.00	0.000000	B	0.00	0.000000	B	0.00	0.000000	-1.000000
296	296	V	2	-	0	0	B	1.27	0.007828	B	1.27	0.007828	B	0.00	0.000000	B	0.00	0.000000	-1.000000
297	297	G	2	-	0	0	B	8.14	0.097009	B	0.33	0.003933	B	3.12	0.037183	B	0.00	0.000000	-1.000000
298	298	R	2	-	0	0	E	80.10	0.321351	E	80.10	0.321351	E	58.46	0.234534	E	58.46	0.234534	-1.000000
299	299	G	2	-	0	0	E	58.35	0.695388	E	47.25	0.563103	E	55.08	0.656418	E	45.44	0.541533	-1.000000
300	300	D	2	-	0	0	E	161.64	1.000000	E	137.50	0.884984	E	170.12	1.000000	E	139.50	0.897857	-1.000000
301	301	E	2	-	0	0	E	127.57	0.681609	E	117.76	0.629194	E	131.34	0.701753	E	124.99	0.667824	-1.000000
302	302	L	2	-	0	0	E	77.54	0.391636	B	16.35	0.082580	E	71.73	0.362291	B	7.45	0.037628	-1.000000
303	303	I	2	-	0	0	E	74.10	0.390103	E	64.37	0.338879	E	65.99	0.347407	E	48.73	0.256541	-1.000000
304	304	I	2	-	0	0	E	112.28	0.591103	B	6.05	0.031850	E	123.65	0.650961	B	0.00	0.000000	-1.000000
305	305	D	2	-	0	0	E	125.20	0.805818	B	1.80	0.011585	E	138.44	0.891034	B	0.00	0.000000	-1.000000
306	306	P	2	-	0	0	B	9.50	0.065608	B	5.89	0.040677	B	1.36	0.009392	B	0.00	0.000000	-1.000000
307	307	P	2	-	0	0	E	68.11	0.470373	E	46.14	0.318646	E	67.93	0.469130	E	40.90	0.282459	-1.000000
308	308	R	2	-	0	0	E	170.00	0.682019	E	141.77	0.568764	E	191.08	0.766589	E	107.80	0.432480	-1.000000
309	309	D	2	-	0	0	E	123.71	0.796228	E	123.71	0.796228	E	137.26	0.883440	E	137.26	0.883440	-1.000000
310	310	Y	2	-	0	0	B	23.15	0.097146	B	23.15	0.097146	E	16.21	0.068023	E	16.21	0.068023	-1.000000
311	311	S	2	-	0	0	E	52.50	0.417728	E	52.50	0.417728	E	46.22	0.367759	E	46.22	0.367759	-1.000000
312	312	F	2	-	0	0	B	1.56	0.006986	B	1.56	0.006986	B	0.00	0.000000	B	0.00	0.000000	-1.000000
313	313	R	2	-	0	0	E	141.09	0.566035	E	141.09	0.566035	E	157.75	0.632873	E	157.75	0.632873	-1.000000
314	314	A	2	-	0	0	E	29.35	0.252148	E	29.35	0.252148	E	24.58	0.211168	E	24.58	0.211168	-1.000000
315	315	G	2	-	0	0	E	63.26	0.753903	E	63.26	0.753903	E	61.42	0.731975	E	61.42	0.731975	-1.000000
316	316	D	2	-	0	0	B	0.80	0.005149	B	0.80	0.005149	B	0.00	0.000000	B	0.00	0.000000	-1.000000
317	317	I	2	-	0	0	E	65.89	0.346881	B	22.33	0.117557	E	53.70	0.282706	E	12.12	0.063806	-1.000000
318	318	I	2	-	0	0	B	0.43	0.002264	B	0.43	0.002264	B	0.00	0.000000	B	0.00	0.000000	-1.000000
319	319	L	2	-	0	0	B	32.98	0.166574	B	1.11	0.005606	E	22.31	0.112682	B	0.00	0.000000	-1.000000
320	320	G	2	-	0	0	B	0.82	0.009772	B	0.82	0.009772	B	0.00	0.000000	B	0.00	0.000000	-1.000000
321	321	I	2	-	0	0	B	14.37	0.075651	B	0.54	0.002843	B	3.96	0.020848	B	0.00	0.000000	-1.000000
322	322	G	2	-	0	0	B	2.79	0.033250	B	0.00	0.000000	B	0.04	0.000477	B	0.00	0.000000	-1.000000
323	323	K	2	-	0	0	E	65.30	0.314714	B	35.49	0.171044	E	62.90	0.303147	E	24.19	0.116584	-1.000000
324	324	P	2	-	0	0	E	67.55	0.466506	E	67.55	0.466506	E	62.65	0.432666	E	62.65	0.432666	-1.000000
325	325	E	2	-	0	0	E	122.77	0.655963	E	122.77	0.655963	E	124.97	0.667717	E	124.97	0.667717	-1.000000
326	326	E	2	-	0	0	B	11.35	0.060643	B	10.23	0.054659	B	4.14	0.022120	B	0.78	0.004168	-1.000000
327	327	I	2	-	0	0	B	16.63	0.087549	B	16.63	0.087549	E	9.64	0.050750	E	9.64	0.050750	-1.000000
328	328	E	2	-	0	0	E	117.42	0.627378	E	117.42	0.627378	E	129.00	0.689250	E	129.00	0.689250	-1.000000
329	329	R	2	-	0	0	E	129.15	0.518134	E	116.00	0.465378	E	129.32	0.518816	E	101.11	0.405641	-1.000000
330	330	L	2	-	0	0	B	0.72	0.003637	B	0.72	0.003637	B	0.00	0.000000	B	0.00	0.000000	-1.000000
331	331	K	2	-	0	0	E	104.40	0.503157	E	104.40	0.503157	E	106.28	0.512217	E	106.28	0.512217	-1.000000
332	332	N	2	-	0	0	E	85.77	0.507905	E	85.77	0.507905	E	88.38	0.523361	E	88.38	0.523361	-1.000000
333	333	Y	2	-	0	0	E	60.91	0.255602	E	60.91	0.255602	E	53.08	0.222744	E	53.08	0.222744	-1.000000
334	334	I	2	-	0	0	B	0.80	0.004212	B	0.80	0.004212	B	0.00	0.000000	B	0.00	0.000000	-1.000000
335	335	S	2	-	0	0	E	53.96	0.429344	E	53.96	0.429344	E	51.15	0.406986	E	51.15	0.406986	-1.000000
336	336	A	2	-	0	0	E	106.99	0.919158	E	106.99	0.919158	E	121.94	1.000000	E	121.94	1.000000	-1.000000
