# Supplementary material for: Lipid exposure prediction enhances the inference of rotational angles of transmembrane helices
Source: BMC Bioinformatics. 2013 Oct 11;14:304. doi: 10.1186/1471-2105-14-304 (PMC3854514; doi:10.1186/1471-2105-14-304)
Supplement: Additional file 7: Dataset S3 — The representative 110 multi-spanning protein chains used in this work. [file 1471-2105-14-304-S7.zip › S_Dataset_3_experiment/TMexpoDataset/1orqC.profile]

SeqIndex	PDBIndex	AA	Topo	MissingData	IntraChainCTNum	InterChainCTNum	Class14_Chain	ASA14_Chain	RSA14_Chain	Class14_Complete	ASA14_Complete	RSA14_Complete	Class20_Chain	ASA20_Chain	RSA20_Chain	Class20_Complete	ASA20_Complete	RSA20_Complete	RotationalAngleChain360MGC
1	18	I	2	-	0	0	E	111.83	0.588734	E	111.83	0.588734	E	114.64	0.603527	E	114.64	0.603527	-1.000000
2	19	G	2	-	0	0	E	91.35	1.000000	E	91.35	1.000000	E	110.11	1.000000	E	110.11	1.000000	-1.000000
3	20	D	2	-	0	0	E	85.90	0.552874	E	85.90	0.552874	E	94.19	0.606230	E	94.19	0.606230	-1.000000
4	21	V	H	-	0	0	E	149.93	0.924125	E	149.93	0.924125	E	177.32	1.000000	E	177.32	1.000000	72.964000
5	22	M	H	-	0	0	E	147.31	0.699644	E	147.31	0.699644	E	159.80	0.758965	E	159.80	0.758965	72.964000
6	23	E	H	-	0	0	E	65.54	0.350182	E	65.54	0.350182	E	65.02	0.347403	E	65.02	0.347403	72.964000
7	24	H	H	-	0	0	E	130.83	0.659060	E	130.83	0.659060	E	148.17	0.746411	E	148.17	0.746411	72.964000
8	25	P	H	-	0	0	E	75.92	0.524309	E	75.92	0.524309	E	79.30	0.547652	E	79.30	0.547652	72.964000
9	26	L	H	-	0	0	E	113.93	0.575433	E	113.93	0.575433	E	115.19	0.581797	E	115.19	0.581797	72.964000
10	27	V	H	-	0	0	E	90.46	0.557569	E	90.46	0.557569	E	87.12	0.536982	E	87.12	0.536982	72.964000
11	28	E	H	-	0	0	E	104.16	0.556529	E	104.16	0.556529	E	106.29	0.567910	E	106.29	0.567910	72.964000
12	29	L	H	-	0	0	E	108.86	0.549826	E	108.86	0.549826	E	108.81	0.549573	E	108.81	0.549573	72.964000
13	30	G	H	-	0	0	E	49.70	0.592301	E	49.70	0.592301	E	46.19	0.550471	E	46.19	0.550471	72.964000
14	31	V	H	-	0	0	E	111.88	0.689596	E	111.88	0.689596	E	123.58	0.761711	E	123.58	0.761711	72.964000
15	32	S	H	-	0	0	E	61.19	0.486871	E	61.19	0.486871	E	62.36	0.496181	E	62.36	0.496181	72.964000
16	33	Y	H	-	0	0	E	123.70	0.519094	E	123.70	0.519094	E	129.55	0.543642	E	129.55	0.543642	72.964000
17	34	A	H	-	0	0	E	55.95	0.480670	E	55.95	0.480670	E	56.57	0.485997	E	56.57	0.485997	72.964000
18	35	A	H	-	0	0	E	61.46	0.528007	E	61.46	0.528007	E	65.37	0.561598	E	65.37	0.561598	72.964000
19	36	L	H	-	0	0	E	69.21	0.349563	E	69.21	0.349563	E	66.96	0.338199	E	66.96	0.338199	72.964000
20	37	L	H	-	0	0	E	75.99	0.383807	E	75.99	0.383807	E	72.99	0.368655	E	72.99	0.368655	72.964000
21	38	S	H	-	0	0	E	50.03	0.398074	E	50.03	0.398074	E	51.50	0.409771	E	51.50	0.409771	72.964000
22	39	V	H	-	1	0	E	64.29	0.396265	E	64.29	0.396265	E	63.00	0.388314	E	63.00	0.388314	72.964000
23	40	I	H	-	2	0	B	8.37	0.044064	B	8.37	0.044064	B	0.12	0.000632	B	0.12	0.000632	72.964000
24	41	V	H	-	0	0	E	86.79	0.534948	E	86.79	0.534948	E	84.16	0.518738	E	84.16	0.518738	72.964000
25	42	V	H	-	0	0	E	86.09	0.530634	E	86.09	0.530634	E	88.80	0.547337	E	88.80	0.547337	72.964000
26	43	V	H	-	0	0	E	40.38	0.248891	E	40.38	0.248891	E	24.93	0.153661	E	24.93	0.153661	72.964000
27	44	V	H	-	1	0	B	24.92	0.153600	B	24.92	0.153600	E	16.36	0.100838	E	16.36	0.100838	72.964000
28	45	E	H	-	0	0	E	102.14	0.545736	E	102.14	0.545736	E	105.94	0.566040	E	105.94	0.566040	72.964000
29	46	C	H	-	0	0	E	76.83	0.543045	E	76.83	0.543045	E	76.43	0.540218	E	76.43	0.540218	72.964000
30	47	T	H	-	0	0	B	23.99	0.162029	B	23.99	0.162029	B	5.42	0.036607	B	5.42	0.036607	72.964000
31	48	M	H	-	0	0	E	132.18	0.627784	E	132.18	0.627784	E	140.93	0.669342	E	140.93	0.669342	72.964000
32	49	Q	H	-	0	0	E	91.76	0.485066	E	91.76	0.485066	E	90.80	0.479992	E	90.80	0.479992	72.964000
33	50	L	H	-	0	0	E	71.90	0.363150	E	71.90	0.363150	E	64.18	0.324158	E	64.18	0.324158	72.964000
34	51	S	H	-	2	0	B	23.88	0.190006	B	23.88	0.190006	E	17.05	0.135662	E	17.05	0.135662	72.964000
35	52	G	H	-	0	0	E	21.14	0.251937	E	21.14	0.251937	E	13.87	0.165296	E	13.87	0.165296	72.964000
36	53	E	1	-	0	0	E	62.04	0.331481	E	62.04	0.331481	E	63.20	0.337679	E	62.13	0.331962	-1.000000
37	54	Y	1	-	0	0	E	172.36	0.723290	E	89.72	0.376500	E	195.90	0.822073	E	85.81	0.360092	-1.000000
38	55	L	1	-	0	0	E	119.78	0.604980	E	58.71	0.296530	E	132.98	0.671650	E	41.50	0.209607	-1.000000
39	56	V	1	-	0	0	E	73.88	0.455375	E	73.88	0.455375	E	74.02	0.456238	E	74.02	0.456238	-1.000000
40	57	R	H	-	1	0	B	29.12	0.116826	B	29.12	0.116826	E	17.69	0.070970	E	17.69	0.070970	199.302000
41	58	L	H	-	0	0	E	68.60	0.346482	B	30.57	0.154402	E	69.57	0.351381	E	17.79	0.089853	199.302000
42	59	Y	H	-	0	0	E	147.18	0.617625	E	96.01	0.402896	E	159.28	0.668401	E	87.74	0.368191	199.302000
43	60	L	H	-	0	0	E	75.45	0.381080	E	75.45	0.381080	E	70.34	0.355270	E	70.34	0.355270	199.302000
44	61	V	H	-	1	0	B	0.64	0.003945	B	0.64	0.003945	B	0.00	0.000000	B	0.00	0.000000	199.302000
45	62	D	H	-	0	0	E	60.96	0.392354	E	60.96	0.392354	E	60.81	0.391388	E	60.81	0.391388	199.302000
46	63	L	H	-	0	0	E	94.59	0.477751	E	94.59	0.477751	E	100.98	0.510026	E	100.98	0.510026	199.302000
47	64	I	H	-	0	0	E	55.20	0.290603	E	55.20	0.290603	E	42.45	0.223480	E	42.45	0.223480	199.302000
48	65	L	H	-	1	0	B	21.69	0.109551	B	21.69	0.109551	E	11.36	0.057377	E	11.36	0.057377	199.302000
49	66	V	H	-	0	0	E	81.93	0.504993	E	81.93	0.504993	E	79.78	0.491741	E	79.78	0.491741	199.302000
50	67	I	H	-	0	0	E	92.84	0.488760	E	92.84	0.488760	E	88.18	0.464227	E	88.18	0.464227	199.302000
51	68	I	H	-	0	0	E	55.72	0.293340	E	55.72	0.293340	E	48.25	0.254014	E	48.25	0.254014	199.302000
52	69	L	H	-	0	0	E	62.81	0.317238	E	62.81	0.317238	E	58.54	0.295671	E	58.54	0.295671	199.302000
53	70	W	H	-	0	0	E	212.76	0.801597	E	212.76	0.801597	E	225.59	0.849936	E	225.59	0.849936	199.302000
54	71	A	H	-	0	0	E	65.50	0.562715	E	65.50	0.562715	E	66.26	0.569244	E	66.26	0.569244	199.302000
55	72	D	H	-	0	0	E	51.23	0.329729	E	51.23	0.329729	E	38.55	0.248117	E	38.55	0.248117	199.302000
56	73	Y	H	-	0	0	E	84.01	0.352539	E	84.01	0.352539	E	65.08	0.273101	E	65.08	0.273101	199.302000
57	74	A	H	-	0	0	E	57.65	0.495275	E	57.65	0.495275	E	55.40	0.475945	E	55.40	0.475945	199.302000
58	75	Y	H	-	0	0	E	127.99	0.537096	E	127.99	0.537096	E	134.37	0.563869	E	134.37	0.563869	199.302000
59	76	R	H	-	0	0	E	152.64	0.612373	E	152.64	0.612373	E	162.84	0.653294	E	162.84	0.653294	199.302000
60	77	A	H	-	0	0	B	9.26	0.079553	B	9.26	0.079553	B	4.93	0.042354	B	4.93	0.042354	199.302000
61	78	Y	H	-	0	0	E	176.33	0.739950	E	176.33	0.739950	E	185.96	0.780361	E	185.96	0.780361	199.302000
62	79	K	H	-	0	0	E	151.87	0.731939	E	151.87	0.731939	E	170.89	0.823606	E	170.89	0.823606	199.302000
63	80	S	H	-	0	0	E	46.87	0.372931	E	46.87	0.372931	E	44.74	0.355983	E	44.74	0.355983	199.302000
64	81	G	1	-	0	0	E	64.55	0.769277	E	64.55	0.769277	E	67.17	0.800501	E	67.17	0.800501	-1.000000
65	82	D	1	-	0	0	E	67.74	0.435992	E	67.74	0.435992	E	75.95	0.488833	E	75.95	0.488833	-1.000000
66	83	P	1	-	0	0	E	93.78	0.647652	E	93.78	0.647652	E	95.12	0.656906	E	95.12	0.656906	-1.000000
67	84	A	1	-	0	0	E	64.01	0.549914	E	64.01	0.549914	E	66.39	0.570361	E	66.39	0.570361	-1.000000
68	85	G	1	-	0	0	B	10.86	0.129424	B	10.86	0.129424	E	4.48	0.053391	E	4.48	0.053391	-1.000000
69	86	Y	1	-	0	0	E	49.31	0.206924	E	49.31	0.206924	E	42.77	0.179480	E	42.77	0.179480	-1.000000
70	87	V	1	-	0	0	E	65.18	0.401750	E	65.18	0.401750	E	62.36	0.384369	E	62.36	0.384369	-1.000000
71	88	K	1	-	0	0	E	150.95	0.727505	E	150.95	0.727505	E	163.07	0.785917	E	163.07	0.785917	-1.000000
72	89	K	1	-	0	0	E	110.69	0.533471	E	110.69	0.533471	E	109.24	0.526483	E	109.24	0.526483	-1.000000
73	90	T	1	-	0	0	B	27.01	0.182426	B	27.01	0.182426	E	13.45	0.090842	E	13.45	0.090842	-1.000000
74	91	L	1	-	0	0	E	76.69	0.387343	E	76.69	0.387343	E	70.72	0.357190	E	70.72	0.357190	-1.000000
75	92	Y	1	-	0	0	E	173.39	0.727612	E	173.39	0.727612	E	189.39	0.794755	E	189.39	0.794755	-1.000000
76	93	E	1	-	0	0	E	137.22	0.733169	E	137.22	0.733169	E	151.22	0.807972	E	151.22	0.807972	-1.000000
77	94	I	1	-	0	0	E	89.54	0.471387	E	89.54	0.471387	E	92.46	0.486760	E	92.46	0.486760	-1.000000
78	95	P	1	-	0	0	E	62.66	0.432735	E	62.66	0.432735	E	56.55	0.390539	E	56.55	0.390539	-1.000000
79	96	A	1	-	0	0	B	20.72	0.178007	B	20.72	0.178007	B	5.14	0.044158	B	5.14	0.044158	-1.000000
80	97	L	1	-	0	0	E	82.42	0.416284	E	82.42	0.416284	E	81.77	0.413001	E	81.77	0.413001	-1.000000
81	98	V	1	-	0	0	E	66.63	0.410688	E	66.63	0.410688	E	63.72	0.392751	E	63.72	0.392751	-1.000000
82	99	P	1	-	0	0	E	65.77	0.454213	E	65.77	0.454213	E	53.12	0.366851	E	53.12	0.366851	-1.000000
83	100	A	1	-	0	0	E	45.54	0.391237	E	45.54	0.391237	E	35.22	0.302577	E	35.22	0.302577	-1.000000
84	101	G	1	-	0	0	E	30.17	0.359552	E	30.17	0.359552	E	26.89	0.320462	E	26.89	0.320462	-1.000000
85	102	L	1	-	0	0	E	107.45	0.542704	E	107.45	0.542704	E	114.29	0.577251	E	114.29	0.577251	-1.000000
86	103	L	1	-	0	0	B	36.66	0.185161	B	36.66	0.185161	E	19.34	0.097682	E	19.34	0.097682	-1.000000
87	104	A	1	-	0	0	E	50.33	0.432388	E	50.33	0.432388	E	50.48	0.433677	E	39.07	0.335653	-1.000000
88	105	L	1	-	0	0	E	127.93	0.646144	E	127.93	0.646144	E	132.91	0.671297	E	132.91	0.671297	-1.000000
89	106	I	1	-	0	0	E	86.75	0.456699	E	86.75	0.456699	E	88.32	0.464964	E	88.32	0.464964	-1.000000
90	107	E	1	-	0	0	E	41.27	0.220507	B	24.72	0.132080	E	38.99	0.208324	E	15.07	0.080519	-1.000000
91	108	G	1	-	0	0	E	39.31	0.468478	E	31.24	0.372304	E	39.00	0.464784	E	15.76	0.187820	-1.000000
92	109	H	1	-	0	0	E	136.01	0.685154	E	136.01	0.685154	E	142.33	0.716992	E	142.33	0.716992	-1.000000
93	110	L	1	-	0	0	B	34.70	0.175261	B	34.70	0.175261	E	27.77	0.140260	E	27.77	0.140260	-1.000000
94	111	A	1	-	0	0	E	34.71	0.298196	B	2.42	0.020790	E	32.57	0.279811	B	0.00	0.000000	-1.000000
95	112	G	1	-	0	0	E	68.13	0.811941	E	32.69	0.389584	E	77.75	0.926588	E	27.09	0.322846	-1.000000
96	113	L	1	-	0	0	E	117.23	0.592101	E	72.23	0.364816	E	126.10	0.636901	E	68.82	0.347593	-1.000000
97	114	G	1	-	0	0	E	46.03	0.548564	B	0.00	0.000000	E	51.77	0.616971	B	0.00	0.000000	-1.000000
98	115	L	1	-	0	0	E	73.86	0.373049	B	36.20	0.182838	E	76.49	0.386333	E	25.66	0.129603	-1.000000
99	116	F	1	-	0	0	E	132.64	0.594026	B	0.71	0.003180	E	145.48	0.651529	B	0.00	0.000000	-1.000000
100	117	R	1	-	0	0	E	193.96	0.778143	E	157.79	0.633034	E	212.36	0.851962	E	152.25	0.610808	-1.000000
101	118	L	1	-	0	0	E	83.82	0.423355	E	83.82	0.423355	E	83.81	0.423304	E	83.81	0.423304	-1.000000
102	119	V	1	-	0	0	B	15.96	0.098373	B	0.00	0.000000	E	10.93	0.067369	B	0.00	0.000000	-1.000000
103	120	R	1	-	0	0	E	189.18	0.758967	E	170.58	0.684346	E	204.21	0.819265	E	176.06	0.706331	-1.000000
104	121	L	1	-	0	0	E	98.64	0.498207	E	98.64	0.498207	E	99.31	0.501591	E	99.31	0.501591	-1.000000
105	122	L	1	-	0	0	B	21.86	0.110410	B	21.86	0.110410	E	10.51	0.053083	E	10.51	0.053083	-1.000000
106	123	R	1	-	0	0	E	143.04	0.573859	E	96.59	0.387507	E	154.99	0.621801	E	87.81	0.352283	-1.000000
107	124	F	1	-	0	0	E	114.04	0.510726	E	114.04	0.510726	E	120.23	0.538448	E	120.23	0.538448	-1.000000
108	125	L	1	-	0	0	E	103.17	0.521087	E	103.17	0.521087	E	98.40	0.496995	E	98.40	0.496995	-1.000000
109	126	R	1	-	0	0	E	51.87	0.208096	E	51.87	0.208096	E	40.85	0.163885	E	40.85	0.163885	-1.000000
110	127	I	1	-	0	0	E	92.69	0.487971	E	92.69	0.487971	E	99.71	0.524928	E	99.71	0.524928	-1.000000
111	128	L	1	-	0	0	E	84.59	0.427244	E	84.59	0.427244	E	87.35	0.441184	E	87.35	0.441184	-1.000000
112	129	L	1	-	0	0	E	94.63	0.477953	E	94.63	0.477953	E	69.91	0.353099	E	69.91	0.353099	-1.000000
113	130	I	1	-	0	0	E	43.76	0.230376	E	43.76	0.230376	E	26.69	0.140511	E	26.69	0.140511	-1.000000
114	131	I	1	-	0	0	E	94.49	0.497447	E	94.49	0.497447	E	93.30	0.491182	E	93.30	0.491182	-1.000000
115	132	S	1	-	0	0	E	83.99	0.668285	E	83.99	0.668285	E	93.61	0.744828	E	93.61	0.744828	-1.000000
116	133	R	1	-	0	0	E	132.71	0.532416	E	132.71	0.532416	E	131.94	0.529327	E	131.94	0.529327	-1.000000
117	134	G	1	-	0	0	E	25.16	0.299845	E	25.16	0.299845	E	17.74	0.211417	E	17.74	0.211417	-1.000000
118	135	S	1	-	0	0	E	106.27	0.845560	E	106.27	0.845560	E	121.73	0.968571	E	121.73	0.968571	-1.000000
119	136	K	1	-	0	0	E	182.01	0.877199	E	182.01	0.877199	E	208.88	1.000000	E	208.88	1.000000	-1.000000
120	137	F	1	-	0	0	E	49.25	0.220565	E	49.25	0.220565	E	27.67	0.123920	E	27.67	0.123920	-1.000000
121	138	L	1	-	0	0	E	90.89	0.459064	E	90.89	0.459064	E	88.09	0.444921	E	88.09	0.444921	-1.000000
122	139	S	1	-	0	0	E	55.12	0.438574	E	55.12	0.438574	E	52.22	0.415500	E	52.22	0.415500	-1.000000
123	140	A	1	-	0	0	E	61.24	0.526117	E	61.24	0.526117	E	64.86	0.557216	E	64.86	0.557216	-1.000000
124	141	I	1	-	0	0	E	77.86	0.409897	E	77.86	0.409897	E	72.99	0.384259	E	72.99	0.384259	-1.000000
125	142	A	1	-	0	0	E	43.51	0.373797	E	43.51	0.373797	E	43.21	0.371220	E	43.21	0.371220	-1.000000
126	143	D	1	-	0	0	E	111.37	0.716805	E	111.37	0.716805	E	118.26	0.761151	E	118.26	0.761151	-1.000000
127	144	A	1	-	0	0	E	49.21	0.422766	E	49.21	0.422766	E	51.08	0.438832	E	51.08	0.438832	-1.000000
128	145	A	1	-	0	0	E	36.37	0.312457	E	36.37	0.312457	E	29.35	0.252148	E	29.35	0.252148	-1.000000
129	146	D	1	-	0	0	E	85.78	0.552101	E	85.78	0.552101	E	74.48	0.479372	E	74.48	0.479372	-1.000000
130	147	K	1	-	0	0	E	98.72	0.475782	E	98.72	0.475782	E	91.03	0.438720	E	91.03	0.438720	-1.000000
131	148	I	1	-	0	0	E	87.41	0.460174	E	87.41	0.460174	E	85.06	0.447802	E	85.06	0.447802	-1.000000
132	149	R	1	-	0	0	E	168.36	0.675439	E	168.36	0.675439	E	182.08	0.730482	E	182.08	0.730482	-1.000000
133	150	F	1	-	0	0	B	43.50	0.194814	B	43.50	0.194814	E	29.50	0.132115	E	29.50	0.132115	-1.000000
134	151	Y	H	-	1	0	E	49.27	0.206756	E	49.27	0.206756	E	39.00	0.163659	E	39.00	0.163659	26.930000
135	152	H	H	-	0	0	E	57.00	0.287139	E	57.00	0.287139	E	47.64	0.239988	E	47.64	0.239988	26.930000
136	153	L	H	-	0	0	E	44.12	0.222840	E	44.12	0.222840	E	37.90	0.191424	E	37.90	0.191424	26.930000
137	154	F	H	-	0	0	E	73.25	0.328049	E	73.25	0.328049	E	65.99	0.295535	E	65.99	0.295535	26.930000
138	155	G	H	-	0	0	B	5.93	0.070671	B	5.93	0.070671	B	0.00	0.000000	B	0.00	0.000000	26.930000
139	156	A	H	-	1	0	E	37.53	0.322423	E	37.53	0.322423	E	27.97	0.240292	E	27.97	0.240292	26.930000
140	157	V	H	-	1	0	B	7.44	0.045858	B	7.44	0.045858	B	2.92	0.017998	B	2.92	0.017998	26.930000
141	158	M	H	-	0	0	E	59.10	0.280693	E	59.10	0.280693	E	43.82	0.208122	E	43.82	0.208122	26.930000
142	159	L	H	-	0	0	B	5.81	0.029345	B	5.81	0.029345	B	0.75	0.003788	B	0.75	0.003788	26.930000
143	160	T	H	-	2	0	B	17.25	0.116507	B	17.25	0.116507	E	10.73	0.072471	E	10.73	0.072471	26.930000
144	161	V	H	-	0	0	B	0.72	0.004438	B	0.72	0.004438	B	0.00	0.000000	B	0.00	0.000000	26.930000
145	162	L	H	-	0	0	E	79.47	0.401384	E	79.47	0.401384	E	68.55	0.346230	E	68.55	0.346230	26.930000
146	163	Y	H	-	0	0	B	25.08	0.105245	B	25.08	0.105245	B	8.91	0.037390	B	8.91	0.037390	26.930000
147	164	G	H	-	1	0	B	8.28	0.098677	B	8.28	0.098677	B	0.12	0.001430	B	0.12	0.001430	26.930000
148	165	A	H	-	0	0	B	1.39	0.011942	B	1.39	0.011942	B	0.00	0.000000	B	0.00	0.000000	26.930000
149	166	F	H	-	0	0	E	112.17	0.502351	E	112.17	0.502351	E	109.39	0.489901	E	109.39	0.489901	26.930000
150	167	A	H	-	0	0	E	26.50	0.227663	E	26.50	0.227663	E	14.60	0.125430	E	14.60	0.125430	26.930000
151	168	I	H	-	0	0	B	0.00	0.000000	B	0.00	0.000000	B	0.00	0.000000	B	0.00	0.000000	26.930000
152	169	Y	H	-	0	0	B	45.31	0.190138	B	45.31	0.190138	E	42.05	0.176458	E	42.05	0.176458	26.930000
153	170	I	H	-	0	0	E	100.27	0.527876	E	100.27	0.527876	E	106.51	0.560727	E	106.51	0.560727	26.930000
154	171	V	H	-	0	0	E	41.11	0.253390	E	41.11	0.253390	E	35.38	0.218072	E	35.38	0.218072	26.930000
155	172	E	2	-	0	0	B	0.00	0.000000	B	0.00	0.000000	B	0.00	0.000000	B	0.00	0.000000	-1.000000
156	173	Y	2	-	0	0	E	125.15	0.525178	E	125.15	0.525178	E	130.29	0.546748	E	130.29	0.546748	-1.000000
157	174	P	2	-	0	0	E	97.19	0.671202	E	97.19	0.671202	E	104.34	0.720580	E	104.34	0.720580	-1.000000
158	175	D	2	-	0	0	E	65.05	0.418678	E	65.05	0.418678	E	56.67	0.364742	E	56.67	0.364742	-1.000000
159	176	P	2	-	0	0	E	116.35	0.803522	E	116.35	0.803522	E	134.90	0.931630	E	134.90	0.931630	-1.000000
160	177	N	2	-	0	0	E	146.95	0.870196	E	146.95	0.870196	E	150.70	0.892402	E	150.70	0.892402	-1.000000
161	178	S	2	-	0	0	B	5.41	0.043046	B	5.41	0.043046	B	0.68	0.005411	B	0.68	0.005411	-1.000000
162	179	S	2	-	0	0	E	51.61	0.410646	E	51.61	0.410646	E	37.72	0.300127	E	37.72	0.300127	-1.000000
163	180	I	2	-	0	0	B	1.74	0.009160	B	1.74	0.009160	B	0.00	0.000000	B	0.00	0.000000	-1.000000
164	181	K	2	-	0	0	E	147.83	0.712468	E	147.83	0.712468	E	141.85	0.683647	E	141.85	0.683647	-1.000000
165	182	S	2	-	0	0	E	47.92	0.381286	E	47.92	0.381286	E	49.68	0.395290	E	49.68	0.395290	-1.000000
166	183	V	2	-	0	0	E	82.80	0.510355	E	82.80	0.510355	E	77.79	0.479475	E	77.79	0.479475	-1.000000
167	184	F	L	-	0	0	E	146.71	0.657038	E	146.71	0.657038	E	160.47	0.718662	E	160.47	0.718662	-1.000000
168	185	D	L	-	0	0	E	41.46	0.266847	E	41.46	0.266847	E	40.41	0.260089	E	40.41	0.260089	-1.000000
169	186	A	L	-	0	0	B	0.00	0.000000	B	0.00	0.000000	B	0.00	0.000000	B	0.00	0.000000	-1.000000
170	187	L	L	-	0	0	E	42.97	0.217031	E	42.97	0.217031	E	35.05	0.177029	E	35.05	0.177029	-1.000000
171	188	W	L	-	0	0	E	101.69	0.383129	E	101.69	0.383129	E	95.58	0.360109	E	95.58	0.360109	-1.000000
172	189	W	L	-	0	0	B	16.56	0.062392	B	16.56	0.062392	B	7.85	0.029576	B	7.85	0.029576	-1.000000
173	190	A	L	-	0	0	B	0.03	0.000258	B	0.03	0.000258	B	0.00	0.000000	B	0.00	0.000000	-1.000000
174	191	V	L	-	0	0	E	39.40	0.242850	E	39.40	0.242850	E	32.53	0.200505	E	32.53	0.200505	-1.000000
175	192	V	L	-	0	0	B	11.32	0.069773	B	11.32	0.069773	B	1.93	0.011896	B	1.93	0.011896	-1.000000
176	193	T	L	-	0	0	B	19.70	0.133054	B	19.70	0.133054	E	8.13	0.054910	E	8.13	0.054910	-1.000000
177	194	A	L	-	0	0	B	1.71	0.014691	B	1.71	0.014691	B	0.04	0.000344	B	0.04	0.000344	-1.000000
178	195	T	L	-	0	0	E	37.47	0.253073	E	37.47	0.253073	E	28.81	0.194583	E	28.81	0.194583	-1.000000
179	196	T	L	-	0	0	E	96.14	0.649331	E	96.14	0.649331	E	104.45	0.705457	E	104.45	0.705457	-1.000000
180	197	V	L	-	0	0	E	80.60	0.496795	E	80.60	0.496795	E	83.73	0.516087	E	83.73	0.516087	-1.000000
181	198	G	L	-	0	0	E	48.81	0.581695	E	48.81	0.581695	E	48.08	0.572995	E	48.08	0.572995	-1.000000
182	199	Y	L	-	0	0	E	145.17	0.609190	E	145.17	0.609190	E	163.60	0.686530	E	163.60	0.686530	-1.000000
183	200	G	L	-	0	0	E	47.30	0.563699	E	47.30	0.563699	E	43.46	0.517936	E	43.46	0.517936	-1.000000
184	201	D	2	-	0	0	E	91.61	0.589625	E	91.61	0.589625	E	96.81	0.623093	E	96.81	0.623093	-1.000000
185	202	V	2	-	0	0	B	17.45	0.107557	B	17.45	0.107557	B	7.73	0.047645	B	7.73	0.047645	-1.000000
186	203	V	2	-	0	0	E	75.46	0.465113	E	75.46	0.465113	E	73.55	0.453341	E	73.55	0.453341	-1.000000
187	204	P	2	-	0	0	B	10.55	0.072859	B	10.55	0.072859	B	4.93	0.034047	B	4.93	0.034047	-1.000000
188	205	A	2	-	0	0	E	62.10	0.533505	E	62.10	0.533505	E	53.80	0.462199	E	53.80	0.462199	-1.000000
189	206	T	2	-	0	0	B	18.62	0.125760	B	18.62	0.125760	E	11.77	0.079495	E	11.77	0.079495	-1.000000
190	207	P	2	-	0	0	E	106.76	0.737293	E	106.76	0.737293	E	114.59	0.791367	E	114.59	0.791367	-1.000000
191	208	I	2	-	0	0	E	102.85	0.541458	E	102.85	0.541458	E	112.54	0.592472	E	112.54	0.592472	-1.000000
192	209	G	H	-	0	0	B	0.00	0.000000	B	0.00	0.000000	B	0.00	0.000000	B	0.00	0.000000	104.738000
193	210	K	H	-	0	0	E	106.46	0.513085	E	106.46	0.513085	E	111.73	0.538484	E	111.73	0.538484	104.738000
194	211	V	H	-	1	0	B	28.41	0.175111	B	28.41	0.175111	E	17.04	0.105030	E	17.04	0.105030	104.738000
195	212	I	H	-	0	0	B	22.67	0.119347	B	22.67	0.119347	E	15.89	0.083654	E	15.89	0.083654	104.738000
196	213	G	H	-	0	0	B	2.21	0.026338	B	2.21	0.026338	B	0.00	0.000000	B	0.00	0.000000	104.738000
197	214	I	H	-	1	0	E	65.11	0.342774	E	65.11	0.342774	E	55.85	0.294025	E	55.85	0.294025	104.738000
198	215	A	H	-	2	0	B	4.35	0.037371	B	4.35	0.037371	B	0.00	0.000000	B	0.00	0.000000	104.738000
199	216	V	H	-	1	0	B	9.60	0.059172	B	9.60	0.059172	B	0.07	0.000431	B	0.07	0.000431	104.738000
200	217	M	H	-	0	0	E	72.97	0.346569	E	72.97	0.346569	E	70.64	0.335502	E	70.64	0.335502	104.738000
201	218	L	H	-	0	0	E	102.10	0.515683	E	102.10	0.515683	E	97.12	0.490530	E	97.12	0.490530	104.738000
202	219	T	H	-	0	0	B	21.92	0.148048	B	21.92	0.148048	B	6.50	0.043901	B	6.50	0.043901	104.738000
203	220	G	H	-	0	0	B	0.57	0.006793	B	0.57	0.006793	B	0.00	0.000000	B	0.00	0.000000	104.738000
204	221	I	H	-	0	0	E	59.35	0.312451	E	59.35	0.312451	E	52.46	0.276178	E	52.46	0.276178	104.738000
205	222	S	H	-	0	0	E	73.00	0.580840	E	73.00	0.580840	E	75.05	0.597151	E	75.05	0.597151	104.738000
206	223	A	H	-	2	0	B	18.25	0.156787	B	18.25	0.156787	E	13.51	0.116065	E	13.51	0.116065	104.738000
207	224	L	H	-	0	0	B	8.96	0.045255	B	8.96	0.045255	B	3.11	0.015708	B	3.11	0.015708	104.738000
208	225	T	H	-	0	0	E	71.06	0.479941	E	71.06	0.479941	E	71.14	0.480481	E	71.14	0.480481	104.738000
209	226	L	H	-	0	0	E	111.37	0.562503	E	111.37	0.562503	E	122.21	0.617253	E	122.21	0.617253	104.738000
210	227	L	H	-	0	0	B	18.20	0.091924	B	18.20	0.091924	E	14.34	0.072428	E	14.34	0.072428	104.738000
211	228	I	H	-	0	0	E	87.90	0.462753	E	87.90	0.462753	E	84.89	0.446907	E	84.89	0.446907	104.738000
212	229	G	H	-	0	0	E	33.67	0.401263	E	33.67	0.401263	E	30.49	0.363366	E	30.49	0.363366	104.738000
213	230	T	H	-	0	0	E	35.29	0.238349	E	35.29	0.238349	E	31.17	0.210523	E	31.17	0.210523	104.738000
214	231	V	H	-	0	0	E	45.34	0.279463	E	45.34	0.279463	E	37.90	0.233605	E	37.90	0.233605	104.738000
215	232	S	H	-	0	0	E	60.89	0.484484	E	60.89	0.484484	E	59.46	0.473106	E	59.46	0.473106	104.738000
216	233	N	H	-	0	0	E	91.54	0.542074	E	91.54	0.542074	E	93.05	0.551016	E	93.05	0.551016	104.738000
217	234	M	H	-	0	0	E	103.09	0.489622	E	103.09	0.489622	E	72.06	0.342246	E	72.06	0.342246	104.738000
218	235	F	H	-	0	0	E	122.81	0.550002	E	122.81	0.550002	E	130.47	0.584307	E	130.47	0.584307	104.738000
219	236	Q	H	-	0	0	E	135.92	0.718507	E	135.92	0.718507	E	142.87	0.755247	E	142.87	0.755247	104.738000
220	237	K	1	-	0	0	E	141.32	0.681093	E	141.32	0.681093	E	158.11	0.762013	E	158.11	0.762013	-1.000000
221	238	I	1	-	0	0	E	143.38	0.754830	E	143.38	0.754830	E	162.80	0.857068	E	162.80	0.857068	-1.000000
222	239	L	1	-	0	0	E	135.69	0.685338	E	135.69	0.685338	E	153.43	0.774938	E	153.43	0.774938	-1.000000
223	240	V	1	-	0	0	E	144.53	0.890841	E	144.53	0.890841	E	164.34	1.000000	E	164.34	1.000000	-1.000000
