# Supplementary material for: Lipid exposure prediction enhances the inference of rotational angles of transmembrane helices
Source: BMC Bioinformatics. 2013 Oct 11;14:304. doi: 10.1186/1471-2105-14-304 (PMC3854514; doi:10.1186/1471-2105-14-304)
Supplement: Additional file 7: Dataset S3 — The representative 110 multi-spanning protein chains used in this work. [file 1471-2105-14-304-S7.zip › S_Dataset_3_experiment/TMexpoDataset/1p7bA.profile]

SeqIndex	PDBIndex	AA	Topo	MissingData	IntraChainCTNum	InterChainCTNum	Class14_Chain	ASA14_Chain	RSA14_Chain	Class14_Complete	ASA14_Complete	RSA14_Complete	Class20_Chain	ASA20_Chain	RSA20_Chain	Class20_Complete	ASA20_Complete	RSA20_Complete	RotationalAngleChain360MGC
1	1	M	U	R	0	0	-	-1.00	-1.000000	-	-1.00	-1.000000	-	-1.00	-1.000000	-	-1.00	-1.000000	-1.000000
2	2	N	U	R	0	0	-	-1.00	-1.000000	-	-1.00	-1.000000	-	-1.00	-1.000000	-	-1.00	-1.000000	-1.000000
3	3	V	U	R	0	0	-	-1.00	-1.000000	-	-1.00	-1.000000	-	-1.00	-1.000000	-	-1.00	-1.000000	-1.000000
4	4	D	U	R	0	0	-	-1.00	-1.000000	-	-1.00	-1.000000	-	-1.00	-1.000000	-	-1.00	-1.000000	-1.000000
5	5	P	U	R	0	0	-	-1.00	-1.000000	-	-1.00	-1.000000	-	-1.00	-1.000000	-	-1.00	-1.000000	-1.000000
6	6	F	U	R	0	0	-	-1.00	-1.000000	-	-1.00	-1.000000	-	-1.00	-1.000000	-	-1.00	-1.000000	-1.000000
7	7	S	U	R	0	0	-	-1.00	-1.000000	-	-1.00	-1.000000	-	-1.00	-1.000000	-	-1.00	-1.000000	-1.000000
8	8	P	U	R	0	0	-	-1.00	-1.000000	-	-1.00	-1.000000	-	-1.00	-1.000000	-	-1.00	-1.000000	-1.000000
9	9	H	U	R	0	0	-	-1.00	-1.000000	-	-1.00	-1.000000	-	-1.00	-1.000000	-	-1.00	-1.000000	-1.000000
10	10	S	U	R	0	0	-	-1.00	-1.000000	-	-1.00	-1.000000	-	-1.00	-1.000000	-	-1.00	-1.000000	-1.000000
11	11	S	U	R	0	0	-	-1.00	-1.000000	-	-1.00	-1.000000	-	-1.00	-1.000000	-	-1.00	-1.000000	-1.000000
12	12	D	U	R	0	0	-	-1.00	-1.000000	-	-1.00	-1.000000	-	-1.00	-1.000000	-	-1.00	-1.000000	-1.000000
13	13	S	U	R	0	0	-	-1.00	-1.000000	-	-1.00	-1.000000	-	-1.00	-1.000000	-	-1.00	-1.000000	-1.000000
14	14	F	U	R	0	0	-	-1.00	-1.000000	-	-1.00	-1.000000	-	-1.00	-1.000000	-	-1.00	-1.000000	-1.000000
15	15	A	U	R	0	0	-	-1.00	-1.000000	-	-1.00	-1.000000	-	-1.00	-1.000000	-	-1.00	-1.000000	-1.000000
16	16	Q	U	R	0	0	-	-1.00	-1.000000	-	-1.00	-1.000000	-	-1.00	-1.000000	-	-1.00	-1.000000	-1.000000
17	17	A	U	R	0	0	-	-1.00	-1.000000	-	-1.00	-1.000000	-	-1.00	-1.000000	-	-1.00	-1.000000	-1.000000
18	18	A	U	R	0	0	-	-1.00	-1.000000	-	-1.00	-1.000000	-	-1.00	-1.000000	-	-1.00	-1.000000	-1.000000
19	19	S	U	R	0	0	-	-1.00	-1.000000	-	-1.00	-1.000000	-	-1.00	-1.000000	-	-1.00	-1.000000	-1.000000
20	20	P	U	R	0	0	-	-1.00	-1.000000	-	-1.00	-1.000000	-	-1.00	-1.000000	-	-1.00	-1.000000	-1.000000
21	21	A	U	R	0	0	-	-1.00	-1.000000	-	-1.00	-1.000000	-	-1.00	-1.000000	-	-1.00	-1.000000	-1.000000
22	22	R	U	R	0	0	-	-1.00	-1.000000	-	-1.00	-1.000000	-	-1.00	-1.000000	-	-1.00	-1.000000	-1.000000
23	23	K	U	R	0	0	-	-1.00	-1.000000	-	-1.00	-1.000000	-	-1.00	-1.000000	-	-1.00	-1.000000	-1.000000
24	24	P	U	R	0	0	-	-1.00	-1.000000	-	-1.00	-1.000000	-	-1.00	-1.000000	-	-1.00	-1.000000	-1.000000
25	25	P	U	R	0	0	-	-1.00	-1.000000	-	-1.00	-1.000000	-	-1.00	-1.000000	-	-1.00	-1.000000	-1.000000
26	26	R	U	R	0	0	-	-1.00	-1.000000	-	-1.00	-1.000000	-	-1.00	-1.000000	-	-1.00	-1.000000	-1.000000
27	27	G	U	R	0	0	-	-1.00	-1.000000	-	-1.00	-1.000000	-	-1.00	-1.000000	-	-1.00	-1.000000	-1.000000
28	28	G	U	R	0	0	-	-1.00	-1.000000	-	-1.00	-1.000000	-	-1.00	-1.000000	-	-1.00	-1.000000	-1.000000
29	29	R	U	R	0	0	-	-1.00	-1.000000	-	-1.00	-1.000000	-	-1.00	-1.000000	-	-1.00	-1.000000	-1.000000
30	30	R	U	R	0	0	-	-1.00	-1.000000	-	-1.00	-1.000000	-	-1.00	-1.000000	-	-1.00	-1.000000	-1.000000
31	31	I	U	R	0	0	-	-1.00	-1.000000	-	-1.00	-1.000000	-	-1.00	-1.000000	-	-1.00	-1.000000	-1.000000
32	32	W	U	R	0	0	-	-1.00	-1.000000	-	-1.00	-1.000000	-	-1.00	-1.000000	-	-1.00	-1.000000	-1.000000
33	33	S	U	R	0	0	-	-1.00	-1.000000	-	-1.00	-1.000000	-	-1.00	-1.000000	-	-1.00	-1.000000	-1.000000
34	34	G	U	R	0	0	-	-1.00	-1.000000	-	-1.00	-1.000000	-	-1.00	-1.000000	-	-1.00	-1.000000	-1.000000
35	35	T	U	R	0	0	-	-1.00	-1.000000	-	-1.00	-1.000000	-	-1.00	-1.000000	-	-1.00	-1.000000	-1.000000
36	36	R	2	-	0	0	E	139.45	0.559456	E	108.05	0.433483	E	116.81	0.468627	E	75.81	0.304140	-1.000000
37	37	E	2	-	0	0	E	125.12	0.668519	B	35.43	0.189303	E	127.29	0.680113	E	26.33	0.140682	-1.000000
38	38	V	2	-	0	0	E	134.07	0.826368	E	103.78	0.639670	E	136.41	0.840791	E	92.46	0.569896	-1.000000
39	39	I	2	-	0	0	E	139.73	0.735615	E	99.27	0.522611	E	145.52	0.766096	E	94.23	0.496078	-1.000000
40	40	A	2	-	0	0	E	106.19	0.912285	E	60.08	0.516151	E	120.79	1.000000	E	61.72	0.530241	-1.000000
41	41	Y	2	-	0	0	E	116.71	0.489761	E	106.21	0.445699	E	116.17	0.487495	E	106.74	0.447923	-1.000000
42	42	G	2	-	0	0	E	86.00	1.000000	E	30.82	0.367298	E	101.60	1.000000	E	28.35	0.337862	-1.000000
43	43	M	2	-	0	0	E	114.72	0.544859	B	40.31	0.191451	E	112.14	0.532605	E	32.38	0.153788	-1.000000
44	44	P	2	-	0	0	E	116.56	0.804972	E	86.13	0.594820	E	133.29	0.920511	E	79.82	0.551243	-1.000000
45	45	A	2	-	0	0	E	43.13	0.370533	E	41.66	0.357904	E	35.57	0.305584	E	32.97	0.283247	-1.000000
46	46	S	2	-	0	0	E	61.17	0.486712	E	59.33	0.472072	E	63.03	0.501512	E	59.21	0.471117	-1.000000
47	47	V	2	-	0	0	E	117.52	0.724359	E	117.52	0.724359	E	130.52	0.804487	E	130.52	0.804487	-1.000000
48	48	W	2	-	0	0	E	205.51	0.774282	E	205.51	0.774282	E	229.77	0.865685	E	190.37	0.717241	-1.000000
49	49	R	2	-	0	0	E	173.34	0.695418	E	71.04	0.285004	E	183.77	0.737262	E	50.53	0.202720	-1.000000
50	50	D	2	-	0	0	E	35.69	0.229710	E	35.69	0.229710	E	23.40	0.150608	E	23.40	0.150608	-1.000000
51	51	L	2	-	0	0	E	103.58	0.523158	E	103.58	0.523158	E	81.26	0.410425	E	81.26	0.410425	-1.000000
52	52	Y	2	-	0	0	E	112.20	0.470835	B	36.14	0.151658	E	114.48	0.480403	B	6.62	0.027780	-1.000000
53	53	Y	2	-	0	0	E	118.50	0.497272	E	102.31	0.429333	E	102.59	0.430508	E	64.49	0.270625	-1.000000
54	54	W	2	-	0	0	E	167.24	0.630096	E	167.24	0.630096	E	178.65	0.673084	E	178.65	0.673084	-1.000000
55	55	A	2	-	0	0	B	13.08	0.112371	B	13.08	0.112371	B	1.62	0.013918	B	1.62	0.013918	-1.000000
56	56	L	2	-	0	0	B	27.72	0.140007	B	15.76	0.079600	E	23.59	0.119147	B	0.00	0.000000	-1.000000
57	57	K	2	-	0	0	E	124.90	0.601957	E	95.87	0.462046	E	121.64	0.586245	E	87.82	0.423249	-1.000000
58	58	V	2	-	0	0	B	27.75	0.171043	B	27.75	0.171043	E	11.93	0.073533	E	11.93	0.073533	-1.000000
59	59	S	2	-	0	0	E	55.02	0.437778	E	55.02	0.437778	E	61.24	0.487269	E	61.24	0.487269	-1.000000
60	60	W	2	-	0	0	E	115.99	0.437006	E	115.99	0.437006	E	115.97	0.436930	E	115.97	0.436930	-1.000000
61	61	P	H	-	0	0	E	92.03	0.635566	E	92.03	0.635566	E	104.03	0.718439	E	104.03	0.718439	60.895000
62	62	V	H	-	0	0	E	83.29	0.513375	E	83.29	0.513375	E	90.81	0.559726	E	90.81	0.559726	60.895000
63	63	F	H	-	0	0	B	6.34	0.028394	B	6.34	0.028394	B	0.09	0.000403	B	0.09	0.000403	60.895000
64	64	F	H	-	0	0	E	112.04	0.501769	E	112.04	0.501769	E	114.01	0.510592	E	114.01	0.510592	60.895000
65	65	A	H	-	0	0	E	55.48	0.476632	E	55.48	0.476632	E	57.51	0.494072	E	57.51	0.494072	60.895000
66	66	S	H	-	0	0	E	50.84	0.404519	E	50.84	0.404519	E	35.44	0.281986	E	35.44	0.281986	60.895000
67	67	L	H	-	0	0	E	52.71	0.266226	E	52.71	0.266226	E	37.90	0.191424	E	37.90	0.191424	60.895000
68	68	A	H	-	0	0	E	53.29	0.457818	E	53.29	0.457818	E	55.31	0.475172	E	55.31	0.475172	60.895000
69	69	A	H	-	0	0	E	63.18	0.542784	E	63.18	0.542784	E	62.10	0.533505	E	62.10	0.533505	60.895000
70	70	L	H	-	0	0	E	102.77	0.519067	E	102.77	0.519067	E	92.62	0.467801	E	92.62	0.467801	60.895000
71	71	F	H	-	0	0	E	80.42	0.360159	E	80.42	0.360159	E	73.15	0.327601	E	73.15	0.327601	60.895000
72	72	V	H	-	0	0	E	83.69	0.515841	E	83.69	0.515841	E	84.47	0.520648	E	84.47	0.520648	60.895000
73	73	V	H	-	0	0	E	91.21	0.562192	E	91.21	0.562192	E	89.67	0.552700	E	89.67	0.552700	60.895000
74	74	N	H	-	0	0	E	45.13	0.267247	E	45.13	0.267247	E	33.85	0.200450	E	33.85	0.200450	60.895000
75	75	N	H	-	0	0	B	0.56	0.003316	B	0.56	0.003316	B	0.00	0.000000	B	0.00	0.000000	60.895000
76	76	T	H	-	0	0	E	39.50	0.266784	E	39.50	0.266784	E	33.44	0.225854	E	33.44	0.225854	60.895000
77	77	L	H	-	0	0	E	120.50	0.608617	E	120.50	0.608617	E	118.63	0.599172	E	118.63	0.599172	60.895000
78	78	F	H	-	1	0	B	17.47	0.078239	B	17.47	0.078239	B	8.28	0.037082	B	8.28	0.037082	60.895000
79	79	A	H	-	0	0	B	0.00	0.000000	B	0.00	0.000000	B	0.00	0.000000	B	0.00	0.000000	60.895000
80	80	L	H	-	0	0	E	97.64	0.493156	E	97.64	0.493156	E	100.50	0.507601	E	100.50	0.507601	60.895000
81	81	L	H	-	1	0	E	72.81	0.367746	E	72.81	0.367746	E	66.02	0.333451	E	66.02	0.333451	60.895000
82	82	Y	H	-	0	0	B	0.11	0.000462	B	0.11	0.000462	B	0.00	0.000000	B	0.00	0.000000	60.895000
83	83	Q	H	-	0	0	E	89.09	0.470952	E	89.09	0.470952	E	84.91	0.448856	E	84.91	0.448856	60.895000
84	84	L	H	-	0	0	E	113.59	0.573716	E	113.59	0.573716	E	123.26	0.622557	E	123.26	0.622557	60.895000
85	85	G	H	-	1	0	E	32.85	0.391491	E	32.85	0.391491	E	31.32	0.373257	E	31.32	0.373257	60.895000
86	86	D	1	-	0	0	E	133.79	0.861106	E	133.79	0.861106	E	153.40	0.987321	E	153.40	0.987321	-1.000000
87	87	A	1	-	0	0	E	26.35	0.226375	E	26.35	0.226375	E	19.15	0.164519	E	19.15	0.164519	-1.000000
88	88	P	1	-	0	0	E	109.58	0.756768	E	109.58	0.756768	E	112.10	0.774171	E	112.10	0.774171	-1.000000
89	89	I	1	-	0	0	B	6.60	0.034746	B	6.60	0.034746	B	0.08	0.000421	B	0.08	0.000421	-1.000000
90	90	A	1	-	0	0	B	18.93	0.162629	B	18.93	0.162629	E	9.75	0.083763	E	9.75	0.083763	-1.000000
91	91	N	1	-	0	0	E	86.28	0.510926	E	86.28	0.510926	E	88.06	0.521466	E	88.06	0.521466	-1.000000
92	92	Q	1	-	0	0	E	44.91	0.237406	E	44.91	0.237406	E	34.39	0.181794	E	34.39	0.181794	-1.000000
93	93	S	1	-	0	0	E	95.82	0.762412	E	95.82	0.762412	E	111.58	0.887810	E	111.58	0.887810	-1.000000
94	94	P	1	-	0	0	B	15.82	0.109254	B	15.82	0.109254	E	12.12	0.083702	E	12.12	0.083702	-1.000000
95	95	P	1	-	0	0	E	134.74	0.930525	E	134.74	0.930525	E	158.71	1.000000	E	158.71	1.000000	-1.000000
96	96	G	1	-	0	0	E	30.43	0.362650	E	30.43	0.362650	E	29.97	0.357168	E	29.97	0.357168	-1.000000
97	97	F	1	-	0	0	E	81.43	0.364683	E	81.43	0.364683	E	81.25	0.363877	E	81.25	0.363877	-1.000000
98	98	V	L	-	0	0	E	77.98	0.480646	E	77.98	0.480646	E	80.77	0.497843	E	80.77	0.497843	-1.000000
99	99	G	L	-	0	0	B	0.04	0.000477	B	0.04	0.000477	B	0.00	0.000000	B	0.00	0.000000	-1.000000
100	100	A	L	-	0	0	B	0.00	0.000000	B	0.00	0.000000	B	0.00	0.000000	B	0.00	0.000000	-1.000000
101	101	F	L	-	0	0	E	45.47	0.203637	E	45.47	0.203637	E	35.35	0.158314	E	35.35	0.158314	-1.000000
102	102	F	L	-	0	0	E	110.42	0.494514	E	110.42	0.494514	E	112.47	0.503695	E	112.47	0.503695	-1.000000
103	103	F	L	-	0	0	B	16.85	0.075462	B	2.87	0.012853	B	8.00	0.035828	B	0.00	0.000000	-1.000000
104	104	S	L	-	0	0	B	0.04	0.000318	B	0.04	0.000318	B	0.00	0.000000	B	0.00	0.000000	-1.000000
105	105	V	L	-	0	0	E	43.13	0.265841	E	43.13	0.265841	E	33.71	0.207779	E	33.71	0.207779	-1.000000
106	106	E	L	-	0	0	B	7.54	0.040286	B	3.33	0.017792	B	1.38	0.007373	B	0.63	0.003366	-1.000000
107	107	T	L	-	0	0	B	11.76	0.079427	B	0.00	0.000000	B	4.41	0.029785	B	0.00	0.000000	-1.000000
108	108	L	L	-	0	0	B	8.95	0.045204	B	8.95	0.045204	B	3.72	0.018789	B	3.72	0.018789	-1.000000
109	109	A	L	-	0	0	E	38.30	0.329038	E	38.30	0.329038	E	32.23	0.276890	E	32.23	0.276890	-1.000000
110	110	T	L	-	0	0	E	61.83	0.417601	E	29.62	0.200054	E	60.10	0.405917	E	23.49	0.158652	-1.000000
111	111	V	L	-	0	0	E	78.66	0.484837	E	73.90	0.455498	E	83.50	0.514670	E	76.41	0.470969	-1.000000
112	112	G	L	-	0	0	E	53.37	0.636039	B	3.63	0.043261	E	55.51	0.661542	B	1.12	0.013348	-1.000000
113	113	Y	L	-	0	0	E	176.28	0.739740	E	176.13	0.739110	E	201.18	0.844230	E	200.24	0.840285	-1.000000
114	114	G	L	-	0	0	E	63.86	0.761054	E	47.32	0.563938	E	68.45	0.815755	E	49.04	0.584436	-1.000000
115	115	D	1	-	0	0	E	42.17	0.271417	E	39.27	0.252751	E	31.93	0.205509	E	31.93	0.205509	-1.000000
116	116	M	1	-	0	0	E	157.27	0.746948	E	92.13	0.437568	E	172.77	0.820565	E	86.34	0.410069	-1.000000
117	117	H	1	-	0	0	B	13.06	0.065790	B	10.79	0.054355	B	2.70	0.013601	B	0.03	0.000151	-1.000000
118	118	P	1	-	0	0	E	53.94	0.372514	B	8.83	0.060981	E	48.87	0.337500	B	0.15	0.001036	-1.000000
119	119	Q	1	-	0	0	E	121.05	0.639901	E	104.46	0.552202	E	122.63	0.648253	E	98.66	0.521541	-1.000000
120	120	T	1	-	0	0	E	49.36	0.333378	E	48.82	0.329731	E	44.59	0.301162	E	43.47	0.293597	-1.000000
121	121	V	1	-	0	0	E	126.65	0.780634	E	95.97	0.591531	E	143.85	0.886649	E	93.31	0.575136	-1.000000
122	122	Y	H	-	1	0	E	56.51	0.237138	E	56.51	0.237138	E	47.60	0.199748	E	47.60	0.199748	246.125000
123	123	A	H	-	0	0	B	0.15	0.001289	B	0.15	0.001289	B	0.00	0.000000	B	0.00	0.000000	246.125000
124	124	H	H	-	0	0	E	85.54	0.430910	B	5.42	0.027303	E	87.44	0.440482	B	0.00	0.000000	246.125000
125	125	A	H	-	0	0	E	55.86	0.479897	E	46.66	0.400859	E	56.24	0.483162	E	47.33	0.406615	246.125000
126	126	I	H	-	1	0	B	8.34	0.043906	B	8.34	0.043906	B	2.93	0.015425	B	2.93	0.015425	246.125000
127	127	A	H	-	0	0	B	9.24	0.079381	B	1.78	0.015292	B	3.24	0.027835	B	0.00	0.000000	246.125000
128	128	T	H	-	0	0	E	79.56	0.537350	B	21.80	0.147238	E	81.76	0.552209	E	12.11	0.081791	246.125000
129	129	L	H	-	0	0	E	105.29	0.531795	E	105.29	0.531795	E	109.27	0.551897	E	108.19	0.546442	246.125000
130	130	E	H	-	1	0	B	0.01	0.000053	B	0.01	0.000053	B	0.00	0.000000	B	0.00	0.000000	246.125000
131	131	I	H	-	0	0	E	77.68	0.408950	B	3.27	0.017215	E	73.39	0.386365	B	0.00	0.000000	246.125000
132	132	F	H	-	0	0	E	132.55	0.593623	B	34.50	0.154508	E	142.86	0.639796	E	15.02	0.067267	246.125000
133	133	V	H	-	0	0	E	44.60	0.274901	E	44.60	0.274901	E	39.57	0.243898	E	39.57	0.243898	246.125000
134	134	G	H	-	0	0	B	3.74	0.044572	B	3.74	0.044572	B	0.85	0.010130	B	0.85	0.010130	246.125000
135	135	M	H	-	0	0	E	109.10	0.518167	B	27.82	0.132130	E	112.38	0.533745	E	10.53	0.050012	246.125000
136	136	S	H	-	0	0	E	49.12	0.390834	B	17.50	0.139243	E	41.38	0.329249	B	3.09	0.024586	246.125000
137	137	G	H	-	0	0	E	32.02	0.381599	E	32.02	0.381599	E	26.08	0.310809	E	26.08	0.310809	246.125000
138	138	I	H	-	0	0	E	87.45	0.460384	E	87.45	0.460384	E	85.12	0.448118	E	80.27	0.422585	246.125000
139	139	A	H	-	0	1	E	50.20	0.431271	B	6.53	0.056100	E	52.30	0.449313	B	0.00	0.000000	246.125000
140	140	L	H	-	0	0	E	126.71	0.639982	E	48.04	0.242639	E	137.27	0.693318	E	43.05	0.217435	246.125000
141	141	S	H	-	0	0	B	22.65	0.180220	B	22.65	0.180220	E	15.99	0.127228	E	15.99	0.127228	246.125000
142	142	T	H	-	0	0	E	85.79	0.579427	E	73.20	0.494394	E	89.86	0.606916	E	71.87	0.485411	246.125000
143	143	G	H	-	0	0	E	36.07	0.429865	B	3.44	0.040996	E	35.94	0.428316	B	0.33	0.003933	246.125000
144	144	L	H	-	0	0	E	43.79	0.221173	B	31.03	0.156725	E	27.94	0.141118	E	17.86	0.090207	246.125000
145	145	V	H	-	0	0	E	36.20	0.223126	E	36.20	0.223126	E	24.68	0.152120	E	24.68	0.152120	246.125000
146	146	F	2	-	0	0	E	145.69	0.652470	E	105.44	0.472211	E	161.12	0.721573	E	109.68	0.491200	-1.000000
147	147	A	2	-	0	0	E	25.10	0.215636	B	8.32	0.071478	E	18.70	0.160653	B	0.95	0.008162	-1.000000
148	148	R	2	-	0	0	B	4.79	0.019217	B	4.79	0.019217	B	0.19	0.000762	B	0.19	0.000762	-1.000000
149	149	F	2	-	0	0	E	110.37	0.494290	E	110.37	0.494290	E	106.79	0.478257	E	106.79	0.478257	-1.000000
150	150	A	2	-	0	0	E	43.52	0.373883	E	27.44	0.235739	E	35.03	0.300945	E	11.52	0.098969	-1.000000
151	151	R	2	-	0	0	E	80.25	0.321953	E	72.69	0.291623	E	55.93	0.224384	E	50.52	0.202680	-1.000000
152	152	P	2	-	0	0	E	78.84	0.544475	E	29.77	0.205594	E	76.45	0.527970	E	22.91	0.158218	-1.000000
153	153	R	2	-	0	0	E	151.80	0.609003	E	151.80	0.609003	E	129.31	0.518776	E	129.31	0.518776	-1.000000
154	154	A	2	-	0	0	B	11.31	0.097165	B	11.31	0.097165	B	4.90	0.042096	B	4.90	0.042096	-1.000000
155	155	K	2	-	0	0	E	111.70	0.538339	E	111.70	0.538339	E	110.43	0.532218	E	108.39	0.522387	-1.000000
156	156	I	2	-	0	0	B	2.55	0.013425	B	2.55	0.013425	B	0.00	0.000000	B	0.00	0.000000	-1.000000
157	157	M	2	-	0	0	E	86.76	0.412064	E	86.76	0.412064	E	83.64	0.397245	E	83.64	0.397245	-1.000000
158	158	F	2	-	0	0	B	22.89	0.102512	B	22.89	0.102512	E	14.07	0.063012	E	14.07	0.063012	-1.000000
159	159	A	2	-	0	0	B	0.00	0.000000	B	0.00	0.000000	B	0.00	0.000000	B	0.00	0.000000	-1.000000
160	160	R	2	A	0	0	B	47.73	0.191487	B	47.73	0.191487	E	45.51	0.182580	E	45.51	0.182580	-1.000000
161	161	H	2	-	0	0	E	47.58	0.239686	E	47.58	0.239686	E	47.17	0.237620	E	47.17	0.237620	-1.000000
162	162	A	2	-	0	0	B	0.00	0.000000	B	0.00	0.000000	B	0.00	0.000000	B	0.00	0.000000	-1.000000
163	163	I	2	-	0	0	B	0.00	0.000000	B	0.00	0.000000	B	0.00	0.000000	B	0.00	0.000000	-1.000000
164	164	V	2	-	0	0	B	0.20	0.001233	B	0.20	0.001233	B	0.00	0.000000	B	0.00	0.000000	-1.000000
165	165	R	2	-	0	0	B	38.79	0.155621	B	38.79	0.155621	E	27.42	0.110006	E	27.42	0.110006	-1.000000
166	166	P	2	-	0	0	E	60.55	0.418163	E	60.55	0.418163	E	56.38	0.389365	E	56.38	0.389365	-1.000000
167	167	F	2	-	0	0	E	91.04	0.407721	E	91.04	0.407721	E	83.79	0.375252	E	83.79	0.375252	-1.000000
168	168	N	2	-	0	0	E	148.22	0.877717	E	148.22	0.877717	E	174.17	1.000000	E	174.17	1.000000	-1.000000
169	169	G	2	-	0	0	E	68.36	0.814682	E	68.36	0.814682	E	78.43	0.934692	E	78.43	0.934692	-1.000000
170	170	R	2	A	0	0	E	53.93	0.216360	E	53.93	0.216360	E	52.32	0.209901	E	52.32	0.209901	-1.000000
171	171	M	2	-	0	0	E	65.55	0.311327	E	65.55	0.311327	E	63.59	0.302019	E	63.59	0.302019	-1.000000
172	172	T	2	-	0	0	B	3.31	0.022356	B	3.31	0.022356	B	0.00	0.000000	B	0.00	0.000000	-1.000000
173	173	L	2	-	0	0	B	0.00	0.000000	B	0.00	0.000000	B	0.00	0.000000	B	0.00	0.000000	-1.000000
174	174	M	2	-	0	0	B	14.19	0.067395	B	14.19	0.067395	B	7.61	0.036143	B	7.61	0.036143	-1.000000
175	175	V	2	-	0	0	B	0.41	0.002527	B	0.41	0.002527	B	0.00	0.000000	B	0.00	0.000000	-1.000000
176	176	R	2	-	0	0	B	10.07	0.040400	B	10.07	0.040400	B	1.23	0.004935	B	1.23	0.004935	-1.000000
177	177	A	2	-	0	0	B	0.41	0.003522	B	0.41	0.003522	B	0.00	0.000000	B	0.00	0.000000	-1.000000
178	178	A	2	-	0	0	B	2.46	0.021134	B	2.46	0.021134	B	0.00	0.000000	B	0.00	0.000000	-1.000000
179	179	N	2	-	0	0	B	10.67	0.063185	B	10.67	0.063185	B	2.98	0.017647	B	2.98	0.017647	-1.000000
180	180	A	2	-	0	0	E	38.92	0.334364	E	38.92	0.334364	E	27.71	0.238058	E	27.71	0.238058	-1.000000
181	181	R	2	-	0	0	E	200.82	0.805665	E	200.82	0.805665	E	214.58	0.860868	E	214.58	0.860868	-1.000000
182	182	Q	2	-	0	0	E	56.63	0.299360	E	56.63	0.299360	E	47.17	0.249352	E	47.17	0.249352	-1.000000
183	183	N	2	-	0	0	E	69.25	0.410079	E	69.25	0.410079	E	59.12	0.350092	E	59.12	0.350092	-1.000000
184	184	V	2	-	0	0	B	7.65	0.047152	B	7.65	0.047152	B	1.73	0.010663	B	1.73	0.010663	-1.000000
185	185	I	2	-	0	0	E	86.55	0.455646	E	86.55	0.455646	E	79.06	0.416215	E	79.06	0.416215	-1.000000
186	186	A	2	-	0	0	B	2.68	0.023024	B	2.68	0.023024	B	0.00	0.000000	B	0.00	0.000000	-1.000000
187	187	E	2	-	0	0	E	88.90	0.474995	E	88.90	0.474995	E	84.73	0.452714	E	84.73	0.452714	-1.000000
188	188	A	2	-	0	0	B	3.11	0.026718	B	3.11	0.026718	B	0.01	0.000086	B	0.01	0.000086	-1.000000
189	189	R	2	-	0	0	E	146.87	0.589224	E	95.12	0.381610	E	152.70	0.612613	E	70.46	0.282677	-1.000000
190	190	A	2	-	0	0	B	0.81	0.006959	B	0.81	0.006959	B	0.00	0.000000	B	0.00	0.000000	-1.000000
191	191	K	2	-	0	0	E	59.17	0.285170	B	21.07	0.101547	E	35.28	0.170032	B	0.00	0.000000	-1.000000
192	192	M	2	-	0	0	B	3.17	0.015056	B	3.17	0.015056	B	0.00	0.000000	B	0.00	0.000000	-1.000000
193	193	R	2	-	0	0	E	89.57	0.359344	E	60.29	0.241876	E	78.79	0.316096	E	21.21	0.085092	-1.000000
194	194	L	2	-	0	0	E	41.52	0.209708	E	41.52	0.209708	E	31.29	0.158038	E	31.29	0.158038	-1.000000
195	195	M	2	A	0	0	E	86.36	0.410164	E	86.36	0.410164	E	86.74	0.411969	E	86.74	0.411969	-1.000000
196	196	R	U	R	0	0	-	-1.00	-1.000000	-	-1.00	-1.000000	-	-1.00	-1.000000	-	-1.00	-1.000000	-1.000000
197	197	R	U	R	0	0	-	-1.00	-1.000000	-	-1.00	-1.000000	-	-1.00	-1.000000	-	-1.00	-1.000000	-1.000000
198	198	E	U	R	0	0	-	-1.00	-1.000000	-	-1.00	-1.000000	-	-1.00	-1.000000	-	-1.00	-1.000000	-1.000000
199	199	H	U	R	0	0	-	-1.00	-1.000000	-	-1.00	-1.000000	-	-1.00	-1.000000	-	-1.00	-1.000000	-1.000000
200	200	S	U	R	0	0	-	-1.00	-1.000000	-	-1.00	-1.000000	-	-1.00	-1.000000	-	-1.00	-1.000000	-1.000000
201	201	S	U	R	0	0	-	-1.00	-1.000000	-	-1.00	-1.000000	-	-1.00	-1.000000	-	-1.00	-1.000000	-1.000000
202	202	E	U	R	0	0	-	-1.00	-1.000000	-	-1.00	-1.000000	-	-1.00	-1.000000	-	-1.00	-1.000000	-1.000000
203	203	G	U	R	0	0	-	-1.00	-1.000000	-	-1.00	-1.000000	-	-1.00	-1.000000	-	-1.00	-1.000000	-1.000000
204	204	Y	U	R	0	0	-	-1.00	-1.000000	-	-1.00	-1.000000	-	-1.00	-1.000000	-	-1.00	-1.000000	-1.000000
205	205	S	U	R	0	0	-	-1.00	-1.000000	-	-1.00	-1.000000	-	-1.00	-1.000000	-	-1.00	-1.000000	-1.000000
206	206	L	2	A	0	0	E	115.43	0.583009	E	111.25	0.561897	E	125.28	0.632759	E	107.50	0.542957	-1.000000
207	207	M	2	-	0	0	E	122.51	0.581857	E	122.51	0.581857	E	137.09	0.651104	E	106.04	0.503633	-1.000000
208	208	K	2	-	0	0	E	103.95	0.500988	B	20.88	0.100631	E	101.34	0.488409	B	8.14	0.039231	-1.000000
209	209	I	2	-	0	0	E	47.96	0.252487	E	47.76	0.251435	E	44.21	0.232745	E	44.21	0.232745	-1.000000
210	210	H	2	-	0	0	E	123.32	0.621228	E	111.40	0.561181	E	116.16	0.585159	E	96.47	0.485970	-1.000000
211	211	D	2	-	0	0	B	1.16	0.007466	B	1.16	0.007466	B	0.00	0.000000	B	0.00	0.000000	-1.000000
212	212	L	2	-	0	0	E	101.25	0.511389	E	101.25	0.511389	E	75.86	0.383151	E	75.86	0.383151	-1.000000
213	213	K	2	-	0	0	E	45.77	0.220589	E	45.77	0.220589	E	38.27	0.184443	E	38.27	0.184443	-1.000000
214	214	L	2	-	0	0	B	0.00	0.000000	B	0.00	0.000000	B	0.00	0.000000	B	0.00	0.000000	-1.000000
215	215	V	2	-	0	0	B	1.29	0.007951	B	1.29	0.007951	B	0.00	0.000000	B	0.00	0.000000	-1.000000
216	216	R	2	A	0	0	B	15.37	0.061663	B	15.37	0.061663	E	13.61	0.054602	E	13.61	0.054602	-1.000000
217	217	N	2	-	0	0	E	79.54	0.471013	E	79.54	0.471013	E	74.58	0.441641	E	74.58	0.441641	-1.000000
218	218	E	2	-	0	0	E	106.30	0.567963	E	106.30	0.567963	E	112.04	0.598632	E	112.04	0.598632	-1.000000
219	219	H	2	-	0	0	E	83.15	0.418871	E	83.15	0.418871	E	81.72	0.411667	E	81.72	0.411667	-1.000000
220	220	P	2	-	0	0	E	57.64	0.398066	E	57.64	0.398066	E	55.00	0.379834	E	55.00	0.379834	-1.000000
221	221	I	2	-	0	0	E	56.81	0.299079	E	56.81	0.299079	E	48.82	0.257015	E	48.82	0.257015	-1.000000
222	222	F	2	-	0	0	E	166.04	0.743607	E	166.04	0.743607	E	185.17	0.829280	E	185.17	0.829280	-1.000000
223	223	L	2	-	0	0	B	0.32	0.001616	B	0.32	0.001616	B	0.00	0.000000	B	0.00	0.000000	-1.000000
224	224	L	2	-	0	0	E	85.91	0.433911	E	85.91	0.433911	E	74.51	0.376332	E	74.51	0.376332	-1.000000
225	225	G	2	-	0	0	E	33.61	0.400548	E	33.61	0.400548	E	20.40	0.243118	E	20.40	0.243118	-1.000000
226	226	W	2	-	0	0	B	11.12	0.041896	B	11.12	0.041896	B	3.20	0.012056	B	3.20	0.012056	-1.000000
227	227	N	2	-	0	0	E	69.85	0.413632	E	69.85	0.413632	E	61.49	0.364126	E	61.49	0.364126	-1.000000
228	228	M	2	-	0	0	B	0.77	0.003657	B	0.77	0.003657	B	0.00	0.000000	B	0.00	0.000000	-1.000000
229	229	M	2	-	0	0	E	45.70	0.217051	E	45.70	0.217051	E	36.33	0.172548	E	36.33	0.172548	-1.000000
230	230	H	2	-	0	0	B	1.18	0.005944	B	1.18	0.005944	B	0.00	0.000000	B	0.00	0.000000	-1.000000
231	231	V	2	-	0	0	E	47.60	0.293393	E	47.60	0.293393	E	34.36	0.211785	E	34.36	0.211785	-1.000000
232	232	I	2	-	0	0	B	14.93	0.078600	B	14.93	0.078600	B	5.30	0.027902	B	5.30	0.027902	-1.000000
233	233	D	2	-	0	0	E	66.31	0.426788	E	66.31	0.426788	E	65.91	0.424213	E	65.91	0.424213	-1.000000
234	234	E	2	A	0	0	E	76.23	0.407299	E	76.23	0.407299	E	85.76	0.458218	E	85.76	0.458218	-1.000000
235	235	S	2	-	0	0	E	98.97	0.787476	E	98.97	0.787476	E	94.63	0.752944	E	94.63	0.752944	-1.000000
236	236	S	2	-	0	0	B	8.50	0.067632	B	8.50	0.067632	B	1.59	0.012651	B	1.59	0.012651	-1.000000
237	237	P	2	-	0	0	E	49.66	0.342956	E	49.66	0.342956	E	40.09	0.276865	E	40.09	0.276865	-1.000000
238	238	L	2	-	0	0	B	9.25	0.046720	B	9.25	0.046720	B	0.14	0.000707	B	0.14	0.000707	-1.000000
239	239	F	2	-	0	0	E	122.29	0.547673	E	122.29	0.547673	E	132.41	0.592996	E	132.41	0.592996	-1.000000
240	240	G	2	-	0	0	E	75.27	0.897033	E	75.27	0.897033	E	80.28	0.956739	E	80.28	0.956739	-1.000000
241	241	E	2	-	0	0	B	29.97	0.160130	B	29.97	0.160130	E	15.52	0.082924	E	15.52	0.082924	-1.000000
242	242	T	2	-	0	0	E	71.64	0.483858	E	71.64	0.483858	E	79.74	0.538565	E	79.74	0.538565	-1.000000
243	243	P	2	-	0	0	E	71.80	0.495856	E	71.80	0.495856	E	69.36	0.479006	E	69.36	0.479006	-1.000000
244	244	E	2	A	0	0	E	75.93	0.405696	E	75.93	0.405696	E	85.68	0.457790	E	85.68	0.457790	-1.000000
245	245	S	2	-	0	0	E	41.15	0.327419	E	41.15	0.327419	E	36.99	0.294319	E	36.99	0.294319	-1.000000
246	246	L	2	-	0	0	B	1.77	0.008940	B	1.77	0.008940	B	0.00	0.000000	B	0.00	0.000000	-1.000000
247	247	A	2	-	0	0	E	43.98	0.377835	E	43.98	0.377835	E	46.95	0.403351	E	46.95	0.403351	-1.000000
248	248	E	2	-	0	0	E	155.44	0.830519	E	155.44	0.830519	E	175.45	0.937433	E	175.45	0.937433	-1.000000
249	249	G	2	-	0	0	B	10.65	0.126922	B	10.65	0.126922	B	3.28	0.039090	B	3.28	0.039090	-1.000000
250	250	R	2	-	0	0	E	186.71	0.749057	E	162.40	0.651529	E	164.52	0.660034	E	121.39	0.487002	-1.000000
251	251	A	2	-	0	0	B	3.01	0.025859	B	3.01	0.025859	B	0.00	0.000000	B	0.00	0.000000	-1.000000
252	252	M	2	-	0	0	E	58.51	0.277891	E	54.72	0.259891	E	39.28	0.186559	E	33.06	0.157017	-1.000000
253	253	L	2	-	0	0	B	2.06	0.010405	B	2.06	0.010405	B	0.00	0.000000	B	0.00	0.000000	-1.000000
254	254	L	2	-	0	0	B	35.13	0.177433	B	6.90	0.034850	E	19.66	0.099298	B	1.04	0.005253	-1.000000
255	255	V	2	-	0	0	B	4.03	0.024840	B	4.03	0.024840	B	0.09	0.000555	B	0.09	0.000555	-1.000000
256	256	M	2	-	0	0	E	51.13	0.242840	B	24.88	0.118167	E	34.24	0.162622	B	6.36	0.030207	-1.000000
257	257	I	2	-	0	0	B	0.00	0.000000	B	0.00	0.000000	B	0.00	0.000000	B	0.00	0.000000	-1.000000
258	258	E	2	-	0	0	E	62.89	0.336023	E	58.07	0.310269	E	61.63	0.329290	E	50.14	0.267899	-1.000000
259	259	G	2	-	0	0	B	4.92	0.058634	B	4.92	0.058634	B	0.55	0.006555	B	0.55	0.006555	-1.000000
260	260	S	2	-	0	0	E	53.23	0.423536	E	53.23	0.423536	E	50.57	0.402371	E	50.57	0.402371	-1.000000
261	261	D	2	-	0	0	B	1.25	0.008045	B	1.25	0.008045	B	0.00	0.000000	B	0.00	0.000000	-1.000000
262	262	E	2	-	0	0	E	142.97	0.763892	E	142.97	0.763892	E	146.03	0.780242	E	146.03	0.780242	-1.000000
263	263	T	2	-	0	0	E	101.51	0.685600	E	101.51	0.685600	E	105.53	0.712752	E	105.53	0.712752	-1.000000
264	264	T	2	-	0	0	E	69.81	0.471498	E	69.81	0.471498	E	70.45	0.475821	E	70.45	0.475821	-1.000000
265	265	A	2	-	0	0	E	78.48	0.674227	E	78.48	0.674227	E	88.02	0.756186	E	88.02	0.756186	-1.000000
266	266	Q	2	-	0	0	E	53.64	0.283554	E	38.11	0.201459	E	47.72	0.252260	E	29.50	0.155944	-1.000000
267	267	V	2	-	0	0	E	94.36	0.581607	E	60.77	0.374569	E	97.17	0.598928	E	46.17	0.284578	-1.000000
268	268	M	2	-	0	0	B	15.66	0.074377	B	8.45	0.040133	B	5.09	0.024175	B	1.11	0.005272	-1.000000
269	269	Q	2	-	0	0	E	89.04	0.470688	B	12.38	0.065444	E	88.11	0.465772	B	3.25	0.017180	-1.000000
270	270	A	2	-	0	0	B	12.03	0.103351	B	9.17	0.078780	B	3.30	0.028351	B	0.62	0.005326	-1.000000
271	271	R	2	-	0	0	E	166.81	0.669221	E	58.91	0.236340	E	152.36	0.611249	E	36.69	0.147196	-1.000000
272	272	H	2	-	0	0	E	58.69	0.295653	E	58.69	0.295653	E	57.64	0.290363	E	57.64	0.290363	-1.000000
273	273	A	2	-	0	0	E	43.20	0.371134	E	38.88	0.334021	E	36.99	0.317784	E	30.98	0.266151	-1.000000
274	274	W	2	-	0	0	B	2.29	0.008628	B	2.29	0.008628	B	0.21	0.000791	B	0.21	0.000791	-1.000000
275	275	E	2	-	0	0	E	98.77	0.527730	E	98.77	0.527730	E	106.25	0.567696	E	106.25	0.567696	-1.000000
276	276	H	2	-	0	0	E	47.35	0.238527	E	47.35	0.238527	E	36.91	0.185935	E	36.91	0.185935	-1.000000
277	277	D	2	-	0	0	E	95.71	0.616013	E	95.71	0.616013	E	98.68	0.635129	E	98.68	0.635129	-1.000000
278	278	D	2	-	0	0	B	30.36	0.195405	B	30.36	0.195405	E	25.01	0.160971	E	25.01	0.160971	-1.000000
279	279	I	2	-	0	0	B	9.69	0.051013	B	9.69	0.051013	B	1.05	0.005528	B	1.05	0.005528	-1.000000
280	280	R	2	-	0	0	E	73.35	0.294271	E	73.35	0.294271	E	70.80	0.284041	E	70.80	0.284041	-1.000000
281	281	W	2	-	0	0	E	62.12	0.234044	E	62.12	0.234044	E	39.80	0.149951	E	39.80	0.149951	-1.000000
282	282	H	2	-	0	0	E	93.02	0.468591	E	93.02	0.468591	E	96.46	0.485920	E	96.46	0.485920	-1.000000
283	283	H	2	-	0	0	B	23.79	0.119843	B	23.79	0.119843	E	23.00	0.115863	E	23.00	0.115863	-1.000000
284	284	R	2	-	0	0	E	90.80	0.364278	E	90.80	0.364278	E	89.90	0.360668	E	89.90	0.360668	-1.000000
285	285	Y	2	-	0	0	B	6.63	0.027822	B	6.63	0.027822	B	1.83	0.007679	B	1.83	0.007679	-1.000000
286	286	V	2	-	0	0	B	24.98	0.153969	B	24.98	0.153969	E	11.38	0.070143	E	11.38	0.070143	-1.000000
287	287	D	2	-	0	0	E	100.04	0.643882	E	100.04	0.643882	E	102.59	0.660295	E	102.59	0.660295	-1.000000
288	288	L	2	-	0	0	B	27.40	0.138391	B	27.40	0.138391	B	8.39	0.042376	B	8.39	0.042376	-1.000000
289	289	M	2	-	0	0	E	172.39	0.818760	E	172.39	0.818760	E	185.59	0.881453	E	185.59	0.881453	-1.000000
290	290	S	U	R	0	0	-	-1.00	-1.000000	-	-1.00	-1.000000	-	-1.00	-1.000000	-	-1.00	-1.000000	-1.000000
291	291	D	U	R	0	0	-	-1.00	-1.000000	-	-1.00	-1.000000	-	-1.00	-1.000000	-	-1.00	-1.000000	-1.000000
292	292	V	U	R	0	0	-	-1.00	-1.000000	-	-1.00	-1.000000	-	-1.00	-1.000000	-	-1.00	-1.000000	-1.000000
293	293	D	U	R	0	0	-	-1.00	-1.000000	-	-1.00	-1.000000	-	-1.00	-1.000000	-	-1.00	-1.000000	-1.000000
294	294	G	U	R	0	0	-	-1.00	-1.000000	-	-1.00	-1.000000	-	-1.00	-1.000000	-	-1.00	-1.000000	-1.000000
295	295	M	U	R	0	0	-	-1.00	-1.000000	-	-1.00	-1.000000	-	-1.00	-1.000000	-	-1.00	-1.000000	-1.000000
296	296	T	2	A	0	0	E	151.71	1.000000	E	151.71	1.000000	E	180.90	1.000000	E	180.90	1.000000	-1.000000
297	297	H	2	A	0	0	E	73.15	0.368495	E	73.15	0.368495	E	77.97	0.392776	E	77.97	0.392776	-1.000000
298	298	I	2	-	0	0	E	55.59	0.292656	E	55.59	0.292656	E	40.70	0.214267	E	40.70	0.214267	-1.000000
299	299	D	2	-	0	0	E	78.03	0.502221	E	78.03	0.502221	E	76.64	0.493274	E	76.64	0.493274	-1.000000
300	300	Y	2	-	0	0	E	95.31	0.399958	E	95.31	0.399958	E	80.02	0.335795	E	80.02	0.335795	-1.000000
301	301	T	2	-	0	0	E	115.49	0.780022	E	115.49	0.780022	E	125.51	0.847697	E	125.51	0.847697	-1.000000
302	302	R	2	-	0	0	E	111.13	0.445840	E	111.13	0.445840	E	113.29	0.454505	E	113.29	0.454505	-1.000000
303	303	F	2	-	0	0	B	9.79	0.043844	B	9.79	0.043844	B	0.91	0.004075	B	0.91	0.004075	-1.000000
304	304	N	2	-	0	0	E	57.45	0.340203	E	57.45	0.340203	E	53.78	0.318470	E	53.78	0.318470	-1.000000
305	305	D	2	-	0	0	E	67.19	0.432452	E	67.19	0.432452	E	64.00	0.411920	E	64.00	0.411920	-1.000000
306	306	T	2	-	0	0	B	14.22	0.096042	B	14.22	0.096042	E	11.10	0.074970	E	11.10	0.074970	-1.000000
307	307	E	2	-	0	0	E	123.91	0.662054	E	123.91	0.662054	E	121.89	0.651261	E	121.89	0.651261	-1.000000
308	308	P	2	-	0	0	E	93.78	0.647652	E	93.78	0.647652	E	99.51	0.687224	E	99.51	0.687224	-1.000000
309	309	V	2	-	0	0	E	130.02	0.801405	E	130.02	0.801405	E	141.30	0.870932	E	141.30	0.870932	-1.000000
310	310	E	U	R	0	0	-	-1.00	-1.000000	-	-1.00	-1.000000	-	-1.00	-1.000000	-	-1.00	-1.000000	-1.000000
311	311	P	U	R	0	0	-	-1.00	-1.000000	-	-1.00	-1.000000	-	-1.00	-1.000000	-	-1.00	-1.000000	-1.000000
312	312	P	U	R	0	0	-	-1.00	-1.000000	-	-1.00	-1.000000	-	-1.00	-1.000000	-	-1.00	-1.000000	-1.000000
313	313	G	U	R	0	0	-	-1.00	-1.000000	-	-1.00	-1.000000	-	-1.00	-1.000000	-	-1.00	-1.000000	-1.000000
314	314	A	U	R	0	0	-	-1.00	-1.000000	-	-1.00	-1.000000	-	-1.00	-1.000000	-	-1.00	-1.000000	-1.000000
315	315	A	U	R	0	0	-	-1.00	-1.000000	-	-1.00	-1.000000	-	-1.00	-1.000000	-	-1.00	-1.000000	-1.000000
316	316	P	U	R	0	0	-	-1.00	-1.000000	-	-1.00	-1.000000	-	-1.00	-1.000000	-	-1.00	-1.000000	-1.000000
317	317	D	U	R	0	0	-	-1.00	-1.000000	-	-1.00	-1.000000	-	-1.00	-1.000000	-	-1.00	-1.000000	-1.000000
318	318	A	U	R	0	0	-	-1.00	-1.000000	-	-1.00	-1.000000	-	-1.00	-1.000000	-	-1.00	-1.000000	-1.000000
319	319	Q	U	R	0	0	-	-1.00	-1.000000	-	-1.00	-1.000000	-	-1.00	-1.000000	-	-1.00	-1.000000	-1.000000
320	320	A	U	R	0	0	-	-1.00	-1.000000	-	-1.00	-1.000000	-	-1.00	-1.000000	-	-1.00	-1.000000	-1.000000
321	321	F	U	R	0	0	-	-1.00	-1.000000	-	-1.00	-1.000000	-	-1.00	-1.000000	-	-1.00	-1.000000	-1.000000
322	322	A	U	R	0	0	-	-1.00	-1.000000	-	-1.00	-1.000000	-	-1.00	-1.000000	-	-1.00	-1.000000	-1.000000
323	323	A	U	R	0	0	-	-1.00	-1.000000	-	-1.00	-1.000000	-	-1.00	-1.000000	-	-1.00	-1.000000	-1.000000
324	324	K	U	R	0	0	-	-1.00	-1.000000	-	-1.00	-1.000000	-	-1.00	-1.000000	-	-1.00	-1.000000	-1.000000
325	325	P	U	R	0	0	-	-1.00	-1.000000	-	-1.00	-1.000000	-	-1.00	-1.000000	-	-1.00	-1.000000	-1.000000
326	326	G	U	R	0	0	-	-1.00	-1.000000	-	-1.00	-1.000000	-	-1.00	-1.000000	-	-1.00	-1.000000	-1.000000
327	327	E	U	R	0	0	-	-1.00	-1.000000	-	-1.00	-1.000000	-	-1.00	-1.000000	-	-1.00	-1.000000	-1.000000
328	328	G	U	R	0	0	-	-1.00	-1.000000	-	-1.00	-1.000000	-	-1.00	-1.000000	-	-1.00	-1.000000	-1.000000
329	329	D	U	R	0	0	-	-1.00	-1.000000	-	-1.00	-1.000000	-	-1.00	-1.000000	-	-1.00	-1.000000	-1.000000
330	330	A	U	R	0	0	-	-1.00	-1.000000	-	-1.00	-1.000000	-	-1.00	-1.000000	-	-1.00	-1.000000	-1.000000
331	331	R	U	R	0	0	-	-1.00	-1.000000	-	-1.00	-1.000000	-	-1.00	-1.000000	-	-1.00	-1.000000	-1.000000
332	332	P	U	R	0	0	-	-1.00	-1.000000	-	-1.00	-1.000000	-	-1.00	-1.000000	-	-1.00	-1.000000	-1.000000
333	333	V	U	R	0	0	-	-1.00	-1.000000	-	-1.00	-1.000000	-	-1.00	-1.000000	-	-1.00	-1.000000	-1.000000
