# Supplementary material for: Lipid exposure prediction enhances the inference of rotational angles of transmembrane helices
Source: BMC Bioinformatics. 2013 Oct 11;14:304. doi: 10.1186/1471-2105-14-304 (PMC3854514; doi:10.1186/1471-2105-14-304)
Supplement: Additional file 7: Dataset S3 — The representative 110 multi-spanning protein chains used in this work. [file 1471-2105-14-304-S7.zip › S_Dataset_3_experiment/TMexpoDataset/1pv6A.profile]

SeqIndex	PDBIndex	AA	Topo	MissingData	IntraChainCTNum	InterChainCTNum	Class14_Chain	ASA14_Chain	RSA14_Chain	Class14_Complete	ASA14_Complete	RSA14_Complete	Class20_Chain	ASA20_Chain	RSA20_Chain	Class20_Complete	ASA20_Complete	RSA20_Complete	RotationalAngleChain360MGC
1	1	M	1	-	0	0	E	134.76	0.640038	E	124.17	0.589741	E	152.28	0.723249	E	132.80	0.630729	-1.000000
2	2	Y	1	-	0	0	E	96.25	0.403903	E	96.25	0.403903	E	94.47	0.396433	E	94.47	0.396433	-1.000000
3	3	Y	1	-	0	0	E	50.53	0.212044	E	50.53	0.212044	E	41.30	0.173311	E	41.30	0.173311	-1.000000
4	4	L	1	-	0	0	E	80.30	0.405576	E	66.46	0.335674	E	79.71	0.402596	E	47.70	0.240921	-1.000000
5	5	K	1	-	0	0	E	161.79	0.779748	E	116.05	0.559304	E	182.49	0.879512	E	119.14	0.574196	-1.000000
6	6	N	1	-	0	0	E	39.42	0.233434	E	39.42	0.233434	E	36.63	0.216912	E	36.63	0.216912	-1.000000
7	7	T	1	-	0	0	E	78.46	0.529920	E	78.46	0.529920	E	77.53	0.523639	E	77.53	0.523639	-1.000000
8	8	N	H	-	0	0	B	22.17	0.131284	B	22.17	0.131284	E	10.11	0.059869	E	10.11	0.059869	242.588000
9	9	F	H	-	0	0	B	24.38	0.109185	B	24.38	0.109185	B	6.35	0.028438	B	6.35	0.028438	242.588000
10	10	W	H	-	0	0	E	122.15	0.460214	B	51.92	0.195614	E	115.27	0.434293	B	11.82	0.044533	242.588000
11	11	M	H	-	1	0	B	38.64	0.183519	B	21.20	0.100689	E	35.60	0.169081	B	5.37	0.025505	242.588000
12	12	F	H	-	1	0	B	22.20	0.099422	B	22.20	0.099422	B	0.54	0.002418	B	0.54	0.002418	242.588000
13	13	G	H	-	1	0	B	1.75	0.020856	B	1.75	0.020856	B	0.00	0.000000	B	0.00	0.000000	242.588000
14	14	L	H	-	0	0	E	55.26	0.279105	E	53.14	0.268397	E	42.38	0.214051	E	16.96	0.085661	242.588000
15	15	F	H	-	1	0	B	17.19	0.076985	B	17.19	0.076985	B	2.09	0.009360	B	2.09	0.009360	242.588000
16	16	F	H	-	2	0	B	4.29	0.019213	B	4.29	0.019213	B	0.00	0.000000	B	0.00	0.000000	242.588000
17	17	F	H	-	3	0	B	30.34	0.135877	B	29.88	0.133817	E	25.33	0.113440	E	21.47	0.096153	242.588000
18	18	F	H	-	1	0	B	33.04	0.147969	B	16.07	0.071969	E	22.76	0.101930	B	2.08	0.009315	242.588000
19	19	Y	H	-	1	0	B	10.66	0.044734	B	10.66	0.044734	B	0.43	0.001804	B	0.43	0.001804	242.588000
20	20	F	H	-	3	0	B	7.49	0.033544	B	7.49	0.033544	B	0.00	0.000000	B	0.00	0.000000	242.588000
21	21	F	H	-	2	0	B	31.86	0.142684	B	31.31	0.140221	E	16.60	0.074343	B	4.37	0.019571	242.588000
22	22	I	H	-	1	0	B	4.93	0.025954	B	4.93	0.025954	B	0.90	0.004738	B	0.90	0.004738	242.588000
23	23	M	H	-	1	0	B	37.79	0.179482	B	37.79	0.179482	E	22.63	0.107480	E	22.63	0.107480	242.588000
24	24	G	H	-	1	0	B	0.74	0.008819	B	0.74	0.008819	B	0.00	0.000000	B	0.00	0.000000	242.588000
25	25	A	H	-	1	0	B	2.76	0.023711	B	2.76	0.023711	B	0.16	0.001375	B	0.16	0.001375	242.588000
26	26	Y	H	-	1	0	B	21.05	0.088334	B	21.05	0.088334	B	5.75	0.024129	B	5.75	0.024129	242.588000
27	27	F	H	-	0	0	E	84.87	0.380089	E	84.87	0.380089	E	60.64	0.271575	E	60.64	0.271575	242.588000
28	28	P	H	-	1	0	B	11.87	0.081975	B	11.87	0.081975	B	0.06	0.000414	B	0.06	0.000414	242.588000
29	29	F	H	-	0	0	B	1.05	0.004702	B	1.05	0.004702	B	0.00	0.000000	B	0.00	0.000000	242.588000
30	30	F	H	-	0	0	B	5.19	0.023243	B	5.19	0.023243	B	0.00	0.000000	B	0.00	0.000000	242.588000
31	31	P	H	-	0	0	B	3.97	0.027417	B	3.97	0.027417	B	0.00	0.000000	B	0.00	0.000000	242.588000
32	32	I	2	-	0	0	B	5.61	0.029534	B	5.61	0.029534	B	0.09	0.000474	B	0.09	0.000474	-1.000000
33	33	W	2	-	0	0	B	7.04	0.026524	B	7.04	0.026524	B	0.62	0.002336	B	0.62	0.002336	-1.000000
34	34	L	2	-	0	0	B	0.43	0.002172	B	0.43	0.002172	B	0.00	0.000000	B	0.00	0.000000	-1.000000
35	35	H	2	-	0	0	E	100.37	0.505617	E	100.37	0.505617	E	82.38	0.414992	E	82.38	0.414992	-1.000000
36	36	D	2	-	0	0	E	72.17	0.464504	E	72.17	0.464504	E	59.72	0.384373	E	59.72	0.384373	-1.000000
37	37	I	2	-	0	0	E	47.34	0.249223	E	47.34	0.249223	E	43.82	0.230692	E	43.82	0.230692	-1.000000
38	38	N	2	-	0	0	B	10.31	0.061053	B	10.31	0.061053	B	3.25	0.019246	B	3.25	0.019246	-1.000000
39	39	H	2	-	0	0	E	149.89	0.755075	E	149.89	0.755075	E	164.80	0.830185	E	164.80	0.830185	-1.000000
40	40	I	2	-	0	0	B	17.32	0.091182	B	17.32	0.091182	B	5.80	0.030534	B	5.80	0.030534	-1.000000
41	41	S	2	-	0	0	E	48.28	0.384150	E	48.28	0.384150	E	44.99	0.357973	E	44.99	0.357973	-1.000000
42	42	K	2	-	0	0	B	28.32	0.136489	B	28.32	0.136489	E	17.03	0.082076	E	17.03	0.082076	-1.000000
43	43	S	2	-	0	0	E	43.05	0.342537	E	43.05	0.342537	E	38.09	0.303071	E	38.09	0.303071	-1.000000
44	44	D	2	-	0	0	E	33.18	0.213555	E	33.18	0.213555	E	32.15	0.206925	E	32.15	0.206925	-1.000000
45	45	T	2	-	0	0	B	3.18	0.021478	B	3.18	0.021478	B	0.00	0.000000	B	0.00	0.000000	-1.000000
46	46	G	H	-	1	0	B	0.64	0.007627	B	0.64	0.007627	B	0.00	0.000000	B	0.00	0.000000	125.987000
47	47	I	H	-	1	0	E	53.19	0.280021	E	53.19	0.280021	E	44.14	0.232377	E	44.14	0.232377	125.987000
48	48	I	H	-	1	0	B	2.29	0.012056	B	2.29	0.012056	B	0.00	0.000000	B	0.00	0.000000	125.987000
49	49	F	H	-	1	0	B	22.47	0.100631	B	22.47	0.100631	B	6.26	0.028035	B	6.26	0.028035	125.987000
50	50	A	H	-	2	0	B	1.38	0.011856	B	1.38	0.011856	B	0.00	0.000000	B	0.00	0.000000	125.987000
51	51	A	H	-	2	0	B	13.91	0.119502	B	13.91	0.119502	B	5.36	0.046048	B	5.36	0.046048	125.987000
52	52	I	H	-	1	0	B	25.78	0.135720	B	25.78	0.135720	E	10.94	0.057594	E	10.94	0.057594	125.987000
53	53	S	H	-	2	0	B	6.02	0.047899	B	6.02	0.047899	B	1.53	0.012174	B	1.53	0.012174	125.987000
54	54	L	H	-	1	0	E	62.69	0.316632	E	62.69	0.316632	E	57.22	0.289004	E	57.22	0.289004	125.987000
55	55	F	H	-	1	0	B	19.90	0.089122	B	19.90	0.089122	B	9.48	0.042456	B	9.48	0.042456	125.987000
56	56	S	H	-	2	0	B	3.80	0.030236	B	3.80	0.030236	B	0.00	0.000000	B	0.00	0.000000	125.987000
57	57	L	H	-	1	0	B	21.44	0.108288	B	21.44	0.108288	B	9.59	0.048437	B	9.59	0.048437	125.987000
58	58	L	H	-	0	0	E	103.75	0.524016	E	103.75	0.524016	E	106.36	0.537199	E	106.36	0.537199	125.987000
59	59	F	H	-	1	0	E	59.12	0.264768	E	59.12	0.264768	E	48.07	0.215281	E	48.07	0.215281	125.987000
60	60	Q	H	-	1	0	B	37.15	0.196384	B	37.15	0.196384	E	27.69	0.146376	E	27.69	0.146376	125.987000
61	61	P	H	-	1	0	E	41.56	0.287017	E	41.56	0.287017	E	26.99	0.186395	E	26.99	0.186395	125.987000
62	62	L	H	-	0	0	E	97.83	0.494116	E	97.83	0.494116	E	98.10	0.495480	E	98.10	0.495480	125.987000
63	63	F	H	-	0	0	B	17.59	0.078776	B	17.59	0.078776	B	2.97	0.013301	B	2.97	0.013301	125.987000
64	64	G	H	-	0	0	E	32.77	0.390537	E	32.77	0.390537	E	27.73	0.330473	E	27.73	0.330473	125.987000
65	65	L	H	-	0	0	E	89.32	0.451134	E	89.32	0.451134	E	80.98	0.409011	E	80.98	0.409011	125.987000
66	66	L	H	-	0	0	E	69.72	0.352139	E	69.72	0.352139	E	62.67	0.316531	E	62.67	0.316531	125.987000
67	67	S	H	-	0	0	E	28.52	0.226926	E	28.52	0.226926	B	6.15	0.048934	B	6.15	0.048934	125.987000
68	68	D	1	-	0	0	E	39.09	0.251593	E	39.09	0.251593	E	27.66	0.178027	E	27.66	0.178027	-1.000000
69	69	K	1	-	0	0	E	162.50	0.783170	E	162.50	0.783170	E	174.82	0.842547	E	174.82	0.842547	-1.000000
70	70	L	1	-	0	0	B	33.26	0.167988	B	33.26	0.167988	E	16.18	0.081721	E	16.18	0.081721	-1.000000
71	71	G	1	-	0	0	B	10.95	0.130497	B	10.95	0.130497	B	0.54	0.006435	B	0.54	0.006435	-1.000000
72	72	L	1	-	0	0	E	51.56	0.260417	E	51.56	0.260417	E	29.09	0.146927	E	29.09	0.146927	-1.000000
73	73	R	1	-	0	0	E	152.61	0.612252	E	152.61	0.612252	E	156.23	0.626775	E	156.23	0.626775	-1.000000
74	74	K	H	-	0	0	B	24.37	0.117451	B	24.37	0.117451	E	10.67	0.051424	E	10.67	0.051424	69.975000
75	75	Y	H	-	0	0	E	157.97	0.662904	E	157.97	0.662904	E	174.89	0.733907	E	174.89	0.733907	69.975000
76	76	L	H	-	0	0	B	18.48	0.093338	B	18.48	0.093338	B	6.62	0.033436	B	6.62	0.033436	69.975000
77	77	L	H	-	0	0	B	7.50	0.037881	B	7.50	0.037881	B	0.95	0.004798	B	0.95	0.004798	69.975000
78	78	W	H	-	0	0	E	102.15	0.384862	E	102.15	0.384862	E	88.32	0.332756	E	88.32	0.332756	69.975000
79	79	I	H	-	0	0	E	74.37	0.391524	E	74.37	0.391524	E	66.85	0.351935	E	66.85	0.351935	69.975000
80	80	I	H	-	0	0	B	1.64	0.008634	B	1.64	0.008634	B	0.00	0.000000	B	0.00	0.000000	69.975000
81	81	T	H	-	1	0	B	6.34	0.042820	B	6.34	0.042820	B	0.19	0.001283	B	0.19	0.001283	69.975000
82	82	G	H	-	0	0	E	38.43	0.457991	E	38.43	0.457991	E	35.84	0.427124	E	35.84	0.427124	69.975000
83	83	M	H	-	2	0	E	54.25	0.257659	E	54.25	0.257659	E	45.33	0.215293	E	45.33	0.215293	69.975000
84	84	L	H	-	1	0	B	8.02	0.040507	B	8.02	0.040507	B	0.19	0.000960	B	0.19	0.000960	69.975000
85	85	V	H	-	1	0	B	30.76	0.189596	B	30.76	0.189596	E	23.93	0.147498	E	23.93	0.147498	69.975000
86	86	M	H	-	0	0	E	102.35	0.486108	E	102.35	0.486108	E	105.77	0.502351	E	105.77	0.502351	69.975000
87	87	F	H	-	2	0	B	1.31	0.005867	B	1.31	0.005867	B	0.00	0.000000	B	0.00	0.000000	69.975000
88	88	A	H	-	2	0	B	0.26	0.002234	B	0.26	0.002234	B	0.00	0.000000	B	0.00	0.000000	69.975000
89	89	P	H	-	0	0	E	55.37	0.382390	E	55.37	0.382390	E	53.36	0.368508	E	53.36	0.368508	69.975000
90	90	F	H	-	1	0	B	14.57	0.065251	B	14.57	0.065251	B	6.97	0.031215	B	6.97	0.031215	69.975000
91	91	F	H	-	1	0	B	3.07	0.013749	B	3.07	0.013749	B	0.00	0.000000	B	0.00	0.000000	69.975000
92	92	I	2	-	0	0	E	45.03	0.237062	E	45.03	0.237062	E	32.92	0.173309	E	32.92	0.173309	-1.000000
93	93	F	2	-	0	0	E	133.01	0.595683	E	133.01	0.595683	E	135.74	0.607909	E	135.74	0.607909	-1.000000
94	94	I	2	-	0	0	E	61.91	0.325928	E	61.91	0.325928	E	59.19	0.311608	E	59.19	0.311608	-1.000000
95	95	F	2	-	0	0	B	6.75	0.030230	B	6.75	0.030230	B	0.00	0.000000	B	0.00	0.000000	-1.000000
96	96	G	2	-	0	0	B	8.81	0.104993	B	8.81	0.104993	E	5.57	0.066381	E	5.57	0.066381	-1.000000
97	97	P	2	-	0	0	E	63.00	0.435083	E	63.00	0.435083	E	60.37	0.416920	E	60.37	0.416920	-1.000000
98	98	L	2	-	0	0	E	65.26	0.329613	E	65.26	0.329613	E	62.78	0.317087	E	62.78	0.317087	-1.000000
99	99	L	2	-	0	0	B	17.89	0.090358	B	17.89	0.090358	B	7.05	0.035608	B	7.05	0.035608	-1.000000
100	100	Q	2	-	0	0	E	72.63	0.383940	E	72.63	0.383940	E	67.68	0.357773	E	67.68	0.357773	-1.000000
101	101	Y	2	-	0	0	E	179.14	0.751742	E	179.14	0.751742	E	201.24	0.844482	E	201.24	0.844482	-1.000000
102	102	N	2	-	0	0	E	127.72	0.756321	E	127.72	0.756321	E	148.82	0.881270	E	148.82	0.881270	-1.000000
103	103	I	2	-	0	0	E	98.11	0.516504	E	98.11	0.516504	E	100.86	0.530982	E	100.86	0.530982	-1.000000
104	104	L	2	-	0	0	B	32.79	0.165614	B	32.79	0.165614	E	20.82	0.105157	E	20.82	0.105157	-1.000000
105	105	V	2	-	0	0	E	99.86	0.615508	E	99.86	0.615508	E	108.89	0.671166	E	108.89	0.671166	-1.000000
106	106	G	H	-	0	0	E	32.99	0.393159	E	32.99	0.393159	E	29.84	0.355619	E	29.84	0.355619	90.608000
107	107	S	H	-	0	0	B	0.30	0.002387	B	0.30	0.002387	B	0.00	0.000000	B	0.00	0.000000	90.608000
108	108	I	H	-	3	0	B	1.42	0.007476	B	1.42	0.007476	B	0.00	0.000000	B	0.00	0.000000	90.608000
109	109	V	H	-	0	0	E	71.52	0.440828	E	71.52	0.440828	E	68.94	0.424926	E	68.94	0.424926	90.608000
110	110	G	H	-	0	0	E	46.35	0.552378	E	46.35	0.552378	E	43.89	0.523060	E	43.89	0.523060	90.608000
111	111	G	H	-	0	0	B	0.83	0.009892	B	0.83	0.009892	B	0.00	0.000000	B	0.00	0.000000	90.608000
112	112	I	H	-	3	0	B	4.07	0.021427	B	4.07	0.021427	B	0.00	0.000000	B	0.00	0.000000	90.608000
113	113	Y	H	-	0	0	E	86.30	0.362149	E	86.30	0.362149	E	86.41	0.362610	E	86.41	0.362610	90.608000
114	114	L	H	-	2	0	B	3.68	0.018587	B	3.68	0.018587	B	0.00	0.000000	B	0.00	0.000000	90.608000
115	115	G	H	-	0	0	B	6.71	0.079967	B	6.71	0.079967	B	0.00	0.000000	B	0.00	0.000000	90.608000
116	116	F	H	-	1	0	B	15.34	0.068700	B	15.34	0.068700	B	1.24	0.005553	B	1.24	0.005553	90.608000
117	117	C	H	-	2	0	B	0.00	0.000000	B	0.00	0.000000	B	0.00	0.000000	B	0.00	0.000000	90.608000
118	118	F	H	-	2	0	B	14.58	0.065296	B	14.58	0.065296	B	7.75	0.034708	B	7.75	0.034708	90.608000
119	119	N	H	-	1	0	E	55.89	0.330965	E	55.89	0.330965	E	44.52	0.263635	E	44.52	0.263635	90.608000
120	120	A	H	-	1	0	B	2.05	0.017612	B	2.05	0.017612	B	0.00	0.000000	B	0.00	0.000000	90.608000
121	121	G	H	-	0	0	B	0.02	0.000238	B	0.02	0.000238	B	0.00	0.000000	B	0.00	0.000000	90.608000
122	122	A	H	-	0	0	B	16.83	0.144588	B	16.83	0.144588	E	11.13	0.095619	E	11.13	0.095619	90.608000
123	123	P	H	-	0	0	E	57.27	0.395511	E	57.27	0.395511	E	50.66	0.349862	E	50.66	0.349862	90.608000
124	124	A	H	-	0	0	B	8.40	0.072165	B	8.40	0.072165	B	0.83	0.007131	B	0.83	0.007131	90.608000
125	125	V	H	-	1	0	B	3.05	0.018799	B	3.05	0.018799	B	0.00	0.000000	B	0.00	0.000000	90.608000
126	126	E	H	-	0	0	E	75.34	0.402543	E	75.34	0.402543	E	58.89	0.314651	E	58.89	0.314651	90.608000
127	127	A	H	-	0	0	E	38.11	0.327405	E	38.11	0.327405	E	24.27	0.208505	E	24.27	0.208505	90.608000
128	128	F	H	-	0	0	B	25.67	0.114963	B	25.67	0.114963	B	5.27	0.023602	B	5.27	0.023602	90.608000
129	129	I	H	-	1	0	B	6.44	0.033904	B	6.44	0.033904	B	2.06	0.010845	B	2.06	0.010845	90.608000
130	130	E	1	-	0	0	E	64.88	0.346655	E	64.88	0.346655	E	52.81	0.282165	E	52.81	0.282165	-1.000000
131	131	K	1	-	0	0	E	52.32	0.252157	E	52.32	0.252157	E	19.69	0.094896	E	19.69	0.094896	-1.000000
132	132	V	1	-	0	0	B	8.70	0.053624	B	8.70	0.053624	B	1.22	0.007520	B	1.22	0.007520	-1.000000
133	133	S	1	-	0	0	B	14.70	0.116964	B	14.70	0.116964	B	3.97	0.031588	B	3.97	0.031588	-1.000000
134	134	R	1	-	0	0	E	153.49	0.615783	E	153.49	0.615783	E	145.78	0.584851	E	145.78	0.584851	-1.000000
135	135	R	1	-	0	0	E	66.17	0.265466	E	66.17	0.265466	E	49.50	0.198588	E	49.50	0.198588	-1.000000
136	136	S	1	-	0	0	E	39.89	0.317393	E	39.89	0.317393	E	27.45	0.218412	E	27.45	0.218412	-1.000000
137	137	N	1	-	0	0	E	88.56	0.524427	E	88.56	0.524427	E	95.01	0.562622	E	95.01	0.562622	-1.000000
138	138	F	1	-	0	0	B	34.81	0.155896	B	34.81	0.155896	E	16.84	0.075418	E	16.84	0.075418	-1.000000
139	139	E	1	-	0	0	E	89.14	0.476277	E	89.14	0.476277	E	94.38	0.504274	E	94.38	0.504274	-1.000000
140	140	F	1	-	0	0	E	90.26	0.404228	E	90.26	0.404228	E	89.76	0.401988	E	89.76	0.401988	-1.000000
141	141	G	1	-	0	0	E	27.00	0.321773	E	27.00	0.321773	E	21.42	0.255274	E	21.42	0.255274	-1.000000
142	142	R	1	-	0	0	E	139.06	0.557891	E	139.06	0.557891	E	143.14	0.574260	E	143.14	0.574260	-1.000000
143	143	A	H	-	1	0	B	7.91	0.067955	B	7.91	0.067955	B	0.99	0.008505	B	0.99	0.008505	258.601000
144	144	R	H	-	0	0	E	87.42	0.350718	E	87.42	0.350718	E	51.76	0.207655	E	51.76	0.207655	258.601000
145	145	M	H	-	0	0	E	119.25	0.566374	E	119.25	0.566374	E	88.52	0.420423	E	88.52	0.420423	258.601000
146	146	F	H	-	1	0	E	78.70	0.352456	E	78.70	0.352456	E	63.96	0.286444	E	55.73	0.249586	258.601000
147	147	G	H	-	3	0	B	0.00	0.000000	B	0.00	0.000000	B	0.00	0.000000	B	0.00	0.000000	258.601000
148	148	C	H	-	1	0	B	23.45	0.165748	B	23.45	0.165748	E	15.80	0.111677	E	15.80	0.111677	258.601000
149	149	V	H	-	1	0	E	66.19	0.407976	E	66.19	0.407976	E	65.32	0.402613	E	65.32	0.402613	258.601000
150	150	G	H	-	3	0	B	0.00	0.000000	B	0.00	0.000000	B	0.00	0.000000	B	0.00	0.000000	258.601000
151	151	W	H	-	2	0	B	39.27	0.147954	B	39.27	0.147954	E	23.29	0.087748	E	23.29	0.087748	258.601000
152	152	A	H	-	1	0	B	21.64	0.185911	B	21.64	0.185911	E	11.70	0.100515	E	11.70	0.100515	258.601000
153	153	L	H	-	0	0	E	85.01	0.429365	E	83.71	0.422799	E	88.72	0.448103	E	74.67	0.377140	258.601000
154	154	G	H	-	1	0	B	2.98	0.035514	B	2.98	0.035514	B	0.24	0.002860	B	0.24	0.002860	258.601000
155	155	A	H	-	1	0	B	2.89	0.024828	B	2.89	0.024828	B	0.00	0.000000	B	0.00	0.000000	258.601000
156	156	S	H	-	1	0	E	31.98	0.254456	E	31.98	0.254456	E	23.06	0.183482	E	23.06	0.183482	258.601000
157	157	I	H	-	0	0	E	76.06	0.400421	E	47.47	0.249908	E	57.46	0.302501	E	23.52	0.123822	258.601000
158	158	V	H	-	1	0	B	10.02	0.061760	B	10.02	0.061760	B	1.02	0.006287	B	1.02	0.006287	258.601000
159	159	G	H	-	0	0	B	1.61	0.019187	B	1.61	0.019187	B	0.00	0.000000	B	0.00	0.000000	258.601000
160	160	I	H	-	0	0	E	70.01	0.368571	E	68.93	0.362885	E	60.70	0.319558	E	36.19	0.190524	258.601000
161	161	M	H	-	0	0	E	59.48	0.282498	B	20.34	0.096604	E	60.12	0.285538	B	3.52	0.016718	258.601000
162	162	F	2	-	0	0	B	5.79	0.025930	B	5.79	0.025930	B	1.22	0.005464	B	1.22	0.005464	-1.000000
163	163	T	2	-	0	0	E	45.65	0.308321	E	45.65	0.308321	E	37.42	0.252735	E	37.42	0.252735	-1.000000
164	164	I	2	-	0	0	E	109.58	0.576889	E	99.45	0.523559	E	105.24	0.554041	E	68.13	0.358673	-1.000000
165	165	N	2	-	0	0	E	73.04	0.432522	E	73.04	0.432522	E	75.55	0.447386	E	65.89	0.390182	-1.000000
166	166	N	2	-	0	0	B	33.56	0.198733	B	33.56	0.198733	E	25.40	0.150412	E	25.40	0.150412	-1.000000
167	167	Q	2	-	0	0	E	96.35	0.509330	E	96.35	0.509330	E	93.71	0.495375	E	93.71	0.495375	-1.000000
168	168	F	2	-	0	0	E	56.77	0.254243	B	14.82	0.066371	E	51.41	0.230239	B	0.89	0.003986	-1.000000
169	169	V	2	-	0	0	B	9.40	0.057939	B	9.40	0.057939	B	1.82	0.011218	B	1.82	0.011218	-1.000000
170	170	F	H	-	3	0	B	2.09	0.009360	B	2.09	0.009360	B	0.00	0.000000	B	0.00	0.000000	121.710000
171	171	W	H	-	1	0	E	146.89	0.553425	E	134.37	0.506254	E	139.63	0.526072	E	114.55	0.431580	121.710000
172	172	L	H	-	0	0	E	99.99	0.505026	B	31.98	0.161523	E	90.36	0.456387	B	9.20	0.046467	121.710000
173	173	G	H	-	0	0	B	7.75	0.092361	B	7.75	0.092361	B	1.35	0.016089	B	1.35	0.016089	121.710000
174	174	S	H	-	1	0	B	5.29	0.042091	B	5.29	0.042091	B	1.38	0.010980	B	1.38	0.010980	121.710000
175	175	G	H	-	0	0	E	20.73	0.247050	E	20.73	0.247050	E	12.76	0.152068	E	12.76	0.152068	121.710000
176	176	C	H	-	0	0	E	31.17	0.220314	B	20.74	0.146593	E	20.82	0.147159	B	3.88	0.027424	121.710000
177	177	A	H	-	1	0	B	4.44	0.038144	B	4.44	0.038144	B	0.00	0.000000	B	0.00	0.000000	121.710000
178	178	L	H	-	1	0	E	61.73	0.311783	E	61.73	0.311783	E	64.40	0.325269	E	64.40	0.325269	121.710000
179	179	I	H	-	0	0	E	104.27	0.548934	E	96.09	0.505870	E	110.43	0.581364	E	86.58	0.455804	121.710000
180	180	L	H	-	1	0	E	44.66	0.225567	B	22.43	0.113289	E	38.56	0.194757	B	5.75	0.029042	121.710000
181	181	A	H	-	1	0	B	9.79	0.084107	B	9.79	0.084107	B	0.70	0.006014	B	0.70	0.006014	121.710000
182	182	V	H	-	0	0	E	48.36	0.298077	E	48.36	0.298077	E	44.69	0.275456	E	44.69	0.275456	121.710000
183	183	L	H	-	0	0	E	110.49	0.558058	E	96.72	0.488510	E	114.71	0.579373	E	77.92	0.393555	121.710000
184	184	L	H	-	2	0	B	8.45	0.042679	B	8.45	0.042679	B	0.77	0.003889	B	0.49	0.002475	121.710000
185	185	F	H	-	0	0	B	7.79	0.034887	B	7.79	0.034887	B	0.00	0.000000	B	0.00	0.000000	121.710000
186	186	F	H	-	0	0	E	159.74	0.715393	E	159.74	0.715393	E	172.61	0.773031	E	172.61	0.773031	121.710000
187	187	A	H	-	0	0	E	40.33	0.346478	E	40.33	0.346478	E	39.90	0.342784	E	38.72	0.332646	121.710000
188	188	K	H	-	0	0	E	94.47	0.455299	E	94.47	0.455299	E	85.46	0.411875	E	85.46	0.411875	121.710000
189	189	T	1	-	0	0	B	24.63	0.166351	B	24.63	0.166351	E	11.92	0.080508	E	11.92	0.080508	-1.000000
190	190	D	1	-	0	0	E	111.04	0.714681	E	111.04	0.714681	E	109.81	0.706764	E	109.81	0.706764	-1.000000
191	191	A	1	-	0	0	E	68.27	0.586512	E	68.27	0.586512	E	73.34	0.630069	E	73.34	0.630069	-1.000000
192	192	P	1	-	0	0	E	58.62	0.404834	E	58.62	0.404834	E	44.32	0.306077	E	44.32	0.306077	-1.000000
193	193	S	1	-	0	0	E	80.98	0.644335	E	80.98	0.644335	E	91.79	0.730347	E	91.79	0.730347	-1.000000
194	194	S	1	-	0	0	E	122.14	0.971833	E	122.14	0.971833	E	147.68	1.000000	E	147.68	1.000000	-1.000000
195	195	A	1	-	0	0	E	47.25	0.405928	E	47.25	0.405928	E	34.05	0.292526	E	34.05	0.292526	-1.000000
196	196	T	1	-	0	0	E	49.64	0.335269	E	49.64	0.335269	E	42.73	0.288599	E	42.73	0.288599	-1.000000
197	197	V	1	-	0	0	E	143.28	0.883136	E	143.28	0.883136	E	162.28	1.000000	E	162.28	1.000000	-1.000000
198	198	A	1	-	0	0	E	53.01	0.455412	E	53.01	0.455412	E	52.45	0.450601	E	52.45	0.450601	-1.000000
199	199	N	1	-	0	0	E	91.70	0.543021	E	91.70	0.543021	E	60.56	0.358619	E	60.56	0.358619	-1.000000
200	200	A	1	-	0	0	E	75.35	0.647337	E	75.35	0.647337	E	79.43	0.682388	E	79.43	0.682388	-1.000000
201	201	V	1	-	0	0	E	72.63	0.447670	E	72.63	0.447670	E	80.54	0.496425	E	80.54	0.496425	-1.000000
202	202	G	1	-	0	0	E	51.48	0.613514	E	51.48	0.613514	E	41.64	0.496246	E	41.64	0.496246	-1.000000
203	203	A	1	-	0	0	E	25.74	0.221134	E	25.74	0.221134	E	12.60	0.108247	E	12.60	0.108247	-1.000000
204	204	N	1	-	0	0	E	95.75	0.567004	E	95.75	0.567004	E	92.35	0.546870	E	92.35	0.546870	-1.000000
205	205	H	1	-	0	0	E	127.51	0.642335	E	127.51	0.642335	E	113.53	0.571911	E	113.53	0.571911	-1.000000
206	206	S	1	-	0	0	E	67.07	0.533657	E	67.07	0.533657	E	62.04	0.493635	E	62.04	0.493635	-1.000000
207	207	A	1	-	0	0	E	78.29	0.672595	E	78.29	0.672595	E	81.21	0.697680	E	81.21	0.697680	-1.000000
208	208	F	1	-	0	0	E	90.88	0.407004	E	90.88	0.407004	E	73.33	0.328407	E	73.33	0.328407	-1.000000
209	209	S	1	-	0	0	E	61.57	0.489895	E	61.57	0.489895	E	63.87	0.508195	E	63.87	0.508195	-1.000000
210	210	L	1	-	0	0	E	119.37	0.602909	E	119.37	0.602909	E	134.96	0.681651	E	134.96	0.681651	-1.000000
211	211	K	1	-	0	0	E	149.42	0.720131	E	149.42	0.720131	E	166.99	0.804810	E	166.99	0.804810	-1.000000
212	212	L	1	-	0	0	B	34.03	0.171877	B	34.03	0.171877	E	27.52	0.138997	E	27.52	0.138997	-1.000000
213	213	A	1	-	0	0	B	17.06	0.146564	B	17.06	0.146564	E	11.69	0.100430	E	11.69	0.100430	-1.000000
214	214	L	1	-	0	0	E	88.57	0.447346	E	88.57	0.447346	E	87.62	0.442548	E	87.62	0.442548	-1.000000
215	215	E	1	-	0	0	B	37.06	0.198012	B	37.06	0.198012	E	22.53	0.120378	E	22.53	0.120378	-1.000000
216	216	L	1	-	0	0	B	0.38	0.001919	B	0.38	0.001919	B	0.00	0.000000	B	0.00	0.000000	-1.000000
217	217	F	1	-	0	0	E	74.44	0.333378	E	74.44	0.333378	E	64.81	0.290250	E	64.81	0.290250	-1.000000
218	218	R	1	-	0	0	E	199.46	0.800209	E	199.46	0.800209	E	228.15	0.915309	E	228.15	0.915309	-1.000000
219	219	Q	1	-	0	0	B	11.96	0.063224	B	11.96	0.063224	B	7.30	0.038590	B	7.30	0.038590	-1.000000
220	220	P	1	-	0	0	E	90.24	0.623204	E	90.24	0.623204	E	96.67	0.667610	E	96.67	0.667610	-1.000000
221	221	K	1	-	0	0	B	37.79	0.182129	B	37.79	0.182129	E	21.90	0.105547	E	21.90	0.105547	-1.000000
222	222	L	1	-	0	0	B	1.74	0.008788	B	1.74	0.008788	B	0.00	0.000000	B	0.00	0.000000	-1.000000
223	223	W	H	-	0	0	E	114.33	0.430751	E	114.33	0.430751	E	111.39	0.419674	E	111.39	0.419674	83.714000
224	224	F	H	-	1	0	E	90.03	0.403198	E	90.03	0.403198	E	89.65	0.401496	E	89.65	0.401496	83.714000
225	225	L	H	-	0	0	B	2.75	0.013890	B	2.75	0.013890	B	0.00	0.000000	B	0.00	0.000000	83.714000
226	226	S	H	-	1	0	B	9.25	0.073600	B	9.25	0.073600	B	2.64	0.021006	B	2.64	0.021006	83.714000
227	227	L	H	-	0	0	E	79.45	0.401283	E	79.45	0.401283	E	61.63	0.311278	E	61.63	0.311278	83.714000
228	228	Y	H	-	1	0	B	1.60	0.006714	B	1.60	0.006714	B	0.00	0.000000	B	0.00	0.000000	83.714000
229	229	V	H	-	0	0	B	0.80	0.004931	B	0.80	0.004931	B	0.00	0.000000	B	0.00	0.000000	83.714000
230	230	I	H	-	2	0	B	37.42	0.196999	B	37.42	0.196999	E	28.14	0.148144	E	28.14	0.148144	83.714000
231	231	G	H	-	1	0	B	7.32	0.087236	B	7.32	0.087236	B	0.60	0.007151	B	0.60	0.007151	83.714000
232	232	V	H	-	0	0	B	3.14	0.019354	B	3.14	0.019354	B	0.00	0.000000	B	0.00	0.000000	83.714000
233	233	S	H	-	0	0	B	9.14	0.072724	B	9.14	0.072724	B	0.22	0.001750	B	0.22	0.001750	83.714000
234	234	C	H	-	3	0	B	0.00	0.000000	B	0.00	0.000000	B	0.00	0.000000	B	0.00	0.000000	83.714000
235	235	T	H	-	1	0	B	1.04	0.007024	B	1.04	0.007024	B	0.00	0.000000	B	0.00	0.000000	83.714000
236	236	Y	H	-	1	0	B	9.36	0.039278	B	9.36	0.039278	B	2.23	0.009358	B	2.23	0.009358	83.714000
237	237	D	H	-	0	0	E	44.29	0.285061	E	44.29	0.285061	E	35.98	0.231576	E	35.98	0.231576	83.714000
238	238	V	H	-	1	0	B	0.53	0.003267	B	0.53	0.003267	B	0.00	0.000000	B	0.00	0.000000	83.714000
239	239	F	H	-	1	0	B	0.00	0.000000	B	0.00	0.000000	B	0.00	0.000000	B	0.00	0.000000	83.714000
240	240	D	H	-	0	0	B	19.39	0.124799	B	19.39	0.124799	B	5.66	0.036429	B	5.66	0.036429	83.714000
241	241	Q	H	-	1	0	B	13.41	0.070889	B	13.41	0.070889	B	1.97	0.010414	B	1.97	0.010414	83.714000
242	242	Q	H	-	0	0	B	3.88	0.020511	B	3.88	0.020511	B	0.00	0.000000	B	0.00	0.000000	83.714000
243	243	F	H	-	0	0	B	0.07	0.000313	B	0.07	0.000313	B	0.00	0.000000	B	0.00	0.000000	83.714000
244	244	A	H	-	1	0	B	4.51	0.038746	B	4.51	0.038746	B	0.00	0.000000	B	0.00	0.000000	83.714000
245	245	N	2	-	0	0	B	19.63	0.116243	B	19.63	0.116243	B	0.76	0.004501	B	0.76	0.004501	-1.000000
246	246	F	2	-	0	0	B	5.21	0.023333	B	5.21	0.023333	B	1.01	0.004523	B	1.01	0.004523	-1.000000
247	247	F	2	-	0	0	B	0.37	0.001657	B	0.37	0.001657	B	0.00	0.000000	B	0.00	0.000000	-1.000000
248	248	T	2	-	0	0	B	28.26	0.190869	B	28.26	0.190869	B	6.48	0.043766	B	6.48	0.043766	-1.000000
249	249	S	2	-	0	0	E	90.92	0.723425	E	90.92	0.723425	E	88.25	0.702180	E	88.25	0.702180	-1.000000
250	250	F	2	-	0	0	B	41.22	0.184603	B	41.22	0.184603	E	33.82	0.151462	E	33.82	0.151462	-1.000000
251	251	F	2	-	0	0	B	41.33	0.185096	B	41.33	0.185096	E	32.75	0.146670	E	32.75	0.146670	-1.000000
252	252	A	2	-	0	0	E	96.67	0.830498	E	96.67	0.830498	E	113.58	0.975773	E	113.58	0.975773	-1.000000
253	253	T	2	-	0	0	E	79.53	0.537147	E	79.53	0.537147	E	84.96	0.573821	E	84.96	0.573821	-1.000000
254	254	G	2	-	0	0	E	34.22	0.407818	E	34.22	0.407818	E	28.54	0.340126	E	28.54	0.340126	-1.000000
255	255	E	2	-	0	0	E	91.09	0.486696	E	91.09	0.486696	E	85.73	0.458057	E	85.73	0.458057	-1.000000
256	256	Q	2	-	0	0	E	73.76	0.389914	E	73.76	0.389914	E	69.02	0.364857	E	69.02	0.364857	-1.000000
257	257	G	2	-	0	0	B	0.15	0.001788	B	0.15	0.001788	B	0.00	0.000000	B	0.00	0.000000	-1.000000
258	258	T	2	-	0	0	B	2.35	0.015872	B	2.35	0.015872	B	0.00	0.000000	B	0.00	0.000000	-1.000000
259	259	R	2	-	0	0	E	99.44	0.398941	E	99.44	0.398941	E	89.21	0.357899	E	78.35	0.314330	-1.000000
260	260	V	H	-	0	0	B	25.19	0.155264	B	25.19	0.155264	E	17.36	0.107002	E	17.36	0.107002	308.463000
261	261	F	H	-	2	0	B	12.67	0.056742	B	12.67	0.056742	B	0.04	0.000179	B	0.04	0.000179	308.463000
262	262	G	H	-	0	0	B	8.07	0.096174	B	8.07	0.096174	B	0.09	0.001073	B	0.09	0.001073	308.463000
263	263	Y	H	-	0	0	E	105.08	0.440957	E	105.08	0.440957	E	91.44	0.383718	E	91.44	0.383718	308.463000
264	264	V	H	-	1	0	B	19.01	0.117172	B	19.01	0.117172	B	6.62	0.040804	B	6.62	0.040804	308.463000
265	265	T	H	-	0	0	B	14.13	0.095434	B	14.13	0.095434	B	3.81	0.025733	B	3.81	0.025733	308.463000
266	266	T	H	-	3	0	B	25.44	0.171822	B	25.44	0.171822	E	18.24	0.123193	E	18.24	0.123193	308.463000
267	267	M	H	-	0	0	E	129.83	0.616623	E	129.83	0.616623	E	137.24	0.651817	E	137.24	0.651817	308.463000
268	268	G	H	-	1	0	B	6.97	0.083065	B	6.97	0.083065	B	2.04	0.024312	B	2.04	0.024312	308.463000
269	269	E	H	-	1	0	B	28.41	0.151795	B	28.41	0.151795	B	9.06	0.048408	B	9.06	0.048408	308.463000
270	270	L	H	-	0	0	E	126.16	0.637204	E	126.16	0.637204	E	128.02	0.646598	E	128.02	0.646598	308.463000
271	271	L	H	-	1	0	E	50.27	0.253902	E	50.27	0.253902	E	45.65	0.230567	E	45.65	0.230567	308.463000
272	272	N	H	-	1	0	B	26.57	0.157340	B	26.57	0.157340	B	6.73	0.039853	B	6.73	0.039853	308.463000
273	273	A	H	-	0	0	E	53.29	0.457818	E	53.29	0.457818	E	39.12	0.336082	E	39.12	0.336082	308.463000
274	274	S	H	-	0	0	E	56.83	0.452180	E	56.83	0.452180	E	56.19	0.447088	E	56.19	0.447088	308.463000
275	275	I	H	-	1	0	B	18.43	0.097026	B	18.43	0.097026	E	11.94	0.062859	E	11.94	0.062859	308.463000
276	276	M	H	-	0	0	E	87.20	0.414153	E	87.20	0.414153	E	55.74	0.264735	E	55.74	0.264735	308.463000
277	277	F	H	-	0	0	E	166.04	0.743607	E	166.04	0.743607	E	166.61	0.746160	E	166.61	0.746160	308.463000
278	278	F	H	-	0	0	E	109.39	0.489901	E	109.39	0.489901	E	112.82	0.505262	E	112.82	0.505262	308.463000
279	279	A	H	-	1	0	B	3.38	0.029038	B	3.38	0.029038	B	0.00	0.000000	B	0.00	0.000000	308.463000
280	280	P	1	-	0	0	E	57.50	0.397099	E	57.50	0.397099	E	53.24	0.367680	E	53.24	0.367680	-1.000000
281	281	L	1	-	0	0	E	101.06	0.510430	E	101.06	0.510430	E	99.66	0.503359	E	99.66	0.503359	-1.000000
282	282	I	1	-	0	0	E	39.77	0.209371	E	39.77	0.209371	E	30.70	0.161621	E	30.70	0.161621	-1.000000
283	283	I	1	-	0	0	B	2.96	0.015583	B	2.96	0.015583	B	0.46	0.002422	B	0.46	0.002422	-1.000000
284	284	N	1	-	0	0	E	81.79	0.484337	E	81.79	0.484337	E	46.36	0.274531	E	46.36	0.274531	-1.000000
285	285	R	1	-	0	0	E	194.07	0.778585	E	194.07	0.778585	E	214.84	0.861911	E	214.84	0.861911	-1.000000
286	286	I	1	-	0	0	E	83.04	0.437168	E	83.04	0.437168	E	75.56	0.397789	E	75.56	0.397789	-1.000000
287	287	G	1	-	0	0	B	13.84	0.164939	B	13.84	0.164939	B	2.94	0.035038	B	2.94	0.035038	-1.000000
288	288	G	1	-	0	0	B	9.99	0.119056	B	9.99	0.119056	B	0.47	0.005601	B	0.47	0.005601	-1.000000
289	289	K	1	-	0	0	B	27.38	0.131958	B	27.38	0.131958	E	20.53	0.098945	E	20.53	0.098945	-1.000000
290	290	N	H	-	0	0	E	46.12	0.273109	E	46.12	0.273109	E	43.91	0.260023	E	43.91	0.260023	15.281000
291	291	A	H	-	1	0	B	1.59	0.013660	B	1.59	0.013660	B	0.00	0.000000	B	0.00	0.000000	15.281000
292	292	L	H	-	1	0	B	0.00	0.000000	B	0.00	0.000000	B	0.00	0.000000	B	0.00	0.000000	15.281000
293	293	L	H	-	1	0	B	18.33	0.092580	B	18.33	0.092580	E	11.61	0.058639	E	11.61	0.058639	15.281000
294	294	L	H	-	0	0	E	96.70	0.488409	E	96.70	0.488409	E	94.05	0.475024	E	94.05	0.475024	15.281000
295	295	A	H	-	1	0	B	0.00	0.000000	B	0.00	0.000000	B	0.00	0.000000	B	0.00	0.000000	15.281000
296	296	G	H	-	1	0	B	0.35	0.004171	B	0.35	0.004171	B	0.00	0.000000	B	0.00	0.000000	15.281000
297	297	T	H	-	1	0	E	58.88	0.397677	E	58.88	0.397677	E	51.23	0.346008	E	51.23	0.346008	15.281000
298	298	I	H	-	2	0	B	24.05	0.126612	B	24.05	0.126612	E	13.77	0.072493	E	13.77	0.072493	15.281000
299	299	M	H	-	2	0	B	3.00	0.014248	B	3.00	0.014248	B	0.00	0.000000	B	0.00	0.000000	15.281000
300	300	S	H	-	3	0	B	0.72	0.005729	B	0.72	0.005729	B	0.00	0.000000	B	0.00	0.000000	15.281000
301	301	V	H	-	0	0	E	80.69	0.497350	E	80.69	0.497350	E	77.08	0.475099	E	77.08	0.475099	15.281000
302	302	R	H	-	1	0	B	0.89	0.003571	B	0.89	0.003571	B	0.00	0.000000	B	0.00	0.000000	15.281000
303	303	I	H	-	2	0	B	0.17	0.000895	B	0.17	0.000895	B	0.00	0.000000	B	0.00	0.000000	15.281000
304	304	I	H	-	0	0	E	57.78	0.304185	E	57.78	0.304185	E	39.76	0.209318	E	39.76	0.209318	15.281000
305	305	G	H	-	1	0	E	20.50	0.244309	E	20.50	0.244309	E	13.47	0.160529	E	13.47	0.160529	15.281000
306	306	S	H	-	2	0	B	0.00	0.000000	B	0.00	0.000000	B	0.00	0.000000	B	0.00	0.000000	15.281000
307	307	S	H	-	1	0	B	20.11	0.160010	B	20.11	0.160010	E	16.02	0.127467	E	16.02	0.127467	15.281000
308	308	F	H	-	0	0	E	166.45	0.745443	E	166.45	0.745443	E	175.03	0.783869	E	175.03	0.783869	15.281000
309	309	A	H	-	1	0	B	5.68	0.048797	B	5.68	0.048797	B	2.09	0.017955	B	2.09	0.017955	15.281000
310	310	T	2	-	0	0	E	117.54	0.793867	E	117.54	0.793867	E	135.03	0.911995	E	135.03	0.911995	-1.000000
311	311	S	2	-	0	0	E	52.30	0.416136	E	52.30	0.416136	E	55.31	0.440086	E	55.31	0.440086	-1.000000
312	312	A	2	-	0	0	B	19.29	0.165722	B	19.29	0.165722	E	14.10	0.121134	E	14.10	0.121134	-1.000000
313	313	L	2	-	0	0	E	142.57	0.720087	E	142.57	0.720087	E	156.67	0.791303	E	156.67	0.791303	-1.000000
314	314	E	H	-	1	0	E	62.74	0.335221	E	62.74	0.335221	E	58.98	0.315131	E	58.98	0.315131	320.628000
315	315	V	H	-	0	0	B	0.00	0.000000	B	0.00	0.000000	B	0.00	0.000000	B	0.00	0.000000	320.628000
316	316	V	H	-	0	0	E	49.68	0.306213	E	49.68	0.306213	E	43.29	0.266827	E	43.29	0.266827	320.628000
317	317	I	H	-	0	0	E	119.84	0.630903	E	119.84	0.630903	E	126.69	0.666965	E	126.69	0.666965	320.628000
318	318	L	H	-	3	0	B	17.02	0.085964	B	17.02	0.085964	E	11.33	0.057225	E	11.33	0.057225	320.628000
319	319	K	H	-	1	0	B	9.24	0.044532	B	9.24	0.044532	B	2.17	0.010458	B	2.17	0.010458	320.628000
320	320	T	H	-	0	0	E	52.05	0.351547	E	52.05	0.351547	E	43.05	0.290761	E	43.05	0.290761	320.628000
321	321	L	H	-	1	0	B	37.43	0.189050	B	37.43	0.189050	E	27.98	0.141320	E	27.98	0.141320	320.628000
322	322	H	H	-	0	0	E	43.95	0.221399	E	43.95	0.221399	E	33.12	0.166843	E	33.12	0.166843	320.628000
323	323	M	H	-	2	0	B	5.18	0.024602	B	5.18	0.024602	B	0.01	0.000047	B	0.01	0.000047	320.628000
324	324	F	H	-	1	0	E	92.84	0.415782	E	92.84	0.415782	E	92.97	0.416364	E	92.97	0.416364	320.628000
325	325	E	H	-	1	0	B	10.66	0.056957	B	10.66	0.056957	B	5.73	0.030616	B	5.73	0.030616	320.628000
326	326	V	H	-	1	0	E	45.31	0.279278	E	45.31	0.279278	E	31.50	0.194157	E	31.50	0.194157	320.628000
327	327	P	H	-	1	0	B	3.50	0.024171	B	3.50	0.024171	B	0.00	0.000000	B	0.00	0.000000	320.628000
328	328	F	H	-	1	0	B	28.17	0.126159	B	28.17	0.126159	E	15.18	0.067983	E	15.18	0.067983	320.628000
329	329	L	H	-	0	0	B	30.02	0.151624	B	30.02	0.151624	E	18.70	0.094449	E	18.70	0.094449	320.628000
330	330	L	H	-	0	0	E	123.30	0.622759	E	123.30	0.622759	E	120.25	0.607354	E	120.25	0.607354	320.628000
331	331	V	H	-	1	0	B	14.15	0.087216	B	14.15	0.087216	B	5.95	0.036674	B	5.95	0.036674	320.628000
332	332	G	H	-	2	0	B	0.00	0.000000	B	0.00	0.000000	B	0.00	0.000000	B	0.00	0.000000	320.628000
333	333	C	H	-	0	0	B	11.32	0.080011	B	11.32	0.080011	B	1.77	0.012511	B	1.77	0.012511	320.628000
334	334	F	H	-	0	0	E	111.10	0.497559	E	111.10	0.497559	E	106.68	0.477764	E	106.68	0.477764	320.628000
335	335	K	1	-	0	0	B	40.08	0.193166	B	40.08	0.193166	E	30.08	0.144971	E	30.08	0.144971	-1.000000
336	336	Y	1	-	0	0	B	4.48	0.018800	B	4.48	0.018800	B	0.08	0.000336	B	0.08	0.000336	-1.000000
337	337	I	1	-	0	0	B	9.74	0.051277	B	9.74	0.051277	B	0.89	0.004685	B	0.89	0.004685	-1.000000
338	338	T	1	-	0	0	E	35.58	0.240308	E	35.58	0.240308	E	10.28	0.069431	E	10.28	0.069431	-1.000000
339	339	S	1	-	0	0	E	39.02	0.310471	E	39.02	0.310471	B	5.12	0.040738	B	5.12	0.040738	-1.000000
340	340	Q	1	-	0	0	B	24.41	0.129037	B	24.41	0.129037	E	16.57	0.087593	E	16.57	0.087593	-1.000000
341	341	F	1	-	0	0	B	6.70	0.030006	B	6.70	0.030006	B	0.47	0.002105	B	0.47	0.002105	-1.000000
342	342	E	1	-	0	0	E	66.28	0.354135	E	66.28	0.354135	E	58.17	0.310804	E	58.17	0.310804	-1.000000
343	343	V	1	-	0	0	E	98.23	0.605461	E	98.23	0.605461	E	89.49	0.551590	E	89.49	0.551590	-1.000000
344	344	R	1	-	0	0	E	146.80	0.588943	E	146.80	0.588943	E	156.70	0.628661	E	156.70	0.628661	-1.000000
345	345	F	1	-	0	0	B	0.00	0.000000	B	0.00	0.000000	B	0.00	0.000000	B	0.00	0.000000	-1.000000
346	346	S	1	-	0	0	E	44.83	0.356700	E	44.83	0.356700	E	27.86	0.221674	E	27.86	0.221674	-1.000000
347	347	A	1	-	0	0	E	23.45	0.201460	E	23.45	0.201460	E	15.46	0.132818	E	15.46	0.132818	-1.000000
348	348	T	1	-	0	0	B	2.26	0.015264	B	2.26	0.015264	B	0.00	0.000000	B	0.00	0.000000	-1.000000
349	349	I	1	-	0	0	B	1.25	0.006581	B	1.25	0.006581	B	0.00	0.000000	B	0.00	0.000000	-1.000000
350	350	Y	H	-	0	0	E	92.94	0.390013	E	92.94	0.390013	E	83.66	0.351070	E	83.66	0.351070	210.741000
351	351	L	H	-	0	0	E	45.12	0.227890	E	45.12	0.227890	E	27.38	0.138290	E	27.38	0.138290	210.741000
352	352	V	H	-	0	0	B	24.10	0.148545	B	24.10	0.148545	E	17.19	0.105954	E	17.19	0.105954	210.741000
353	353	C	H	-	1	0	B	0.07	0.000495	B	0.07	0.000495	B	0.00	0.000000	B	0.00	0.000000	210.741000
354	354	F	H	-	0	0	E	49.88	0.223387	E	49.88	0.223387	E	33.44	0.149760	E	33.44	0.149760	210.741000
355	355	C	H	-	1	0	B	21.46	0.151682	B	21.46	0.151682	E	8.24	0.058241	E	8.24	0.058241	210.741000
356	356	F	H	-	0	0	E	104.51	0.468046	E	104.51	0.468046	E	103.80	0.464866	E	103.80	0.464866	210.741000
357	357	F	H	-	1	0	E	56.19	0.251646	E	56.19	0.251646	E	47.75	0.213847	E	47.75	0.213847	210.741000
358	358	K	H	-	0	0	B	41.34	0.199239	B	41.34	0.199239	E	37.96	0.182949	E	37.96	0.182949	210.741000
359	359	Q	H	-	3	0	B	20.76	0.109743	B	20.76	0.109743	E	11.31	0.059787	E	11.31	0.059787	210.741000
360	360	L	H	-	0	0	E	69.18	0.349412	E	69.18	0.349412	E	61.02	0.308197	E	61.02	0.308197	210.741000
361	361	A	H	-	2	0	B	17.91	0.153866	B	17.91	0.153866	E	12.45	0.106959	E	12.45	0.106959	210.741000
362	362	M	H	-	1	0	B	20.61	0.097886	B	20.61	0.097886	E	13.33	0.063310	E	13.33	0.063310	210.741000
363	363	I	H	-	3	0	B	32.25	0.169782	B	32.25	0.169782	E	24.80	0.130561	E	24.80	0.130561	210.741000
364	364	F	H	-	0	0	E	148.50	0.665054	E	148.50	0.665054	E	161.15	0.721707	E	161.15	0.721707	210.741000
365	365	M	H	-	1	0	E	47.87	0.227357	E	47.87	0.227357	E	33.31	0.158205	E	33.31	0.158205	210.741000
366	366	S	H	-	2	0	B	0.94	0.007479	B	0.94	0.007479	B	0.00	0.000000	B	0.00	0.000000	210.741000
367	367	V	H	-	0	0	E	52.47	0.323410	E	52.47	0.323410	E	45.19	0.278538	E	45.19	0.278538	210.741000
368	368	L	H	-	0	0	E	100.41	0.507147	E	100.41	0.507147	E	101.99	0.515127	E	101.99	0.515127	210.741000
369	369	A	H	-	1	0	B	1.46	0.012543	B	1.46	0.012543	B	0.00	0.000000	B	0.00	0.000000	210.741000
370	370	G	H	-	0	0	B	0.18	0.002145	B	0.18	0.002145	B	0.00	0.000000	B	0.00	0.000000	210.741000
371	371	N	2	-	0	0	E	57.97	0.343282	E	57.97	0.343282	E	54.88	0.324984	E	54.88	0.324984	-1.000000
372	372	M	2	-	0	0	B	20.44	0.097079	B	20.44	0.097079	E	12.93	0.061411	E	12.93	0.061411	-1.000000
373	373	Y	2	-	0	0	B	2.45	0.010281	B	2.45	0.010281	B	0.65	0.002728	B	0.65	0.002728	-1.000000
374	374	E	2	-	0	0	E	105.06	0.561338	E	105.06	0.561338	E	110.19	0.588748	E	110.19	0.588748	-1.000000
375	375	S	2	-	0	0	E	87.19	0.693746	E	87.19	0.693746	E	96.81	0.770290	E	96.81	0.770290	-1.000000
376	376	I	2	-	0	0	E	101.91	0.536510	E	101.91	0.536510	E	109.83	0.578205	E	109.83	0.578205	-1.000000
377	377	G	2	-	0	0	E	27.98	0.333453	E	27.98	0.333453	E	29.34	0.349660	E	29.34	0.349660	-1.000000
378	378	F	2	-	0	0	E	50.55	0.226387	E	50.55	0.226387	E	34.44	0.154239	E	34.44	0.154239	-1.000000
379	379	Q	2	-	0	0	E	51.06	0.269916	E	51.06	0.269916	E	47.81	0.252736	E	47.81	0.252736	-1.000000
380	380	G	2	-	0	0	E	26.49	0.315695	E	26.49	0.315695	E	21.95	0.261590	E	21.95	0.261590	-1.000000
381	381	A	2	-	0	0	B	0.33	0.002835	B	0.33	0.002835	B	0.00	0.000000	B	0.00	0.000000	-1.000000
382	382	Y	H	-	1	0	B	0.53	0.002224	B	0.53	0.002224	B	0.00	0.000000	B	0.00	0.000000	116.128000
383	383	L	H	-	1	0	E	100.24	0.506288	E	100.24	0.506288	E	89.13	0.450174	E	89.13	0.450174	116.128000
384	384	V	H	-	0	0	E	63.64	0.392258	E	63.64	0.392258	E	58.63	0.361378	E	58.63	0.361378	116.128000
385	385	L	H	-	0	0	B	4.91	0.024799	B	4.91	0.024799	B	0.00	0.000000	B	0.00	0.000000	116.128000
386	386	G	H	-	1	0	B	0.00	0.000000	B	0.00	0.000000	B	0.00	0.000000	B	0.00	0.000000	116.128000
387	387	L	H	-	0	0	E	118.60	0.599020	E	118.60	0.599020	E	120.02	0.606192	E	120.02	0.606192	116.128000
388	388	V	H	-	0	0	E	62.48	0.385108	E	62.48	0.385108	E	53.29	0.328464	E	53.29	0.328464	116.128000
389	389	A	H	-	2	0	B	3.10	0.026632	B	3.10	0.026632	B	0.00	0.000000	B	0.00	0.000000	116.128000
390	390	L	H	-	1	0	E	74.60	0.376787	E	74.60	0.376787	E	62.64	0.316380	E	62.64	0.316380	116.128000
391	391	G	H	-	0	0	E	26.94	0.321058	E	26.94	0.321058	E	21.34	0.254320	E	21.34	0.254320	116.128000
392	392	F	H	-	1	0	E	70.16	0.314210	E	70.16	0.314210	E	64.92	0.290743	E	64.92	0.290743	116.128000
393	393	T	H	-	3	0	B	5.84	0.039443	B	5.84	0.039443	B	1.54	0.010401	B	1.54	0.010401	116.128000
394	394	L	H	-	0	0	E	105.33	0.531997	E	105.33	0.531997	E	107.09	0.540886	E	107.09	0.540886	116.128000
395	395	I	H	-	0	0	E	84.79	0.446381	E	84.79	0.446381	E	80.18	0.422111	E	80.18	0.422111	116.128000
396	396	S	H	-	1	0	B	6.83	0.054344	B	6.83	0.054344	B	0.00	0.000000	B	0.00	0.000000	116.128000
397	397	V	H	-	1	0	E	61.85	0.381225	E	61.85	0.381225	E	57.77	0.356077	E	57.77	0.356077	116.128000
398	398	F	H	-	0	0	E	190.74	0.854225	E	190.74	0.854225	E	214.64	0.961261	E	214.64	0.961261	116.128000
399	399	T	H	-	1	0	E	48.15	0.325206	E	48.15	0.325206	E	36.94	0.249493	E	36.94	0.249493	116.128000
400	400	L	H	-	0	0	B	8.89	0.044901	B	8.89	0.044901	B	6.17	0.031163	B	6.17	0.031163	116.128000
401	401	S	1	-	0	0	E	26.56	0.211330	E	26.56	0.211330	E	21.85	0.173854	E	21.85	0.173854	-1.000000
402	402	G	1	-	0	0	E	32.28	0.384698	E	32.28	0.384698	E	28.87	0.344059	E	28.87	0.344059	-1.000000
403	403	P	1	-	0	0	E	74.01	0.511119	E	74.01	0.511119	E	65.79	0.454351	E	65.79	0.454351	-1.000000
404	404	G	1	-	0	0	E	40.86	0.486950	E	40.86	0.486950	E	43.57	0.519247	E	43.57	0.519247	-1.000000
405	405	P	1	-	0	0	B	20.92	0.144475	B	20.92	0.144475	E	8.12	0.056077	E	8.12	0.056077	-1.000000
406	406	L	1	-	0	0	E	195.79	0.988888	E	195.79	0.988888	E	228.20	1.000000	E	228.20	1.000000	-1.000000
407	407	S	1	-	0	0	E	46.19	0.367521	E	46.19	0.367521	E	43.25	0.344128	E	43.25	0.344128	-1.000000
408	408	L	1	-	0	0	E	66.86	0.337694	E	66.86	0.337694	E	47.05	0.237638	E	47.05	0.237638	-1.000000
409	409	L	1	-	0	0	E	137.66	0.695288	E	137.66	0.695288	E	153.23	0.773928	E	153.23	0.773928	-1.000000
410	410	R	1	-	0	0	E	196.24	0.787290	E	196.24	0.787290	E	223.49	0.896614	E	223.49	0.896614	-1.000000
411	411	R	1	-	0	0	E	106.70	0.428067	E	106.70	0.428067	E	81.29	0.326125	E	81.29	0.326125	-1.000000
412	412	Q	1	-	0	0	E	72.59	0.383729	E	72.59	0.383729	E	46.91	0.247978	E	46.91	0.247978	-1.000000
413	413	V	1	-	0	0	E	84.16	0.518738	E	84.16	0.518738	E	85.88	0.529339	E	85.88	0.529339	-1.000000
414	414	N	1	-	0	0	E	86.29	0.510985	E	86.29	0.510985	E	71.81	0.425238	E	71.81	0.425238	-1.000000
415	415	E	1	-	0	0	E	70.07	0.374386	E	70.07	0.374386	E	43.50	0.232421	E	43.50	0.232421	-1.000000
416	416	V	1	-	0	0	E	124.20	0.765533	E	124.20	0.765533	E	131.44	0.810158	E	131.44	0.810158	-1.000000
417	417	A	1	-	0	0	E	116.45	1.000000	E	116.45	1.000000	E	136.77	1.000000	E	136.77	1.000000	-1.000000
