# Supplementary material for: Lipid exposure prediction enhances the inference of rotational angles of transmembrane helices
Source: BMC Bioinformatics. 2013 Oct 11;14:304. doi: 10.1186/1471-2105-14-304 (PMC3854514; doi:10.1186/1471-2105-14-304)
Supplement: Additional file 7: Dataset S3 — The representative 110 multi-spanning protein chains used in this work. [file 1471-2105-14-304-S7.zip › S_Dataset_3_experiment/TMexpoDataset/1pw4A.profile]

SeqIndex	PDBIndex	AA	Topo	MissingData	IntraChainCTNum	InterChainCTNum	Class14_Chain	ASA14_Chain	RSA14_Chain	Class14_Complete	ASA14_Complete	RSA14_Complete	Class20_Chain	ASA20_Chain	RSA20_Chain	Class20_Complete	ASA20_Complete	RSA20_Complete	RotationalAngleChain360MGC
1	2	G	U	R	0	0	-	-1.00	-1.000000	-	-1.00	-1.000000	-	-1.00	-1.000000	-	-1.00	-1.000000	-1.000000
2	3	S	U	R	0	0	-	-1.00	-1.000000	-	-1.00	-1.000000	-	-1.00	-1.000000	-	-1.00	-1.000000	-1.000000
3	4	I	U	R	0	0	-	-1.00	-1.000000	-	-1.00	-1.000000	-	-1.00	-1.000000	-	-1.00	-1.000000	-1.000000
4	5	F	1	-	0	0	E	237.66	1.000000	E	237.66	1.000000	E	276.03	1.000000	E	276.03	1.000000	-1.000000
5	6	K	1	-	0	0	E	124.83	0.601619	E	124.83	0.601619	E	122.82	0.591932	E	122.82	0.591932	-1.000000
6	7	P	1	-	0	0	E	69.64	0.480939	E	69.64	0.480939	E	65.86	0.454834	E	65.86	0.454834	-1.000000
7	8	A	1	-	0	0	E	57.60	0.494845	E	57.60	0.494845	E	47.25	0.405928	E	47.25	0.405928	-1.000000
8	9	P	1	-	0	0	E	97.79	0.675345	E	97.79	0.675345	E	89.39	0.617334	E	89.39	0.617334	-1.000000
9	10	H	1	-	0	0	E	144.92	0.730039	E	144.92	0.730039	E	142.10	0.715833	E	142.10	0.715833	-1.000000
10	11	K	1	-	0	0	E	153.64	0.740469	E	153.64	0.740469	E	163.94	0.790110	E	163.94	0.790110	-1.000000
11	12	A	1	-	0	0	E	72.49	0.622766	E	72.49	0.622766	E	72.32	0.621306	E	72.32	0.621306	-1.000000
12	13	R	1	-	0	0	E	165.93	0.665690	E	165.93	0.665690	E	182.44	0.731927	E	182.44	0.731927	-1.000000
13	14	L	1	-	0	0	E	136.36	0.688722	E	136.36	0.688722	E	147.08	0.742866	E	147.08	0.742866	-1.000000
14	15	P	1	-	0	0	E	42.53	0.293715	E	42.53	0.293715	E	39.12	0.270166	E	39.12	0.270166	-1.000000
15	16	A	1	-	0	0	E	67.92	0.583505	E	67.92	0.583505	E	70.43	0.605069	E	70.43	0.605069	-1.000000
16	17	A	1	-	0	0	E	99.31	0.853179	E	99.31	0.853179	E	115.41	0.991495	E	115.41	0.991495	-1.000000
17	18	E	1	-	0	0	E	130.46	0.697051	E	130.46	0.697051	E	142.21	0.759831	E	142.21	0.759831	-1.000000
18	19	I	1	-	0	0	B	19.24	0.101290	B	19.24	0.101290	B	8.24	0.043380	B	8.24	0.043380	-1.000000
19	20	D	1	-	0	0	E	64.82	0.417198	E	64.82	0.417198	E	65.56	0.421960	E	65.56	0.421960	-1.000000
20	21	P	1	-	0	0	E	48.32	0.333702	E	48.32	0.333702	E	38.96	0.269061	E	38.96	0.269061	-1.000000
21	22	T	1	-	0	0	E	70.14	0.473727	E	70.14	0.473727	E	64.01	0.432325	E	64.01	0.432325	-1.000000
22	23	Y	1	-	0	0	B	9.43	0.039572	B	9.43	0.039572	B	0.35	0.001469	B	0.35	0.001469	-1.000000
23	24	R	1	-	0	0	E	152.26	0.610848	E	152.26	0.610848	E	160.17	0.642582	E	160.17	0.642582	-1.000000
24	25	R	1	-	0	0	E	187.82	0.753510	E	187.82	0.753510	E	203.58	0.816738	E	203.58	0.816738	-1.000000
25	26	L	1	-	0	0	B	25.17	0.127128	B	25.17	0.127128	E	15.01	0.075812	E	15.01	0.075812	-1.000000
26	27	R	1	-	0	0	B	47.71	0.191407	B	47.71	0.191407	E	23.58	0.094600	E	23.58	0.094600	-1.000000
27	28	W	1	-	0	0	E	189.50	0.713963	E	189.50	0.713963	E	195.57	0.736832	E	195.57	0.736832	-1.000000
28	29	Q	1	-	0	0	E	45.17	0.238780	E	45.17	0.238780	E	36.90	0.195063	E	36.90	0.195063	-1.000000
29	30	I	H	-	1	0	B	5.56	0.029271	B	5.56	0.029271	B	0.00	0.000000	B	0.00	0.000000	328.016000
30	31	F	H	-	0	0	E	67.94	0.304268	E	67.94	0.304268	E	52.13	0.233463	E	52.13	0.233463	328.016000
31	32	L	H	-	0	0	E	53.94	0.272438	E	53.94	0.272438	E	41.78	0.211021	E	41.78	0.211021	328.016000
32	33	G	H	-	1	0	B	0.00	0.000000	B	0.00	0.000000	B	0.00	0.000000	B	0.00	0.000000	328.016000
33	34	I	H	-	1	0	B	2.06	0.010845	B	2.06	0.010845	B	0.00	0.000000	B	0.00	0.000000	328.016000
34	35	F	H	-	0	0	B	22.69	0.101617	B	22.69	0.101617	E	15.45	0.069193	E	15.45	0.069193	328.016000
35	36	F	H	-	1	0	E	86.82	0.388822	E	86.82	0.388822	E	85.95	0.384925	E	85.95	0.384925	328.016000
36	37	G	H	-	0	0	B	0.00	0.000000	B	0.00	0.000000	B	0.00	0.000000	B	0.00	0.000000	328.016000
37	38	Y	H	-	1	0	B	21.16	0.088796	B	21.16	0.088796	E	12.50	0.052455	E	12.50	0.052455	328.016000
38	39	A	H	-	0	0	B	6.44	0.055326	B	6.44	0.055326	B	1.97	0.016924	B	1.97	0.016924	328.016000
39	40	A	H	-	2	0	B	1.92	0.016495	B	1.92	0.016495	B	0.13	0.001117	B	0.13	0.001117	328.016000
40	41	Y	H	-	3	0	B	1.38	0.005791	B	1.38	0.005791	B	0.00	0.000000	B	0.00	0.000000	328.016000
41	42	Y	H	-	3	0	B	16.44	0.068989	B	16.44	0.068989	B	9.68	0.040621	B	9.68	0.040621	328.016000
42	43	L	H	-	1	0	B	12.27	0.061973	B	12.27	0.061973	B	4.96	0.025052	B	4.96	0.025052	328.016000
43	44	V	H	-	2	0	B	2.57	0.015841	B	2.57	0.015841	B	0.00	0.000000	B	0.00	0.000000	328.016000
44	45	R	H	-	0	0	B	9.45	0.037912	B	9.45	0.037912	B	0.59	0.002367	B	0.59	0.002367	328.016000
45	46	K	H	-	0	0	B	22.38	0.107861	B	22.38	0.107861	B	0.00	0.000000	B	0.00	0.000000	328.016000
46	47	N	H	-	1	0	B	1.49	0.008823	B	1.49	0.008823	B	0.00	0.000000	B	0.00	0.000000	328.016000
47	48	F	H	-	1	0	B	4.15	0.018586	B	4.15	0.018586	B	0.00	0.000000	B	0.00	0.000000	328.016000
48	49	A	H	-	1	0	B	0.00	0.000000	B	0.00	0.000000	B	0.00	0.000000	B	0.00	0.000000	328.016000
49	50	L	H	-	1	0	B	1.76	0.008889	B	1.76	0.008889	B	0.00	0.000000	B	0.00	0.000000	328.016000
50	51	A	H	-	1	0	B	1.49	0.012801	B	1.49	0.012801	B	0.00	0.000000	B	0.00	0.000000	328.016000
51	52	M	H	-	1	0	B	8.67	0.041178	B	8.67	0.041178	B	1.12	0.005319	B	1.12	0.005319	328.016000
52	53	P	2	-	0	0	B	22.20	0.153315	B	22.20	0.153315	E	8.66	0.059807	E	8.66	0.059807	-1.000000
53	54	Y	2	-	0	0	B	20.24	0.084935	B	20.24	0.084935	B	2.17	0.009106	B	2.17	0.009106	-1.000000
54	55	L	2	-	0	0	B	3.77	0.019041	B	3.77	0.019041	B	0.00	0.000000	B	0.00	0.000000	-1.000000
55	56	V	2	-	0	0	B	20.89	0.128760	B	20.89	0.128760	E	10.44	0.064349	E	10.44	0.064349	-1.000000
56	57	E	2	-	0	0	E	131.66	0.703462	E	131.66	0.703462	E	119.25	0.637155	E	119.25	0.637155	-1.000000
57	58	Q	2	-	0	0	E	100.92	0.533488	E	100.92	0.533488	E	94.44	0.499233	E	94.44	0.499233	-1.000000
58	59	G	2	-	0	0	E	79.08	0.942438	E	79.08	0.942438	E	88.16	1.000000	E	88.16	1.000000	-1.000000
59	60	F	2	-	0	0	B	41.22	0.184603	B	41.22	0.184603	E	36.09	0.161628	E	36.09	0.161628	-1.000000
60	61	S	2	-	0	0	E	45.47	0.361792	E	45.47	0.361792	E	35.93	0.285885	E	35.93	0.285885	-1.000000
61	62	R	2	-	0	0	E	141.69	0.568443	E	141.69	0.568443	E	142.07	0.569967	E	142.07	0.569967	-1.000000
62	63	G	2	-	0	0	E	16.84	0.200691	E	16.84	0.200691	E	5.74	0.068407	E	5.74	0.068407	-1.000000
63	64	D	H	-	0	0	B	4.41	0.028384	B	4.41	0.028384	B	0.43	0.002768	B	0.43	0.002768	27.879000
64	65	L	H	-	1	0	B	4.65	0.023486	B	4.65	0.023486	B	0.71	0.003586	B	0.71	0.003586	27.879000
65	66	G	H	-	2	0	B	2.24	0.026695	B	2.24	0.026695	B	0.00	0.000000	B	0.00	0.000000	27.879000
66	67	F	H	-	0	0	E	88.84	0.397868	E	88.84	0.397868	E	89.81	0.402212	E	89.81	0.402212	27.879000
67	68	A	H	-	0	0	B	0.56	0.004811	B	0.56	0.004811	B	0.00	0.000000	B	0.00	0.000000	27.879000
68	69	L	H	-	1	0	B	4.73	0.023890	B	4.73	0.023890	B	0.00	0.000000	B	0.00	0.000000	27.879000
69	70	S	H	-	0	0	B	5.41	0.043046	B	5.41	0.043046	B	0.91	0.007241	B	0.91	0.007241	27.879000
70	71	G	H	-	0	0	B	0.00	0.000000	B	0.00	0.000000	B	0.00	0.000000	B	0.00	0.000000	27.879000
71	72	I	H	-	1	0	B	3.48	0.018321	B	3.48	0.018321	B	0.00	0.000000	B	0.00	0.000000	27.879000
72	73	S	H	-	1	0	B	6.17	0.049093	B	6.17	0.049093	B	0.00	0.000000	B	0.00	0.000000	27.879000
73	74	I	H	-	0	0	E	43.32	0.228060	E	43.32	0.228060	E	32.28	0.169939	E	32.28	0.169939	27.879000
74	75	A	H	-	3	0	B	0.00	0.000000	B	0.00	0.000000	B	0.00	0.000000	B	0.00	0.000000	27.879000
75	76	Y	H	-	2	0	E	48.08	0.201762	E	48.08	0.201762	E	21.78	0.091397	E	21.78	0.091397	27.879000
76	77	G	H	-	0	0	B	13.52	0.161125	B	13.52	0.161125	B	2.27	0.027053	B	2.27	0.027053	27.879000
77	78	F	H	-	0	0	E	123.94	0.555063	E	123.94	0.555063	E	129.43	0.579650	E	129.43	0.579650	27.879000
78	79	S	H	-	2	0	B	1.33	0.010582	B	1.33	0.010582	B	0.00	0.000000	B	0.00	0.000000	27.879000
79	80	K	H	-	0	0	E	125.18	0.603306	E	125.18	0.603306	E	82.94	0.399730	E	82.94	0.399730	27.879000
80	81	F	H	-	0	0	E	169.66	0.759819	E	169.66	0.759819	E	164.05	0.734695	E	164.05	0.734695	27.879000
81	82	I	H	-	0	0	E	91.65	0.482495	E	91.65	0.482495	E	97.18	0.511608	E	97.18	0.511608	27.879000
82	83	M	H	-	0	0	B	22.05	0.104726	B	22.05	0.104726	E	19.43	0.092282	E	19.43	0.092282	27.879000
83	84	G	H	-	0	0	E	44.41	0.529258	E	44.41	0.529258	E	39.79	0.474199	E	39.79	0.474199	27.879000
84	85	S	1	-	0	0	E	65.29	0.519494	E	65.29	0.519494	E	63.31	0.503740	E	63.31	0.503740	-1.000000
85	86	V	1	-	0	0	E	50.87	0.313548	E	50.87	0.313548	E	44.55	0.274593	E	44.55	0.274593	-1.000000
86	87	S	1	-	0	0	B	3.28	0.026098	B	3.28	0.026098	B	0.85	0.006763	B	0.85	0.006763	-1.000000
87	88	D	1	-	0	0	E	86.65	0.557701	E	86.65	0.557701	E	91.22	0.587115	E	91.22	0.587115	-1.000000
88	89	R	1	-	0	0	E	201.01	0.806427	E	201.01	0.806427	E	214.06	0.858782	E	214.06	0.858782	-1.000000
89	90	S	1	-	0	0	B	11.41	0.090786	B	11.41	0.090786	B	3.98	0.031668	B	3.98	0.031668	-1.000000
90	91	N	H	-	0	0	B	19.65	0.116362	B	19.65	0.116362	B	4.61	0.027299	B	4.61	0.027299	287.668000
91	92	P	H	-	1	0	B	1.40	0.009669	B	1.40	0.009669	B	0.00	0.000000	B	0.00	0.000000	287.668000
92	93	R	H	-	1	0	E	65.09	0.261133	E	65.09	0.261133	E	54.84	0.220011	E	54.84	0.220011	287.668000
93	94	V	H	-	0	0	E	45.05	0.277675	E	45.05	0.277675	E	29.75	0.183370	E	29.75	0.183370	287.668000
94	95	F	H	-	1	0	B	21.31	0.095436	B	21.31	0.095436	E	12.31	0.055130	E	12.31	0.055130	287.668000
95	96	L	H	-	2	0	B	0.29	0.001465	B	0.29	0.001465	B	0.00	0.000000	B	0.00	0.000000	287.668000
96	97	P	H	-	2	0	B	5.77	0.039848	B	5.77	0.039848	B	2.58	0.017818	B	2.58	0.017818	287.668000
97	98	A	H	-	0	0	E	44.45	0.381873	E	44.45	0.381873	E	34.89	0.299742	E	34.89	0.299742	287.668000
98	99	G	H	-	2	0	B	0.00	0.000000	B	0.00	0.000000	B	0.00	0.000000	B	0.00	0.000000	287.668000
99	100	L	H	-	2	0	B	1.36	0.006869	B	1.36	0.006869	B	0.00	0.000000	B	0.00	0.000000	287.668000
100	101	I	H	-	1	0	E	55.40	0.291656	E	55.40	0.291656	E	52.06	0.274072	E	52.06	0.274072	287.668000
101	102	L	H	-	1	0	E	79.98	0.403960	E	79.98	0.403960	E	84.46	0.426587	E	84.46	0.426587	287.668000
102	103	A	H	-	1	0	B	1.39	0.011942	B	1.39	0.011942	B	0.00	0.000000	B	0.00	0.000000	287.668000
103	104	A	H	-	3	0	B	0.00	0.000000	B	0.00	0.000000	B	0.00	0.000000	B	0.00	0.000000	287.668000
104	105	A	H	-	0	0	E	44.24	0.380069	E	44.24	0.380069	E	41.26	0.354467	E	41.26	0.354467	287.668000
105	106	V	H	-	0	0	B	17.43	0.107433	B	17.43	0.107433	E	9.49	0.058494	E	9.49	0.058494	287.668000
106	107	M	H	-	2	0	B	3.06	0.014533	B	3.06	0.014533	B	0.00	0.000000	B	0.00	0.000000	287.668000
107	108	L	H	-	0	0	E	40.80	0.206071	E	40.80	0.206071	E	35.86	0.181120	E	35.86	0.181120	287.668000
108	109	F	H	-	0	0	E	88.09	0.394509	E	88.09	0.394509	E	89.27	0.399794	E	89.27	0.399794	287.668000
109	110	M	H	-	1	0	B	1.91	0.009071	B	1.91	0.009071	B	0.00	0.000000	B	0.00	0.000000	287.668000
110	111	G	H	-	2	0	B	6.09	0.072578	B	6.09	0.072578	B	3.22	0.038374	B	3.22	0.038374	287.668000
111	112	F	2	-	0	0	E	100.28	0.449102	E	100.28	0.449102	E	94.05	0.421201	E	94.05	0.421201	-1.000000
112	113	V	2	-	0	0	E	61.90	0.381534	E	61.90	0.381534	E	68.21	0.420427	E	68.21	0.420427	-1.000000
113	114	P	2	-	0	0	E	98.07	0.677279	E	98.07	0.677279	E	107.34	0.741298	E	107.34	0.741298	-1.000000
114	115	W	2	-	0	0	E	167.68	0.631753	E	167.68	0.631753	E	185.27	0.698026	E	185.27	0.698026	-1.000000
115	116	A	2	-	0	0	B	0.00	0.000000	B	0.00	0.000000	B	0.00	0.000000	B	0.00	0.000000	-1.000000
116	117	T	2	-	0	0	B	6.42	0.043361	B	6.42	0.043361	B	0.04	0.000270	B	0.04	0.000270	-1.000000
117	118	S	2	-	0	0	E	43.94	0.349618	E	43.94	0.349618	E	34.01	0.270608	E	34.01	0.270608	-1.000000
118	119	S	2	-	0	0	E	49.36	0.392743	E	49.36	0.392743	E	49.58	0.394494	E	49.58	0.394494	-1.000000
119	120	I	2	-	0	0	E	81.43	0.428692	E	81.43	0.428692	E	79.95	0.420900	E	79.95	0.420900	-1.000000
120	121	A	2	-	0	0	E	30.38	0.260997	E	30.38	0.260997	E	27.41	0.235481	E	27.41	0.235481	-1.000000
121	122	V	H	-	0	0	B	24.69	0.152182	B	24.69	0.152182	E	18.34	0.113042	E	18.34	0.113042	331.911000
122	123	M	H	-	0	0	B	0.28	0.001330	B	0.28	0.001330	B	0.00	0.000000	B	0.00	0.000000	331.911000
123	124	F	H	-	0	0	E	51.40	0.230194	E	51.40	0.230194	E	50.19	0.224775	E	50.19	0.224775	331.911000
124	125	V	H	-	0	0	E	82.94	0.511218	E	82.94	0.511218	E	83.98	0.517628	E	83.98	0.517628	331.911000
125	126	L	H	-	1	0	B	22.18	0.112026	B	22.18	0.112026	E	12.62	0.063741	E	12.62	0.063741	331.911000
126	127	L	H	-	0	0	B	1.18	0.005960	B	1.18	0.005960	B	0.00	0.000000	B	0.00	0.000000	331.911000
127	128	F	H	-	1	0	E	55.62	0.249093	E	55.62	0.249093	E	46.39	0.207757	E	46.39	0.207757	331.911000
128	129	L	H	-	0	0	E	83.28	0.420627	E	83.28	0.420627	E	77.37	0.390777	E	77.37	0.390777	331.911000
129	130	C	H	-	0	0	B	0.23	0.001626	B	0.23	0.001626	B	0.00	0.000000	B	0.00	0.000000	331.911000
130	131	G	H	-	2	0	B	0.00	0.000000	B	0.00	0.000000	B	0.00	0.000000	B	0.00	0.000000	331.911000
131	132	W	H	-	2	0	E	68.52	0.258157	E	68.52	0.258157	E	60.66	0.228543	E	60.66	0.228543	331.911000
132	133	F	H	-	3	0	B	32.21	0.144252	B	32.21	0.144252	E	27.54	0.123337	E	27.54	0.123337	331.911000
133	134	Q	H	-	2	0	B	2.10	0.011101	B	2.10	0.011101	B	0.00	0.000000	B	0.00	0.000000	331.911000
134	135	G	H	-	2	0	B	5.39	0.064235	B	5.39	0.064235	B	0.23	0.002741	B	0.23	0.002741	331.911000
135	136	M	H	-	1	0	B	20.50	0.097364	B	20.50	0.097364	E	14.35	0.068155	E	14.35	0.068155	331.911000
136	137	G	H	-	2	0	B	0.00	0.000000	B	0.00	0.000000	B	0.00	0.000000	B	0.00	0.000000	331.911000
137	138	W	H	-	0	0	E	95.56	0.360033	E	95.56	0.360033	E	50.30	0.189511	E	50.30	0.189511	331.911000
138	139	P	H	-	0	0	B	24.31	0.167887	B	24.31	0.167887	E	8.42	0.058149	E	8.42	0.058149	331.911000
139	140	P	H	-	2	0	B	0.00	0.000000	B	0.00	0.000000	B	0.00	0.000000	B	0.00	0.000000	331.911000
140	141	C	H	-	1	0	B	0.95	0.006715	B	0.95	0.006715	B	0.00	0.000000	B	0.00	0.000000	331.911000
141	142	G	1	-	0	0	B	16.45	0.196043	B	16.45	0.196043	E	8.87	0.105708	E	8.87	0.105708	-1.000000
142	143	R	1	-	0	0	E	67.69	0.271564	E	67.69	0.271564	E	57.66	0.231325	E	57.66	0.231325	-1.000000
143	144	T	1	-	0	0	B	3.91	0.026408	B	3.91	0.026408	B	0.00	0.000000	B	0.00	0.000000	-1.000000
144	145	M	1	-	0	0	B	11.70	0.055569	B	11.70	0.055569	B	0.89	0.004227	B	0.89	0.004227	-1.000000
145	146	V	1	-	0	0	E	87.42	0.538831	E	87.42	0.538831	E	91.74	0.565459	E	91.74	0.565459	-1.000000
146	147	H	1	-	0	0	E	61.72	0.310916	E	61.72	0.310916	E	37.57	0.189260	E	37.57	0.189260	-1.000000
147	148	W	1	-	0	0	B	51.91	0.195577	B	51.91	0.195577	E	30.98	0.116721	E	30.98	0.116721	-1.000000
148	149	W	1	-	0	0	E	72.43	0.272888	E	72.43	0.272888	E	57.13	0.215244	E	57.13	0.215244	-1.000000
149	150	S	1	-	0	0	E	39.41	0.313574	E	39.41	0.313574	E	22.98	0.182845	E	22.98	0.182845	-1.000000
150	151	Q	1	-	0	0	E	90.78	0.479886	E	90.78	0.479886	E	94.80	0.501137	E	94.80	0.501137	-1.000000
151	152	K	1	-	0	0	E	65.96	0.317895	E	65.96	0.317895	E	59.47	0.286616	E	59.47	0.286616	-1.000000
152	153	E	1	-	0	0	E	48.07	0.256839	E	48.07	0.256839	E	37.86	0.202287	E	37.86	0.202287	-1.000000
153	154	R	1	-	0	0	E	172.71	0.692891	E	172.71	0.692891	E	186.86	0.749659	E	186.86	0.749659	-1.000000
154	155	G	1	-	0	0	E	41.71	0.497080	E	41.71	0.497080	E	44.71	0.532833	E	44.71	0.532833	-1.000000
155	156	G	1	-	0	0	E	22.16	0.264092	E	22.16	0.264092	E	9.06	0.107973	E	9.06	0.107973	-1.000000
156	157	I	1	-	0	0	E	44.12	0.232272	E	44.12	0.232272	E	26.49	0.139458	E	26.49	0.139458	-1.000000
157	158	V	1	-	0	0	E	98.07	0.604475	E	98.07	0.604475	E	100.04	0.616617	E	100.04	0.616617	-1.000000
158	159	S	1	-	0	0	E	41.30	0.328612	E	41.30	0.328612	E	35.96	0.286123	E	35.96	0.286123	-1.000000
159	160	V	H	-	0	0	B	6.60	0.040680	B	6.60	0.040680	B	0.00	0.000000	B	0.00	0.000000	316.472000
160	161	W	H	-	0	0	E	170.88	0.643810	E	170.88	0.643810	E	154.69	0.582812	E	154.69	0.582812	316.472000
161	162	N	H	-	0	0	E	37.73	0.223426	E	37.73	0.223426	E	16.65	0.098597	E	16.65	0.098597	316.472000
162	163	C	H	-	0	0	E	34.85	0.246325	E	34.85	0.246325	E	27.32	0.193101	E	27.32	0.193101	316.472000
163	164	A	H	-	1	0	B	0.67	0.005756	B	0.67	0.005756	B	0.00	0.000000	B	0.00	0.000000	316.472000
164	165	H	H	-	1	0	B	32.58	0.164123	B	32.58	0.164123	B	8.60	0.043323	B	8.60	0.043323	316.472000
165	166	N	H	-	2	0	B	4.19	0.024812	B	4.19	0.024812	B	0.03	0.000178	B	0.03	0.000178	316.472000
166	167	V	H	-	0	0	E	33.32	0.205375	E	33.32	0.205375	E	24.10	0.148545	E	24.10	0.148545	316.472000
167	168	G	H	-	1	0	B	4.91	0.058515	B	4.91	0.058515	B	1.30	0.015493	B	1.30	0.015493	316.472000
168	169	G	H	-	2	0	B	4.67	0.055655	B	4.67	0.055655	B	0.00	0.000000	B	0.00	0.000000	316.472000
169	170	G	H	-	2	0	B	0.00	0.000000	B	0.00	0.000000	B	0.00	0.000000	B	0.00	0.000000	316.472000
170	171	I	H	-	0	0	E	61.57	0.324138	E	61.57	0.324138	E	56.07	0.295183	E	56.07	0.295183	316.472000
171	172	P	H	-	2	0	B	1.02	0.007044	B	1.02	0.007044	B	0.00	0.000000	B	0.00	0.000000	316.472000
172	173	P	H	-	2	0	B	0.24	0.001657	B	0.24	0.001657	B	0.00	0.000000	B	0.00	0.000000	316.472000
173	174	L	H	-	1	0	E	44.07	0.222587	E	44.07	0.222587	E	34.91	0.176322	E	34.91	0.176322	316.472000
174	175	L	H	-	1	0	E	40.60	0.205061	E	40.60	0.205061	E	34.73	0.175413	E	34.73	0.175413	316.472000
175	176	F	H	-	0	0	B	1.25	0.005598	B	1.25	0.005598	B	0.00	0.000000	B	0.00	0.000000	316.472000
176	177	L	H	-	0	0	B	38.51	0.194505	B	38.51	0.194505	E	27.65	0.139654	E	27.65	0.139654	316.472000
177	178	L	H	-	0	0	E	78.13	0.394616	E	78.13	0.394616	E	77.85	0.393202	E	77.85	0.393202	316.472000
178	179	G	H	-	1	0	B	0.00	0.000000	B	0.00	0.000000	B	0.00	0.000000	B	0.00	0.000000	316.472000
179	180	M	2	-	0	0	E	43.83	0.208169	E	43.83	0.208169	E	35.56	0.168891	E	35.56	0.168891	-1.000000
180	181	A	2	-	0	0	E	86.25	0.740979	E	86.25	0.740979	E	96.65	0.830326	E	96.65	0.830326	-1.000000
181	182	W	2	-	0	0	E	161.35	0.607904	E	161.35	0.607904	E	179.91	0.677831	E	179.91	0.677831	-1.000000
182	183	F	2	-	0	0	E	99.13	0.443952	E	99.13	0.443952	E	89.28	0.399839	E	89.28	0.399839	-1.000000
183	184	N	2	-	0	0	E	123.12	0.729082	E	123.12	0.729082	E	137.93	0.816782	E	137.93	0.816782	-1.000000
184	185	D	2	-	0	0	E	60.00	0.386175	E	60.00	0.386175	E	57.46	0.369827	E	57.46	0.369827	-1.000000
185	186	W	2	-	0	0	E	156.31	0.588916	E	156.31	0.588916	E	146.17	0.550712	E	146.17	0.550712	-1.000000
186	187	H	2	-	0	0	E	42.19	0.212533	E	42.19	0.212533	E	26.09	0.131429	E	26.09	0.131429	-1.000000
187	188	A	2	-	0	0	B	4.71	0.040464	B	4.71	0.040464	B	1.28	0.010997	B	1.28	0.010997	-1.000000
188	189	A	2	-	0	0	B	0.07	0.000601	B	0.07	0.000601	B	0.00	0.000000	B	0.00	0.000000	-1.000000
189	190	L	H	-	2	0	B	4.27	0.021567	B	4.27	0.021567	B	0.00	0.000000	B	0.00	0.000000	158.733000
190	191	Y	H	-	1	0	B	11.03	0.046286	B	11.03	0.046286	B	3.01	0.012631	B	3.01	0.012631	158.733000
191	192	M	H	-	1	0	B	28.00	0.132985	B	28.00	0.132985	E	12.87	0.061126	E	12.87	0.061126	158.733000
192	193	P	H	-	2	0	B	1.13	0.007804	B	1.13	0.007804	B	0.00	0.000000	B	0.00	0.000000	158.733000
193	194	A	H	-	1	0	B	0.00	0.000000	B	0.00	0.000000	B	0.00	0.000000	B	0.00	0.000000	158.733000
194	195	F	H	-	0	0	E	118.09	0.528864	E	118.09	0.528864	E	105.66	0.473196	E	105.66	0.473196	158.733000
195	196	C	H	-	0	0	E	42.60	0.301103	E	42.60	0.301103	E	34.94	0.246961	E	34.94	0.246961	158.733000
196	197	A	H	-	1	0	B	0.00	0.000000	B	0.00	0.000000	B	0.00	0.000000	B	0.00	0.000000	158.733000
197	198	I	H	-	0	0	E	42.14	0.221848	E	42.14	0.221848	E	35.08	0.184680	E	35.08	0.184680	158.733000
198	199	L	H	-	0	0	E	108.07	0.545836	E	108.07	0.545836	E	118.04	0.596192	E	118.04	0.596192	158.733000
199	200	V	H	-	2	0	E	34.84	0.214744	E	34.84	0.214744	E	27.13	0.167221	E	27.13	0.167221	158.733000
200	201	A	H	-	2	0	B	0.00	0.000000	B	0.00	0.000000	B	0.00	0.000000	B	0.00	0.000000	158.733000
201	202	L	H	-	0	0	E	97.94	0.494671	E	97.94	0.494671	E	101.03	0.510278	E	101.03	0.510278	158.733000
202	203	F	H	-	0	0	E	77.24	0.345918	E	77.24	0.345918	E	77.37	0.346500	E	77.37	0.346500	158.733000
203	204	A	H	-	1	0	B	0.00	0.000000	B	0.00	0.000000	B	0.00	0.000000	B	0.00	0.000000	158.733000
204	205	F	H	-	1	0	E	82.46	0.369296	E	82.46	0.369296	E	83.48	0.373864	E	83.48	0.373864	158.733000
205	206	A	H	-	0	0	E	60.23	0.517440	E	60.23	0.517440	E	61.53	0.528608	E	61.53	0.528608	158.733000
206	207	M	H	-	0	0	E	62.43	0.296509	E	62.43	0.296509	E	55.45	0.263358	E	55.45	0.263358	158.733000
207	208	M	H	-	3	0	B	0.10	0.000475	B	0.10	0.000475	B	0.00	0.000000	B	0.00	0.000000	158.733000
208	209	R	1	-	0	0	E	63.86	0.256198	E	63.86	0.256198	E	55.05	0.220854	E	55.05	0.220854	-1.000000
209	210	D	1	-	0	0	B	21.37	0.137543	B	21.37	0.137543	B	4.44	0.028577	B	4.44	0.028577	-1.000000
210	211	T	1	-	0	0	B	8.76	0.059165	B	8.76	0.059165	B	0.00	0.000000	B	0.00	0.000000	-1.000000
211	212	P	1	-	0	0	E	55.20	0.381215	E	55.20	0.381215	E	26.75	0.184738	E	26.75	0.184738	-1.000000
212	213	Q	1	-	0	0	B	21.92	0.115875	B	21.92	0.115875	B	8.12	0.042924	B	8.12	0.042924	-1.000000
213	214	S	1	-	0	0	E	51.73	0.411601	E	51.73	0.411601	E	35.37	0.281429	E	35.37	0.281429	-1.000000
214	215	C	1	-	0	0	B	1.06	0.007492	B	1.06	0.007492	B	0.00	0.000000	B	0.00	0.000000	-1.000000
215	216	G	1	-	0	0	E	25.99	0.309737	E	25.99	0.309737	E	15.56	0.185437	E	15.56	0.185437	-1.000000
216	217	L	1	-	0	0	B	32.39	0.163594	B	32.39	0.163594	E	22.34	0.112834	E	22.34	0.112834	-1.000000
217	218	P	1	-	0	0	E	89.24	0.616298	E	89.24	0.616298	E	92.44	0.638398	E	92.44	0.638398	-1.000000
218	219	P	1	-	0	0	E	44.67	0.308494	E	44.67	0.308494	E	20.49	0.141506	E	20.49	0.141506	-1.000000
219	220	I	1	-	0	0	E	62.80	0.330613	E	62.80	0.330613	E	51.81	0.272756	E	51.81	0.272756	-1.000000
220	221	E	1	-	0	0	E	69.50	0.371340	E	69.50	0.371340	E	44.28	0.236589	E	44.28	0.236589	-1.000000
221	222	E	1	-	0	0	E	124.32	0.664244	E	124.32	0.664244	E	136.40	0.728788	E	136.40	0.728788	-1.000000
222	223	Y	1	-	0	0	E	147.02	0.616953	E	147.02	0.616953	E	170.32	0.714729	E	170.32	0.714729	-1.000000
223	224	K	1	-	0	0	E	79.54	0.383344	E	79.54	0.383344	E	67.77	0.326618	E	67.77	0.326618	-1.000000
224	225	N	1	-	0	0	E	81.73	0.483982	E	81.73	0.483982	E	79.50	0.470776	E	79.50	0.470776	-1.000000
225	226	D	1	-	0	0	E	170.68	1.000000	E	170.68	1.000000	E	200.95	1.000000	E	200.95	1.000000	-1.000000
226	227	Y	U	R	0	0	-	-1.00	-1.000000	-	-1.00	-1.000000	-	-1.00	-1.000000	-	-1.00	-1.000000	-1.000000
227	228	P	U	R	0	0	-	-1.00	-1.000000	-	-1.00	-1.000000	-	-1.00	-1.000000	-	-1.00	-1.000000	-1.000000
228	229	D	U	R	0	0	-	-1.00	-1.000000	-	-1.00	-1.000000	-	-1.00	-1.000000	-	-1.00	-1.000000	-1.000000
229	230	D	U	R	0	0	-	-1.00	-1.000000	-	-1.00	-1.000000	-	-1.00	-1.000000	-	-1.00	-1.000000	-1.000000
230	231	Y	U	R	0	0	-	-1.00	-1.000000	-	-1.00	-1.000000	-	-1.00	-1.000000	-	-1.00	-1.000000	-1.000000
231	232	N	U	R	0	0	-	-1.00	-1.000000	-	-1.00	-1.000000	-	-1.00	-1.000000	-	-1.00	-1.000000	-1.000000
232	233	E	U	R	0	0	-	-1.00	-1.000000	-	-1.00	-1.000000	-	-1.00	-1.000000	-	-1.00	-1.000000	-1.000000
233	234	K	U	R	0	0	-	-1.00	-1.000000	-	-1.00	-1.000000	-	-1.00	-1.000000	-	-1.00	-1.000000	-1.000000
234	235	A	U	R	0	0	-	-1.00	-1.000000	-	-1.00	-1.000000	-	-1.00	-1.000000	-	-1.00	-1.000000	-1.000000
235	236	E	U	R	0	0	-	-1.00	-1.000000	-	-1.00	-1.000000	-	-1.00	-1.000000	-	-1.00	-1.000000	-1.000000
236	237	Q	U	R	0	0	-	-1.00	-1.000000	-	-1.00	-1.000000	-	-1.00	-1.000000	-	-1.00	-1.000000	-1.000000
237	238	E	U	R	0	0	-	-1.00	-1.000000	-	-1.00	-1.000000	-	-1.00	-1.000000	-	-1.00	-1.000000	-1.000000
238	239	L	U	R	0	0	-	-1.00	-1.000000	-	-1.00	-1.000000	-	-1.00	-1.000000	-	-1.00	-1.000000	-1.000000
239	240	T	1	-	0	0	E	138.38	0.934621	E	138.38	0.934621	E	154.91	1.000000	E	154.91	1.000000	-1.000000
240	241	A	1	-	0	0	E	57.66	0.495361	E	57.66	0.495361	E	62.50	0.536942	E	62.50	0.536942	-1.000000
241	242	K	1	-	0	0	E	159.61	0.769242	E	159.61	0.769242	E	155.97	0.751699	E	155.97	0.751699	-1.000000
242	243	Q	1	-	0	0	E	83.21	0.439869	E	83.21	0.439869	E	88.42	0.467410	E	88.42	0.467410	-1.000000
243	244	I	1	-	0	0	B	20.23	0.106502	B	20.23	0.106502	B	5.54	0.029166	B	5.54	0.029166	-1.000000
244	245	F	1	-	0	0	E	53.47	0.239464	E	53.47	0.239464	E	45.82	0.205204	E	45.82	0.205204	-1.000000
245	246	M	1	-	0	0	E	109.75	0.521254	E	109.75	0.521254	E	116.00	0.550938	E	116.00	0.550938	-1.000000
246	247	Q	1	-	0	0	E	116.65	0.616641	E	116.65	0.616641	E	119.33	0.630808	E	119.33	0.630808	-1.000000
247	248	Y	1	-	0	0	E	101.96	0.427864	E	101.96	0.427864	E	100.49	0.421695	E	100.49	0.421695	-1.000000
248	249	V	1	-	0	0	B	2.01	0.012389	B	2.01	0.012389	B	0.00	0.000000	B	0.00	0.000000	-1.000000
249	250	L	1	-	0	0	E	71.34	0.360321	E	71.34	0.360321	E	74.67	0.377140	E	74.67	0.377140	-1.000000
250	251	P	1	-	0	0	E	80.86	0.558425	E	80.86	0.558425	E	80.82	0.558149	E	80.82	0.558149	-1.000000
251	252	N	1	-	0	0	B	27.05	0.160182	B	27.05	0.160182	E	19.47	0.115296	E	19.47	0.115296	-1.000000
252	253	K	1	-	0	0	E	157.02	0.756759	E	157.02	0.756759	E	171.64	0.827221	E	171.64	0.827221	-1.000000
253	254	L	1	-	0	0	B	22.60	0.114147	B	22.60	0.114147	E	13.50	0.068185	E	13.50	0.068185	-1.000000
254	255	L	1	-	0	0	B	0.55	0.002778	B	0.55	0.002778	B	0.00	0.000000	B	0.00	0.000000	-1.000000
255	256	W	1	-	0	0	E	78.50	0.295758	E	78.50	0.295758	E	67.84	0.255595	E	67.84	0.255595	-1.000000
256	257	Y	H	-	1	0	E	89.37	0.375031	E	89.37	0.375031	E	89.47	0.375451	E	89.47	0.375451	22.998000
257	258	I	H	-	1	0	B	0.00	0.000000	B	0.00	0.000000	B	0.00	0.000000	B	0.00	0.000000	22.998000
258	259	A	H	-	0	0	B	0.00	0.000000	B	0.00	0.000000	B	0.00	0.000000	B	0.00	0.000000	22.998000
259	260	I	H	-	0	0	E	67.57	0.355725	E	67.57	0.355725	E	65.52	0.344933	E	65.52	0.344933	22.998000
260	261	A	H	-	0	0	B	0.76	0.006529	B	0.76	0.006529	B	0.00	0.000000	B	0.00	0.000000	22.998000
261	262	N	H	-	2	0	B	1.98	0.011725	B	1.98	0.011725	B	0.00	0.000000	B	0.00	0.000000	22.998000
262	263	V	H	-	1	0	B	19.24	0.118590	B	19.24	0.118590	E	11.36	0.070020	E	11.36	0.070020	22.998000
263	264	F	H	-	1	0	E	46.99	0.210444	E	46.99	0.210444	E	40.88	0.183080	E	40.88	0.183080	22.998000
264	265	V	H	-	1	0	B	2.10	0.012944	B	2.10	0.012944	B	0.00	0.000000	B	0.00	0.000000	22.998000
265	266	Y	H	-	3	0	B	19.81	0.083131	B	19.81	0.083131	E	14.90	0.062526	E	14.90	0.062526	22.998000
266	267	L	H	-	3	0	B	3.19	0.016112	B	3.19	0.016112	B	0.09	0.000455	B	0.09	0.000455	22.998000
267	268	L	H	-	2	0	B	0.35	0.001768	B	0.35	0.001768	B	0.00	0.000000	B	0.00	0.000000	22.998000
268	269	R	H	-	1	0	B	11.29	0.045294	B	11.29	0.045294	B	1.38	0.005536	B	1.38	0.005536	22.998000
269	270	Y	H	-	1	0	B	6.61	0.027738	B	6.61	0.027738	B	0.40	0.001679	B	0.40	0.001679	22.998000
270	271	G	H	-	1	0	B	0.92	0.010964	B	0.92	0.010964	B	0.00	0.000000	B	0.00	0.000000	22.998000
271	272	I	H	-	0	0	B	15.72	0.082759	B	15.72	0.082759	B	2.29	0.012056	B	2.29	0.012056	22.998000
272	273	L	H	-	0	0	B	4.79	0.024193	B	4.79	0.024193	B	0.00	0.000000	B	0.00	0.000000	22.998000
273	274	D	H	-	1	0	B	4.74	0.030508	B	4.74	0.030508	B	0.00	0.000000	B	0.00	0.000000	22.998000
274	275	W	H	-	0	0	B	20.22	0.076181	B	20.22	0.076181	B	3.77	0.014204	B	3.77	0.014204	22.998000
275	276	S	H	-	0	0	B	4.53	0.036044	B	4.53	0.036044	B	0.09	0.000716	B	0.09	0.000716	22.998000
276	277	P	H	-	1	0	B	4.26	0.029420	B	4.26	0.029420	B	0.00	0.000000	B	0.00	0.000000	22.998000
277	278	T	H	-	0	0	B	19.56	0.132109	B	19.56	0.132109	B	6.86	0.046333	B	6.86	0.046333	22.998000
278	279	Y	H	-	0	0	B	22.77	0.095552	B	22.77	0.095552	B	2.50	0.010491	B	2.50	0.010491	22.998000
279	280	L	H	-	0	0	B	16.19	0.081772	B	16.19	0.081772	B	5.76	0.029092	B	5.76	0.029092	22.998000
280	281	K	2	-	0	0	E	108.98	0.525230	E	108.98	0.525230	E	75.53	0.364018	E	75.53	0.364018	-1.000000
281	282	E	2	-	0	0	E	105.55	0.563956	E	105.55	0.563956	E	99.93	0.533928	E	99.93	0.533928	-1.000000
282	283	V	2	-	0	0	E	76.87	0.473804	E	76.87	0.473804	E	68.97	0.425111	E	68.97	0.425111	-1.000000
283	284	K	2	-	0	0	B	13.15	0.063377	B	13.15	0.063377	B	0.63	0.003036	B	0.63	0.003036	-1.000000
284	285	H	2	-	0	0	E	121.45	0.611808	E	121.45	0.611808	E	124.04	0.624855	E	124.04	0.624855	-1.000000
285	286	F	2	-	0	0	E	146.41	0.655694	E	146.41	0.655694	E	138.36	0.619643	E	138.36	0.619643	-1.000000
286	287	A	2	-	0	0	E	43.52	0.373883	E	43.52	0.373883	E	34.41	0.295619	E	34.41	0.295619	-1.000000
287	288	L	2	-	0	0	B	35.66	0.180110	B	35.66	0.180110	E	22.89	0.115612	E	22.89	0.115612	-1.000000
288	289	D	2	-	0	0	E	79.78	0.513484	E	79.78	0.513484	E	82.67	0.532085	E	82.67	0.532085	-1.000000
289	290	K	2	-	0	0	E	98.47	0.474577	E	98.47	0.474577	E	86.71	0.417900	E	86.71	0.417900	-1.000000
290	291	S	H	-	1	0	B	6.24	0.049650	B	6.24	0.049650	B	0.55	0.004376	B	0.55	0.004376	286.661000
291	292	S	H	-	1	0	B	0.60	0.004774	B	0.60	0.004774	B	0.00	0.000000	B	0.00	0.000000	286.661000
292	293	W	H	-	0	0	E	122.17	0.460289	E	122.17	0.460289	E	125.10	0.471328	E	125.10	0.471328	286.661000
293	294	A	H	-	0	0	B	1.51	0.012973	B	1.51	0.012973	B	0.00	0.000000	B	0.00	0.000000	286.661000
294	295	Y	H	-	0	0	B	2.98	0.012505	B	2.98	0.012505	B	0.00	0.000000	B	0.00	0.000000	286.661000
295	296	F	H	-	2	0	B	38.17	0.170944	B	38.17	0.170944	E	37.08	0.166062	E	37.08	0.166062	286.661000
296	297	L	H	-	0	0	E	52.56	0.265468	E	52.56	0.265468	E	47.86	0.241729	E	47.86	0.241729	286.661000
297	298	Y	H	-	2	0	B	3.50	0.014687	B	3.50	0.014687	B	0.00	0.000000	B	0.00	0.000000	286.661000
298	299	E	H	-	3	0	B	7.28	0.038897	B	7.28	0.038897	B	0.48	0.002565	B	0.48	0.002565	286.661000
299	300	Y	H	-	1	0	E	56.89	0.238733	E	56.89	0.238733	E	52.08	0.218548	E	52.08	0.218548	286.661000
300	301	A	H	-	2	0	B	18.31	0.157302	B	18.31	0.157302	E	11.85	0.101804	E	11.85	0.101804	286.661000
301	302	G	H	-	0	0	B	5.03	0.059945	B	5.03	0.059945	B	0.37	0.004409	B	0.37	0.004409	286.661000
302	303	I	H	-	0	0	E	48.98	0.257857	E	48.98	0.257857	E	39.73	0.209160	E	39.73	0.209160	286.661000
303	304	P	H	-	0	0	E	71.40	0.493094	E	71.40	0.493094	E	75.36	0.520442	E	75.36	0.520442	286.661000
304	305	G	H	-	1	0	B	0.00	0.000000	B	0.00	0.000000	B	0.00	0.000000	B	0.00	0.000000	286.661000
305	306	T	H	-	1	0	B	6.77	0.045725	B	6.77	0.045725	B	0.06	0.000405	B	0.06	0.000405	286.661000
306	307	L	H	-	0	0	E	135.16	0.682661	E	135.16	0.682661	E	131.88	0.666094	E	131.88	0.666094	286.661000
307	308	L	H	-	0	0	E	54.55	0.275519	E	54.55	0.275519	E	48.90	0.246982	E	48.90	0.246982	286.661000
308	309	C	H	-	1	0	B	0.04	0.000283	B	0.04	0.000283	B	0.00	0.000000	B	0.00	0.000000	286.661000
309	310	G	H	-	0	0	E	19.78	0.235729	E	19.78	0.235729	E	15.96	0.190204	E	15.96	0.190204	286.661000
310	311	W	1	-	0	0	E	150.96	0.568759	E	150.96	0.568759	E	161.24	0.607490	E	161.24	0.607490	-1.000000
311	312	M	1	-	0	0	E	49.59	0.235526	E	49.59	0.235526	E	49.43	0.234766	E	49.43	0.234766	-1.000000
312	313	S	1	-	0	0	B	6.07	0.048297	B	6.07	0.048297	B	1.28	0.010185	B	1.28	0.010185	-1.000000
313	314	D	1	-	0	0	E	106.56	0.685847	E	106.56	0.685847	E	116.51	0.749887	E	116.51	0.749887	-1.000000
314	315	K	1	-	0	0	E	129.93	0.626199	E	129.93	0.626199	E	139.54	0.672514	E	139.54	0.672514	-1.000000
315	316	V	1	-	0	0	E	80.06	0.493466	E	80.06	0.493466	E	77.77	0.479352	E	77.77	0.479352	-1.000000
316	317	F	1	-	0	0	E	59.17	0.264992	E	59.17	0.264992	E	58.58	0.262349	E	58.58	0.262349	-1.000000
317	318	R	1	-	0	0	E	222.07	0.890917	E	222.07	0.890917	E	258.38	1.000000	E	258.38	1.000000	-1.000000
318	319	G	1	-	0	0	E	38.09	0.453939	E	38.09	0.453939	E	29.55	0.352163	E	29.55	0.352163	-1.000000
319	320	N	1	-	0	0	E	52.05	0.308225	E	52.05	0.308225	E	39.61	0.234559	E	39.61	0.234559	-1.000000
320	321	R	1	-	0	0	E	68.62	0.275295	E	68.62	0.275295	E	62.38	0.250261	E	62.38	0.250261	-1.000000
321	322	G	1	-	0	0	B	1.29	0.015374	B	1.29	0.015374	B	0.00	0.000000	B	0.00	0.000000	-1.000000
322	323	A	H	-	0	0	B	18.22	0.156529	B	18.22	0.156529	E	12.20	0.104811	E	12.20	0.104811	52.647000
323	324	T	H	-	1	0	B	0.07	0.000473	B	0.07	0.000473	B	0.00	0.000000	B	0.00	0.000000	52.647000
324	325	G	H	-	1	0	B	0.46	0.005482	B	0.46	0.005482	B	0.00	0.000000	B	0.00	0.000000	52.647000
325	326	V	H	-	0	0	E	36.48	0.224852	E	36.48	0.224852	E	34.74	0.214127	E	34.74	0.214127	52.647000
326	327	F	H	-	0	0	E	74.00	0.331408	E	74.00	0.331408	E	69.65	0.311926	E	69.65	0.311926	52.647000
327	328	F	H	-	1	0	B	3.09	0.013839	B	3.09	0.013839	B	0.38	0.001702	B	0.38	0.001702	52.647000
328	329	M	H	-	3	0	B	0.85	0.004037	B	0.85	0.004037	B	0.00	0.000000	B	0.00	0.000000	52.647000
329	330	T	H	-	0	0	E	70.05	0.473119	E	70.05	0.473119	E	66.08	0.446306	E	66.08	0.446306	52.647000
330	331	L	H	-	1	0	E	74.54	0.376484	E	74.54	0.376484	E	71.02	0.358705	E	71.02	0.358705	52.647000
331	332	V	H	-	1	0	B	0.00	0.000000	B	0.00	0.000000	B	0.00	0.000000	B	0.00	0.000000	52.647000
332	333	T	H	-	1	0	B	27.17	0.183507	B	27.17	0.183507	E	18.81	0.127043	E	18.81	0.127043	52.647000
333	334	I	H	-	0	0	E	103.04	0.542459	E	103.04	0.542459	E	105.60	0.555936	E	105.60	0.555936	52.647000
334	335	A	H	-	1	0	B	5.36	0.046048	B	5.36	0.046048	B	1.75	0.015034	B	1.75	0.015034	52.647000
335	336	T	H	-	1	0	B	0.70	0.004728	B	0.70	0.004728	B	0.00	0.000000	B	0.00	0.000000	52.647000
336	337	I	H	-	1	0	E	56.37	0.296762	E	56.37	0.296762	E	53.81	0.283285	E	53.81	0.283285	52.647000
337	338	V	H	-	0	0	E	51.86	0.319650	E	51.86	0.319650	E	49.06	0.302392	E	49.06	0.302392	52.647000
338	339	Y	H	-	1	0	B	26.29	0.110323	B	26.29	0.110323	E	19.24	0.080739	E	19.24	0.080739	52.647000
339	340	W	H	-	1	0	B	51.67	0.194673	B	51.67	0.194673	E	40.66	0.153191	E	40.66	0.153191	52.647000
340	341	M	H	-	0	0	E	136.66	0.649062	E	136.66	0.649062	E	150.52	0.714890	E	150.52	0.714890	52.647000
341	342	N	H	-	1	0	E	34.85	0.206372	E	34.85	0.206372	E	25.19	0.149168	E	25.19	0.149168	52.647000
342	343	P	2	-	0	0	E	91.16	0.629558	E	91.16	0.629558	E	103.19	0.712638	E	103.19	0.712638	-1.000000
343	344	A	2	-	0	0	E	82.95	0.712629	E	82.95	0.712629	E	74.88	0.643299	E	74.88	0.643299	-1.000000
344	345	G	2	-	0	0	E	45.34	0.540341	E	45.34	0.540341	E	49.46	0.589441	E	49.46	0.589441	-1.000000
345	346	N	2	-	0	0	B	6.18	0.036596	B	6.18	0.036596	B	1.39	0.008231	B	1.39	0.008231	-1.000000
346	347	P	H	-	0	0	E	45.71	0.315677	E	45.71	0.315677	E	22.68	0.156630	E	22.68	0.156630	221.530000
347	348	T	H	-	0	0	E	120.71	0.815278	E	120.71	0.815278	E	131.58	0.888694	E	131.58	0.888694	221.530000
348	349	V	H	-	1	0	E	38.53	0.237488	E	38.53	0.237488	E	37.33	0.230091	E	37.33	0.230091	221.530000
349	350	D	H	-	0	0	B	8.90	0.057283	B	8.90	0.057283	B	1.96	0.012615	B	1.96	0.012615	221.530000
350	351	M	H	-	0	0	E	50.65	0.240560	E	50.65	0.240560	E	34.17	0.162289	E	34.17	0.162289	221.530000
351	352	I	H	-	0	0	E	87.79	0.462174	E	87.79	0.462174	E	93.22	0.490761	E	93.22	0.490761	221.530000
352	353	C	H	-	1	0	B	3.62	0.025587	B	3.62	0.025587	B	0.84	0.005937	B	0.84	0.005937	221.530000
353	354	M	H	-	1	0	B	11.43	0.054286	B	11.43	0.054286	B	2.60	0.012349	B	2.60	0.012349	221.530000
354	355	I	H	-	1	0	E	56.98	0.299974	E	56.98	0.299974	E	53.28	0.280495	E	53.28	0.280495	221.530000
355	356	V	H	-	0	0	E	45.43	0.280017	E	45.43	0.280017	E	38.80	0.239152	E	38.80	0.239152	221.530000
356	357	I	H	-	1	0	B	0.00	0.000000	B	0.00	0.000000	B	0.00	0.000000	B	0.00	0.000000	221.530000
357	358	G	H	-	1	0	B	4.48	0.053391	B	4.48	0.053391	B	0.70	0.008342	B	0.70	0.008342	221.530000
358	359	F	H	-	2	0	E	65.53	0.293475	E	65.53	0.293475	E	59.28	0.265484	E	59.28	0.265484	221.530000
359	360	L	H	-	3	0	B	11.03	0.055710	B	11.03	0.055710	B	3.87	0.019546	B	3.87	0.019546	221.530000
360	361	I	H	-	1	0	B	2.80	0.014741	B	2.80	0.014741	B	0.10	0.000526	B	0.10	0.000526	221.530000
361	362	Y	H	-	1	0	B	29.02	0.121779	B	29.02	0.121779	B	11.32	0.047503	B	11.32	0.047503	221.530000
362	363	G	H	-	1	0	B	0.34	0.004052	B	0.34	0.004052	B	0.00	0.000000	B	0.00	0.000000	221.530000
363	364	P	H	-	2	0	B	0.65	0.004489	B	0.65	0.004489	B	0.00	0.000000	B	0.00	0.000000	221.530000
364	365	V	H	-	0	0	B	18.00	0.110947	B	18.00	0.110947	E	8.42	0.051898	E	8.42	0.051898	221.530000
365	366	M	H	-	0	0	E	47.96	0.227784	E	47.96	0.227784	E	34.54	0.164047	E	34.54	0.164047	221.530000
366	367	L	H	-	2	0	B	3.34	0.016870	B	3.34	0.016870	B	0.00	0.000000	B	0.00	0.000000	221.530000
367	368	I	H	-	2	0	B	3.35	0.017636	B	3.35	0.017636	B	0.00	0.000000	B	0.00	0.000000	221.530000
368	369	G	H	-	0	0	E	16.85	0.200810	E	16.85	0.200810	E	12.14	0.144679	E	12.14	0.144679	221.530000
369	370	L	1	-	0	0	E	54.97	0.277640	E	54.97	0.277640	E	55.18	0.278701	E	55.18	0.278701	-1.000000
370	371	H	1	-	0	0	B	3.64	0.018337	B	3.64	0.018337	B	0.15	0.000756	B	0.15	0.000756	-1.000000
371	372	A	1	-	0	0	B	0.00	0.000000	B	0.00	0.000000	B	0.00	0.000000	B	0.00	0.000000	-1.000000
372	373	L	1	-	0	0	E	75.28	0.380221	E	75.28	0.380221	E	71.60	0.361634	E	71.60	0.361634	-1.000000
373	374	E	1	-	0	0	E	97.31	0.519929	E	97.31	0.519929	E	92.24	0.492840	E	92.24	0.492840	-1.000000
374	375	L	1	-	0	0	B	5.19	0.026213	B	5.19	0.026213	B	0.72	0.003637	B	0.72	0.003637	-1.000000
375	376	A	1	-	0	0	B	13.65	0.117268	B	13.65	0.117268	E	10.79	0.092698	E	10.79	0.092698	-1.000000
376	377	P	1	-	0	0	E	63.33	0.437362	E	63.33	0.437362	E	49.97	0.345097	E	49.97	0.345097	-1.000000
377	378	K	1	-	0	0	E	197.68	0.952721	E	197.68	0.952721	E	231.87	1.000000	E	231.87	1.000000	-1.000000
378	379	K	1	-	0	0	E	123.05	0.593041	E	123.05	0.593041	E	116.34	0.560702	E	116.34	0.560702	-1.000000
379	380	A	1	-	0	0	B	2.43	0.020876	B	2.43	0.020876	B	0.00	0.000000	B	0.00	0.000000	-1.000000
380	381	A	1	-	0	0	B	15.05	0.129296	B	15.05	0.129296	E	12.52	0.107560	E	12.52	0.107560	-1.000000
381	382	G	1	-	0	0	E	52.57	0.626505	E	52.57	0.626505	E	53.70	0.639971	E	53.70	0.639971	-1.000000
382	383	T	1	-	0	0	E	71.52	0.483047	E	71.52	0.483047	E	59.97	0.405038	E	59.97	0.405038	-1.000000
383	384	A	1	-	0	0	B	0.00	0.000000	B	0.00	0.000000	B	0.00	0.000000	B	0.00	0.000000	-1.000000
384	385	A	1	-	0	0	E	24.07	0.206787	E	24.07	0.206787	E	20.70	0.177835	E	20.70	0.177835	-1.000000
385	386	G	1	-	0	0	E	40.07	0.477535	E	40.07	0.477535	E	24.14	0.287689	E	24.14	0.287689	-1.000000
386	387	F	H	-	0	0	B	28.88	0.129339	B	28.88	0.129339	E	18.88	0.084554	E	18.88	0.084554	27.372000
387	388	T	H	-	0	0	B	1.08	0.007294	B	1.08	0.007294	B	0.00	0.000000	B	0.00	0.000000	27.372000
388	389	G	H	-	0	0	E	32.24	0.384221	E	32.24	0.384221	E	22.86	0.272435	E	22.86	0.272435	27.372000
389	390	L	H	-	0	0	E	73.53	0.371382	E	73.53	0.371382	E	38.65	0.195212	E	38.65	0.195212	27.372000
390	391	F	H	-	0	0	E	82.99	0.371669	E	82.99	0.371669	E	81.03	0.362891	E	81.03	0.362891	27.372000
391	392	G	H	-	2	0	B	0.00	0.000000	B	0.00	0.000000	B	0.00	0.000000	B	0.00	0.000000	27.372000
392	393	Y	H	-	1	0	B	29.27	0.122828	B	29.27	0.122828	E	14.98	0.062862	E	14.98	0.062862	27.372000
393	394	L	H	-	0	0	E	69.36	0.350321	E	69.36	0.350321	E	60.58	0.305975	E	60.58	0.305975	27.372000
394	395	G	H	-	0	0	E	22.94	0.273388	E	22.94	0.273388	E	19.74	0.235252	E	19.74	0.235252	27.372000
395	396	G	H	-	3	0	B	0.00	0.000000	B	0.00	0.000000	B	0.00	0.000000	B	0.00	0.000000	27.372000
396	397	S	H	-	1	0	B	4.22	0.033577	B	4.22	0.033577	B	0.00	0.000000	B	0.00	0.000000	27.372000
397	398	V	H	-	0	0	E	51.97	0.320328	E	51.97	0.320328	E	45.87	0.282729	E	45.87	0.282729	27.372000
398	399	A	H	-	1	0	B	14.34	0.123196	B	14.34	0.123196	E	7.20	0.061856	E	7.20	0.061856	27.372000
399	400	A	H	-	3	0	B	0.28	0.002405	B	0.28	0.002405	B	0.00	0.000000	B	0.00	0.000000	27.372000
400	401	S	H	-	1	0	B	5.97	0.047502	B	5.97	0.047502	B	0.00	0.000000	B	0.00	0.000000	27.372000
401	402	A	H	-	1	0	B	12.59	0.108162	B	12.59	0.108162	E	6.51	0.055928	E	6.51	0.055928	27.372000
402	403	I	H	-	0	0	E	85.71	0.451224	E	85.71	0.451224	E	88.90	0.468018	E	88.90	0.468018	27.372000
403	404	V	H	-	0	0	B	1.86	0.011464	B	1.86	0.011464	B	0.00	0.000000	B	0.00	0.000000	27.372000
404	405	G	H	-	0	0	B	2.48	0.029555	B	2.48	0.029555	B	0.00	0.000000	B	0.00	0.000000	27.372000
405	406	Y	H	-	0	0	E	97.90	0.410827	E	97.90	0.410827	E	83.14	0.348888	E	83.14	0.348888	27.372000
406	407	T	H	-	1	0	B	27.28	0.184250	B	27.28	0.184250	E	20.28	0.136971	E	20.28	0.136971	27.372000
407	408	V	H	-	0	0	B	31.88	0.196499	B	31.88	0.196499	E	23.62	0.145587	E	23.62	0.145587	27.372000
408	409	D	2	-	0	0	E	71.98	0.463281	E	71.98	0.463281	E	70.07	0.450988	E	70.07	0.450988	-1.000000
409	410	F	2	-	0	0	E	196.46	0.879842	E	196.46	0.879842	E	219.04	0.980966	E	219.04	0.980966	-1.000000
410	411	F	2	-	0	0	E	141.67	0.634466	E	141.67	0.634466	E	159.21	0.713019	E	159.21	0.713019	-1.000000
411	412	G	2	-	0	0	E	42.83	0.510428	E	42.83	0.510428	E	45.10	0.537481	E	45.10	0.537481	-1.000000
412	413	W	2	-	0	0	B	49.84	0.187778	B	49.84	0.187778	E	24.27	0.091440	E	24.27	0.091440	-1.000000
413	414	D	H	-	0	0	E	82.11	0.528480	E	82.11	0.528480	E	91.02	0.585827	E	91.02	0.585827	53.281000
414	415	G	H	-	1	0	B	9.25	0.110237	B	9.25	0.110237	B	2.45	0.029198	B	2.45	0.029198	53.281000
415	416	G	H	-	0	0	B	0.94	0.011202	B	0.94	0.011202	B	0.00	0.000000	B	0.00	0.000000	53.281000
416	417	F	H	-	1	0	B	15.48	0.069327	B	15.48	0.069327	B	4.54	0.020332	B	4.54	0.020332	53.281000
417	418	M	H	-	0	0	E	110.50	0.524816	E	110.50	0.524816	E	116.71	0.554310	E	116.71	0.554310	53.281000
418	419	V	H	-	0	0	E	53.21	0.327971	E	53.21	0.327971	E	47.63	0.293577	E	47.63	0.293577	53.281000
419	420	M	H	-	1	0	B	6.64	0.031536	B	6.64	0.031536	B	0.00	0.000000	B	0.00	0.000000	53.281000
420	421	I	H	-	2	0	B	20.28	0.106765	B	20.28	0.106765	E	13.43	0.070703	E	13.43	0.070703	53.281000
421	422	G	H	-	0	0	E	18.49	0.220355	E	18.49	0.220355	E	14.93	0.177929	E	14.93	0.177929	53.281000
422	423	G	H	-	1	0	B	3.44	0.040996	B	3.44	0.040996	B	1.39	0.016565	B	1.39	0.016565	53.281000
423	424	S	H	-	2	0	B	1.51	0.012015	B	1.51	0.012015	B	0.00	0.000000	B	0.00	0.000000	53.281000
424	425	I	H	-	0	0	E	81.42	0.428639	E	81.42	0.428639	E	82.48	0.434220	E	82.48	0.434220	53.281000
425	426	L	H	-	0	0	E	80.11	0.404616	E	80.11	0.404616	E	84.72	0.427900	E	84.72	0.427900	53.281000
426	427	A	H	-	1	0	B	1.66	0.014261	B	1.66	0.014261	B	0.00	0.000000	B	0.00	0.000000	53.281000
427	428	V	H	-	1	0	E	32.87	0.202601	E	32.87	0.202601	E	25.02	0.154216	E	25.02	0.154216	53.281000
428	429	I	H	-	0	0	E	97.48	0.513188	E	97.48	0.513188	E	102.41	0.539142	E	102.41	0.539142	53.281000
429	430	L	H	-	1	0	B	27.06	0.136674	B	27.06	0.136674	E	18.85	0.095207	E	18.85	0.095207	53.281000
430	431	L	H	-	0	0	B	6.01	0.030355	B	6.01	0.030355	B	0.00	0.000000	B	0.00	0.000000	53.281000
431	432	I	H	-	0	0	E	73.78	0.388418	E	73.78	0.388418	E	71.78	0.377889	E	71.78	0.377889	53.281000
432	433	V	H	-	0	0	E	55.85	0.344243	E	55.85	0.344243	E	50.20	0.309418	E	50.20	0.309418	53.281000
433	434	V	1	-	0	0	B	0.00	0.000000	B	0.00	0.000000	B	0.00	0.000000	B	0.00	0.000000	-1.000000
434	435	M	1	-	0	0	E	47.51	0.225647	E	47.51	0.225647	E	37.30	0.177155	E	37.30	0.177155	-1.000000
435	436	I	1	-	0	0	E	90.01	0.473862	E	90.01	0.473862	E	84.70	0.445907	E	84.70	0.445907	-1.000000
436	437	G	1	-	0	0	E	20.29	0.241807	E	20.29	0.241807	E	15.38	0.183292	E	15.38	0.183292	-1.000000
437	438	E	1	-	0	0	E	42.70	0.228147	E	42.70	0.228147	E	25.25	0.134911	E	25.25	0.134911	-1.000000
438	439	K	1	-	0	0	E	131.60	0.634247	E	131.60	0.634247	E	123.35	0.594486	E	123.35	0.594486	-1.000000
439	440	R	1	-	0	0	E	156.79	0.629022	E	156.79	0.629022	E	168.63	0.676523	E	168.63	0.676523	-1.000000
440	441	R	1	-	0	0	E	106.82	0.428549	E	106.82	0.428549	E	86.59	0.347388	E	86.59	0.347388	-1.000000
441	442	H	1	-	0	0	E	132.93	0.669639	E	132.93	0.669639	E	140.66	0.708579	E	140.66	0.708579	-1.000000
442	443	E	1	-	0	0	E	116.30	0.621393	E	116.30	0.621393	E	119.26	0.637209	E	119.26	0.637209	-1.000000
443	444	Q	1	-	0	0	E	96.72	0.511286	E	96.72	0.511286	E	99.12	0.523973	E	99.12	0.523973	-1.000000
444	445	L	1	-	0	0	E	118.83	0.600182	E	118.83	0.600182	E	118.36	0.597808	E	118.36	0.597808	-1.000000
445	446	L	1	-	0	0	E	129.71	0.655134	E	129.71	0.655134	E	139.91	0.706652	E	139.91	0.706652	-1.000000
446	447	Q	1	-	0	0	E	105.01	0.555109	E	105.01	0.555109	E	108.53	0.573717	E	108.53	0.573717	-1.000000
447	448	E	1	-	0	0	E	127.89	0.683319	E	127.89	0.683319	E	137.47	0.734505	E	137.47	0.734505	-1.000000
448	449	L	1	-	0	0	E	151.81	0.766756	E	151.81	0.766756	E	174.19	0.879792	E	174.19	0.879792	-1.000000
449	450	V	1	-	0	0	E	106.02	0.653476	E	106.02	0.653476	E	117.91	0.726763	E	117.91	0.726763	-1.000000
450	451	P	1	-	0	0	E	164.31	1.000000	E	164.31	1.000000	E	196.55	1.000000	E	196.55	1.000000	-1.000000
451	452	R	U	R	0	0	-	-1.00	-1.000000	-	-1.00	-1.000000	-	-1.00	-1.000000	-	-1.00	-1.000000	-1.000000
