# Supplementary material for: Lipid exposure prediction enhances the inference of rotational angles of transmembrane helices
Source: BMC Bioinformatics. 2013 Oct 11;14:304. doi: 10.1186/1471-2105-14-304 (PMC3854514; doi:10.1186/1471-2105-14-304)
Supplement: Additional file 7: Dataset S3 — The representative 110 multi-spanning protein chains used in this work. [file 1471-2105-14-304-S7.zip › S_Dataset_3_experiment/TMexpoDataset/1qleC.profile]

SeqIndex	PDBIndex	AA	Topo	MissingData	IntraChainCTNum	InterChainCTNum	Class14_Chain	ASA14_Chain	RSA14_Chain	Class14_Complete	ASA14_Complete	RSA14_Complete	Class20_Chain	ASA20_Chain	RSA20_Chain	Class20_Complete	ASA20_Complete	RSA20_Complete	RotationalAngleChain360MGC
1	1	A	2	-	0	0	E	115.27	0.990292	E	67.51	0.579983	E	131.89	1.000000	E	71.42	0.613574	-1.000000
2	2	H	2	-	0	0	E	168.84	0.850536	E	150.29	0.757090	E	195.95	0.987104	E	165.08	0.831595	-1.000000
3	3	V	2	-	0	0	E	91.03	0.561082	E	73.28	0.451677	E	82.72	0.509862	E	42.20	0.260108	-1.000000
4	4	K	2	-	0	0	E	153.97	0.742060	E	51.70	0.249169	E	175.12	0.843992	E	53.50	0.257844	-1.000000
5	5	N	2	-	0	0	E	160.58	0.950909	E	63.80	0.377805	E	192.95	1.000000	E	60.49	0.358205	-1.000000
6	6	H	2	-	0	0	E	62.87	0.316709	B	1.37	0.006901	E	53.69	0.270465	B	0.00	0.000000	-1.000000
7	7	D	2	-	0	0	E	85.93	0.553067	B	11.83	0.076141	E	78.32	0.504087	B	0.88	0.005664	-1.000000
8	8	Y	2	-	0	0	E	139.82	0.586739	B	5.38	0.022577	E	156.64	0.657323	B	0.00	0.000000	-1.000000
9	9	Q	2	-	0	0	E	57.84	0.305757	B	34.91	0.184543	E	44.89	0.237300	B	1.33	0.007031	-1.000000
10	10	I	2	-	0	0	E	120.28	0.633219	E	64.57	0.339932	E	119.26	0.627849	E	26.99	0.142090	-1.000000
11	11	L	2	-	0	0	E	105.62	0.533461	B	24.42	0.123340	E	81.24	0.410324	B	4.29	0.021668	-1.000000
12	12	P	2	-	0	0	E	88.36	0.610221	E	82.29	0.568301	E	85.64	0.591436	E	82.19	0.567610	-1.000000
13	13	P	2	-	0	0	E	143.29	0.989572	E	85.13	0.587914	E	170.27	1.000000	E	83.40	0.575967	-1.000000
14	14	S	2	-	0	0	E	61.58	0.489975	B	19.71	0.156827	E	40.58	0.322884	E	7.13	0.056731	-1.000000
15	15	I	2	-	0	0	E	76.60	0.403264	E	38.82	0.204370	E	78.71	0.414372	E	34.13	0.179679	-1.000000
16	16	W	H	-	2	0	B	42.79	0.161216	B	42.79	0.161216	E	31.40	0.118303	E	31.40	0.118303	224.422000
17	17	P	H	-	0	0	E	71.70	0.495166	B	4.18	0.028867	E	72.08	0.497790	B	0.00	0.000000	224.422000
18	18	F	H	-	0	0	E	129.63	0.580545	B	27.22	0.121904	E	143.48	0.642572	E	20.89	0.093555	224.422000
19	19	F	H	-	1	0	E	91.83	0.411259	E	87.17	0.390389	E	93.13	0.417081	E	84.36	0.377805	224.422000
20	20	G	H	-	1	0	E	20.03	0.238708	B	8.47	0.100941	E	15.47	0.184364	B	1.47	0.017519	224.422000
21	21	A	H	-	0	0	E	61.44	0.527835	B	4.08	0.035052	E	63.50	0.545533	B	0.15	0.001289	224.422000
22	22	I	H	-	0	0	E	86.50	0.455383	E	86.50	0.455383	E	84.32	0.443906	E	81.54	0.429271	224.422000
23	23	G	H	-	2	0	B	7.95	0.094744	B	7.95	0.094744	E	4.41	0.052556	E	4.41	0.052556	224.422000
24	24	A	H	-	0	0	E	37.98	0.326289	B	12.14	0.104296	E	36.31	0.311942	B	5.47	0.046993	224.422000
25	25	F	H	-	0	0	E	149.70	0.670429	E	67.83	0.303775	E	164.38	0.736173	E	63.61	0.284876	224.422000
26	26	V	H	-	1	0	E	37.98	0.234098	E	37.98	0.234098	E	30.92	0.190582	E	30.92	0.190582	224.422000
27	27	M	H	-	4	0	E	44.52	0.211446	E	44.52	0.211446	E	43.83	0.208169	E	43.83	0.208169	224.422000
28	28	L	H	-	0	0	E	108.35	0.547250	B	27.21	0.137431	E	116.60	0.588919	E	20.60	0.104046	224.422000
29	29	T	H	-	0	0	E	49.34	0.333243	B	22.13	0.149466	E	42.17	0.284817	E	14.81	0.100027	224.422000
30	30	G	H	-	2	0	B	0.10	0.001192	B	0.10	0.001192	B	0.00	0.000000	B	0.00	0.000000	224.422000
31	31	A	H	-	1	0	E	25.36	0.217869	B	18.70	0.160653	E	15.88	0.136426	E	11.88	0.102062	224.422000
32	32	V	1	-	0	0	E	65.72	0.405079	B	0.00	0.000000	E	68.44	0.421844	B	0.00	0.000000	-1.000000
33	33	A	1	-	0	0	B	0.71	0.006100	B	0.71	0.006100	B	0.00	0.000000	B	0.00	0.000000	-1.000000
34	34	W	1	-	0	0	E	116.65	0.439492	E	116.65	0.439492	E	117.98	0.444503	E	117.98	0.444503	-1.000000
35	35	M	1	-	0	0	E	133.36	0.633389	E	54.75	0.260033	E	143.58	0.681928	E	41.35	0.196390	-1.000000
36	36	K	1	-	0	0	E	157.41	0.758639	E	87.08	0.419683	E	178.62	0.860861	E	84.98	0.409562	-1.000000
37	37	G	1	-	0	0	E	38.13	0.454415	E	23.72	0.282684	E	34.27	0.408414	E	18.23	0.217257	-1.000000
38	38	I	1	-	0	0	E	50.26	0.264596	B	22.62	0.119084	E	36.63	0.192840	E	9.86	0.051908	-1.000000
39	39	T	1	-	0	0	E	91.38	0.617182	E	89.61	0.605228	E	91.82	0.620154	E	87.85	0.593341	-1.000000
40	40	F	1	-	0	0	E	182.71	0.818263	E	139.68	0.625554	E	208.11	0.932017	E	140.29	0.628286	-1.000000
41	41	F	1	-	0	0	E	188.57	0.844507	E	188.57	0.844507	E	199.09	0.891621	E	199.09	0.891621	-1.000000
42	42	G	1	-	0	0	E	81.18	0.967465	E	81.18	0.967465	E	91.49	1.000000	E	91.49	1.000000	-1.000000
43	43	L	1	-	0	0	E	127.50	0.643972	E	127.50	0.643972	E	147.15	0.743219	E	147.15	0.743219	-1.000000
44	44	P	1	-	0	0	E	63.94	0.441575	E	63.94	0.441575	E	63.09	0.435704	E	63.09	0.435704	-1.000000
45	45	V	1	-	0	0	E	47.44	0.292406	E	47.44	0.292406	E	31.30	0.192924	E	31.30	0.192924	-1.000000
46	46	E	1	-	0	0	E	142.05	0.758976	E	142.05	0.758976	E	153.39	0.819566	E	153.39	0.819566	-1.000000
47	47	G	1	-	0	0	B	9.98	0.118937	B	9.98	0.118937	E	4.29	0.051126	E	4.29	0.051126	-1.000000
48	48	P	1	-	0	0	E	45.38	0.313398	E	45.38	0.313398	E	45.09	0.311395	E	45.09	0.311395	-1.000000
49	49	W	H	-	0	0	E	159.39	0.600520	E	159.39	0.600520	E	174.82	0.658654	E	174.82	0.658654	73.345000
50	50	M	H	-	1	0	E	70.87	0.336595	E	70.87	0.336595	E	59.26	0.281453	E	59.26	0.281453	73.345000
51	51	F	H	-	3	0	B	35.05	0.156971	B	35.05	0.156971	E	33.58	0.150387	E	33.58	0.150387	73.345000
52	52	L	H	-	0	0	E	75.42	0.380928	E	75.42	0.380928	E	69.15	0.349260	E	69.15	0.349260	73.345000
53	53	I	H	-	0	0	E	122.73	0.646117	E	122.73	0.646117	E	127.50	0.671229	E	127.50	0.671229	73.345000
54	54	G	H	-	3	0	B	2.44	0.029079	B	2.44	0.029079	B	0.42	0.005005	B	0.42	0.005005	73.345000
55	55	L	H	-	1	0	E	49.34	0.249205	E	49.34	0.249205	E	42.17	0.212991	E	42.17	0.212991	73.345000
56	56	V	H	-	0	0	E	101.24	0.624014	E	101.24	0.624014	E	104.80	0.645957	E	104.80	0.645957	73.345000
57	57	G	H	-	0	0	E	27.19	0.324038	E	27.19	0.324038	E	24.03	0.286378	E	24.03	0.286378	73.345000
58	58	V	H	-	2	0	B	22.97	0.141580	B	22.97	0.141580	E	12.71	0.078341	E	10.58	0.065212	73.345000
59	59	L	H	-	0	0	E	101.19	0.511086	E	101.19	0.511086	E	103.60	0.523259	E	103.60	0.523259	73.345000
60	60	Y	H	-	0	0	E	131.58	0.552161	E	131.58	0.552161	E	136.67	0.573521	E	136.67	0.573521	73.345000
61	61	V	H	-	3	0	B	9.55	0.058863	B	9.55	0.058863	B	2.12	0.013067	B	1.90	0.011711	73.345000
62	62	M	H	-	0	0	E	84.06	0.399240	E	84.06	0.399240	E	80.80	0.383757	E	80.80	0.383757	73.345000
63	63	F	H	-	0	0	E	165.74	0.742263	E	165.74	0.742263	E	178.38	0.798871	E	178.38	0.798871	73.345000
64	64	G	H	-	0	0	B	9.11	0.108569	B	9.11	0.108569	E	5.23	0.062329	E	5.23	0.062329	73.345000
65	65	W	H	-	1	0	E	107.65	0.405584	B	23.69	0.089255	E	87.02	0.327858	B	4.08	0.015372	73.345000
66	66	W	H	-	0	0	E	163.03	0.614234	E	142.33	0.536244	E	153.28	0.577500	E	129.26	0.487002	73.345000
67	67	A	2	-	0	0	E	42.81	0.367784	E	42.81	0.367784	E	37.85	0.325172	E	37.85	0.325172	-1.000000
68	68	D	2	-	0	0	E	54.86	0.353093	E	54.86	0.353093	E	47.74	0.307267	E	47.74	0.307267	-1.000000
69	69	V	2	-	0	0	E	44.09	0.271758	E	33.61	0.207162	E	27.60	0.170118	E	19.44	0.119822	-1.000000
70	70	V	2	-	0	0	E	49.40	0.304487	E	49.40	0.304487	E	32.84	0.202416	E	32.84	0.202416	-1.000000
71	71	N	2	-	0	0	E	88.23	0.522473	E	88.23	0.522473	E	94.36	0.558773	E	94.36	0.558773	-1.000000
72	72	E	2	-	0	0	B	27.86	0.148857	B	27.86	0.148857	B	8.82	0.047125	B	7.60	0.040607	-1.000000
73	73	G	2	-	0	0	B	13.38	0.159457	B	13.38	0.159457	E	4.47	0.053271	E	4.47	0.053271	-1.000000
74	74	E	2	-	0	0	E	84.73	0.452714	E	84.73	0.452714	E	85.01	0.454210	E	85.01	0.454210	-1.000000
75	75	T	2	-	0	0	E	88.76	0.599487	E	88.76	0.599487	E	96.70	0.653114	E	94.18	0.636093	-1.000000
76	76	G	2	-	0	0	E	53.41	0.636515	E	33.07	0.394113	E	50.18	0.598022	E	27.38	0.326302	-1.000000
77	77	E	2	-	0	0	E	71.32	0.381064	E	62.64	0.334687	E	59.55	0.318177	E	50.16	0.268006	-1.000000
78	78	H	2	-	0	0	B	26.68	0.134401	B	26.68	0.134401	B	8.95	0.045086	B	8.95	0.045086	-1.000000
79	79	T	2	-	0	0	E	34.94	0.235985	B	3.92	0.026476	E	29.78	0.201135	B	1.61	0.010874	-1.000000
80	80	P	2	-	0	0	E	80.37	0.555041	E	38.03	0.262638	E	80.91	0.558771	E	24.05	0.166091	-1.000000
81	81	V	2	-	0	0	E	52.12	0.321252	B	0.56	0.003452	E	42.80	0.263807	B	0.00	0.000000	-1.000000
82	82	V	2	-	0	0	B	16.09	0.099174	B	15.63	0.096339	E	10.19	0.062808	B	1.02	0.006287	-1.000000
83	83	R	2	-	0	0	E	68.28	0.273931	E	68.28	0.273931	E	57.30	0.229880	E	57.12	0.229158	-1.000000
84	84	I	2	-	0	0	E	104.04	0.547723	B	23.51	0.123769	E	108.09	0.569044	E	16.36	0.086128	-1.000000
85	85	G	2	-	0	0	E	36.12	0.430461	B	2.77	0.033012	E	37.37	0.445358	B	0.00	0.000000	-1.000000
86	86	L	2	-	0	0	E	71.12	0.359210	B	38.93	0.196626	E	57.41	0.289964	E	12.72	0.064246	-1.000000
87	87	Q	2	-	0	0	E	61.03	0.322620	E	42.04	0.222234	E	45.66	0.241370	E	24.97	0.131998	-1.000000
88	88	Y	2	-	0	0	E	141.98	0.595804	B	0.51	0.002140	E	150.00	0.629459	B	0.00	0.000000	-1.000000
89	89	G	H	-	0	0	E	42.41	0.505422	B	5.47	0.065189	E	43.64	0.520081	B	3.05	0.036348	276.088000
90	90	F	H	-	1	0	B	42.08	0.188454	B	42.08	0.188454	E	31.07	0.139146	E	31.07	0.139146	276.088000
91	91	I	H	-	0	0	E	40.46	0.213003	B	10.48	0.055172	E	20.01	0.105344	B	1.08	0.005686	276.088000
92	92	L	H	-	0	0	E	101.60	0.513157	B	0.00	0.000000	E	104.84	0.529522	B	0.00	0.000000	276.088000
93	93	F	H	-	0	0	E	106.73	0.477988	E	85.83	0.384388	E	109.54	0.490573	E	75.93	0.340051	276.088000
94	94	I	H	-	1	0	B	13.34	0.070229	B	13.34	0.070229	B	7.46	0.039273	B	7.46	0.039273	276.088000
95	95	M	H	-	0	0	E	112.99	0.536642	E	47.46	0.225410	E	118.80	0.564237	E	28.74	0.136500	276.088000
96	96	S	H	-	0	0	E	70.12	0.557925	B	7.71	0.061346	E	73.42	0.584182	B	3.39	0.026973	276.088000
97	97	E	H	-	0	0	B	20.85	0.111402	B	20.85	0.111402	E	13.84	0.073947	E	13.84	0.073947	276.088000
98	98	V	H	-	0	0	E	64.55	0.397867	E	64.55	0.397867	E	58.72	0.361933	E	58.72	0.361933	276.088000
99	99	M	H	-	0	0	E	131.73	0.625647	B	32.06	0.152268	E	144.30	0.685348	E	26.37	0.125243	276.088000
100	100	F	H	-	0	0	E	83.67	0.374714	B	22.66	0.101482	E	84.14	0.376819	E	14.31	0.064087	276.088000
101	101	F	H	-	1	0	B	0.99	0.004434	B	0.99	0.004434	B	0.00	0.000000	B	0.00	0.000000	276.088000
102	102	V	H	-	0	0	E	50.73	0.312685	E	44.76	0.275888	E	43.43	0.267690	E	28.51	0.175727	276.088000
103	103	A	H	-	0	0	E	53.45	0.459192	B	0.00	0.000000	E	49.44	0.424742	B	0.00	0.000000	276.088000
104	104	W	1	-	0	0	B	53.08	0.199985	B	0.73	0.002750	E	48.01	0.180883	B	0.00	0.000000	-1.000000
105	105	F	1	-	0	0	B	38.27	0.171391	B	38.27	0.171391	E	20.56	0.092078	E	20.56	0.092078	-1.000000
106	106	W	1	-	0	0	E	179.22	0.675232	E	59.86	0.225529	E	191.91	0.723043	E	46.29	0.174403	-1.000000
107	107	A	1	-	0	0	E	54.49	0.468127	B	0.43	0.003694	E	53.38	0.458591	B	0.00	0.000000	-1.000000
108	108	F	1	-	0	0	B	0.66	0.002956	B	0.66	0.002956	B	0.00	0.000000	B	0.00	0.000000	-1.000000
109	109	I	1	-	0	0	E	54.47	0.286760	E	54.47	0.286760	E	45.49	0.239484	E	45.49	0.239484	-1.000000
110	110	K	1	-	0	0	E	83.14	0.400694	B	39.67	0.191190	E	73.64	0.354909	E	22.73	0.109547	-1.000000
111	111	N	1	-	0	0	B	15.77	0.093385	B	0.59	0.003494	E	9.56	0.056612	B	0.00	0.000000	-1.000000
112	112	A	1	-	0	0	B	16.92	0.145361	B	16.92	0.145361	E	8.66	0.074399	E	8.66	0.074399	-1.000000
113	113	L	1	-	0	0	E	73.71	0.372292	E	63.49	0.320673	E	72.05	0.363907	E	52.71	0.266226	-1.000000
114	114	Y	1	-	0	0	E	111.07	0.466093	E	75.93	0.318632	E	120.07	0.503861	E	64.44	0.270415	-1.000000
115	115	P	1	-	0	0	B	12.05	0.083218	B	12.05	0.083218	B	2.90	0.020028	B	2.33	0.016091	-1.000000
116	116	M	1	-	0	0	E	133.45	0.633816	B	30.91	0.146806	E	130.62	0.620375	E	18.35	0.087153	-1.000000
117	117	G	1	-	0	0	E	23.26	0.277202	E	18.73	0.223215	E	17.21	0.205101	E	9.82	0.117030	-1.000000
118	118	P	1	-	0	0	E	144.03	0.994682	E	132.46	0.914779	E	167.44	1.000000	E	147.91	1.000000	-1.000000
119	119	D	1	-	0	0	E	63.75	0.410311	E	59.53	0.383150	E	63.54	0.408959	E	55.95	0.360108	-1.000000
120	120	S	1	-	0	0	E	32.12	0.255570	B	0.53	0.004217	E	30.26	0.240770	B	0.00	0.000000	-1.000000
121	121	P	1	-	0	0	E	116.18	0.802348	E	58.26	0.402348	E	124.79	0.861809	E	43.04	0.297238	-1.000000
122	122	I	1	-	0	0	E	141.60	0.745459	E	117.44	0.618268	E	160.59	0.845433	E	110.85	0.583575	-1.000000
123	123	K	1	-	0	0	E	117.58	0.566678	E	117.58	0.566678	E	133.67	0.644224	E	133.67	0.644224	-1.000000
124	124	D	1	-	0	0	E	82.93	0.533758	E	82.93	0.533758	E	76.20	0.490442	E	76.20	0.490442	-1.000000
125	125	G	1	-	0	0	E	37.46	0.446431	E	37.46	0.446431	E	33.60	0.400429	E	33.60	0.400429	-1.000000
126	126	V	1	-	0	0	E	95.49	0.588572	E	95.49	0.588572	E	96.79	0.596585	E	96.79	0.596585	-1.000000
127	127	W	1	-	0	0	B	22.91	0.086316	B	22.91	0.086316	E	17.68	0.066611	E	17.68	0.066611	-1.000000
128	128	P	1	-	0	0	E	43.90	0.303177	E	43.90	0.303177	E	41.45	0.286257	E	41.45	0.286257	-1.000000
129	129	P	1	-	0	0	E	30.78	0.212569	E	30.78	0.212569	E	22.13	0.152831	E	20.12	0.138950	-1.000000
130	130	E	1	-	0	0	E	179.20	0.957470	E	179.20	0.957470	E	206.15	1.000000	E	206.15	1.000000	-1.000000
131	131	G	1	-	0	0	E	63.98	0.762484	E	63.98	0.762484	E	66.79	0.795972	E	66.79	0.795972	-1.000000
132	132	I	1	-	0	0	B	12.44	0.065491	B	12.44	0.065491	B	5.85	0.030798	B	5.85	0.030798	-1.000000
133	133	V	1	-	0	0	E	96.67	0.595846	E	96.67	0.595846	E	105.66	0.651257	E	105.66	0.651257	-1.000000
134	134	T	1	-	0	0	E	59.85	0.404228	E	59.85	0.404228	E	43.68	0.295016	E	43.68	0.295016	-1.000000
135	135	F	1	-	0	0	E	61.79	0.276725	E	61.79	0.276725	E	20.50	0.091809	E	20.50	0.091809	-1.000000
136	136	D	1	-	0	0	E	64.14	0.412821	E	64.14	0.412821	E	64.42	0.414623	E	64.42	0.414623	-1.000000
137	137	P	1	-	0	0	E	29.38	0.202901	E	29.38	0.202901	E	22.08	0.152486	E	22.08	0.152486	-1.000000
138	138	W	1	-	0	0	E	147.85	0.557042	E	147.85	0.557042	E	154.50	0.582096	E	154.50	0.582096	-1.000000
139	139	H	1	-	0	0	E	125.99	0.634678	E	125.99	0.634678	E	138.91	0.699763	E	138.91	0.699763	-1.000000
140	140	L	1	-	0	0	E	53.74	0.271428	E	53.74	0.271428	E	49.74	0.251225	E	49.74	0.251225	-1.000000
141	141	P	1	-	0	0	B	3.64	0.025138	B	3.64	0.025138	B	0.00	0.000000	B	0.00	0.000000	-1.000000
142	142	L	1	-	0	0	E	65.70	0.331835	E	65.70	0.331835	E	62.06	0.313450	E	62.06	0.313450	-1.000000
143	143	I	1	-	0	0	E	73.51	0.386997	E	73.51	0.386997	E	76.01	0.400158	E	76.01	0.400158	-1.000000
144	144	N	H	-	2	0	B	2.53	0.014982	B	2.53	0.014982	B	0.00	0.000000	B	0.00	0.000000	231.450000
145	145	T	H	-	0	0	B	14.73	0.099487	B	14.73	0.099487	E	9.61	0.064906	E	9.61	0.064906	231.450000
146	146	L	H	-	0	0	E	83.43	0.421385	E	83.43	0.421385	E	80.24	0.405273	E	80.24	0.405273	231.450000
147	147	I	H	-	1	0	B	17.31	0.091129	B	17.31	0.091129	B	9.16	0.048223	B	9.16	0.048223	231.450000
148	148	L	H	-	1	0	B	0.25	0.001263	B	0.25	0.001263	B	0.00	0.000000	B	0.00	0.000000	231.450000
149	149	L	H	-	0	0	E	109.35	0.552301	E	109.35	0.552301	E	105.44	0.532552	E	105.44	0.532552	231.450000
150	150	L	H	-	0	0	E	85.09	0.429769	E	85.09	0.429769	E	86.61	0.437446	E	86.61	0.437446	231.450000
151	151	S	H	-	1	0	B	0.00	0.000000	B	0.00	0.000000	B	0.00	0.000000	B	0.00	0.000000	231.450000
152	152	G	H	-	0	0	B	15.06	0.179478	B	15.06	0.179478	E	7.56	0.090097	E	7.56	0.090097	231.450000
153	153	V	H	-	0	0	E	82.21	0.506718	E	82.21	0.506718	E	79.92	0.492604	E	79.92	0.492604	231.450000
154	154	A	H	-	1	0	B	12.65	0.108677	B	12.65	0.108677	E	5.93	0.050945	E	5.93	0.050945	231.450000
155	155	V	H	-	1	0	B	0.05	0.000308	B	0.05	0.000308	B	0.00	0.000000	B	0.00	0.000000	231.450000
156	156	T	H	-	0	0	E	69.50	0.469404	E	69.50	0.469404	E	63.65	0.429893	E	63.65	0.429893	231.450000
157	157	W	H	-	0	0	E	167.95	0.632771	E	167.95	0.632771	E	174.76	0.658428	E	174.76	0.658428	231.450000
158	158	A	H	-	2	0	B	0.00	0.000000	B	0.00	0.000000	B	0.00	0.000000	B	0.00	0.000000	231.450000
159	159	H	H	-	0	0	E	42.47	0.213944	E	42.47	0.213944	E	32.71	0.164778	E	32.71	0.164778	231.450000
160	160	H	2	-	0	0	E	103.82	0.522996	E	103.82	0.522996	E	107.91	0.543600	E	107.91	0.543600	-1.000000
161	161	A	2	-	0	0	B	12.15	0.104381	B	12.15	0.104381	E	6.87	0.059021	E	6.87	0.059021	-1.000000
162	162	F	2	-	0	0	B	2.99	0.013391	B	2.99	0.013391	B	0.42	0.001881	B	0.42	0.001881	-1.000000
163	163	V	2	-	0	0	E	47.51	0.292838	E	47.51	0.292838	E	47.12	0.290434	E	47.12	0.290434	-1.000000
164	164	L	2	-	0	0	E	101.51	0.512703	E	101.51	0.512703	E	111.02	0.560735	E	111.02	0.560735	-1.000000
165	165	E	2	-	0	0	E	132.57	0.708324	E	132.57	0.708324	E	147.63	0.788790	E	147.63	0.788790	-1.000000
166	166	G	2	-	0	0	E	30.95	0.368848	E	30.95	0.368848	E	30.18	0.359671	E	30.18	0.359671	-1.000000
167	167	D	2	-	0	0	E	46.57	0.299736	E	46.57	0.299736	E	43.84	0.282165	E	43.84	0.282165	-1.000000
168	168	R	2	-	0	0	E	57.12	0.229158	E	57.12	0.229158	E	51.86	0.208056	E	51.86	0.208056	-1.000000
169	169	K	2	-	0	0	E	158.64	0.764567	E	158.64	0.764567	E	179.07	0.863030	E	179.07	0.863030	-1.000000
170	170	T	2	-	0	0	E	37.21	0.251317	E	37.21	0.251317	E	32.69	0.220789	E	32.69	0.220789	-1.000000
171	171	T	2	-	0	0	B	0.00	0.000000	B	0.00	0.000000	B	0.00	0.000000	B	0.00	0.000000	-1.000000
172	172	I	2	-	0	0	B	29.83	0.157041	B	29.83	0.157041	E	24.63	0.129666	E	24.63	0.129666	-1.000000
173	173	N	H	-	0	0	E	64.87	0.384142	E	64.87	0.384142	E	60.59	0.358797	E	60.59	0.358797	65.284000
174	174	G	H	-	1	0	B	5.58	0.066500	B	5.58	0.066500	B	1.51	0.017995	B	1.51	0.017995	65.284000
175	175	L	H	-	2	0	B	0.41	0.002071	B	0.41	0.002071	B	0.00	0.000000	B	0.00	0.000000	65.284000
176	176	I	H	-	0	0	E	82.36	0.433588	E	82.36	0.433588	E	76.92	0.404949	E	76.92	0.404949	65.284000
177	177	V	H	-	1	0	E	84.14	0.518614	E	84.14	0.518614	E	81.66	0.503328	E	81.66	0.503328	65.284000
178	178	A	H	-	1	0	B	0.09	0.000773	B	0.09	0.000773	B	0.00	0.000000	B	0.00	0.000000	65.284000
179	179	V	H	-	2	0	B	22.93	0.141334	B	22.93	0.141334	E	10.88	0.067061	E	10.88	0.067061	65.284000
180	180	I	H	-	0	0	E	101.03	0.531877	E	101.03	0.531877	E	105.65	0.556199	E	105.65	0.556199	65.284000
181	181	L	H	-	2	0	B	34.89	0.176221	B	34.89	0.176221	E	29.76	0.150311	E	29.76	0.150311	65.284000
182	182	G	H	-	1	0	B	0.87	0.010368	B	0.87	0.010368	B	0.00	0.000000	B	0.00	0.000000	65.284000
183	183	V	H	-	0	0	E	83.72	0.516026	E	83.72	0.516026	E	81.52	0.502465	E	81.52	0.502465	65.284000
184	184	C	H	-	0	0	E	48.43	0.342310	E	48.43	0.342310	E	48.36	0.341815	E	48.36	0.341815	65.284000
185	185	F	H	-	2	0	B	0.17	0.000761	B	0.17	0.000761	B	0.00	0.000000	B	0.00	0.000000	65.284000
186	186	T	H	-	1	0	E	37.44	0.252870	E	37.44	0.252870	E	28.90	0.195191	E	28.90	0.195191	65.284000
187	187	G	H	-	0	0	E	36.47	0.434632	E	36.47	0.434632	E	36.74	0.437850	E	36.74	0.437850	65.284000
188	188	L	H	-	1	0	E	54.42	0.274862	E	54.42	0.274862	E	50.58	0.255467	E	50.58	0.255467	65.284000
189	189	Q	1	-	0	0	B	16.36	0.086483	B	16.36	0.086483	B	4.83	0.025533	B	4.83	0.025533	-1.000000
190	190	A	1	-	0	0	E	52.98	0.455155	E	52.98	0.455155	E	51.45	0.442010	E	51.45	0.442010	-1.000000
191	191	Y	1	-	0	0	E	114.88	0.482081	E	114.88	0.482081	E	121.65	0.510491	E	121.65	0.510491	-1.000000
192	192	E	1	-	0	0	B	16.12	0.086130	B	16.12	0.086130	B	0.00	0.000000	B	0.00	0.000000	-1.000000
193	193	Y	1	-	0	0	E	74.97	0.314603	E	74.97	0.314603	E	63.29	0.265590	E	63.29	0.265590	-1.000000
194	194	S	1	-	0	0	E	67.63	0.538113	E	67.63	0.538113	E	76.35	0.607495	E	76.35	0.607495	-1.000000
195	195	H	1	-	0	0	E	123.01	0.619667	E	123.01	0.619667	E	130.72	0.658506	E	130.72	0.658506	-1.000000
196	196	A	1	-	0	0	E	37.67	0.323625	E	37.67	0.323625	E	32.72	0.281100	E	32.72	0.281100	-1.000000
197	197	A	1	-	0	0	E	64.63	0.555241	E	64.63	0.555241	E	58.05	0.498711	E	58.05	0.498711	-1.000000
198	198	F	1	-	0	0	B	27.74	0.124233	B	27.74	0.124233	E	24.72	0.110708	E	24.72	0.110708	-1.000000
199	199	G	1	-	0	0	E	18.45	0.219878	E	18.45	0.219878	E	18.57	0.221309	E	18.57	0.221309	-1.000000
200	200	L	1	-	0	0	E	106.95	0.540179	E	57.92	0.292540	E	115.93	0.585535	E	52.86	0.266983	-1.000000
201	201	A	1	-	0	0	E	105.54	0.906701	E	45.47	0.390636	E	126.22	1.000000	E	50.46	0.433505	-1.000000
202	202	D	1	-	0	0	E	69.88	0.449765	E	51.71	0.332818	E	69.07	0.444552	E	48.84	0.314346	-1.000000
203	203	T	1	-	0	0	E	43.09	0.291031	B	9.18	0.062002	E	41.92	0.283128	B	3.86	0.026071	-1.000000
204	204	V	1	-	0	0	E	71.78	0.442431	B	3.81	0.023484	E	65.00	0.400641	B	0.00	0.000000	-1.000000
205	205	Y	1	-	0	0	B	8.27	0.034704	B	8.27	0.034704	B	0.00	0.000000	B	0.00	0.000000	-1.000000
206	206	A	1	-	0	0	B	0.00	0.000000	B	0.00	0.000000	B	0.00	0.000000	B	0.00	0.000000	-1.000000
207	207	G	1	-	0	0	E	26.96	0.321297	B	0.00	0.000000	E	23.14	0.275772	B	0.00	0.000000	-1.000000
208	208	A	1	-	0	0	B	9.26	0.079553	B	0.29	0.002491	B	4.08	0.035052	B	0.00	0.000000	-1.000000
209	209	F	1	-	0	0	B	10.30	0.046128	B	10.30	0.046128	B	0.00	0.000000	B	0.00	0.000000	-1.000000
210	210	Y	1	-	0	0	B	34.49	0.144734	B	34.49	0.144734	E	21.13	0.088670	E	21.13	0.088670	-1.000000
211	211	M	1	-	0	0	E	76.37	0.362717	B	20.88	0.099169	E	74.58	0.354215	E	15.83	0.075184	-1.000000
212	212	A	1	-	0	0	B	1.44	0.012371	B	1.44	0.012371	B	0.00	0.000000	B	0.00	0.000000	-1.000000
213	213	T	1	-	0	0	B	0.13	0.000878	B	0.13	0.000878	B	0.00	0.000000	B	0.00	0.000000	-1.000000
214	214	G	1	-	0	0	E	27.49	0.327613	E	27.49	0.327613	E	24.66	0.293886	E	24.66	0.293886	-1.000000
215	215	F	H	-	0	0	E	78.26	0.350486	E	64.29	0.287922	E	78.99	0.353755	E	58.70	0.262887	179.231000
216	216	H	H	-	1	0	B	0.70	0.003526	B	0.70	0.003526	B	0.00	0.000000	B	0.00	0.000000	179.231000
217	217	G	H	-	0	0	B	9.99	0.119056	B	9.99	0.119056	B	3.15	0.037540	B	3.15	0.037540	179.231000
218	218	A	H	-	0	0	E	40.37	0.346821	E	40.37	0.346821	E	38.34	0.329381	E	38.34	0.329381	179.231000
219	219	H	H	-	1	0	B	16.02	0.080701	B	16.02	0.080701	B	9.19	0.046295	B	9.19	0.046295	179.231000
220	220	V	H	-	2	0	B	0.30	0.001849	B	0.30	0.001849	B	0.00	0.000000	B	0.00	0.000000	179.231000
221	221	I	H	-	1	0	E	80.05	0.421427	E	80.05	0.421427	E	77.72	0.409160	E	77.72	0.409160	179.231000
222	222	I	H	-	0	0	E	85.58	0.450540	E	85.58	0.450540	E	78.71	0.414372	E	78.71	0.414372	179.231000
223	223	G	H	-	1	0	B	0.00	0.000000	B	0.00	0.000000	B	0.00	0.000000	B	0.00	0.000000	179.231000
224	224	T	H	-	1	0	B	10.41	0.070309	B	10.41	0.070309	B	0.43	0.002904	B	0.43	0.002904	179.231000
225	225	I	H	-	0	0	E	105.32	0.554462	E	105.32	0.554462	E	107.16	0.564148	E	107.16	0.564148	179.231000
226	226	F	H	-	1	0	E	57.86	0.259125	E	57.86	0.259125	E	47.69	0.213579	E	47.69	0.213579	179.231000
227	227	L	H	-	2	0	B	0.11	0.000556	B	0.11	0.000556	B	0.00	0.000000	B	0.00	0.000000	179.231000
228	228	F	H	-	1	0	E	78.86	0.353173	E	78.86	0.353173	E	78.49	0.351516	E	78.49	0.351516	179.231000
229	229	V	H	-	0	0	E	70.64	0.435404	E	70.64	0.435404	E	39.14	0.241248	E	39.14	0.241248	179.231000
230	230	C	H	-	1	0	B	2.63	0.018589	B	2.63	0.018589	B	0.00	0.000000	B	0.00	0.000000	179.231000
231	231	L	H	-	1	0	B	17.41	0.087934	B	17.41	0.087934	E	10.79	0.054498	E	10.79	0.054498	179.231000
232	232	I	H	-	0	0	E	92.87	0.488918	E	92.87	0.488918	E	91.68	0.482653	E	91.68	0.482653	179.231000
233	233	R	2	-	0	0	B	35.02	0.140496	B	35.02	0.140496	E	14.50	0.058172	E	14.50	0.058172	-1.000000
234	234	L	2	-	0	0	B	0.87	0.004394	B	0.87	0.004394	B	0.00	0.000000	B	0.00	0.000000	-1.000000
235	235	L	2	-	0	0	E	102.29	0.516642	E	102.29	0.516642	E	106.83	0.539573	E	106.83	0.539573	-1.000000
236	236	K	2	-	0	0	E	142.84	0.688419	E	142.84	0.688419	E	155.85	0.751121	E	155.85	0.751121	-1.000000
237	237	G	2	-	0	0	E	57.06	0.680014	E	57.06	0.680014	E	62.91	0.749732	E	62.91	0.749732	-1.000000
238	238	Q	2	-	0	0	E	43.87	0.231908	E	43.87	0.231908	E	33.39	0.176508	E	33.39	0.176508	-1.000000
239	239	M	2	-	0	0	B	9.33	0.044313	B	9.33	0.044313	B	2.42	0.011494	B	2.42	0.011494	-1.000000
240	240	T	2	-	0	0	E	78.32	0.528975	E	78.32	0.528975	E	82.43	0.556734	E	82.43	0.556734	-1.000000
241	241	Q	2	-	0	0	E	81.55	0.431094	E	81.55	0.431094	E	77.01	0.407094	E	77.01	0.407094	-1.000000
242	242	K	2	-	0	0	E	186.89	0.900718	E	186.89	0.900718	E	208.85	1.000000	E	208.85	1.000000	-1.000000
243	243	Q	2	-	0	0	E	61.70	0.326162	E	61.70	0.326162	E	42.16	0.222868	E	42.16	0.222868	-1.000000
244	244	H	2	-	0	0	B	21.72	0.109415	B	21.72	0.109415	E	14.04	0.070727	E	14.04	0.070727	-1.000000
245	245	V	2	-	0	0	E	32.94	0.203033	E	32.94	0.203033	E	11.73	0.072300	E	11.73	0.072300	-1.000000
246	246	G	2	-	0	0	E	24.22	0.288643	E	24.22	0.288643	E	18.57	0.221309	E	18.57	0.221309	-1.000000
247	247	F	2	-	0	0	B	0.27	0.001209	B	0.27	0.001209	B	0.00	0.000000	B	0.00	0.000000	-1.000000
248	248	E	H	-	0	0	E	53.19	0.284195	E	53.19	0.284195	E	37.05	0.197959	E	37.05	0.197959	14.244000
249	249	A	H	-	1	0	B	14.05	0.120704	B	14.05	0.120704	B	4.05	0.034794	B	4.05	0.034794	14.244000
250	250	A	H	-	2	0	B	0.00	0.000000	B	0.00	0.000000	B	0.00	0.000000	B	0.00	0.000000	14.244000
251	251	A	H	-	0	0	B	7.80	0.067010	B	7.80	0.067010	B	3.73	0.032045	B	3.73	0.032045	14.244000
252	252	W	H	-	0	0	E	152.58	0.574862	E	126.34	0.476000	E	145.08	0.546605	E	103.84	0.391229	14.244000
253	253	Y	H	-	0	0	B	5.49	0.023038	B	5.49	0.023038	B	0.81	0.003399	B	0.81	0.003399	14.244000
254	254	W	H	-	2	0	B	0.96	0.003617	B	0.96	0.003617	B	0.00	0.000000	B	0.00	0.000000	14.244000
255	255	H	H	-	0	0	E	83.77	0.421994	E	83.77	0.421994	E	73.01	0.367790	E	73.01	0.367790	14.244000
256	256	F	H	-	1	0	B	15.33	0.068655	B	15.33	0.068655	B	7.15	0.032021	B	7.15	0.032021	14.244000
257	257	V	H	-	2	0	B	0.45	0.002774	B	0.45	0.002774	B	0.00	0.000000	B	0.00	0.000000	14.244000
258	258	D	H	-	1	0	B	20.34	0.130913	B	20.34	0.130913	E	9.12	0.058699	E	9.12	0.058699	14.244000
259	259	V	H	-	0	0	E	79.49	0.489953	E	79.49	0.489953	E	75.89	0.467764	E	75.89	0.467764	14.244000
260	260	V	H	-	1	0	B	10.95	0.067493	B	10.95	0.067493	B	2.25	0.013868	B	2.25	0.013868	14.244000
261	261	W	H	-	0	0	B	5.54	0.020873	B	5.54	0.020873	B	0.00	0.000000	B	0.00	0.000000	14.244000
262	262	L	H	-	0	0	E	80.54	0.406788	E	80.54	0.406788	E	70.66	0.356887	E	70.66	0.356887	14.244000
263	263	F	H	-	0	0	E	103.64	0.464150	E	100.39	0.449595	E	102.18	0.457611	E	81.73	0.366026	14.244000
264	264	L	H	-	1	0	B	0.44	0.002222	B	0.44	0.002222	B	0.00	0.000000	B	0.00	0.000000	14.244000
265	265	F	1	-	0	0	B	20.18	0.090376	B	20.18	0.090376	E	13.94	0.062430	E	13.94	0.062430	-1.000000
266	266	V	1	-	0	0	E	82.37	0.507705	E	82.37	0.507705	E	77.62	0.478427	E	77.62	0.478427	-1.000000
267	267	V	1	-	0	0	B	18.09	0.111501	B	18.09	0.111501	B	6.96	0.042899	B	6.96	0.042899	-1.000000
268	268	I	1	-	0	0	B	4.20	0.022111	B	4.20	0.022111	B	0.00	0.000000	B	0.00	0.000000	-1.000000
269	269	Y	1	-	0	0	B	25.56	0.107260	B	25.56	0.107260	B	0.23	0.000965	B	0.23	0.000965	-1.000000
270	270	I	1	-	0	0	E	55.49	0.292130	E	55.49	0.292130	E	41.40	0.217952	E	41.40	0.217952	-1.000000
271	271	W	1	-	0	0	E	139.03	0.523811	E	134.95	0.508439	E	132.57	0.499473	E	111.87	0.421483	-1.000000
272	272	G	1	-	0	0	B	1.90	0.022643	B	1.90	0.022643	B	0.00	0.000000	B	0.00	0.000000	-1.000000
273	273	R	1	-	0	0	E	196.25	0.787330	E	196.25	0.787330	E	209.10	0.838883	E	209.10	0.838883	-1.000000
