# Supplementary material for: Lipid exposure prediction enhances the inference of rotational angles of transmembrane helices
Source: BMC Bioinformatics. 2013 Oct 11;14:304. doi: 10.1186/1471-2105-14-304 (PMC3854514; doi:10.1186/1471-2105-14-304)
Supplement: Additional file 7: Dataset S3 — The representative 110 multi-spanning protein chains used in this work. [file 1471-2105-14-304-S7.zip › S_Dataset_3_experiment/TMexpoDataset/1s5lB.profile]

SeqIndex	PDBIndex	AA	Topo	MissingData	IntraChainCTNum	InterChainCTNum	Class14_Chain	ASA14_Chain	RSA14_Chain	Class14_Complete	ASA14_Complete	RSA14_Complete	Class20_Chain	ASA20_Chain	RSA20_Chain	Class20_Complete	ASA20_Complete	RSA20_Complete	RotationalAngleChain360MGC
1	1	M	U	R	0	0	-	-1.00	-1.000000	-	-1.00	-1.000000	-	-1.00	-1.000000	-	-1.00	-1.000000	-1.000000
2	2	G	U	R	0	0	-	-1.00	-1.000000	-	-1.00	-1.000000	-	-1.00	-1.000000	-	-1.00	-1.000000	-1.000000
3	3	L	U	R	0	0	-	-1.00	-1.000000	-	-1.00	-1.000000	-	-1.00	-1.000000	-	-1.00	-1.000000	-1.000000
4	4	P	U	R	0	0	-	-1.00	-1.000000	-	-1.00	-1.000000	-	-1.00	-1.000000	-	-1.00	-1.000000	-1.000000
5	5	W	U	R	0	0	-	-1.00	-1.000000	-	-1.00	-1.000000	-	-1.00	-1.000000	-	-1.00	-1.000000	-1.000000
6	6	Y	1	-	0	0	E	240.32	1.000000	E	136.41	0.572430	E	278.73	1.000000	E	126.10	0.529165	-1.000000
7	7	R	1	-	0	0	E	176.86	0.709540	E	109.95	0.441106	E	186.00	0.746209	E	80.47	0.322836	-1.000000
8	8	V	1	-	0	0	E	77.71	0.478982	E	48.86	0.301159	E	70.17	0.432507	E	29.66	0.182816	-1.000000
9	9	H	1	-	0	0	E	170.04	0.856582	E	170.04	0.856582	E	179.87	0.906100	E	179.87	0.906100	-1.000000
10	10	T	1	-	0	0	E	55.88	0.377415	E	39.63	0.267662	E	41.38	0.279481	E	13.93	0.094083	-1.000000
11	11	V	1	-	0	0	E	123.43	0.760786	E	42.19	0.260047	E	120.71	0.744021	E	22.97	0.141580	-1.000000
12	12	L	1	-	0	0	B	27.82	0.140512	B	27.82	0.140512	E	11.64	0.058791	E	11.64	0.058791	-1.000000
13	13	I	1	-	0	0	E	72.87	0.383627	E	63.85	0.336141	E	38.25	0.201369	E	30.46	0.160358	-1.000000
14	14	N	1	-	0	0	E	131.46	0.778469	E	86.60	0.512821	E	132.10	0.782259	E	73.97	0.438029	-1.000000
15	15	D	1	-	0	0	B	28.82	0.185493	B	9.00	0.057926	E	18.00	0.115852	B	1.56	0.010041	-1.000000
16	16	P	1	-	0	0	E	37.02	0.255663	E	37.02	0.255663	E	17.26	0.119199	E	17.26	0.119199	-1.000000
17	17	G	1	-	0	0	E	21.86	0.260517	E	21.86	0.260517	E	15.63	0.186271	E	15.63	0.186271	-1.000000
18	18	R	1	-	0	0	E	76.84	0.308272	E	50.23	0.201516	E	67.53	0.270922	E	16.73	0.067119	-1.000000
19	19	L	1	-	0	0	B	36.09	0.182282	B	36.09	0.182282	E	20.09	0.101470	E	20.09	0.101470	-1.000000
20	20	I	1	-	0	0	E	84.38	0.444222	E	84.38	0.444222	E	87.73	0.461858	E	87.73	0.461858	-1.000000
21	21	A	H	-	1	0	B	2.65	0.022766	B	2.65	0.022766	B	0.00	0.000000	B	0.00	0.000000	38.864000
22	22	A	H	-	0	0	E	40.25	0.345790	E	40.25	0.345790	E	31.31	0.268986	E	31.31	0.268986	38.864000
23	23	H	H	-	0	0	E	121.76	0.613370	E	121.76	0.613370	E	115.77	0.583195	E	115.77	0.583195	38.864000
24	24	L	H	-	1	0	B	36.52	0.184454	B	36.52	0.184454	E	29.28	0.147886	E	29.28	0.147886	38.864000
25	25	M	H	-	1	0	E	89.54	0.425267	E	85.47	0.405937	E	77.99	0.370411	E	66.85	0.317502	38.864000
26	26	H	H	-	0	0	E	132.59	0.667926	E	132.59	0.667926	E	143.28	0.721777	E	143.28	0.721777	38.864000
27	27	T	H	-	1	0	E	63.14	0.426449	E	63.14	0.426449	E	63.89	0.431514	E	63.89	0.431514	38.864000
28	28	A	H	-	2	0	B	1.94	0.016667	B	1.94	0.016667	B	0.00	0.000000	B	0.00	0.000000	38.864000
29	29	L	H	-	0	0	E	124.13	0.626951	E	124.13	0.626951	E	121.04	0.611344	E	121.04	0.611344	38.864000
30	30	V	H	-	0	0	E	82.40	0.507890	E	82.40	0.507890	E	80.38	0.495439	E	80.38	0.495439	38.864000
31	31	A	H	-	2	0	B	5.80	0.049828	B	5.80	0.049828	B	1.59	0.013660	B	1.59	0.013660	38.864000
32	32	G	H	-	1	0	E	31.02	0.369682	E	31.02	0.369682	E	27.20	0.324157	E	27.20	0.324157	38.864000
33	33	W	H	-	0	0	E	118.59	0.446801	E	118.59	0.446801	E	119.45	0.450041	E	119.45	0.450041	38.864000
34	34	A	H	-	1	0	B	20.36	0.174914	B	20.36	0.174914	E	9.72	0.083505	E	9.72	0.083505	38.864000
35	35	G	2	-	0	0	B	0.12	0.001430	B	0.12	0.001430	B	0.00	0.000000	B	0.00	0.000000	-1.000000
36	36	S	2	-	0	0	E	68.04	0.541375	E	68.04	0.541375	E	69.12	0.549968	E	69.12	0.549968	-1.000000
37	37	M	2	-	0	0	B	33.59	0.159535	B	33.59	0.159535	E	25.03	0.118879	E	25.03	0.118879	-1.000000
38	38	A	2	-	0	0	B	6.89	0.059192	B	6.89	0.059192	B	0.00	0.000000	B	0.00	0.000000	-1.000000
39	39	L	2	-	0	0	E	82.01	0.414213	E	82.01	0.414213	E	79.96	0.403859	E	77.42	0.391030	-1.000000
40	40	Y	2	-	0	0	E	140.55	0.589803	E	130.52	0.547713	E	137.32	0.576248	E	101.51	0.425976	-1.000000
41	41	E	2	-	0	0	B	2.29	0.012236	B	2.29	0.012236	B	0.00	0.000000	B	0.00	0.000000	-1.000000
42	42	L	2	-	0	0	E	45.36	0.229102	E	45.36	0.229102	E	32.25	0.162887	E	32.25	0.162887	-1.000000
43	43	A	2	-	0	0	E	96.14	0.825945	E	74.26	0.637973	E	109.20	0.938144	E	66.86	0.574399	-1.000000
44	44	T	2	-	0	0	E	68.38	0.461840	E	68.38	0.461840	E	61.90	0.418074	E	61.90	0.418074	-1.000000
45	45	F	2	-	0	0	B	23.89	0.106991	B	23.89	0.106991	B	9.00	0.040306	B	9.00	0.040306	-1.000000
46	46	D	2	-	0	0	E	34.54	0.222308	E	34.54	0.222308	E	21.45	0.138058	E	21.45	0.138058	-1.000000
47	47	P	2	-	0	0	E	72.37	0.499793	E	52.60	0.363260	E	71.11	0.491091	E	36.78	0.254006	-1.000000
48	48	S	2	-	0	0	E	97.57	0.776337	E	71.72	0.570656	E	115.54	0.919319	E	59.71	0.475095	-1.000000
49	49	D	2	-	0	0	E	47.81	0.307717	B	28.34	0.182403	E	37.67	0.242453	B	5.81	0.037395	-1.000000
50	50	P	2	-	0	0	E	44.63	0.308218	E	44.37	0.306423	E	20.05	0.138467	E	12.83	0.088605	-1.000000
51	51	V	2	-	0	0	E	45.38	0.279709	B	31.80	0.196006	E	43.73	0.269539	E	22.68	0.139793	-1.000000
52	52	L	2	-	0	0	B	14.19	0.071670	B	7.83	0.039547	E	10.97	0.055407	B	1.17	0.005909	-1.000000
53	53	N	2	-	0	0	B	5.98	0.035412	B	5.98	0.035412	B	0.01	0.000059	B	0.01	0.000059	-1.000000
54	54	P	2	-	0	0	B	3.09	0.021340	B	3.09	0.021340	B	0.00	0.000000	B	0.00	0.000000	-1.000000
55	55	M	2	-	0	0	B	1.99	0.009451	B	1.99	0.009451	B	0.00	0.000000	B	0.00	0.000000	-1.000000
56	56	W	2	-	0	0	B	1.83	0.006895	B	1.83	0.006895	B	0.00	0.000000	B	0.00	0.000000	-1.000000
57	57	R	2	-	0	0	B	0.00	0.000000	B	0.00	0.000000	B	0.00	0.000000	B	0.00	0.000000	-1.000000
58	58	Q	2	-	0	0	B	30.85	0.163081	B	30.85	0.163081	E	13.43	0.070994	E	13.43	0.070994	-1.000000
59	59	G	2	-	0	0	E	39.46	0.470266	E	39.46	0.470266	E	23.29	0.277559	E	23.29	0.277559	-1.000000
60	60	M	2	-	0	0	B	8.40	0.039896	B	8.40	0.039896	B	1.43	0.006792	B	1.43	0.006792	-1.000000
61	61	F	2	-	0	0	E	75.37	0.337543	E	75.37	0.337543	E	51.51	0.230687	E	51.51	0.230687	-1.000000
62	62	V	2	-	0	0	B	23.64	0.145710	B	23.64	0.145710	E	11.65	0.071807	E	11.65	0.071807	-1.000000
63	63	L	2	-	0	0	B	1.33	0.006718	B	1.33	0.006718	B	0.00	0.000000	B	0.00	0.000000	-1.000000
64	64	P	2	-	0	0	B	0.11	0.000760	B	0.11	0.000760	B	0.00	0.000000	B	0.00	0.000000	-1.000000
65	65	F	2	-	0	0	E	59.45	0.266246	E	59.45	0.266246	E	46.98	0.210399	E	46.98	0.210399	-1.000000
66	66	M	2	-	0	0	B	23.80	0.113037	B	23.80	0.113037	E	14.68	0.069722	E	14.68	0.069722	-1.000000
67	67	A	2	-	0	0	B	2.13	0.018299	B	2.13	0.018299	B	0.00	0.000000	B	0.00	0.000000	-1.000000
68	68	R	2	-	0	0	E	61.10	0.245126	E	61.10	0.245126	E	43.99	0.176482	E	43.99	0.176482	-1.000000
69	69	L	2	-	0	0	E	63.88	0.322643	E	63.88	0.322643	E	53.44	0.269913	E	53.44	0.269913	-1.000000
70	70	G	2	-	0	0	E	30.75	0.366464	E	30.75	0.366464	E	27.31	0.325468	E	27.31	0.325468	-1.000000
71	71	V	2	-	0	0	B	30.52	0.188116	B	30.52	0.188116	E	23.41	0.144292	E	23.41	0.144292	-1.000000
72	72	T	2	-	0	0	E	34.49	0.232946	E	34.49	0.232946	E	20.95	0.141497	E	20.95	0.141497	-1.000000
73	73	G	2	-	0	0	B	8.06	0.096055	B	8.06	0.096055	B	2.64	0.031462	B	2.64	0.031462	-1.000000
74	74	S	2	-	0	0	B	9.79	0.077896	B	9.79	0.077896	B	0.81	0.006445	B	0.81	0.006445	-1.000000
75	75	W	2	-	0	0	E	146.62	0.552408	E	124.09	0.467523	E	152.53	0.574674	E	96.03	0.361804	-1.000000
76	76	S	2	-	0	0	E	101.10	0.804424	E	60.67	0.482734	E	118.33	0.941518	E	46.84	0.372693	-1.000000
77	77	G	2	-	0	0	E	18.50	0.220474	B	8.29	0.098796	E	13.02	0.155166	B	0.00	0.000000	-1.000000
78	78	W	2	-	0	0	B	47.04	0.177229	B	28.47	0.107264	E	27.56	0.103835	B	8.67	0.032665	-1.000000
79	79	S	2	-	0	0	B	10.76	0.085614	B	10.76	0.085614	B	2.70	0.021483	B	2.70	0.021483	-1.000000
80	80	I	2	-	0	0	B	16.82	0.088550	B	16.82	0.088550	B	0.00	0.000000	B	0.00	0.000000	-1.000000
81	81	T	2	-	0	0	E	77.49	0.523369	E	77.49	0.523369	E	47.58	0.321356	E	47.58	0.321356	-1.000000
82	82	G	2	-	0	0	E	50.41	0.600763	E	50.41	0.600763	E	49.74	0.592778	E	45.78	0.545585	-1.000000
83	83	E	2	-	0	0	E	146.89	0.784837	E	146.89	0.784837	E	160.68	0.858517	E	160.68	0.858517	-1.000000
84	84	T	2	-	0	0	E	52.36	0.353640	B	24.60	0.166149	E	50.09	0.338309	B	5.96	0.040254	-1.000000
85	85	G	2	-	0	0	E	83.09	0.990228	E	54.83	0.653438	E	98.13	1.000000	E	51.20	0.610178	-1.000000
86	86	I	2	-	0	0	E	164.88	0.868018	E	164.88	0.868018	E	183.22	0.964570	E	183.22	0.964570	-1.000000
87	87	D	2	-	0	0	E	45.39	0.292141	E	43.28	0.278561	E	33.37	0.214778	E	18.99	0.122224	-1.000000
88	88	P	2	-	0	0	E	90.02	0.621685	E	90.02	0.621685	E	88.23	0.609323	E	86.43	0.596892	-1.000000
89	89	G	2	-	0	0	E	38.16	0.454773	E	38.16	0.454773	E	30.97	0.369086	E	30.97	0.369086	-1.000000
90	90	F	2	-	0	0	E	177.83	0.796408	E	177.83	0.796408	E	197.53	0.884634	E	197.53	0.884634	-1.000000
91	91	W	2	-	0	0	E	177.22	0.667696	E	177.22	0.667696	E	186.87	0.704054	E	186.87	0.704054	-1.000000
92	92	S	2	-	0	0	B	3.40	0.027053	B	3.40	0.027053	B	0.59	0.004694	B	0.59	0.004694	-1.000000
93	93	F	2	-	0	0	B	0.88	0.003941	B	0.88	0.003941	B	0.00	0.000000	B	0.00	0.000000	-1.000000
94	94	E	2	-	0	0	E	49.48	0.264373	E	49.48	0.264373	E	40.06	0.214041	E	40.06	0.214041	-1.000000
95	95	G	2	-	0	0	B	0.71	0.008461	B	0.71	0.008461	B	0.00	0.000000	B	0.00	0.000000	-1.000000
96	96	V	2	-	0	0	E	35.22	0.217086	E	35.22	0.217086	E	21.60	0.133136	E	21.60	0.133136	-1.000000
97	97	A	2	-	0	0	B	1.19	0.010223	B	1.19	0.010223	B	0.00	0.000000	B	0.00	0.000000	-1.000000
98	98	L	2	-	0	0	E	85.33	0.430981	E	74.43	0.375928	E	81.55	0.411889	E	50.11	0.253094	-1.000000
99	99	A	H	-	0	0	E	50.83	0.436684	E	50.83	0.436684	E	46.43	0.398883	E	46.43	0.398883	260.281000
100	100	H	H	-	2	0	E	69.79	0.351569	E	69.79	0.351569	E	68.70	0.346078	E	68.70	0.346078	260.281000
101	101	I	H	-	0	0	E	66.84	0.351882	E	66.84	0.351882	E	63.59	0.334772	E	63.59	0.334772	260.281000
102	102	V	H	-	0	0	E	86.27	0.531743	E	86.27	0.531743	E	87.07	0.536674	E	87.07	0.536674	260.281000
103	103	L	H	-	0	0	E	79.33	0.400677	E	79.33	0.400677	E	80.11	0.404616	E	80.11	0.404616	260.281000
104	104	S	H	-	3	0	B	17.74	0.141152	B	17.74	0.141152	E	12.63	0.100493	E	12.63	0.100493	260.281000
105	105	G	H	-	0	0	E	33.47	0.398880	E	33.47	0.398880	E	31.66	0.377309	E	31.66	0.377309	260.281000
106	106	L	H	-	0	0	E	109.80	0.554573	E	109.80	0.554573	E	116.92	0.590535	E	116.92	0.590535	260.281000
107	107	L	H	-	1	0	E	40.20	0.203041	E	40.20	0.203041	E	36.62	0.184959	E	36.62	0.184959	260.281000
108	108	F	H	-	1	0	E	86.19	0.386000	E	54.89	0.245824	E	83.16	0.372430	E	40.69	0.182229	260.281000
109	109	L	H	-	0	0	E	98.85	0.499268	E	82.35	0.415930	E	101.96	0.514976	E	81.00	0.409112	260.281000
110	110	A	H	-	0	0	E	39.62	0.340378	E	39.62	0.340378	E	38.34	0.329381	E	38.34	0.329381	260.281000
111	111	A	H	-	3	0	B	1.41	0.012113	B	1.41	0.012113	B	0.00	0.000000	B	0.00	0.000000	260.281000
112	112	C	H	-	0	0	E	47.44	0.335312	B	13.12	0.092734	E	35.83	0.253251	B	2.16	0.015267	260.281000
113	113	W	1	-	0	0	E	132.91	0.500754	E	85.42	0.321830	E	135.32	0.509833	E	56.40	0.212493	-1.000000
114	114	H	1	-	0	0	E	76.45	0.385119	E	76.45	0.385119	E	77.01	0.387940	E	77.01	0.387940	-1.000000
115	115	W	1	-	0	0	E	121.62	0.458217	E	103.98	0.391756	E	123.00	0.463416	E	91.65	0.345302	-1.000000
116	116	V	1	-	0	0	E	81.78	0.504068	E	73.94	0.455745	E	80.03	0.493282	E	55.49	0.342024	-1.000000
117	117	Y	1	-	0	0	E	143.49	0.602140	E	135.78	0.569786	E	141.13	0.592237	E	116.08	0.487117	-1.000000
118	118	W	1	-	0	0	E	117.66	0.443297	E	59.75	0.225115	E	117.16	0.441414	E	30.40	0.114535	-1.000000
119	119	D	1	-	0	0	E	70.71	0.455107	E	70.71	0.455107	E	53.29	0.342988	E	50.02	0.321941	-1.000000
120	120	L	1	-	0	0	E	62.64	0.316380	E	62.64	0.316380	E	33.94	0.171423	E	33.94	0.171423	-1.000000
121	121	E	1	-	0	0	E	146.92	0.784997	E	146.92	0.784997	E	153.83	0.821917	E	153.83	0.821917	-1.000000
122	122	L	1	-	0	0	E	136.92	0.691550	E	136.92	0.691550	E	126.53	0.639073	E	126.53	0.639073	-1.000000
123	123	F	1	-	0	0	E	208.91	0.935599	E	208.91	0.935599	E	236.09	1.000000	E	236.09	1.000000	-1.000000
124	124	R	1	-	0	0	E	145.61	0.584169	E	145.61	0.584169	E	134.17	0.538273	E	134.17	0.538273	-1.000000
125	125	D	1	-	0	0	E	118.00	0.759477	E	118.00	0.759477	E	126.00	0.810967	E	126.00	0.810967	-1.000000
126	126	P	1	-	0	0	E	74.29	0.513052	E	74.29	0.513052	E	76.31	0.527003	E	76.31	0.527003	-1.000000
127	127	R	1	-	0	0	E	148.69	0.596526	E	148.69	0.596526	E	130.97	0.525435	E	130.97	0.525435	-1.000000
128	128	T	1	-	0	0	E	33.24	0.224504	E	33.24	0.224504	E	15.99	0.107997	E	15.99	0.107997	-1.000000
129	129	G	1	-	0	0	E	44.33	0.528304	E	44.33	0.528304	E	48.27	0.575259	E	48.27	0.575259	-1.000000
130	130	E	1	-	0	0	E	120.89	0.645918	E	120.89	0.645918	E	106.42	0.568604	E	106.42	0.568604	-1.000000
131	131	P	1	-	0	0	E	117.78	0.813398	E	117.78	0.813398	E	125.18	0.864503	E	125.18	0.864503	-1.000000
132	132	A	1	-	0	0	E	53.59	0.460395	E	53.59	0.460395	E	49.62	0.426289	E	49.62	0.426289	-1.000000
133	133	L	1	-	0	0	E	56.06	0.283146	E	56.06	0.283146	E	17.80	0.089904	E	17.80	0.089904	-1.000000
134	134	D	1	-	0	0	B	30.04	0.193345	B	30.04	0.193345	E	14.77	0.095063	E	14.77	0.095063	-1.000000
135	135	L	1	-	0	0	B	16.57	0.083691	B	16.57	0.083691	B	4.30	0.021718	B	4.30	0.021718	-1.000000
136	136	P	1	-	0	0	B	11.97	0.082666	B	11.97	0.082666	B	0.59	0.004075	B	0.59	0.004075	-1.000000
137	137	K	1	-	0	0	E	48.13	0.231963	E	48.13	0.231963	E	36.44	0.175623	E	36.44	0.175623	-1.000000
138	138	M	1	-	0	0	E	63.70	0.302541	E	63.70	0.302541	E	50.99	0.242175	E	50.99	0.242175	-1.000000
139	139	F	1	-	0	0	E	112.20	0.502486	E	112.20	0.502486	E	107.89	0.483183	E	107.89	0.483183	-1.000000
140	140	G	1	-	0	0	B	0.00	0.000000	B	0.00	0.000000	B	0.00	0.000000	B	0.00	0.000000	-1.000000
141	141	I	1	-	0	0	E	54.39	0.286339	E	54.39	0.286339	E	41.01	0.215899	E	41.01	0.215899	-1.000000
142	142	H	H	-	0	0	E	123.48	0.622034	E	123.48	0.622034	E	127.85	0.644048	E	127.85	0.644048	205.677000
143	143	L	H	-	1	0	E	40.47	0.204404	E	40.47	0.204404	E	36.33	0.183494	E	36.33	0.183494	205.677000
144	144	F	H	-	1	0	E	51.30	0.229746	E	51.30	0.229746	E	50.23	0.224954	E	50.23	0.224954	205.677000
145	145	L	H	-	0	0	E	102.33	0.516844	E	102.33	0.516844	E	102.66	0.518511	E	102.66	0.518511	205.677000
146	146	A	H	-	0	0	E	50.87	0.437027	E	50.87	0.437027	E	50.85	0.436856	E	50.85	0.436856	205.677000
147	147	G	H	-	1	0	B	5.78	0.068883	B	5.78	0.068883	B	3.05	0.036348	B	3.05	0.036348	205.677000
148	148	L	H	-	0	0	E	81.89	0.413607	E	81.89	0.413607	E	83.90	0.423759	E	83.90	0.423759	205.677000
149	149	L	H	-	0	0	E	128.81	0.650588	E	128.81	0.650588	E	143.42	0.724380	E	143.42	0.724380	205.677000
150	150	C	H	-	3	0	E	35.36	0.249929	E	35.36	0.249929	E	30.46	0.215295	E	30.46	0.215295	205.677000
151	151	F	H	-	1	0	E	57.11	0.255766	E	57.11	0.255766	E	55.87	0.250213	E	55.87	0.250213	205.677000
152	152	G	H	-	0	0	E	20.10	0.239542	E	20.10	0.239542	E	15.49	0.184603	E	15.49	0.184603	205.677000
153	153	F	H	-	1	0	E	64.50	0.288862	E	64.50	0.288862	E	52.74	0.236195	E	52.74	0.236195	205.677000
154	154	G	H	-	1	0	B	0.00	0.000000	B	0.00	0.000000	B	0.00	0.000000	B	0.00	0.000000	205.677000
155	155	A	H	-	0	0	B	17.42	0.149656	B	17.42	0.149656	E	11.67	0.100258	E	11.67	0.100258	205.677000
156	156	F	2	-	0	0	E	91.03	0.407676	E	91.03	0.407676	E	93.91	0.420574	E	93.91	0.420574	-1.000000
157	157	H	2	-	0	0	E	44.75	0.225429	E	44.75	0.225429	E	44.47	0.224019	E	44.47	0.224019	-1.000000
158	158	L	2	-	0	0	B	0.98	0.004950	B	0.98	0.004950	B	0.00	0.000000	B	0.00	0.000000	-1.000000
159	159	T	2	-	0	0	E	45.47	0.307105	E	45.47	0.307105	E	40.22	0.271647	E	40.22	0.271647	-1.000000
160	160	G	2	-	0	0	E	24.65	0.293767	E	24.65	0.293767	E	25.73	0.306638	E	25.73	0.306638	-1.000000
161	161	L	2	-	0	0	E	117.56	0.593767	E	117.56	0.593767	E	128.43	0.648669	E	128.43	0.648669	-1.000000
162	162	F	2	-	0	0	E	151.30	0.677594	E	151.30	0.677594	E	172.29	0.771597	E	172.29	0.771597	-1.000000
163	163	G	2	-	0	0	E	50.80	0.605411	E	50.80	0.605411	E	52.02	0.619950	E	52.02	0.619950	-1.000000
164	164	P	2	-	0	0	E	43.16	0.298066	E	43.16	0.298066	E	39.08	0.269890	E	39.08	0.269890	-1.000000
165	165	G	2	-	0	0	B	0.27	0.003218	B	0.27	0.003218	B	0.00	0.000000	B	0.00	0.000000	-1.000000
166	166	M	2	-	0	0	B	11.23	0.053336	B	11.23	0.053336	B	0.86	0.004085	B	0.86	0.004085	-1.000000
167	167	W	2	-	0	0	B	19.80	0.074599	B	19.80	0.074599	B	0.00	0.000000	B	0.00	0.000000	-1.000000
168	168	V	2	-	0	0	E	52.97	0.326492	E	46.85	0.288770	E	39.80	0.245316	E	29.08	0.179241	-1.000000
169	169	S	2	-	0	0	E	42.58	0.338797	E	32.68	0.260025	E	27.31	0.217298	E	10.55	0.083943	-1.000000
170	170	D	2	-	0	0	E	50.43	0.324580	E	34.98	0.225140	E	39.23	0.252494	E	17.78	0.114437	-1.000000
171	171	P	2	-	0	0	E	104.09	0.718854	B	20.30	0.140193	E	109.55	0.756561	E	11.54	0.079696	-1.000000
172	172	Y	2	-	0	0	B	36.23	0.152035	B	26.97	0.113177	E	18.09	0.075913	B	5.20	0.021821	-1.000000
173	173	G	2	-	0	0	E	18.47	0.220117	E	18.47	0.220117	E	4.66	0.055536	E	4.66	0.055536	-1.000000
174	174	L	2	-	0	0	E	72.52	0.366281	E	72.52	0.366281	E	53.70	0.271226	E	53.70	0.271226	-1.000000
175	175	T	2	-	0	0	E	106.58	0.719843	E	106.58	0.719843	E	116.19	0.784749	E	116.19	0.784749	-1.000000
176	176	G	2	-	0	0	B	11.50	0.137052	B	11.50	0.137052	B	1.04	0.012394	B	1.04	0.012394	-1.000000
177	177	S	2	-	0	0	E	49.27	0.392027	E	49.27	0.392027	E	38.32	0.304901	E	38.32	0.304901	-1.000000
178	178	V	2	-	0	0	E	43.48	0.267998	E	43.48	0.267998	E	33.95	0.209258	E	33.95	0.209258	-1.000000
179	179	Q	2	-	0	0	E	117.99	0.623725	E	117.99	0.623725	E	126.10	0.666596	E	126.10	0.666596	-1.000000
180	180	P	2	-	0	0	E	88.44	0.610773	E	88.44	0.610773	E	88.49	0.611119	E	88.49	0.611119	-1.000000
181	181	V	2	-	0	0	B	11.98	0.073841	B	11.98	0.073841	B	6.26	0.038585	B	6.26	0.038585	-1.000000
182	182	A	2	-	0	0	E	76.72	0.659107	E	76.72	0.659107	E	79.65	0.684278	E	79.65	0.684278	-1.000000
183	183	P	2	-	0	0	E	29.92	0.206630	E	29.92	0.206630	E	23.01	0.158909	E	23.01	0.158909	-1.000000
184	184	E	2	-	0	0	E	80.96	0.432571	E	73.80	0.394315	E	81.80	0.437059	E	64.40	0.344091	-1.000000
185	185	W	2	-	0	0	E	160.20	0.603572	E	160.20	0.603572	E	163.14	0.614648	E	163.14	0.614648	-1.000000
186	186	G	2	-	0	0	E	44.84	0.534382	E	44.84	0.534382	E	42.63	0.508044	E	42.63	0.508044	-1.000000
187	187	P	2	-	0	0	E	102.03	0.704627	E	65.85	0.454765	E	113.79	0.785843	E	67.23	0.464296	-1.000000
188	188	D	2	-	0	0	E	113.58	0.731029	E	66.17	0.425887	E	123.89	0.797387	E	61.15	0.393577	-1.000000
189	189	G	2	-	0	0	B	3.23	0.038494	B	3.23	0.038494	B	0.00	0.000000	B	0.00	0.000000	-1.000000
190	190	F	2	-	0	0	E	173.29	0.776076	E	84.91	0.380268	E	177.21	0.793632	E	53.74	0.240674	-1.000000
191	191	N	2	-	0	0	E	74.28	0.439865	B	8.11	0.048025	E	74.35	0.440280	B	0.81	0.004797	-1.000000
192	192	P	2	-	0	0	E	76.26	0.526657	E	32.38	0.223619	E	76.39	0.527555	E	20.56	0.141989	-1.000000
193	193	Y	2	-	0	0	E	132.08	0.554259	B	25.21	0.105791	E	139.45	0.585187	E	12.86	0.053966	-1.000000
194	194	N	2	-	0	0	E	54.32	0.321668	B	22.87	0.135430	E	52.86	0.313022	E	8.74	0.051756	-1.000000
195	195	P	2	-	0	0	B	26.01	0.179627	B	22.10	0.152624	E	15.83	0.109323	B	7.01	0.048412	-1.000000
196	196	G	2	-	0	0	B	0.00	0.000000	B	0.00	0.000000	B	0.00	0.000000	B	0.00	0.000000	-1.000000
197	197	G	2	-	0	0	E	18.71	0.222977	E	18.71	0.222977	E	7.78	0.092718	E	7.78	0.092718	-1.000000
198	198	V	2	-	0	0	B	28.45	0.175357	B	28.45	0.175357	E	14.59	0.089929	E	14.59	0.089929	-1.000000
199	199	V	2	-	0	0	B	0.00	0.000000	B	0.00	0.000000	B	0.00	0.000000	B	0.00	0.000000	-1.000000
200	200	A	2	-	0	0	B	11.72	0.100687	B	11.72	0.100687	B	2.77	0.023797	B	2.77	0.023797	-1.000000
201	201	H	H	-	0	0	E	101.06	0.509093	E	97.11	0.489194	E	99.77	0.502594	E	78.64	0.396151	254.674000
202	202	H	H	-	2	0	E	44.81	0.225732	E	44.81	0.225732	E	46.58	0.234648	E	46.58	0.234648	254.674000
203	203	I	H	-	1	0	B	25.51	0.134298	B	25.51	0.134298	E	19.34	0.101816	E	19.34	0.101816	254.674000
204	204	A	H	-	0	0	E	44.77	0.384622	E	44.77	0.384622	E	41.28	0.354639	E	41.28	0.354639	254.674000
205	205	A	H	-	1	0	E	35.92	0.308591	E	35.92	0.308591	E	31.27	0.268643	E	31.27	0.268643	254.674000
206	206	G	H	-	3	0	B	0.00	0.000000	B	0.00	0.000000	B	0.00	0.000000	B	0.00	0.000000	254.674000
207	207	I	H	-	0	0	E	68.01	0.358042	E	68.01	0.358042	E	68.68	0.361569	E	68.68	0.361569	254.674000
208	208	V	H	-	0	0	E	92.66	0.571129	E	92.66	0.571129	E	97.70	0.602194	E	89.35	0.550727	254.674000
209	209	G	H	-	0	0	B	9.17	0.109284	B	9.17	0.109284	E	6.07	0.072339	E	6.07	0.072339	254.674000
210	210	I	H	-	0	0	B	32.25	0.169782	B	32.25	0.169782	E	28.09	0.147881	E	28.09	0.147881	254.674000
211	211	I	H	-	0	0	E	94.21	0.495973	E	94.21	0.495973	E	96.84	0.509818	E	96.84	0.509818	254.674000
212	212	A	H	-	0	0	E	32.87	0.282388	E	32.87	0.282388	E	28.47	0.244588	E	28.47	0.244588	254.674000
213	213	G	H	-	2	0	B	0.00	0.000000	B	0.00	0.000000	B	0.00	0.000000	B	0.00	0.000000	254.674000
214	214	L	H	-	0	0	E	74.04	0.373958	E	74.04	0.373958	E	73.78	0.372645	E	73.78	0.372645	254.674000
215	215	F	1	-	0	0	E	131.10	0.587129	E	131.10	0.587129	E	137.78	0.617045	E	131.52	0.589010	-1.000000
216	216	H	1	-	0	0	E	84.82	0.427283	E	84.82	0.427283	E	71.90	0.362198	E	63.86	0.321697	-1.000000
217	217	I	1	-	0	0	E	44.70	0.235325	E	44.70	0.235325	E	31.10	0.163727	E	31.10	0.163727	-1.000000
218	218	L	1	-	0	0	E	133.74	0.675489	E	105.01	0.530380	E	141.38	0.714076	E	90.71	0.458154	-1.000000
219	219	V	1	-	0	0	E	100.53	0.619638	E	61.85	0.381225	E	97.38	0.600222	E	24.11	0.148607	-1.000000
220	220	R	1	-	0	0	E	118.50	0.475407	E	112.43	0.451055	E	117.77	0.472479	E	104.22	0.418118	-1.000000
221	221	P	1	-	0	0	B	27.73	0.191506	B	22.61	0.156146	E	16.64	0.114917	E	9.58	0.066160	-1.000000
222	222	P	1	-	0	0	E	119.27	0.823688	E	33.77	0.233218	E	128.55	0.887776	E	14.25	0.098412	-1.000000
223	223	Q	1	-	0	0	E	110.39	0.583549	E	57.42	0.303537	E	122.08	0.645345	E	49.14	0.259766	-1.000000
224	224	R	1	-	0	0	E	182.10	0.730562	E	133.19	0.534342	E	203.62	0.816898	E	85.74	0.343978	-1.000000
225	225	L	1	-	0	0	E	49.77	0.251376	E	49.77	0.251376	E	32.21	0.162685	E	32.21	0.162685	-1.000000
226	226	Y	1	-	0	0	E	96.50	0.404952	E	96.50	0.404952	E	81.91	0.343726	E	81.91	0.343726	-1.000000
227	227	K	1	-	0	0	E	150.19	0.723842	E	146.67	0.706877	E	169.98	0.819220	E	160.45	0.773290	-1.000000
228	228	A	1	-	0	0	E	56.37	0.484278	E	56.37	0.484278	E	56.26	0.483333	E	56.26	0.483333	-1.000000
229	229	L	1	-	0	0	E	80.36	0.405879	E	80.36	0.405879	E	76.74	0.387595	E	75.56	0.381635	-1.000000
230	230	R	1	-	0	0	E	84.11	0.337439	E	84.11	0.337439	E	79.01	0.316978	E	79.01	0.316978	-1.000000
231	231	M	1	-	0	0	B	7.22	0.034291	B	7.22	0.034291	B	1.82	0.008644	B	1.82	0.008644	-1.000000
232	232	G	1	-	0	0	E	38.12	0.454296	E	38.12	0.454296	E	25.38	0.302467	E	25.38	0.302467	-1.000000
233	233	N	1	-	0	0	B	17.69	0.104755	B	17.69	0.104755	E	9.44	0.055901	E	9.44	0.055901	-1.000000
234	234	I	1	-	0	0	E	52.32	0.275441	E	52.32	0.275441	E	21.54	0.113398	E	21.54	0.113398	-1.000000
235	235	E	1	-	0	0	B	14.02	0.074909	B	14.02	0.074909	B	3.56	0.019021	B	3.56	0.019021	-1.000000
236	236	T	1	-	0	0	B	25.30	0.170877	B	25.30	0.170877	E	10.06	0.067945	E	10.06	0.067945	-1.000000
237	237	V	1	-	0	0	E	64.06	0.394847	E	64.06	0.394847	E	56.76	0.349852	E	56.76	0.349852	-1.000000
238	238	L	H	-	1	0	E	71.15	0.359362	E	71.15	0.359362	E	66.09	0.333805	E	66.09	0.333805	125.058000
239	239	S	H	-	2	0	B	9.29	0.073918	B	9.29	0.073918	B	5.81	0.046229	B	5.81	0.046229	125.058000
240	240	S	H	-	0	0	E	64.10	0.510025	E	64.10	0.510025	E	64.37	0.512174	E	64.37	0.512174	125.058000
241	241	S	H	-	0	0	E	50.76	0.403883	E	50.76	0.403883	E	49.40	0.393062	E	49.40	0.393062	125.058000
242	242	I	H	-	3	0	B	19.32	0.101711	B	19.32	0.101711	E	9.50	0.050013	E	9.50	0.050013	125.058000
243	243	A	H	-	1	0	E	30.50	0.262027	E	30.50	0.262027	E	27.05	0.232388	E	27.05	0.232388	125.058000
244	244	A	H	-	0	0	E	58.34	0.501203	E	58.34	0.501203	E	60.23	0.517440	E	60.23	0.517440	125.058000
245	245	V	H	-	0	0	E	87.87	0.541605	E	87.87	0.541605	E	88.71	0.546783	E	88.71	0.546783	125.058000
246	246	F	H	-	2	0	E	48.59	0.217609	E	48.59	0.217609	E	40.06	0.179408	E	40.06	0.179408	125.058000
247	247	F	H	-	0	0	E	141.02	0.631555	E	111.06	0.497380	E	157.31	0.704510	E	98.48	0.441041	125.058000
248	248	A	H	-	0	0	E	43.65	0.375000	E	43.65	0.375000	E	44.69	0.383935	E	44.69	0.383935	125.058000
249	249	A	H	-	2	0	B	17.68	0.151890	B	17.68	0.151890	E	6.59	0.056615	E	6.59	0.056615	125.058000
250	250	F	H	-	1	0	E	93.14	0.417126	E	68.39	0.306283	E	89.03	0.398719	E	45.90	0.205562	125.058000
251	251	V	H	-	0	0	E	78.61	0.484529	E	78.61	0.484529	E	79.30	0.488782	E	72.66	0.447855	125.058000
252	252	V	2	-	0	0	E	56.84	0.350345	E	56.84	0.350345	E	45.30	0.279216	E	45.30	0.279216	-1.000000
253	253	A	2	-	0	0	B	8.03	0.068986	B	8.03	0.068986	B	3.60	0.030928	B	3.60	0.030928	-1.000000
254	254	G	2	-	0	0	E	25.37	0.302348	E	23.29	0.277559	E	22.70	0.270528	E	14.85	0.176975	-1.000000
255	255	T	2	-	0	0	E	36.57	0.246994	B	24.57	0.165946	E	26.03	0.175807	E	13.88	0.093746	-1.000000
256	256	M	2	-	0	0	B	2.65	0.012586	B	2.65	0.012586	B	0.00	0.000000	B	0.00	0.000000	-1.000000
257	257	W	2	-	0	0	E	60.74	0.228845	B	7.44	0.028031	E	50.19	0.189097	B	1.07	0.004031	-1.000000
258	258	Y	2	-	0	0	E	137.72	0.577927	E	70.49	0.295804	E	146.22	0.613596	E	43.83	0.183928	-1.000000
259	259	G	2	-	0	0	B	10.82	0.128948	B	0.00	0.000000	E	4.42	0.052675	B	0.00	0.000000	-1.000000
260	260	S	2	-	0	0	B	13.21	0.105108	B	5.52	0.043921	B	4.22	0.033577	B	1.83	0.014561	-1.000000
261	261	A	2	-	0	0	B	15.88	0.136426	B	13.72	0.117869	E	8.09	0.069502	B	5.17	0.044416	-1.000000
262	262	T	2	-	0	0	E	34.57	0.233486	E	34.57	0.233486	E	23.81	0.160813	E	23.81	0.160813	-1.000000
263	263	T	2	-	0	0	B	5.28	0.035661	B	0.25	0.001689	B	2.54	0.017155	B	0.00	0.000000	-1.000000
264	264	P	2	-	0	0	B	15.31	0.105732	B	7.79	0.053798	B	6.99	0.048273	B	0.98	0.006768	-1.000000
265	265	I	2	-	0	0	B	27.25	0.143459	B	10.90	0.057384	E	12.18	0.064122	B	0.00	0.000000	-1.000000
266	266	E	2	-	0	0	B	7.41	0.039592	B	7.41	0.039592	B	0.00	0.000000	B	0.00	0.000000	-1.000000
267	267	L	2	-	0	0	B	0.08	0.000404	B	0.08	0.000404	B	0.00	0.000000	B	0.00	0.000000	-1.000000
268	268	F	2	-	0	0	B	3.10	0.013883	B	3.10	0.013883	B	0.00	0.000000	B	0.00	0.000000	-1.000000
269	269	G	2	-	0	0	B	0.00	0.000000	B	0.00	0.000000	B	0.00	0.000000	B	0.00	0.000000	-1.000000
270	270	P	2	-	0	0	B	4.71	0.032528	B	4.71	0.032528	B	0.91	0.006285	B	0.91	0.006285	-1.000000
271	271	T	2	-	0	0	B	7.42	0.050115	B	2.44	0.016480	B	1.36	0.009185	B	0.00	0.000000	-1.000000
272	272	R	2	-	0	0	E	79.25	0.317941	B	4.94	0.019819	E	66.74	0.267753	B	0.03	0.000120	-1.000000
273	273	Y	2	-	0	0	E	96.26	0.403945	E	57.69	0.242090	E	89.58	0.375913	E	43.92	0.184305	-1.000000
274	274	Q	2	-	0	0	B	30.41	0.160755	B	11.41	0.060316	E	19.21	0.101549	B	1.28	0.006766	-1.000000
275	275	W	2	-	0	0	B	34.32	0.129304	B	34.32	0.129304	B	6.48	0.024414	B	6.48	0.024414	-1.000000
276	276	D	2	-	0	0	E	86.96	0.559696	E	70.51	0.453820	E	81.60	0.525198	E	49.28	0.317178	-1.000000
277	277	S	2	-	0	0	E	63.32	0.503819	E	63.32	0.503819	E	64.39	0.512333	E	64.39	0.512333	-1.000000
278	278	S	2	-	0	0	E	52.12	0.414704	E	52.12	0.414704	E	42.79	0.340468	E	42.79	0.340468	-1.000000
279	279	Y	2	-	0	0	E	65.76	0.275955	B	34.64	0.145363	E	58.31	0.244692	E	16.79	0.070457	-1.000000
280	280	F	2	-	0	0	B	10.31	0.046173	B	10.31	0.046173	B	0.10	0.000448	B	0.10	0.000448	-1.000000
281	281	Q	2	-	0	0	E	81.24	0.429455	E	81.24	0.429455	E	62.01	0.327800	E	62.01	0.327800	-1.000000
282	282	Q	2	-	0	0	E	122.73	0.648782	E	122.73	0.648782	E	124.61	0.658720	E	124.61	0.658720	-1.000000
283	283	E	2	-	0	0	B	1.39	0.007427	B	1.39	0.007427	B	0.00	0.000000	B	0.00	0.000000	-1.000000
284	284	I	2	-	0	0	B	7.62	0.040116	B	7.62	0.040116	B	0.10	0.000526	B	0.10	0.000526	-1.000000
285	285	N	2	-	0	0	E	78.11	0.462545	E	78.11	0.462545	E	70.23	0.415882	E	70.23	0.415882	-1.000000
286	286	R	2	-	0	0	E	148.43	0.595483	E	133.19	0.534342	E	152.59	0.612172	E	124.67	0.500160	-1.000000
287	287	R	2	-	0	0	E	87.12	0.349515	E	87.12	0.349515	E	72.00	0.288855	E	72.00	0.288855	-1.000000
288	288	V	2	-	0	0	B	8.52	0.052515	B	8.52	0.052515	B	4.26	0.026257	B	4.26	0.026257	-1.000000
289	289	Q	2	-	0	0	E	110.79	0.585664	E	110.79	0.585664	E	117.74	0.622403	E	117.74	0.622403	-1.000000
290	290	A	2	-	0	0	E	62.26	0.534880	E	62.26	0.534880	E	64.62	0.555155	E	64.62	0.555155	-1.000000
291	291	S	2	-	0	0	E	39.70	0.315882	E	39.70	0.315882	E	34.82	0.277053	E	34.82	0.277053	-1.000000
292	292	L	2	-	0	0	E	53.82	0.271832	E	53.82	0.271832	E	50.87	0.256932	E	50.87	0.256932	-1.000000
293	293	A	2	-	0	0	E	91.05	0.782216	E	91.05	0.782216	E	106.33	0.913488	E	106.33	0.913488	-1.000000
294	294	S	2	-	0	0	E	95.11	0.756763	E	95.11	0.756763	E	108.51	0.863383	E	108.51	0.863383	-1.000000
295	295	G	2	-	0	0	E	75.12	0.895245	E	75.12	0.895245	E	85.65	1.000000	E	85.65	1.000000	-1.000000
296	296	A	2	-	0	0	E	25.49	0.218986	E	25.49	0.218986	E	18.83	0.161770	E	18.83	0.161770	-1.000000
297	297	T	2	-	0	0	E	73.13	0.493921	E	73.13	0.493921	E	82.02	0.553965	E	82.02	0.553965	-1.000000
298	298	L	2	-	0	0	E	73.08	0.369110	E	73.08	0.369110	E	50.12	0.253144	E	50.12	0.253144	-1.000000
299	299	E	2	-	0	0	E	92.29	0.493108	E	92.29	0.493108	E	83.69	0.447158	E	83.69	0.447158	-1.000000
300	300	E	2	-	0	0	E	102.74	0.548942	E	102.74	0.548942	E	109.85	0.586931	E	109.85	0.586931	-1.000000
301	301	A	2	-	0	0	B	0.52	0.004467	B	0.52	0.004467	B	0.00	0.000000	B	0.00	0.000000	-1.000000
302	302	W	2	-	0	0	B	23.66	0.089142	B	23.66	0.089142	B	10.07	0.037940	B	10.07	0.037940	-1.000000
303	303	S	2	-	0	0	E	46.84	0.372693	E	46.50	0.369987	E	39.29	0.312619	E	38.64	0.307447	-1.000000
304	304	A	2	-	0	0	E	60.46	0.519416	E	60.46	0.519416	E	59.81	0.513832	E	59.50	0.511168	-1.000000
305	305	I	2	-	0	0	B	4.63	0.024375	B	4.63	0.024375	B	0.67	0.003527	B	0.67	0.003527	-1.000000
306	306	P	2	-	0	0	E	74.25	0.512776	E	71.76	0.495580	E	74.95	0.517610	E	71.08	0.490884	-1.000000
307	307	E	2	-	0	0	E	60.63	0.323947	B	16.72	0.089335	E	53.29	0.284730	B	7.04	0.037615	-1.000000
308	308	K	2	-	0	0	B	12.50	0.060244	B	12.50	0.060244	B	4.34	0.020917	B	4.34	0.020917	-1.000000
309	309	L	2	-	0	0	B	4.65	0.023486	B	4.65	0.023486	B	0.00	0.000000	B	0.00	0.000000	-1.000000
310	310	A	2	-	0	0	B	0.52	0.004467	B	0.52	0.004467	B	0.00	0.000000	B	0.00	0.000000	-1.000000
311	311	F	2	-	0	0	B	2.23	0.009987	B	2.23	0.009987	B	0.00	0.000000	B	0.00	0.000000	-1.000000
312	312	Y	2	-	0	0	B	6.85	0.028745	B	6.85	0.028745	B	0.44	0.001846	B	0.44	0.001846	-1.000000
313	313	D	2	-	0	0	B	2.73	0.017571	B	2.73	0.017571	B	0.00	0.000000	B	0.00	0.000000	-1.000000
314	314	Y	2	-	0	0	B	14.02	0.058833	B	3.43	0.014394	B	3.87	0.016240	B	0.00	0.000000	-1.000000
315	315	I	2	-	0	0	B	1.17	0.006160	B	1.17	0.006160	B	0.00	0.000000	B	0.00	0.000000	-1.000000
316	316	G	2	-	0	0	B	2.23	0.026576	B	2.23	0.026576	B	0.00	0.000000	B	0.00	0.000000	-1.000000
317	317	N	2	-	0	0	B	2.42	0.014331	B	2.42	0.014331	B	0.00	0.000000	B	0.00	0.000000	-1.000000
318	318	N	2	-	0	0	B	4.05	0.023983	B	4.05	0.023983	B	0.12	0.000711	B	0.12	0.000711	-1.000000
319	319	P	2	-	0	0	B	14.97	0.103384	B	2.27	0.015677	B	5.82	0.040193	B	0.00	0.000000	-1.000000
320	320	A	2	-	0	0	E	35.94	0.308763	B	12.97	0.111426	E	22.82	0.196048	B	0.27	0.002320	-1.000000
321	321	K	2	-	0	0	E	60.59	0.292014	B	16.95	0.081691	E	51.63	0.248831	B	2.84	0.013687	-1.000000
322	322	G	2	-	0	0	E	18.07	0.215350	B	0.63	0.007508	E	14.10	0.168037	B	0.00	0.000000	-1.000000
323	323	G	2	-	0	0	E	59.98	0.714813	B	10.14	0.120844	E	55.94	0.666667	B	3.60	0.042903	-1.000000
324	324	L	2	-	0	0	E	170.20	0.859639	E	75.84	0.383050	E	193.51	0.977373	E	37.50	0.189404	-1.000000
325	325	F	2	-	0	0	B	38.29	0.171481	B	7.78	0.034843	E	27.29	0.122218	B	0.00	0.000000	-1.000000
326	326	R	2	-	0	0	E	176.75	0.709099	E	121.33	0.486761	E	192.43	0.772005	E	95.47	0.383014	-1.000000
327	327	T	2	-	0	0	E	81.23	0.548629	E	77.95	0.526476	E	71.93	0.485817	E	62.52	0.422261	-1.000000
328	328	G	2	-	0	0	B	5.28	0.062925	B	5.28	0.062925	B	0.49	0.005840	B	0.49	0.005840	-1.000000
329	329	P	2	-	0	0	B	13.63	0.094130	B	13.63	0.094130	B	5.63	0.038881	B	5.63	0.038881	-1.000000
330	330	M	2	-	0	0	B	2.27	0.010781	B	2.27	0.010781	B	0.00	0.000000	B	0.00	0.000000	-1.000000
331	331	N	2	-	0	0	B	2.57	0.015219	B	2.57	0.015219	B	0.00	0.000000	B	0.00	0.000000	-1.000000
332	332	K	2	-	0	0	B	34.73	0.167382	B	30.04	0.144778	E	24.82	0.119620	B	9.86	0.047520	-1.000000
333	333	G	2	-	0	0	B	1.79	0.021332	B	0.08	0.000953	B	0.00	0.000000	B	0.00	0.000000	-1.000000
334	334	D	2	-	0	0	B	16.55	0.106520	B	2.41	0.015511	E	9.05	0.058248	B	0.00	0.000000	-1.000000
335	335	G	2	-	0	0	B	0.56	0.006674	B	0.56	0.006674	B	0.00	0.000000	B	0.00	0.000000	-1.000000
336	336	I	2	-	0	0	B	35.89	0.188944	B	35.89	0.188944	E	18.71	0.098500	E	18.71	0.098500	-1.000000
337	337	A	2	-	0	0	B	1.42	0.012199	B	1.42	0.012199	B	0.00	0.000000	B	0.00	0.000000	-1.000000
338	338	Q	2	-	0	0	E	99.79	0.527515	E	99.79	0.527515	E	94.58	0.499974	E	69.32	0.366443	-1.000000
339	339	A	2	-	0	0	B	16.41	0.140979	B	16.20	0.139175	E	10.99	0.094416	B	3.70	0.031787	-1.000000
340	340	W	2	-	0	0	B	11.82	0.044533	B	11.43	0.043064	B	3.50	0.013187	B	3.25	0.012245	-1.000000
341	341	K	2	-	0	0	B	14.51	0.069931	B	1.52	0.007326	B	9.38	0.045207	B	0.26	0.001253	-1.000000
342	342	G	2	-	0	0	B	0.77	0.009176	B	0.77	0.009176	B	0.00	0.000000	B	0.00	0.000000	-1.000000
343	343	H	2	-	0	0	E	52.54	0.264672	E	52.54	0.264672	E	21.78	0.109717	E	21.78	0.109717	-1.000000
344	344	A	2	-	0	0	B	16.95	0.145619	B	16.95	0.145619	B	3.53	0.030326	B	3.53	0.030326	-1.000000
345	345	V	2	-	0	0	B	13.31	0.082039	B	13.31	0.082039	B	0.95	0.005856	B	0.95	0.005856	-1.000000
346	346	F	2	-	0	0	B	4.67	0.020915	B	4.67	0.020915	B	0.03	0.000134	B	0.03	0.000134	-1.000000
347	347	R	2	-	0	0	E	94.09	0.377477	E	94.09	0.377477	E	88.69	0.355813	E	88.69	0.355813	-1.000000
348	348	N	2	-	0	0	B	18.88	0.111802	B	18.88	0.111802	B	6.22	0.036833	B	6.22	0.036833	-1.000000
349	349	K	2	-	0	0	E	171.19	0.825052	E	164.53	0.792954	E	187.56	0.903947	E	166.17	0.800858	-1.000000
350	350	E	2	-	0	0	E	130.26	0.695982	E	130.26	0.695982	E	142.00	0.758709	E	142.00	0.758709	-1.000000
351	351	G	2	-	0	0	E	33.29	0.396735	E	33.29	0.396735	E	29.73	0.354308	E	29.73	0.354308	-1.000000
352	352	E	2	-	0	0	E	75.72	0.404574	E	75.72	0.404574	E	68.23	0.364554	E	68.23	0.364554	-1.000000
353	353	E	2	-	0	0	E	59.18	0.316200	E	59.18	0.316200	E	40.62	0.217034	E	40.62	0.217034	-1.000000
354	354	L	2	-	0	0	B	7.24	0.036568	B	7.24	0.036568	B	1.19	0.006010	B	1.19	0.006010	-1.000000
355	355	F	2	-	0	0	E	86.01	0.385194	E	86.01	0.385194	E	71.44	0.319943	E	71.44	0.319943	-1.000000
356	356	V	2	-	0	0	E	38.75	0.238844	E	38.75	0.238844	E	20.83	0.128390	E	20.83	0.128390	-1.000000
357	357	R	2	-	0	0	E	142.54	0.571853	E	68.35	0.274212	E	155.01	0.621881	E	50.23	0.201516	-1.000000
358	358	R	2	-	0	0	E	58.50	0.234695	E	58.50	0.234695	E	21.97	0.088141	E	21.97	0.088141	-1.000000
359	359	M	2	-	0	0	B	11.09	0.052672	B	11.09	0.052672	B	0.05	0.000237	B	0.05	0.000237	-1.000000
360	360	P	2	-	0	0	E	36.81	0.254213	B	15.64	0.108011	E	26.09	0.180180	B	3.64	0.025138	-1.000000
361	361	A	2	-	0	0	B	18.08	0.155326	B	6.82	0.058591	B	3.68	0.031615	B	0.00	0.000000	-1.000000
362	362	F	2	-	0	0	E	161.19	0.721886	B	9.05	0.040530	E	168.56	0.754893	B	0.82	0.003672	-1.000000
363	363	F	2	-	0	0	E	108.44	0.485646	B	12.50	0.055981	E	111.50	0.499351	B	0.15	0.000672	-1.000000
364	364	E	2	-	0	0	E	130.69	0.698280	B	34.53	0.184495	E	111.88	0.597777	B	4.25	0.022708	-1.000000
365	365	S	2	-	0	0	E	84.34	0.671069	B	11.13	0.088558	E	93.88	0.746976	B	1.48	0.011776	-1.000000
366	366	F	2	-	0	0	E	57.29	0.256572	B	28.99	0.129831	E	46.60	0.208697	E	13.37	0.059877	-1.000000
367	367	P	2	-	0	0	E	95.23	0.657666	B	28.81	0.198964	E	95.56	0.659945	B	4.26	0.029420	-1.000000
368	368	V	2	-	0	0	B	17.15	0.105708	B	14.96	0.092209	B	5.98	0.036859	B	5.87	0.036181	-1.000000
369	369	I	2	-	0	0	E	54.54	0.287128	B	5.81	0.030587	E	48.96	0.257752	B	0.00	0.000000	-1.000000
370	370	L	2	-	0	0	B	0.00	0.000000	B	0.00	0.000000	B	0.00	0.000000	B	0.00	0.000000	-1.000000
371	371	T	2	-	0	0	E	31.20	0.210725	B	24.96	0.168580	E	20.97	0.141632	E	14.53	0.098136	-1.000000
372	372	D	2	-	0	0	B	8.28	0.053292	B	8.28	0.053292	B	3.23	0.020789	B	3.23	0.020789	-1.000000
373	373	K	2	-	0	0	E	136.61	0.658393	E	136.61	0.658393	E	145.77	0.702540	E	145.77	0.702540	-1.000000
374	374	N	2	-	0	0	E	136.77	0.809913	E	136.77	0.809913	E	159.00	0.941553	E	159.00	0.941553	-1.000000
375	375	G	2	-	0	0	E	52.74	0.628531	E	45.62	0.543678	E	57.71	0.687761	E	44.12	0.525801	-1.000000
376	376	V	2	-	0	0	E	71.93	0.443356	E	71.93	0.443356	E	76.80	0.473373	E	76.80	0.473373	-1.000000
377	377	V	2	-	0	0	E	60.69	0.374075	B	27.45	0.169194	E	54.86	0.338141	E	18.52	0.114152	-1.000000
378	378	K	2	-	0	0	E	47.75	0.230132	E	47.75	0.230132	E	41.39	0.199479	E	41.39	0.199479	-1.000000
379	379	A	2	-	0	0	B	0.07	0.000601	B	0.07	0.000601	B	0.00	0.000000	B	0.00	0.000000	-1.000000
380	380	D	2	-	0	0	E	33.50	0.215614	B	0.00	0.000000	E	28.35	0.182468	B	0.00	0.000000	-1.000000
381	381	I	2	-	0	0	E	41.63	0.219163	B	27.19	0.143143	E	23.44	0.123401	B	9.43	0.049645	-1.000000
382	382	P	2	-	0	0	B	23.15	0.159876	B	4.19	0.028936	E	8.05	0.055594	B	0.04	0.000276	-1.000000
383	383	F	2	-	0	0	E	194.08	0.869184	B	10.20	0.045681	E	218.34	0.977832	B	0.51	0.002284	-1.000000
384	384	R	2	-	0	0	E	201.47	0.808272	B	37.17	0.149121	E	221.06	0.886865	B	3.46	0.013881	-1.000000
385	385	R	2	-	0	0	E	158.00	0.633876	B	23.49	0.094239	E	166.40	0.667576	B	7.69	0.030851	-1.000000
386	386	A	2	-	0	0	E	105.21	0.903866	E	63.11	0.542182	E	120.36	1.000000	E	12.17	0.104553	-1.000000
387	387	E	2	-	0	0	E	159.01	0.849594	E	132.53	0.708111	E	170.17	0.909222	E	58.19	0.310910	-1.000000
388	388	S	2	-	0	0	E	36.51	0.290500	E	26.75	0.212842	E	28.12	0.223743	E	12.41	0.098743	-1.000000
389	389	K	2	-	0	0	E	162.49	0.783122	E	152.99	0.737337	E	163.50	0.787990	E	135.09	0.651068	-1.000000
390	390	Y	2	-	0	0	E	107.91	0.452833	E	85.24	0.357700	E	105.38	0.442216	E	80.69	0.338607	-1.000000
391	391	S	2	-	0	0	B	19.14	0.152292	B	12.14	0.096595	E	13.10	0.104233	B	2.96	0.023552	-1.000000
392	392	F	2	-	0	0	B	4.42	0.019795	B	4.00	0.017914	B	0.00	0.000000	B	0.00	0.000000	-1.000000
393	393	E	2	-	0	0	E	93.35	0.498771	B	22.96	0.122676	E	93.34	0.498718	E	9.58	0.051186	-1.000000
394	394	Q	2	-	0	0	E	136.39	0.720992	B	33.96	0.179521	E	147.89	0.781784	E	14.57	0.077021	-1.000000
395	395	Q	2	-	0	0	E	54.42	0.287678	E	54.42	0.287678	E	39.91	0.210974	E	39.91	0.210974	-1.000000
396	396	G	2	-	0	0	E	32.54	0.387796	E	32.54	0.387796	E	27.83	0.331665	E	27.83	0.331665	-1.000000
397	397	V	2	-	0	0	B	13.92	0.085799	B	13.92	0.085799	B	2.47	0.015224	B	2.47	0.015224	-1.000000
398	398	T	2	-	0	0	E	35.40	0.239092	E	35.40	0.239092	E	28.61	0.193232	E	28.61	0.193232	-1.000000
399	399	V	2	-	0	0	B	0.00	0.000000	B	0.00	0.000000	B	0.00	0.000000	B	0.00	0.000000	-1.000000
400	400	S	2	-	0	0	B	8.55	0.068030	B	8.55	0.068030	B	4.17	0.033180	B	4.17	0.033180	-1.000000
401	401	F	2	-	0	0	B	0.48	0.002150	B	0.48	0.002150	B	0.00	0.000000	B	0.00	0.000000	-1.000000
402	402	Y	2	-	0	0	B	37.07	0.155560	B	37.07	0.155560	E	24.82	0.104154	E	24.82	0.104154	-1.000000
403	403	G	2	-	0	0	B	2.59	0.030866	B	2.59	0.030866	B	0.00	0.000000	B	0.00	0.000000	-1.000000
404	404	G	2	-	0	0	B	2.93	0.034918	B	0.04	0.000477	B	0.00	0.000000	B	0.00	0.000000	-1.000000
405	405	E	2	-	0	0	E	147.32	0.787134	E	78.14	0.417504	E	159.18	0.850502	E	78.14	0.417504	-1.000000
406	406	L	2	-	0	0	E	105.55	0.533108	E	61.26	0.309410	E	99.55	0.502803	E	38.28	0.193343	-1.000000
407	407	N	2	-	0	0	B	25.43	0.150589	B	25.43	0.150589	E	17.48	0.103512	E	17.48	0.103512	-1.000000
408	408	G	2	-	0	0	E	62.07	0.739721	E	62.07	0.739721	E	52.65	0.627458	E	52.65	0.627458	-1.000000
409	409	Q	2	-	0	0	E	105.26	0.556431	E	105.26	0.556431	E	114.54	0.605487	E	112.44	0.594386	-1.000000
410	410	T	2	-	0	0	E	91.80	0.620019	E	91.80	0.620019	E	97.25	0.656828	E	97.25	0.656828	-1.000000
411	411	F	2	-	0	0	E	53.53	0.239733	E	53.53	0.239733	E	48.44	0.216938	E	48.44	0.216938	-1.000000
412	412	T	2	-	0	0	E	106.53	0.719506	E	106.53	0.719506	E	110.34	0.745238	E	110.34	0.745238	-1.000000
413	413	D	2	-	0	0	E	83.67	0.538521	E	83.67	0.538521	E	91.15	0.586664	E	85.02	0.547210	-1.000000
414	414	P	2	-	0	0	E	54.79	0.378384	E	49.76	0.343646	E	45.67	0.315401	E	28.43	0.196340	-1.000000
415	415	P	2	-	0	0	E	93.15	0.643301	E	60.47	0.417610	E	101.17	0.698688	E	23.73	0.163881	-1.000000
416	416	T	2	-	0	0	E	45.15	0.304944	E	45.15	0.304944	E	42.00	0.283669	E	41.82	0.282453	-1.000000
417	417	V	2	-	0	0	B	1.38	0.008506	B	1.38	0.008506	B	0.00	0.000000	B	0.00	0.000000	-1.000000
418	418	K	2	-	0	0	B	39.47	0.190226	B	11.21	0.054027	E	22.03	0.106174	B	2.95	0.014218	-1.000000
419	419	S	2	-	0	0	E	41.81	0.332670	E	37.57	0.298934	E	35.89	0.285567	E	20.47	0.162874	-1.000000
420	420	Y	2	-	0	0	B	45.29	0.190055	B	45.29	0.190055	E	40.50	0.169954	E	40.50	0.169954	-1.000000
421	421	A	2	-	0	0	B	0.00	0.000000	B	0.00	0.000000	B	0.00	0.000000	B	0.00	0.000000	-1.000000
422	422	R	2	-	0	0	E	119.04	0.477574	E	52.50	0.210623	E	114.39	0.458918	E	25.15	0.100899	-1.000000
423	423	K	2	-	0	0	E	104.35	0.502916	E	47.34	0.228156	E	97.10	0.467974	E	23.23	0.111957	-1.000000
424	424	A	2	-	0	0	B	4.40	0.037801	B	4.40	0.037801	B	0.37	0.003179	B	0.37	0.003179	-1.000000
425	425	I	2	-	0	0	B	3.66	0.019268	B	3.66	0.019268	B	0.19	0.001000	B	0.19	0.001000	-1.000000
426	426	F	2	-	0	0	E	51.43	0.230328	B	16.23	0.072686	E	36.17	0.161987	B	5.95	0.026647	-1.000000
427	427	G	2	-	0	0	B	10.46	0.124657	B	10.46	0.124657	B	2.73	0.032535	B	2.73	0.032535	-1.000000
428	428	E	2	-	0	0	B	8.50	0.045416	B	8.50	0.045416	B	0.03	0.000160	B	0.03	0.000160	-1.000000
429	429	I	2	-	0	0	B	14.02	0.073809	B	14.02	0.073809	B	3.67	0.019321	B	3.46	0.018215	-1.000000
430	430	F	2	-	0	0	B	22.30	0.099870	B	18.98	0.085002	E	12.35	0.055309	B	10.08	0.045143	-1.000000
431	431	E	2	-	0	0	E	105.04	0.561231	E	105.04	0.561231	E	111.12	0.593717	E	111.12	0.593717	-1.000000
432	432	F	2	-	0	0	E	45.40	0.203323	B	25.61	0.114694	E	33.65	0.150701	E	17.86	0.079986	-1.000000
433	433	D	2	-	0	0	E	57.96	0.373045	E	57.96	0.373045	E	56.65	0.364614	E	56.65	0.364614	-1.000000
434	434	T	2	-	0	0	E	55.17	0.372619	B	29.13	0.196745	E	50.87	0.343577	E	12.00	0.081048	-1.000000
435	435	E	2	-	0	0	E	150.59	0.804606	E	137.84	0.736482	E	168.70	0.901368	E	138.75	0.741344	-1.000000
436	436	T	2	-	0	0	E	84.64	0.571660	E	84.64	0.571660	E	94.91	0.641024	E	94.91	0.641024	-1.000000
437	437	L	2	-	0	0	E	77.95	0.393707	E	77.95	0.393707	E	70.80	0.357594	E	70.80	0.357594	-1.000000
438	438	N	2	-	0	0	E	107.67	0.637591	E	83.36	0.493634	E	115.94	0.686564	E	77.52	0.459051	-1.000000
439	439	S	2	-	0	0	B	8.51	0.067712	B	3.78	0.030076	B	6.23	0.049570	B	0.05	0.000398	-1.000000
440	440	D	2	-	0	0	E	93.79	0.603656	B	17.97	0.115659	E	98.20	0.632040	B	4.58	0.029478	-1.000000
441	441	G	2	-	0	0	E	57.14	0.680968	B	1.82	0.021690	E	52.93	0.630795	B	0.00	0.000000	-1.000000
442	442	I	2	-	0	0	E	78.73	0.414477	B	2.82	0.014846	E	80.38	0.423164	B	0.00	0.000000	-1.000000
443	443	F	2	-	0	0	B	38.71	0.173362	B	16.39	0.073402	B	9.38	0.042008	B	0.29	0.001299	-1.000000
444	444	R	2	-	0	0	B	16.27	0.065273	B	6.33	0.025395	B	6.84	0.027441	B	0.00	0.000000	-1.000000
445	445	T	2	-	0	0	B	17.39	0.117452	B	4.90	0.033095	E	8.91	0.060178	B	0.00	0.000000	-1.000000
446	446	S	2	-	0	0	B	0.14	0.001114	B	0.14	0.001114	B	0.00	0.000000	B	0.00	0.000000	-1.000000
447	447	P	2	-	0	0	B	8.32	0.057459	B	8.32	0.057459	B	0.62	0.004282	B	0.62	0.004282	-1.000000
448	448	R	2	-	0	0	B	2.54	0.010190	B	1.29	0.005175	B	0.02	0.000080	B	0.00	0.000000	-1.000000
449	449	G	2	-	0	0	B	9.64	0.114885	B	0.44	0.005244	B	4.12	0.049100	B	0.00	0.000000	-1.000000
450	450	W	2	-	0	0	E	86.27	0.325032	E	79.03	0.297755	E	60.02	0.226132	E	58.79	0.221498	-1.000000
451	451	F	2	-	0	0	B	13.02	0.058310	B	13.02	0.058310	B	5.64	0.025259	B	5.64	0.025259	-1.000000
452	452	T	2	-	0	0	B	23.16	0.156423	B	7.72	0.052141	E	19.32	0.130488	B	4.37	0.029515	-1.000000
453	453	F	2	-	0	0	E	125.04	0.559989	B	40.90	0.183170	E	121.10	0.542344	E	26.14	0.117067	-1.000000
454	454	A	2	-	0	0	E	39.31	0.337715	E	39.31	0.337715	E	28.94	0.248625	E	28.94	0.248625	-1.000000
455	455	H	H	-	1	0	E	60.73	0.305929	E	60.73	0.305929	E	54.68	0.275452	E	54.68	0.275452	165.916000
456	456	A	H	-	0	0	E	30.89	0.265378	B	9.05	0.077749	E	27.33	0.234794	B	3.53	0.030326	165.916000
457	457	V	H	-	0	0	E	61.38	0.378328	B	16.76	0.103304	E	52.63	0.324396	E	10.51	0.064781	165.916000
458	458	F	H	-	0	0	E	112.07	0.501903	E	112.07	0.501903	E	115.06	0.515294	E	115.06	0.515294	165.916000
459	459	A	H	-	3	0	B	0.95	0.008162	B	0.95	0.008162	B	0.00	0.000000	B	0.00	0.000000	165.916000
460	460	L	H	-	0	0	E	113.05	0.570988	B	6.77	0.034194	E	116.03	0.586040	B	0.88	0.004445	165.916000
461	461	L	H	-	0	0	E	110.46	0.557907	E	75.18	0.379716	E	108.98	0.550432	E	66.31	0.334916	165.916000
462	462	F	H	-	2	0	E	95.29	0.426754	E	95.29	0.426754	E	88.63	0.396928	E	88.63	0.396928	165.916000
463	463	F	H	-	0	0	E	95.92	0.429576	B	42.39	0.189843	E	101.73	0.455596	E	25.08	0.112320	165.916000
464	464	F	H	-	0	0	E	143.78	0.643916	E	74.93	0.335573	E	145.86	0.653231	E	69.97	0.313359	165.916000
465	465	G	H	-	1	0	E	16.98	0.202360	E	16.98	0.202360	E	11.88	0.141580	E	11.88	0.141580	165.916000
466	466	H	H	-	3	0	E	62.43	0.314493	E	62.43	0.314493	E	61.32	0.308901	E	61.32	0.308901	165.916000
467	467	I	H	-	0	0	E	85.19	0.448486	B	13.98	0.073598	E	81.30	0.428007	B	5.81	0.030587	165.916000
468	468	W	H	-	0	0	E	129.01	0.486060	E	70.84	0.266898	E	124.23	0.468051	E	55.55	0.209291	165.916000
469	469	H	H	-	2	0	E	44.41	0.223717	E	44.41	0.223717	E	44.59	0.224623	E	44.59	0.224623	165.916000
470	470	G	1	-	0	0	B	13.83	0.164819	B	13.83	0.164819	E	7.48	0.089143	E	7.48	0.089143	-1.000000
471	471	A	1	-	0	0	E	50.05	0.429983	B	7.62	0.065464	E	42.79	0.367612	B	1.66	0.014261	-1.000000
472	472	R	1	-	0	0	E	63.80	0.255958	E	61.34	0.246088	E	36.14	0.144989	E	26.73	0.107237	-1.000000
473	473	T	1	-	0	0	B	2.38	0.016075	B	2.38	0.016075	B	0.00	0.000000	B	0.00	0.000000	-1.000000
474	474	L	1	-	0	0	E	97.15	0.490681	E	80.49	0.406536	E	90.31	0.456134	E	61.07	0.308450	-1.000000
475	475	F	1	-	0	0	E	100.46	0.449908	B	9.22	0.041292	E	103.10	0.461731	B	1.37	0.006136	-1.000000
476	476	R	1	-	0	0	E	126.69	0.508264	E	113.28	0.454465	E	111.45	0.447123	E	91.25	0.366084	-1.000000
477	477	D	1	-	0	0	E	117.40	0.755616	E	95.47	0.614469	E	130.26	0.838386	E	98.11	0.631460	-1.000000
478	478	V	1	-	0	0	E	86.15	0.531003	B	4.09	0.025210	E	92.32	0.569034	B	1.06	0.006534	-1.000000
479	479	F	1	-	0	0	E	83.06	0.371983	B	32.32	0.144745	E	59.45	0.266246	B	2.06	0.009226	-1.000000
480	480	S	1	-	0	0	E	104.97	0.835216	E	28.02	0.222947	E	123.58	0.983291	E	25.15	0.200111	-1.000000
481	481	G	1	-	0	0	E	84.50	1.000000	B	12.35	0.147182	E	102.25	1.000000	E	5.55	0.066142	-1.000000
482	482	I	U	R	0	0	-	-1.00	-1.000000	-	-1.00	-1.000000	-	-1.00	-1.000000	-	-1.00	-1.000000	-1.000000
483	483	D	U	R	0	0	-	-1.00	-1.000000	-	-1.00	-1.000000	-	-1.00	-1.000000	-	-1.00	-1.000000	-1.000000
484	484	P	U	R	0	0	-	-1.00	-1.000000	-	-1.00	-1.000000	-	-1.00	-1.000000	-	-1.00	-1.000000	-1.000000
485	485	E	U	R	0	0	-	-1.00	-1.000000	-	-1.00	-1.000000	-	-1.00	-1.000000	-	-1.00	-1.000000	-1.000000
486	486	L	U	R	0	0	-	-1.00	-1.000000	-	-1.00	-1.000000	-	-1.00	-1.000000	-	-1.00	-1.000000	-1.000000
487	487	S	U	R	0	0	-	-1.00	-1.000000	-	-1.00	-1.000000	-	-1.00	-1.000000	-	-1.00	-1.000000	-1.000000
488	488	P	U	R	0	0	-	-1.00	-1.000000	-	-1.00	-1.000000	-	-1.00	-1.000000	-	-1.00	-1.000000	-1.000000
489	489	E	U	R	0	0	-	-1.00	-1.000000	-	-1.00	-1.000000	-	-1.00	-1.000000	-	-1.00	-1.000000	-1.000000
490	490	Q	U	R	0	0	-	-1.00	-1.000000	-	-1.00	-1.000000	-	-1.00	-1.000000	-	-1.00	-1.000000	-1.000000
491	491	V	U	R	0	0	-	-1.00	-1.000000	-	-1.00	-1.000000	-	-1.00	-1.000000	-	-1.00	-1.000000	-1.000000
492	492	E	U	R	0	0	-	-1.00	-1.000000	-	-1.00	-1.000000	-	-1.00	-1.000000	-	-1.00	-1.000000	-1.000000
493	493	W	U	R	0	0	-	-1.00	-1.000000	-	-1.00	-1.000000	-	-1.00	-1.000000	-	-1.00	-1.000000	-1.000000
494	494	G	U	R	0	0	-	-1.00	-1.000000	-	-1.00	-1.000000	-	-1.00	-1.000000	-	-1.00	-1.000000	-1.000000
495	495	F	U	R	0	0	-	-1.00	-1.000000	-	-1.00	-1.000000	-	-1.00	-1.000000	-	-1.00	-1.000000	-1.000000
496	496	Y	U	R	0	0	-	-1.00	-1.000000	-	-1.00	-1.000000	-	-1.00	-1.000000	-	-1.00	-1.000000	-1.000000
497	497	Q	U	R	0	0	-	-1.00	-1.000000	-	-1.00	-1.000000	-	-1.00	-1.000000	-	-1.00	-1.000000	-1.000000
498	498	K	U	R	0	0	-	-1.00	-1.000000	-	-1.00	-1.000000	-	-1.00	-1.000000	-	-1.00	-1.000000	-1.000000
499	499	V	U	R	0	0	-	-1.00	-1.000000	-	-1.00	-1.000000	-	-1.00	-1.000000	-	-1.00	-1.000000	-1.000000
500	500	G	U	R	0	0	-	-1.00	-1.000000	-	-1.00	-1.000000	-	-1.00	-1.000000	-	-1.00	-1.000000	-1.000000
501	501	D	U	R	0	0	-	-1.00	-1.000000	-	-1.00	-1.000000	-	-1.00	-1.000000	-	-1.00	-1.000000	-1.000000
502	502	V	U	R	0	0	-	-1.00	-1.000000	-	-1.00	-1.000000	-	-1.00	-1.000000	-	-1.00	-1.000000	-1.000000
503	503	T	U	R	0	0	-	-1.00	-1.000000	-	-1.00	-1.000000	-	-1.00	-1.000000	-	-1.00	-1.000000	-1.000000
504	504	T	U	R	0	0	-	-1.00	-1.000000	-	-1.00	-1.000000	-	-1.00	-1.000000	-	-1.00	-1.000000	-1.000000
505	505	R	U	R	0	0	-	-1.00	-1.000000	-	-1.00	-1.000000	-	-1.00	-1.000000	-	-1.00	-1.000000	-1.000000
506	506	R	U	R	0	0	-	-1.00	-1.000000	-	-1.00	-1.000000	-	-1.00	-1.000000	-	-1.00	-1.000000	-1.000000
507	507	K	U	R	0	0	-	-1.00	-1.000000	-	-1.00	-1.000000	-	-1.00	-1.000000	-	-1.00	-1.000000	-1.000000
508	508	E	U	R	0	0	-	-1.00	-1.000000	-	-1.00	-1.000000	-	-1.00	-1.000000	-	-1.00	-1.000000	-1.000000
509	509	A	U	R	0	0	-	-1.00	-1.000000	-	-1.00	-1.000000	-	-1.00	-1.000000	-	-1.00	-1.000000	-1.000000
510	510	V	U	R	0	0	-	-1.00	-1.000000	-	-1.00	-1.000000	-	-1.00	-1.000000	-	-1.00	-1.000000	-1.000000
