# Supplementary material for: Lipid exposure prediction enhances the inference of rotational angles of transmembrane helices
Source: BMC Bioinformatics. 2013 Oct 11;14:304. doi: 10.1186/1471-2105-14-304 (PMC3854514; doi:10.1186/1471-2105-14-304)
Supplement: Additional file 7: Dataset S3 — The representative 110 multi-spanning protein chains used in this work. [file 1471-2105-14-304-S7.zip › S_Dataset_3_experiment/TMexpoDataset/1s5lC.profile]

SeqIndex	PDBIndex	AA	Topo	MissingData	IntraChainCTNum	InterChainCTNum	Class14_Chain	ASA14_Chain	RSA14_Chain	Class14_Complete	ASA14_Complete	RSA14_Complete	Class20_Chain	ASA20_Chain	RSA20_Chain	Class20_Complete	ASA20_Complete	RSA20_Complete	RotationalAngleChain360MGC
1	1	M	U	R	0	0	-	-1.00	-1.000000	-	-1.00	-1.000000	-	-1.00	-1.000000	-	-1.00	-1.000000	-1.000000
2	2	K	U	R	0	0	-	-1.00	-1.000000	-	-1.00	-1.000000	-	-1.00	-1.000000	-	-1.00	-1.000000	-1.000000
3	3	T	U	R	0	0	-	-1.00	-1.000000	-	-1.00	-1.000000	-	-1.00	-1.000000	-	-1.00	-1.000000	-1.000000
4	4	L	U	R	0	0	-	-1.00	-1.000000	-	-1.00	-1.000000	-	-1.00	-1.000000	-	-1.00	-1.000000	-1.000000
5	5	S	U	R	0	0	-	-1.00	-1.000000	-	-1.00	-1.000000	-	-1.00	-1.000000	-	-1.00	-1.000000	-1.000000
6	6	S	U	R	0	0	-	-1.00	-1.000000	-	-1.00	-1.000000	-	-1.00	-1.000000	-	-1.00	-1.000000	-1.000000
7	7	Q	U	R	0	0	-	-1.00	-1.000000	-	-1.00	-1.000000	-	-1.00	-1.000000	-	-1.00	-1.000000	-1.000000
8	8	K	U	R	0	0	-	-1.00	-1.000000	-	-1.00	-1.000000	-	-1.00	-1.000000	-	-1.00	-1.000000	-1.000000
9	9	R	U	R	0	0	-	-1.00	-1.000000	-	-1.00	-1.000000	-	-1.00	-1.000000	-	-1.00	-1.000000	-1.000000
10	10	Y	U	R	0	0	-	-1.00	-1.000000	-	-1.00	-1.000000	-	-1.00	-1.000000	-	-1.00	-1.000000	-1.000000
11	11	S	U	R	0	0	-	-1.00	-1.000000	-	-1.00	-1.000000	-	-1.00	-1.000000	-	-1.00	-1.000000	-1.000000
12	12	P	U	R	0	0	-	-1.00	-1.000000	-	-1.00	-1.000000	-	-1.00	-1.000000	-	-1.00	-1.000000	-1.000000
13	13	V	U	R	0	0	-	-1.00	-1.000000	-	-1.00	-1.000000	-	-1.00	-1.000000	-	-1.00	-1.000000	-1.000000
14	14	V	U	R	0	0	-	-1.00	-1.000000	-	-1.00	-1.000000	-	-1.00	-1.000000	-	-1.00	-1.000000	-1.000000
15	15	T	U	R	0	0	-	-1.00	-1.000000	-	-1.00	-1.000000	-	-1.00	-1.000000	-	-1.00	-1.000000	-1.000000
16	16	L	U	R	0	0	-	-1.00	-1.000000	-	-1.00	-1.000000	-	-1.00	-1.000000	-	-1.00	-1.000000	-1.000000
17	17	S	U	R	0	0	-	-1.00	-1.000000	-	-1.00	-1.000000	-	-1.00	-1.000000	-	-1.00	-1.000000	-1.000000
18	18	S	U	R	0	0	-	-1.00	-1.000000	-	-1.00	-1.000000	-	-1.00	-1.000000	-	-1.00	-1.000000	-1.000000
19	19	N	U	R	0	0	-	-1.00	-1.000000	-	-1.00	-1.000000	-	-1.00	-1.000000	-	-1.00	-1.000000	-1.000000
20	20	S	U	R	0	0	-	-1.00	-1.000000	-	-1.00	-1.000000	-	-1.00	-1.000000	-	-1.00	-1.000000	-1.000000
21	21	I	U	R	0	0	-	-1.00	-1.000000	-	-1.00	-1.000000	-	-1.00	-1.000000	-	-1.00	-1.000000	-1.000000
22	22	F	U	R	0	0	-	-1.00	-1.000000	-	-1.00	-1.000000	-	-1.00	-1.000000	-	-1.00	-1.000000	-1.000000
23	23	A	U	R	0	0	-	-1.00	-1.000000	-	-1.00	-1.000000	-	-1.00	-1.000000	-	-1.00	-1.000000	-1.000000
24	24	T	U	R	0	0	-	-1.00	-1.000000	-	-1.00	-1.000000	-	-1.00	-1.000000	-	-1.00	-1.000000	-1.000000
25	25	N	U	R	0	0	-	-1.00	-1.000000	-	-1.00	-1.000000	-	-1.00	-1.000000	-	-1.00	-1.000000	-1.000000
26	26	R	U	R	0	0	-	-1.00	-1.000000	-	-1.00	-1.000000	-	-1.00	-1.000000	-	-1.00	-1.000000	-1.000000
27	27	D	U	R	0	0	-	-1.00	-1.000000	-	-1.00	-1.000000	-	-1.00	-1.000000	-	-1.00	-1.000000	-1.000000
28	28	Q	U	R	0	0	-	-1.00	-1.000000	-	-1.00	-1.000000	-	-1.00	-1.000000	-	-1.00	-1.000000	-1.000000
29	29	E	U	R	0	0	-	-1.00	-1.000000	-	-1.00	-1.000000	-	-1.00	-1.000000	-	-1.00	-1.000000	-1.000000
30	30	S	U	R	0	0	-	-1.00	-1.000000	-	-1.00	-1.000000	-	-1.00	-1.000000	-	-1.00	-1.000000	-1.000000
31	31	S	U	R	0	0	-	-1.00	-1.000000	-	-1.00	-1.000000	-	-1.00	-1.000000	-	-1.00	-1.000000	-1.000000
32	32	G	U	R	0	0	-	-1.00	-1.000000	-	-1.00	-1.000000	-	-1.00	-1.000000	-	-1.00	-1.000000	-1.000000
33	33	F	U	R	0	0	-	-1.00	-1.000000	-	-1.00	-1.000000	-	-1.00	-1.000000	-	-1.00	-1.000000	-1.000000
34	34	A	U	R	0	0	-	-1.00	-1.000000	-	-1.00	-1.000000	-	-1.00	-1.000000	-	-1.00	-1.000000	-1.000000
35	35	W	U	R	0	0	-	-1.00	-1.000000	-	-1.00	-1.000000	-	-1.00	-1.000000	-	-1.00	-1.000000	-1.000000
36	36	W	1	-	0	0	E	274.08	1.000000	E	184.78	0.696180	E	319.95	1.000000	E	177.92	0.670334	-1.000000
37	37	A	1	-	0	0	E	70.19	0.603007	E	70.19	0.603007	E	76.00	0.652921	E	67.97	0.583935	-1.000000
38	38	G	1	-	0	0	E	21.54	0.256704	E	21.54	0.256704	E	18.99	0.226314	E	4.67	0.055655	-1.000000
39	39	N	1	-	0	0	E	130.28	0.771481	E	130.28	0.771481	E	137.71	0.815479	E	133.12	0.788299	-1.000000
40	40	A	1	-	0	0	E	49.44	0.424742	E	49.44	0.424742	E	45.76	0.393127	E	45.76	0.393127	-1.000000
41	41	R	1	-	0	0	E	172.08	0.690363	E	120.70	0.484233	E	182.72	0.733050	E	103.85	0.416633	-1.000000
42	42	L	1	-	0	0	E	41.30	0.208596	E	41.30	0.208596	E	28.86	0.145765	E	26.78	0.135259	-1.000000
43	43	I	1	-	0	0	E	82.91	0.436483	E	82.91	0.436483	E	61.33	0.322874	E	61.33	0.322874	-1.000000
44	44	N	1	-	0	0	E	91.48	0.541718	E	91.48	0.541718	E	86.90	0.514597	E	86.90	0.514597	-1.000000
45	45	L	1	-	0	0	E	97.22	0.491035	E	97.22	0.491035	E	94.94	0.479519	E	94.94	0.479519	-1.000000
46	46	S	1	-	0	0	E	34.56	0.274984	E	34.56	0.274984	E	13.14	0.104551	E	13.14	0.104551	-1.000000
47	47	G	1	-	0	0	B	2.92	0.034799	B	2.92	0.034799	B	0.00	0.000000	B	0.00	0.000000	-1.000000
48	48	K	1	-	0	0	E	71.81	0.346089	E	71.81	0.346089	E	66.97	0.322763	E	66.97	0.322763	-1.000000
49	49	L	1	-	0	0	B	38.02	0.192030	B	38.02	0.192030	E	20.56	0.103844	E	20.56	0.103844	-1.000000
50	50	L	1	-	0	0	E	82.17	0.415021	E	82.17	0.415021	E	73.93	0.373403	E	73.93	0.373403	-1.000000
51	51	G	1	-	0	0	B	0.14	0.001668	B	0.14	0.001668	B	0.00	0.000000	B	0.00	0.000000	-1.000000
52	52	A	H	-	0	0	E	43.66	0.375086	E	43.66	0.375086	E	28.78	0.247251	E	28.78	0.247251	293.979000
53	53	H	H	-	0	0	E	128.48	0.647222	E	128.48	0.647222	E	120.30	0.606015	E	120.30	0.606015	293.979000
54	54	V	H	-	2	0	E	47.59	0.293331	E	47.59	0.293331	E	41.96	0.258629	E	41.96	0.258629	293.979000
55	55	A	H	-	0	0	E	42.63	0.366237	E	42.63	0.366237	E	34.07	0.292698	E	31.58	0.271306	293.979000
56	56	H	H	-	0	0	E	114.67	0.577654	E	114.67	0.577654	E	121.99	0.614528	E	121.99	0.614528	293.979000
57	57	A	H	-	1	0	E	36.19	0.310911	E	36.19	0.310911	E	34.71	0.298196	E	34.71	0.298196	293.979000
58	58	G	H	-	1	0	B	4.50	0.053629	B	4.50	0.053629	B	0.75	0.008938	B	0.75	0.008938	293.979000
59	59	L	H	-	0	0	E	107.71	0.544017	E	42.80	0.216173	E	114.51	0.578363	E	28.61	0.144502	293.979000
60	60	I	H	-	0	0	E	109.78	0.577942	E	109.78	0.577942	E	115.84	0.609845	E	115.84	0.609845	293.979000
61	61	V	H	-	2	0	B	24.22	0.149285	B	24.22	0.149285	E	20.82	0.128328	E	20.82	0.128328	293.979000
62	62	F	H	-	1	0	E	94.57	0.423530	B	24.06	0.107752	E	98.43	0.440817	E	16.81	0.075283	293.979000
63	63	W	H	-	0	0	E	124.70	0.469821	E	106.07	0.399631	E	118.57	0.446726	E	94.28	0.355211	293.979000
64	64	A	H	-	1	0	B	18.09	0.155412	B	18.09	0.155412	E	10.57	0.090808	E	10.57	0.090808	293.979000
65	65	G	H	-	2	0	B	0.00	0.000000	B	0.00	0.000000	B	0.00	0.000000	B	0.00	0.000000	293.979000
66	66	A	H	-	0	1	E	33.16	0.284880	B	0.00	0.000000	E	26.33	0.226203	B	0.00	0.000000	293.979000
67	67	M	2	-	0	0	E	56.21	0.266967	B	38.89	0.184707	E	49.04	0.232914	E	31.52	0.149703	-1.000000
68	68	T	2	-	0	0	B	1.31	0.008848	B	1.31	0.008848	B	0.00	0.000000	B	0.00	0.000000	-1.000000
69	69	L	2	-	0	0	E	49.50	0.250013	B	23.39	0.118137	E	41.72	0.210718	B	9.15	0.046214	-1.000000
70	70	F	2	-	0	0	E	105.25	0.471360	E	53.16	0.238076	E	109.67	0.491155	E	48.56	0.217475	-1.000000
71	71	E	2	-	0	0	B	8.20	0.043813	B	8.20	0.043813	B	0.19	0.001015	B	0.19	0.001015	-1.000000
72	72	L	2	-	0	0	E	42.90	0.216678	B	4.92	0.024850	E	30.77	0.155412	B	0.07	0.000354	-1.000000
73	73	A	2	-	0	0	E	65.40	0.561856	B	6.69	0.057474	E	74.16	0.637113	B	0.30	0.002577	-1.000000
74	74	H	2	-	0	0	E	126.59	0.637701	E	108.15	0.544809	E	129.58	0.652763	E	103.74	0.522593	-1.000000
75	75	F	2	-	0	0	B	21.17	0.094809	B	3.64	0.016302	B	9.08	0.040665	B	0.00	0.000000	-1.000000
76	76	I	2	-	0	0	E	96.25	0.506712	E	78.03	0.410792	E	105.98	0.557936	E	69.06	0.363569	-1.000000
77	77	P	2	-	0	0	E	92.99	0.642196	E	57.67	0.398273	E	81.83	0.565124	E	41.53	0.286809	-1.000000
78	78	E	2	-	0	0	E	132.01	0.705332	E	40.95	0.218797	E	141.69	0.757053	E	20.24	0.108143	-1.000000
79	79	K	2	-	0	0	E	77.43	0.373175	B	36.65	0.176635	E	75.93	0.365945	E	28.47	0.137211	-1.000000
80	80	P	2	-	0	0	E	46.79	0.323135	E	30.34	0.209530	E	38.25	0.264157	E	19.75	0.136395	-1.000000
81	81	M	2	-	0	0	B	7.08	0.033626	B	7.08	0.033626	B	0.50	0.002375	B	0.50	0.002375	-1.000000
82	82	Y	2	-	0	0	B	10.19	0.042761	B	10.19	0.042761	B	3.47	0.014561	B	3.47	0.014561	-1.000000
83	83	E	2	-	0	0	E	55.04	0.294080	B	26.69	0.142605	E	38.59	0.206187	B	4.82	0.025753	-1.000000
84	84	Q	2	-	0	0	E	60.35	0.319025	E	60.35	0.319025	E	52.83	0.279273	E	52.83	0.279273	-1.000000
85	85	G	2	-	0	0	E	49.62	0.591348	E	49.62	0.591348	E	31.89	0.380050	E	31.89	0.380050	-1.000000
86	86	L	2	-	0	0	B	8.72	0.044043	B	8.72	0.044043	B	1.74	0.008788	B	1.74	0.008788	-1.000000
87	87	I	2	-	0	0	E	57.63	0.303396	E	57.63	0.303396	E	35.13	0.184943	E	35.13	0.184943	-1.000000
88	88	L	2	-	0	0	B	35.20	0.177787	B	35.20	0.177787	E	25.29	0.127734	E	25.29	0.127734	-1.000000
89	89	I	2	-	0	0	B	0.00	0.000000	B	0.00	0.000000	B	0.00	0.000000	B	0.00	0.000000	-1.000000
90	90	P	2	-	0	0	B	0.81	0.005594	B	0.81	0.005594	B	0.00	0.000000	B	0.00	0.000000	-1.000000
91	91	H	2	-	0	0	E	77.27	0.389250	E	77.27	0.389250	E	68.45	0.344819	E	68.45	0.344819	-1.000000
92	92	I	2	-	0	0	B	16.11	0.084812	B	16.11	0.084812	B	7.74	0.040748	B	7.74	0.040748	-1.000000
93	93	A	2	-	0	0	B	0.00	0.000000	B	0.00	0.000000	B	0.00	0.000000	B	0.00	0.000000	-1.000000
94	94	T	2	-	0	0	B	17.82	0.120357	B	17.82	0.120357	B	3.19	0.021545	B	3.19	0.021545	-1.000000
95	95	L	2	-	0	0	E	61.09	0.308551	E	61.09	0.308551	E	54.56	0.275569	E	54.56	0.275569	-1.000000
96	96	G	2	-	0	0	B	4.36	0.051960	B	4.36	0.051960	B	1.02	0.012156	B	1.02	0.012156	-1.000000
97	97	W	2	-	0	0	E	107.90	0.406526	E	107.90	0.406526	E	96.10	0.362068	E	96.10	0.362068	-1.000000
98	98	G	2	-	0	0	B	5.68	0.067692	B	5.68	0.067692	B	3.17	0.037779	B	3.17	0.037779	-1.000000
99	99	V	2	-	0	0	B	21.23	0.130856	B	21.23	0.130856	E	16.81	0.103612	E	16.81	0.103612	-1.000000
100	100	G	2	-	0	0	B	13.96	0.166369	B	13.96	0.166369	E	9.37	0.111667	E	9.37	0.111667	-1.000000
101	101	P	2	-	0	0	E	85.38	0.589641	E	85.38	0.589641	E	91.13	0.629351	E	91.13	0.629351	-1.000000
102	102	G	2	-	0	0	E	36.91	0.439876	E	36.91	0.439876	E	19.29	0.229889	E	19.29	0.229889	-1.000000
103	103	G	2	-	0	0	E	24.89	0.296627	E	24.89	0.296627	E	17.48	0.208318	E	15.31	0.182457	-1.000000
104	104	E	2	-	0	0	B	21.54	0.115089	B	21.54	0.115089	E	9.99	0.053377	E	9.99	0.053377	-1.000000
105	105	V	2	-	0	0	B	20.36	0.125493	B	20.36	0.125493	B	6.70	0.041297	B	6.56	0.040434	-1.000000
106	106	V	2	-	0	0	E	130.68	0.805473	E	130.68	0.805473	E	141.08	0.869576	E	141.08	0.869576	-1.000000
107	107	D	2	-	0	0	E	77.29	0.497458	E	77.29	0.497458	E	83.68	0.538585	E	83.68	0.538585	-1.000000
108	108	T	2	-	0	0	E	87.86	0.593408	E	44.13	0.298055	E	74.80	0.505201	E	29.67	0.200392	-1.000000
109	109	F	2	-	0	0	E	126.53	0.566662	E	114.02	0.510636	E	138.61	0.620762	E	100.28	0.449102	-1.000000
110	110	P	2	-	0	0	B	19.26	0.133011	B	19.26	0.133011	E	13.38	0.092403	E	13.38	0.092403	-1.000000
111	111	F	2	-	0	0	B	0.41	0.001836	B	0.41	0.001836	B	0.00	0.000000	B	0.00	0.000000	-1.000000
112	112	F	2	-	0	0	E	97.08	0.434771	B	34.27	0.153478	E	103.36	0.462896	E	12.73	0.057011	-1.000000
113	113	V	2	-	0	0	E	69.37	0.427576	E	69.37	0.427576	E	63.37	0.390594	E	63.37	0.390594	-1.000000
114	114	V	2	-	0	0	E	35.28	0.217456	E	35.28	0.217456	E	24.70	0.152244	E	24.70	0.152244	-1.000000
115	115	G	2	-	0	0	B	0.00	0.000000	B	0.00	0.000000	B	0.00	0.000000	B	0.00	0.000000	-1.000000
116	116	V	2	-	0	0	E	51.09	0.314904	E	51.09	0.314904	E	46.91	0.289140	E	38.17	0.235269	-1.000000
117	117	V	H	-	0	0	E	74.44	0.458826	E	74.44	0.458826	E	77.24	0.476085	E	77.24	0.476085	262.043000
118	118	H	H	-	3	0	E	66.22	0.333585	E	66.22	0.333585	E	69.89	0.352073	E	69.89	0.352073	262.043000
119	119	L	H	-	1	0	E	57.70	0.291429	E	43.26	0.218496	E	55.40	0.279812	E	38.12	0.192535	262.043000
120	120	I	H	-	0	0	E	97.69	0.514293	E	53.57	0.282022	E	103.72	0.546038	E	31.83	0.167570	262.043000
121	121	S	H	-	1	0	E	31.04	0.246976	E	31.04	0.246976	E	27.82	0.221356	E	27.82	0.221356	262.043000
122	122	S	H	-	2	0	B	16.65	0.132479	B	16.65	0.132479	E	11.81	0.093969	E	11.81	0.093969	262.043000
123	123	A	H	-	0	0	E	61.86	0.531443	E	27.84	0.239175	E	64.84	0.557045	E	16.08	0.138144	262.043000
124	124	V	H	-	0	0	E	99.07	0.610639	E	98.92	0.609714	E	102.55	0.632088	E	100.41	0.618898	262.043000
125	125	L	H	-	2	0	E	54.51	0.275317	E	54.51	0.275317	E	53.56	0.270519	E	53.56	0.270519	262.043000
126	126	G	H	-	0	0	E	24.06	0.286736	E	24.06	0.286736	E	20.19	0.240615	E	20.19	0.240615	262.043000
127	127	F	H	-	0	0	E	165.29	0.740248	E	87.00	0.389628	E	184.38	0.825742	E	57.55	0.257737	262.043000
128	128	G	H	-	0	0	E	20.77	0.247527	E	20.77	0.247527	E	16.81	0.200334	E	16.81	0.200334	262.043000
129	129	G	H	-	1	0	B	0.05	0.000596	B	0.05	0.000596	B	0.00	0.000000	B	0.00	0.000000	262.043000
130	130	V	H	-	0	0	E	78.84	0.485947	E	49.35	0.304179	E	79.05	0.487241	E	38.74	0.238782	262.043000
131	131	Y	1	-	0	0	E	98.67	0.414058	E	82.09	0.344482	E	87.15	0.365715	E	75.46	0.316660	-1.000000
132	132	H	1	-	0	0	E	70.48	0.355045	E	70.48	0.355045	E	64.93	0.327087	E	64.93	0.327087	-1.000000
133	133	A	1	-	0	0	E	25.44	0.218557	E	25.44	0.218557	E	19.08	0.163918	E	19.08	0.163918	-1.000000
134	134	I	1	-	0	0	E	132.05	0.695183	E	88.28	0.464754	E	142.25	0.748881	E	81.35	0.428271	-1.000000
135	135	R	1	-	0	0	E	199.13	0.798885	E	152.07	0.610086	E	228.84	0.918078	E	154.34	0.619193	-1.000000
136	136	G	1	-	0	0	E	36.07	0.429865	E	36.07	0.429865	E	22.10	0.263377	E	22.10	0.263377	-1.000000
137	137	P	1	-	0	0	E	90.70	0.626381	E	90.70	0.626381	E	86.82	0.599586	E	86.82	0.599586	-1.000000
138	138	E	1	-	0	0	E	61.24	0.327207	E	61.24	0.327207	E	25.32	0.135285	E	25.32	0.135285	-1.000000
139	139	T	1	-	0	0	E	59.38	0.401054	E	59.38	0.401054	E	49.72	0.335810	E	49.72	0.335810	-1.000000
140	140	L	1	-	0	0	E	164.39	0.830294	E	164.39	0.830294	E	184.46	0.931663	E	184.46	0.931663	-1.000000
141	141	E	1	-	0	0	E	112.60	0.601624	E	112.60	0.601624	E	125.67	0.671458	E	125.67	0.671458	-1.000000
142	142	E	1	-	0	0	E	161.30	0.861829	E	161.30	0.861829	E	186.65	0.997275	E	186.65	0.997275	-1.000000
143	143	Y	1	-	0	0	E	191.88	0.805204	E	191.88	0.805204	E	209.65	0.879773	E	209.65	0.879773	-1.000000
144	144	S	1	-	0	0	E	26.11	0.207750	E	26.11	0.207750	E	17.71	0.140913	E	17.71	0.140913	-1.000000
145	145	S	1	-	0	0	B	24.35	0.193746	B	24.35	0.193746	E	15.48	0.123170	E	15.48	0.123170	-1.000000
146	146	F	1	-	0	0	E	176.45	0.790228	E	176.45	0.790228	E	177.52	0.795020	E	177.52	0.795020	-1.000000
147	147	F	1	-	0	0	E	175.59	0.786376	E	175.59	0.786376	E	167.13	0.748489	E	167.13	0.748489	-1.000000
148	148	G	1	-	0	0	E	26.51	0.315934	E	26.51	0.315934	E	19.82	0.236205	E	19.82	0.236205	-1.000000
149	149	Y	1	-	0	0	E	103.90	0.436005	E	103.90	0.436005	E	96.44	0.404700	E	96.44	0.404700	-1.000000
150	150	D	1	-	0	0	E	48.61	0.312866	E	48.61	0.312866	E	30.84	0.198494	E	30.84	0.198494	-1.000000
151	151	W	1	-	0	0	E	86.62	0.326351	E	86.62	0.326351	E	45.98	0.173235	E	45.98	0.173235	-1.000000
152	152	K	1	-	0	0	E	161.16	0.776712	E	161.16	0.776712	E	174.07	0.838932	E	174.07	0.838932	-1.000000
153	153	D	1	-	0	0	E	32.73	0.210658	E	32.73	0.210658	E	28.84	0.185621	E	28.84	0.185621	-1.000000
154	154	K	1	-	0	0	E	54.42	0.262278	E	54.42	0.262278	E	51.05	0.246036	E	51.05	0.246036	-1.000000
155	155	N	1	-	0	0	E	70.83	0.419435	E	70.83	0.419435	E	71.52	0.423521	E	71.52	0.423521	-1.000000
156	156	K	1	-	0	0	E	67.21	0.323919	E	67.21	0.323919	E	49.48	0.238469	E	49.48	0.238469	-1.000000
157	157	M	1	-	0	0	B	30.75	0.146046	B	30.75	0.146046	E	15.42	0.073237	E	15.42	0.073237	-1.000000
158	158	T	H	-	1	0	B	13.14	0.088748	B	13.14	0.088748	B	3.85	0.026003	B	3.85	0.026003	72.311000
159	159	T	H	-	1	0	B	25.54	0.172498	B	25.54	0.172498	E	15.35	0.103674	E	15.35	0.103674	72.311000
160	160	I	H	-	0	0	E	59.45	0.312977	E	59.45	0.312977	E	44.21	0.232745	E	44.21	0.232745	72.311000
161	161	L	H	-	0	0	E	91.50	0.462145	E	91.50	0.462145	E	95.26	0.481135	E	95.26	0.481135	72.311000
162	162	G	H	-	1	0	B	0.00	0.000000	B	0.00	0.000000	B	0.00	0.000000	B	0.00	0.000000	72.311000
163	163	F	H	-	0	0	E	90.74	0.406377	E	90.74	0.406377	E	71.78	0.321465	E	71.78	0.321465	72.311000
164	164	H	H	-	0	0	E	124.05	0.624906	E	124.05	0.624906	E	131.88	0.664349	E	131.88	0.664349	72.311000
165	165	L	H	-	2	0	E	40.64	0.205263	E	40.64	0.205263	E	36.00	0.181827	E	36.00	0.181827	72.311000
166	166	I	H	-	0	0	E	51.00	0.268492	E	51.00	0.268492	E	46.85	0.246644	E	46.85	0.246644	72.311000
167	167	V	H	-	0	0	E	85.46	0.526750	E	85.46	0.526750	E	88.85	0.547645	E	88.85	0.547645	72.311000
168	168	L	H	-	0	0	E	109.18	0.551442	E	109.18	0.551442	E	114.81	0.579878	E	114.81	0.579878	72.311000
169	169	G	H	-	3	0	B	0.00	0.000000	B	0.00	0.000000	B	0.00	0.000000	B	0.00	0.000000	72.311000
170	170	I	H	-	0	0	E	80.89	0.425849	E	80.89	0.425849	E	80.70	0.424849	E	80.70	0.424849	72.311000
171	171	G	H	-	0	0	E	41.63	0.496127	E	41.63	0.496127	E	40.32	0.480515	E	40.32	0.480515	72.311000
172	172	A	H	-	0	0	B	19.26	0.165464	B	19.26	0.165464	E	14.67	0.126031	E	14.67	0.126031	72.311000
173	173	L	2	-	0	0	E	43.87	0.221577	E	43.87	0.221577	E	38.75	0.195717	E	38.75	0.195717	-1.000000
174	174	L	2	-	0	0	E	103.20	0.521238	E	103.20	0.521238	E	113.01	0.570786	E	113.01	0.570786	-1.000000
175	175	L	2	-	0	0	E	46.89	0.236830	E	46.89	0.236830	E	34.92	0.176373	E	34.92	0.176373	-1.000000
176	176	V	2	-	0	0	B	8.14	0.050173	B	8.14	0.050173	B	4.68	0.028846	B	4.68	0.028846	-1.000000
177	177	A	2	-	0	0	E	38.47	0.330498	E	38.47	0.330498	E	32.19	0.276546	E	32.19	0.276546	-1.000000
178	178	K	2	-	0	0	E	43.93	0.211721	E	43.93	0.211721	E	36.03	0.173647	E	36.03	0.173647	-1.000000
179	179	A	2	-	0	0	B	0.00	0.000000	B	0.00	0.000000	B	0.00	0.000000	B	0.00	0.000000	-1.000000
180	180	M	2	-	0	0	E	67.08	0.318594	E	67.08	0.318594	E	63.41	0.301164	E	63.41	0.301164	-1.000000
181	181	F	2	-	0	0	E	189.00	0.846433	E	189.00	0.846433	E	215.00	0.962873	E	215.00	0.962873	-1.000000
182	182	F	2	-	0	0	E	121.92	0.546016	E	121.92	0.546016	E	124.48	0.557481	E	124.48	0.557481	-1.000000
183	183	G	2	-	0	0	E	43.54	0.518889	E	43.54	0.518889	E	45.74	0.545108	E	45.74	0.545108	-1.000000
184	184	G	2	-	0	0	B	1.63	0.019426	B	1.63	0.019426	B	0.01	0.000119	B	0.01	0.000119	-1.000000
185	185	L	2	-	0	0	B	8.64	0.043639	B	8.64	0.043639	B	1.81	0.009142	B	1.81	0.009142	-1.000000
186	186	Y	2	-	0	0	B	1.65	0.006924	B	1.65	0.006924	B	0.00	0.000000	B	0.00	0.000000	-1.000000
187	187	D	2	-	0	0	B	4.44	0.028577	B	4.44	0.028577	B	0.00	0.000000	B	0.00	0.000000	-1.000000
188	188	T	2	-	0	0	B	13.13	0.088680	B	13.13	0.088680	B	1.71	0.011549	B	1.71	0.011549	-1.000000
189	189	W	2	-	0	0	E	55.24	0.208123	E	55.24	0.208123	E	27.30	0.102856	E	27.30	0.102856	-1.000000
190	190	A	2	-	0	0	E	84.51	0.726031	E	84.51	0.726031	E	80.91	0.695103	E	80.91	0.695103	-1.000000
191	191	P	2	-	0	0	E	113.24	0.782044	E	113.24	0.782044	E	122.77	0.847859	E	122.77	0.847859	-1.000000
192	192	G	2	-	0	0	E	88.51	1.000000	E	88.51	1.000000	E	82.97	0.988798	E	82.97	0.988798	-1.000000
193	193	G	2	-	0	0	E	28.04	0.334168	E	28.04	0.334168	E	10.81	0.128829	E	10.81	0.128829	-1.000000
194	194	G	2	-	0	0	B	7.65	0.091169	B	7.65	0.091169	B	0.10	0.001192	B	0.10	0.001192	-1.000000
195	195	D	2	-	0	0	E	60.41	0.388814	E	60.41	0.388814	E	59.34	0.381927	E	59.34	0.381927	-1.000000
196	196	V	2	-	0	0	E	43.08	0.265533	E	43.08	0.265533	E	38.71	0.238597	E	38.71	0.238597	-1.000000
197	197	R	2	-	0	0	E	87.51	0.351079	E	87.51	0.351079	E	75.33	0.302215	E	75.33	0.302215	-1.000000
198	198	V	2	-	0	0	E	84.61	0.521511	E	84.61	0.521511	E	85.08	0.524408	E	85.08	0.524408	-1.000000
199	199	I	2	-	0	0	B	5.72	0.030113	B	5.72	0.030113	B	1.96	0.010319	B	1.96	0.010319	-1.000000
200	200	T	2	-	0	0	E	99.06	0.669053	E	99.06	0.669053	E	108.27	0.731258	E	108.27	0.731258	-1.000000
201	201	N	2	-	0	0	E	121.45	0.719192	E	121.45	0.719192	E	131.65	0.779594	E	131.65	0.779594	-1.000000
202	202	P	2	-	0	0	B	13.75	0.094959	B	13.75	0.094959	B	5.78	0.039917	B	5.78	0.039917	-1.000000
203	203	T	2	-	0	0	E	38.03	0.256855	E	38.03	0.256855	E	33.78	0.228151	E	33.78	0.228151	-1.000000
204	204	L	2	-	0	0	E	91.56	0.462448	E	91.56	0.462448	E	89.66	0.452851	E	89.66	0.452851	-1.000000
205	205	D	2	-	0	0	E	60.51	0.389457	E	60.51	0.389457	E	60.86	0.391710	E	60.86	0.391710	-1.000000
206	206	P	2	-	0	0	E	84.58	0.584116	E	84.58	0.584116	E	88.30	0.609807	E	88.30	0.609807	-1.000000
207	207	R	2	-	0	0	E	199.80	0.801573	E	199.80	0.801573	E	229.36	0.920164	E	229.36	0.920164	-1.000000
208	208	V	2	-	0	0	E	44.45	0.273977	E	44.45	0.273977	E	42.74	0.263437	E	42.74	0.263437	-1.000000
209	209	I	2	-	0	0	B	22.21	0.116926	B	22.21	0.116926	B	8.08	0.042538	B	8.08	0.042538	-1.000000
210	210	F	2	-	0	0	E	76.61	0.343096	E	76.61	0.343096	E	68.68	0.307582	E	68.68	0.307582	-1.000000
211	211	G	2	-	0	0	E	19.97	0.237993	E	19.97	0.237993	E	13.74	0.163747	E	13.74	0.163747	-1.000000
212	212	Y	2	-	0	0	E	54.69	0.229501	E	54.69	0.229501	E	37.51	0.157407	E	37.51	0.157407	-1.000000
213	213	L	2	-	0	0	E	96.10	0.485378	E	96.10	0.485378	E	89.07	0.449871	E	89.07	0.449871	-1.000000
214	214	L	2	-	0	0	E	142.37	0.719077	E	142.37	0.719077	E	161.03	0.813324	E	161.03	0.813324	-1.000000
215	215	K	2	-	0	0	E	118.19	0.569618	E	118.19	0.569618	E	122.77	0.591691	E	122.77	0.591691	-1.000000
216	216	S	2	-	0	0	E	53.81	0.428151	E	49.76	0.395926	E	55.34	0.440325	E	45.02	0.358211	-1.000000
217	217	P	2	-	0	0	E	74.47	0.514296	E	74.47	0.514296	E	72.37	0.499793	E	72.37	0.499793	-1.000000
218	218	F	2	-	0	0	E	154.72	0.692911	E	67.72	0.303283	E	177.40	0.794483	E	47.80	0.214071	-1.000000
219	219	G	2	-	0	0	E	60.48	0.720772	B	4.71	0.056132	E	63.10	0.751996	B	0.60	0.007151	-1.000000
220	220	G	2	-	0	0	E	51.24	0.610654	E	43.06	0.513169	E	27.98	0.333453	E	21.26	0.253367	-1.000000
221	221	E	2	-	0	0	E	93.74	0.500855	E	88.98	0.475422	E	97.08	0.518701	E	83.15	0.444272	-1.000000
222	222	G	2	-	0	0	B	16.72	0.199261	B	16.72	0.199261	E	11.80	0.140627	E	11.80	0.140627	-1.000000
223	223	W	2	-	0	0	E	98.29	0.370319	E	98.29	0.370319	E	87.62	0.330118	E	87.62	0.330118	-1.000000
224	224	I	2	-	0	0	E	64.05	0.337194	E	64.05	0.337194	E	56.00	0.294814	E	56.00	0.294814	-1.000000
225	225	V	2	-	0	0	B	30.73	0.189411	B	30.73	0.189411	E	10.50	0.064719	E	10.50	0.064719	-1.000000
226	226	S	2	-	0	0	E	42.39	0.337285	E	42.39	0.337285	E	30.62	0.243635	E	30.62	0.243635	-1.000000
227	227	V	2	-	0	0	B	16.56	0.102071	B	16.56	0.102071	B	7.77	0.047892	B	7.77	0.047892	-1.000000
228	228	N	2	-	0	0	E	69.84	0.413573	E	69.84	0.413573	E	53.40	0.316220	E	50.02	0.296204	-1.000000
229	229	N	2	-	0	0	E	50.11	0.296737	E	50.11	0.296737	E	45.55	0.269734	E	45.55	0.269734	-1.000000
230	230	L	2	-	0	0	B	6.08	0.030709	B	6.08	0.030709	B	0.20	0.001010	B	0.20	0.001010	-1.000000
231	231	E	2	-	0	0	E	41.05	0.219331	E	41.05	0.219331	E	36.90	0.197158	E	36.90	0.197158	-1.000000
232	232	D	2	-	0	0	B	12.80	0.082384	B	12.80	0.082384	B	6.60	0.042479	B	6.60	0.042479	-1.000000
233	233	V	2	-	0	0	B	25.50	0.157175	B	25.50	0.157175	B	7.54	0.046474	B	7.54	0.046474	-1.000000
234	234	V	2	-	0	0	B	1.02	0.006287	B	1.02	0.006287	B	0.00	0.000000	B	0.00	0.000000	-1.000000
235	235	G	2	-	0	0	B	0.00	0.000000	B	0.00	0.000000	B	0.00	0.000000	B	0.00	0.000000	-1.000000
236	236	G	2	-	0	0	E	20.46	0.243833	E	20.46	0.243833	E	13.85	0.165058	E	13.85	0.165058	-1.000000
237	237	H	2	-	0	0	E	55.91	0.281648	E	55.91	0.281648	E	57.26	0.288449	E	57.26	0.288449	-1.000000
238	238	I	2	-	0	0	B	31.34	0.164991	B	31.34	0.164991	E	23.99	0.126296	E	23.99	0.126296	-1.000000
239	239	W	2	-	0	0	E	69.10	0.260342	E	69.10	0.260342	E	64.27	0.242145	E	64.27	0.242145	-1.000000
240	240	I	H	-	0	0	E	80.65	0.424585	E	80.65	0.424585	E	74.74	0.393472	E	74.74	0.393472	207.782000
241	241	G	H	-	1	0	B	0.00	0.000000	B	0.00	0.000000	B	0.00	0.000000	B	0.00	0.000000	207.782000
242	242	L	H	-	0	0	E	102.08	0.515582	E	102.08	0.515582	E	101.62	0.513258	E	101.62	0.513258	207.782000
243	243	I	H	-	0	0	E	88.68	0.466860	E	88.68	0.466860	E	82.64	0.435062	E	82.64	0.435062	207.782000
244	244	C	H	-	2	0	B	13.95	0.098601	B	13.95	0.098601	B	6.06	0.042833	B	6.06	0.042833	207.782000
245	245	I	H	-	1	0	E	48.64	0.256067	E	48.64	0.256067	E	44.65	0.235062	E	44.65	0.235062	207.782000
246	246	A	H	-	0	0	E	62.60	0.537801	E	62.60	0.537801	E	64.49	0.554038	E	64.49	0.554038	207.782000
247	247	G	H	-	0	0	B	14.03	0.167203	B	14.03	0.167203	E	11.40	0.135860	E	11.40	0.135860	207.782000
248	248	G	H	-	2	0	B	0.00	0.000000	B	0.00	0.000000	B	0.00	0.000000	B	0.00	0.000000	207.782000
249	249	I	H	-	0	0	E	82.72	0.435483	E	82.72	0.435483	E	84.88	0.446854	E	84.88	0.446854	207.782000
250	250	W	H	-	0	0	E	135.52	0.510587	E	135.52	0.510587	E	135.50	0.510512	E	135.50	0.510512	207.782000
251	251	H	H	-	1	0	E	52.36	0.263765	E	52.36	0.263765	E	53.03	0.267140	E	53.03	0.267140	207.782000
252	252	I	H	-	1	0	E	44.02	0.231745	E	44.02	0.231745	E	38.26	0.201421	E	38.26	0.201421	207.782000
253	253	L	H	-	0	0	E	153.31	0.774332	E	153.31	0.774332	E	170.96	0.863478	E	170.96	0.863478	207.782000
254	254	T	H	-	0	0	E	41.34	0.279211	E	41.34	0.279211	E	31.73	0.214305	E	31.73	0.214305	207.782000
255	255	T	1	-	0	0	E	47.18	0.318655	E	47.18	0.318655	E	37.93	0.256180	E	37.93	0.256180	-1.000000
256	256	P	1	-	0	0	E	29.13	0.201174	E	29.13	0.201174	E	15.61	0.107804	E	15.61	0.107804	-1.000000
257	257	F	1	-	0	0	E	122.77	0.549823	E	122.77	0.549823	E	123.45	0.552868	E	123.45	0.552868	-1.000000
258	258	G	1	-	0	0	E	17.77	0.211775	E	17.77	0.211775	E	13.63	0.162436	E	13.63	0.162436	-1.000000
259	259	W	1	-	0	0	E	177.42	0.668450	E	139.26	0.524678	E	194.12	0.731369	E	145.38	0.547736	-1.000000
260	260	A	1	-	0	0	B	14.12	0.121306	B	14.12	0.121306	E	8.98	0.077148	E	8.98	0.077148	-1.000000
261	261	R	1	-	0	0	E	117.47	0.471275	E	109.33	0.438618	E	124.38	0.498997	E	115.36	0.462810	-1.000000
262	262	R	1	-	0	0	E	202.94	0.814170	E	123.38	0.494985	E	232.72	0.933644	E	124.31	0.498716	-1.000000
263	263	A	1	-	0	0	E	62.01	0.532732	B	20.84	0.179038	E	58.26	0.500515	E	9.80	0.084192	-1.000000
264	264	F	1	-	0	0	E	102.79	0.460343	E	92.22	0.413006	E	96.86	0.433786	E	86.32	0.386582	-1.000000
265	265	I	1	-	0	0	B	35.75	0.188207	B	16.08	0.084654	E	24.86	0.130877	B	8.55	0.045012	-1.000000
266	266	W	1	-	0	0	E	61.30	0.230955	B	52.62	0.198252	E	42.43	0.159860	E	32.45	0.122259	-1.000000
267	267	S	1	-	0	0	E	29.52	0.234882	E	29.52	0.234882	E	15.14	0.120465	E	15.14	0.120465	-1.000000
268	268	G	1	-	0	0	B	15.03	0.179120	B	15.03	0.179120	E	7.02	0.083661	E	7.02	0.083661	-1.000000
269	269	E	1	-	0	0	E	50.59	0.270303	E	50.59	0.270303	E	25.25	0.134911	E	25.25	0.134911	-1.000000
270	270	A	1	-	0	0	B	1.93	0.016581	B	1.93	0.016581	B	0.21	0.001804	B	0.21	0.001804	-1.000000
271	271	Y	H	-	0	0	E	52.53	0.220436	E	52.53	0.220436	E	41.17	0.172765	E	41.17	0.172765	218.038000
272	272	L	H	-	0	0	E	90.75	0.458356	E	90.75	0.458356	E	79.54	0.401737	E	79.54	0.401737	218.038000
273	273	S	H	-	3	0	B	2.89	0.022995	B	2.89	0.022995	B	0.00	0.000000	B	0.00	0.000000	218.038000
274	274	Y	H	-	0	0	E	90.02	0.377759	E	90.02	0.377759	E	72.73	0.305204	E	72.73	0.305204	218.038000
275	275	S	H	-	0	0	E	62.74	0.499204	E	62.74	0.499204	E	62.88	0.500318	E	62.88	0.500318	218.038000
276	276	L	H	-	3	0	B	22.19	0.112076	B	22.19	0.112076	E	13.83	0.069852	E	13.83	0.069852	218.038000
277	277	G	H	-	1	0	B	16.65	0.198427	B	16.65	0.198427	E	10.57	0.125968	E	10.57	0.125968	218.038000
278	278	A	H	-	0	0	E	45.97	0.394931	E	45.97	0.394931	E	44.49	0.382216	E	44.49	0.382216	218.038000
279	279	L	H	-	0	0	E	97.06	0.490227	E	97.06	0.490227	E	96.76	0.488712	E	96.76	0.488712	218.038000
280	280	S	H	-	2	0	B	2.14	0.017027	B	2.14	0.017027	B	0.00	0.000000	B	0.00	0.000000	218.038000
281	281	M	H	-	0	0	E	119.07	0.565519	E	119.07	0.565519	E	121.89	0.578912	E	121.89	0.578912	218.038000
282	282	M	H	-	0	0	E	92.15	0.437663	E	92.15	0.437663	E	96.80	0.459748	E	96.80	0.459748	218.038000
283	283	G	H	-	1	0	B	14.52	0.173043	B	14.52	0.173043	E	8.69	0.103563	E	8.69	0.103563	218.038000
284	284	F	H	-	1	0	E	73.56	0.329437	E	68.94	0.308746	E	69.06	0.309284	E	44.74	0.200367	218.038000
285	285	I	2	-	0	0	E	45.95	0.241906	E	45.95	0.241906	E	24.15	0.127139	E	24.15	0.127139	-1.000000
286	286	A	2	-	0	0	E	38.46	0.330412	E	38.46	0.330412	E	29.97	0.257474	E	29.97	0.257474	-1.000000
287	287	T	2	-	0	0	B	9.28	0.062677	B	0.87	0.005876	B	5.00	0.033770	B	0.00	0.000000	-1.000000
288	288	C	2	-	0	0	E	70.00	0.494770	E	40.92	0.289228	E	64.68	0.457167	E	25.78	0.182217	-1.000000
289	289	F	2	-	0	0	B	31.99	0.143267	B	31.99	0.143267	E	25.56	0.114470	E	25.56	0.114470	-1.000000
290	290	V	2	-	0	0	B	8.13	0.050111	B	8.13	0.050111	B	1.35	0.008321	B	1.35	0.008321	-1.000000
291	291	W	2	-	0	0	E	78.67	0.296398	B	10.36	0.039032	E	69.22	0.260794	B	0.67	0.002524	-1.000000
292	292	F	2	-	0	0	E	100.90	0.451879	E	57.12	0.255811	E	76.92	0.344485	E	24.56	0.109991	-1.000000
293	293	N	2	-	0	0	E	38.36	0.227157	E	38.36	0.227157	E	19.79	0.117191	E	19.79	0.117191	-1.000000
294	294	N	2	-	0	0	B	6.47	0.038313	B	6.47	0.038313	B	1.21	0.007165	B	1.21	0.007165	-1.000000
295	295	T	2	-	0	0	B	7.44	0.050250	B	7.44	0.050250	B	1.45	0.009793	B	1.45	0.009793	-1.000000
296	296	V	2	-	0	0	E	39.23	0.241802	E	39.23	0.241802	E	28.62	0.176405	E	28.62	0.176405	-1.000000
297	297	Y	2	-	0	0	B	35.08	0.147209	B	35.08	0.147209	E	23.59	0.098993	E	23.59	0.098993	-1.000000
298	298	P	2	-	0	0	B	2.93	0.020235	B	2.93	0.020235	B	0.31	0.002141	B	0.31	0.002141	-1.000000
299	299	S	2	-	0	0	B	18.22	0.144971	B	18.22	0.144971	B	4.74	0.037715	B	4.74	0.037715	-1.000000
300	300	E	2	-	0	0	E	54.25	0.289859	E	54.25	0.289859	E	21.01	0.112257	E	21.01	0.112257	-1.000000
301	301	F	2	-	0	0	B	5.86	0.026244	B	5.86	0.026244	B	0.53	0.002374	B	0.53	0.002374	-1.000000
302	302	Y	2	-	0	0	B	2.97	0.012463	B	2.97	0.012463	B	0.00	0.000000	B	0.00	0.000000	-1.000000
303	303	G	2	-	0	0	B	0.00	0.000000	B	0.00	0.000000	B	0.00	0.000000	B	0.00	0.000000	-1.000000
304	304	P	2	-	0	0	B	0.00	0.000000	B	0.00	0.000000	B	0.00	0.000000	B	0.00	0.000000	-1.000000
305	305	T	2	-	0	0	B	8.02	0.054167	B	8.02	0.054167	B	1.42	0.009591	B	1.42	0.009591	-1.000000
306	306	G	2	-	0	0	E	20.60	0.245501	B	11.83	0.140984	E	14.22	0.169467	B	1.51	0.017995	-1.000000
307	307	P	2	-	0	0	B	15.71	0.108494	B	15.71	0.108494	B	4.29	0.029627	B	4.29	0.029627	-1.000000
308	308	E	2	-	0	0	B	4.82	0.025753	B	4.82	0.025753	B	0.79	0.004221	B	0.79	0.004221	-1.000000
309	309	A	2	-	0	0	B	11.71	0.100601	B	0.59	0.005069	B	4.91	0.042182	B	0.00	0.000000	-1.000000
310	310	S	2	-	0	0	E	39.82	0.316836	B	11.19	0.089036	E	32.22	0.256365	B	2.53	0.020130	-1.000000
311	311	Q	2	-	0	0	B	0.99	0.005233	B	0.99	0.005233	B	0.00	0.000000	B	0.00	0.000000	-1.000000
312	312	A	2	-	0	0	B	0.00	0.000000	B	0.00	0.000000	B	0.00	0.000000	B	0.00	0.000000	-1.000000
313	313	Q	2	-	0	0	E	97.11	0.513348	B	9.58	0.050642	E	101.32	0.535603	B	2.45	0.012951	-1.000000
314	314	A	2	-	0	0	B	15.34	0.131787	B	0.42	0.003608	E	6.27	0.053866	B	0.00	0.000000	-1.000000
315	315	M	2	-	0	0	B	1.59	0.007552	B	1.59	0.007552	B	0.00	0.000000	B	0.00	0.000000	-1.000000
316	316	T	2	-	0	0	B	22.89	0.154599	B	7.72	0.052141	E	13.31	0.089896	B	1.07	0.007227	-1.000000
317	317	F	2	-	0	0	E	70.26	0.314658	B	2.95	0.013212	E	61.39	0.274934	B	0.12	0.000537	-1.000000
318	318	L	2	-	0	0	B	7.26	0.036669	B	7.26	0.036669	B	0.00	0.000000	B	0.00	0.000000	-1.000000
319	319	I	2	-	0	0	B	7.99	0.042064	B	7.99	0.042064	B	0.01	0.000053	B	0.01	0.000053	-1.000000
320	320	R	2	-	0	0	E	146.74	0.588703	B	22.51	0.090307	E	153.49	0.615783	B	7.71	0.030932	-1.000000
321	321	D	2	-	0	0	B	26.94	0.173393	B	2.18	0.014031	E	20.00	0.128725	B	0.50	0.003218	-1.000000
322	322	Q	2	-	0	0	E	48.79	0.257916	E	48.79	0.257916	E	31.80	0.168103	E	30.06	0.158905	-1.000000
323	323	K	2	-	0	0	E	136.52	0.657959	E	105.12	0.506627	E	149.27	0.719408	E	72.46	0.349222	-1.000000
324	324	L	2	-	0	0	E	144.42	0.729431	B	5.56	0.028082	E	157.75	0.796757	B	1.23	0.006212	-1.000000
325	325	G	2	-	0	0	E	64.35	0.766893	E	22.73	0.270885	E	73.37	0.874389	E	10.30	0.122751	-1.000000
326	326	A	2	-	0	0	E	33.07	0.284107	B	8.18	0.070275	E	27.37	0.235137	B	0.00	0.000000	-1.000000
327	327	N	2	-	0	0	E	92.59	0.548292	E	65.80	0.389649	E	84.01	0.497483	E	47.88	0.283532	-1.000000
328	328	V	2	-	0	0	B	7.20	0.044379	B	7.20	0.044379	B	0.00	0.000000	B	0.00	0.000000	-1.000000
329	329	G	2	-	0	0	E	47.96	0.571565	B	12.26	0.146109	E	40.22	0.479323	B	0.68	0.008104	-1.000000
330	330	S	2	-	0	0	E	88.10	0.700987	E	33.24	0.264481	E	98.07	0.780315	E	26.57	0.211410	-1.000000
331	331	A	2	-	0	0	B	21.38	0.183677	B	9.95	0.085481	E	13.21	0.113488	B	0.36	0.003093	-1.000000
332	332	Q	2	-	0	0	E	140.53	0.742877	B	4.79	0.025321	E	156.62	0.827933	B	0.00	0.000000	-1.000000
333	333	G	2	-	0	0	B	8.15	0.097128	B	1.86	0.022167	B	3.02	0.035991	B	0.00	0.000000	-1.000000
334	334	P	2	-	0	0	E	151.11	1.000000	B	3.11	0.021478	E	175.83	1.000000	B	0.08	0.000552	-1.000000
335	335	T	2	-	0	0	E	105.69	0.713832	B	10.01	0.067608	E	119.57	0.807578	B	0.28	0.001891	-1.000000
336	336	G	2	-	0	0	E	43.17	0.514480	B	0.07	0.000834	E	43.38	0.516982	B	0.00	0.000000	-1.000000
337	337	L	2	-	0	0	E	87.36	0.441234	B	15.39	0.077731	E	71.91	0.363200	B	1.17	0.005909	-1.000000
338	338	G	2	-	0	0	B	7.36	0.087713	B	4.00	0.047670	B	2.11	0.025146	B	0.00	0.000000	-1.000000
339	339	K	2	-	0	0	E	114.64	0.552509	B	12.08	0.058220	E	113.96	0.549231	B	0.54	0.002603	-1.000000
340	340	Y	2	-	0	0	B	23.23	0.097482	B	6.85	0.028745	B	6.71	0.028158	B	0.32	0.001343	-1.000000
341	341	L	2	-	0	0	B	28.13	0.142078	B	27.03	0.136522	E	14.47	0.073084	B	2.84	0.014344	-1.000000
342	342	M	2	-	0	0	B	26.16	0.124246	B	9.71	0.046117	E	15.64	0.074282	B	0.17	0.000807	-1.000000
343	343	R	2	-	0	0	E	130.81	0.524793	B	15.81	0.063428	E	123.11	0.493902	B	0.00	0.000000	-1.000000
344	344	S	2	-	0	0	B	0.59	0.004694	B	0.56	0.004456	B	0.00	0.000000	B	0.00	0.000000	-1.000000
345	345	P	2	-	0	0	E	108.04	0.746133	B	10.31	0.071202	E	119.96	0.828453	B	0.81	0.005594	-1.000000
346	346	T	2	-	0	0	E	108.28	0.731325	E	39.40	0.266108	E	124.39	0.840132	E	21.02	0.141969	-1.000000
347	347	G	2	-	0	0	E	52.99	0.631510	B	0.00	0.000000	E	49.30	0.587534	B	0.00	0.000000	-1.000000
348	348	E	2	-	0	0	E	43.58	0.232849	B	0.00	0.000000	E	37.85	0.202233	B	0.00	0.000000	-1.000000
349	349	I	2	-	0	0	E	58.73	0.309187	B	24.94	0.131298	E	52.01	0.273809	B	1.25	0.006581	-1.000000
350	350	I	2	-	0	0	B	1.35	0.007107	B	1.19	0.006265	B	0.00	0.000000	B	0.00	0.000000	-1.000000
351	351	F	2	-	0	0	B	1.44	0.006449	B	1.44	0.006449	B	0.00	0.000000	B	0.00	0.000000	-1.000000
352	352	G	2	-	0	0	B	5.22	0.062210	B	0.00	0.000000	B	2.57	0.030628	B	0.00	0.000000	-1.000000
353	353	G	2	-	0	0	E	39.01	0.464903	B	5.64	0.067215	E	40.33	0.480634	B	0.84	0.010011	-1.000000
354	354	E	2	-	0	0	E	138.04	0.737551	B	29.71	0.158741	E	150.46	0.803911	B	6.83	0.036493	-1.000000
355	355	T	2	-	0	0	B	12.51	0.084493	B	7.28	0.049169	B	5.88	0.039714	B	2.04	0.013778	-1.000000
356	356	M	2	-	0	0	E	74.21	0.352458	B	14.40	0.068392	E	57.86	0.274804	B	0.25	0.001187	-1.000000
357	357	R	2	-	0	0	E	161.05	0.646112	B	16.42	0.065875	E	174.94	0.701837	B	1.29	0.005175	-1.000000
358	358	F	2	-	0	0	E	54.48	0.243988	B	18.61	0.083345	E	35.66	0.159703	B	2.41	0.010793	-1.000000
359	359	W	2	-	0	0	E	68.11	0.256612	B	15.01	0.056552	E	54.46	0.205184	B	1.46	0.005501	-1.000000
360	360	D	2	-	0	0	E	67.00	0.431229	E	53.52	0.344468	E	44.38	0.285641	E	31.08	0.200039	-1.000000
361	361	F	2	-	0	0	B	20.34	0.091092	B	20.34	0.091092	B	10.41	0.046621	B	10.41	0.046621	-1.000000
362	362	R	2	-	0	0	E	142.67	0.572374	E	87.96	0.352885	E	134.15	0.538193	E	55.60	0.223060	-1.000000
363	363	G	2	-	0	0	B	4.01	0.047789	B	4.01	0.047789	B	1.48	0.017638	B	1.48	0.017638	-1.000000
364	364	P	2	-	0	0	E	43.67	0.301588	E	43.67	0.301588	E	19.36	0.133702	E	19.36	0.133702	-1.000000
365	365	W	2	-	0	0	B	9.53	0.035905	B	9.53	0.035905	B	2.13	0.008025	B	2.13	0.008025	-1.000000
366	366	L	2	-	0	0	B	0.04	0.000202	B	0.04	0.000202	B	0.00	0.000000	B	0.00	0.000000	-1.000000
367	367	E	2	-	0	0	B	20.33	0.108624	B	20.33	0.108624	E	14.91	0.079664	E	14.91	0.079664	-1.000000
368	368	P	2	-	0	0	E	81.95	0.565953	E	81.95	0.565953	E	82.78	0.571685	E	82.78	0.571685	-1.000000
369	369	L	2	-	0	0	B	7.48	0.037780	B	7.48	0.037780	B	0.00	0.000000	B	0.00	0.000000	-1.000000
370	370	R	2	-	0	0	B	45.55	0.182741	B	20.01	0.080278	E	30.01	0.120396	E	14.73	0.059095	-1.000000
371	371	G	2	-	0	0	E	27.87	0.332142	B	9.90	0.117984	E	27.11	0.323084	E	5.56	0.066261	-1.000000
372	372	P	2	-	0	0	E	126.97	0.876865	E	79.64	0.550000	E	131.96	0.911326	E	57.92	0.400000	-1.000000
373	373	N	2	-	0	0	E	132.50	0.784627	E	54.33	0.321727	E	140.38	0.831290	E	27.85	0.164920	-1.000000
374	374	G	2	-	0	0	B	8.10	0.096532	B	0.51	0.006078	B	3.59	0.042784	B	0.00	0.000000	-1.000000
375	375	L	2	-	0	0	B	5.77	0.029143	B	3.70	0.018688	B	0.39	0.001970	B	0.00	0.000000	-1.000000
376	376	D	2	-	0	0	E	45.85	0.295102	E	32.64	0.210079	E	35.68	0.229645	E	16.71	0.107550	-1.000000
377	377	L	2	-	0	0	E	67.56	0.341229	B	7.01	0.035406	E	56.06	0.283146	B	0.00	0.000000	-1.000000
378	378	N	2	-	0	0	E	93.46	0.553443	B	24.14	0.142950	E	101.92	0.603541	E	9.10	0.053888	-1.000000
379	379	K	2	-	0	0	E	64.77	0.312160	E	64.77	0.312160	E	61.66	0.297171	E	61.66	0.297171	-1.000000
380	380	I	2	-	0	0	B	9.89	0.052066	B	9.89	0.052066	B	0.00	0.000000	B	0.00	0.000000	-1.000000
381	381	K	2	-	0	0	E	92.64	0.446479	E	65.13	0.313895	E	77.42	0.373126	E	46.61	0.224637	-1.000000
382	382	N	2	-	0	0	E	109.31	0.647303	E	109.31	0.647303	E	121.61	0.720140	E	119.21	0.705928	-1.000000
383	383	D	2	-	0	0	E	97.21	0.625668	E	97.21	0.625668	E	101.61	0.653987	E	101.61	0.653987	-1.000000
384	384	I	2	-	0	0	E	39.73	0.209160	E	39.73	0.209160	E	23.06	0.121400	E	23.06	0.121400	-1.000000
385	385	Q	2	-	0	0	E	104.80	0.553999	E	104.80	0.553999	E	114.11	0.603214	E	114.11	0.603214	-1.000000
386	386	P	2	-	0	0	E	77.64	0.536188	E	36.68	0.253315	E	79.05	0.545925	E	27.81	0.192058	-1.000000
387	387	W	2	-	0	0	E	83.11	0.313126	E	83.11	0.313126	E	55.65	0.209668	E	55.65	0.209668	-1.000000
388	388	Q	2	-	0	0	B	5.83	0.030819	B	5.83	0.030819	B	1.26	0.006661	B	1.26	0.006661	-1.000000
389	389	E	2	-	0	0	E	46.74	0.249733	B	28.05	0.149872	E	32.33	0.172740	E	10.13	0.054125	-1.000000
390	390	R	2	-	0	0	E	157.12	0.630346	E	54.15	0.217243	E	163.42	0.655621	E	31.49	0.126334	-1.000000
391	391	R	2	-	0	0	E	108.54	0.435449	E	108.54	0.435449	E	61.71	0.247573	E	58.44	0.234454	-1.000000
392	392	A	2	-	0	0	B	0.00	0.000000	B	0.00	0.000000	B	0.00	0.000000	B	0.00	0.000000	-1.000000
393	393	A	2	-	0	0	E	37.74	0.324227	E	23.45	0.201460	E	36.78	0.315979	E	7.28	0.062543	-1.000000
394	394	E	2	-	0	0	E	73.62	0.393353	E	58.08	0.310323	E	66.54	0.355525	E	27.53	0.147093	-1.000000
395	395	Y	2	-	0	0	B	15.15	0.063575	B	15.15	0.063575	B	2.30	0.009652	B	2.30	0.009652	-1.000000
396	396	M	2	-	0	0	E	49.21	0.233721	B	14.52	0.068962	E	41.24	0.195868	B	0.10	0.000475	-1.000000
397	397	T	2	-	0	0	E	89.78	0.606376	B	18.70	0.126300	E	75.81	0.512022	B	0.41	0.002769	-1.000000
398	398	H	2	-	0	0	B	22.14	0.111531	B	6.96	0.035061	E	10.01	0.050426	B	0.08	0.000403	-1.000000
399	399	A	2	-	0	0	B	20.71	0.177921	B	6.92	0.059450	E	11.12	0.095533	B	0.07	0.000601	-1.000000
400	400	P	2	-	0	0	B	10.93	0.075483	B	4.77	0.032942	B	1.39	0.009599	B	0.00	0.000000	-1.000000
401	401	L	2	-	0	0	E	103.76	0.524067	B	8.90	0.044952	E	107.36	0.542250	B	0.00	0.000000	-1.000000
402	402	G	2	-	0	0	E	40.50	0.482660	B	0.24	0.002860	E	36.22	0.431653	B	0.00	0.000000	-1.000000
403	403	S	2	-	0	0	E	52.18	0.415181	B	4.75	0.037794	E	39.16	0.311585	B	0.00	0.000000	-1.000000
404	404	L	2	-	0	0	E	163.08	0.823678	E	55.93	0.282489	E	174.01	0.878883	E	47.44	0.239608	-1.000000
405	405	N	2	-	0	0	E	105.23	0.623142	E	39.69	0.235033	E	113.88	0.674365	E	30.79	0.182330	-1.000000
406	406	S	2	-	0	0	E	40.76	0.324316	E	40.76	0.324316	E	39.22	0.312062	E	39.22	0.312062	-1.000000
407	407	V	2	-	0	0	B	15.62	0.096277	B	3.19	0.019662	B	5.11	0.031497	B	0.00	0.000000	-1.000000
408	408	G	2	-	0	0	B	8.11	0.096651	B	6.58	0.078417	B	0.63	0.007508	B	0.24	0.002860	-1.000000
409	409	G	2	-	0	0	E	25.91	0.308783	B	15.07	0.179597	E	8.99	0.107139	B	0.00	0.000000	-1.000000
410	410	V	2	-	0	0	E	93.14	0.574088	B	10.56	0.065089	E	98.83	0.609159	B	0.00	0.000000	-1.000000
411	411	A	2	-	0	0	E	113.73	0.977062	B	9.42	0.080928	E	111.26	0.955842	B	0.00	0.000000	-1.000000
412	412	T	2	-	0	0	E	118.41	0.799743	B	5.67	0.038295	E	137.65	0.929691	B	0.65	0.004390	-1.000000
413	413	E	2	-	0	0	E	95.57	0.510633	B	0.68	0.003633	E	94.78	0.506412	B	0.00	0.000000	-1.000000
414	414	I	2	-	0	0	E	117.47	0.618426	B	14.98	0.078863	E	130.95	0.689392	B	3.90	0.020532	-1.000000
415	415	N	2	-	0	0	E	103.27	0.611536	B	22.65	0.134127	E	106.16	0.628649	E	9.67	0.057263	-1.000000
416	416	S	2	-	0	0	E	89.76	0.714195	B	2.21	0.017584	E	102.05	0.811983	B	0.00	0.000000	-1.000000
417	417	V	2	-	0	0	E	77.99	0.480708	B	19.07	0.117542	E	57.66	0.355399	B	0.25	0.001541	-1.000000
418	418	N	2	-	0	0	E	102.14	0.604844	E	96.01	0.568544	E	102.53	0.607153	E	84.99	0.503287	-1.000000
419	419	F	2	-	0	0	B	17.92	0.080254	B	17.92	0.080254	B	1.72	0.007703	B	1.72	0.007703	-1.000000
420	420	V	2	-	0	0	B	19.77	0.121857	B	11.01	0.067862	B	4.98	0.030695	B	1.67	0.010293	-1.000000
421	421	S	2	-	0	0	B	0.00	0.000000	B	0.00	0.000000	B	0.00	0.000000	B	0.00	0.000000	-1.000000
422	422	P	2	-	0	0	B	4.16	0.028729	B	4.16	0.028729	B	0.00	0.000000	B	0.00	0.000000	-1.000000
423	423	R	2	-	0	0	B	1.74	0.006981	B	1.74	0.006981	B	0.00	0.000000	B	0.00	0.000000	-1.000000
424	424	S	2	-	0	0	B	17.69	0.140754	B	0.00	0.000000	E	10.64	0.084659	B	0.00	0.000000	-1.000000
425	425	W	2	-	0	0	E	112.70	0.424610	E	98.45	0.370922	E	82.13	0.309434	E	77.10	0.290483	-1.000000
426	426	L	2	-	0	0	B	19.94	0.100712	B	19.94	0.100712	B	6.05	0.030557	B	6.05	0.030557	-1.000000
427	427	A	2	-	0	0	B	10.96	0.094158	B	0.00	0.000000	E	7.41	0.063660	B	0.00	0.000000	-1.000000
428	428	T	2	-	0	0	E	75.98	0.513170	B	7.96	0.053762	E	71.26	0.481291	B	3.39	0.022896	-1.000000
429	429	S	2	-	0	0	E	45.27	0.360201	E	45.27	0.360201	E	40.93	0.325668	E	40.93	0.325668	-1.000000
430	430	H	2	-	0	0	E	83.80	0.422145	E	83.80	0.422145	E	78.97	0.397814	E	78.97	0.397814	-1.000000
431	431	F	2	-	0	0	E	89.14	0.399212	B	7.33	0.032827	E	93.33	0.417977	B	0.11	0.000493	-1.000000
432	432	V	H	-	0	0	E	68.22	0.420488	B	25.12	0.154832	E	66.19	0.407976	E	16.84	0.103797	309.523000
433	433	L	H	-	0	0	E	86.65	0.437648	E	86.65	0.437648	E	81.34	0.410829	E	81.34	0.410829	309.523000
434	434	A	H	-	3	0	B	2.59	0.022251	B	2.59	0.022251	B	0.25	0.002148	B	0.25	0.002148	309.523000
435	435	F	H	-	0	0	E	101.05	0.452550	B	20.62	0.092346	E	103.21	0.462224	B	4.34	0.019437	309.523000
436	436	F	H	-	0	0	E	127.00	0.568767	E	71.97	0.322316	E	136.59	0.611716	E	63.26	0.283309	309.523000
437	437	F	H	-	0	0	E	84.64	0.379059	E	84.64	0.379059	E	84.02	0.376282	E	84.02	0.376282	309.523000
438	438	L	H	-	1	0	E	73.96	0.373554	E	72.69	0.367140	E	68.54	0.346179	E	58.95	0.297742	309.523000
439	439	V	H	-	0	0	E	71.32	0.439596	B	27.11	0.167098	E	65.36	0.402860	E	18.50	0.114029	309.523000
440	440	G	H	-	1	0	B	15.26	0.181862	B	15.26	0.181862	E	11.24	0.133953	E	11.24	0.133953	309.523000
441	441	H	H	-	3	0	E	63.60	0.320387	E	63.60	0.320387	E	65.08	0.327842	E	65.08	0.327842	309.523000
442	442	L	H	-	0	0	E	120.56	0.608920	B	32.95	0.166423	E	127.92	0.646093	E	15.74	0.079499	309.523000
443	443	W	H	-	0	0	E	165.48	0.623465	E	70.85	0.266935	E	172.46	0.649763	E	58.46	0.220255	309.523000
444	444	H	H	-	2	0	E	66.19	0.333434	E	66.19	0.333434	E	64.02	0.322503	E	64.02	0.322503	309.523000
445	445	A	H	-	1	0	E	25.99	0.223282	E	25.98	0.223196	E	17.09	0.146821	E	16.21	0.139261	309.523000
446	446	G	1	-	0	0	E	38.98	0.464545	B	3.68	0.043857	E	38.54	0.459302	B	0.40	0.004767	-1.000000
447	447	R	1	-	0	0	E	103.11	0.413664	E	74.86	0.300329	E	91.16	0.365723	E	55.36	0.222097	-1.000000
448	448	A	1	-	0	0	B	1.72	0.014777	B	1.72	0.014777	B	0.13	0.001117	B	0.13	0.001117	-1.000000
449	449	R	1	-	0	0	E	155.75	0.624850	E	56.61	0.227112	E	163.14	0.654497	E	30.76	0.123405	-1.000000
450	450	A	1	-	0	0	B	16.02	0.137629	B	6.56	0.056357	E	11.99	0.103007	B	0.00	0.000000	-1.000000
451	451	A	1	-	0	0	E	32.86	0.282302	E	32.86	0.282302	E	27.89	0.239605	E	27.35	0.234966	-1.000000
452	452	A	1	-	0	0	E	67.86	0.582990	E	32.13	0.276031	E	70.81	0.608333	E	12.91	0.110911	-1.000000
453	453	A	1	-	0	0	E	94.36	0.810653	B	21.11	0.181357	E	111.38	0.956873	E	15.71	0.134966	-1.000000
454	454	G	1	-	0	0	E	50.81	0.605530	E	29.69	0.353831	E	54.83	0.653438	E	9.27	0.110476	-1.000000
455	455	F	1	-	0	0	E	175.65	0.786645	B	16.33	0.073134	E	201.03	0.900309	B	0.00	0.000000	-1.000000
456	456	E	1	-	0	0	E	154.48	0.825390	E	119.98	0.641056	E	153.35	0.819352	E	103.92	0.555247	-1.000000
457	457	K	U	R	0	0	-	-1.00	-1.000000	-	-1.00	-1.000000	-	-1.00	-1.000000	-	-1.00	-1.000000	-1.000000
458	458	G	U	R	0	0	-	-1.00	-1.000000	-	-1.00	-1.000000	-	-1.00	-1.000000	-	-1.00	-1.000000	-1.000000
459	459	I	U	R	0	0	-	-1.00	-1.000000	-	-1.00	-1.000000	-	-1.00	-1.000000	-	-1.00	-1.000000	-1.000000
460	460	D	U	R	0	0	-	-1.00	-1.000000	-	-1.00	-1.000000	-	-1.00	-1.000000	-	-1.00	-1.000000	-1.000000
461	461	R	U	R	0	0	-	-1.00	-1.000000	-	-1.00	-1.000000	-	-1.00	-1.000000	-	-1.00	-1.000000	-1.000000
462	462	E	U	R	0	0	-	-1.00	-1.000000	-	-1.00	-1.000000	-	-1.00	-1.000000	-	-1.00	-1.000000	-1.000000
463	463	S	U	R	0	0	-	-1.00	-1.000000	-	-1.00	-1.000000	-	-1.00	-1.000000	-	-1.00	-1.000000	-1.000000
464	464	E	U	R	0	0	-	-1.00	-1.000000	-	-1.00	-1.000000	-	-1.00	-1.000000	-	-1.00	-1.000000	-1.000000
465	465	P	U	R	0	0	-	-1.00	-1.000000	-	-1.00	-1.000000	-	-1.00	-1.000000	-	-1.00	-1.000000	-1.000000
466	466	V	U	R	0	0	-	-1.00	-1.000000	-	-1.00	-1.000000	-	-1.00	-1.000000	-	-1.00	-1.000000	-1.000000
467	467	L	U	R	0	0	-	-1.00	-1.000000	-	-1.00	-1.000000	-	-1.00	-1.000000	-	-1.00	-1.000000	-1.000000
468	468	S	U	R	0	0	-	-1.00	-1.000000	-	-1.00	-1.000000	-	-1.00	-1.000000	-	-1.00	-1.000000	-1.000000
469	469	M	U	R	0	0	-	-1.00	-1.000000	-	-1.00	-1.000000	-	-1.00	-1.000000	-	-1.00	-1.000000	-1.000000
470	470	P	U	R	0	0	-	-1.00	-1.000000	-	-1.00	-1.000000	-	-1.00	-1.000000	-	-1.00	-1.000000	-1.000000
471	471	S	U	R	0	0	-	-1.00	-1.000000	-	-1.00	-1.000000	-	-1.00	-1.000000	-	-1.00	-1.000000	-1.000000
472	472	L	U	R	0	0	-	-1.00	-1.000000	-	-1.00	-1.000000	-	-1.00	-1.000000	-	-1.00	-1.000000	-1.000000
473	473	D	U	R	0	0	-	-1.00	-1.000000	-	-1.00	-1.000000	-	-1.00	-1.000000	-	-1.00	-1.000000	-1.000000
