# Supplementary material for: Lipid exposure prediction enhances the inference of rotational angles of transmembrane helices
Source: BMC Bioinformatics. 2013 Oct 11;14:304. doi: 10.1186/1471-2105-14-304 (PMC3854514; doi:10.1186/1471-2105-14-304)
Supplement: Additional file 7: Dataset S3 — The representative 110 multi-spanning protein chains used in this work. [file 1471-2105-14-304-S7.zip › S_Dataset_3_experiment/TMexpoDataset/1s5lZ.profile]

SeqIndex	PDBIndex	AA	Topo	MissingData	IntraChainCTNum	InterChainCTNum	Class14_Chain	ASA14_Chain	RSA14_Chain	Class14_Complete	ASA14_Complete	RSA14_Complete	Class20_Chain	ASA20_Chain	RSA20_Chain	Class20_Complete	ASA20_Complete	RSA20_Complete	RotationalAngleChain360MGC
1	1	M	2	-	0	0	E	168.66	0.801045	E	168.66	0.801045	E	186.35	0.885063	E	186.35	0.885063	-1.000000
2	2	T	2	-	0	0	E	99.42	0.671485	E	89.00	0.601108	E	110.70	0.747670	E	86.91	0.586992	-1.000000
3	3	I	2	-	0	0	E	103.15	0.543038	E	103.15	0.543038	E	110.22	0.580258	E	110.22	0.580258	-1.000000
4	4	L	2	-	0	0	E	92.29	0.466135	E	92.29	0.466135	E	92.46	0.466993	E	92.46	0.466993	-1.000000
5	5	F	2	-	0	0	E	65.09	0.291504	B	27.48	0.123069	E	54.83	0.245555	B	4.50	0.020153	-1.000000
6	6	Q	2	-	0	0	E	115.57	0.610932	E	79.66	0.421103	E	123.26	0.651583	E	70.38	0.372046	-1.000000
7	7	L	H	-	0	0	E	114.73	0.579474	E	114.73	0.579474	E	123.29	0.622708	E	123.29	0.622708	302.308000
8	8	A	H	-	0	0	B	12.77	0.109708	B	12.77	0.109708	E	7.94	0.068213	E	7.94	0.068213	302.308000
9	9	L	H	-	0	0	E	86.52	0.436992	B	29.47	0.148846	E	92.55	0.467448	E	20.20	0.102025	302.308000
10	10	A	H	-	0	0	E	40.31	0.346306	E	32.02	0.275086	E	36.09	0.310052	E	26.15	0.224656	302.308000
11	11	A	H	-	0	0	E	36.71	0.315378	E	36.71	0.315378	E	34.42	0.295704	E	34.42	0.295704	302.308000
12	12	L	H	-	0	0	B	30.71	0.155109	B	28.48	0.143846	E	25.40	0.128289	E	16.73	0.084499	302.308000
13	13	V	H	-	0	0	E	56.44	0.347880	B	31.34	0.193171	E	52.50	0.323595	E	22.10	0.136218	302.308000
14	14	I	H	-	0	0	E	110.25	0.580416	E	110.25	0.580416	E	121.31	0.638642	E	121.31	0.638642	302.308000
15	15	L	H	-	2	0	B	28.62	0.144553	B	28.62	0.144553	E	19.58	0.098894	E	19.58	0.098894	302.308000
16	16	S	H	-	0	0	E	32.40	0.257798	E	32.40	0.257798	E	26.44	0.210376	E	26.44	0.210376	302.308000
17	17	F	H	-	0	0	E	141.39	0.633212	E	98.18	0.439697	E	154.11	0.690179	E	69.66	0.311971	302.308000
18	18	V	H	-	0	0	E	88.18	0.543516	E	88.18	0.543516	E	90.55	0.558124	E	90.55	0.558124	302.308000
19	19	M	H	-	0	0	B	25.65	0.121824	B	25.65	0.121824	B	10.16	0.048255	B	7.09	0.033674	302.308000
20	20	V	H	-	0	0	E	109.85	0.677083	E	107.32	0.661489	E	114.09	0.703217	E	92.02	0.567184	302.308000
21	21	I	H	-	0	0	E	118.12	0.621848	E	62.90	0.331140	E	126.20	0.664385	E	49.91	0.262753	302.308000
22	22	G	H	-	0	0	E	31.01	0.369563	E	31.01	0.369563	E	28.01	0.333810	E	28.01	0.333810	302.308000
23	23	V	H	-	0	0	E	47.85	0.294933	B	21.65	0.133444	E	38.03	0.234406	B	7.25	0.044687	302.308000
24	24	P	1	-	0	0	E	82.00	0.566298	E	51.19	0.353522	E	88.25	0.609461	E	35.65	0.246202	-1.000000
25	25	V	1	-	0	0	E	81.07	0.499692	B	22.15	0.136526	E	79.05	0.487241	E	13.85	0.085367	-1.000000
26	26	A	1	-	0	0	B	11.56	0.099313	B	11.56	0.099313	B	2.79	0.023969	B	2.79	0.023969	-1.000000
27	27	Y	1	-	0	0	E	159.66	0.669996	B	47.05	0.197440	E	167.32	0.702140	E	25.40	0.106588	-1.000000
28	28	A	1	-	0	0	E	38.56	0.331271	B	6.43	0.055241	E	37.74	0.324227	B	2.63	0.022595	-1.000000
29	29	S	1	-	0	0	E	101.17	0.804981	E	101.17	0.804981	E	107.85	0.858132	E	107.85	0.858132	-1.000000
30	30	P	1	-	0	0	E	134.43	0.928384	E	70.67	0.488052	E	157.73	1.000000	E	68.23	0.471202	-1.000000
31	31	Q	1	-	0	0	E	98.23	0.519268	E	79.59	0.420733	E	104.40	0.551885	E	81.63	0.431517	-1.000000
32	32	D	1	-	0	0	E	83.44	0.537041	E	83.44	0.537041	E	80.35	0.517153	E	80.35	0.517153	-1.000000
33	33	W	1	-	0	0	E	146.64	0.552483	E	137.97	0.519818	E	151.73	0.571660	E	134.69	0.507460	-1.000000
34	34	D	1	-	0	0	E	82.17	0.528867	E	82.17	0.528867	E	83.59	0.538006	E	83.59	0.538006	-1.000000
35	35	R	1	-	0	0	E	179.67	0.720814	E	179.67	0.720814	E	202.32	0.811683	E	202.32	0.811683	-1.000000
36	36	S	1	-	0	0	B	14.65	0.116566	B	14.65	0.116566	B	5.81	0.046229	B	5.81	0.046229	-1.000000
37	37	K	1	-	0	0	E	69.78	0.336305	E	42.75	0.206034	E	59.25	0.285556	E	19.84	0.095619	-1.000000
38	38	Q	1	-	0	0	E	127.00	0.671354	E	127.00	0.671354	E	133.25	0.704393	E	133.25	0.704393	-1.000000
39	39	L	1	-	0	0	E	111.01	0.560685	E	111.01	0.560685	E	113.72	0.574372	E	113.72	0.574372	-1.000000
40	40	I	H	-	0	0	E	38.09	0.200526	B	23.04	0.121295	E	22.51	0.118505	E	9.54	0.050224	119.078000
41	41	F	H	-	0	0	E	139.44	0.624479	E	139.44	0.624479	E	151.90	0.680281	E	151.09	0.676654	119.078000
42	42	L	H	-	0	0	E	117.78	0.594879	E	117.78	0.594879	E	118.89	0.600485	E	118.89	0.600485	119.078000
43	43	G	H	-	1	0	B	4.89	0.058277	B	4.89	0.058277	B	1.50	0.017876	B	1.50	0.017876	119.078000
44	44	S	H	-	0	0	E	52.90	0.420910	E	33.13	0.263606	E	50.13	0.398870	E	23.49	0.186903	119.078000
45	45	G	H	-	0	0	E	36.96	0.440472	E	36.96	0.440472	E	39.34	0.468836	E	39.34	0.468836	119.078000
46	46	L	H	-	0	0	E	100.00	0.505076	E	100.00	0.505076	E	100.56	0.507904	E	100.56	0.507904	119.078000
47	47	W	H	-	1	0	E	105.39	0.397069	B	53.01	0.199721	E	102.83	0.387424	E	16.00	0.060282	119.078000
48	48	I	H	-	0	0	E	105.29	0.554304	E	105.29	0.554304	E	114.85	0.604633	E	114.85	0.604633	119.078000
49	49	A	H	-	0	0	E	47.43	0.407474	E	47.43	0.407474	E	46.37	0.398368	E	46.37	0.398368	119.078000
50	50	L	H	-	0	0	B	31.98	0.161523	B	31.98	0.161523	E	24.84	0.125461	E	24.84	0.125461	119.078000
51	51	V	H	-	0	0	E	61.25	0.377527	E	33.88	0.208826	E	60.50	0.372904	E	20.82	0.128328	119.078000
52	52	L	H	-	0	0	E	103.42	0.522350	E	103.42	0.522350	E	109.85	0.554826	E	109.85	0.554826	119.078000
53	53	V	H	-	0	0	E	66.76	0.411489	E	66.76	0.411489	E	64.19	0.395648	E	64.19	0.395648	119.078000
54	54	V	2	-	0	0	B	28.10	0.173200	B	24.09	0.148484	E	24.74	0.152490	E	8.77	0.054056	-1.000000
55	55	G	2	-	0	0	E	46.82	0.557979	E	46.82	0.557979	E	46.98	0.559886	E	45.94	0.547491	-1.000000
56	56	V	2	-	0	0	E	122.29	0.753760	E	122.29	0.753760	E	134.91	0.831546	E	134.91	0.831546	-1.000000
57	57	L	2	-	0	0	E	72.63	0.366837	E	72.63	0.366837	E	58.99	0.297944	E	58.99	0.297944	-1.000000
58	58	N	2	-	0	0	E	163.84	0.970214	E	145.40	0.861017	E	196.23	1.000000	E	143.07	0.847220	-1.000000
59	59	F	U	R	0	0	-	-1.00	-1.000000	-	-1.00	-1.000000	-	-1.00	-1.000000	-	-1.00	-1.000000	-1.000000
60	60	F	U	R	0	0	-	-1.00	-1.000000	-	-1.00	-1.000000	-	-1.00	-1.000000	-	-1.00	-1.000000	-1.000000
61	61	V	U	R	0	0	-	-1.00	-1.000000	-	-1.00	-1.000000	-	-1.00	-1.000000	-	-1.00	-1.000000	-1.000000
62	62	V	U	R	0	0	-	-1.00	-1.000000	-	-1.00	-1.000000	-	-1.00	-1.000000	-	-1.00	-1.000000	-1.000000
