# Supplementary material for: Lipid exposure prediction enhances the inference of rotational angles of transmembrane helices
Source: BMC Bioinformatics. 2013 Oct 11;14:304. doi: 10.1186/1471-2105-14-304 (PMC3854514; doi:10.1186/1471-2105-14-304)
Supplement: Additional file 7: Dataset S3 — The representative 110 multi-spanning protein chains used in this work. [file 1471-2105-14-304-S7.zip › S_Dataset_3_experiment/TMexpoDataset/1xioA.profile]

SeqIndex	PDBIndex	AA	Topo	MissingData	IntraChainCTNum	InterChainCTNum	Class14_Chain	ASA14_Chain	RSA14_Chain	Class14_Complete	ASA14_Complete	RSA14_Complete	Class20_Chain	ASA20_Chain	RSA20_Chain	Class20_Complete	ASA20_Complete	RSA20_Complete	RotationalAngleChain360MGC
1	1	M	1	-	0	0	E	170.54	0.809974	E	170.54	0.809974	E	195.25	0.927333	E	195.25	0.927333	-1.000000
2	2	N	1	-	0	0	E	101.30	0.599870	E	101.30	0.599870	E	106.63	0.631432	E	106.63	0.631432	-1.000000
3	3	L	1	-	0	0	E	96.41	0.486944	E	96.41	0.486944	E	101.48	0.512551	E	101.48	0.512551	-1.000000
4	4	E	1	-	0	0	E	38.26	0.204424	E	38.26	0.204424	E	31.07	0.166008	E	31.07	0.166008	-1.000000
5	5	S	1	-	0	0	B	13.50	0.107416	B	13.50	0.107416	B	4.69	0.037317	B	4.69	0.037317	-1.000000
6	6	L	1	-	0	0	E	76.12	0.384464	E	76.12	0.384464	E	80.19	0.405020	E	80.19	0.405020	-1.000000
7	7	L	H	-	2	0	B	23.93	0.120865	B	23.93	0.120865	E	11.00	0.055558	E	11.00	0.055558	231.647000
8	8	H	H	-	3	0	B	5.06	0.025490	B	5.06	0.025490	B	0.83	0.004181	B	0.83	0.004181	231.647000
9	9	W	H	-	1	0	E	84.50	0.318363	E	84.50	0.318363	E	78.31	0.295042	E	78.31	0.295042	231.647000
10	10	I	H	-	0	0	E	102.58	0.540037	E	102.58	0.540037	E	107.70	0.566991	E	107.70	0.566991	231.647000
11	11	Y	H	-	2	0	B	8.20	0.034410	B	8.20	0.034410	B	2.00	0.008393	B	2.00	0.008393	231.647000
12	12	V	H	-	3	0	B	21.49	0.132458	B	21.49	0.132458	E	14.99	0.092394	E	14.99	0.092394	231.647000
13	13	A	H	-	0	0	E	48.61	0.417612	E	48.61	0.417612	E	48.82	0.419416	E	48.82	0.419416	231.647000
14	14	G	H	-	0	0	B	14.14	0.168514	B	14.14	0.168514	E	7.42	0.088428	E	7.42	0.088428	231.647000
15	15	M	H	-	3	0	B	2.62	0.012444	B	2.62	0.012444	B	0.00	0.000000	B	0.00	0.000000	231.647000
16	16	T	H	-	0	0	E	65.70	0.443739	E	65.70	0.443739	E	63.76	0.430636	E	63.76	0.430636	231.647000
17	17	I	H	-	0	0	E	119.41	0.628639	E	119.41	0.628639	E	128.29	0.675388	E	128.29	0.675388	231.647000
18	18	G	H	-	1	0	B	3.32	0.039566	B	3.32	0.039566	B	0.22	0.002622	B	0.22	0.002622	231.647000
19	19	A	H	-	2	0	B	11.17	0.095962	B	11.17	0.095962	B	3.40	0.029210	B	3.40	0.029210	231.647000
20	20	L	H	-	0	0	E	93.34	0.471438	E	93.34	0.471438	E	93.72	0.473357	E	93.72	0.473357	231.647000
21	21	H	H	-	0	0	E	58.60	0.295199	E	58.60	0.295199	E	52.60	0.264974	E	52.60	0.264974	231.647000
22	22	F	H	-	2	0	B	0.32	0.001433	B	0.32	0.001433	B	0.00	0.000000	B	0.00	0.000000	231.647000
23	23	W	H	-	1	0	E	142.55	0.537073	E	142.55	0.537073	E	151.58	0.571095	E	151.58	0.571095	231.647000
24	24	S	H	-	0	0	E	70.99	0.564847	E	70.99	0.564847	E	74.28	0.591025	E	74.28	0.591025	231.647000
25	25	L	H	-	0	0	B	18.34	0.092631	B	18.34	0.092631	E	14.08	0.071115	E	14.08	0.071115	231.647000
26	26	S	H	-	1	0	B	2.34	0.018619	B	2.34	0.018619	B	0.33	0.002626	B	0.33	0.002626	231.647000
27	27	R	H	-	0	0	E	173.60	0.696462	E	173.60	0.696462	E	188.24	0.755195	E	188.24	0.755195	231.647000
28	28	N	H	-	0	0	E	89.10	0.527625	E	89.10	0.527625	E	100.10	0.592764	E	100.10	0.592764	231.647000
29	29	P	2	-	0	0	E	50.94	0.351796	E	50.94	0.351796	E	53.91	0.372307	E	53.91	0.372307	-1.000000
30	30	R	2	-	0	0	E	80.45	0.322755	E	80.45	0.322755	E	76.46	0.306748	E	76.46	0.306748	-1.000000
31	31	G	2	-	0	0	E	64.18	0.764867	E	64.18	0.764867	E	60.85	0.725182	E	60.85	0.725182	-1.000000
32	32	V	2	-	0	0	B	5.78	0.035626	B	5.78	0.035626	B	2.26	0.013930	B	2.26	0.013930	-1.000000
33	33	P	2	-	0	0	E	41.33	0.285428	E	41.33	0.285428	E	39.59	0.273412	E	39.59	0.273412	-1.000000
34	34	Q	2	-	0	0	E	71.54	0.378178	E	71.54	0.378178	E	68.82	0.363800	E	68.82	0.363800	-1.000000
35	35	Y	H	-	0	0	E	89.85	0.377046	E	89.85	0.377046	E	85.02	0.356777	E	85.02	0.356777	279.836000
36	36	E	H	-	1	0	B	5.52	0.029493	B	5.52	0.029493	B	0.00	0.000000	B	0.00	0.000000	279.836000
37	37	Y	H	-	1	0	B	0.00	0.000000	B	0.00	0.000000	B	0.00	0.000000	B	0.00	0.000000	279.836000
38	38	L	H	-	0	0	E	105.52	0.532956	E	105.52	0.532956	E	111.76	0.564473	E	111.76	0.564473	279.836000
39	39	V	H	-	1	0	B	17.74	0.109344	B	17.74	0.109344	E	13.60	0.083826	E	13.60	0.083826	279.836000
40	40	A	H	-	2	0	B	3.20	0.027491	B	3.20	0.027491	B	0.00	0.000000	B	0.00	0.000000	279.836000
41	41	M	H	-	2	0	B	23.71	0.112610	B	23.71	0.112610	E	12.34	0.058608	E	12.34	0.058608	279.836000
42	42	F	H	-	0	0	E	92.44	0.413991	E	92.44	0.413991	E	94.44	0.422948	E	94.44	0.422948	279.836000
43	43	I	H	-	3	0	B	0.05	0.000263	B	0.05	0.000263	B	0.00	0.000000	B	0.00	0.000000	279.836000
44	44	P	H	-	2	0	B	0.35	0.002417	B	0.35	0.002417	B	0.00	0.000000	B	0.00	0.000000	279.836000
45	45	I	H	-	1	0	E	83.64	0.440326	E	83.64	0.440326	E	76.63	0.403422	E	76.63	0.403422	279.836000
46	46	W	H	-	2	0	E	80.78	0.304348	E	80.78	0.304348	E	77.88	0.293422	E	77.88	0.293422	279.836000
47	47	S	H	-	3	0	B	0.00	0.000000	B	0.00	0.000000	B	0.00	0.000000	B	0.00	0.000000	279.836000
48	48	G	H	-	2	0	B	7.09	0.084495	B	7.09	0.084495	B	2.64	0.031462	B	2.64	0.031462	279.836000
49	49	L	H	-	0	0	E	95.59	0.482802	E	95.59	0.482802	E	93.72	0.473357	E	93.72	0.473357	279.836000
50	50	A	H	-	1	0	B	12.39	0.106443	B	12.39	0.106443	E	6.81	0.058505	E	6.81	0.058505	279.836000
51	51	Y	H	-	3	0	B	0.59	0.002476	B	0.59	0.002476	B	0.00	0.000000	B	0.00	0.000000	279.836000
52	52	M	H	-	1	0	E	74.22	0.352505	E	74.22	0.352505	E	77.31	0.367181	E	77.31	0.367181	279.836000
53	53	A	H	-	0	0	E	51.86	0.445533	E	51.86	0.445533	E	50.98	0.437973	E	50.98	0.437973	279.836000
54	54	M	H	-	2	0	B	24.67	0.117169	B	24.67	0.117169	E	13.43	0.063785	E	13.43	0.063785	279.836000
55	55	A	H	-	2	0	B	4.26	0.036598	B	4.26	0.036598	B	1.69	0.014519	B	1.69	0.014519	279.836000
56	56	I	1	-	0	0	E	120.62	0.635009	E	120.62	0.635009	E	134.53	0.708239	E	134.53	0.708239	-1.000000
57	57	D	1	-	0	0	E	156.52	1.000000	E	156.52	1.000000	E	174.91	1.000000	E	174.91	1.000000	-1.000000
58	58	Q	U	R	0	0	-	-1.00	-1.000000	-	-1.00	-1.000000	-	-1.00	-1.000000	-	-1.00	-1.000000	-1.000000
59	59	G	U	R	0	0	-	-1.00	-1.000000	-	-1.00	-1.000000	-	-1.00	-1.000000	-	-1.00	-1.000000	-1.000000
60	60	K	U	R	0	0	-	-1.00	-1.000000	-	-1.00	-1.000000	-	-1.00	-1.000000	-	-1.00	-1.000000	-1.000000
61	61	V	U	R	0	0	-	-1.00	-1.000000	-	-1.00	-1.000000	-	-1.00	-1.000000	-	-1.00	-1.000000	-1.000000
62	62	E	U	R	0	0	-	-1.00	-1.000000	-	-1.00	-1.000000	-	-1.00	-1.000000	-	-1.00	-1.000000	-1.000000
63	63	A	U	R	0	0	-	-1.00	-1.000000	-	-1.00	-1.000000	-	-1.00	-1.000000	-	-1.00	-1.000000	-1.000000
64	64	A	U	R	0	0	-	-1.00	-1.000000	-	-1.00	-1.000000	-	-1.00	-1.000000	-	-1.00	-1.000000	-1.000000
65	65	G	U	R	0	0	-	-1.00	-1.000000	-	-1.00	-1.000000	-	-1.00	-1.000000	-	-1.00	-1.000000	-1.000000
66	66	Q	U	R	0	0	-	-1.00	-1.000000	-	-1.00	-1.000000	-	-1.00	-1.000000	-	-1.00	-1.000000	-1.000000
67	67	I	1	-	0	0	E	93.13	0.490287	E	93.13	0.490287	E	101.71	0.535457	E	101.71	0.535457	-1.000000
68	68	A	1	-	0	0	E	56.22	0.482990	E	56.22	0.482990	E	49.22	0.422852	E	49.22	0.422852	-1.000000
69	69	H	1	-	0	0	B	26.73	0.134653	B	26.73	0.134653	E	21.66	0.109113	E	21.66	0.109113	-1.000000
70	70	Y	H	-	0	0	E	101.41	0.425556	E	101.41	0.425556	E	106.97	0.448888	E	106.97	0.448888	146.584000
71	71	A	H	-	1	0	E	24.79	0.212973	E	24.79	0.212973	E	18.78	0.161340	E	18.78	0.161340	146.584000
72	72	R	H	-	0	0	B	14.57	0.058453	B	14.57	0.058453	B	0.29	0.001163	B	0.29	0.001163	146.584000
73	73	Y	H	-	1	0	B	6.78	0.028452	B	6.78	0.028452	B	0.00	0.000000	B	0.00	0.000000	146.584000
74	74	I	H	-	0	0	E	71.29	0.375309	E	71.29	0.375309	E	68.88	0.362622	E	68.88	0.362622	146.584000
75	75	D	H	-	2	0	B	0.00	0.000000	B	0.00	0.000000	B	0.00	0.000000	B	0.00	0.000000	146.584000
76	76	W	H	-	1	0	B	18.24	0.068721	B	18.24	0.068721	B	5.15	0.019403	B	5.15	0.019403	146.584000
77	77	M	H	-	1	0	E	58.87	0.279601	E	58.87	0.279601	E	52.96	0.251532	E	52.96	0.251532	146.584000
78	78	V	H	-	1	0	E	43.59	0.268676	E	43.59	0.268676	E	41.31	0.254623	E	41.31	0.254623	146.584000
79	79	T	H	-	2	0	B	0.00	0.000000	B	0.00	0.000000	B	0.00	0.000000	B	0.00	0.000000	146.584000
80	80	T	H	-	1	0	B	15.69	0.105971	B	15.69	0.105971	B	1.31	0.008848	B	1.31	0.008848	146.584000
81	81	P	H	-	1	0	B	7.11	0.049102	B	7.11	0.049102	B	3.63	0.025069	B	3.63	0.025069	146.584000
82	82	L	H	-	2	0	B	29.00	0.146472	B	29.00	0.146472	E	24.06	0.121521	E	24.06	0.121521	146.584000
83	83	L	H	-	0	0	B	2.93	0.014799	B	2.93	0.014799	B	0.00	0.000000	B	0.00	0.000000	146.584000
84	84	L	H	-	2	0	B	0.23	0.001162	B	0.23	0.001162	B	0.00	0.000000	B	0.00	0.000000	146.584000
85	85	L	H	-	0	0	B	16.38	0.082731	B	16.38	0.082731	E	14.01	0.070761	E	14.01	0.070761	146.584000
86	86	S	H	-	0	0	B	6.01	0.047820	B	6.01	0.047820	B	0.00	0.000000	B	0.00	0.000000	146.584000
87	87	L	H	-	0	0	B	0.00	0.000000	B	0.00	0.000000	B	0.00	0.000000	B	0.00	0.000000	146.584000
88	88	S	H	-	1	0	B	0.24	0.001910	B	0.24	0.001910	B	0.00	0.000000	B	0.00	0.000000	146.584000
89	89	W	H	-	1	0	B	14.82	0.055836	B	14.82	0.055836	B	10.66	0.040163	B	10.66	0.040163	146.584000
90	90	T	H	-	1	0	B	0.02	0.000135	B	0.02	0.000135	B	0.00	0.000000	B	0.00	0.000000	146.584000
91	91	A	H	-	1	0	B	0.00	0.000000	B	0.00	0.000000	B	0.00	0.000000	B	0.00	0.000000	146.584000
92	92	M	2	-	0	0	B	0.00	0.000000	B	0.00	0.000000	B	0.00	0.000000	B	0.00	0.000000	-1.000000
93	93	Q	2	-	0	0	B	24.37	0.128826	B	24.37	0.128826	E	11.02	0.058254	E	11.02	0.058254	-1.000000
94	94	F	2	-	0	0	E	122.14	0.547002	E	122.14	0.547002	E	109.26	0.489319	E	109.26	0.489319	-1.000000
95	95	I	2	-	0	0	E	59.78	0.314714	E	59.78	0.314714	E	56.55	0.297710	E	56.55	0.297710	-1.000000
96	96	K	2	-	0	0	E	182.40	0.879079	E	182.40	0.879079	E	209.18	1.000000	E	209.18	1.000000	-1.000000
97	97	K	2	-	0	0	B	34.91	0.168249	B	34.91	0.168249	E	23.16	0.111620	E	23.16	0.111620	-1.000000
98	98	D	2	-	0	0	E	42.56	0.273927	E	42.56	0.273927	E	40.83	0.262792	E	40.83	0.262792	-1.000000
99	99	W	H	-	0	0	E	148.04	0.557758	E	148.04	0.557758	E	150.24	0.566046	E	150.24	0.566046	98.030000
100	100	T	H	-	0	0	E	115.48	0.779954	E	115.48	0.779954	E	134.52	0.908551	E	134.52	0.908551	98.030000
101	101	L	H	-	0	0	B	22.47	0.113491	B	22.47	0.113491	E	15.80	0.079802	E	15.80	0.079802	98.030000
102	102	I	H	-	1	0	B	1.90	0.010003	B	1.90	0.010003	B	0.06	0.000316	B	0.06	0.000316	98.030000
103	103	G	H	-	0	0	E	31.73	0.378143	E	31.73	0.378143	E	29.58	0.352521	E	29.58	0.352521	98.030000
104	104	F	H	-	0	0	E	91.61	0.410274	E	91.61	0.410274	E	92.84	0.415782	E	92.84	0.415782	98.030000
105	105	L	H	-	1	0	B	0.00	0.000000	B	0.00	0.000000	B	0.00	0.000000	B	0.00	0.000000	98.030000
106	106	M	H	-	1	0	E	42.99	0.204180	E	42.99	0.204180	E	37.69	0.179007	E	37.69	0.179007	98.030000
107	107	S	H	-	0	0	E	67.17	0.534453	E	67.17	0.534453	E	69.43	0.552435	E	69.43	0.552435	98.030000
108	108	T	H	-	2	0	B	15.79	0.106646	B	15.79	0.106646	E	9.41	0.063555	E	9.41	0.063555	98.030000
109	109	Q	H	-	3	0	B	2.98	0.015753	B	2.98	0.015753	B	0.64	0.003383	B	0.64	0.003383	98.030000
110	110	I	H	-	0	0	E	58.03	0.305501	E	58.03	0.305501	E	56.15	0.295604	E	56.15	0.295604	98.030000
111	111	V	H	-	0	0	E	69.58	0.428871	E	69.58	0.428871	E	68.78	0.423940	E	68.78	0.423940	98.030000
112	112	V	H	-	3	0	B	24.88	0.153353	B	24.88	0.153353	E	12.30	0.075814	E	12.30	0.075814	98.030000
113	113	I	H	-	2	0	B	12.00	0.063175	B	12.00	0.063175	B	3.07	0.016162	B	3.07	0.016162	98.030000
114	114	T	H	-	0	0	E	46.71	0.315480	E	46.71	0.315480	E	40.91	0.276307	E	40.91	0.276307	98.030000
115	115	S	H	-	3	0	B	1.45	0.011537	B	1.45	0.011537	B	0.00	0.000000	B	0.00	0.000000	98.030000
116	116	G	H	-	0	0	B	16.19	0.192945	B	16.19	0.192945	E	6.24	0.074365	E	6.24	0.074365	98.030000
117	117	L	H	-	1	0	B	22.96	0.115965	B	22.96	0.115965	E	15.98	0.080711	E	15.98	0.080711	98.030000
118	118	I	H	-	1	0	E	64.19	0.337931	E	64.19	0.337931	E	62.39	0.328455	E	62.39	0.328455	98.030000
119	119	A	H	-	2	0	B	0.07	0.000601	B	0.07	0.000601	B	0.00	0.000000	B	0.00	0.000000	98.030000
120	120	D	H	-	0	0	B	15.82	0.101821	B	15.82	0.101821	B	5.48	0.035271	B	5.48	0.035271	98.030000
121	121	L	1	-	0	0	E	98.45	0.497247	E	98.45	0.497247	E	97.22	0.491035	E	97.22	0.491035	-1.000000
122	122	S	1	-	0	0	B	15.24	0.121260	B	15.24	0.121260	E	9.20	0.073202	E	9.20	0.073202	-1.000000
123	123	E	1	-	0	0	E	170.01	0.908367	E	170.01	0.908367	E	189.76	1.000000	E	189.76	1.000000	-1.000000
124	124	R	1	-	0	0	E	144.89	0.581281	E	144.89	0.581281	E	156.91	0.629503	E	156.91	0.629503	-1.000000
125	125	D	1	-	0	0	E	93.89	0.604299	E	93.89	0.604299	E	102.79	0.661582	E	102.79	0.661582	-1.000000
126	126	W	1	-	0	0	E	159.99	0.602780	E	159.99	0.602780	E	178.42	0.672218	E	178.42	0.672218	-1.000000
127	127	V	1	-	0	0	B	24.83	0.153045	B	24.83	0.153045	E	14.63	0.090175	E	14.63	0.090175	-1.000000
128	128	R	H	-	1	0	B	39.55	0.158670	B	39.55	0.158670	E	33.18	0.133114	E	33.18	0.133114	182.592000
129	129	Y	H	-	0	0	E	58.19	0.244188	E	58.19	0.244188	E	46.13	0.193580	E	46.13	0.193580	182.592000
130	130	L	H	-	0	0	E	105.02	0.530431	E	105.02	0.530431	E	107.53	0.543108	E	107.53	0.543108	182.592000
131	131	W	H	-	3	0	E	92.68	0.349182	E	92.68	0.349182	E	95.83	0.361050	E	95.83	0.361050	182.592000
132	132	Y	H	-	0	0	B	38.10	0.159883	B	38.10	0.159883	E	24.24	0.101721	E	24.24	0.101721	182.592000
133	133	I	H	-	0	0	E	91.05	0.479337	E	91.05	0.479337	E	91.63	0.482390	E	91.63	0.482390	182.592000
134	134	C	H	-	1	0	E	54.28	0.383658	E	54.28	0.383658	E	52.43	0.370582	E	52.43	0.370582	182.592000
135	135	G	H	-	2	0	B	6.07	0.072339	B	6.07	0.072339	B	1.95	0.023239	B	1.95	0.023239	182.592000
136	136	V	H	-	0	0	E	40.49	0.249569	E	40.49	0.249569	E	30.57	0.188425	E	30.57	0.188425	182.592000
137	137	C	H	-	0	0	E	66.91	0.472929	E	66.91	0.472929	E	67.29	0.475615	E	67.29	0.475615	182.592000
138	138	A	H	-	2	0	B	8.15	0.070017	B	8.15	0.070017	B	3.66	0.031443	B	3.66	0.031443	182.592000
139	139	F	H	-	1	0	B	14.21	0.063639	B	14.21	0.063639	B	4.25	0.019034	B	4.25	0.019034	182.592000
140	140	L	H	-	0	0	E	100.64	0.508309	E	100.64	0.508309	E	105.49	0.532805	E	105.49	0.532805	182.592000
141	141	I	H	-	0	0	E	77.41	0.407528	E	77.41	0.407528	E	80.88	0.425796	E	80.88	0.425796	182.592000
142	142	I	H	-	2	0	B	0.02	0.000105	B	0.02	0.000105	B	0.00	0.000000	B	0.00	0.000000	182.592000
143	143	L	H	-	0	0	B	24.26	0.122531	B	24.26	0.122531	E	19.64	0.099197	E	19.64	0.099197	182.592000
144	144	W	H	-	0	0	E	140.32	0.528672	E	140.32	0.528672	E	152.63	0.575051	E	152.63	0.575051	182.592000
145	145	G	H	-	0	0	B	0.07	0.000834	B	0.07	0.000834	B	0.00	0.000000	B	0.00	0.000000	182.592000
146	146	I	H	-	1	0	B	0.02	0.000105	B	0.02	0.000105	B	0.00	0.000000	B	0.00	0.000000	182.592000
147	147	W	H	-	0	0	E	75.42	0.284153	E	75.42	0.284153	E	66.10	0.249039	E	66.10	0.249039	182.592000
148	148	N	H	-	0	0	E	69.28	0.410256	E	69.28	0.410256	E	74.19	0.439332	E	74.19	0.439332	182.592000
149	149	P	H	-	0	0	E	36.76	0.253867	E	36.76	0.253867	E	32.55	0.224793	E	32.55	0.224793	182.592000
150	150	L	H	-	1	0	B	0.00	0.000000	B	0.00	0.000000	B	0.00	0.000000	B	0.00	0.000000	182.592000
151	151	R	H	-	0	0	E	74.74	0.299848	E	74.74	0.299848	E	82.33	0.330298	E	82.33	0.330298	182.592000
152	152	A	2	-	0	0	E	55.67	0.478265	E	55.67	0.478265	E	56.62	0.486426	E	56.62	0.486426	-1.000000
153	153	K	2	-	0	0	E	50.64	0.244060	E	50.64	0.244060	E	48.18	0.232204	E	48.18	0.232204	-1.000000
154	154	T	2	-	0	0	B	0.00	0.000000	B	0.00	0.000000	B	0.00	0.000000	B	0.00	0.000000	-1.000000
155	155	R	2	-	0	0	E	121.11	0.485878	E	121.11	0.485878	E	128.87	0.517010	E	128.87	0.517010	-1.000000
156	156	T	2	-	0	0	E	103.87	0.701540	E	103.87	0.701540	E	113.83	0.768810	E	113.83	0.768810	-1.000000
157	157	Q	2	-	0	0	B	29.85	0.157795	B	29.85	0.157795	E	26.20	0.138500	E	26.20	0.138500	-1.000000
158	158	S	2	-	0	0	E	48.29	0.384230	E	48.29	0.384230	E	50.91	0.405076	E	50.91	0.405076	-1.000000
159	159	S	2	-	0	0	E	70.77	0.563097	E	70.77	0.563097	E	76.89	0.611792	E	76.89	0.611792	-1.000000
160	160	E	2	-	0	0	E	102.27	0.546431	E	102.27	0.546431	E	109.41	0.584580	E	109.41	0.584580	-1.000000
161	161	L	2	-	0	0	B	0.30	0.001515	B	0.30	0.001515	B	0.00	0.000000	B	0.00	0.000000	-1.000000
162	162	A	2	-	0	0	B	8.78	0.075430	B	8.78	0.075430	B	4.13	0.035481	B	4.13	0.035481	-1.000000
163	163	N	2	-	0	0	E	90.50	0.535915	E	90.50	0.535915	E	92.07	0.545212	E	92.07	0.545212	-1.000000
164	164	L	2	-	0	0	B	12.82	0.064751	B	12.82	0.064751	B	3.32	0.016769	B	3.32	0.016769	-1.000000
165	165	Y	2	-	0	0	B	0.00	0.000000	B	0.00	0.000000	B	0.00	0.000000	B	0.00	0.000000	-1.000000
166	166	D	H	-	0	0	B	29.18	0.187810	B	29.18	0.187810	E	22.52	0.144944	E	22.52	0.144944	59.922000
167	167	K	H	-	0	0	E	133.98	0.645718	E	133.98	0.645718	E	143.83	0.693190	E	143.83	0.693190	59.922000
168	168	L	H	-	1	0	B	4.79	0.024193	B	4.79	0.024193	B	0.84	0.004243	B	0.84	0.004243	59.922000
169	169	V	H	-	1	0	B	0.00	0.000000	B	0.00	0.000000	B	0.00	0.000000	B	0.00	0.000000	59.922000
170	170	T	H	-	0	0	E	63.13	0.426381	E	63.13	0.426381	E	67.95	0.458936	E	67.95	0.458936	59.922000
171	171	Y	H	-	0	0	E	57.17	0.239908	E	57.17	0.239908	E	51.09	0.214394	E	51.09	0.214394	59.922000
172	172	F	H	-	0	0	B	2.91	0.013032	B	2.91	0.013032	B	0.00	0.000000	B	0.00	0.000000	59.922000
173	173	T	H	-	0	0	B	16.56	0.111847	B	16.56	0.111847	E	13.25	0.089491	E	13.25	0.089491	59.922000
174	174	V	H	-	0	0	E	97.49	0.600900	E	97.49	0.600900	E	100.26	0.617973	E	100.26	0.617973	59.922000
175	175	L	H	-	2	0	B	32.13	0.162281	B	32.13	0.162281	E	22.14	0.111824	E	22.14	0.111824	59.922000
176	176	W	H	-	0	0	B	15.62	0.058850	B	15.62	0.058850	B	2.53	0.009532	B	2.53	0.009532	59.922000
177	177	I	H	-	0	0	E	69.42	0.365465	E	69.42	0.365465	E	71.97	0.378889	E	71.97	0.378889	59.922000
178	178	G	H	-	0	0	B	16.26	0.193779	B	16.26	0.193779	E	12.69	0.151233	E	12.69	0.151233	59.922000
179	179	Y	H	-	0	0	B	33.68	0.141334	B	33.68	0.141334	B	8.95	0.037558	B	8.95	0.037558	59.922000
180	180	P	H	-	0	0	E	32.24	0.222652	E	32.24	0.222652	E	13.75	0.094959	E	13.75	0.094959	59.922000
181	181	I	H	-	0	0	E	87.35	0.459858	E	87.35	0.459858	E	91.33	0.480811	E	91.33	0.480811	59.922000
182	182	V	H	-	1	0	B	9.76	0.060158	B	9.76	0.060158	B	6.21	0.038277	B	6.21	0.038277	59.922000
183	183	W	H	-	0	0	B	16.98	0.063974	B	16.98	0.063974	B	3.45	0.012998	B	3.45	0.012998	59.922000
184	184	I	H	-	0	0	B	23.22	0.122243	B	23.22	0.122243	E	18.24	0.096025	E	18.24	0.096025	59.922000
185	185	I	H	-	0	0	B	36.30	0.191103	B	36.30	0.191103	E	30.68	0.161516	E	30.68	0.161516	59.922000
186	186	G	H	-	1	0	B	0.14	0.001668	B	0.14	0.001668	B	0.00	0.000000	B	0.00	0.000000	59.922000
187	187	P	1	-	0	0	E	59.24	0.409116	E	59.24	0.409116	E	56.02	0.386878	E	56.02	0.386878	-1.000000
188	188	S	1	-	0	0	B	24.12	0.191916	B	24.12	0.191916	B	4.99	0.039704	B	4.99	0.039704	-1.000000
189	189	G	1	-	0	0	B	15.88	0.189250	B	15.88	0.189250	E	14.28	0.170182	E	14.28	0.170182	-1.000000
190	190	F	1	-	0	0	E	109.24	0.489229	E	109.24	0.489229	E	116.87	0.523400	E	116.87	0.523400	-1.000000
191	191	G	1	-	0	0	E	42.28	0.503873	E	42.28	0.503873	E	44.94	0.535574	E	44.94	0.535574	-1.000000
192	192	W	1	-	0	0	E	181.60	0.684199	E	181.60	0.684199	E	206.51	0.778050	E	206.51	0.778050	-1.000000
193	193	I	1	-	0	0	B	32.61	0.171677	B	32.61	0.171677	E	25.37	0.133561	E	25.37	0.133561	-1.000000
194	194	N	1	-	0	0	E	87.01	0.515248	E	87.01	0.515248	E	98.38	0.582578	E	98.38	0.582578	-1.000000
195	195	Q	1	-	0	0	E	62.29	0.329281	E	62.29	0.329281	E	52.15	0.275678	E	52.15	0.275678	-1.000000
196	196	T	1	-	0	0	E	46.13	0.311563	E	46.13	0.311563	E	41.24	0.278536	E	41.24	0.278536	-1.000000
197	197	I	1	-	0	0	E	76.89	0.404791	E	76.89	0.404791	E	79.50	0.418531	E	79.50	0.418531	-1.000000
198	198	D	H	-	1	0	B	5.46	0.035142	B	5.46	0.035142	B	0.00	0.000000	B	0.00	0.000000	218.799000
199	199	T	H	-	0	0	B	0.55	0.003715	B	0.55	0.003715	B	0.00	0.000000	B	0.00	0.000000	218.799000
200	200	F	H	-	1	0	E	87.14	0.390255	E	87.14	0.390255	E	92.77	0.415469	E	92.77	0.415469	218.799000
201	201	L	H	-	1	0	E	43.77	0.221072	E	43.77	0.221072	E	41.37	0.208950	E	41.37	0.208950	218.799000
202	202	F	H	-	0	0	B	3.38	0.015137	B	3.38	0.015137	B	0.00	0.000000	B	0.00	0.000000	218.799000
203	203	C	H	-	2	0	B	8.30	0.058666	B	8.30	0.058666	B	2.17	0.015338	B	2.17	0.015338	218.799000
204	204	L	H	-	0	0	E	67.06	0.338704	E	67.06	0.338704	E	64.89	0.327744	E	64.89	0.327744	218.799000
205	205	L	H	-	0	0	B	26.94	0.136067	B	26.94	0.136067	E	21.08	0.106470	E	21.08	0.106470	218.799000
206	206	P	H	-	0	0	B	0.00	0.000000	B	0.00	0.000000	B	0.00	0.000000	B	0.00	0.000000	218.799000
207	207	F	H	-	0	0	E	67.77	0.303507	E	67.77	0.303507	E	63.10	0.282592	E	63.10	0.282592	218.799000
208	208	F	H	-	1	0	E	98.68	0.441936	E	98.68	0.441936	E	102.70	0.459940	E	102.70	0.459940	218.799000
209	209	S	H	-	1	0	B	4.09	0.032543	B	4.09	0.032543	B	0.00	0.000000	B	0.00	0.000000	218.799000
210	210	K	H	-	2	0	B	4.05	0.019519	B	4.05	0.019519	B	0.00	0.000000	B	0.00	0.000000	218.799000
211	211	V	H	-	1	0	B	14.44	0.089004	B	14.44	0.089004	B	6.94	0.042776	B	6.94	0.042776	218.799000
212	212	G	H	-	0	0	B	11.71	0.139554	B	11.71	0.139554	E	6.88	0.081993	E	6.88	0.081993	218.799000
213	213	F	H	-	0	0	B	1.64	0.007345	B	1.64	0.007345	B	0.00	0.000000	B	0.00	0.000000	218.799000
214	214	S	H	-	0	0	B	1.80	0.014322	B	1.80	0.014322	B	0.00	0.000000	B	0.00	0.000000	218.799000
215	215	F	H	-	0	0	E	90.94	0.407273	E	90.94	0.407273	E	94.49	0.423172	E	94.49	0.423172	218.799000
216	216	L	H	-	0	0	E	75.48	0.381231	E	75.48	0.381231	E	72.98	0.368604	E	72.98	0.368604	218.799000
217	217	D	H	-	2	0	B	2.54	0.016348	B	2.54	0.016348	B	0.00	0.000000	B	0.00	0.000000	218.799000
218	218	L	H	-	1	0	B	1.10	0.005556	B	1.10	0.005556	B	0.00	0.000000	B	0.00	0.000000	218.799000
219	219	H	H	-	0	0	E	43.35	0.218377	E	43.35	0.218377	E	36.34	0.183064	E	36.34	0.183064	218.799000
220	220	G	H	-	0	0	B	13.24	0.157788	B	13.24	0.157788	E	8.18	0.097485	E	8.18	0.097485	218.799000
221	221	L	2	-	0	0	B	5.28	0.026668	B	5.28	0.026668	B	0.14	0.000707	B	0.14	0.000707	-1.000000
222	222	R	2	-	0	0	B	17.32	0.069486	B	17.32	0.069486	E	12.97	0.052034	E	12.97	0.052034	-1.000000
223	223	N	2	-	0	0	E	79.02	0.467934	E	79.02	0.467934	E	81.76	0.484159	E	81.76	0.484159	-1.000000
224	224	L	2	-	0	0	E	66.24	0.334562	E	66.24	0.334562	E	55.05	0.278044	E	55.05	0.278044	-1.000000
225	225	N	2	-	0	0	E	80.53	0.476876	E	80.53	0.476876	E	71.18	0.421508	E	71.18	0.421508	-1.000000
226	226	D	2	-	0	0	E	142.94	0.919997	E	142.94	0.919997	E	168.85	1.000000	E	168.85	1.000000	-1.000000
227	227	S	U	R	0	0	-	-1.00	-1.000000	-	-1.00	-1.000000	-	-1.00	-1.000000	-	-1.00	-1.000000	-1.000000
228	228	R	U	R	0	0	-	-1.00	-1.000000	-	-1.00	-1.000000	-	-1.00	-1.000000	-	-1.00	-1.000000	-1.000000
229	229	Q	U	R	0	0	-	-1.00	-1.000000	-	-1.00	-1.000000	-	-1.00	-1.000000	-	-1.00	-1.000000	-1.000000
230	230	T	U	R	0	0	-	-1.00	-1.000000	-	-1.00	-1.000000	-	-1.00	-1.000000	-	-1.00	-1.000000	-1.000000
231	231	T	U	R	0	0	-	-1.00	-1.000000	-	-1.00	-1.000000	-	-1.00	-1.000000	-	-1.00	-1.000000	-1.000000
232	232	G	U	R	0	0	-	-1.00	-1.000000	-	-1.00	-1.000000	-	-1.00	-1.000000	-	-1.00	-1.000000	-1.000000
233	233	D	U	R	0	0	-	-1.00	-1.000000	-	-1.00	-1.000000	-	-1.00	-1.000000	-	-1.00	-1.000000	-1.000000
234	234	R	U	R	0	0	-	-1.00	-1.000000	-	-1.00	-1.000000	-	-1.00	-1.000000	-	-1.00	-1.000000	-1.000000
235	235	F	U	R	0	0	-	-1.00	-1.000000	-	-1.00	-1.000000	-	-1.00	-1.000000	-	-1.00	-1.000000	-1.000000
236	236	A	U	R	0	0	-	-1.00	-1.000000	-	-1.00	-1.000000	-	-1.00	-1.000000	-	-1.00	-1.000000	-1.000000
237	237	E	U	R	0	0	-	-1.00	-1.000000	-	-1.00	-1.000000	-	-1.00	-1.000000	-	-1.00	-1.000000	-1.000000
238	238	N	U	R	0	0	-	-1.00	-1.000000	-	-1.00	-1.000000	-	-1.00	-1.000000	-	-1.00	-1.000000	-1.000000
239	239	T	U	R	0	0	-	-1.00	-1.000000	-	-1.00	-1.000000	-	-1.00	-1.000000	-	-1.00	-1.000000	-1.000000
240	240	L	U	R	0	0	-	-1.00	-1.000000	-	-1.00	-1.000000	-	-1.00	-1.000000	-	-1.00	-1.000000	-1.000000
241	241	Q	U	R	0	0	-	-1.00	-1.000000	-	-1.00	-1.000000	-	-1.00	-1.000000	-	-1.00	-1.000000	-1.000000
242	242	F	U	R	0	0	-	-1.00	-1.000000	-	-1.00	-1.000000	-	-1.00	-1.000000	-	-1.00	-1.000000	-1.000000
243	243	V	U	R	0	0	-	-1.00	-1.000000	-	-1.00	-1.000000	-	-1.00	-1.000000	-	-1.00	-1.000000	-1.000000
244	244	E	U	R	0	0	-	-1.00	-1.000000	-	-1.00	-1.000000	-	-1.00	-1.000000	-	-1.00	-1.000000	-1.000000
245	245	N	U	R	0	0	-	-1.00	-1.000000	-	-1.00	-1.000000	-	-1.00	-1.000000	-	-1.00	-1.000000	-1.000000
246	246	I	U	R	0	0	-	-1.00	-1.000000	-	-1.00	-1.000000	-	-1.00	-1.000000	-	-1.00	-1.000000	-1.000000
247	247	T	U	R	0	0	-	-1.00	-1.000000	-	-1.00	-1.000000	-	-1.00	-1.000000	-	-1.00	-1.000000	-1.000000
248	248	L	U	R	0	0	-	-1.00	-1.000000	-	-1.00	-1.000000	-	-1.00	-1.000000	-	-1.00	-1.000000	-1.000000
249	249	F	U	R	0	0	-	-1.00	-1.000000	-	-1.00	-1.000000	-	-1.00	-1.000000	-	-1.00	-1.000000	-1.000000
250	250	A	U	R	0	0	-	-1.00	-1.000000	-	-1.00	-1.000000	-	-1.00	-1.000000	-	-1.00	-1.000000	-1.000000
251	251	N	U	R	0	0	-	-1.00	-1.000000	-	-1.00	-1.000000	-	-1.00	-1.000000	-	-1.00	-1.000000	-1.000000
252	252	S	U	R	0	0	-	-1.00	-1.000000	-	-1.00	-1.000000	-	-1.00	-1.000000	-	-1.00	-1.000000	-1.000000
253	253	R	U	R	0	0	-	-1.00	-1.000000	-	-1.00	-1.000000	-	-1.00	-1.000000	-	-1.00	-1.000000	-1.000000
254	254	R	U	R	0	0	-	-1.00	-1.000000	-	-1.00	-1.000000	-	-1.00	-1.000000	-	-1.00	-1.000000	-1.000000
255	255	Q	U	R	0	0	-	-1.00	-1.000000	-	-1.00	-1.000000	-	-1.00	-1.000000	-	-1.00	-1.000000	-1.000000
256	256	Q	U	R	0	0	-	-1.00	-1.000000	-	-1.00	-1.000000	-	-1.00	-1.000000	-	-1.00	-1.000000	-1.000000
257	257	S	U	R	0	0	-	-1.00	-1.000000	-	-1.00	-1.000000	-	-1.00	-1.000000	-	-1.00	-1.000000	-1.000000
258	258	R	U	R	0	0	-	-1.00	-1.000000	-	-1.00	-1.000000	-	-1.00	-1.000000	-	-1.00	-1.000000	-1.000000
259	259	R	U	R	0	0	-	-1.00	-1.000000	-	-1.00	-1.000000	-	-1.00	-1.000000	-	-1.00	-1.000000	-1.000000
260	260	R	U	R	0	0	-	-1.00	-1.000000	-	-1.00	-1.000000	-	-1.00	-1.000000	-	-1.00	-1.000000	-1.000000
261	261	V	U	R	0	0	-	-1.00	-1.000000	-	-1.00	-1.000000	-	-1.00	-1.000000	-	-1.00	-1.000000	-1.000000
