# Supplementary material for: Lipid exposure prediction enhances the inference of rotational angles of transmembrane helices
Source: BMC Bioinformatics. 2013 Oct 11;14:304. doi: 10.1186/1471-2105-14-304 (PMC3854514; doi:10.1186/1471-2105-14-304)
Supplement: Additional file 7: Dataset S3 — The representative 110 multi-spanning protein chains used in this work. [file 1471-2105-14-304-S7.zip › S_Dataset_3_experiment/TMexpoDataset/1y4zC.profile]

SeqIndex	PDBIndex	AA	Topo	MissingData	IntraChainCTNum	InterChainCTNum	Class14_Chain	ASA14_Chain	RSA14_Chain	Class14_Complete	ASA14_Complete	RSA14_Complete	Class20_Chain	ASA20_Chain	RSA20_Chain	Class20_Complete	ASA20_Complete	RSA20_Complete	RotationalAngleChain360MGC
1	1	M	2	-	0	0	-	-1.00	-1.000000	-	-1.00	-1.000000	-	-1.00	-1.000000	-	-1.00	-1.000000	-1.000000
2	2	Q	H	-	0	0	E	145.42	0.768727	E	145.42	0.768727	E	155.96	0.824444	E	155.96	0.824444	268.880000
3	3	F	H	-	0	0	E	152.34	0.682252	E	152.34	0.682252	E	160.92	0.720677	E	160.92	0.720677	268.880000
4	4	L	H	-	0	0	E	115.16	0.581646	E	115.16	0.581646	E	126.19	0.637355	E	126.19	0.637355	268.880000
5	5	N	H	-	0	0	B	28.38	0.168058	B	28.38	0.168058	E	15.00	0.088826	E	15.00	0.088826	268.880000
6	6	M	H	-	0	0	E	86.51	0.410876	E	86.51	0.410876	E	91.06	0.432486	E	91.06	0.432486	268.880000
7	7	F	H	-	0	0	E	67.18	0.300864	E	67.18	0.300864	E	61.15	0.273859	E	61.15	0.273859	268.880000
8	8	F	H	-	1	0	E	62.52	0.279995	E	62.52	0.279995	E	61.86	0.277039	E	61.86	0.277039	268.880000
9	9	F	H	-	0	0	B	7.20	0.032245	B	7.20	0.032245	B	3.23	0.014465	B	3.23	0.014465	268.880000
10	10	D	H	-	0	0	E	34.10	0.219476	E	34.10	0.219476	E	20.98	0.135033	E	20.98	0.135033	268.880000
11	11	I	H	-	0	0	E	91.34	0.480863	E	91.34	0.480863	E	90.42	0.476020	E	90.42	0.476020	268.880000
12	12	Y	H	-	0	0	B	26.20	0.109945	B	26.20	0.109945	E	20.23	0.084893	E	20.23	0.084893	268.880000
13	13	P	H	-	1	0	B	12.37	0.085428	B	12.37	0.085428	B	5.90	0.040746	B	5.90	0.040746	268.880000
14	14	Y	H	-	0	0	E	76.51	0.321066	E	76.51	0.321066	E	52.98	0.222325	E	52.98	0.222325	268.880000
15	15	I	H	-	0	0	E	84.05	0.442485	E	84.05	0.442485	E	87.44	0.460332	E	87.44	0.460332	268.880000
16	16	A	H	-	2	0	B	2.54	0.021821	B	2.54	0.021821	B	0.52	0.004467	B	0.52	0.004467	268.880000
17	17	G	H	-	0	0	E	27.13	0.323323	E	27.13	0.323323	E	21.70	0.258610	E	21.70	0.258610	268.880000
18	18	A	H	-	0	0	E	61.32	0.526804	E	61.32	0.526804	E	63.05	0.541667	E	63.05	0.541667	268.880000
19	19	V	H	-	1	0	E	40.58	0.250123	E	40.58	0.250123	E	37.37	0.230338	E	37.37	0.230338	268.880000
20	20	F	H	-	2	0	B	31.81	0.142460	B	31.81	0.142460	E	27.20	0.121815	E	27.20	0.121815	268.880000
21	21	L	H	-	0	0	E	105.09	0.530784	E	105.09	0.530784	E	107.54	0.543159	E	107.54	0.543159	268.880000
22	22	I	H	-	0	0	E	100.10	0.526981	E	93.62	0.492867	E	100.34	0.528244	E	90.54	0.476652	268.880000
23	23	G	H	-	1	0	B	8.52	0.101537	B	8.52	0.101537	B	1.78	0.021213	B	1.78	0.021213	268.880000
24	24	S	H	-	1	0	B	6.21	0.049411	B	6.21	0.049411	B	2.43	0.019335	B	2.43	0.019335	268.880000
25	25	W	H	-	0	0	E	175.38	0.660764	E	75.13	0.283061	E	192.46	0.725115	E	67.33	0.253673	268.880000
26	26	L	H	-	0	0	E	91.61	0.462700	E	52.55	0.265417	E	92.32	0.466286	E	48.33	0.244103	268.880000
27	27	R	1	-	0	0	B	43.80	0.175720	B	43.80	0.175720	E	30.77	0.123445	E	30.77	0.123445	-1.000000
28	28	Y	1	-	0	0	E	114.57	0.480781	B	17.55	0.073647	E	119.07	0.499664	B	5.66	0.023752	-1.000000
29	29	D	1	-	0	0	E	82.20	0.529060	B	12.18	0.078394	E	82.37	0.530154	B	0.99	0.006372	-1.000000
30	30	Y	1	-	0	0	E	183.86	0.771548	E	72.02	0.302224	E	208.39	0.874486	E	68.29	0.286572	-1.000000
31	31	G	1	-	0	0	B	10.49	0.125015	B	10.49	0.125015	E	5.17	0.061614	E	5.17	0.061614	-1.000000
32	32	Q	1	-	0	0	E	102.92	0.544061	B	4.41	0.023312	E	105.21	0.556166	B	1.40	0.007401	-1.000000
33	33	Y	1	-	0	0	E	215.99	0.906379	E	102.50	0.430130	E	243.57	1.000000	E	97.35	0.408519	-1.000000
34	34	T	1	-	0	0	E	57.19	0.386262	E	57.19	0.386262	E	60.50	0.408618	E	60.50	0.408618	-1.000000
35	35	W	1	-	0	0	B	37.08	0.139703	B	4.27	0.016088	E	26.13	0.098448	B	0.73	0.002750	-1.000000
36	36	R	1	-	0	0	E	124.35	0.498877	E	52.77	0.211707	E	113.21	0.454184	E	30.45	0.122162	-1.000000
37	37	A	1	-	0	0	E	54.50	0.468213	B	16.74	0.143814	E	52.45	0.450601	E	8.30	0.071306	-1.000000
38	38	A	1	-	0	0	E	32.93	0.282904	B	21.16	0.181787	E	21.54	0.185052	E	7.77	0.066753	-1.000000
39	39	S	1	-	0	0	E	92.02	0.732177	B	16.99	0.135185	E	86.60	0.689052	B	3.80	0.030236	-1.000000
40	40	S	1	-	0	0	B	15.01	0.119430	B	14.41	0.114656	B	3.27	0.026018	B	2.47	0.019653	-1.000000
41	41	Q	1	-	0	0	E	87.22	0.461067	B	7.56	0.039964	E	83.07	0.439129	B	1.17	0.006185	-1.000000
42	42	M	1	-	0	0	E	162.06	0.769698	B	6.69	0.031774	E	172.62	0.819853	B	0.14	0.000665	-1.000000
43	43	L	1	-	0	0	E	59.60	0.301025	B	4.11	0.020759	E	51.06	0.257892	B	0.00	0.000000	-1.000000
44	44	D	1	-	0	0	E	32.94	0.212010	E	32.94	0.212010	E	25.17	0.162000	E	25.17	0.162000	-1.000000
45	45	R	1	-	0	0	E	188.05	0.754433	E	108.48	0.435208	E	208.91	0.838121	E	92.28	0.370216	-1.000000
46	46	K	1	-	0	0	E	169.81	0.818401	E	169.81	0.818401	E	196.25	0.945829	E	196.25	0.945829	-1.000000
47	47	G	1	-	0	0	E	43.23	0.515195	E	43.23	0.515195	E	33.52	0.399476	E	33.52	0.399476	-1.000000
48	48	M	1	-	0	0	B	27.01	0.128283	B	19.81	0.094087	E	12.21	0.057991	B	7.95	0.037758	-1.000000
49	49	N	1	-	0	0	E	118.81	0.703559	E	76.95	0.455676	E	122.39	0.724759	E	71.61	0.424054	-1.000000
50	50	L	1	-	0	0	E	97.19	0.490883	E	97.19	0.490883	E	100.39	0.507046	E	100.39	0.507046	-1.000000
51	51	A	H	-	3	0	B	2.83	0.024313	B	2.83	0.024313	B	0.12	0.001031	B	0.12	0.001031	198.374000
52	52	S	H	-	0	0	E	29.54	0.235041	B	3.89	0.030952	E	23.42	0.186346	B	0.37	0.002944	198.374000
53	53	N	H	-	0	0	E	72.62	0.430035	B	33.33	0.197371	E	69.61	0.412211	E	20.48	0.121277	198.374000
54	54	L	H	-	3	0	E	40.55	0.204808	E	40.55	0.204808	E	33.82	0.170817	E	33.82	0.170817	198.374000
55	55	F	H	-	4	0	B	19.27	0.086300	B	19.27	0.086300	B	8.20	0.036724	B	8.20	0.036724	198.374000
56	56	H	H	-	0	0	E	71.31	0.359226	E	39.74	0.200191	E	55.81	0.281145	E	24.11	0.121455	198.374000
57	57	I	H	-	0	0	E	104.87	0.552093	E	94.63	0.498184	E	104.69	0.551145	E	93.92	0.494446	198.374000
58	58	G	H	-	2	0	B	0.01	0.000119	B	0.01	0.000119	B	0.00	0.000000	B	0.00	0.000000	198.374000
59	59	I	H	-	1	0	E	41.96	0.220900	E	41.96	0.220900	E	20.76	0.109292	E	20.76	0.109292	198.374000
60	60	L	H	-	0	0	E	101.76	0.513965	E	81.72	0.412748	E	75.86	0.383151	E	51.64	0.260821	198.374000
61	61	G	H	-	1	0	E	32.27	0.384579	E	32.27	0.384579	E	28.48	0.339411	E	28.48	0.339411	198.374000
62	62	I	H	-	1	0	B	34.53	0.181785	B	34.53	0.181785	E	13.32	0.070124	E	13.32	0.070124	198.374000
63	63	F	H	-	0	0	E	117.81	0.527610	E	117.81	0.527610	E	88.45	0.396122	E	88.45	0.396122	198.374000
64	64	V	H	-	0	0	E	80.09	0.493651	E	80.09	0.493651	E	86.57	0.533592	E	86.57	0.533592	198.374000
65	65	G	H	-	0	0	E	41.81	0.498272	E	41.81	0.498272	E	25.72	0.306519	E	25.72	0.306519	198.374000
66	66	H	H	-	0	0	E	84.75	0.426931	E	84.75	0.426931	E	56.90	0.286635	E	56.90	0.286635	198.374000
67	67	F	H	-	0	0	E	91.29	0.408841	E	91.29	0.408841	E	90.47	0.405168	E	90.47	0.405168	198.374000
68	68	F	H	-	0	0	E	121.42	0.543777	E	121.42	0.543777	E	127.67	0.571768	E	127.67	0.571768	198.374000
69	69	G	H	-	0	0	E	27.19	0.324038	E	27.19	0.324038	E	9.51	0.113336	E	9.51	0.113336	198.374000
70	70	M	H	-	0	0	E	53.40	0.253621	E	53.40	0.253621	E	32.83	0.155925	E	32.83	0.155925	198.374000
71	71	L	H	-	0	0	E	75.29	0.380272	E	75.29	0.380272	E	65.07	0.328653	E	65.07	0.328653	198.374000
72	72	T	H	-	0	0	E	119.87	0.809604	E	119.87	0.809604	E	124.42	0.840335	E	124.42	0.840335	198.374000
73	73	P	U	R	0	0	-	-1.00	-1.000000	-	-1.00	-1.000000	-	-1.00	-1.000000	-	-1.00	-1.000000	-1.000000
74	74	H	U	R	0	0	-	-1.00	-1.000000	-	-1.00	-1.000000	-	-1.00	-1.000000	-	-1.00	-1.000000	-1.000000
75	75	W	U	R	0	0	-	-1.00	-1.000000	-	-1.00	-1.000000	-	-1.00	-1.000000	-	-1.00	-1.000000	-1.000000
76	76	M	U	R	0	0	-	-1.00	-1.000000	-	-1.00	-1.000000	-	-1.00	-1.000000	-	-1.00	-1.000000	-1.000000
77	77	Y	U	R	0	0	-	-1.00	-1.000000	-	-1.00	-1.000000	-	-1.00	-1.000000	-	-1.00	-1.000000	-1.000000
78	78	E	U	R	0	0	-	-1.00	-1.000000	-	-1.00	-1.000000	-	-1.00	-1.000000	-	-1.00	-1.000000	-1.000000
79	79	A	U	R	0	0	-	-1.00	-1.000000	-	-1.00	-1.000000	-	-1.00	-1.000000	-	-1.00	-1.000000	-1.000000
80	80	W	U	R	0	0	-	-1.00	-1.000000	-	-1.00	-1.000000	-	-1.00	-1.000000	-	-1.00	-1.000000	-1.000000
81	81	L	2	-	0	0	E	142.48	0.719632	E	142.48	0.719632	E	160.45	0.810394	E	160.45	0.810394	-1.000000
82	82	P	2	-	0	0	E	80.99	0.559323	E	80.99	0.559323	E	92.58	0.639365	E	92.58	0.639365	-1.000000
83	83	I	2	-	0	0	E	41.85	0.220321	E	41.85	0.220321	E	26.35	0.138721	E	26.35	0.138721	-1.000000
84	84	E	2	-	0	0	E	72.44	0.387049	E	72.44	0.387049	E	76.15	0.406871	E	76.15	0.406871	-1.000000
85	85	V	2	-	0	0	E	51.02	0.314472	E	51.02	0.314472	E	51.07	0.314781	E	51.07	0.314781	-1.000000
86	86	K	H	-	0	0	E	63.25	0.304834	E	63.25	0.304834	E	35.83	0.172683	E	35.83	0.172683	212.226000
87	87	Q	H	-	0	0	B	2.89	0.015277	B	2.89	0.015277	B	0.00	0.000000	B	0.00	0.000000	212.226000
88	88	K	H	-	0	0	E	87.83	0.423298	E	87.83	0.423298	E	87.23	0.420406	E	87.23	0.420406	212.226000
89	89	M	H	-	0	0	E	99.16	0.470957	E	99.16	0.470957	E	100.14	0.475611	E	100.14	0.475611	212.226000
90	90	A	H	-	0	0	E	44.51	0.382388	E	44.51	0.382388	E	24.02	0.206357	E	24.02	0.206357	212.226000
91	91	M	H	-	1	0	B	28.01	0.133033	B	28.01	0.133033	E	13.69	0.065020	E	13.69	0.065020	212.226000
92	92	F	H	-	0	0	E	154.63	0.692508	E	154.63	0.692508	E	168.16	0.753101	E	168.16	0.753101	212.226000
93	93	A	H	-	0	0	E	66.95	0.575172	E	66.95	0.575172	E	65.86	0.565808	E	65.86	0.565808	212.226000
94	94	G	H	-	0	0	E	24.41	0.290907	E	24.41	0.290907	E	5.94	0.070790	E	5.94	0.070790	212.226000
95	95	G	H	-	0	0	B	7.64	0.091050	B	7.64	0.091050	E	5.25	0.062567	E	5.25	0.062567	212.226000
96	96	A	H	-	0	0	E	55.36	0.475601	E	55.36	0.475601	E	60.47	0.519502	E	60.47	0.519502	212.226000
97	97	S	H	-	2	0	B	19.63	0.156190	B	19.63	0.156190	E	12.44	0.098982	E	12.44	0.098982	212.226000
98	98	G	H	-	3	0	B	1.56	0.018591	B	1.56	0.018591	B	0.00	0.000000	B	0.00	0.000000	212.226000
99	99	V	H	-	0	0	E	73.86	0.455251	E	73.86	0.455251	E	77.23	0.476023	E	77.23	0.476023	212.226000
100	100	L	H	-	1	0	E	65.04	0.328501	E	65.04	0.328501	E	61.43	0.310268	E	61.43	0.310268	212.226000
101	101	C	H	-	4	0	B	1.84	0.013005	B	1.84	0.013005	B	0.00	0.000000	B	0.00	0.000000	212.226000
102	102	L	H	-	1	0	E	39.61	0.200061	E	39.61	0.200061	E	34.74	0.175463	E	34.74	0.175463	212.226000
103	103	I	H	-	1	0	E	86.04	0.452961	E	86.04	0.452961	E	86.48	0.455278	E	86.48	0.455278	212.226000
104	104	G	H	-	3	0	B	0.00	0.000000	B	0.00	0.000000	B	0.00	0.000000	B	0.00	0.000000	212.226000
105	105	G	H	-	2	0	B	0.99	0.011798	B	0.99	0.011798	B	0.00	0.000000	B	0.00	0.000000	212.226000
106	106	V	H	-	0	0	E	72.50	0.446869	E	72.50	0.446869	E	70.95	0.437315	E	70.95	0.437315	212.226000
107	107	L	H	-	1	0	E	63.65	0.321481	E	63.65	0.321481	E	52.18	0.263549	E	52.18	0.263549	212.226000
108	108	L	H	-	2	0	B	22.73	0.114804	B	22.73	0.114804	E	9.90	0.050003	E	9.90	0.050003	212.226000
109	109	L	H	-	1	0	B	29.40	0.148492	B	29.40	0.148492	E	23.06	0.116471	E	23.06	0.116471	212.226000
110	110	K	H	-	0	0	E	122.91	0.592366	E	122.91	0.592366	E	129.44	0.623837	E	129.44	0.623837	212.226000
111	111	R	1	-	0	0	B	22.52	0.090347	B	22.52	0.090347	B	9.93	0.039838	B	9.93	0.039838	-1.000000
112	112	R	1	-	0	0	B	19.29	0.077389	B	19.29	0.077389	B	3.78	0.015165	B	3.78	0.015165	-1.000000
113	113	L	1	-	0	0	E	46.35	0.234103	E	46.35	0.234103	E	41.32	0.208697	E	41.32	0.208697	-1.000000
114	114	F	1	-	0	0	E	144.76	0.648305	E	144.76	0.648305	E	157.27	0.704331	E	157.27	0.704331	-1.000000
115	115	S	1	-	0	0	B	17.77	0.141391	B	17.77	0.141391	E	12.44	0.098982	E	12.44	0.098982	-1.000000
116	116	P	1	-	0	0	E	106.36	0.734530	E	89.06	0.615055	E	117.56	0.811878	E	87.53	0.604489	-1.000000
117	117	R	1	-	0	0	E	160.04	0.642060	B	49.76	0.199631	E	173.69	0.696823	E	40.53	0.162601	-1.000000
118	118	V	1	-	0	0	B	0.52	0.003205	B	0.52	0.003205	B	0.00	0.000000	B	0.00	0.000000	-1.000000
119	119	R	1	-	0	0	E	117.40	0.470994	E	117.40	0.470994	E	124.97	0.501364	E	124.97	0.501364	-1.000000
120	120	A	1	-	0	0	E	87.44	0.751203	E	54.58	0.468900	E	98.64	0.847423	E	52.59	0.451804	-1.000000
121	121	T	1	-	0	0	E	85.58	0.578009	E	41.30	0.278941	E	84.36	0.569769	E	20.26	0.136836	-1.000000
122	122	T	1	-	0	0	E	30.87	0.208497	E	30.87	0.208497	E	26.99	0.182291	E	26.99	0.182291	-1.000000
123	123	T	1	-	0	0	E	71.74	0.484533	E	71.74	0.484533	E	65.44	0.441983	E	62.95	0.425165	-1.000000
124	124	G	1	-	0	0	E	57.79	0.688714	E	57.79	0.688714	E	64.23	0.765463	E	64.23	0.765463	-1.000000
125	125	A	1	-	0	0	E	41.78	0.358935	E	41.78	0.358935	E	33.75	0.289948	E	33.75	0.289948	-1.000000
126	126	D	1	-	0	0	B	16.21	0.104332	B	16.21	0.104332	B	3.29	0.021175	B	3.29	0.021175	-1.000000
127	127	I	1	-	0	0	E	40.32	0.212266	E	40.32	0.212266	E	35.90	0.188997	E	35.90	0.188997	-1.000000
128	128	L	H	-	0	0	E	90.83	0.458761	E	90.83	0.458761	E	90.53	0.457245	E	90.53	0.457245	276.316000
129	129	I	H	-	1	0	B	4.20	0.022111	B	4.20	0.022111	B	0.00	0.000000	B	0.00	0.000000	276.316000
130	130	L	H	-	1	0	B	17.00	0.085863	B	17.00	0.085863	B	7.11	0.035911	B	7.11	0.035911	276.316000
131	131	S	H	-	0	0	E	30.47	0.242441	E	30.47	0.242441	E	24.58	0.195576	E	24.58	0.195576	276.316000
132	132	L	H	-	0	0	B	35.99	0.181777	B	35.99	0.181777	E	34.48	0.174150	E	34.48	0.174150	276.316000
133	133	L	H	-	0	0	B	28.43	0.143593	B	28.43	0.143593	E	13.20	0.066670	E	13.20	0.066670	276.316000
134	134	V	H	-	1	0	B	17.87	0.110145	B	17.87	0.110145	E	11.09	0.068356	E	11.09	0.068356	276.316000
135	135	I	H	-	0	0	E	85.34	0.449276	E	85.34	0.449276	E	85.33	0.449223	E	85.33	0.449223	276.316000
136	136	Q	H	-	2	0	B	23.69	0.125231	B	23.69	0.125231	E	14.98	0.079188	E	14.98	0.079188	276.316000
137	137	C	H	-	3	0	B	11.29	0.079799	B	11.29	0.079799	B	0.53	0.003746	B	0.53	0.003746	276.316000
138	138	A	H	-	0	0	E	31.69	0.272251	E	31.69	0.272251	E	25.27	0.217096	E	25.27	0.217096	276.316000
139	139	L	H	-	1	0	B	28.67	0.144805	B	28.67	0.144805	E	21.49	0.108541	E	21.49	0.108541	276.316000
140	140	G	H	-	1	0	E	19.67	0.234418	E	19.67	0.234418	E	7.82	0.093195	E	7.82	0.093195	276.316000
141	141	L	H	-	1	0	B	33.53	0.169352	B	33.53	0.169352	E	19.92	0.100611	E	19.92	0.100611	276.316000
142	142	L	H	-	1	0	E	98.24	0.496187	E	98.24	0.496187	E	106.11	0.535936	E	106.11	0.535936	276.316000
143	143	T	H	-	2	0	B	15.46	0.104417	B	15.46	0.104417	E	11.49	0.077604	E	11.49	0.077604	276.316000
144	144	I	H	-	1	0	E	44.38	0.233640	E	44.38	0.233640	E	35.41	0.186417	E	35.41	0.186417	276.316000
145	145	P	H	-	0	0	E	77.94	0.538260	E	77.94	0.538260	E	78.61	0.542887	E	78.61	0.542887	276.316000
146	146	F	H	-	2	0	E	77.05	0.345067	E	77.05	0.345067	E	76.53	0.342738	E	76.53	0.342738	276.316000
147	147	S	H	-	0	0	B	14.28	0.113622	B	14.28	0.113622	E	6.61	0.052594	E	6.61	0.052594	276.316000
148	148	A	H	-	0	0	E	46.14	0.396392	E	46.14	0.396392	E	48.08	0.413058	E	48.08	0.413058	276.316000
149	149	Q	2	-	0	0	E	128.15	0.677433	E	128.15	0.677433	E	142.01	0.750700	E	142.01	0.750700	-1.000000
150	150	H	2	-	0	0	E	70.30	0.354138	E	70.30	0.354138	E	70.05	0.352879	E	70.05	0.352879	-1.000000
151	151	M	2	-	0	0	E	69.50	0.330088	E	69.50	0.330088	E	66.55	0.316077	E	66.55	0.316077	-1.000000
152	152	D	2	-	0	0	E	85.64	0.551200	E	85.64	0.551200	E	91.54	0.589174	E	91.54	0.589174	-1.000000
153	153	G	2	-	0	0	B	0.68	0.008104	B	0.68	0.008104	B	0.00	0.000000	B	0.00	0.000000	-1.000000
154	154	S	2	-	0	0	E	42.49	0.338081	E	42.49	0.338081	E	37.04	0.294717	E	37.04	0.294717	-1.000000
155	155	E	2	-	0	0	B	7.82	0.041782	B	7.82	0.041782	B	0.11	0.000588	B	0.11	0.000588	-1.000000
156	156	M	2	-	0	0	B	39.61	0.188126	B	39.61	0.188126	E	16.40	0.077891	E	16.40	0.077891	-1.000000
157	157	M	2	-	0	0	E	121.43	0.576728	E	121.43	0.576728	E	128.02	0.608027	E	128.02	0.608027	-1.000000
158	158	K	2	-	0	0	E	57.74	0.278278	E	57.74	0.278278	E	53.67	0.258663	E	53.67	0.258663	-1.000000
159	159	L	2	-	0	0	B	21.65	0.109349	B	21.65	0.109349	E	10.75	0.054296	E	10.75	0.054296	-1.000000
160	160	V	2	-	0	0	B	24.40	0.150394	B	24.40	0.150394	E	9.00	0.055473	E	9.00	0.055473	-1.000000
161	161	G	2	-	0	0	B	15.95	0.190085	B	15.95	0.190085	E	9.84	0.117269	E	9.84	0.117269	-1.000000
162	162	W	2	-	0	0	B	16.57	0.062429	B	16.57	0.062429	B	10.79	0.040653	B	10.79	0.040653	-1.000000
163	163	A	2	-	0	0	B	7.80	0.067010	B	7.80	0.067010	B	3.38	0.029038	B	3.38	0.029038	-1.000000
164	164	Q	2	-	0	0	E	62.19	0.328752	E	62.19	0.328752	E	58.70	0.310303	E	58.70	0.310303	-1.000000
165	165	S	2	-	0	0	B	10.75	0.085535	B	10.75	0.085535	B	4.84	0.038511	B	4.84	0.038511	-1.000000
166	166	V	2	-	0	0	B	18.18	0.112056	B	18.18	0.112056	E	11.09	0.068356	E	11.09	0.068356	-1.000000
167	167	V	2	-	0	0	E	78.31	0.482680	E	78.31	0.482680	E	71.77	0.442369	E	71.77	0.442369	-1.000000
168	168	T	2	-	0	0	E	77.74	0.525057	E	77.74	0.525057	E	81.11	0.547818	E	81.11	0.547818	-1.000000
169	169	F	2	-	0	0	E	157.82	0.706794	E	157.82	0.706794	E	174.54	0.781674	E	174.54	0.781674	-1.000000
170	170	H	2	-	0	0	E	127.15	0.640522	E	127.15	0.640522	E	141.49	0.712760	E	141.49	0.712760	-1.000000
171	171	G	2	-	0	0	E	77.91	0.928495	E	77.91	0.928495	E	75.99	0.905613	E	75.99	0.905613	-1.000000
172	172	G	2	-	0	0	E	26.93	0.320939	E	26.93	0.320939	E	21.87	0.260636	E	21.87	0.260636	-1.000000
173	173	A	2	-	0	0	B	4.43	0.038058	B	4.43	0.038058	B	0.00	0.000000	B	0.00	0.000000	-1.000000
174	174	S	2	-	0	0	B	5.69	0.045274	B	5.69	0.045274	B	1.02	0.008116	B	1.02	0.008116	-1.000000
175	175	Q	2	-	0	0	E	123.62	0.653486	E	123.62	0.653486	E	126.75	0.670032	E	126.75	0.670032	-1.000000
176	176	H	2	-	0	0	E	86.67	0.436603	E	86.67	0.436603	E	86.31	0.434789	E	86.31	0.434789	-1.000000
177	177	L	2	-	0	0	B	0.18	0.000909	B	0.18	0.000909	B	0.00	0.000000	B	0.00	0.000000	-1.000000
178	178	D	2	-	0	0	E	92.49	0.595289	E	92.49	0.595289	E	96.42	0.620583	E	96.42	0.620583	-1.000000
179	179	G	2	-	0	0	E	68.72	0.818973	E	68.72	0.818973	E	75.91	0.904660	E	75.91	0.904660	-1.000000
180	180	V	H	-	0	0	B	10.26	0.063240	B	10.26	0.063240	B	7.48	0.046105	B	7.48	0.046105	86.820000
181	181	A	H	-	1	0	E	24.63	0.211598	E	24.63	0.211598	E	18.29	0.157131	E	18.29	0.157131	86.820000
182	182	F	H	-	0	0	E	143.21	0.641363	E	143.21	0.641363	E	159.98	0.716467	E	159.98	0.716467	86.820000
183	183	I	H	-	3	0	B	20.48	0.107818	B	20.48	0.107818	E	11.58	0.060963	E	11.58	0.060963	86.820000
184	184	F	H	-	1	0	B	16.94	0.075865	B	16.94	0.075865	B	8.55	0.038291	B	8.55	0.038291	86.820000
185	185	R	H	-	0	0	B	43.63	0.175038	B	43.63	0.175038	E	32.45	0.130185	E	32.45	0.130185	86.820000
186	186	L	H	-	0	0	E	79.41	0.401081	E	79.41	0.401081	E	77.00	0.388909	E	77.00	0.388909	86.820000
187	187	H	H	-	2	0	B	30.45	0.153393	B	30.45	0.153393	E	10.02	0.050476	E	10.02	0.050476	86.820000
188	188	L	H	-	0	0	B	22.57	0.113996	B	22.57	0.113996	B	6.47	0.032678	B	6.47	0.032678	86.820000
189	189	V	H	-	1	0	B	31.69	0.195328	B	31.69	0.195328	E	22.05	0.135910	E	22.05	0.135910	86.820000
190	190	L	H	-	1	0	B	28.04	0.141623	B	28.04	0.141623	E	20.24	0.102227	E	20.24	0.102227	86.820000
191	191	G	H	-	1	0	B	15.52	0.184960	B	15.52	0.184960	E	10.00	0.119175	E	10.00	0.119175	86.820000
192	192	M	H	-	2	0	B	18.15	0.086203	B	18.15	0.086203	E	11.89	0.056471	E	11.89	0.056471	86.820000
193	193	T	H	-	0	0	B	28.89	0.195124	B	28.89	0.195124	E	26.92	0.181818	E	26.92	0.181818	86.820000
194	194	L	H	-	0	0	B	16.56	0.083641	B	16.56	0.083641	B	9.41	0.047528	B	9.41	0.047528	86.820000
195	195	F	H	-	1	0	E	106.16	0.475436	E	106.16	0.475436	E	94.78	0.424470	E	94.78	0.424470	86.820000
196	196	L	H	-	2	0	E	40.36	0.203849	E	40.36	0.203849	E	38.19	0.192889	E	38.19	0.192889	86.820000
197	197	L	H	-	0	0	E	46.22	0.233446	E	46.22	0.233446	E	37.99	0.191878	E	37.99	0.191878	86.820000
198	198	F	H	-	1	0	B	17.41	0.077970	B	17.41	0.077970	B	7.39	0.033096	B	7.39	0.033096	86.820000
199	199	P	H	-	2	0	B	0.05	0.000345	B	0.05	0.000345	B	0.00	0.000000	B	0.00	0.000000	86.820000
200	200	F	H	-	0	0	E	132.66	0.594115	E	132.66	0.594115	E	133.38	0.597340	E	133.38	0.597340	86.820000
201	201	S	H	-	1	0	B	7.90	0.062858	B	7.90	0.062858	B	2.49	0.019812	B	2.49	0.019812	86.820000
202	202	R	1	-	0	0	E	50.39	0.202158	E	50.39	0.202158	E	28.82	0.115622	E	28.82	0.115622	-1.000000
203	203	L	1	-	0	0	B	16.24	0.082024	B	16.24	0.082024	B	4.49	0.022678	B	4.49	0.022678	-1.000000
204	204	I	1	-	0	0	B	0.00	0.000000	B	0.00	0.000000	B	0.00	0.000000	B	0.00	0.000000	-1.000000
205	205	H	1	-	0	0	E	54.54	0.274747	B	36.05	0.181603	E	29.39	0.148053	E	11.62	0.058536	-1.000000
206	206	I	1	-	0	0	E	88.36	0.465175	E	88.36	0.465175	E	47.65	0.250855	E	47.65	0.250855	-1.000000
207	207	W	1	-	0	0	E	123.75	0.466242	E	123.75	0.466242	E	124.16	0.467787	E	104.38	0.393264	-1.000000
208	208	S	1	-	0	0	E	60.23	0.479233	B	22.58	0.179663	E	54.43	0.433084	E	9.06	0.072088	-1.000000
209	209	V	1	-	0	0	E	96.25	0.593257	E	93.91	0.578834	E	83.97	0.517567	E	77.27	0.476270	-1.000000
210	210	P	1	-	0	0	E	98.54	0.680525	B	14.88	0.102762	E	101.90	0.703729	B	2.97	0.020511	-1.000000
211	211	V	1	-	0	0	E	103.23	0.636280	E	102.39	0.631102	E	108.73	0.670180	E	101.00	0.622535	-1.000000
212	212	E	1	-	0	0	E	117.30	0.626736	E	55.89	0.298622	E	121.60	0.649711	E	32.08	0.171404	-1.000000
213	213	Y	1	-	0	0	E	118.87	0.498825	B	0.48	0.002014	E	109.62	0.460008	B	0.00	0.000000	-1.000000
214	214	L	1	-	0	0	E	155.44	0.785090	E	85.70	0.432850	E	172.82	0.872872	E	86.48	0.436790	-1.000000
215	215	T	1	-	0	0	E	125.94	0.850601	E	125.05	0.844590	E	137.82	0.930839	E	134.75	0.910104	-1.000000
216	216	R	1	-	0	0	E	83.61	0.335433	B	24.20	0.097087	E	71.11	0.285284	B	2.66	0.010672	-1.000000
217	217	K	1	-	0	0	E	166.10	0.800521	E	71.88	0.346426	E	186.90	0.900766	E	62.68	0.302087	-1.000000
218	218	Y	1	-	0	0	E	175.07	0.734662	B	15.70	0.065883	E	187.78	0.787998	B	8.04	0.033739	-1.000000
219	219	Q	1	-	0	0	E	156.56	0.827615	B	4.20	0.022202	E	174.00	0.919808	B	0.00	0.000000	-1.000000
220	220	L	1	-	0	0	E	120.38	0.608011	B	7.10	0.035860	E	107.38	0.542351	B	0.70	0.003536	-1.000000
221	221	V	1	-	0	0	E	140.63	0.866802	B	4.22	0.026011	E	155.60	0.959073	B	0.00	0.000000	-1.000000
222	222	R	1	-	0	0	E	235.45	0.944596	B	10.75	0.043128	E	259.73	1.000000	B	2.79	0.011193	-1.000000
223	223	A	1	-	0	0	E	87.34	0.750344	B	10.86	0.093299	E	89.79	0.771392	E	8.32	0.071478	-1.000000
224	224	R	1	-	0	0	E	238.89	0.958397	B	45.13	0.181056	E	280.03	1.000000	E	21.66	0.086897	-1.000000
225	225	H	1	-	0	0	E	244.28	1.000000	E	67.66	0.340839	E	284.86	1.000000	E	48.77	0.245680	-1.000000
