# Supplementary material for: Lipid exposure prediction enhances the inference of rotational angles of transmembrane helices
Source: BMC Bioinformatics. 2013 Oct 11;14:304. doi: 10.1186/1471-2105-14-304 (PMC3854514; doi:10.1186/1471-2105-14-304)
Supplement: Additional file 7: Dataset S3 — The representative 110 multi-spanning protein chains used in this work. [file 1471-2105-14-304-S7.zip › S_Dataset_3_experiment/TMexpoDataset/1yceA.profile]

SeqIndex	PDBIndex	AA	Topo	MissingData	IntraChainCTNum	InterChainCTNum	Class14_Chain	ASA14_Chain	RSA14_Chain	Class14_Complete	ASA14_Complete	RSA14_Complete	Class20_Chain	ASA20_Chain	RSA20_Chain	Class20_Complete	ASA20_Complete	RSA20_Complete	RotationalAngleChain360MGC
1	1	M	2	-	0	0	E	169.51	0.805082	B	25.89	0.122964	E	190.19	0.903301	E	16.54	0.078556	-1.000000
2	2	D	2	-	0	0	E	94.33	0.607131	B	24.47	0.157495	E	104.85	0.674841	E	16.00	0.102980	-1.000000
3	3	M	2	-	0	0	E	80.98	0.384612	E	70.21	0.333460	E	76.19	0.361862	E	68.72	0.326383	-1.000000
4	4	L	2	-	0	0	E	134.52	0.679428	B	31.07	0.156927	E	150.04	0.757816	E	23.96	0.121016	-1.000000
5	5	F	2	-	0	0	E	119.09	0.533342	E	85.75	0.384030	E	132.03	0.591294	E	71.89	0.321958	-1.000000
6	6	A	2	-	0	0	B	8.40	0.072165	B	0.00	0.000000	B	2.56	0.021993	B	0.00	0.000000	-1.000000
7	7	K	2	-	0	0	E	84.12	0.405417	E	46.29	0.223095	E	87.19	0.420213	E	41.61	0.200540	-1.000000
8	8	T	2	-	0	0	E	73.53	0.496623	B	0.78	0.005268	E	75.12	0.507362	B	0.00	0.000000	-1.000000
9	9	V	2	-	0	0	E	76.85	0.473681	E	40.81	0.251541	E	73.32	0.451923	E	30.52	0.188116	-1.000000
10	10	V	2	-	0	0	E	33.96	0.209320	B	0.21	0.001294	E	27.28	0.168146	B	0.00	0.000000	-1.000000
11	11	L	H	-	0	1	E	79.22	0.400121	B	0.01	0.000051	E	78.27	0.395323	B	0.00	0.000000	152.187000
12	12	A	H	-	0	1	E	58.87	0.505756	B	13.51	0.116065	E	58.68	0.504124	E	10.41	0.089433	152.187000
13	13	A	H	-	0	2	E	63.68	0.547079	B	11.91	0.102320	E	63.29	0.543729	E	8.57	0.073625	152.187000
14	14	S	H	-	2	0	B	6.90	0.054901	B	0.00	0.000000	B	1.42	0.011299	B	0.00	0.000000	152.187000
15	15	A	H	-	0	2	E	61.91	0.531873	B	0.04	0.000344	E	63.18	0.542784	B	0.00	0.000000	152.187000
16	16	V	H	-	0	0	E	107.47	0.662414	E	45.35	0.279524	E	119.86	0.738782	E	38.79	0.239090	152.187000
17	17	G	H	-	0	2	E	30.38	0.362055	B	0.19	0.002264	E	29.79	0.355023	B	0.00	0.000000	152.187000
18	18	A	H	-	3	0	B	5.27	0.045275	B	0.00	0.000000	B	2.60	0.022337	B	0.00	0.000000	152.187000
19	19	G	H	-	0	3	E	45.28	0.539626	B	0.00	0.000000	E	47.15	0.561912	B	0.00	0.000000	152.187000
20	20	T	H	-	0	3	E	81.34	0.549372	B	20.63	0.139335	E	85.71	0.578887	E	13.30	0.089828	152.187000
21	21	A	H	-	1	2	E	26.64	0.228866	B	0.00	0.000000	E	22.35	0.192010	B	0.00	0.000000	152.187000
22	22	M	H	-	2	4	E	71.29	0.338589	B	6.17	0.029304	E	66.88	0.317644	B	0.11	0.000522	152.187000
23	23	I	H	-	0	0	E	108.82	0.572888	B	23.51	0.123769	E	116.54	0.613530	E	21.37	0.112503	152.187000
24	24	A	H	-	1	3	E	45.01	0.386684	B	0.00	0.000000	E	42.83	0.367955	B	0.00	0.000000	152.187000
25	25	G	H	-	0	1	E	40.96	0.488142	B	3.95	0.047074	E	38.55	0.459421	B	0.06	0.000715	152.187000
26	26	I	H	-	0	2	E	120.26	0.633114	B	24.97	0.131456	E	132.70	0.698605	E	20.95	0.110292	152.187000
27	27	G	H	-	0	3	E	41.50	0.494578	B	0.00	0.000000	E	43.29	0.515910	B	0.00	0.000000	152.187000
28	28	P	H	-	1	2	B	12.54	0.086602	B	0.18	0.001243	B	4.43	0.030594	B	0.00	0.000000	152.187000
29	29	G	H	-	0	4	E	52.18	0.621857	B	0.25	0.002979	E	55.05	0.656060	B	0.00	0.000000	152.187000
30	30	V	H	-	0	2	E	106.11	0.654031	E	36.14	0.222756	E	116.97	0.720969	E	28.76	0.177268	152.187000
31	31	G	H	-	0	1	E	35.96	0.428554	B	1.37	0.016327	E	31.29	0.372900	B	0.00	0.000000	152.187000
32	32	Q	H	-	1	2	B	36.65	0.193741	B	1.17	0.006185	E	32.13	0.169847	B	0.00	0.000000	152.187000
33	33	G	1	-	0	0	E	40.98	0.488380	B	0.00	0.000000	E	42.84	0.510547	B	0.00	0.000000	-1.000000
34	34	Y	1	-	0	0	E	146.21	0.613554	B	39.65	0.166387	E	157.70	0.661771	E	30.56	0.128242	-1.000000
35	35	A	1	-	0	0	E	31.80	0.273196	B	0.00	0.000000	E	22.36	0.192096	B	0.00	0.000000	-1.000000
36	36	A	1	-	0	0	E	35.86	0.308076	B	0.00	0.000000	E	35.43	0.304381	B	0.00	0.000000	-1.000000
37	37	G	1	-	0	0	E	38.75	0.461804	B	0.00	0.000000	E	37.03	0.441306	B	0.00	0.000000	-1.000000
38	38	K	1	-	0	0	E	96.21	0.463685	B	20.48	0.098704	E	97.49	0.469854	E	16.51	0.079570	-1.000000
39	39	A	1	-	0	0	B	11.92	0.102405	B	0.00	0.000000	B	4.23	0.036340	B	0.00	0.000000	-1.000000
40	40	V	1	-	0	0	E	99.66	0.614275	B	0.00	0.000000	E	107.21	0.660811	B	0.00	0.000000	-1.000000
41	41	E	1	-	0	0	E	96.10	0.513464	E	46.27	0.247222	E	99.74	0.532913	E	30.75	0.164298	-1.000000
42	42	S	1	-	0	0	E	27.15	0.216025	B	0.45	0.003581	E	21.75	0.173059	B	0.00	0.000000	-1.000000
43	43	V	1	-	0	0	E	43.11	0.265717	B	0.03	0.000185	E	32.45	0.200012	B	0.00	0.000000	-1.000000
44	44	A	1	-	0	0	E	81.00	0.695876	B	3.95	0.033935	E	89.76	0.771134	B	0.26	0.002234	-1.000000
45	45	R	1	-	0	0	E	151.44	0.607558	E	79.16	0.317580	E	166.38	0.667496	E	72.06	0.289096	-1.000000
46	46	Q	1	-	0	0	E	87.30	0.461490	E	48.05	0.254004	E	94.32	0.498599	E	45.72	0.241687	-1.000000
47	47	P	1	-	0	0	E	71.67	0.494959	E	51.06	0.352624	E	73.67	0.508771	E	43.94	0.303453	-1.000000
48	48	E	1	-	0	0	E	163.84	0.875401	E	163.84	0.875401	E	192.86	1.000000	E	192.86	1.000000	-1.000000
49	49	A	1	-	0	0	E	36.80	0.316151	B	21.24	0.182474	E	27.98	0.240378	E	9.69	0.083247	-1.000000
50	50	K	1	-	0	0	E	120.64	0.581426	E	65.88	0.317509	E	133.49	0.643356	E	67.57	0.325654	-1.000000
51	51	G	1	-	0	0	E	58.31	0.694911	E	58.31	0.694911	E	60.58	0.721964	E	60.58	0.721964	-1.000000
52	52	D	1	-	0	0	E	107.46	0.691639	E	42.09	0.270902	E	120.47	0.775375	E	39.06	0.251400	-1.000000
53	53	I	1	-	0	0	B	26.13	0.137563	B	0.00	0.000000	E	19.00	0.100026	B	0.00	0.000000	-1.000000
54	54	I	1	-	0	0	E	74.94	0.394525	E	41.33	0.217584	E	71.22	0.374941	E	36.78	0.193630	-1.000000
55	55	S	1	-	0	0	E	67.30	0.535487	E	57.58	0.458148	E	70.57	0.561505	E	56.20	0.447167	-1.000000
56	56	T	1	-	0	0	E	88.87	0.600230	B	0.31	0.002094	E	93.04	0.628394	B	0.00	0.000000	-1.000000
57	57	M	1	-	0	0	E	46.15	0.219188	B	0.00	0.000000	E	38.84	0.184469	B	0.00	0.000000	-1.000000
58	58	V	1	-	0	0	E	82.20	0.506657	E	68.33	0.421166	E	90.24	0.556213	E	67.71	0.417345	-1.000000
59	59	L	1	-	0	0	E	119.63	0.604222	E	69.12	0.349109	E	131.86	0.665993	E	68.00	0.343452	-1.000000
60	60	G	1	-	0	0	E	42.56	0.507210	B	0.00	0.000000	E	36.59	0.436062	B	0.00	0.000000	-1.000000
61	61	Q	1	-	0	0	B	34.73	0.183591	B	0.96	0.005075	E	30.28	0.160068	B	0.00	0.000000	-1.000000
62	62	A	1	-	0	0	E	59.70	0.512887	E	59.70	0.512887	E	59.36	0.509966	E	56.98	0.489519	-1.000000
63	63	V	H	-	0	1	E	104.81	0.646018	E	45.13	0.278168	E	113.24	0.697978	E	33.32	0.205375	8.406000
64	64	A	H	-	2	2	E	42.63	0.366237	B	0.68	0.005842	E	36.45	0.313144	B	0.00	0.000000	8.406000
65	65	E	H	-	0	0	E	69.57	0.371714	B	25.57	0.136621	E	72.04	0.384911	E	18.95	0.101250	8.406000
66	66	S	H	-	0	0	E	40.60	0.323043	E	26.21	0.208546	E	34.87	0.277451	E	23.16	0.184278	8.406000
67	67	T	H	-	0	2	E	73.42	0.495880	B	3.93	0.026543	E	75.64	0.510874	B	0.00	0.000000	8.406000
68	68	G	H	-	0	0	E	17.48	0.208318	B	3.74	0.044572	E	9.41	0.112144	B	0.00	0.000000	8.406000
69	69	I	H	-	0	0	E	74.90	0.394314	E	61.84	0.325559	E	74.72	0.393367	E	62.21	0.327507	8.406000
70	70	Y	H	-	0	0	E	137.16	0.575577	E	50.82	0.213261	E	146.92	0.616534	E	43.68	0.183298	8.406000
71	71	S	H	-	3	1	B	14.21	0.113065	B	1.99	0.015834	E	10.22	0.081318	B	0.00	0.000000	8.406000
72	72	L	H	-	0	1	E	77.91	0.393505	B	28.12	0.142027	E	81.82	0.413253	E	22.03	0.111268	8.406000
73	73	V	H	-	0	0	E	72.88	0.449211	E	72.71	0.448163	E	73.16	0.450937	E	67.90	0.418516	8.406000
74	74	I	H	-	0	1	E	88.41	0.465438	B	0.48	0.002527	E	91.36	0.480969	B	0.00	0.000000	8.406000
75	75	A	H	-	2	0	B	7.99	0.068643	B	0.00	0.000000	B	3.68	0.031615	B	0.00	0.000000	8.406000
76	76	L	H	-	0	0	E	78.98	0.398909	E	63.79	0.322188	E	76.63	0.387040	E	59.28	0.299409	8.406000
77	77	I	H	-	0	0	E	65.01	0.342248	B	26.76	0.140879	E	59.18	0.311556	E	22.52	0.118558	8.406000
78	78	L	H	-	2	0	B	24.78	0.125158	B	0.00	0.000000	E	13.87	0.070054	B	0.00	0.000000	8.406000
79	79	L	H	-	1	1	E	103.70	0.523764	B	2.17	0.010960	E	101.46	0.512450	B	0.11	0.000556	8.406000
80	80	Y	H	-	0	1	E	177.85	0.746328	E	127.80	0.536299	E	201.73	0.846538	E	129.01	0.541376	8.406000
81	81	A	H	-	0	0	E	67.38	0.578866	E	62.62	0.537973	E	74.48	0.639863	E	67.25	0.577749	8.406000
82	82	N	H	-	1	0	B	25.30	0.149819	B	18.31	0.108427	E	18.57	0.109966	E	12.55	0.074318	8.406000
83	83	P	H	-	0	2	E	67.57	0.466644	B	23.30	0.160912	E	67.59	0.466782	E	17.96	0.124033	8.406000
84	84	F	H	-	0	1	E	91.24	0.408617	B	0.14	0.000627	E	93.41	0.418335	B	0.00	0.000000	8.406000
85	85	V	2	-	0	0	E	46.26	0.285133	E	35.24	0.217209	E	42.78	0.263683	E	26.39	0.162660	-1.000000
86	86	G	2	-	0	0	E	67.01	0.798594	E	67.01	0.798594	E	74.71	0.890359	E	74.71	0.890359	-1.000000
87	87	L	2	-	0	0	E	139.87	0.706450	E	75.40	0.380827	E	155.02	0.782969	E	65.89	0.332795	-1.000000
88	88	L	2	-	0	0	E	48.35	0.244204	B	11.19	0.056518	E	41.76	0.210920	B	9.69	0.048942	-1.000000
89	89	G	2	-	0	0	E	130.41	1.000000	E	97.14	1.000000	E	153.99	1.000000	E	108.59	1.000000	-1.000000
