# Supplementary material for: Lipid exposure prediction enhances the inference of rotational angles of transmembrane helices
Source: BMC Bioinformatics. 2013 Oct 11;14:304. doi: 10.1186/1471-2105-14-304 (PMC3854514; doi:10.1186/1471-2105-14-304)
Supplement: Additional file 7: Dataset S3 — The representative 110 multi-spanning protein chains used in this work. [file 1471-2105-14-304-S7.zip › S_Dataset_3_experiment/TMexpoDataset/1yewC.profile]

SeqIndex	PDBIndex	AA	Topo	MissingData	IntraChainCTNum	InterChainCTNum	Class14_Chain	ASA14_Chain	RSA14_Chain	Class14_Complete	ASA14_Complete	RSA14_Complete	Class20_Chain	ASA20_Chain	RSA20_Chain	Class20_Complete	ASA20_Complete	RSA20_Complete	RotationalAngleChain360MGC
1	1	M	U	R	0	0	-	-1.00	-1.000000	-	-1.00	-1.000000	-	-1.00	-1.000000	-	-1.00	-1.000000	-1.000000
2	2	H	U	R	0	0	-	-1.00	-1.000000	-	-1.00	-1.000000	-	-1.00	-1.000000	-	-1.00	-1.000000	-1.000000
3	3	E	U	R	0	0	-	-1.00	-1.000000	-	-1.00	-1.000000	-	-1.00	-1.000000	-	-1.00	-1.000000	-1.000000
4	4	T	U	R	0	0	-	-1.00	-1.000000	-	-1.00	-1.000000	-	-1.00	-1.000000	-	-1.00	-1.000000	-1.000000
5	5	K	U	R	0	0	-	-1.00	-1.000000	-	-1.00	-1.000000	-	-1.00	-1.000000	-	-1.00	-1.000000	-1.000000
6	6	Q	U	R	0	0	-	-1.00	-1.000000	-	-1.00	-1.000000	-	-1.00	-1.000000	-	-1.00	-1.000000	-1.000000
7	7	G	U	R	0	0	-	-1.00	-1.000000	-	-1.00	-1.000000	-	-1.00	-1.000000	-	-1.00	-1.000000	-1.000000
8	8	G	U	R	0	0	-	-1.00	-1.000000	-	-1.00	-1.000000	-	-1.00	-1.000000	-	-1.00	-1.000000	-1.000000
9	9	E	U	R	0	0	-	-1.00	-1.000000	-	-1.00	-1.000000	-	-1.00	-1.000000	-	-1.00	-1.000000	-1.000000
10	10	K	U	R	0	0	-	-1.00	-1.000000	-	-1.00	-1.000000	-	-1.00	-1.000000	-	-1.00	-1.000000	-1.000000
11	11	R	U	R	0	0	-	-1.00	-1.000000	-	-1.00	-1.000000	-	-1.00	-1.000000	-	-1.00	-1.000000	-1.000000
12	12	F	U	R	0	0	-	-1.00	-1.000000	-	-1.00	-1.000000	-	-1.00	-1.000000	-	-1.00	-1.000000	-1.000000
13	13	T	U	R	0	0	-	-1.00	-1.000000	-	-1.00	-1.000000	-	-1.00	-1.000000	-	-1.00	-1.000000	-1.000000
14	14	G	U	R	0	0	-	-1.00	-1.000000	-	-1.00	-1.000000	-	-1.00	-1.000000	-	-1.00	-1.000000	-1.000000
15	15	A	U	R	0	0	-	-1.00	-1.000000	-	-1.00	-1.000000	-	-1.00	-1.000000	-	-1.00	-1.000000	-1.000000
16	16	I	U	R	0	0	-	-1.00	-1.000000	-	-1.00	-1.000000	-	-1.00	-1.000000	-	-1.00	-1.000000	-1.000000
17	17	C	U	R	0	0	-	-1.00	-1.000000	-	-1.00	-1.000000	-	-1.00	-1.000000	-	-1.00	-1.000000	-1.000000
18	18	R	U	R	0	0	-	-1.00	-1.000000	-	-1.00	-1.000000	-	-1.00	-1.000000	-	-1.00	-1.000000	-1.000000
19	19	C	U	R	0	0	-	-1.00	-1.000000	-	-1.00	-1.000000	-	-1.00	-1.000000	-	-1.00	-1.000000	-1.000000
20	20	S	U	R	0	0	-	-1.00	-1.000000	-	-1.00	-1.000000	-	-1.00	-1.000000	-	-1.00	-1.000000	-1.000000
21	21	H	U	R	0	0	-	-1.00	-1.000000	-	-1.00	-1.000000	-	-1.00	-1.000000	-	-1.00	-1.000000	-1.000000
22	22	R	U	R	0	0	-	-1.00	-1.000000	-	-1.00	-1.000000	-	-1.00	-1.000000	-	-1.00	-1.000000	-1.000000
23	23	Y	U	R	0	0	-	-1.00	-1.000000	-	-1.00	-1.000000	-	-1.00	-1.000000	-	-1.00	-1.000000	-1.000000
24	24	N	U	R	0	0	-	-1.00	-1.000000	-	-1.00	-1.000000	-	-1.00	-1.000000	-	-1.00	-1.000000	-1.000000
25	25	S	U	R	0	0	-	-1.00	-1.000000	-	-1.00	-1.000000	-	-1.00	-1.000000	-	-1.00	-1.000000	-1.000000
26	26	M	U	R	0	0	-	-1.00	-1.000000	-	-1.00	-1.000000	-	-1.00	-1.000000	-	-1.00	-1.000000	-1.000000
27	27	E	U	R	0	0	-	-1.00	-1.000000	-	-1.00	-1.000000	-	-1.00	-1.000000	-	-1.00	-1.000000	-1.000000
28	28	V	U	R	0	0	-	-1.00	-1.000000	-	-1.00	-1.000000	-	-1.00	-1.000000	-	-1.00	-1.000000	-1.000000
29	29	K	U	R	0	0	-	-1.00	-1.000000	-	-1.00	-1.000000	-	-1.00	-1.000000	-	-1.00	-1.000000	-1.000000
30	30	M	U	R	0	0	-	-1.00	-1.000000	-	-1.00	-1.000000	-	-1.00	-1.000000	-	-1.00	-1.000000	-1.000000
31	31	A	U	R	0	0	-	-1.00	-1.000000	-	-1.00	-1.000000	-	-1.00	-1.000000	-	-1.00	-1.000000	-1.000000
32	32	A	U	R	0	0	-	-1.00	-1.000000	-	-1.00	-1.000000	-	-1.00	-1.000000	-	-1.00	-1.000000	-1.000000
33	33	T	U	R	0	0	-	-1.00	-1.000000	-	-1.00	-1.000000	-	-1.00	-1.000000	-	-1.00	-1.000000	-1.000000
34	34	T	U	R	0	0	-	-1.00	-1.000000	-	-1.00	-1.000000	-	-1.00	-1.000000	-	-1.00	-1.000000	-1.000000
35	35	I	U	R	0	0	-	-1.00	-1.000000	-	-1.00	-1.000000	-	-1.00	-1.000000	-	-1.00	-1.000000	-1.000000
36	36	G	U	R	0	0	-	-1.00	-1.000000	-	-1.00	-1.000000	-	-1.00	-1.000000	-	-1.00	-1.000000	-1.000000
37	37	G	U	R	0	0	-	-1.00	-1.000000	-	-1.00	-1.000000	-	-1.00	-1.000000	-	-1.00	-1.000000	-1.000000
38	38	A	U	R	0	0	-	-1.00	-1.000000	-	-1.00	-1.000000	-	-1.00	-1.000000	-	-1.00	-1.000000	-1.000000
39	39	A	U	R	0	0	-	-1.00	-1.000000	-	-1.00	-1.000000	-	-1.00	-1.000000	-	-1.00	-1.000000	-1.000000
40	40	A	U	R	0	0	-	-1.00	-1.000000	-	-1.00	-1.000000	-	-1.00	-1.000000	-	-1.00	-1.000000	-1.000000
41	41	A	U	R	0	0	-	-1.00	-1.000000	-	-1.00	-1.000000	-	-1.00	-1.000000	-	-1.00	-1.000000	-1.000000
42	42	E	U	R	0	0	-	-1.00	-1.000000	-	-1.00	-1.000000	-	-1.00	-1.000000	-	-1.00	-1.000000	-1.000000
43	43	A	U	R	0	0	-	-1.00	-1.000000	-	-1.00	-1.000000	-	-1.00	-1.000000	-	-1.00	-1.000000	-1.000000
44	44	P	U	R	0	0	-	-1.00	-1.000000	-	-1.00	-1.000000	-	-1.00	-1.000000	-	-1.00	-1.000000	-1.000000
45	45	L	1	-	0	0	E	212.21	1.000000	E	212.21	1.000000	E	227.62	1.000000	E	217.74	1.000000	-1.000000
46	46	L	1	-	0	0	E	75.27	0.380171	E	45.33	0.228951	E	71.56	0.361432	E	30.50	0.154048	-1.000000
47	47	D	1	-	0	0	E	63.07	0.405934	E	49.57	0.319045	E	52.29	0.336551	E	35.46	0.228229	-1.000000
48	48	K	1	-	0	0	E	133.56	0.643694	E	133.56	0.643694	E	115.13	0.554870	E	115.13	0.554870	-1.000000
49	49	K	1	-	0	0	E	166.85	0.804135	E	166.85	0.804135	E	188.50	0.908478	E	188.50	0.908478	-1.000000
50	50	W	1	-	0	0	E	128.30	0.483385	E	128.30	0.483385	E	107.11	0.403549	E	107.11	0.403549	-1.000000
51	51	L	1	-	0	0	E	60.03	0.303197	E	45.78	0.231224	E	55.99	0.282792	E	42.44	0.214354	-1.000000
52	52	T	H	-	0	0	E	63.94	0.431852	E	63.94	0.431852	E	61.68	0.416588	E	61.68	0.416588	3.250000
53	53	F	H	-	0	0	E	126.85	0.568095	E	126.85	0.568095	E	129.26	0.578888	E	129.26	0.578888	3.250000
54	54	A	H	-	0	0	B	9.93	0.085309	B	9.93	0.085309	B	4.59	0.039433	B	4.59	0.039433	3.250000
55	55	L	H	-	0	0	E	76.22	0.384969	E	61.47	0.310470	E	75.89	0.383302	E	58.22	0.294055	3.250000
56	56	A	H	-	0	0	E	45.83	0.393729	E	45.83	0.393729	E	44.90	0.385739	E	44.90	0.385739	3.250000
57	57	I	H	-	0	0	E	67.24	0.353988	E	67.24	0.353988	E	62.32	0.328086	E	62.32	0.328086	3.250000
58	58	Y	H	-	1	0	B	27.22	0.114226	B	27.22	0.114226	E	15.36	0.064457	E	15.36	0.064457	3.250000
59	59	T	H	-	0	0	E	40.85	0.275902	E	40.85	0.275902	E	39.75	0.268472	E	39.75	0.268472	3.250000
60	60	V	H	-	0	0	E	100.18	0.617480	E	100.18	0.617480	E	104.89	0.646511	E	104.89	0.646511	3.250000
61	61	F	H	-	0	0	E	77.77	0.348291	E	77.77	0.348291	E	64.97	0.290967	E	64.97	0.290967	3.250000
62	62	Y	H	-	1	0	B	0.31	0.001301	B	0.31	0.001301	B	0.00	0.000000	B	0.00	0.000000	3.250000
63	63	L	H	-	0	0	E	97.12	0.490530	E	97.12	0.490530	E	97.23	0.491085	E	86.93	0.439063	3.250000
64	64	W	H	-	0	0	E	110.63	0.416811	E	110.63	0.416811	E	110.99	0.418167	E	110.99	0.418167	3.250000
65	65	V	H	-	0	0	B	0.00	0.000000	B	0.00	0.000000	B	0.00	0.000000	B	0.00	0.000000	3.250000
66	66	R	H	-	0	0	E	106.01	0.425299	B	42.20	0.169301	E	100.41	0.402832	E	30.54	0.122523	3.250000
67	67	W	H	-	0	0	E	137.59	0.518386	E	137.59	0.518386	E	148.06	0.557833	E	148.06	0.557833	3.250000
68	68	Y	2	-	0	0	B	25.63	0.107554	B	25.63	0.107554	E	22.23	0.093286	E	22.23	0.093286	-1.000000
69	69	E	2	-	0	0	B	12.76	0.068177	B	0.00	0.000000	B	2.07	0.011060	B	0.00	0.000000	-1.000000
70	70	G	2	-	0	0	E	32.62	0.388750	E	26.98	0.321535	E	26.36	0.314146	E	25.13	0.299488	-1.000000
71	71	V	2	-	0	0	E	67.95	0.418824	E	67.95	0.418824	E	69.48	0.428254	E	69.48	0.428254	-1.000000
72	72	Y	2	-	0	0	E	53.41	0.224129	E	53.41	0.224129	E	48.92	0.205287	E	48.92	0.205287	-1.000000
73	73	G	2	-	0	0	B	3.37	0.040162	B	0.00	0.000000	B	0.15	0.001788	B	0.00	0.000000	-1.000000
74	74	W	2	-	0	0	E	152.83	0.575804	B	34.24	0.129003	E	150.44	0.566800	E	23.57	0.088803	-1.000000
75	75	S	2	-	0	0	E	79.48	0.632400	E	79.48	0.632400	E	88.54	0.704488	E	88.54	0.704488	-1.000000
76	76	A	2	-	0	0	B	17.81	0.153007	B	17.81	0.153007	E	8.09	0.069502	E	8.09	0.069502	-1.000000
77	77	G	2	-	0	0	B	6.02	0.071744	B	6.02	0.071744	B	0.75	0.008938	B	0.75	0.008938	-1.000000
78	78	L	2	-	0	0	E	81.42	0.411233	E	40.19	0.202990	E	72.50	0.366180	E	17.09	0.086317	-1.000000
79	79	D	2	-	0	0	E	72.80	0.468559	B	25.09	0.161485	E	78.14	0.502928	E	14.70	0.094613	-1.000000
80	80	S	2	-	0	0	B	15.98	0.127148	B	15.98	0.127148	E	7.30	0.058084	E	7.30	0.058084	-1.000000
81	81	F	2	-	0	0	E	174.46	0.781316	E	87.08	0.389986	E	192.81	0.863496	E	74.73	0.334677	-1.000000
82	82	A	2	-	0	0	E	30.30	0.260309	E	30.30	0.260309	E	26.01	0.223454	E	26.01	0.223454	-1.000000
83	83	P	2	-	0	0	E	103.16	0.712431	E	103.16	0.712431	E	113.63	0.784738	E	113.63	0.784738	-1.000000
84	84	E	2	-	0	0	E	95.91	0.512449	E	95.91	0.512449	E	99.34	0.530776	E	99.34	0.530776	-1.000000
85	85	F	2	-	0	0	B	3.55	0.015899	B	3.55	0.015899	B	0.02	0.000090	B	0.02	0.000090	-1.000000
86	86	E	2	-	0	0	E	79.48	0.424663	E	79.48	0.424663	E	80.91	0.432304	E	80.91	0.432304	-1.000000
87	87	T	2	-	0	0	E	83.39	0.563218	E	83.39	0.563218	E	87.78	0.592868	E	87.78	0.592868	-1.000000
88	88	Y	2	-	0	0	E	86.67	0.363701	E	86.67	0.363701	E	88.59	0.371758	E	88.59	0.371758	-1.000000
89	89	W	2	-	0	0	B	0.00	0.000000	B	0.00	0.000000	B	0.00	0.000000	B	0.00	0.000000	-1.000000
90	90	M	2	-	0	0	B	32.96	0.156542	B	32.96	0.156542	E	26.39	0.125338	E	26.39	0.125338	-1.000000
91	91	N	2	-	0	0	E	72.83	0.431278	E	72.83	0.431278	E	74.29	0.439924	E	74.29	0.439924	-1.000000
92	92	F	2	-	0	0	B	31.95	0.143087	B	31.95	0.143087	E	15.68	0.070223	E	15.68	0.070223	-1.000000
93	93	L	H	-	0	0	B	17.49	0.088338	B	17.49	0.088338	E	10.15	0.051265	E	10.15	0.051265	145.318000
94	94	Y	H	-	0	0	E	115.85	0.486152	E	115.85	0.486152	E	120.34	0.504994	E	120.34	0.504994	145.318000
95	95	T	H	-	0	0	E	79.67	0.538093	E	79.67	0.538093	E	75.02	0.506686	E	75.02	0.506686	145.318000
96	96	E	H	-	1	0	B	8.67	0.046324	B	8.67	0.046324	B	1.95	0.010419	B	1.95	0.010419	145.318000
97	97	I	H	-	0	0	E	65.55	0.345091	E	65.55	0.345091	E	59.59	0.313714	E	59.59	0.313714	145.318000
98	98	V	H	-	0	0	E	86.23	0.531497	E	86.23	0.531497	E	89.40	0.551036	E	89.40	0.551036	145.318000
99	99	L	H	-	0	0	E	103.50	0.522754	E	103.50	0.522754	E	101.36	0.511945	E	101.36	0.511945	145.318000
100	100	E	H	-	1	0	B	17.32	0.092541	B	17.32	0.092541	B	8.91	0.047606	B	8.91	0.047606	145.318000
101	101	I	H	-	0	0	E	112.12	0.590261	E	112.12	0.590261	E	119.73	0.630324	E	119.73	0.630324	145.318000
102	102	V	H	-	0	0	E	78.37	0.483050	E	78.37	0.483050	E	80.39	0.495500	E	80.39	0.495500	145.318000
103	103	T	H	-	0	0	E	66.23	0.447319	E	66.23	0.447319	E	65.29	0.440970	E	65.29	0.440970	145.318000
104	104	A	H	-	1	0	B	10.08	0.086598	B	10.08	0.086598	B	5.50	0.047251	B	5.50	0.047251	145.318000
105	105	S	H	-	0	0	E	63.46	0.504933	E	63.46	0.504933	E	63.69	0.506763	E	63.69	0.506763	145.318000
106	106	I	H	-	0	0	E	107.76	0.567307	E	107.76	0.567307	E	113.00	0.594893	E	113.00	0.594893	145.318000
107	107	L	H	-	1	0	B	36.41	0.183898	B	36.41	0.183898	E	30.56	0.154351	E	30.56	0.154351	145.318000
108	108	W	H	-	1	0	E	74.32	0.280009	E	74.32	0.280009	E	72.69	0.273868	E	72.69	0.273868	145.318000
109	109	G	1	-	0	0	E	39.89	0.475390	E	39.89	0.475390	E	40.19	0.478966	E	40.19	0.478966	-1.000000
110	110	Y	1	-	0	0	E	129.78	0.544608	E	129.78	0.544608	E	136.23	0.571674	E	136.23	0.571674	-1.000000
111	111	L	1	-	0	0	B	10.61	0.053589	B	10.61	0.053589	B	2.22	0.011213	B	2.22	0.011213	-1.000000
112	112	W	1	-	0	0	E	118.67	0.447103	E	118.67	0.447103	E	116.26	0.438023	E	116.26	0.438023	-1.000000
113	113	K	1	-	0	0	E	145.28	0.700178	E	145.28	0.700178	E	161.35	0.777628	E	161.35	0.777628	-1.000000
114	114	T	1	-	0	0	E	61.65	0.416385	E	61.65	0.416385	E	62.13	0.419627	E	62.13	0.419627	-1.000000
115	115	R	1	-	0	0	E	57.01	0.228717	E	57.01	0.228717	E	52.12	0.209099	E	52.12	0.209099	-1.000000
116	116	D	1	-	0	0	B	23.67	0.152346	B	23.67	0.152346	E	20.68	0.133102	E	20.68	0.133102	-1.000000
117	117	R	1	-	0	0	E	150.13	0.602303	E	150.13	0.602303	E	159.54	0.640055	E	159.54	0.640055	-1.000000
118	118	N	1	-	0	0	E	99.93	0.591757	E	99.93	0.591757	E	104.41	0.618286	E	104.41	0.618286	-1.000000
119	119	L	1	-	0	0	E	56.55	0.285620	E	56.55	0.285620	E	37.99	0.191878	E	37.99	0.191878	-1.000000
120	120	A	1	-	0	0	E	99.77	0.857131	E	99.77	0.857131	E	114.77	0.985997	E	114.77	0.985997	-1.000000
121	121	A	1	-	0	0	E	87.00	0.747423	E	87.00	0.747423	E	99.48	0.854639	E	99.48	0.854639	-1.000000
122	122	L	1	-	0	0	E	80.08	0.404465	E	80.08	0.404465	E	62.03	0.313299	E	62.03	0.313299	-1.000000
123	123	T	1	-	0	0	E	81.80	0.552479	E	81.67	0.551601	E	88.32	0.596515	E	87.26	0.589356	-1.000000
124	124	P	1	-	0	0	E	85.58	0.591022	E	53.63	0.370373	E	75.66	0.522514	E	43.35	0.299378	-1.000000
125	125	R	1	-	0	0	E	142.90	0.573297	B	43.05	0.172711	E	142.66	0.572334	E	25.74	0.103266	-1.000000
126	126	E	1	-	0	0	E	58.39	0.311979	E	58.39	0.311979	E	57.55	0.307491	E	57.55	0.307491	-1.000000
127	127	E	1	-	0	0	E	42.26	0.225796	E	42.26	0.225796	E	21.36	0.114127	E	21.36	0.114127	-1.000000
128	128	L	1	-	0	0	B	30.48	0.153947	B	7.28	0.036770	E	13.17	0.066519	B	0.00	0.000000	-1.000000
129	129	R	1	-	0	0	E	75.80	0.304100	E	75.80	0.304100	E	62.82	0.252026	E	62.82	0.252026	-1.000000
130	130	R	1	-	0	0	B	35.37	0.141900	B	35.37	0.141900	E	23.33	0.093597	E	23.33	0.093597	-1.000000
131	131	N	1	-	0	0	B	2.84	0.016818	B	2.84	0.016818	B	0.00	0.000000	B	0.00	0.000000	-1.000000
132	132	F	1	-	0	0	E	60.98	0.273098	B	3.45	0.015451	E	57.48	0.257423	B	0.18	0.000806	-1.000000
133	133	T	1	-	0	0	E	31.92	0.215588	E	31.92	0.215588	E	12.38	0.083615	E	12.38	0.083615	-1.000000
134	134	H	1	-	0	0	B	1.86	0.009370	B	1.86	0.009370	B	0.00	0.000000	B	0.00	0.000000	-1.000000
135	135	L	1	-	0	0	E	65.37	0.330168	B	7.92	0.040002	E	43.54	0.219910	B	0.00	0.000000	-1.000000
136	136	V	1	-	0	0	B	9.45	0.058247	B	5.57	0.034332	B	0.64	0.003945	B	0.18	0.001109	-1.000000
137	137	W	1	-	0	0	B	38.80	0.146183	B	38.80	0.146183	E	25.20	0.094944	E	25.20	0.094944	-1.000000
138	138	L	1	-	0	0	B	24.06	0.121521	B	9.28	0.046871	B	3.85	0.019445	B	0.00	0.000000	-1.000000
139	139	V	H	-	0	0	E	50.08	0.308679	B	3.34	0.020587	E	45.89	0.282853	B	0.23	0.001418	336.046000
140	140	A	H	-	1	0	B	5.19	0.044588	B	5.19	0.044588	B	1.06	0.009107	B	1.06	0.009107	336.046000
141	141	Y	H	-	2	0	E	61.45	0.257868	B	7.06	0.029627	E	36.32	0.152413	B	0.06	0.000252	336.046000
142	142	A	H	-	0	0	E	57.43	0.493385	B	0.00	0.000000	E	49.88	0.428522	B	0.00	0.000000	336.046000
143	143	W	H	-	1	0	E	78.86	0.297114	B	39.59	0.149160	E	76.84	0.289503	E	32.55	0.122636	336.046000
144	144	A	H	-	1	0	B	0.08	0.000687	B	0.08	0.000687	B	0.00	0.000000	B	0.00	0.000000	336.046000
145	145	I	H	-	1	0	E	42.63	0.224427	B	4.21	0.022164	E	30.19	0.158937	B	0.40	0.002106	336.046000
146	146	Y	H	-	0	0	E	85.76	0.359883	B	6.51	0.027319	E	88.06	0.369534	B	0.78	0.003273	336.046000
147	147	W	H	-	1	0	B	16.65	0.062731	B	16.65	0.062731	B	10.71	0.040351	B	9.58	0.036094	336.046000
148	148	G	H	-	1	0	B	0.05	0.000596	B	0.05	0.000596	B	0.00	0.000000	B	0.00	0.000000	336.046000
149	149	A	H	-	0	0	E	53.54	0.459966	B	4.18	0.035911	E	52.07	0.447337	B	0.89	0.007646	336.046000
150	150	S	H	-	0	0	E	58.06	0.461967	B	0.11	0.000875	E	59.61	0.474300	B	0.00	0.000000	336.046000
151	151	Y	H	-	0	0	E	66.62	0.279564	B	9.84	0.041292	E	59.35	0.249056	B	0.63	0.002644	336.046000
152	152	F	H	-	3	0	B	0.76	0.003404	B	0.76	0.003404	B	0.00	0.000000	B	0.00	0.000000	336.046000
153	153	T	H	-	1	0	E	46.85	0.316426	B	1.28	0.008645	E	48.40	0.326895	B	0.00	0.000000	336.046000
154	154	E	H	-	0	0	E	142.64	0.762129	B	2.45	0.013090	E	154.00	0.822825	B	0.00	0.000000	336.046000
155	155	Q	H	-	0	0	B	27.40	0.144843	B	0.53	0.002802	E	11.80	0.062378	B	0.00	0.000000	336.046000
156	156	D	2	-	0	0	B	12.15	0.078200	B	0.72	0.004634	B	7.00	0.045054	B	0.00	0.000000	-1.000000
157	157	G	2	-	0	0	E	30.72	0.366107	B	2.18	0.025980	E	25.50	0.303897	B	0.00	0.000000	-1.000000
158	158	T	2	-	0	0	E	73.84	0.498717	B	0.00	0.000000	E	77.11	0.520802	B	0.00	0.000000	-1.000000
159	159	W	2	-	0	0	B	34.27	0.129116	B	6.53	0.024603	B	7.37	0.027767	B	0.10	0.000377	-1.000000
160	160	H	2	-	0	0	E	74.69	0.376253	B	7.79	0.039242	E	65.44	0.329656	B	0.00	0.000000	-1.000000
161	161	Q	2	-	0	0	E	159.88	0.845166	B	14.79	0.078184	E	186.13	0.983930	B	1.69	0.008934	-1.000000
162	162	T	2	-	0	0	E	81.94	0.553424	B	0.95	0.006416	E	77.95	0.526476	B	0.00	0.000000	-1.000000
163	163	I	2	-	0	0	E	48.13	0.253382	B	16.88	0.088865	E	32.75	0.172414	B	0.65	0.003422	-1.000000
164	164	V	2	-	0	0	E	142.34	0.877342	B	16.45	0.101393	E	155.99	0.961477	B	2.65	0.016334	-1.000000
165	165	R	2	-	0	0	E	110.80	0.444516	E	57.22	0.229559	E	105.08	0.421568	E	37.71	0.151288	-1.000000
166	166	D	2	-	0	0	E	65.08	0.418871	B	11.03	0.070992	E	56.47	0.363455	B	1.88	0.012100	-1.000000
167	167	T	2	-	0	0	E	37.71	0.254694	E	37.71	0.254694	E	28.44	0.192084	E	28.20	0.190463	-1.000000
168	168	D	2	-	0	0	E	95.92	0.617365	E	83.98	0.540516	E	102.03	0.656690	E	52.59	0.338482	-1.000000
169	169	F	2	-	0	0	E	66.18	0.296386	E	66.18	0.296386	E	68.51	0.306821	E	68.51	0.306821	-1.000000
170	170	T	2	-	0	0	B	13.65	0.092192	B	13.65	0.092192	B	1.87	0.012630	B	1.87	0.012630	-1.000000
171	171	P	2	-	0	0	B	4.24	0.029282	B	1.44	0.009945	B	0.04	0.000276	B	0.01	0.000069	-1.000000
172	172	S	2	-	0	0	B	2.89	0.022995	B	0.76	0.006047	B	0.00	0.000000	B	0.00	0.000000	-1.000000
173	173	H	2	-	0	0	B	11.04	0.055614	B	3.83	0.019294	B	5.80	0.029218	B	1.06	0.005340	-1.000000
174	174	I	2	-	0	0	B	0.00	0.000000	B	0.00	0.000000	B	0.00	0.000000	B	0.00	0.000000	-1.000000
175	175	I	H	-	1	0	B	0.26	0.001369	B	0.26	0.001369	B	0.00	0.000000	B	0.00	0.000000	167.858000
176	176	E	H	-	2	0	B	5.03	0.026875	B	0.44	0.002351	B	1.86	0.009938	B	0.00	0.000000	167.858000
177	177	F	H	-	0	0	E	72.65	0.325362	B	25.13	0.112544	E	70.64	0.316360	E	12.41	0.055578	167.858000
178	178	Y	H	-	0	0	E	69.35	0.291020	E	63.95	0.268359	E	69.23	0.290516	E	53.86	0.226018	167.858000
179	179	L	H	-	1	0	B	8.36	0.042224	B	8.36	0.042224	B	2.59	0.013081	B	2.59	0.013081	167.858000
180	180	S	H	-	2	0	B	0.02	0.000159	B	0.02	0.000159	B	0.00	0.000000	B	0.00	0.000000	167.858000
181	181	Y	H	-	0	0	E	61.29	0.257197	B	1.74	0.007302	E	59.78	0.250860	B	0.00	0.000000	167.858000
182	182	P	H	-	1	0	E	29.03	0.200483	E	29.03	0.200483	E	24.47	0.168992	E	22.83	0.157666	167.858000
183	183	I	H	-	0	0	B	34.84	0.183417	B	34.84	0.183417	E	26.85	0.141353	E	26.85	0.141353	167.858000
184	184	Y	H	-	2	0	B	37.00	0.155266	B	3.34	0.014016	E	34.27	0.143810	B	0.71	0.002979	167.858000
185	185	I	H	-	0	0	E	75.82	0.399158	B	23.91	0.125875	E	74.47	0.392051	E	15.07	0.079337	167.858000
186	186	I	H	-	1	0	B	22.92	0.120663	B	22.92	0.120663	E	11.26	0.059279	E	11.26	0.059279	167.858000
187	187	T	H	-	2	0	B	7.91	0.053424	B	7.91	0.053424	B	4.70	0.031744	B	4.70	0.031744	167.858000
188	188	G	H	-	1	0	B	12.06	0.143725	B	3.01	0.035872	E	4.69	0.055893	B	0.07	0.000834	167.858000
189	189	F	H	-	1	0	E	97.86	0.438264	E	54.58	0.244435	E	103.58	0.463881	E	46.35	0.207578	167.858000
190	190	A	H	-	1	0	B	0.00	0.000000	B	0.00	0.000000	B	0.00	0.000000	B	0.00	0.000000	167.858000
191	191	A	1	-	0	0	B	1.01	0.008677	B	1.01	0.008677	B	0.00	0.000000	B	0.00	0.000000	-1.000000
192	192	F	1	-	0	0	E	105.79	0.473778	B	43.54	0.194993	E	103.16	0.462000	E	28.97	0.129742	-1.000000
193	193	I	1	-	0	0	B	21.18	0.111503	B	21.18	0.111503	E	12.88	0.067807	E	12.88	0.067807	-1.000000
194	194	Y	1	-	0	0	B	17.98	0.075451	B	17.98	0.075451	E	12.82	0.053798	E	12.82	0.053798	-1.000000
195	195	A	1	-	0	0	B	1.78	0.015292	B	1.78	0.015292	B	0.00	0.000000	B	0.00	0.000000	-1.000000
196	196	K	1	-	0	0	E	86.10	0.414960	E	62.63	0.301846	E	71.97	0.346860	E	45.89	0.221167	-1.000000
197	197	T	1	-	0	0	B	4.80	0.032419	B	4.80	0.032419	B	0.01	0.000068	B	0.01	0.000068	-1.000000
198	198	R	1	-	0	0	B	30.57	0.122643	B	30.57	0.122643	E	24.40	0.097890	E	24.40	0.097890	-1.000000
199	199	L	1	-	0	0	B	2.43	0.012273	B	2.43	0.012273	B	0.00	0.000000	B	0.00	0.000000	-1.000000
200	200	P	1	-	0	0	E	67.05	0.463052	E	67.05	0.463052	E	46.57	0.321616	E	46.57	0.321616	-1.000000
201	201	F	1	-	0	0	E	87.81	0.393255	E	86.86	0.389001	E	72.92	0.326571	E	59.19	0.265081	-1.000000
202	202	F	1	-	0	0	B	39.25	0.175780	B	19.05	0.085315	E	19.77	0.088540	B	2.97	0.013301	-1.000000
203	203	A	1	-	0	0	E	127.13	1.000000	E	118.42	1.000000	E	151.70	1.000000	E	126.53	1.000000	-1.000000
204	204	K	U	R	0	0	-	-1.00	-1.000000	-	-1.00	-1.000000	-	-1.00	-1.000000	-	-1.00	-1.000000	-1.000000
205	205	G	U	R	0	0	-	-1.00	-1.000000	-	-1.00	-1.000000	-	-1.00	-1.000000	-	-1.00	-1.000000	-1.000000
206	206	I	U	R	0	0	-	-1.00	-1.000000	-	-1.00	-1.000000	-	-1.00	-1.000000	-	-1.00	-1.000000	-1.000000
207	207	S	U	R	0	0	-	-1.00	-1.000000	-	-1.00	-1.000000	-	-1.00	-1.000000	-	-1.00	-1.000000	-1.000000
208	208	L	U	R	0	0	-	-1.00	-1.000000	-	-1.00	-1.000000	-	-1.00	-1.000000	-	-1.00	-1.000000	-1.000000
209	209	P	U	R	0	0	-	-1.00	-1.000000	-	-1.00	-1.000000	-	-1.00	-1.000000	-	-1.00	-1.000000	-1.000000
210	210	Y	U	R	0	0	-	-1.00	-1.000000	-	-1.00	-1.000000	-	-1.00	-1.000000	-	-1.00	-1.000000	-1.000000
211	211	L	U	R	0	0	-	-1.00	-1.000000	-	-1.00	-1.000000	-	-1.00	-1.000000	-	-1.00	-1.000000	-1.000000
212	212	V	U	R	0	0	-	-1.00	-1.000000	-	-1.00	-1.000000	-	-1.00	-1.000000	-	-1.00	-1.000000	-1.000000
213	213	L	U	R	0	0	-	-1.00	-1.000000	-	-1.00	-1.000000	-	-1.00	-1.000000	-	-1.00	-1.000000	-1.000000
214	214	V	U	R	0	0	-	-1.00	-1.000000	-	-1.00	-1.000000	-	-1.00	-1.000000	-	-1.00	-1.000000	-1.000000
215	215	V	U	R	0	0	-	-1.00	-1.000000	-	-1.00	-1.000000	-	-1.00	-1.000000	-	-1.00	-1.000000	-1.000000
216	216	G	U	R	0	0	-	-1.00	-1.000000	-	-1.00	-1.000000	-	-1.00	-1.000000	-	-1.00	-1.000000	-1.000000
217	217	P	U	R	0	0	-	-1.00	-1.000000	-	-1.00	-1.000000	-	-1.00	-1.000000	-	-1.00	-1.000000	-1.000000
218	218	F	U	R	0	0	-	-1.00	-1.000000	-	-1.00	-1.000000	-	-1.00	-1.000000	-	-1.00	-1.000000	-1.000000
219	219	M	U	R	0	0	-	-1.00	-1.000000	-	-1.00	-1.000000	-	-1.00	-1.000000	-	-1.00	-1.000000	-1.000000
220	220	I	U	R	0	0	-	-1.00	-1.000000	-	-1.00	-1.000000	-	-1.00	-1.000000	-	-1.00	-1.000000	-1.000000
221	221	L	U	R	0	0	-	-1.00	-1.000000	-	-1.00	-1.000000	-	-1.00	-1.000000	-	-1.00	-1.000000	-1.000000
222	222	P	U	R	0	0	-	-1.00	-1.000000	-	-1.00	-1.000000	-	-1.00	-1.000000	-	-1.00	-1.000000	-1.000000
223	223	N	U	R	0	0	-	-1.00	-1.000000	-	-1.00	-1.000000	-	-1.00	-1.000000	-	-1.00	-1.000000	-1.000000
224	224	V	U	R	0	0	-	-1.00	-1.000000	-	-1.00	-1.000000	-	-1.00	-1.000000	-	-1.00	-1.000000	-1.000000
225	225	G	U	R	0	0	-	-1.00	-1.000000	-	-1.00	-1.000000	-	-1.00	-1.000000	-	-1.00	-1.000000	-1.000000
226	226	L	U	R	0	0	-	-1.00	-1.000000	-	-1.00	-1.000000	-	-1.00	-1.000000	-	-1.00	-1.000000	-1.000000
227	227	N	U	R	0	0	-	-1.00	-1.000000	-	-1.00	-1.000000	-	-1.00	-1.000000	-	-1.00	-1.000000	-1.000000
228	228	E	U	R	0	0	-	-1.00	-1.000000	-	-1.00	-1.000000	-	-1.00	-1.000000	-	-1.00	-1.000000	-1.000000
229	229	W	U	R	0	0	-	-1.00	-1.000000	-	-1.00	-1.000000	-	-1.00	-1.000000	-	-1.00	-1.000000	-1.000000
230	230	G	U	R	0	0	-	-1.00	-1.000000	-	-1.00	-1.000000	-	-1.00	-1.000000	-	-1.00	-1.000000	-1.000000
231	231	H	1	-	0	0	E	152.79	0.769684	E	138.97	0.700065	E	174.85	0.880812	E	156.73	0.789532	-1.000000
232	232	T	1	-	0	0	E	91.25	0.616304	E	91.25	0.616304	E	94.10	0.635553	E	80.45	0.543361	-1.000000
233	233	F	1	-	0	0	E	156.69	0.701733	E	117.79	0.527520	E	176.97	0.792557	E	117.95	0.528237	-1.000000
234	234	W	1	-	0	0	E	152.84	0.575842	E	141.04	0.531384	E	171.41	0.645807	E	159.16	0.599653	-1.000000
235	235	F	1	-	0	0	E	167.48	0.750056	E	126.55	0.566752	E	187.34	0.838999	E	109.25	0.489274	-1.000000
236	236	M	1	-	0	0	E	113.50	0.539064	B	15.13	0.071859	E	121.01	0.574733	B	2.19	0.010401	-1.000000
237	237	E	1	-	0	0	E	86.71	0.463293	B	30.11	0.160878	E	90.08	0.481299	E	19.32	0.103227	-1.000000
238	238	E	1	-	0	0	E	104.41	0.557865	E	104.41	0.557865	E	105.10	0.561552	E	105.10	0.561552	-1.000000
239	239	L	1	-	0	0	E	88.88	0.448912	E	58.10	0.293449	E	90.04	0.454770	E	51.03	0.257740	-1.000000
240	240	F	1	-	0	0	E	88.13	0.394689	B	11.94	0.053473	E	76.32	0.341798	B	2.88	0.012898	-1.000000
241	241	V	1	-	0	0	E	116.33	0.717024	E	115.68	0.713018	E	115.23	0.710244	E	113.73	0.700999	-1.000000
242	242	A	1	-	0	0	E	63.98	0.549656	E	63.98	0.549656	E	58.64	0.503780	E	58.64	0.503780	-1.000000
243	243	P	1	-	0	0	B	28.88	0.199448	B	12.23	0.084461	E	13.90	0.095994	B	1.06	0.007320	-1.000000
244	244	L	1	-	0	0	B	33.45	0.168948	B	6.62	0.033436	E	12.69	0.064094	B	0.00	0.000000	-1.000000
245	245	H	1	-	0	0	E	98.89	0.498161	E	47.65	0.240038	E	104.58	0.526825	E	31.76	0.159992	-1.000000
246	246	Y	1	-	0	0	E	126.46	0.530676	B	4.43	0.018590	E	128.32	0.538481	B	0.00	0.000000	-1.000000
247	247	G	1	-	0	0	B	6.50	0.077464	B	6.50	0.077464	B	0.00	0.000000	B	0.00	0.000000	-1.000000
248	248	F	1	-	0	0	E	98.58	0.441489	B	8.99	0.040262	E	103.95	0.465538	B	0.26	0.001164	-1.000000
249	249	V	1	-	0	0	E	72.39	0.446191	B	0.88	0.005424	E	70.51	0.434603	B	0.00	0.000000	-1.000000
250	250	I	1	-	0	0	E	46.02	0.242274	B	2.69	0.014162	E	37.58	0.197842	B	0.00	0.000000	-1.000000
251	251	F	1	-	0	0	E	60.91	0.272784	B	13.70	0.061355	E	42.19	0.188947	B	0.11	0.000493	-1.000000
252	252	G	1	-	0	0	E	22.48	0.267906	B	0.00	0.000000	E	17.93	0.213681	B	0.00	0.000000	-1.000000
253	253	W	1	-	0	0	E	147.12	0.554291	B	5.61	0.021136	E	159.77	0.601952	B	0.00	0.000000	-1.000000
254	254	L	1	-	0	0	E	78.98	0.398909	B	5.93	0.029951	E	51.07	0.257942	B	0.00	0.000000	-1.000000
255	255	A	1	-	0	0	E	49.77	0.427577	B	3.49	0.029983	E	50.76	0.436082	B	0.00	0.000000	-1.000000
256	256	L	1	-	0	0	E	128.84	0.650740	B	31.98	0.161523	E	141.10	0.712662	E	10.72	0.054144	-1.000000
257	257	A	1	-	0	0	E	46.82	0.402234	B	4.87	0.041838	E	47.47	0.407818	B	0.00	0.000000	-1.000000
258	258	V	1	-	0	0	E	92.60	0.570759	B	10.74	0.066198	E	76.27	0.470106	B	3.75	0.023114	-1.000000
259	259	M	1	-	0	0	E	188.98	0.897554	E	132.00	0.626929	E	221.78	1.000000	E	96.42	0.457943	-1.000000
260	260	G	U	R	0	0	-	-1.00	-1.000000	-	-1.00	-1.000000	-	-1.00	-1.000000	-	-1.00	-1.000000	-1.000000
261	261	T	U	R	0	0	-	-1.00	-1.000000	-	-1.00	-1.000000	-	-1.00	-1.000000	-	-1.00	-1.000000	-1.000000
262	262	L	U	R	0	0	-	-1.00	-1.000000	-	-1.00	-1.000000	-	-1.00	-1.000000	-	-1.00	-1.000000	-1.000000
263	263	T	U	R	0	0	-	-1.00	-1.000000	-	-1.00	-1.000000	-	-1.00	-1.000000	-	-1.00	-1.000000	-1.000000
264	264	Q	U	R	0	0	-	-1.00	-1.000000	-	-1.00	-1.000000	-	-1.00	-1.000000	-	-1.00	-1.000000	-1.000000
265	265	T	U	R	0	0	-	-1.00	-1.000000	-	-1.00	-1.000000	-	-1.00	-1.000000	-	-1.00	-1.000000	-1.000000
266	266	F	U	R	0	0	-	-1.00	-1.000000	-	-1.00	-1.000000	-	-1.00	-1.000000	-	-1.00	-1.000000	-1.000000
267	267	Y	U	R	0	0	-	-1.00	-1.000000	-	-1.00	-1.000000	-	-1.00	-1.000000	-	-1.00	-1.000000	-1.000000
268	268	S	U	R	0	0	-	-1.00	-1.000000	-	-1.00	-1.000000	-	-1.00	-1.000000	-	-1.00	-1.000000	-1.000000
269	269	F	U	R	0	0	-	-1.00	-1.000000	-	-1.00	-1.000000	-	-1.00	-1.000000	-	-1.00	-1.000000	-1.000000
270	270	A	U	R	0	0	-	-1.00	-1.000000	-	-1.00	-1.000000	-	-1.00	-1.000000	-	-1.00	-1.000000	-1.000000
271	271	Q	U	R	0	0	-	-1.00	-1.000000	-	-1.00	-1.000000	-	-1.00	-1.000000	-	-1.00	-1.000000	-1.000000
272	272	G	U	R	0	0	-	-1.00	-1.000000	-	-1.00	-1.000000	-	-1.00	-1.000000	-	-1.00	-1.000000	-1.000000
273	273	G	U	R	0	0	-	-1.00	-1.000000	-	-1.00	-1.000000	-	-1.00	-1.000000	-	-1.00	-1.000000	-1.000000
274	274	L	U	R	0	0	-	-1.00	-1.000000	-	-1.00	-1.000000	-	-1.00	-1.000000	-	-1.00	-1.000000	-1.000000
275	275	G	U	R	0	0	-	-1.00	-1.000000	-	-1.00	-1.000000	-	-1.00	-1.000000	-	-1.00	-1.000000	-1.000000
276	276	Q	U	R	0	0	-	-1.00	-1.000000	-	-1.00	-1.000000	-	-1.00	-1.000000	-	-1.00	-1.000000	-1.000000
277	277	S	U	R	0	0	-	-1.00	-1.000000	-	-1.00	-1.000000	-	-1.00	-1.000000	-	-1.00	-1.000000	-1.000000
278	278	L	U	R	0	0	-	-1.00	-1.000000	-	-1.00	-1.000000	-	-1.00	-1.000000	-	-1.00	-1.000000	-1.000000
279	279	C	U	R	0	0	-	-1.00	-1.000000	-	-1.00	-1.000000	-	-1.00	-1.000000	-	-1.00	-1.000000	-1.000000
280	280	E	U	R	0	0	-	-1.00	-1.000000	-	-1.00	-1.000000	-	-1.00	-1.000000	-	-1.00	-1.000000	-1.000000
281	281	A	U	R	0	0	-	-1.00	-1.000000	-	-1.00	-1.000000	-	-1.00	-1.000000	-	-1.00	-1.000000	-1.000000
282	282	V	U	R	0	0	-	-1.00	-1.000000	-	-1.00	-1.000000	-	-1.00	-1.000000	-	-1.00	-1.000000	-1.000000
283	283	D	U	R	0	0	-	-1.00	-1.000000	-	-1.00	-1.000000	-	-1.00	-1.000000	-	-1.00	-1.000000	-1.000000
284	284	E	U	R	0	0	-	-1.00	-1.000000	-	-1.00	-1.000000	-	-1.00	-1.000000	-	-1.00	-1.000000	-1.000000
285	285	G	U	R	0	0	-	-1.00	-1.000000	-	-1.00	-1.000000	-	-1.00	-1.000000	-	-1.00	-1.000000	-1.000000
286	286	L	U	R	0	0	-	-1.00	-1.000000	-	-1.00	-1.000000	-	-1.00	-1.000000	-	-1.00	-1.000000	-1.000000
287	287	I	U	R	0	0	-	-1.00	-1.000000	-	-1.00	-1.000000	-	-1.00	-1.000000	-	-1.00	-1.000000	-1.000000
288	288	A	U	R	0	0	-	-1.00	-1.000000	-	-1.00	-1.000000	-	-1.00	-1.000000	-	-1.00	-1.000000	-1.000000
289	289	K	U	R	0	0	-	-1.00	-1.000000	-	-1.00	-1.000000	-	-1.00	-1.000000	-	-1.00	-1.000000	-1.000000
