# Supplementary material for: Lipid exposure prediction enhances the inference of rotational angles of transmembrane helices
Source: BMC Bioinformatics. 2013 Oct 11;14:304. doi: 10.1186/1471-2105-14-304 (PMC3854514; doi:10.1186/1471-2105-14-304)
Supplement: Additional file 7: Dataset S3 — The representative 110 multi-spanning protein chains used in this work. [file 1471-2105-14-304-S7.zip › S_Dataset_3_experiment/TMexpoDataset/1yq3C.profile]

SeqIndex	PDBIndex	AA	Topo	MissingData	IntraChainCTNum	InterChainCTNum	Class14_Chain	ASA14_Chain	RSA14_Chain	Class14_Complete	ASA14_Complete	RSA14_Complete	Class20_Chain	ASA20_Chain	RSA20_Chain	Class20_Complete	ASA20_Complete	RSA20_Complete	RotationalAngleChain360MGC
1	1	M	U	R	0	0	-	-1.00	-1.000000	-	-1.00	-1.000000	-	-1.00	-1.000000	-	-1.00	-1.000000	-1.000000
2	2	A	2	-	0	0	E	158.19	1.000000	E	73.94	0.635223	E	189.48	1.000000	E	59.27	0.509192	-1.000000
3	3	T	2	-	0	0	E	53.79	0.363299	E	53.79	0.363299	E	49.65	0.335337	E	46.35	0.313049	-1.000000
4	4	T	2	-	0	0	E	82.38	0.556396	E	82.38	0.556396	E	87.97	0.594151	E	87.97	0.594151	-1.000000
5	5	A	2	-	0	0	E	74.11	0.636684	B	18.06	0.155155	E	79.15	0.679983	E	10.72	0.092096	-1.000000
6	6	K	2	-	0	0	E	158.65	0.764615	E	158.65	0.764615	E	180.46	0.869729	E	175.61	0.846354	-1.000000
7	7	E	2	-	0	0	E	90.48	0.483437	E	90.48	0.483437	E	97.41	0.520464	E	97.41	0.520464	-1.000000
8	8	E	2	-	0	0	E	81.22	0.433960	B	16.17	0.086397	E	86.66	0.463026	B	2.18	0.011648	-1.000000
9	9	M	2	-	0	0	E	112.24	0.533080	E	44.86	0.213061	E	116.50	0.553313	E	31.96	0.151793	-1.000000
10	10	A	2	-	0	0	E	65.87	0.565893	E	65.87	0.565893	E	70.82	0.608419	E	70.82	0.608419	-1.000000
11	11	R	2	-	0	0	E	138.62	0.556126	E	136.04	0.545775	E	132.54	0.531734	E	108.05	0.433483	-1.000000
12	12	F	2	-	0	0	E	101.19	0.453177	B	12.00	0.053742	E	105.30	0.471584	B	1.26	0.005643	-1.000000
13	13	W	2	-	0	0	E	159.66	0.601537	E	85.32	0.321453	E	166.03	0.625537	E	62.17	0.234233	-1.000000
14	14	E	2	-	0	0	E	96.97	0.518113	E	96.97	0.518113	E	100.44	0.536653	E	100.44	0.536653	-1.000000
15	15	K	2	-	0	0	E	100.22	0.483011	E	63.73	0.307147	E	87.80	0.423153	E	42.85	0.206516	-1.000000
16	16	N	2	-	0	0	B	32.69	0.193581	B	2.24	0.013265	E	21.32	0.126251	B	0.53	0.003139	-1.000000
17	17	T	2	-	0	0	E	104.35	0.704782	E	92.54	0.625017	E	117.02	0.790355	E	103.10	0.696339	-1.000000
18	18	K	2	-	0	0	E	152.01	0.732614	E	152.01	0.732614	E	173.90	0.838113	E	173.90	0.838113	-1.000000
19	19	S	2	-	0	0	E	42.01	0.334262	E	42.01	0.334262	E	38.21	0.304026	E	38.21	0.304026	-1.000000
20	20	S	2	-	0	0	E	114.95	0.914624	E	93.66	0.745226	E	132.27	1.000000	E	89.73	0.713956	-1.000000
21	21	R	2	-	0	0	E	153.44	0.615582	B	39.61	0.158910	E	155.16	0.622483	E	24.83	0.099615	-1.000000
22	22	P	2	-	0	0	E	126.78	0.875552	B	24.32	0.167956	E	138.57	0.956975	E	22.33	0.154213	-1.000000
23	23	L	2	-	0	0	E	153.18	0.773675	E	76.06	0.384161	E	159.40	0.805091	E	68.94	0.348199	-1.000000
24	24	S	2	-	0	0	E	83.49	0.664306	B	0.18	0.001432	E	88.01	0.700271	B	0.00	0.000000	-1.000000
25	25	P	2	-	0	0	E	80.56	0.556354	E	29.47	0.203522	E	81.45	0.562500	E	24.06	0.166160	-1.000000
26	26	H	2	-	0	0	E	109.88	0.553524	B	33.70	0.169765	E	111.51	0.561735	E	29.59	0.149061	-1.000000
27	27	I	2	-	0	0	E	114.83	0.604528	E	82.10	0.432219	E	111.29	0.585891	E	71.42	0.375994	-1.000000
28	28	S	2	-	0	0	E	93.28	0.742202	E	92.91	0.739258	E	106.41	0.846674	E	103.16	0.820815	-1.000000
29	29	I	2	-	0	0	E	111.16	0.585207	B	26.14	0.137615	E	120.59	0.634851	E	15.93	0.083864	-1.000000
30	30	Y	2	-	0	0	E	142.65	0.598615	B	19.23	0.080697	E	152.32	0.639194	B	5.94	0.024927	-1.000000
31	31	K	2	-	0	0	E	172.19	0.829871	E	135.91	0.655020	E	193.54	0.932768	E	135.62	0.653622	-1.000000
32	32	W	2	-	0	0	E	119.10	0.448723	E	119.10	0.448723	E	110.85	0.417640	E	110.85	0.417640	-1.000000
33	33	S	2	-	0	0	E	52.58	0.418364	B	20.30	0.161521	E	48.57	0.386458	E	13.81	0.109882	-1.000000
34	34	L	2	-	0	0	E	73.18	0.369615	E	73.18	0.369615	E	70.92	0.358200	E	70.92	0.358200	-1.000000
35	35	P	2	-	0	0	B	26.79	0.185014	B	8.74	0.060359	E	14.62	0.100967	B	0.00	0.000000	-1.000000
36	36	M	2	-	0	0	E	60.36	0.286678	B	8.71	0.041368	E	51.81	0.246070	B	0.60	0.002850	-1.000000
37	37	A	2	-	0	0	E	35.71	0.306787	E	35.71	0.306787	E	32.98	0.283333	E	32.98	0.283333	-1.000000
38	38	M	H	-	1	0	B	5.88	0.027927	B	5.88	0.027927	B	1.80	0.008549	B	1.80	0.008549	198.744000
39	39	S	H	-	0	0	E	60.71	0.483052	B	23.70	0.188574	E	48.81	0.388367	B	3.47	0.027610	198.744000
40	40	I	H	-	0	0	E	97.32	0.512345	E	92.74	0.488234	E	95.43	0.502395	E	82.43	0.433956	198.744000
41	41	T	H	-	0	0	E	55.60	0.375523	E	55.60	0.375523	E	51.92	0.350669	E	51.92	0.350669	198.744000
42	42	H	H	-	1	0	B	27.01	0.136064	B	27.01	0.136064	E	23.98	0.120800	E	22.11	0.111380	198.744000
43	43	R	H	-	0	0	E	180.44	0.723903	E	52.79	0.211787	E	200.27	0.803458	E	26.03	0.104429	198.744000
44	44	G	H	-	0	0	E	40.10	0.477893	E	40.10	0.477893	E	36.93	0.440114	E	36.93	0.440114	198.744000
45	45	T	H	-	2	0	B	16.95	0.114481	B	16.95	0.114481	E	12.83	0.086654	E	12.83	0.086654	198.744000
46	46	G	H	-	1	0	E	17.80	0.212132	E	17.29	0.206054	E	13.02	0.155166	E	7.11	0.084734	198.744000
47	47	V	H	-	0	0	E	80.92	0.498767	E	42.42	0.261464	E	84.53	0.521018	E	36.50	0.224975	198.744000
48	48	A	H	-	0	0	E	57.73	0.495962	E	57.73	0.495962	E	57.07	0.490292	E	57.07	0.490292	198.744000
49	49	L	H	-	0	0	E	46.60	0.235365	E	46.60	0.235365	E	29.06	0.146775	E	22.43	0.113289	198.744000
50	50	S	H	-	0	1	E	64.31	0.511696	B	20.27	0.161283	E	69.57	0.553549	B	3.58	0.028485	198.744000
51	51	L	H	-	0	0	E	110.09	0.556038	E	82.40	0.416183	E	116.51	0.588464	E	81.36	0.410930	198.744000
52	52	G	H	-	0	0	E	35.40	0.421881	E	35.40	0.421881	E	34.33	0.409129	E	34.33	0.409129	198.744000
53	53	V	H	-	0	0	E	103.44	0.637574	E	33.56	0.206854	E	109.66	0.675912	E	20.63	0.127157	198.744000
54	54	S	H	-	0	1	E	55.64	0.442712	B	10.36	0.082432	E	53.05	0.422104	B	2.81	0.022358	198.744000
55	55	L	H	-	0	0	E	125.56	0.634173	E	125.56	0.634173	E	135.35	0.683620	E	135.35	0.683620	198.744000
56	56	F	H	-	0	0	E	127.19	0.569618	E	64.63	0.289444	E	117.64	0.526848	E	48.36	0.216579	198.744000
57	57	S	H	-	0	3	E	53.58	0.426321	B	0.00	0.000000	E	49.64	0.394971	B	0.00	0.000000	198.744000
58	58	L	H	-	0	0	E	87.67	0.442800	E	58.64	0.296177	E	87.65	0.442699	E	46.83	0.236527	198.744000
59	59	A	H	-	0	0	E	37.25	0.320017	E	37.25	0.320017	E	28.33	0.243385	E	28.33	0.243385	198.744000
60	60	A	H	-	0	3	E	78.55	0.674828	B	22.92	0.196907	E	68.38	0.587457	B	4.56	0.039175	198.744000
61	61	L	H	-	0	2	E	143.92	0.726905	E	62.94	0.317895	E	160.78	0.812061	E	57.31	0.289459	198.744000
62	62	L	H	-	0	0	E	135.68	0.685287	E	135.68	0.685287	E	148.70	0.751048	E	148.70	0.751048	198.744000
63	63	L	H	-	0	0	E	92.21	0.465731	E	92.21	0.465731	E	88.69	0.447952	E	88.69	0.447952	198.744000
64	64	P	1	-	0	0	E	117.45	0.811119	E	117.45	0.811119	E	130.58	0.901796	E	130.58	0.901796	-1.000000
65	65	E	1	-	0	0	E	82.65	0.441601	E	82.65	0.441601	E	80.92	0.432357	E	80.92	0.432357	-1.000000
66	66	Q	1	-	0	0	E	145.63	0.769837	E	104.84	0.554210	E	157.23	0.831157	E	90.48	0.478300	-1.000000
67	67	F	1	-	0	0	E	131.83	0.590398	B	37.77	0.169152	E	132.76	0.594563	E	23.57	0.105558	-1.000000
68	68	P	1	-	0	0	E	97.95	0.676450	E	55.84	0.385635	E	108.82	0.751519	E	56.59	0.390815	-1.000000
69	69	H	1	-	0	0	E	84.18	0.424059	E	84.18	0.424059	E	87.43	0.440431	E	87.43	0.440431	-1.000000
70	70	Y	1	-	0	0	E	67.22	0.282081	E	67.22	0.282081	E	55.28	0.231977	E	55.28	0.231977	-1.000000
71	71	V	1	-	0	0	E	55.35	0.341161	B	8.98	0.055350	E	48.74	0.300419	B	2.79	0.017197	-1.000000
72	72	A	1	-	0	0	E	55.66	0.478179	E	55.66	0.478179	E	58.80	0.505155	E	58.80	0.505155	-1.000000
73	73	V	1	-	0	0	E	63.47	0.391211	E	63.47	0.391211	E	59.13	0.364460	E	59.13	0.364460	-1.000000
74	74	V	1	-	0	0	E	84.20	0.518984	E	52.63	0.324396	E	78.50	0.483851	E	49.67	0.306151	-1.000000
75	75	K	1	-	0	0	E	142.69	0.687696	E	90.49	0.436117	E	154.04	0.742397	E	89.48	0.431250	-1.000000
76	76	S	1	-	0	0	E	91.30	0.726448	E	91.30	0.726448	E	102.19	0.813097	E	102.19	0.813097	-1.000000
77	77	L	1	-	0	0	E	97.59	0.492904	E	97.59	0.492904	E	104.45	0.527552	E	104.45	0.527552	-1.000000
78	78	S	1	-	0	0	E	102.73	0.817393	E	102.73	0.817393	E	115.73	0.920831	E	115.73	0.920831	-1.000000
79	79	L	1	-	0	0	E	76.15	0.384615	E	74.56	0.376585	E	62.25	0.314410	E	62.21	0.314208	-1.000000
80	80	S	1	-	0	0	E	59.22	0.471197	E	59.22	0.471197	E	62.87	0.500239	E	62.87	0.500239	-1.000000
81	81	P	1	-	0	0	E	108.53	0.749517	E	108.53	0.749517	E	126.07	0.870649	E	126.07	0.870649	-1.000000
82	82	A	1	-	0	0	E	76.61	0.658162	E	76.61	0.658162	E	84.91	0.729467	E	84.91	0.729467	-1.000000
83	83	L	H	-	0	0	E	93.38	0.471640	E	93.38	0.471640	E	97.78	0.493863	E	97.78	0.493863	303.180000
84	84	I	H	-	0	0	E	73.56	0.387260	B	35.89	0.188944	E	53.03	0.279179	E	19.88	0.104659	303.180000
85	85	Y	H	-	1	0	E	87.51	0.367226	E	87.51	0.367226	E	83.66	0.351070	E	83.66	0.351070	303.180000
86	86	S	H	-	0	0	E	60.20	0.478994	E	60.20	0.478994	E	62.28	0.495544	E	62.28	0.495544	303.180000
87	87	A	H	-	0	0	E	44.97	0.386340	E	44.97	0.386340	E	42.17	0.362285	E	42.17	0.362285	303.180000
88	88	K	H	-	1	0	E	85.91	0.414044	B	19.91	0.095956	E	81.09	0.390814	B	8.66	0.041737	303.180000
89	89	F	H	-	2	0	E	52.83	0.236598	E	52.83	0.236598	E	49.32	0.220879	E	49.32	0.220879	303.180000
90	90	A	H	-	0	0	E	62.83	0.539777	E	62.83	0.539777	E	67.30	0.578179	E	67.30	0.578179	303.180000
91	91	L	H	-	0	0	E	126.81	0.640487	E	104.49	0.527754	E	135.56	0.684681	E	98.17	0.495833	303.180000
92	92	V	H	-	2	0	B	19.58	0.120685	B	13.17	0.081176	E	10.23	0.063055	B	5.38	0.033161	303.180000
93	93	F	H	-	1	0	E	71.17	0.318733	E	71.17	0.318733	E	62.38	0.279368	E	62.38	0.279368	303.180000
94	94	P	H	-	0	0	E	32.78	0.226381	E	32.78	0.226381	E	24.32	0.167956	E	24.32	0.167956	303.180000
95	95	L	H	-	0	0	E	92.33	0.466337	E	68.79	0.347442	E	99.37	0.501894	E	48.51	0.245012	303.180000
96	96	S	H	-	3	0	B	8.38	0.066677	B	8.38	0.066677	B	3.24	0.025780	B	3.24	0.025780	303.180000
97	97	Y	H	-	2	0	B	5.16	0.021653	B	5.16	0.021653	B	1.07	0.004490	B	1.07	0.004490	303.180000
98	98	H	H	-	2	0	E	51.52	0.259534	B	31.11	0.156718	E	53.05	0.267241	E	12.63	0.063624	303.180000
99	99	T	H	-	0	0	E	65.55	0.442726	B	28.72	0.193975	E	62.85	0.424490	E	14.97	0.101108	303.180000
100	100	W	H	-	3	0	E	83.58	0.314897	E	83.58	0.314897	E	78.59	0.296097	E	78.59	0.296097	303.180000
101	101	N	H	-	2	0	B	1.54	0.009119	B	1.54	0.009119	B	0.00	0.000000	B	0.00	0.000000	303.180000
102	102	G	H	-	0	0	B	15.57	0.185556	B	15.57	0.185556	E	9.81	0.116911	E	7.03	0.083780	303.180000
103	103	I	H	-	0	0	E	81.54	0.429271	E	53.55	0.281916	E	79.71	0.419637	E	46.79	0.246328	303.180000
104	104	R	H	-	2	0	B	15.83	0.063508	B	15.83	0.063508	B	3.68	0.014764	B	3.68	0.014764	303.180000
105	105	H	H	-	0	0	E	64.62	0.325525	B	32.43	0.163367	E	58.24	0.293386	E	12.70	0.063977	303.180000
106	106	L	H	-	0	0	E	117.61	0.594020	B	38.41	0.194000	E	126.94	0.641143	E	18.14	0.091621	303.180000
107	107	V	H	-	0	0	E	56.58	0.348743	E	56.58	0.348743	E	48.45	0.298632	E	48.45	0.298632	303.180000
108	108	W	H	-	0	0	B	45.97	0.173197	B	12.69	0.047811	E	24.08	0.090724	B	0.00	0.000000	303.180000
109	109	D	H	-	0	1	E	110.09	0.708567	B	18.79	0.120937	E	122.13	0.786059	B	4.49	0.028899	303.180000
110	110	M	H	-	0	0	E	135.59	0.643980	E	113.78	0.540394	E	149.59	0.710473	E	118.90	0.564711	303.180000
111	111	G	H	-	0	0	E	52.75	0.628650	B	8.97	0.106900	E	58.79	0.700632	E	4.65	0.055417	303.180000
112	112	K	H	-	0	0	E	116.54	0.561666	E	116.54	0.561666	E	133.23	0.642103	E	133.23	0.642103	303.180000
113	113	G	H	-	0	0	E	24.99	0.297819	E	24.99	0.297819	E	13.93	0.166011	E	13.93	0.166011	303.180000
114	114	F	2	-	0	0	E	126.58	0.566886	B	5.55	0.024856	E	133.93	0.599803	B	0.79	0.003538	-1.000000
115	115	K	2	-	0	0	E	138.51	0.667550	E	131.35	0.633043	E	159.60	0.769194	E	146.68	0.706926	-1.000000
116	116	L	2	-	0	0	E	135.27	0.683216	E	49.16	0.248295	E	149.92	0.757210	E	47.97	0.242285	-1.000000
117	117	S	2	-	0	0	E	66.82	0.531668	E	66.82	0.531668	E	67.02	0.533259	E	67.02	0.533259	-1.000000
118	118	Q	2	-	0	0	E	72.14	0.381350	E	72.14	0.381350	E	73.44	0.388222	E	73.44	0.388222	-1.000000
119	119	V	H	-	0	0	B	17.78	0.109591	B	0.57	0.003513	E	12.45	0.076738	B	0.00	0.000000	204.086000
120	120	E	H	-	0	0	E	70.62	0.377324	E	57.90	0.309361	E	60.28	0.322077	E	49.59	0.264960	204.086000
121	121	Q	H	-	0	0	E	119.02	0.629170	E	119.02	0.629170	E	128.52	0.679389	E	128.52	0.679389	204.086000
122	122	S	H	-	1	0	E	34.75	0.276496	E	34.75	0.276496	E	23.30	0.185391	E	23.30	0.185391	204.086000
123	123	G	H	-	1	0	B	1.57	0.018711	B	1.57	0.018711	B	0.00	0.000000	B	0.00	0.000000	204.086000
124	124	V	H	-	0	0	E	80.93	0.498829	E	80.93	0.498829	E	84.99	0.523854	E	84.99	0.523854	204.086000
125	125	V	H	-	0	0	E	80.15	0.494021	E	80.15	0.494021	E	83.31	0.513499	E	83.31	0.513499	204.086000
126	126	V	H	-	3	0	B	7.31	0.045057	B	7.31	0.045057	B	2.97	0.018306	B	2.97	0.018306	204.086000
127	127	L	H	-	0	0	E	65.20	0.329310	E	65.20	0.329310	E	57.43	0.290065	E	57.43	0.290065	204.086000
128	128	I	H	-	0	0	E	86.17	0.453646	E	86.17	0.453646	E	86.80	0.456962	E	86.80	0.456962	204.086000
129	129	L	H	-	1	0	E	61.33	0.309763	E	61.33	0.309763	E	57.69	0.291378	E	57.69	0.291378	204.086000
130	130	T	H	-	3	0	B	1.07	0.007227	B	1.07	0.007227	B	0.00	0.000000	B	0.00	0.000000	204.086000
131	131	L	H	-	0	0	E	87.72	0.443053	E	87.72	0.443053	E	90.45	0.456841	E	90.45	0.456841	204.086000
132	132	L	H	-	0	0	E	110.80	0.559624	E	110.80	0.559624	E	115.43	0.583009	E	115.43	0.583009	204.086000
133	133	S	H	-	1	0	E	30.04	0.239020	E	30.04	0.239020	E	24.07	0.191518	E	24.07	0.191518	204.086000
134	134	S	H	-	4	0	B	0.00	0.000000	B	0.00	0.000000	B	0.00	0.000000	B	0.00	0.000000	204.086000
135	135	A	H	-	0	0	E	39.07	0.335653	E	39.07	0.335653	E	35.86	0.308076	E	35.86	0.308076	204.086000
136	136	G	H	-	0	0	E	45.92	0.547253	E	45.92	0.547253	E	48.24	0.574902	E	48.24	0.574902	204.086000
137	137	I	H	-	1	0	E	95.46	0.502553	E	76.02	0.400211	E	95.25	0.501448	E	75.44	0.397157	204.086000
138	138	A	H	-	3	0	B	3.18	0.027320	B	3.18	0.027320	B	1.90	0.016323	B	1.90	0.016323	204.086000
139	139	A	H	-	0	0	E	71.96	0.618213	E	71.96	0.618213	E	82.60	0.709622	E	82.60	0.709622	204.086000
140	140	I	1	A	0	0	E	73.17	0.385207	E	64.93	0.341827	E	76.90	0.404843	E	58.66	0.308818	-1.000000
141	141	S	U	A	0	0	E	51.41	0.409055	E	38.38	0.305379	E	65.77	0.523313	E	46.94	0.373488	-1.000000
