# Supplementary material for: Lipid exposure prediction enhances the inference of rotational angles of transmembrane helices
Source: BMC Bioinformatics. 2013 Oct 11;14:304. doi: 10.1186/1471-2105-14-304 (PMC3854514; doi:10.1186/1471-2105-14-304)
Supplement: Additional file 7: Dataset S3 — The representative 110 multi-spanning protein chains used in this work. [file 1471-2105-14-304-S7.zip › S_Dataset_3_experiment/TMexpoDataset/1yq3D.profile]

SeqIndex	PDBIndex	AA	Topo	MissingData	IntraChainCTNum	InterChainCTNum	Class14_Chain	ASA14_Chain	RSA14_Chain	Class14_Complete	ASA14_Complete	RSA14_Complete	Class20_Chain	ASA20_Chain	RSA20_Chain	Class20_Complete	ASA20_Complete	RSA20_Complete	RotationalAngleChain360MGC
1	1	G	U	R	0	0	-	-1.00	-1.000000	-	-1.00	-1.000000	-	-1.00	-1.000000	-	-1.00	-1.000000	-1.000000
2	2	S	2	A	0	0	E	114.84	0.913749	E	114.84	0.913749	E	134.15	1.000000	E	134.15	1.000000	-1.000000
3	3	S	2	-	0	0	E	126.07	1.000000	E	97.97	0.779519	E	149.49	1.000000	E	95.73	0.761696	-1.000000
4	4	K	2	-	0	0	E	131.14	0.632030	B	35.40	0.170611	E	144.10	0.694491	E	23.39	0.112728	-1.000000
5	5	A	2	-	0	0	E	55.34	0.475430	E	55.23	0.474485	E	58.76	0.504811	E	56.64	0.486598	-1.000000
6	6	A	2	-	0	0	E	89.09	0.765378	B	18.44	0.158419	E	97.45	0.837199	E	6.13	0.052663	-1.000000
7	7	S	2	-	0	0	E	50.96	0.405474	B	1.54	0.012253	E	46.99	0.373886	B	0.00	0.000000	-1.000000
8	8	L	2	-	0	0	E	101.14	0.510834	E	101.14	0.510834	E	101.81	0.514218	E	97.38	0.491843	-1.000000
9	9	H	H	-	0	0	E	69.26	0.348899	E	69.26	0.348899	E	62.81	0.316407	E	61.63	0.310463	199.219000
10	10	W	H	-	0	0	E	152.92	0.576143	B	26.48	0.099766	E	171.29	0.645355	B	12.04	0.045362	199.219000
11	11	T	H	-	0	0	E	80.03	0.540524	E	64.60	0.436310	E	79.03	0.533770	E	56.82	0.383763	199.219000
12	12	S	H	-	0	0	E	42.61	0.339036	E	42.61	0.339036	E	41.74	0.332113	E	41.74	0.332113	199.219000
13	13	E	H	-	1	0	B	15.75	0.084153	B	15.75	0.084153	B	3.52	0.018807	B	3.52	0.018807	199.219000
14	14	R	H	-	0	0	E	114.48	0.459279	E	65.13	0.261293	E	111.97	0.449210	E	40.07	0.160756	199.219000
15	15	A	H	-	0	0	E	54.92	0.471821	E	54.92	0.471821	E	52.83	0.453866	E	52.83	0.453866	199.219000
16	16	V	H	-	1	0	B	17.35	0.106940	B	17.35	0.106940	E	12.57	0.077478	E	12.57	0.077478	199.219000
17	17	S	H	-	0	0	E	42.18	0.335614	B	24.54	0.195258	E	35.71	0.284134	E	12.08	0.096117	199.219000
18	18	A	H	-	0	0	E	59.68	0.512715	E	48.77	0.418986	E	63.02	0.541409	E	50.92	0.437457	199.219000
19	19	L	H	-	1	0	E	101.42	0.512248	E	101.42	0.512248	E	101.22	0.511238	E	101.22	0.511238	199.219000
20	20	L	H	-	2	0	B	22.78	0.115056	B	22.78	0.115056	E	15.17	0.076620	E	9.94	0.050205	199.219000
21	21	L	H	-	0	0	E	124.90	0.630840	E	59.67	0.301379	E	136.48	0.689328	E	48.87	0.246831	199.219000
22	22	G	H	-	0	0	E	41.93	0.499702	E	41.93	0.499702	E	42.68	0.508640	E	42.68	0.508640	199.219000
23	23	L	H	-	3	0	B	21.09	0.106521	B	21.09	0.106521	E	16.60	0.083843	E	16.60	0.083843	199.219000
24	24	L	H	-	0	0	E	108.40	0.547502	E	60.98	0.307995	E	110.46	0.557907	E	39.73	0.200667	199.219000
25	25	P	H	-	0	0	E	71.13	0.491229	E	71.13	0.491229	E	71.73	0.495373	E	71.73	0.495373	199.219000
26	26	A	H	-	1	0	E	28.28	0.242955	E	28.28	0.242955	E	26.20	0.225086	E	26.20	0.225086	199.219000
27	27	A	H	-	1	0	E	23.36	0.200687	E	23.36	0.200687	E	13.46	0.115636	E	13.46	0.115636	199.219000
28	28	Y	H	-	0	0	E	177.44	0.744608	E	177.44	0.744608	E	203.74	0.854973	E	193.00	0.809903	199.219000
29	29	L	H	-	0	0	E	109.52	0.553159	E	109.52	0.553159	E	119.82	0.605182	E	119.82	0.605182	199.219000
30	30	Y	1	-	0	0	E	163.87	0.687663	E	163.87	0.687663	E	181.96	0.763575	E	181.96	0.763575	-1.000000
31	31	P	1	-	0	0	E	78.94	0.545166	E	78.94	0.545166	E	77.75	0.536948	E	77.75	0.536948	-1.000000
32	32	G	1	-	0	0	E	22.17	0.264212	E	22.17	0.264212	E	17.38	0.207127	E	17.38	0.207127	-1.000000
33	33	P	1	-	0	0	E	99.54	0.687431	E	99.54	0.687431	E	110.55	0.763467	E	110.55	0.763467	-1.000000
34	34	A	1	-	0	0	E	79.14	0.679897	E	79.14	0.679897	E	84.02	0.721821	E	84.02	0.721821	-1.000000
35	35	V	H	-	2	0	B	15.25	0.093997	B	15.25	0.093997	E	8.59	0.052946	E	8.59	0.052946	30.437000
36	36	D	H	-	1	0	B	9.53	0.061337	B	9.53	0.061337	B	1.37	0.008818	B	1.37	0.008818	30.437000
37	37	Y	H	-	0	0	E	83.14	0.348888	E	83.14	0.348888	E	74.74	0.313638	E	74.74	0.313638	30.437000
38	38	S	H	-	1	0	E	45.50	0.362031	E	45.50	0.362031	E	43.32	0.344685	E	43.32	0.344685	30.437000
39	39	L	H	-	1	0	B	9.64	0.048689	B	9.64	0.048689	B	3.85	0.019445	B	3.85	0.019445	30.437000
40	40	A	H	-	1	0	B	0.02	0.000172	B	0.02	0.000172	B	0.00	0.000000	B	0.00	0.000000	30.437000
41	41	A	H	-	0	0	E	49.66	0.426632	E	49.66	0.426632	E	44.83	0.385137	E	44.83	0.385137	30.437000
42	42	A	H	-	3	0	B	2.80	0.024055	B	2.80	0.024055	B	0.10	0.000859	B	0.10	0.000859	30.437000
43	43	L	H	-	0	0	E	82.81	0.418253	E	52.33	0.264306	E	73.71	0.372292	E	17.81	0.089954	30.437000
44	44	T	H	-	2	0	B	18.10	0.122248	B	17.98	0.121437	E	9.96	0.067270	E	9.96	0.067270	30.437000
45	45	L	H	-	1	0	E	69.26	0.349816	E	69.26	0.349816	E	67.69	0.341886	E	67.69	0.341886	30.437000
46	46	H	H	-	1	0	E	76.69	0.386328	E	56.12	0.282706	E	71.58	0.360586	E	23.68	0.119289	30.437000
47	47	G	H	-	0	0	E	28.86	0.343940	B	10.10	0.120367	E	25.03	0.298296	B	2.71	0.032297	30.437000
48	48	H	H	-	1	0	B	38.96	0.196262	B	38.96	0.196262	E	23.39	0.117828	E	23.39	0.117828	30.437000
49	49	W	H	-	1	0	E	56.86	0.214227	E	56.86	0.214227	E	46.21	0.174101	E	46.21	0.174101	30.437000
50	50	G	H	-	0	0	E	32.34	0.385413	E	32.34	0.385413	E	23.81	0.283756	E	21.53	0.256584	30.437000
51	51	L	H	-	1	0	E	86.33	0.436032	B	25.16	0.127077	E	86.41	0.436436	E	10.90	0.055053	30.437000
52	52	G	H	-	0	0	B	15.60	0.185913	B	15.60	0.185913	E	10.61	0.126445	E	10.61	0.126445	30.437000
53	53	Q	H	-	0	0	E	79.90	0.422371	B	37.29	0.197124	E	68.85	0.363958	E	13.63	0.072052	30.437000
54	54	V	H	-	0	0	E	70.66	0.435528	B	30.11	0.185589	E	68.45	0.421906	E	21.96	0.135355	30.437000
55	55	I	H	-	1	0	B	21.08	0.110977	B	21.08	0.110977	E	16.46	0.086654	E	16.46	0.086654	30.437000
56	56	T	2	-	0	0	E	90.63	0.612117	E	32.73	0.221059	E	87.21	0.589018	E	17.14	0.115764	-1.000000
57	57	D	2	-	0	0	E	86.22	0.554933	B	2.22	0.014288	E	89.81	0.578040	B	0.10	0.000644	-1.000000
58	58	Y	2	-	0	0	E	167.39	0.702434	E	103.64	0.434914	E	188.21	0.789803	E	94.19	0.395258	-1.000000
59	59	V	2	-	0	0	E	37.11	0.228735	E	37.11	0.228735	E	34.91	0.215175	E	34.91	0.215175	-1.000000
60	60	H	2	-	0	0	E	132.83	0.669135	E	87.09	0.438718	E	149.02	0.750693	E	79.35	0.399728	-1.000000
61	61	G	2	-	0	0	E	38.90	0.463592	E	38.90	0.463592	E	43.48	0.518174	E	43.48	0.518174	-1.000000
62	62	D	2	-	0	0	E	129.12	0.831048	E	129.12	0.831048	E	146.09	0.940272	E	143.71	0.924953	-1.000000
63	63	T	2	-	0	0	E	90.46	0.610969	E	90.46	0.610969	E	103.49	0.698973	E	103.49	0.698973	-1.000000
64	64	P	2	-	0	0	E	64.82	0.447652	E	64.82	0.447652	E	69.10	0.477210	E	69.10	0.477210	-1.000000
65	65	I	2	-	0	0	E	65.38	0.344196	E	53.46	0.281442	E	55.85	0.294025	E	32.71	0.172203	-1.000000
66	66	K	2	-	0	0	E	157.81	0.760567	E	157.81	0.760567	E	175.80	0.847270	E	175.80	0.847270	-1.000000
67	67	V	H	-	0	0	E	94.86	0.584689	E	94.86	0.584689	E	103.86	0.640163	E	103.86	0.640163	347.349000
68	68	A	H	-	1	0	E	27.35	0.234966	E	27.35	0.234966	E	24.59	0.211254	E	24.59	0.211254	347.349000
69	69	N	H	-	0	0	E	62.10	0.367738	E	62.10	0.367738	E	53.05	0.314147	E	53.05	0.314147	347.349000
70	70	T	H	-	0	0	E	84.10	0.568013	E	84.10	0.568013	E	88.57	0.598203	E	88.57	0.598203	347.349000
71	71	G	H	-	0	0	E	41.77	0.497795	E	41.77	0.497795	E	40.11	0.478012	E	40.11	0.478012	347.349000
72	72	L	H	-	1	0	B	9.93	0.050154	B	9.93	0.050154	B	3.84	0.019395	B	3.84	0.019395	347.349000
73	73	Y	H	-	0	0	E	149.43	0.627067	E	149.43	0.627067	E	162.89	0.683550	E	162.89	0.683550	347.349000
74	74	V	H	-	0	0	E	79.13	0.487734	E	79.13	0.487734	E	80.35	0.495254	E	80.35	0.495254	347.349000
75	75	L	H	-	0	0	E	103.32	0.521845	E	61.24	0.309309	E	106.46	0.537704	E	49.11	0.248043	347.349000
76	76	S	H	-	2	0	B	14.43	0.114815	B	14.43	0.114815	B	5.18	0.041216	B	5.00	0.039784	347.349000
77	77	A	H	-	0	0	E	49.00	0.420962	E	49.00	0.420962	E	42.10	0.361684	E	42.10	0.361684	347.349000
78	78	I	H	-	0	0	E	117.67	0.619479	E	74.21	0.390682	E	123.60	0.650698	E	71.51	0.376467	347.349000
79	79	T	H	-	0	0	E	58.78	0.397001	B	8.19	0.055315	E	52.58	0.355126	B	2.45	0.016547	347.349000
80	80	F	H	-	1	0	E	81.49	0.364951	E	81.49	0.364951	E	82.03	0.367370	E	82.03	0.367370	347.349000
81	81	T	H	-	0	0	E	84.90	0.573416	E	72.58	0.490207	E	88.23	0.595907	E	74.81	0.505268	347.349000
82	82	G	H	-	0	0	E	37.39	0.445596	B	0.00	0.000000	E	34.41	0.410082	B	0.00	0.000000	347.349000
83	83	L	H	-	1	0	E	43.47	0.219557	B	2.70	0.013637	E	41.01	0.207132	B	0.41	0.002071	347.349000
84	84	C	H	-	0	0	E	32.48	0.229573	E	32.48	0.229573	E	28.45	0.201088	E	28.45	0.201088	347.349000
85	85	Y	H	-	0	0	E	120.27	0.504700	E	80.77	0.338943	E	128.50	0.539236	E	71.45	0.299832	347.349000
86	86	F	H	-	0	0	E	67.77	0.303507	B	6.85	0.030678	E	65.34	0.292624	B	1.09	0.004882	347.349000
87	87	N	H	-	1	0	B	18.13	0.107361	B	18.13	0.107361	E	12.73	0.075383	E	12.73	0.075383	347.349000
88	88	Y	1	-	0	0	E	158.16	0.663701	E	158.16	0.663701	E	179.34	0.752581	E	179.34	0.752581	-1.000000
89	89	Y	1	-	0	0	E	148.01	0.621108	E	131.68	0.552581	E	165.38	0.693999	E	141.62	0.594293	-1.000000
90	90	D	1	-	0	0	E	76.08	0.489670	B	26.73	0.172041	E	76.15	0.490120	E	16.04	0.103237	-1.000000
91	91	V	1	-	0	0	E	68.25	0.420673	E	50.32	0.310158	E	66.01	0.406866	E	49.52	0.305227	-1.000000
92	92	G	1	-	0	0	B	0.67	0.007985	B	0.67	0.007985	B	0.00	0.000000	B	0.00	0.000000	-1.000000
93	93	I	1	-	0	0	B	27.24	0.143406	B	21.45	0.112924	E	16.77	0.088286	E	10.45	0.055014	-1.000000
94	94	C	1	-	0	0	B	12.27	0.086726	B	12.27	0.086726	B	2.55	0.018024	B	2.55	0.018024	-1.000000
95	95	K	1	-	0	0	E	102.12	0.492168	E	102.12	0.492168	E	106.68	0.514145	E	106.68	0.514145	-1.000000
96	96	A	1	-	0	0	E	27.72	0.238144	B	4.53	0.038918	E	21.61	0.185653	B	0.40	0.003436	-1.000000
97	97	V	1	-	0	0	E	84.38	0.520094	E	84.38	0.520094	E	83.08	0.512081	E	81.27	0.500925	-1.000000
98	98	A	1	-	0	0	E	51.16	0.439519	E	51.16	0.439519	E	46.19	0.396821	E	46.19	0.396821	-1.000000
99	99	M	1	-	0	0	E	101.13	0.480313	B	34.73	0.164949	E	106.06	0.503728	E	29.44	0.139824	-1.000000
100	100	L	1	-	0	0	E	101.05	0.510379	E	66.54	0.336078	E	105.27	0.531694	E	49.62	0.250619	-1.000000
101	101	W	1	-	0	0	E	205.09	0.772700	B	41.36	0.155828	E	230.70	0.869188	E	21.21	0.079911	-1.000000
102	102	S	1	-	0	0	E	90.85	0.722868	E	70.07	0.557527	E	104.82	0.834023	E	76.38	0.607734	-1.000000
103	103	I	1	-	0	0	E	177.59	0.934930	B	37.04	0.194999	E	211.78	1.000000	E	23.46	0.123506	-1.000000
