# Supplementary material for: Lipid exposure prediction enhances the inference of rotational angles of transmembrane helices
Source: BMC Bioinformatics. 2013 Oct 11;14:304. doi: 10.1186/1471-2105-14-304 (PMC3854514; doi:10.1186/1471-2105-14-304)
Supplement: Additional file 7: Dataset S3 — The representative 110 multi-spanning protein chains used in this work. [file 1471-2105-14-304-S7.zip › S_Dataset_3_experiment/TMexpoDataset/1zcdA.profile]

SeqIndex	PDBIndex	AA	Topo	MissingData	IntraChainCTNum	InterChainCTNum	Class14_Chain	ASA14_Chain	RSA14_Chain	Class14_Complete	ASA14_Complete	RSA14_Complete	Class20_Chain	ASA20_Chain	RSA20_Chain	Class20_Complete	ASA20_Complete	RSA20_Complete	RotationalAngleChain360MGC
1	1	M	U	R	0	0	-	-1.00	-1.000000	-	-1.00	-1.000000	-	-1.00	-1.000000	-	-1.00	-1.000000	-1.000000
2	2	K	U	R	0	0	-	-1.00	-1.000000	-	-1.00	-1.000000	-	-1.00	-1.000000	-	-1.00	-1.000000	-1.000000
3	3	H	U	R	0	0	-	-1.00	-1.000000	-	-1.00	-1.000000	-	-1.00	-1.000000	-	-1.00	-1.000000	-1.000000
4	4	L	U	R	0	0	-	-1.00	-1.000000	-	-1.00	-1.000000	-	-1.00	-1.000000	-	-1.00	-1.000000	-1.000000
5	5	H	U	R	0	0	-	-1.00	-1.000000	-	-1.00	-1.000000	-	-1.00	-1.000000	-	-1.00	-1.000000	-1.000000
6	6	R	U	R	0	0	-	-1.00	-1.000000	-	-1.00	-1.000000	-	-1.00	-1.000000	-	-1.00	-1.000000	-1.000000
7	7	F	U	R	0	0	-	-1.00	-1.000000	-	-1.00	-1.000000	-	-1.00	-1.000000	-	-1.00	-1.000000	-1.000000
8	8	F	U	R	0	0	-	-1.00	-1.000000	-	-1.00	-1.000000	-	-1.00	-1.000000	-	-1.00	-1.000000	-1.000000
9	9	S	2	-	0	0	E	144.37	1.000000	E	144.37	1.000000	E	155.47	1.000000	E	155.47	1.000000	-1.000000
10	10	S	2	-	0	0	E	71.39	0.568030	E	71.39	0.568030	E	70.30	0.559357	E	70.30	0.559357	-1.000000
11	11	D	2	-	0	0	E	90.05	0.579584	E	90.05	0.579584	E	65.13	0.419193	E	65.13	0.419193	-1.000000
12	12	A	H	-	1	0	B	15.89	0.136512	B	15.89	0.136512	E	6.84	0.058763	E	6.84	0.058763	122.068000
13	13	S	H	-	0	0	E	51.05	0.406190	E	51.05	0.406190	E	49.23	0.391709	E	49.23	0.391709	122.068000
14	14	G	H	-	0	0	B	8.62	0.102729	B	8.62	0.102729	B	0.37	0.004409	B	0.37	0.004409	122.068000
15	15	G	H	-	0	0	B	5.88	0.070075	B	5.88	0.070075	B	0.00	0.000000	B	0.00	0.000000	122.068000
16	16	I	H	-	0	0	E	88.53	0.466070	E	88.53	0.466070	E	82.74	0.435588	E	82.74	0.435588	122.068000
17	17	I	H	-	0	0	E	69.03	0.363411	E	69.03	0.363411	E	67.63	0.356041	E	67.63	0.356041	122.068000
18	18	L	H	-	1	0	B	3.42	0.017274	B	3.42	0.017274	B	0.00	0.000000	B	0.00	0.000000	122.068000
19	19	I	H	-	0	0	E	59.45	0.312977	E	59.45	0.312977	E	38.17	0.200948	E	38.17	0.200948	122.068000
20	20	I	H	-	0	0	E	89.49	0.471124	E	89.49	0.471124	E	91.23	0.480284	E	91.23	0.480284	122.068000
21	21	A	H	-	1	0	B	11.98	0.102921	B	11.98	0.102921	E	6.59	0.056615	E	6.59	0.056615	122.068000
22	22	A	H	-	0	0	B	2.71	0.023282	B	2.71	0.023282	B	0.00	0.000000	B	0.00	0.000000	122.068000
23	23	I	H	-	0	0	E	80.27	0.422585	E	80.27	0.422585	E	79.34	0.417689	E	79.34	0.417689	122.068000
24	24	L	H	-	0	0	E	81.05	0.409364	E	81.05	0.409364	E	84.02	0.424365	E	84.02	0.424365	122.068000
25	25	A	H	-	2	0	B	0.00	0.000000	B	0.00	0.000000	B	0.00	0.000000	B	0.00	0.000000	122.068000
26	26	M	H	-	0	0	E	52.08	0.247352	E	52.08	0.247352	E	32.40	0.153883	E	32.40	0.153883	122.068000
27	27	I	H	-	0	0	E	98.89	0.520611	E	98.89	0.520611	E	103.40	0.544354	E	103.40	0.544354	122.068000
28	28	M	1	-	0	0	B	35.55	0.168844	B	35.55	0.168844	E	30.09	0.142911	E	30.09	0.142911	-1.000000
29	29	A	1	-	0	0	B	0.91	0.007818	B	0.00	0.000000	B	0.00	0.000000	B	0.00	0.000000	-1.000000
30	30	N	1	-	0	0	E	39.32	0.232842	B	23.34	0.138213	E	30.30	0.179428	E	13.79	0.081660	-1.000000
31	31	S	1	-	0	0	E	47.77	0.380092	E	36.49	0.290341	E	49.76	0.395926	E	32.39	0.257718	-1.000000
32	32	G	1	-	0	0	E	64.09	0.763795	E	33.36	0.397569	E	74.82	0.891670	E	29.27	0.348826	-1.000000
33	33	A	1	-	0	0	E	94.57	0.812457	E	94.57	0.812457	E	107.45	0.923110	E	107.30	0.921821	-1.000000
34	34	T	1	-	0	0	E	39.18	0.264622	E	39.18	0.264622	E	38.30	0.258679	E	38.30	0.258679	-1.000000
35	35	S	1	-	0	0	E	29.36	0.233609	B	1.77	0.014083	E	28.19	0.224300	B	0.00	0.000000	-1.000000
36	36	G	1	-	0	0	E	42.18	0.502681	E	18.52	0.220713	E	40.72	0.485282	E	12.56	0.149684	-1.000000
37	37	W	1	-	0	0	E	163.25	0.615063	E	163.25	0.615063	E	169.50	0.638611	E	169.50	0.638611	-1.000000
38	38	Y	1	-	0	0	B	7.11	0.029836	B	7.11	0.029836	B	0.23	0.000965	B	0.23	0.000965	-1.000000
39	39	H	1	-	0	0	E	64.87	0.326785	B	12.70	0.063977	E	53.86	0.271321	B	6.02	0.030326	-1.000000
40	40	D	1	-	0	0	E	93.07	0.599022	E	53.54	0.344597	E	102.08	0.657012	E	51.75	0.333076	-1.000000
41	41	F	1	-	0	0	E	75.64	0.338752	E	75.64	0.338752	E	60.58	0.271306	E	60.58	0.271306	-1.000000
42	42	L	1	-	0	0	B	18.90	0.095459	B	18.90	0.095459	B	6.03	0.030456	B	6.03	0.030456	-1.000000
43	43	E	1	-	0	0	E	115.76	0.618508	E	64.08	0.342381	E	118.61	0.633736	E	44.06	0.235414	-1.000000
44	44	T	1	-	0	0	E	40.06	0.270566	E	40.06	0.270566	E	35.72	0.241254	E	35.72	0.241254	-1.000000
45	45	P	1	-	0	0	E	106.73	0.737086	B	26.43	0.182528	E	118.47	0.818163	E	21.53	0.148688	-1.000000
46	46	V	1	-	0	0	E	35.72	0.220168	E	35.38	0.218072	E	32.67	0.201368	E	32.48	0.200197	-1.000000
47	47	Q	1	-	0	0	E	99.16	0.524185	E	46.10	0.243696	E	100.91	0.533436	E	35.69	0.188666	-1.000000
48	48	L	1	-	0	0	E	95.39	0.481792	E	95.39	0.481792	E	98.70	0.498510	E	98.70	0.498510	-1.000000
49	49	R	1	-	0	0	E	130.36	0.522988	E	121.30	0.486640	E	136.33	0.546939	E	114.08	0.457675	-1.000000
50	50	V	1	-	0	0	E	124.06	0.764670	E	124.06	0.764670	E	132.66	0.817678	E	132.66	0.817678	-1.000000
51	51	G	1	-	0	0	E	60.10	0.716244	E	60.10	0.716244	E	67.06	0.799190	E	67.06	0.799190	-1.000000
52	52	S	1	-	0	0	E	114.07	0.907623	E	114.07	0.907623	E	134.13	1.000000	E	134.13	1.000000	-1.000000
53	53	L	1	-	0	0	E	77.87	0.393303	E	77.87	0.393303	E	79.30	0.400525	E	79.30	0.400525	-1.000000
54	54	E	1	-	0	0	E	113.54	0.606647	E	104.04	0.555888	E	126.05	0.673488	E	99.40	0.531096	-1.000000
55	55	I	1	-	0	0	E	38.86	0.204580	E	38.86	0.204580	E	23.54	0.123927	E	23.54	0.123927	-1.000000
56	56	N	1	-	0	0	E	86.10	0.509860	E	38.24	0.226446	E	88.94	0.526677	E	30.48	0.180494	-1.000000
57	57	K	1	-	0	0	B	31.22	0.150465	B	24.67	0.118897	E	15.81	0.076196	E	12.14	0.058509	-1.000000
58	58	N	1	-	0	0	E	74.18	0.439273	E	35.01	0.207319	E	64.32	0.380885	E	13.68	0.081009	-1.000000
59	59	M	1	-	0	0	B	38.33	0.182047	B	38.33	0.182047	E	36.62	0.173925	E	36.62	0.173925	-1.000000
60	60	L	1	-	0	0	E	44.77	0.226123	E	44.77	0.226123	E	26.15	0.132077	E	26.15	0.132077	-1.000000
61	61	L	1	-	0	0	E	59.06	0.298298	E	59.06	0.298298	E	22.32	0.112733	E	22.32	0.112733	-1.000000
62	62	W	1	-	0	0	B	21.76	0.081983	B	21.76	0.081983	B	9.69	0.036508	B	9.69	0.036508	-1.000000
63	63	I	H	-	0	0	B	30.27	0.159358	B	30.27	0.159358	E	18.86	0.099289	E	18.86	0.099289	259.871000
64	64	N	H	-	0	0	B	7.21	0.042696	B	7.21	0.042696	B	0.45	0.002665	B	0.45	0.002665	259.871000
65	65	D	H	-	1	0	B	6.97	0.044861	B	6.97	0.044861	B	0.72	0.004634	B	0.72	0.004634	259.871000
66	66	A	H	-	0	0	E	41.96	0.360481	E	41.96	0.360481	E	37.05	0.318299	E	37.05	0.318299	259.871000
67	67	L	H	-	2	0	B	17.74	0.089600	B	17.74	0.089600	E	12.35	0.062377	E	12.35	0.062377	259.871000
68	68	M	H	-	2	0	B	1.51	0.007172	B	1.51	0.007172	B	0.00	0.000000	B	0.00	0.000000	259.871000
69	69	A	H	-	2	0	B	9.98	0.085739	B	9.98	0.085739	B	5.36	0.046048	B	5.36	0.046048	259.871000
70	70	V	H	-	0	0	E	53.19	0.327848	E	53.19	0.327848	E	50.48	0.311144	E	50.48	0.311144	259.871000
71	71	F	H	-	0	0	B	12.20	0.054637	B	12.20	0.054637	B	3.22	0.014421	B	3.22	0.014421	259.871000
72	72	F	H	-	2	0	B	0.22	0.000985	B	0.22	0.000985	B	0.00	0.000000	B	0.00	0.000000	259.871000
73	73	L	H	-	2	0	B	15.89	0.080257	B	15.89	0.080257	B	5.54	0.027981	B	5.54	0.027981	259.871000
74	74	L	H	-	2	0	B	24.23	0.122380	B	24.23	0.122380	B	5.13	0.025910	B	5.13	0.025910	259.871000
75	75	V	H	-	1	0	B	6.47	0.039879	B	6.47	0.039879	B	0.00	0.000000	B	0.00	0.000000	259.871000
76	76	G	H	-	2	0	B	0.00	0.000000	B	0.00	0.000000	B	0.00	0.000000	B	0.00	0.000000	259.871000
77	77	L	H	-	1	0	B	4.62	0.023335	B	4.62	0.023335	B	0.00	0.000000	B	0.00	0.000000	259.871000
78	78	E	H	-	0	0	B	9.13	0.048782	B	9.13	0.048782	B	1.49	0.007961	B	1.49	0.007961	259.871000
79	79	V	H	-	1	0	B	13.11	0.080806	B	13.11	0.080806	B	3.40	0.020957	B	3.40	0.020957	259.871000
80	80	K	H	-	1	0	B	33.47	0.161309	B	33.47	0.161309	E	21.13	0.101836	E	21.13	0.101836	259.871000
81	81	R	2	-	0	0	E	76.26	0.305946	E	76.26	0.305946	E	59.65	0.239308	E	59.65	0.239308	-1.000000
82	82	E	2	-	0	0	B	2.49	0.013304	B	2.49	0.013304	B	0.00	0.000000	B	0.00	0.000000	-1.000000
83	83	L	2	-	0	0	E	69.14	0.349210	E	69.14	0.349210	E	66.16	0.334158	E	66.16	0.334158	-1.000000
84	84	M	2	-	0	0	E	131.58	0.624935	E	131.58	0.624935	E	126.39	0.600285	E	126.39	0.600285	-1.000000
85	85	Q	2	-	0	0	E	99.37	0.525295	E	99.37	0.525295	E	80.76	0.426918	E	80.76	0.426918	-1.000000
86	86	G	2	-	0	0	E	32.46	0.386843	E	32.46	0.386843	E	30.92	0.368490	E	30.92	0.368490	-1.000000
87	87	S	2	-	0	0	B	20.66	0.164386	B	20.66	0.164386	E	9.76	0.077658	E	9.76	0.077658	-1.000000
88	88	L	2	-	0	0	B	19.26	0.097278	B	19.26	0.097278	B	9.16	0.046265	B	9.16	0.046265	-1.000000
89	89	A	2	-	0	0	E	40.65	0.349227	E	40.65	0.349227	E	31.58	0.271306	E	31.58	0.271306	-1.000000
90	90	S	2	-	0	0	E	29.64	0.235837	E	29.64	0.235837	E	27.91	0.222072	E	27.91	0.222072	-1.000000
91	91	L	2	-	0	0	E	165.33	0.835042	E	165.33	0.835042	E	190.53	0.962321	E	190.53	0.962321	-1.000000
92	92	R	2	-	0	0	E	185.52	0.744283	E	185.52	0.744283	E	179.25	0.719129	E	179.25	0.719129	-1.000000
93	93	Q	2	-	0	0	E	59.94	0.316858	E	59.94	0.316858	E	48.80	0.257969	E	48.80	0.257969	-1.000000
94	94	A	2	-	0	0	B	12.02	0.103265	B	12.02	0.103265	E	7.29	0.062629	E	7.29	0.062629	-1.000000
95	95	A	2	-	0	0	E	26.73	0.229639	E	26.73	0.229639	E	18.94	0.162715	E	18.94	0.162715	-1.000000
96	96	F	2	-	0	0	B	14.03	0.062833	B	14.03	0.062833	B	1.47	0.006583	B	1.47	0.006583	-1.000000
97	97	P	2	-	0	0	B	7.90	0.054558	B	7.90	0.054558	B	2.10	0.014503	B	2.10	0.014503	-1.000000
98	98	V	H	-	0	0	E	50.84	0.313363	E	50.84	0.313363	E	45.15	0.278291	E	45.15	0.278291	112.457000
99	99	I	H	-	0	0	E	46.46	0.244591	E	46.46	0.244591	E	40.25	0.211898	E	40.25	0.211898	112.457000
100	100	A	H	-	2	0	B	0.00	0.000000	B	0.00	0.000000	B	0.00	0.000000	B	0.00	0.000000	112.457000
101	101	A	H	-	3	0	B	0.00	0.000000	B	0.00	0.000000	B	0.00	0.000000	B	0.00	0.000000	112.457000
102	102	I	H	-	0	0	E	96.78	0.509503	E	96.78	0.509503	E	89.94	0.473493	E	89.94	0.473493	112.457000
103	103	G	H	-	2	0	B	0.00	0.000000	B	0.00	0.000000	B	0.00	0.000000	B	0.00	0.000000	112.457000
104	104	G	H	-	2	0	B	5.39	0.064235	B	5.39	0.064235	B	0.00	0.000000	B	0.00	0.000000	112.457000
105	105	M	H	-	2	0	E	48.04	0.228164	E	48.04	0.228164	E	24.27	0.115270	E	24.27	0.115270	112.457000
106	106	I	H	-	0	0	E	85.71	0.451224	E	85.71	0.451224	E	81.41	0.428586	E	81.41	0.428586	112.457000
107	107	V	H	-	1	0	E	35.21	0.217024	E	35.21	0.217024	E	28.16	0.173570	E	28.16	0.173570	112.457000
108	108	P	H	-	2	0	B	4.22	0.029144	B	4.22	0.029144	B	0.00	0.000000	B	0.00	0.000000	112.457000
109	109	A	H	-	0	0	B	12.05	0.103522	B	12.05	0.103522	B	4.45	0.038230	B	4.45	0.038230	112.457000
110	110	L	H	-	0	0	E	114.17	0.576645	E	114.17	0.576645	E	119.94	0.605788	E	119.94	0.605788	112.457000
111	111	L	H	-	1	0	E	44.66	0.225567	E	44.66	0.225567	E	38.75	0.195717	E	38.75	0.195717	112.457000
112	112	Y	H	-	4	0	B	0.00	0.000000	B	0.00	0.000000	B	0.00	0.000000	B	0.00	0.000000	112.457000
113	113	L	H	-	0	0	E	50.09	0.252993	E	50.09	0.252993	E	38.78	0.195868	E	38.78	0.195868	112.457000
114	114	A	H	-	0	0	E	65.75	0.564863	E	65.75	0.564863	E	66.53	0.571564	E	66.53	0.571564	112.457000
115	115	F	H	-	1	0	E	85.15	0.381343	E	85.15	0.381343	E	81.60	0.365444	E	81.60	0.365444	112.457000
116	116	N	1	-	0	0	B	2.56	0.015160	B	2.56	0.015160	B	0.25	0.001480	B	0.25	0.001480	-1.000000
117	117	Y	1	-	0	0	E	189.24	0.794125	E	189.24	0.794125	E	209.77	0.880277	E	209.77	0.880277	-1.000000
118	118	A	1	-	0	0	E	68.96	0.592440	E	68.96	0.592440	E	70.30	0.603952	E	65.21	0.560223	-1.000000
119	119	D	1	-	0	0	E	99.85	0.642659	E	77.97	0.501834	E	114.21	0.735084	E	69.97	0.450344	-1.000000
120	120	P	1	-	0	0	E	80.53	0.556146	B	25.79	0.178108	E	70.28	0.485359	B	3.68	0.025414	-1.000000
121	121	I	1	-	0	0	B	23.71	0.124822	B	7.32	0.038536	E	17.46	0.091919	B	1.24	0.006528	-1.000000
122	122	T	1	-	0	0	E	42.50	0.287046	E	42.50	0.287046	E	35.92	0.242604	E	35.92	0.242604	-1.000000
123	123	R	1	-	0	0	E	132.67	0.532255	E	132.67	0.532255	E	127.72	0.512397	E	125.93	0.505215	-1.000000
124	124	E	1	-	0	0	B	0.25	0.001336	B	0.25	0.001336	B	0.00	0.000000	B	0.00	0.000000	-1.000000
125	125	G	H	-	1	0	B	0.00	0.000000	B	0.00	0.000000	B	0.00	0.000000	B	0.00	0.000000	60.104000
126	126	W	H	-	0	0	E	102.95	0.387876	E	102.95	0.387876	E	88.29	0.332643	E	88.29	0.332643	60.104000
127	127	A	H	-	1	0	B	4.28	0.036770	B	4.28	0.036770	B	0.00	0.000000	B	0.00	0.000000	60.104000
128	128	I	H	-	4	0	B	0.01	0.000053	B	0.01	0.000053	B	0.00	0.000000	B	0.00	0.000000	60.104000
129	129	P	H	-	4	0	B	6.54	0.045166	B	6.54	0.045166	B	0.00	0.000000	B	0.00	0.000000	60.104000
130	130	A	H	-	1	0	B	2.81	0.024141	B	2.81	0.024141	B	0.00	0.000000	B	0.00	0.000000	60.104000
131	131	A	H	-	5	0	B	2.18	0.018729	B	2.18	0.018729	B	0.00	0.000000	B	0.00	0.000000	60.104000
132	132	T	H	-	3	0	B	2.41	0.016277	B	2.41	0.016277	B	0.00	0.000000	B	0.00	0.000000	60.104000
133	133	D	H	-	5	0	B	1.13	0.007273	B	1.13	0.007273	B	0.00	0.000000	B	0.00	0.000000	60.104000
134	134	I	H	-	1	0	B	21.55	0.113451	B	21.55	0.113451	B	3.85	0.020268	B	3.85	0.020268	60.104000
135	135	A	H	-	0	0	E	32.36	0.278007	E	32.36	0.278007	E	13.45	0.115550	E	13.45	0.115550	60.104000
136	136	F	H	-	2	0	B	37.94	0.169914	B	37.94	0.169914	E	13.29	0.059519	E	13.29	0.059519	60.104000
137	137	A	H	-	1	0	B	0.00	0.000000	B	0.00	0.000000	B	0.00	0.000000	B	0.00	0.000000	60.104000
138	138	L	H	-	0	0	B	31.16	0.157382	B	31.16	0.157382	E	13.63	0.068842	E	13.63	0.068842	60.104000
139	139	G	H	-	1	0	B	4.00	0.047670	B	4.00	0.047670	B	0.00	0.000000	B	0.00	0.000000	60.104000
140	140	V	H	-	0	0	B	17.22	0.106139	B	17.22	0.106139	B	5.31	0.032729	B	5.31	0.032729	60.104000
141	141	L	H	-	0	0	B	2.36	0.011920	B	2.36	0.011920	B	0.00	0.000000	B	0.00	0.000000	60.104000
142	142	A	2	-	0	0	B	18.61	0.159880	B	18.61	0.159880	E	8.03	0.068986	E	8.03	0.068986	-1.000000
143	143	L	2	-	0	0	E	104.34	0.526996	E	104.34	0.526996	E	100.27	0.506440	E	100.27	0.506440	-1.000000
144	144	L	2	-	0	0	B	29.10	0.146977	B	29.10	0.146977	B	9.52	0.048083	B	9.52	0.048083	-1.000000
145	145	G	2	-	0	0	E	76.95	0.917054	E	76.95	0.917054	E	80.96	0.964843	E	80.96	0.964843	-1.000000
146	146	S	2	-	0	0	E	81.20	0.646085	E	81.20	0.646085	E	82.49	0.656349	E	82.49	0.656349	-1.000000
147	147	R	2	-	0	0	E	179.81	0.721375	E	179.81	0.721375	E	189.77	0.761334	E	189.77	0.761334	-1.000000
148	148	V	2	-	0	0	B	22.63	0.139485	B	22.63	0.139485	B	4.67	0.028785	B	4.67	0.028785	-1.000000
149	149	P	2	-	0	0	B	10.61	0.073273	B	10.61	0.073273	B	4.30	0.029696	B	4.30	0.029696	-1.000000
150	150	L	2	-	0	0	E	134.57	0.679681	E	134.57	0.679681	E	142.16	0.718016	E	142.16	0.718016	-1.000000
151	151	A	2	-	0	0	E	32.91	0.282732	E	32.91	0.282732	E	24.98	0.214605	E	24.98	0.214605	-1.000000
152	152	L	2	-	0	0	B	1.59	0.008031	B	1.59	0.008031	B	0.00	0.000000	B	0.00	0.000000	-1.000000
153	153	K	2	-	0	0	E	51.40	0.247723	E	51.40	0.247723	E	22.69	0.109355	E	22.69	0.109355	-1.000000
154	154	I	2	-	0	0	E	85.19	0.448486	E	85.19	0.448486	E	74.56	0.392524	E	74.56	0.392524	-1.000000
155	155	F	2	-	0	0	B	18.11	0.081105	B	18.11	0.081105	B	2.05	0.009181	B	2.05	0.009181	-1.000000
156	156	L	2	-	0	0	B	0.03	0.000152	B	0.03	0.000152	B	0.00	0.000000	B	0.00	0.000000	-1.000000
157	157	M	H	-	0	0	E	44.69	0.212254	E	44.69	0.212254	E	21.41	0.101686	E	21.41	0.101686	116.635000
158	158	A	H	-	0	0	B	2.60	0.022337	B	2.60	0.022337	B	0.00	0.000000	B	0.00	0.000000	116.635000
159	159	L	H	-	3	0	B	1.16	0.005859	B	1.16	0.005859	B	0.00	0.000000	B	0.00	0.000000	116.635000
160	160	A	H	-	2	0	B	0.00	0.000000	B	0.00	0.000000	B	0.00	0.000000	B	0.00	0.000000	116.635000
161	161	I	H	-	1	0	B	5.26	0.027691	B	5.26	0.027691	B	0.00	0.000000	B	0.00	0.000000	116.635000
162	162	I	H	-	1	0	E	57.92	0.304922	E	57.92	0.304922	E	42.08	0.221532	E	42.08	0.221532	116.635000
163	163	D	H	-	3	0	B	1.37	0.008818	B	1.37	0.008818	B	0.00	0.000000	B	0.00	0.000000	116.635000
164	164	D	H	-	2	0	B	2.69	0.017314	B	2.69	0.017314	B	0.00	0.000000	B	0.00	0.000000	116.635000
165	165	L	H	-	1	0	B	16.67	0.084196	B	16.67	0.084196	B	6.41	0.032375	B	6.41	0.032375	116.635000
166	166	G	H	-	0	0	B	13.64	0.162555	B	13.64	0.162555	E	8.42	0.100346	E	8.42	0.100346	116.635000
167	167	A	H	-	0	0	B	2.82	0.024227	B	2.82	0.024227	B	0.00	0.000000	B	0.00	0.000000	116.635000
168	168	I	H	-	0	0	B	0.00	0.000000	B	0.00	0.000000	B	0.00	0.000000	B	0.00	0.000000	116.635000
169	169	I	H	-	0	0	E	67.95	0.357726	E	67.95	0.357726	E	68.29	0.359516	E	68.29	0.359516	116.635000
170	170	I	H	-	0	0	E	60.18	0.316820	E	60.18	0.316820	E	51.52	0.271229	E	51.52	0.271229	116.635000
171	171	I	H	-	0	0	B	18.75	0.098710	B	18.75	0.098710	B	1.75	0.009213	B	1.75	0.009213	116.635000
172	172	A	H	-	1	0	B	7.62	0.065464	B	7.62	0.065464	B	1.37	0.011770	B	1.37	0.011770	116.635000
173	173	L	H	-	0	0	E	126.47	0.638770	E	126.47	0.638770	E	137.02	0.692055	E	137.02	0.692055	116.635000
174	174	F	H	-	0	0	E	74.81	0.335035	E	74.81	0.335035	E	51.77	0.231851	E	51.77	0.231851	116.635000
175	175	Y	H	-	0	0	E	67.66	0.283928	E	67.66	0.283928	E	63.79	0.267688	E	63.79	0.267688	116.635000
176	176	T	1	-	0	0	E	117.95	0.796636	E	117.95	0.796636	E	132.05	0.891868	E	132.05	0.891868	-1.000000
177	177	N	1	-	0	0	E	63.40	0.375437	E	63.40	0.375437	E	51.16	0.302955	E	51.16	0.302955	-1.000000
178	178	D	1	-	0	0	E	71.64	0.461093	E	71.64	0.461093	E	62.27	0.400785	E	62.27	0.400785	-1.000000
179	179	L	1	-	0	0	E	109.03	0.550684	E	109.03	0.550684	E	111.31	0.562200	E	111.31	0.562200	-1.000000
180	180	S	1	-	0	0	E	50.88	0.404838	E	50.88	0.404838	E	45.05	0.358450	E	45.05	0.358450	-1.000000
181	181	M	1	-	0	0	E	163.73	0.777630	E	163.73	0.777630	E	181.63	0.862645	E	181.63	0.862645	-1.000000
182	182	A	1	-	0	0	E	77.66	0.667182	E	77.66	0.667182	E	82.65	0.710052	E	82.65	0.710052	-1.000000
183	183	S	1	-	0	0	E	30.01	0.238781	E	30.01	0.238781	E	21.04	0.167409	E	21.04	0.167409	-1.000000
184	184	L	H	-	0	0	E	82.27	0.415526	E	82.27	0.415526	E	62.24	0.314359	E	62.24	0.314359	145.818000
185	185	G	H	-	0	0	E	30.02	0.357764	E	30.02	0.357764	E	26.22	0.312478	E	26.22	0.312478	145.818000
186	186	V	H	-	0	0	E	67.07	0.413400	E	67.07	0.413400	E	67.41	0.415496	E	67.41	0.415496	145.818000
187	187	A	H	-	2	0	B	11.32	0.097251	B	11.32	0.097251	B	5.35	0.045962	B	5.35	0.045962	145.818000
188	188	A	H	-	0	0	E	50.76	0.436082	E	50.76	0.436082	E	51.93	0.446134	E	51.93	0.446134	145.818000
189	189	V	H	-	0	0	E	93.10	0.573841	E	93.10	0.573841	E	96.45	0.594490	E	96.45	0.594490	145.818000
190	190	A	H	-	2	0	B	2.66	0.022852	B	2.66	0.022852	B	0.62	0.005326	B	0.62	0.005326	145.818000
191	191	I	H	-	0	0	E	65.06	0.342511	E	65.06	0.342511	E	63.01	0.331719	E	63.01	0.331719	145.818000
192	192	A	H	-	0	0	E	46.61	0.400430	E	46.61	0.400430	E	49.08	0.421649	E	49.08	0.421649	145.818000
193	193	V	H	-	0	0	E	57.91	0.356940	E	57.91	0.356940	E	56.84	0.350345	E	56.84	0.350345	145.818000
194	194	L	H	-	2	0	B	0.00	0.000000	B	0.00	0.000000	B	0.00	0.000000	B	0.00	0.000000	145.818000
195	195	A	H	-	0	0	E	42.15	0.362113	E	42.15	0.362113	E	39.77	0.341667	E	39.77	0.341667	145.818000
196	196	V	H	-	0	0	E	79.73	0.491432	E	79.73	0.491432	E	78.70	0.485084	E	78.70	0.485084	145.818000
197	197	L	H	-	0	0	B	33.73	0.170362	B	33.73	0.170362	E	29.52	0.149098	E	29.52	0.149098	145.818000
198	198	N	H	-	1	0	E	60.33	0.357257	E	60.33	0.357257	E	54.11	0.320424	E	54.11	0.320424	145.818000
199	199	L	H	-	0	0	E	145.03	0.732512	E	145.03	0.732512	E	164.15	0.829082	E	164.15	0.829082	145.818000
200	200	C	2	-	0	0	E	110.62	0.781877	E	110.62	0.781877	E	123.29	0.871431	E	123.29	0.871431	-1.000000
201	201	G	2	-	0	0	E	49.64	0.591586	E	49.64	0.591586	E	47.77	0.569300	E	47.77	0.569300	-1.000000
202	202	A	2	-	0	0	E	26.08	0.224055	E	26.08	0.224055	E	22.03	0.189261	E	22.03	0.189261	-1.000000
203	203	R	2	-	0	0	E	142.05	0.569887	E	142.05	0.569887	E	147.29	0.590909	E	147.29	0.590909	-1.000000
204	204	R	2	-	0	0	E	161.36	0.647356	E	161.36	0.647356	E	171.39	0.687595	E	171.39	0.687595	-1.000000
205	205	T	H	-	0	0	B	14.62	0.098744	B	14.62	0.098744	B	3.41	0.023031	B	3.41	0.023031	213.787000
206	206	G	H	-	0	0	E	31.35	0.373615	E	31.35	0.373615	E	28.06	0.334406	E	28.06	0.334406	213.787000
207	207	V	H	-	0	0	E	58.24	0.358974	E	58.24	0.358974	E	56.03	0.345353	E	56.03	0.345353	213.787000
208	208	Y	H	-	2	0	B	0.00	0.000000	B	0.00	0.000000	B	0.00	0.000000	B	0.00	0.000000	213.787000
209	209	I	H	-	0	0	E	62.46	0.328823	E	62.46	0.328823	E	56.95	0.299816	E	56.95	0.299816	213.787000
210	210	L	H	-	0	0	E	119.06	0.601344	E	119.06	0.601344	E	133.11	0.672307	E	133.11	0.672307	213.787000
211	211	V	H	-	2	0	B	21.74	0.133999	B	21.74	0.133999	E	16.97	0.104598	E	16.97	0.104598	213.787000
212	212	G	H	-	1	0	B	4.92	0.058634	B	4.92	0.058634	B	1.98	0.023597	B	1.98	0.023597	213.787000
213	213	V	H	-	0	0	E	68.62	0.422954	E	68.62	0.422954	E	67.83	0.418084	E	67.83	0.418084	213.787000
214	214	V	H	-	1	0	E	74.27	0.457779	E	74.27	0.457779	E	75.74	0.466839	E	75.74	0.466839	213.787000
215	215	L	H	-	2	0	B	8.00	0.040406	B	8.00	0.040406	B	2.68	0.013536	B	2.68	0.013536	213.787000
216	216	W	H	-	2	0	B	40.93	0.154208	B	40.93	0.154208	E	33.60	0.126592	E	33.60	0.126592	213.787000
217	217	T	H	-	0	0	E	37.66	0.254356	E	37.66	0.254356	E	21.91	0.147981	E	21.91	0.147981	213.787000
218	218	A	H	-	0	0	B	16.76	0.143986	B	16.76	0.143986	E	7.57	0.065034	E	7.57	0.065034	213.787000
219	219	V	H	-	3	0	B	22.74	0.140163	B	22.74	0.140163	B	7.05	0.043454	B	7.05	0.043454	213.787000
220	220	L	H	-	0	0	B	6.90	0.034850	B	6.90	0.034850	B	1.84	0.009293	B	1.84	0.009293	213.787000
221	221	K	1	-	0	0	E	162.00	0.780761	E	162.00	0.780761	E	163.37	0.787363	E	163.37	0.787363	-1.000000
222	222	S	1	-	0	0	B	19.79	0.157463	B	19.79	0.157463	E	10.37	0.082511	E	10.37	0.082511	-1.000000
223	223	G	H	-	1	0	E	18.41	0.219402	E	18.41	0.219402	E	9.90	0.117984	E	9.90	0.117984	244.859000
224	224	V	H	-	1	0	B	9.23	0.056891	B	9.23	0.056891	B	5.34	0.032914	B	5.34	0.032914	244.859000
225	225	H	H	-	1	0	E	41.17	0.207395	E	41.17	0.207395	E	24.68	0.124326	E	24.68	0.124326	244.859000
226	226	A	H	-	2	0	B	0.00	0.000000	B	0.00	0.000000	B	0.00	0.000000	B	0.00	0.000000	244.859000
227	227	T	H	-	2	0	B	1.02	0.006889	B	1.02	0.006889	B	0.00	0.000000	B	0.00	0.000000	244.859000
228	228	L	H	-	1	0	B	32.04	0.161826	B	32.04	0.161826	E	20.66	0.104349	E	20.66	0.104349	244.859000
229	229	A	H	-	1	0	B	4.43	0.038058	B	4.43	0.038058	B	0.74	0.006357	B	0.74	0.006357	244.859000
230	230	G	H	-	2	0	B	7.98	0.095102	B	7.98	0.095102	B	3.83	0.045644	B	3.83	0.045644	244.859000
231	231	V	H	-	1	0	B	7.28	0.044872	B	7.28	0.044872	B	1.90	0.011711	B	1.90	0.011711	244.859000
232	232	I	H	-	0	0	E	51.15	0.269281	E	51.15	0.269281	E	42.30	0.222690	E	42.30	0.222690	244.859000
233	233	V	H	-	2	0	B	6.88	0.042406	B	6.88	0.042406	B	2.25	0.013868	B	2.25	0.013868	244.859000
234	234	G	H	-	3	0	B	0.00	0.000000	B	0.00	0.000000	B	0.00	0.000000	B	0.00	0.000000	244.859000
235	235	F	H	-	2	0	E	71.57	0.320525	E	71.57	0.320525	E	58.76	0.263156	E	58.76	0.263156	244.859000
236	236	F	H	-	2	0	E	55.58	0.248914	E	55.58	0.248914	E	50.65	0.226835	E	50.65	0.226835	244.859000
237	237	I	H	-	1	0	B	0.00	0.000000	B	0.00	0.000000	B	0.00	0.000000	B	0.00	0.000000	244.859000
238	238	P	2	-	0	0	B	13.92	0.096133	B	13.92	0.096133	B	6.14	0.042403	B	6.14	0.042403	-1.000000
239	239	L	2	-	0	0	B	26.10	0.131825	B	26.10	0.131825	B	5.47	0.027628	B	5.47	0.027628	-1.000000
240	240	K	2	-	0	0	E	156.27	0.753145	E	156.27	0.753145	E	155.37	0.748807	E	155.37	0.748807	-1.000000
241	241	E	2	-	0	0	E	98.67	0.527196	E	98.67	0.527196	E	96.64	0.516350	E	96.64	0.516350	-1.000000
242	242	K	2	-	0	0	E	176.89	0.852523	E	176.89	0.852523	E	200.21	0.964914	E	200.21	0.964914	-1.000000
243	243	H	2	-	0	0	E	80.89	0.407486	E	80.89	0.407486	E	69.26	0.348899	E	69.26	0.348899	-1.000000
244	244	G	2	-	0	0	E	56.75	0.676320	E	56.75	0.676320	E	60.19	0.717316	E	60.19	0.717316	-1.000000
245	245	R	2	-	0	0	E	167.37	0.671468	E	167.37	0.671468	E	180.03	0.722258	E	180.03	0.722258	-1.000000
246	246	S	2	-	0	0	B	2.97	0.023631	B	2.97	0.023631	B	0.35	0.002785	B	0.35	0.002785	-1.000000
247	247	P	2	-	0	0	B	13.64	0.094199	B	13.64	0.094199	B	7.16	0.049448	B	7.16	0.049448	-1.000000
248	248	A	2	-	0	0	B	4.72	0.040550	B	4.72	0.040550	B	0.00	0.000000	B	0.00	0.000000	-1.000000
249	249	K	2	-	0	0	E	101.29	0.488168	E	101.29	0.488168	E	68.76	0.331389	E	68.76	0.331389	-1.000000
250	250	R	2	-	0	0	E	141.37	0.567159	E	141.37	0.567159	E	138.45	0.555444	E	138.45	0.555444	-1.000000
251	251	L	2	-	0	0	B	20.56	0.103844	B	20.56	0.103844	E	11.73	0.059245	E	11.73	0.059245	-1.000000
252	252	E	2	-	0	0	B	28.39	0.151688	B	28.39	0.151688	B	8.38	0.044775	B	8.38	0.044775	-1.000000
253	253	H	2	-	0	0	E	137.79	0.694121	E	137.79	0.694121	E	145.02	0.730543	E	145.02	0.730543	-1.000000
254	254	V	2	-	0	0	E	71.98	0.443664	E	71.98	0.443664	E	67.43	0.415619	E	67.43	0.415619	-1.000000
255	255	L	H	-	1	0	B	28.48	0.143846	B	28.48	0.143846	E	22.88	0.115561	E	22.88	0.115561	240.866000
256	256	H	H	-	0	0	E	87.15	0.439021	E	87.15	0.439021	E	44.79	0.225631	E	44.79	0.225631	240.866000
257	257	P	H	-	0	0	E	59.30	0.409530	E	59.30	0.409530	E	54.97	0.379627	E	54.97	0.379627	240.866000
258	258	W	H	-	0	0	E	148.04	0.557758	E	148.04	0.557758	E	148.75	0.560433	E	148.75	0.560433	240.866000
259	259	V	H	-	1	0	B	8.38	0.051652	B	8.38	0.051652	B	2.99	0.018429	B	2.99	0.018429	240.866000
260	260	A	H	-	0	0	E	24.74	0.212543	E	24.74	0.212543	B	5.61	0.048196	B	5.61	0.048196	240.866000
261	261	Y	H	-	0	0	E	88.19	0.370080	E	88.19	0.370080	E	73.73	0.309400	E	73.73	0.309400	240.866000
262	262	L	H	-	0	0	E	80.67	0.407445	E	80.67	0.407445	E	83.76	0.423052	E	83.76	0.423052	240.866000
263	263	I	H	-	1	0	B	19.12	0.100658	B	19.12	0.100658	E	13.77	0.072493	E	13.77	0.072493	240.866000
264	264	L	H	-	0	0	B	5.71	0.028840	B	5.71	0.028840	B	0.07	0.000354	B	0.07	0.000354	240.866000
265	265	P	H	-	2	0	B	11.36	0.078453	B	11.36	0.078453	E	7.75	0.053522	E	7.75	0.053522	240.866000
266	266	L	H	-	0	0	E	75.27	0.380171	E	75.27	0.380171	E	68.65	0.346735	E	68.65	0.346735	240.866000
267	267	F	H	-	1	0	B	0.60	0.002687	B	0.60	0.002687	B	0.00	0.000000	B	0.00	0.000000	240.866000
268	268	A	H	-	0	0	B	0.81	0.006959	B	0.81	0.006959	B	0.00	0.000000	B	0.00	0.000000	240.866000
269	269	F	H	-	0	0	E	64.91	0.290698	E	64.91	0.290698	E	40.29	0.180438	E	40.29	0.180438	240.866000
270	270	A	H	-	0	0	B	5.84	0.050172	B	5.84	0.050172	B	0.32	0.002749	B	0.32	0.002749	240.866000
271	271	N	H	-	1	0	B	8.87	0.052526	B	8.87	0.052526	B	0.08	0.000474	B	0.08	0.000474	240.866000
272	272	A	H	-	1	0	B	0.57	0.004897	B	0.57	0.004897	B	0.00	0.000000	B	0.00	0.000000	240.866000
273	273	G	H	-	1	0	B	7.22	0.086045	B	7.22	0.086045	B	1.88	0.022405	B	1.73	0.020617	240.866000
274	274	V	1	-	0	0	B	1.05	0.006472	B	1.05	0.006472	B	0.00	0.000000	B	0.00	0.000000	-1.000000
275	275	S	1	-	0	0	E	37.19	0.295910	B	9.56	0.076066	E	30.26	0.240770	B	2.84	0.022597	-1.000000
276	276	L	1	-	0	0	E	65.58	0.331229	E	65.58	0.331229	E	60.90	0.307591	E	60.90	0.307591	-1.000000
277	277	Q	1	-	0	0	E	101.26	0.535286	E	91.49	0.483639	E	105.22	0.556219	E	76.96	0.406830	-1.000000
278	278	G	1	-	0	0	E	85.88	1.000000	B	8.06	0.096055	E	100.51	1.000000	B	1.31	0.015612	-1.000000
279	279	V	1	-	0	0	E	100.70	0.620685	B	7.19	0.044317	E	111.94	0.689965	B	1.93	0.011896	-1.000000
280	280	T	1	-	0	0	E	80.89	0.546333	E	79.32	0.535729	E	78.48	0.530055	E	68.04	0.459543	-1.000000
281	281	L	1	-	0	0	B	29.64	0.149705	B	28.68	0.144856	E	18.35	0.092681	E	11.92	0.060205	-1.000000
282	282	D	1	-	0	0	E	110.96	0.714166	E	93.26	0.600245	E	125.08	0.805046	E	92.69	0.596576	-1.000000
283	283	G	1	-	0	0	E	59.20	0.705518	E	59.20	0.705518	E	65.26	0.777738	E	65.26	0.777738	-1.000000
284	284	L	1	-	0	0	E	123.05	0.621496	E	123.05	0.621496	E	137.78	0.695894	E	137.78	0.695894	-1.000000
285	285	T	1	-	0	0	E	52.40	0.353911	B	11.95	0.080711	E	48.03	0.324396	B	2.51	0.016953	-1.000000
286	286	S	1	-	0	0	B	17.22	0.137015	B	17.22	0.137015	B	6.27	0.049889	B	6.27	0.049889	-1.000000
287	287	I	1	-	0	0	E	101.36	0.533614	E	101.36	0.533614	E	94.85	0.499342	E	94.85	0.499342	-1.000000
288	288	L	1	-	0	0	E	131.90	0.666195	E	98.76	0.498813	E	143.39	0.724228	E	88.86	0.448811	-1.000000
289	289	P	1	-	0	0	E	30.60	0.211326	B	10.53	0.072721	E	24.17	0.166920	B	1.85	0.012776	-1.000000
290	290	L	1	-	0	0	E	84.21	0.425325	E	65.76	0.332138	E	83.29	0.420678	E	51.70	0.261124	-1.000000
291	291	G	1	-	0	0	B	0.00	0.000000	B	0.00	0.000000	B	0.00	0.000000	B	0.00	0.000000	-1.000000
292	292	I	1	-	0	0	B	16.85	0.088708	B	0.00	0.000000	B	8.93	0.047012	B	0.00	0.000000	-1.000000
293	293	I	1	-	0	0	B	0.00	0.000000	B	0.00	0.000000	B	0.00	0.000000	B	0.00	0.000000	-1.000000
294	294	A	1	-	0	0	B	11.99	0.103007	B	11.99	0.103007	B	3.43	0.029467	B	3.43	0.029467	-1.000000
295	295	G	H	-	2	0	B	0.00	0.000000	B	0.00	0.000000	B	0.00	0.000000	B	0.00	0.000000	284.127000
296	296	L	H	-	5	0	B	0.00	0.000000	B	0.00	0.000000	B	0.00	0.000000	B	0.00	0.000000	284.127000
297	297	L	H	-	3	0	B	19.10	0.096470	B	19.10	0.096470	B	8.85	0.044699	B	8.85	0.044699	284.127000
298	298	I	H	-	0	0	E	71.07	0.374151	E	71.07	0.374151	E	65.81	0.346460	E	65.81	0.346460	284.127000
299	299	G	H	-	2	0	B	0.01	0.000119	B	0.01	0.000119	B	0.00	0.000000	B	0.00	0.000000	284.127000
300	300	K	H	-	2	0	B	5.34	0.025736	B	5.34	0.025736	B	0.00	0.000000	B	0.00	0.000000	284.127000
301	301	P	H	-	0	0	B	28.53	0.197030	B	28.53	0.197030	E	16.92	0.116851	E	16.92	0.116851	284.127000
302	302	L	H	-	0	0	E	77.33	0.390575	E	77.33	0.390575	E	79.22	0.400121	E	79.22	0.400121	284.127000
303	303	G	H	-	0	0	B	5.06	0.060303	B	5.06	0.060303	B	0.00	0.000000	B	0.00	0.000000	284.127000
304	304	I	H	-	2	0	B	23.16	0.121927	B	23.16	0.121927	E	14.51	0.076389	E	14.51	0.076389	284.127000
305	305	S	H	-	0	0	E	61.19	0.486871	E	61.19	0.486871	E	53.96	0.429344	E	53.96	0.429344	284.127000
306	306	L	H	-	3	0	B	0.00	0.000000	B	0.00	0.000000	B	0.00	0.000000	B	0.00	0.000000	284.127000
307	307	F	H	-	2	0	B	9.96	0.044606	B	9.96	0.044606	B	0.00	0.000000	B	0.00	0.000000	284.127000
308	308	C	H	-	0	0	E	44.50	0.314532	E	44.50	0.314532	E	33.73	0.238408	E	33.73	0.238408	284.127000
309	309	W	H	-	0	0	E	185.74	0.699797	E	185.74	0.699797	E	200.91	0.756951	E	200.91	0.756951	284.127000
310	310	L	H	-	1	0	B	33.77	0.170564	B	33.77	0.170564	E	24.76	0.125057	E	24.76	0.125057	284.127000
311	311	A	H	-	0	0	B	10.03	0.086168	B	10.03	0.086168	B	3.75	0.032216	B	3.75	0.032216	284.127000
312	312	L	H	-	0	0	E	94.66	0.478105	E	94.66	0.478105	E	74.47	0.376130	E	74.47	0.376130	284.127000
313	313	R	H	-	0	0	E	144.14	0.578272	E	144.14	0.578272	E	145.44	0.583487	E	145.44	0.583487	284.127000
314	314	L	2	-	0	0	B	15.64	0.078994	B	15.64	0.078994	B	8.39	0.042376	B	8.39	0.042376	-1.000000
315	315	K	2	-	0	0	E	163.80	0.789436	E	163.80	0.789436	E	184.75	0.890404	E	184.75	0.890404	-1.000000
316	316	L	2	-	0	0	E	129.76	0.655387	E	129.76	0.655387	E	139.19	0.703015	E	139.19	0.703015	-1.000000
317	317	A	2	-	0	0	E	81.41	0.699399	E	81.41	0.699399	E	90.68	0.779038	E	90.68	0.779038	-1.000000
318	318	H	2	-	0	0	E	66.79	0.336457	E	66.79	0.336457	E	48.38	0.243716	E	48.38	0.243716	-1.000000
319	319	L	2	-	0	0	E	130.65	0.659882	E	130.65	0.659882	E	121.26	0.612455	E	121.26	0.612455	-1.000000
320	320	P	2	-	0	0	E	72.96	0.503867	E	72.96	0.503867	E	61.04	0.421547	E	61.04	0.421547	-1.000000
321	321	E	2	-	0	0	E	82.10	0.438662	E	82.10	0.438662	E	52.39	0.279921	E	52.39	0.279921	-1.000000
322	322	G	2	-	0	0	E	81.60	0.972471	E	81.60	0.972471	E	91.12	1.000000	E	91.12	1.000000	-1.000000
323	323	T	2	-	0	0	B	25.37	0.171349	B	25.37	0.171349	E	15.60	0.105363	E	15.60	0.105363	-1.000000
324	324	T	2	-	0	0	E	31.97	0.215926	E	31.97	0.215926	E	22.12	0.149399	E	22.12	0.149399	-1.000000
325	325	Y	2	-	0	0	E	191.03	0.801637	E	191.03	0.801637	E	206.79	0.867772	E	206.79	0.867772	-1.000000
326	326	Q	2	-	0	0	E	134.85	0.712851	E	134.85	0.712851	E	134.22	0.709521	E	134.22	0.709521	-1.000000
327	327	Q	2	-	0	0	B	18.46	0.097584	B	18.46	0.097584	E	14.04	0.074219	E	14.04	0.074219	-1.000000
328	328	I	2	-	0	0	B	18.97	0.099868	B	18.97	0.099868	B	2.82	0.014846	B	2.82	0.014846	-1.000000
329	329	M	2	-	0	0	E	54.26	0.257706	E	54.26	0.257706	E	42.42	0.201472	E	42.42	0.201472	-1.000000
330	330	V	H	-	3	0	B	0.04	0.000247	B	0.04	0.000247	B	0.00	0.000000	B	0.00	0.000000	278.287000
331	331	V	H	-	0	0	B	1.24	0.007643	B	1.24	0.007643	B	0.00	0.000000	B	0.00	0.000000	278.287000
332	332	G	H	-	2	0	B	2.04	0.024312	B	2.04	0.024312	B	0.00	0.000000	B	0.00	0.000000	278.287000
333	333	I	H	-	2	0	B	7.54	0.039695	B	7.54	0.039695	B	2.13	0.011213	B	2.13	0.011213	278.287000
334	334	L	H	-	0	0	B	2.88	0.014546	B	2.88	0.014546	B	0.00	0.000000	B	0.00	0.000000	278.287000
335	335	C	H	-	2	0	B	13.82	0.097682	B	13.82	0.097682	B	0.00	0.000000	B	0.00	0.000000	278.287000
336	336	G	H	-	2	0	B	1.13	0.013467	B	1.13	0.013467	B	0.00	0.000000	B	0.00	0.000000	278.287000
337	337	I	H	-	5	0	B	0.21	0.001106	B	0.21	0.001106	B	0.00	0.000000	B	0.00	0.000000	278.287000
338	338	G	H	-	3	0	B	0.20	0.002384	B	0.20	0.002384	B	0.00	0.000000	B	0.00	0.000000	278.287000
339	339	F	H	-	3	0	B	4.47	0.020019	B	4.47	0.020019	B	0.00	0.000000	B	0.00	0.000000	278.287000
340	340	T	H	-	1	0	B	2.16	0.014589	B	2.16	0.014589	B	0.00	0.000000	B	0.00	0.000000	278.287000
341	341	M	H	-	3	0	B	3.71	0.017621	B	3.71	0.017621	B	0.00	0.000000	B	0.00	0.000000	278.287000
342	342	S	H	-	3	0	B	0.00	0.000000	B	0.00	0.000000	B	0.00	0.000000	B	0.00	0.000000	278.287000
343	343	I	H	-	1	0	B	1.98	0.010424	B	1.98	0.010424	B	0.00	0.000000	B	0.00	0.000000	278.287000
344	344	F	H	-	1	0	B	6.11	0.027364	B	6.11	0.027364	B	0.30	0.001344	B	0.30	0.001344	278.287000
345	345	I	H	-	3	0	B	0.26	0.001369	B	0.26	0.001369	B	0.00	0.000000	B	0.00	0.000000	278.287000
346	346	A	H	-	1	0	B	0.00	0.000000	B	0.00	0.000000	B	0.00	0.000000	B	0.00	0.000000	278.287000
347	347	S	H	-	0	0	E	27.63	0.219844	E	27.63	0.219844	B	3.52	0.028008	B	3.52	0.028008	278.287000
348	348	L	H	-	1	0	E	45.88	0.231729	E	45.88	0.231729	E	29.09	0.146927	E	29.09	0.146927	278.287000
349	349	A	1	-	0	0	E	24.41	0.209708	E	24.41	0.209708	B	3.11	0.026718	B	3.11	0.026718	-1.000000
350	350	F	1	-	0	0	B	7.69	0.034440	B	7.69	0.034440	B	0.40	0.001791	B	0.40	0.001791	-1.000000
351	351	G	1	-	0	0	E	30.84	0.367537	E	26.44	0.315100	E	22.93	0.273269	E	17.00	0.202598	-1.000000
352	352	S	1	-	0	0	E	101.80	0.809994	E	52.02	0.413908	E	98.25	0.781747	E	33.50	0.266550	-1.000000
353	353	V	1	-	0	0	E	101.36	0.624753	E	56.50	0.348250	E	103.27	0.636526	E	44.88	0.276627	-1.000000
354	354	D	1	-	0	0	E	69.11	0.444809	B	6.29	0.040484	E	63.20	0.406771	B	0.00	0.000000	-1.000000
355	355	P	1	-	0	0	E	59.49	0.410843	B	26.66	0.184116	E	63.25	0.436809	E	18.43	0.127279	-1.000000
356	356	E	1	-	0	0	E	123.26	0.658581	B	35.91	0.191868	E	138.24	0.738619	E	17.00	0.090831	-1.000000
357	357	L	1	-	0	0	B	37.33	0.188545	B	8.58	0.043336	E	30.14	0.152230	B	1.61	0.008132	-1.000000
358	358	I	1	-	0	0	B	26.72	0.140669	B	23.60	0.124243	E	19.26	0.101395	E	14.16	0.074546	-1.000000
359	359	N	1	-	0	0	E	39.68	0.234974	B	14.30	0.084681	E	27.13	0.160656	B	3.35	0.019838	-1.000000
360	360	W	1	-	0	0	E	59.04	0.222440	B	17.85	0.067252	E	51.06	0.192374	B	4.52	0.017030	-1.000000
361	361	A	1	-	0	0	B	0.00	0.000000	B	0.00	0.000000	B	0.00	0.000000	B	0.00	0.000000	-1.000000
362	362	K	1	-	0	0	B	24.45	0.117837	B	24.45	0.117837	E	12.15	0.058557	E	11.32	0.054557	-1.000000
363	363	L	H	-	0	0	B	18.22	0.092025	B	18.22	0.092025	B	6.90	0.034850	B	6.90	0.034850	53.174000
364	364	G	H	-	2	0	B	0.07	0.000834	B	0.07	0.000834	B	0.00	0.000000	B	0.00	0.000000	53.174000
365	365	I	H	-	2	0	B	0.00	0.000000	B	0.00	0.000000	B	0.00	0.000000	B	0.00	0.000000	53.174000
366	366	L	H	-	0	0	B	13.23	0.066822	B	13.23	0.066822	B	1.41	0.007122	B	1.41	0.007122	53.174000
367	367	V	H	-	1	0	E	58.98	0.363536	E	58.98	0.363536	E	47.99	0.295796	E	47.99	0.295796	53.174000
368	368	G	H	-	1	0	B	0.09	0.001073	B	0.09	0.001073	B	0.00	0.000000	B	0.00	0.000000	53.174000
369	369	S	H	-	2	0	B	2.34	0.018619	B	2.34	0.018619	B	0.00	0.000000	B	0.00	0.000000	53.174000
370	370	I	H	-	0	0	E	104.19	0.548513	E	104.19	0.548513	E	74.93	0.394472	E	74.93	0.394472	53.174000
371	371	S	H	-	0	0	E	55.02	0.437778	E	55.02	0.437778	E	52.50	0.417728	E	52.50	0.417728	53.174000
372	372	S	H	-	1	0	B	0.44	0.003501	B	0.44	0.003501	B	0.00	0.000000	B	0.00	0.000000	53.174000
373	373	A	H	-	1	0	B	9.03	0.077577	B	9.03	0.077577	B	1.96	0.016838	B	1.96	0.016838	53.174000
374	374	V	H	-	0	0	E	72.44	0.446499	E	72.44	0.446499	E	71.84	0.442801	E	71.84	0.442801	53.174000
375	375	I	H	-	0	0	E	113.57	0.597894	E	113.57	0.597894	E	110.82	0.583417	E	110.82	0.583417	53.174000
376	376	G	H	-	2	0	B	0.16	0.001907	B	0.16	0.001907	B	0.00	0.000000	B	0.00	0.000000	53.174000
377	377	Y	H	-	0	0	E	52.20	0.219052	E	52.20	0.219052	E	40.85	0.171423	E	40.85	0.171423	53.174000
378	378	S	H	-	0	0	E	61.30	0.487747	E	61.30	0.487747	E	60.38	0.480426	E	60.38	0.480426	53.174000
379	379	W	H	-	1	0	E	117.40	0.442318	E	117.40	0.442318	E	116.75	0.439869	E	116.75	0.439869	53.174000
380	380	L	H	-	1	0	B	12.98	0.065559	B	12.98	0.065559	B	1.35	0.006819	B	1.35	0.006819	53.174000
381	381	R	2	-	0	0	E	157.22	0.630747	E	157.22	0.630747	E	168.47	0.675881	E	168.47	0.675881	-1.000000
382	382	V	2	-	0	0	E	125.76	0.775148	E	125.76	0.775148	E	136.09	0.838819	E	136.09	0.838819	-1.000000
383	383	R	2	-	0	0	E	117.20	0.470192	E	117.20	0.470192	E	109.77	0.440384	E	109.77	0.440384	-1.000000
384	384	L	2	-	0	0	E	143.64	0.725491	E	143.64	0.725491	E	147.66	0.745795	E	147.66	0.745795	-1.000000
385	385	R	U	R	0	0	-	-1.00	-1.000000	-	-1.00	-1.000000	-	-1.00	-1.000000	-	-1.00	-1.000000	-1.000000
386	386	P	U	R	0	0	-	-1.00	-1.000000	-	-1.00	-1.000000	-	-1.00	-1.000000	-	-1.00	-1.000000	-1.000000
387	387	S	U	R	0	0	-	-1.00	-1.000000	-	-1.00	-1.000000	-	-1.00	-1.000000	-	-1.00	-1.000000	-1.000000
388	388	V	U	R	0	0	-	-1.00	-1.000000	-	-1.00	-1.000000	-	-1.00	-1.000000	-	-1.00	-1.000000	-1.000000
