# Supplementary material for: Lipid exposure prediction enhances the inference of rotational angles of transmembrane helices
Source: BMC Bioinformatics. 2013 Oct 11;14:304. doi: 10.1186/1471-2105-14-304 (PMC3854514; doi:10.1186/1471-2105-14-304)
Supplement: Additional file 7: Dataset S3 — The representative 110 multi-spanning protein chains used in this work. [file 1471-2105-14-304-S7.zip › S_Dataset_3_experiment/TMexpoDataset/2a65A.profile]

SeqIndex	PDBIndex	AA	Topo	MissingData	IntraChainCTNum	InterChainCTNum	Class14_Chain	ASA14_Chain	RSA14_Chain	Class14_Complete	ASA14_Complete	RSA14_Complete	Class20_Chain	ASA20_Chain	RSA20_Chain	Class20_Complete	ASA20_Complete	RSA20_Complete	RotationalAngleChain360MGC
1	1	M	U	R	0	0	-	-1.00	-1.000000	-	-1.00	-1.000000	-	-1.00	-1.000000	-	-1.00	-1.000000	-1.000000
2	2	E	U	R	0	0	-	-1.00	-1.000000	-	-1.00	-1.000000	-	-1.00	-1.000000	-	-1.00	-1.000000	-1.000000
3	3	V	U	R	0	0	-	-1.00	-1.000000	-	-1.00	-1.000000	-	-1.00	-1.000000	-	-1.00	-1.000000	-1.000000
4	4	K	U	R	0	0	-	-1.00	-1.000000	-	-1.00	-1.000000	-	-1.00	-1.000000	-	-1.00	-1.000000	-1.000000
5	5	R	1	-	0	0	E	102.93	0.412942	E	102.93	0.412942	E	109.06	0.437535	E	109.06	0.437535	-1.000000
6	6	E	1	-	0	0	E	56.08	0.299637	E	56.08	0.299637	E	43.42	0.231994	E	43.42	0.231994	-1.000000
7	7	H	1	-	0	0	E	52.99	0.266939	E	52.99	0.266939	E	36.89	0.185834	E	36.89	0.185834	-1.000000
8	8	W	1	-	0	0	B	7.98	0.030066	B	7.98	0.030066	B	0.48	0.001808	B	0.48	0.001808	-1.000000
9	9	A	1	-	0	0	E	77.53	0.666065	E	77.53	0.666065	E	67.29	0.578093	E	67.29	0.578093	-1.000000
10	10	T	1	-	0	0	E	58.50	0.395110	E	58.50	0.395110	E	63.24	0.427124	E	63.24	0.427124	-1.000000
11	11	R	1	-	0	0	E	77.19	0.309677	E	77.19	0.309677	E	73.33	0.294191	E	73.33	0.294191	-1.000000
12	12	L	1	-	0	0	E	107.62	0.543563	E	107.62	0.543563	E	117.26	0.592252	E	117.26	0.592252	-1.000000
13	13	G	1	-	0	0	B	0.00	0.000000	B	0.00	0.000000	B	0.00	0.000000	B	0.00	0.000000	-1.000000
14	14	L	1	-	0	0	B	0.00	0.000000	B	0.00	0.000000	B	0.00	0.000000	B	0.00	0.000000	-1.000000
15	15	I	1	-	0	0	B	17.76	0.093498	B	17.76	0.093498	E	11.14	0.058647	E	11.14	0.058647	-1.000000
16	16	L	H	-	2	0	B	26.98	0.136270	B	26.98	0.136270	E	17.98	0.090813	E	17.98	0.090813	349.333000
17	17	A	H	-	1	0	B	2.26	0.019416	B	2.26	0.019416	B	0.00	0.000000	B	0.00	0.000000	349.333000
18	18	M	H	-	2	0	B	0.53	0.002517	B	0.53	0.002517	B	0.00	0.000000	B	0.00	0.000000	349.333000
19	19	A	H	-	1	0	B	2.29	0.019674	B	2.29	0.019674	B	0.00	0.000000	B	0.00	0.000000	349.333000
20	20	G	H	-	2	0	B	0.70	0.008342	B	0.70	0.008342	B	0.00	0.000000	B	0.00	0.000000	349.333000
21	21	N	H	-	4	0	B	3.62	0.021437	B	3.62	0.021437	B	0.12	0.000711	B	0.12	0.000711	349.333000
22	22	A	H	-	2	0	B	5.85	0.050258	B	5.85	0.050258	B	1.04	0.008935	B	1.04	0.008935	349.333000
23	23	V	H	-	3	0	B	3.17	0.019539	B	3.17	0.019539	B	0.70	0.004315	B	0.70	0.004315	349.333000
24	24	G	H	-	2	0	B	0.65	0.007746	B	0.65	0.007746	B	0.00	0.000000	B	0.00	0.000000	349.333000
25	25	L	H	-	1	0	B	8.92	0.045053	B	8.92	0.045053	B	3.16	0.015960	B	3.16	0.015960	349.333000
26	26	G	H	-	1	0	B	2.92	0.034799	B	2.92	0.034799	B	0.00	0.000000	B	0.00	0.000000	349.333000
27	27	N	H	-	4	0	B	0.00	0.000000	B	0.00	0.000000	B	0.00	0.000000	B	0.00	0.000000	349.333000
28	28	F	H	-	2	0	B	1.59	0.007121	B	1.59	0.007121	B	0.00	0.000000	B	0.00	0.000000	349.333000
29	29	L	H	-	0	0	B	13.79	0.069650	B	13.79	0.069650	B	1.45	0.007324	B	1.45	0.007324	349.333000
30	30	R	H	-	0	0	B	47.88	0.192089	B	47.88	0.192089	E	21.50	0.086255	E	21.50	0.086255	349.333000
31	31	F	H	-	1	0	B	0.40	0.001791	B	0.40	0.001791	B	0.00	0.000000	B	0.00	0.000000	349.333000
32	32	P	H	-	1	0	B	0.51	0.003522	B	0.51	0.003522	B	0.00	0.000000	B	0.00	0.000000	349.333000
33	33	V	H	-	0	0	B	5.85	0.036058	B	5.85	0.036058	B	0.44	0.002712	B	0.44	0.002712	349.333000
34	34	Q	H	-	1	0	B	34.09	0.180208	B	34.09	0.180208	E	22.69	0.119945	E	22.69	0.119945	349.333000
35	35	A	H	-	1	0	B	0.41	0.003522	B	0.41	0.003522	B	0.00	0.000000	B	0.00	0.000000	349.333000
36	36	A	2	-	0	0	B	0.51	0.004381	B	0.51	0.004381	B	0.00	0.000000	B	0.00	0.000000	-1.000000
37	37	E	2	-	0	0	E	55.12	0.294507	E	55.12	0.294507	E	50.93	0.272120	E	50.93	0.272120	-1.000000
38	38	N	2	-	0	0	B	28.95	0.171434	B	28.95	0.171434	E	20.02	0.118553	E	20.02	0.118553	-1.000000
39	39	G	2	-	0	0	E	39.33	0.468716	E	39.33	0.468716	E	28.19	0.335955	E	28.19	0.335955	-1.000000
40	40	G	2	-	0	0	B	0.00	0.000000	B	0.00	0.000000	B	0.00	0.000000	B	0.00	0.000000	-1.000000
41	41	G	H	-	0	0	B	1.39	0.016565	B	1.39	0.016565	B	0.00	0.000000	B	0.00	0.000000	126.826000
42	42	A	H	-	0	0	B	1.27	0.010911	B	1.27	0.010911	B	0.00	0.000000	B	0.00	0.000000	126.826000
43	43	F	H	-	1	0	B	0.00	0.000000	B	0.00	0.000000	B	0.00	0.000000	B	0.00	0.000000	126.826000
44	44	M	H	-	0	0	B	6.96	0.033056	B	6.96	0.033056	B	1.04	0.004939	B	1.04	0.004939	126.826000
45	45	I	H	-	0	0	E	42.45	0.223480	E	42.45	0.223480	E	33.73	0.177573	E	33.73	0.177573	126.826000
46	46	P	H	-	3	0	B	0.00	0.000000	B	0.00	0.000000	B	0.00	0.000000	B	0.00	0.000000	126.826000
47	47	Y	H	-	1	0	B	3.78	0.015862	B	3.78	0.015862	B	0.81	0.003399	B	0.81	0.003399	126.826000
48	48	I	H	-	0	0	E	77.38	0.407370	E	77.38	0.407370	E	69.69	0.366886	E	69.69	0.366886	126.826000
49	49	I	H	-	0	0	E	56.84	0.299237	E	56.84	0.299237	E	53.39	0.281074	E	53.39	0.281074	126.826000
50	50	A	H	-	1	0	B	0.00	0.000000	B	0.00	0.000000	B	0.00	0.000000	B	0.00	0.000000	126.826000
51	51	F	H	-	1	0	B	31.08	0.139191	B	31.08	0.139191	E	22.11	0.099019	E	22.11	0.099019	126.826000
52	52	L	H	-	0	0	E	87.02	0.439517	E	87.02	0.439517	E	90.34	0.456286	E	90.34	0.456286	126.826000
53	53	L	H	-	0	0	E	50.01	0.252589	E	50.01	0.252589	E	47.08	0.237790	E	47.08	0.237790	126.826000
54	54	V	H	-	0	0	B	0.00	0.000000	B	0.00	0.000000	B	0.00	0.000000	B	0.00	0.000000	126.826000
55	55	G	H	-	2	0	B	0.00	0.000000	B	0.00	0.000000	B	0.00	0.000000	B	0.00	0.000000	126.826000
56	56	I	H	-	0	0	B	6.55	0.034483	B	6.55	0.034483	B	1.24	0.006528	B	1.24	0.006528	126.826000
57	57	P	H	-	3	0	B	0.00	0.000000	B	0.00	0.000000	B	0.00	0.000000	B	0.00	0.000000	126.826000
58	58	L	H	-	1	0	B	0.00	0.000000	B	0.00	0.000000	B	0.00	0.000000	B	0.00	0.000000	126.826000
59	59	M	H	-	1	0	B	1.67	0.007932	B	1.67	0.007932	B	0.00	0.000000	B	0.00	0.000000	126.826000
60	60	W	H	-	0	0	B	6.04	0.022756	B	6.04	0.022756	B	0.98	0.003692	B	0.98	0.003692	126.826000
61	61	I	H	-	1	0	B	0.00	0.000000	B	0.00	0.000000	B	0.00	0.000000	B	0.00	0.000000	126.826000
62	62	E	H	-	2	0	B	0.00	0.000000	B	0.00	0.000000	B	0.00	0.000000	B	0.00	0.000000	126.826000
63	63	W	H	-	0	0	B	0.00	0.000000	B	0.00	0.000000	B	0.00	0.000000	B	0.00	0.000000	126.826000
64	64	A	1	-	0	0	B	0.00	0.000000	B	0.00	0.000000	B	0.00	0.000000	B	0.00	0.000000	-1.000000
65	65	M	1	-	0	0	B	0.00	0.000000	B	0.00	0.000000	B	0.00	0.000000	B	0.00	0.000000	-1.000000
66	66	G	1	-	0	0	B	0.00	0.000000	B	0.00	0.000000	B	0.00	0.000000	B	0.00	0.000000	-1.000000
67	67	R	1	-	0	0	B	0.23	0.000923	B	0.23	0.000923	B	0.00	0.000000	B	0.00	0.000000	-1.000000
68	68	Y	1	-	0	0	E	48.13	0.201972	E	48.13	0.201972	E	43.12	0.180948	E	43.12	0.180948	-1.000000
69	69	G	1	-	0	0	B	0.00	0.000000	B	0.00	0.000000	B	0.00	0.000000	B	0.00	0.000000	-1.000000
70	70	G	1	-	0	0	B	7.01	0.083542	B	7.01	0.083542	B	1.48	0.017638	B	1.48	0.017638	-1.000000
71	71	A	1	-	0	0	E	53.52	0.459794	E	53.52	0.459794	E	45.10	0.387457	E	45.10	0.387457	-1.000000
72	72	Q	1	-	0	0	E	89.10	0.471005	E	89.10	0.471005	E	88.99	0.470423	E	88.99	0.470423	-1.000000
73	73	G	1	-	0	0	E	30.34	0.361578	E	30.34	0.361578	E	27.09	0.322846	E	27.09	0.322846	-1.000000
74	74	H	1	-	0	0	E	44.58	0.224573	E	44.58	0.224573	E	30.39	0.153091	E	30.39	0.153091	-1.000000
75	75	G	1	-	0	0	B	0.00	0.000000	B	0.00	0.000000	B	0.00	0.000000	B	0.00	0.000000	-1.000000
76	76	T	1	-	0	0	B	1.99	0.013440	B	1.99	0.013440	B	0.00	0.000000	B	0.00	0.000000	-1.000000
77	77	T	1	-	0	0	B	1.52	0.010266	B	1.52	0.010266	B	0.00	0.000000	B	0.00	0.000000	-1.000000
78	78	P	1	-	0	0	B	4.30	0.029696	B	4.30	0.029696	B	0.58	0.004006	B	0.58	0.004006	-1.000000
79	79	A	1	-	0	0	B	16.39	0.140808	B	16.39	0.140808	E	8.19	0.070361	E	8.19	0.070361	-1.000000
80	80	I	1	-	0	0	B	0.00	0.000000	B	0.00	0.000000	B	0.00	0.000000	B	0.00	0.000000	-1.000000
81	81	F	1	-	0	0	B	0.00	0.000000	B	0.00	0.000000	B	0.00	0.000000	B	0.00	0.000000	-1.000000
82	82	Y	1	-	0	0	B	34.09	0.143055	B	34.09	0.143055	E	25.64	0.107595	E	25.64	0.107595	-1.000000
83	83	L	1	-	0	0	B	24.57	0.124097	B	24.57	0.124097	E	12.52	0.063236	E	12.52	0.063236	-1.000000
84	84	L	1	-	0	0	B	9.67	0.048841	B	9.67	0.048841	B	7.83	0.039547	B	7.83	0.039547	-1.000000
85	85	W	1	-	0	0	E	63.72	0.240072	E	63.72	0.240072	E	62.10	0.233969	E	62.10	0.233969	-1.000000
86	86	R	1	-	0	0	E	148.54	0.595924	E	148.54	0.595924	E	150.83	0.605111	E	150.83	0.605111	-1.000000
87	87	N	1	-	0	0	E	60.46	0.358027	E	60.46	0.358027	E	67.58	0.400189	E	67.58	0.400189	-1.000000
88	88	R	1	-	0	0	E	123.28	0.494584	E	123.28	0.494584	E	125.62	0.503972	E	125.62	0.503972	-1.000000
89	89	F	H	-	0	0	E	105.57	0.472793	E	105.57	0.472793	E	114.45	0.512562	E	114.45	0.512562	231.583000
90	90	A	H	-	0	0	B	0.00	0.000000	B	0.00	0.000000	B	0.00	0.000000	B	0.00	0.000000	231.583000
91	91	K	H	-	0	0	B	18.58	0.089546	B	18.58	0.089546	B	5.81	0.028001	B	5.81	0.028001	231.583000
92	92	I	H	-	0	0	E	72.78	0.383153	E	72.78	0.383153	E	65.05	0.342459	E	65.05	0.342459	231.583000
93	93	L	H	-	0	0	B	26.19	0.132279	B	26.19	0.132279	E	17.87	0.090257	E	17.87	0.090257	231.583000
94	94	G	H	-	0	0	B	0.00	0.000000	B	0.00	0.000000	B	0.00	0.000000	B	0.00	0.000000	231.583000
95	95	V	H	-	2	0	B	0.33	0.002034	B	0.33	0.002034	B	0.00	0.000000	B	0.00	0.000000	231.583000
96	96	F	H	-	1	0	E	46.14	0.206637	E	46.14	0.206637	E	41.16	0.184334	E	41.16	0.184334	231.583000
97	97	G	H	-	0	0	B	1.55	0.018472	B	1.55	0.018472	B	0.00	0.000000	B	0.00	0.000000	231.583000
98	98	L	H	-	3	0	B	0.34	0.001717	B	0.34	0.001717	B	0.00	0.000000	B	0.00	0.000000	231.583000
99	99	W	H	-	2	0	B	18.30	0.068947	B	18.30	0.068947	B	10.77	0.040577	B	10.77	0.040577	231.583000
100	100	I	H	-	4	0	B	0.00	0.000000	B	0.00	0.000000	B	0.00	0.000000	B	0.00	0.000000	231.583000
101	101	P	H	-	2	0	B	0.93	0.006423	B	0.93	0.006423	B	0.00	0.000000	B	0.00	0.000000	231.583000
102	102	L	H	-	0	0	B	3.53	0.017829	B	3.53	0.017829	B	0.00	0.000000	B	0.00	0.000000	231.583000
103	103	V	H	-	2	0	B	0.00	0.000000	B	0.00	0.000000	B	0.00	0.000000	B	0.00	0.000000	231.583000
104	104	V	H	-	1	0	B	2.10	0.012944	B	2.10	0.012944	B	0.14	0.000863	B	0.14	0.000863	231.583000
105	105	A	H	-	1	0	B	0.21	0.001804	B	0.21	0.001804	B	0.00	0.000000	B	0.00	0.000000	231.583000
106	106	I	H	-	3	0	B	0.00	0.000000	B	0.00	0.000000	B	0.00	0.000000	B	0.00	0.000000	231.583000
107	107	Y	H	-	2	0	B	5.42	0.022744	B	5.42	0.022744	B	0.96	0.004029	B	0.96	0.004029	231.583000
108	108	Y	H	-	0	0	B	12.04	0.050525	B	12.04	0.050525	B	3.87	0.016240	B	3.87	0.016240	231.583000
109	109	V	H	-	1	0	B	0.00	0.000000	B	0.00	0.000000	B	0.00	0.000000	B	0.00	0.000000	231.583000
110	110	Y	H	-	1	0	B	3.41	0.014310	B	3.41	0.014310	B	0.00	0.000000	B	0.00	0.000000	231.583000
111	111	I	H	-	0	0	B	13.26	0.069808	B	13.26	0.069808	B	8.01	0.042169	B	8.01	0.042169	231.583000
112	112	E	H	-	3	0	B	0.00	0.000000	B	0.00	0.000000	B	0.00	0.000000	B	0.00	0.000000	231.583000
113	113	S	H	-	3	0	B	0.17	0.001353	B	0.17	0.001353	B	0.00	0.000000	B	0.00	0.000000	231.583000
114	114	W	H	-	0	0	B	6.96	0.026223	B	6.96	0.026223	B	1.26	0.004747	B	1.26	0.004747	231.583000
115	115	T	H	-	3	0	B	0.00	0.000000	B	0.00	0.000000	B	0.00	0.000000	B	0.00	0.000000	231.583000
116	116	L	H	-	3	0	B	19.81	0.100056	B	19.81	0.100056	E	13.17	0.066519	E	13.17	0.066519	231.583000
117	117	G	H	-	1	0	B	0.00	0.000000	B	0.00	0.000000	B	0.00	0.000000	B	0.00	0.000000	231.583000
118	118	F	H	-	1	0	B	0.45	0.002015	B	0.45	0.002015	B	0.00	0.000000	B	0.00	0.000000	231.583000
119	119	A	H	-	2	0	B	2.78	0.023883	B	2.78	0.023883	B	0.24	0.002062	B	0.24	0.002062	231.583000
120	120	I	H	-	0	0	E	62.82	0.330719	E	62.82	0.330719	E	48.91	0.257489	E	48.91	0.257489	231.583000
121	121	K	H	-	0	0	B	40.82	0.196732	B	40.82	0.196732	E	36.41	0.175478	E	36.41	0.175478	231.583000
122	122	F	H	-	3	0	B	4.56	0.020422	B	4.56	0.020422	B	0.00	0.000000	B	0.00	0.000000	231.583000
123	123	L	H	-	1	0	E	98.31	0.496540	E	98.31	0.496540	E	102.84	0.519420	E	102.84	0.519420	231.583000
124	124	V	H	-	0	0	E	96.48	0.594675	E	96.48	0.594675	E	104.12	0.641765	E	104.12	0.641765	231.583000
125	125	G	2	-	0	0	E	41.54	0.495054	E	41.54	0.495054	E	40.37	0.481111	E	40.37	0.481111	-1.000000
126	126	L	2	-	0	0	E	110.22	0.556695	E	110.22	0.556695	E	116.41	0.587959	E	116.41	0.587959	-1.000000
127	127	V	2	-	0	0	B	28.31	0.174495	B	28.31	0.174495	E	15.48	0.095414	E	15.48	0.095414	-1.000000
128	128	P	2	-	0	0	B	23.85	0.164710	B	23.85	0.164710	E	19.81	0.136809	E	19.81	0.136809	-1.000000
129	129	E	2	-	0	0	E	160.52	0.857662	E	160.52	0.857662	E	179.70	0.960141	E	179.70	0.960141	-1.000000
130	130	P	2	-	0	0	B	17.54	0.121133	B	17.54	0.121133	E	7.35	0.050760	E	7.35	0.050760	-1.000000
131	131	P	2	-	0	0	E	69.99	0.483356	E	69.99	0.483356	E	74.28	0.512983	E	74.28	0.512983	-1.000000
132	132	P	2	-	0	0	E	157.46	1.000000	E	157.46	1.000000	E	171.26	1.000000	E	171.26	1.000000	-1.000000
133	133	N	U	R	0	0	-	-1.00	-1.000000	-	-1.00	-1.000000	-	-1.00	-1.000000	-	-1.00	-1.000000	-1.000000
134	134	A	U	R	0	0	-	-1.00	-1.000000	-	-1.00	-1.000000	-	-1.00	-1.000000	-	-1.00	-1.000000	-1.000000
135	135	T	2	-	0	0	E	148.64	1.000000	E	148.64	1.000000	E	164.18	1.000000	E	164.18	1.000000	-1.000000
136	136	D	2	-	0	0	E	74.24	0.477827	E	74.24	0.477827	E	79.72	0.513098	E	79.72	0.513098	-1.000000
137	137	P	2	-	0	0	E	75.01	0.518025	E	75.01	0.518025	E	75.04	0.518232	E	75.04	0.518232	-1.000000
138	138	D	2	-	0	0	E	80.42	0.517603	E	80.42	0.517603	E	85.69	0.551522	E	85.69	0.551522	-1.000000
139	139	S	2	-	0	0	B	19.77	0.157304	B	19.77	0.157304	E	14.47	0.115134	E	14.47	0.115134	-1.000000
140	140	I	2	-	0	0	B	20.72	0.109081	B	20.72	0.109081	B	7.83	0.041221	B	7.83	0.041221	-1.000000
141	141	L	2	-	0	0	B	33.59	0.169655	B	33.59	0.169655	E	18.73	0.094601	E	18.73	0.094601	-1.000000
142	142	R	2	-	0	0	E	122.77	0.492538	E	122.77	0.492538	E	122.03	0.489569	E	122.03	0.489569	-1.000000
143	143	P	2	-	0	0	B	24.01	0.165815	B	24.01	0.165815	E	15.84	0.109392	E	15.84	0.109392	-1.000000
144	144	F	2	-	0	0	B	3.22	0.014421	B	3.22	0.014421	B	0.00	0.000000	B	0.00	0.000000	-1.000000
145	145	K	2	-	0	0	E	68.69	0.331052	E	68.69	0.331052	E	61.38	0.295821	E	61.38	0.295821	-1.000000
146	146	E	2	-	0	0	E	95.64	0.511007	E	95.64	0.511007	E	99.13	0.529654	E	99.13	0.529654	-1.000000
147	147	F	2	-	0	0	B	31.16	0.139549	B	31.16	0.139549	E	20.27	0.090779	E	20.27	0.090779	-1.000000
148	148	L	2	-	0	0	B	5.66	0.028587	B	5.66	0.028587	B	0.75	0.003788	B	0.75	0.003788	-1.000000
149	149	Y	2	-	0	0	E	85.40	0.358372	E	85.40	0.358372	E	75.06	0.314981	E	75.06	0.314981	-1.000000
150	150	S	2	-	0	0	E	76.34	0.607416	E	76.34	0.607416	E	81.18	0.645926	E	81.18	0.645926	-1.000000
151	151	Y	2	-	0	0	B	8.79	0.036886	B	8.79	0.036886	B	2.32	0.009736	B	2.32	0.009736	-1.000000
152	152	I	2	-	0	0	B	21.55	0.113451	B	21.55	0.113451	E	11.14	0.058647	E	11.14	0.058647	-1.000000
153	153	G	2	-	0	0	B	8.00	0.095340	B	8.00	0.095340	B	1.41	0.016804	B	1.41	0.016804	-1.000000
154	154	V	2	-	0	0	E	40.08	0.247041	E	40.08	0.247041	E	24.00	0.147929	E	24.00	0.147929	-1.000000
155	155	P	2	-	0	0	E	32.78	0.226381	E	32.78	0.226381	E	23.38	0.161464	E	23.38	0.161464	-1.000000
156	156	K	2	-	0	0	E	197.06	0.949733	E	197.06	0.949733	E	213.31	1.000000	E	213.31	1.000000	-1.000000
157	157	G	2	-	0	0	E	61.00	0.726969	E	61.00	0.726969	E	60.27	0.718270	E	60.27	0.718270	-1.000000
158	158	D	2	-	0	0	E	147.82	0.951406	E	147.82	0.951406	E	165.30	1.000000	E	165.30	1.000000	-1.000000
159	159	E	2	-	0	0	E	128.44	0.686258	E	128.44	0.686258	E	142.07	0.759083	E	142.07	0.759083	-1.000000
160	160	P	2	-	0	0	E	31.73	0.219130	E	31.73	0.219130	E	17.71	0.122307	E	17.71	0.122307	-1.000000
161	161	I	2	-	0	0	E	89.55	0.471440	E	89.55	0.471440	E	83.11	0.437536	E	83.11	0.437536	-1.000000
162	162	L	2	-	0	0	B	19.11	0.096520	B	19.11	0.096520	B	4.40	0.022223	B	4.40	0.022223	-1.000000
163	163	K	2	-	0	0	E	145.79	0.702636	E	145.79	0.702636	E	149.37	0.719890	E	149.37	0.719890	-1.000000
164	164	P	2	-	0	0	B	11.66	0.080525	B	11.66	0.080525	B	4.67	0.032251	B	4.67	0.032251	-1.000000
165	165	S	2	-	0	0	E	35.34	0.281190	E	35.34	0.281190	E	32.47	0.258355	E	32.47	0.258355	-1.000000
166	166	L	2	-	0	0	E	132.04	0.666902	E	132.04	0.666902	E	147.19	0.743421	E	147.19	0.743421	-1.000000
167	167	F	H	-	0	0	E	64.08	0.286981	E	64.08	0.286981	E	52.21	0.233821	E	52.21	0.233821	286.366000
168	168	A	H	-	0	0	B	0.25	0.002148	B	0.25	0.002148	B	0.00	0.000000	B	0.00	0.000000	286.366000
169	169	Y	H	-	0	0	E	58.86	0.247000	E	58.86	0.247000	E	53.53	0.224633	E	53.53	0.224633	286.366000
170	170	I	H	-	0	0	E	75.37	0.396789	E	75.37	0.396789	E	75.48	0.397368	E	75.48	0.397368	286.366000
171	171	V	H	-	3	0	B	0.50	0.003082	B	0.50	0.003082	B	0.00	0.000000	B	0.00	0.000000	286.366000
172	172	F	H	-	1	0	B	0.02	0.000090	B	0.02	0.000090	B	0.00	0.000000	B	0.00	0.000000	286.366000
173	173	L	H	-	0	0	E	75.61	0.381888	E	75.61	0.381888	E	75.17	0.379666	E	75.17	0.379666	286.366000
174	174	I	H	-	0	0	E	71.88	0.378415	E	71.88	0.378415	E	68.01	0.358042	E	68.01	0.358042	286.366000
175	175	T	H	-	3	0	B	0.00	0.000000	B	0.00	0.000000	B	0.00	0.000000	B	0.00	0.000000	286.366000
176	176	M	H	-	1	0	B	10.27	0.048777	B	10.27	0.048777	B	6.01	0.028544	B	6.01	0.028544	286.366000
177	177	F	H	-	0	0	E	140.16	0.627704	E	140.16	0.627704	E	153.93	0.689373	E	153.93	0.689373	286.366000
178	178	I	H	-	0	0	E	45.06	0.237220	E	45.06	0.237220	E	39.24	0.206581	E	39.24	0.206581	286.366000
179	179	N	H	-	2	0	B	0.08	0.000474	B	0.08	0.000474	B	0.00	0.000000	B	0.00	0.000000	286.366000
180	180	V	H	-	1	0	B	20.79	0.128143	B	20.79	0.128143	E	10.26	0.063240	E	10.26	0.063240	286.366000
181	181	S	H	-	0	0	E	34.31	0.272995	E	34.31	0.272995	E	23.93	0.190404	E	23.93	0.190404	286.366000
182	182	I	H	-	1	0	B	15.04	0.079179	B	15.04	0.079179	B	8.66	0.045591	B	8.66	0.045591	286.366000
183	183	L	H	-	2	0	B	3.13	0.015809	B	3.13	0.015809	B	0.00	0.000000	B	0.00	0.000000	286.366000
184	184	I	H	-	0	0	E	54.75	0.288234	E	54.75	0.288234	E	46.14	0.242906	E	46.14	0.242906	286.366000
185	185	R	H	-	0	0	E	146.22	0.586616	E	146.22	0.586616	E	155.74	0.624809	E	155.74	0.624809	286.366000
186	186	G	1	-	0	0	B	1.93	0.023001	B	1.93	0.023001	B	0.00	0.000000	B	0.00	0.000000	-1.000000
187	187	I	1	-	0	0	B	3.16	0.016636	B	3.16	0.016636	B	0.00	0.000000	B	0.00	0.000000	-1.000000
188	188	S	1	-	0	0	B	24.67	0.196292	B	24.67	0.196292	E	16.05	0.127705	E	16.05	0.127705	-1.000000
189	189	K	1	-	0	0	E	129.74	0.625283	E	129.74	0.625283	E	136.78	0.659212	E	136.78	0.659212	-1.000000
190	190	G	1	-	0	0	B	2.91	0.034680	B	2.91	0.034680	B	0.62	0.007389	B	0.62	0.007389	-1.000000
191	191	I	H	-	0	0	B	1.69	0.008897	B	1.69	0.008897	B	0.00	0.000000	B	0.00	0.000000	195.387000
192	192	E	H	-	0	0	B	3.68	0.019662	B	3.68	0.019662	B	0.00	0.000000	B	0.00	0.000000	195.387000
193	193	R	H	-	0	0	E	140.71	0.564511	E	140.71	0.564511	E	128.63	0.516048	E	128.63	0.516048	195.387000
194	194	F	H	-	1	0	B	32.99	0.147745	B	32.99	0.147745	E	25.48	0.114112	E	25.48	0.114112	195.387000
195	195	A	H	-	2	0	B	2.97	0.025515	B	2.97	0.025515	B	0.00	0.000000	B	0.00	0.000000	195.387000
196	196	K	H	-	0	0	E	74.00	0.356644	E	74.00	0.356644	E	61.04	0.294183	E	61.04	0.294183	195.387000
197	197	I	H	-	0	0	E	110.51	0.581785	E	110.51	0.581785	E	117.61	0.619163	E	117.61	0.619163	195.387000
198	198	A	H	-	2	0	B	0.00	0.000000	B	0.00	0.000000	B	0.00	0.000000	B	0.00	0.000000	195.387000
199	199	M	H	-	3	0	B	18.32	0.087010	B	18.32	0.087010	B	9.17	0.043553	B	9.17	0.043553	195.387000
200	200	P	H	-	0	0	E	58.83	0.406285	E	58.83	0.406285	E	57.64	0.398066	E	57.64	0.398066	195.387000
201	201	T	H	-	1	0	E	38.64	0.260975	E	38.64	0.260975	E	35.79	0.241726	E	35.79	0.241726	195.387000
202	202	L	H	-	1	0	B	4.27	0.021567	B	4.27	0.021567	B	0.66	0.003334	B	0.66	0.003334	195.387000
203	203	F	H	-	0	0	E	120.25	0.538537	E	120.25	0.538537	E	129.83	0.581441	E	129.83	0.581441	195.387000
204	204	I	H	-	0	0	E	114.75	0.604106	E	114.75	0.604106	E	121.03	0.637168	E	121.03	0.637168	195.387000
205	205	L	H	-	2	0	B	23.55	0.118945	B	23.55	0.118945	E	15.27	0.077125	E	15.27	0.077125	195.387000
206	206	A	H	-	2	0	B	0.00	0.000000	B	0.00	0.000000	B	0.00	0.000000	B	0.00	0.000000	195.387000
207	207	V	H	-	0	0	E	49.30	0.303871	E	49.30	0.303871	E	46.56	0.286982	E	46.56	0.286982	195.387000
208	208	F	H	-	0	0	E	98.75	0.442250	E	98.75	0.442250	E	95.95	0.429710	E	95.95	0.429710	195.387000
209	209	L	H	-	0	0	B	0.04	0.000202	B	0.04	0.000202	B	0.00	0.000000	B	0.00	0.000000	195.387000
210	210	V	H	-	2	0	B	16.61	0.102379	B	16.61	0.102379	E	8.73	0.053809	E	8.73	0.053809	195.387000
211	211	I	H	-	0	0	E	96.53	0.508186	E	96.53	0.508186	E	95.75	0.504080	E	95.75	0.504080	195.387000
212	212	R	H	-	0	0	E	55.24	0.221616	E	55.24	0.221616	E	43.21	0.173353	E	43.21	0.173353	195.387000
213	213	V	H	-	1	0	B	0.09	0.000555	B	0.09	0.000555	B	0.00	0.000000	B	0.00	0.000000	195.387000
214	214	F	H	-	0	0	E	91.19	0.408393	E	91.19	0.408393	E	88.96	0.398406	E	88.96	0.398406	195.387000
215	215	L	H	-	0	0	E	126.53	0.639073	E	126.53	0.639073	E	136.51	0.689479	E	136.51	0.689479	195.387000
216	216	L	2	-	0	0	B	11.49	0.058033	B	11.49	0.058033	B	3.92	0.019799	B	3.92	0.019799	-1.000000
217	217	E	2	-	0	0	E	135.09	0.721789	E	135.09	0.721789	E	154.11	0.823413	E	154.11	0.823413	-1.000000
218	218	T	2	-	0	0	B	27.97	0.188910	B	27.97	0.188910	E	16.19	0.109348	E	16.19	0.109348	-1.000000
219	219	P	2	-	0	0	E	142.18	0.981906	E	142.18	0.981906	E	171.60	1.000000	E	171.60	1.000000	-1.000000
220	220	N	2	-	0	0	E	93.93	0.556227	E	93.93	0.556227	E	96.58	0.571919	E	96.58	0.571919	-1.000000
221	221	G	2	-	0	0	B	12.10	0.144202	B	12.10	0.144202	E	10.06	0.119890	E	10.06	0.119890	-1.000000
222	222	T	2	-	0	0	E	41.12	0.277725	E	41.12	0.277725	E	34.76	0.234770	E	34.76	0.234770	-1.000000
223	223	A	2	-	0	0	B	3.61	0.031014	B	3.61	0.031014	B	0.01	0.000086	B	0.01	0.000086	-1.000000
224	224	A	2	-	0	0	E	55.14	0.473711	E	55.14	0.473711	E	56.20	0.482818	E	56.20	0.482818	-1.000000
225	225	D	2	-	0	0	E	56.50	0.363648	E	56.50	0.363648	E	55.26	0.355667	E	55.26	0.355667	-1.000000
226	226	G	2	-	0	0	B	0.03	0.000358	B	0.03	0.000358	B	0.00	0.000000	B	0.00	0.000000	-1.000000
227	227	L	2	-	0	0	E	50.10	0.253043	E	50.10	0.253043	E	43.94	0.221930	E	43.94	0.221930	-1.000000
228	228	N	2	-	0	0	E	89.03	0.527210	E	89.03	0.527210	E	94.83	0.561556	E	94.83	0.561556	-1.000000
229	229	F	2	-	0	0	B	34.83	0.155985	B	34.83	0.155985	E	26.80	0.120023	E	26.80	0.120023	-1.000000
230	230	L	2	-	0	0	B	0.70	0.003536	B	0.70	0.003536	B	0.00	0.000000	B	0.00	0.000000	-1.000000
231	231	W	2	-	0	0	E	115.04	0.433426	E	115.04	0.433426	E	101.29	0.381622	E	101.29	0.381622	-1.000000
232	232	T	2	-	0	0	E	78.77	0.532014	E	78.77	0.532014	E	84.23	0.568891	E	84.23	0.568891	-1.000000
233	233	P	2	-	0	0	E	70.38	0.486050	E	70.38	0.486050	E	67.70	0.467541	E	67.70	0.467541	-1.000000
234	234	D	2	-	0	0	E	59.12	0.380511	E	59.12	0.380511	E	53.24	0.342666	E	53.24	0.342666	-1.000000
235	235	F	2	-	0	0	E	122.54	0.548793	E	122.54	0.548793	E	131.63	0.589502	E	131.63	0.589502	-1.000000
236	236	E	2	-	0	0	E	155.91	0.833031	E	155.91	0.833031	E	175.62	0.938342	E	175.62	0.938342	-1.000000
237	237	K	2	-	0	0	E	73.79	0.355632	E	73.79	0.355632	E	73.38	0.353656	E	73.38	0.353656	-1.000000
238	238	L	H	-	0	0	E	42.91	0.216728	E	42.91	0.216728	E	38.35	0.193697	E	38.35	0.193697	45.452000
239	239	K	H	-	0	0	E	161.53	0.778495	E	161.53	0.778495	E	179.16	0.863463	E	179.16	0.863463	45.452000
240	240	D	H	-	0	0	E	46.25	0.297677	E	46.25	0.297677	E	44.84	0.288601	E	44.84	0.288601	45.452000
241	241	P	H	-	0	0	E	70.43	0.486395	E	70.43	0.486395	E	66.54	0.459530	E	66.54	0.459530	45.452000
242	242	G	H	-	0	0	E	22.51	0.268264	E	22.51	0.268264	E	17.24	0.205458	E	17.24	0.205458	45.452000
243	243	V	H	-	1	0	B	5.07	0.031250	B	5.07	0.031250	B	1.87	0.011526	B	1.87	0.011526	45.452000
244	244	W	H	-	1	0	B	49.92	0.188079	B	49.92	0.188079	E	41.57	0.156620	E	41.57	0.156620	45.452000
245	245	I	H	-	0	0	B	16.91	0.089023	B	16.91	0.089023	E	10.23	0.053856	E	10.23	0.053856	45.452000
246	246	A	H	-	0	0	B	18.78	0.161340	B	18.78	0.161340	E	13.19	0.113316	E	13.19	0.113316	45.452000
247	247	A	H	-	2	0	B	0.00	0.000000	B	0.00	0.000000	B	0.00	0.000000	B	0.00	0.000000	45.452000
248	248	V	H	-	1	0	B	0.04	0.000247	B	0.04	0.000247	B	0.00	0.000000	B	0.00	0.000000	45.452000
249	249	G	H	-	0	0	B	5.18	0.061733	B	5.18	0.061733	B	0.11	0.001311	B	0.11	0.001311	45.452000
250	250	Q	H	-	1	0	B	0.00	0.000000	B	0.00	0.000000	B	0.00	0.000000	B	0.00	0.000000	45.452000
251	251	I	H	-	3	0	B	0.00	0.000000	B	0.00	0.000000	B	0.00	0.000000	B	0.00	0.000000	45.452000
252	252	F	H	-	1	0	B	0.00	0.000000	B	0.00	0.000000	B	0.00	0.000000	B	0.00	0.000000	45.452000
253	253	F	H	-	1	0	B	24.99	0.111917	B	24.99	0.111917	B	9.55	0.042769	B	9.55	0.042769	45.452000
254	254	T	H	-	2	0	B	0.92	0.006214	B	0.92	0.006214	B	0.00	0.000000	B	0.00	0.000000	45.452000
255	255	L	H	-	3	0	B	0.00	0.000000	B	0.00	0.000000	B	0.00	0.000000	B	0.00	0.000000	45.452000
256	256	S	H	-	2	0	B	10.18	0.080999	B	10.18	0.080999	B	3.22	0.025621	B	3.22	0.025621	45.452000
257	257	L	H	-	1	0	B	0.00	0.000000	B	0.00	0.000000	B	0.00	0.000000	B	0.00	0.000000	45.452000
258	258	G	H	-	2	0	B	0.00	0.000000	B	0.00	0.000000	B	0.00	0.000000	B	0.00	0.000000	45.452000
259	259	F	H	-	3	0	B	6.05	0.027095	B	6.05	0.027095	B	0.96	0.004299	B	0.96	0.004299	45.452000
260	260	G	H	-	0	0	B	2.30	0.027410	B	2.30	0.027410	B	0.00	0.000000	B	0.00	0.000000	45.452000
261	261	A	H	-	2	0	B	0.00	0.000000	B	0.00	0.000000	B	0.00	0.000000	B	0.00	0.000000	45.452000
262	262	I	H	-	1	0	B	1.55	0.008160	B	1.55	0.008160	B	0.00	0.000000	B	0.00	0.000000	45.452000
263	263	I	H	-	1	0	B	0.38	0.002001	B	0.38	0.002001	B	0.00	0.000000	B	0.00	0.000000	45.452000
264	264	T	H	-	3	0	B	0.45	0.003039	B	0.45	0.003039	B	0.00	0.000000	B	0.00	0.000000	45.452000
265	265	Y	H	-	2	0	B	0.11	0.000462	B	0.11	0.000462	B	0.00	0.000000	B	0.00	0.000000	45.452000
266	266	A	1	-	0	0	B	0.00	0.000000	B	0.00	0.000000	B	0.00	0.000000	B	0.00	0.000000	-1.000000
267	267	S	1	-	0	0	B	0.75	0.005968	B	0.75	0.005968	B	0.00	0.000000	B	0.00	0.000000	-1.000000
268	268	Y	1	-	0	0	B	6.38	0.026773	B	6.38	0.026773	B	0.70	0.002937	B	0.70	0.002937	-1.000000
269	269	V	1	-	0	0	B	3.00	0.018491	B	3.00	0.018491	B	0.00	0.000000	B	0.00	0.000000	-1.000000
270	270	R	1	-	0	0	E	122.31	0.490692	E	122.31	0.490692	E	127.89	0.513079	E	127.89	0.513079	-1.000000
271	271	K	1	-	0	0	E	116.46	0.561280	E	116.46	0.561280	E	123.15	0.593523	E	123.15	0.593523	-1.000000
272	272	D	1	-	0	0	E	98.58	0.634485	E	98.58	0.634485	E	101.88	0.655725	E	101.88	0.655725	-1.000000
273	273	Q	1	-	0	0	B	37.78	0.199715	B	37.78	0.199715	E	28.31	0.149654	E	28.31	0.149654	-1.000000
274	274	D	1	-	0	0	B	6.54	0.042093	B	6.54	0.042093	B	3.01	0.019373	B	3.01	0.019373	-1.000000
275	275	I	1	-	0	0	B	0.00	0.000000	B	0.00	0.000000	B	0.00	0.000000	B	0.00	0.000000	-1.000000
276	276	V	1	-	0	0	B	0.00	0.000000	B	0.00	0.000000	B	0.00	0.000000	B	0.00	0.000000	-1.000000
277	277	L	1	-	0	0	E	62.29	0.314612	E	62.29	0.314612	E	63.53	0.320875	E	63.53	0.320875	-1.000000
278	278	S	1	-	0	0	B	1.23	0.009787	B	1.23	0.009787	B	0.00	0.000000	B	0.00	0.000000	-1.000000
279	279	G	1	-	0	0	B	0.12	0.001430	B	0.12	0.001430	B	0.00	0.000000	B	0.00	0.000000	-1.000000
280	280	L	H	-	0	0	E	57.41	0.289964	E	57.41	0.289964	E	52.76	0.266478	E	52.76	0.266478	55.619000
281	281	T	H	-	0	0	E	46.21	0.312103	E	46.21	0.312103	E	42.36	0.286100	E	42.36	0.286100	55.619000
282	282	A	H	-	1	0	B	1.40	0.012027	B	1.40	0.012027	B	0.00	0.000000	B	0.00	0.000000	55.619000
283	283	A	H	-	0	0	B	0.03	0.000258	B	0.03	0.000258	B	0.00	0.000000	B	0.00	0.000000	55.619000
284	284	T	H	-	0	0	E	47.84	0.323112	E	47.84	0.323112	E	41.29	0.278873	E	41.29	0.278873	55.619000
285	285	L	H	-	0	0	E	65.60	0.331330	E	65.60	0.331330	E	55.93	0.282489	E	55.93	0.282489	55.619000
286	286	N	H	-	3	0	B	0.00	0.000000	B	0.00	0.000000	B	0.00	0.000000	B	0.00	0.000000	55.619000
287	287	E	H	-	0	0	B	17.34	0.092648	B	17.34	0.092648	E	10.56	0.056422	E	10.56	0.056422	55.619000
288	288	K	H	-	0	0	E	106.06	0.511157	E	106.06	0.511157	E	109.05	0.525567	E	109.05	0.525567	55.619000
289	289	A	H	-	2	0	B	9.72	0.083505	B	9.72	0.083505	B	5.74	0.049313	B	5.74	0.049313	55.619000
290	290	E	H	-	3	0	B	0.00	0.000000	B	0.00	0.000000	B	0.00	0.000000	B	0.00	0.000000	55.619000
291	291	V	H	-	0	0	B	21.93	0.135170	B	21.93	0.135170	E	15.78	0.097263	E	15.78	0.097263	55.619000
292	292	I	H	-	0	0	E	93.44	0.491919	E	93.44	0.491919	E	94.72	0.498658	E	94.72	0.498658	55.619000
293	293	L	H	-	1	0	B	18.26	0.092227	B	18.26	0.092227	B	4.15	0.020961	B	4.15	0.020961	55.619000
294	294	G	H	-	2	0	B	0.73	0.008700	B	0.73	0.008700	B	0.00	0.000000	B	0.00	0.000000	55.619000
295	295	G	H	-	0	0	B	0.12	0.001430	B	0.12	0.001430	B	0.00	0.000000	B	0.00	0.000000	55.619000
296	296	S	H	-	1	0	B	7.64	0.060789	B	7.64	0.060789	B	2.82	0.022438	B	2.82	0.022438	55.619000
297	297	I	H	-	2	0	B	0.37	0.001948	B	0.37	0.001948	B	0.00	0.000000	B	0.00	0.000000	55.619000
298	298	S	H	-	0	0	B	1.20	0.009548	B	1.20	0.009548	B	0.00	0.000000	B	0.00	0.000000	55.619000
299	299	I	H	-	1	0	B	2.15	0.011319	B	2.15	0.011319	B	0.00	0.000000	B	0.00	0.000000	55.619000
300	300	P	2	-	0	0	B	0.27	0.001865	B	0.27	0.001865	B	0.00	0.000000	B	0.00	0.000000	-1.000000
301	301	A	2	-	0	0	B	0.00	0.000000	B	0.00	0.000000	B	0.00	0.000000	B	0.00	0.000000	-1.000000
302	302	A	2	-	0	0	B	0.40	0.003436	B	0.40	0.003436	B	0.00	0.000000	B	0.00	0.000000	-1.000000
303	303	V	2	-	0	0	B	1.43	0.008814	B	1.43	0.008814	B	0.00	0.000000	B	0.00	0.000000	-1.000000
304	304	A	2	-	0	0	B	0.00	0.000000	B	0.00	0.000000	B	0.00	0.000000	B	0.00	0.000000	-1.000000
305	305	F	2	-	0	0	B	39.45	0.176676	B	39.45	0.176676	E	26.25	0.117560	E	26.25	0.117560	-1.000000
306	306	F	2	-	0	0	B	36.21	0.162166	B	36.21	0.162166	E	11.31	0.050652	E	11.31	0.050652	-1.000000
307	307	G	2	-	0	0	B	14.87	0.177214	B	14.87	0.177214	E	12.20	0.145394	E	12.20	0.145394	-1.000000
308	308	V	2	-	0	0	E	55.70	0.343319	E	55.70	0.343319	E	59.32	0.365631	E	59.32	0.365631	-1.000000
309	309	A	2	-	0	0	E	84.28	0.724055	E	84.28	0.724055	E	91.78	0.788488	E	91.78	0.788488	-1.000000
310	310	N	2	-	0	0	E	83.78	0.496121	E	83.78	0.496121	E	89.77	0.531592	E	89.77	0.531592	-1.000000
311	311	A	2	-	0	0	B	2.59	0.022251	B	2.59	0.022251	B	0.00	0.000000	B	0.00	0.000000	-1.000000
312	312	V	2	-	0	0	B	28.21	0.173878	B	28.21	0.173878	E	22.38	0.137944	E	22.38	0.137944	-1.000000
313	313	A	2	-	0	0	E	59.77	0.513488	E	59.77	0.513488	E	60.70	0.521478	E	60.70	0.521478	-1.000000
314	314	I	2	-	0	0	B	25.10	0.132140	B	25.10	0.132140	E	17.74	0.093393	E	17.74	0.093393	-1.000000
315	315	A	2	-	0	0	B	0.06	0.000515	B	0.06	0.000515	B	0.00	0.000000	B	0.00	0.000000	-1.000000
316	316	K	2	-	0	0	E	113.23	0.545713	E	113.23	0.545713	E	126.63	0.610294	E	126.63	0.610294	-1.000000
317	317	A	2	-	0	0	E	68.36	0.587285	E	68.36	0.587285	E	77.30	0.664089	E	77.30	0.664089	-1.000000
318	318	G	2	-	0	0	E	23.88	0.284591	E	23.88	0.284591	E	21.57	0.257061	E	21.57	0.257061	-1.000000
319	319	A	2	-	0	0	E	60.25	0.517612	E	60.25	0.517612	E	40.64	0.349141	E	40.64	0.349141	-1.000000
320	320	F	2	-	0	0	B	44.47	0.199158	B	44.47	0.199158	E	24.31	0.108872	E	24.31	0.108872	-1.000000
321	321	N	2	-	0	0	B	25.97	0.153787	B	25.97	0.153787	E	10.21	0.060461	E	10.21	0.060461	-1.000000
322	322	L	2	-	0	0	B	4.05	0.020456	B	4.05	0.020456	B	0.00	0.000000	B	0.00	0.000000	-1.000000
323	323	G	2	-	0	0	B	2.61	0.031105	B	2.61	0.031105	B	0.00	0.000000	B	0.00	0.000000	-1.000000
324	324	F	2	-	0	0	B	0.79	0.003538	B	0.79	0.003538	B	0.00	0.000000	B	0.00	0.000000	-1.000000
325	325	I	2	-	0	0	B	4.82	0.025375	B	4.82	0.025375	B	0.70	0.003685	B	0.70	0.003685	-1.000000
326	326	T	2	-	0	0	B	3.54	0.023909	B	3.54	0.023909	B	0.84	0.005673	B	0.84	0.005673	-1.000000
327	327	L	2	-	0	0	B	0.51	0.002576	B	0.51	0.002576	B	0.00	0.000000	B	0.00	0.000000	-1.000000
328	328	P	2	-	0	0	B	1.38	0.009530	B	1.38	0.009530	B	0.00	0.000000	B	0.00	0.000000	-1.000000
329	329	A	2	-	0	0	B	1.54	0.013230	B	1.54	0.013230	B	0.00	0.000000	B	0.00	0.000000	-1.000000
330	330	I	2	-	0	0	B	2.84	0.014951	B	2.84	0.014951	B	0.03	0.000158	B	0.03	0.000158	-1.000000
331	331	F	2	-	0	0	B	0.30	0.001344	B	0.30	0.001344	B	0.00	0.000000	B	0.00	0.000000	-1.000000
332	332	S	2	-	0	0	E	37.77	0.300525	E	37.77	0.300525	E	27.74	0.220719	E	27.74	0.220719	-1.000000
333	333	Q	2	-	0	0	E	84.46	0.446477	E	84.46	0.446477	E	68.66	0.362954	E	68.66	0.362954	-1.000000
334	334	T	2	-	0	0	B	25.38	0.171417	B	25.38	0.171417	E	19.19	0.129610	E	19.19	0.129610	-1.000000
335	335	A	2	-	0	0	E	102.80	0.883162	E	102.80	0.883162	E	118.99	1.000000	E	118.99	1.000000	-1.000000
336	336	G	2	-	0	0	E	56.06	0.668097	E	56.06	0.668097	E	58.51	0.697295	E	58.51	0.697295	-1.000000
337	337	G	2	-	0	0	B	4.11	0.048981	B	4.11	0.048981	B	1.53	0.018234	B	1.53	0.018234	-1.000000
338	338	T	2	-	0	0	E	48.83	0.329799	E	48.83	0.329799	E	42.14	0.284614	E	42.14	0.284614	-1.000000
339	339	F	2	-	0	0	E	111.52	0.499440	E	111.52	0.499440	E	114.51	0.512831	E	114.51	0.512831	-1.000000
340	340	L	H	-	0	0	B	9.34	0.047174	B	9.34	0.047174	B	2.30	0.011617	B	2.30	0.011617	237.085000
341	341	G	H	-	1	0	B	0.03	0.000358	B	0.03	0.000358	B	0.00	0.000000	B	0.00	0.000000	237.085000
342	342	F	H	-	3	0	B	29.08	0.130234	B	29.08	0.130234	E	22.89	0.102512	E	22.89	0.102512	237.085000
343	343	L	H	-	1	0	B	20.93	0.105712	B	20.93	0.105712	E	14.61	0.073792	E	14.61	0.073792	237.085000
344	344	W	H	-	0	0	B	0.49	0.001846	B	0.49	0.001846	B	0.00	0.000000	B	0.00	0.000000	237.085000
345	345	F	H	-	4	0	B	0.00	0.000000	B	0.00	0.000000	B	0.00	0.000000	B	0.00	0.000000	237.085000
346	346	F	H	-	0	0	E	56.54	0.253213	E	56.54	0.253213	E	52.97	0.237225	E	52.97	0.237225	237.085000
347	347	L	H	-	2	0	B	0.00	0.000000	B	0.00	0.000000	B	0.00	0.000000	B	0.00	0.000000	237.085000
348	348	L	H	-	2	0	B	0.00	0.000000	B	0.00	0.000000	B	0.00	0.000000	B	0.00	0.000000	237.085000
349	349	F	H	-	2	0	B	7.97	0.035693	B	7.97	0.035693	B	3.67	0.016436	B	3.67	0.016436	237.085000
350	350	F	H	-	2	0	B	28.24	0.126472	B	28.24	0.126472	E	24.65	0.110395	E	24.65	0.110395	237.085000
351	351	A	H	-	3	0	B	0.00	0.000000	B	0.00	0.000000	B	0.00	0.000000	B	0.00	0.000000	237.085000
352	352	G	H	-	2	0	B	0.00	0.000000	B	0.00	0.000000	B	0.00	0.000000	B	0.00	0.000000	237.085000
353	353	L	H	-	0	0	B	2.03	0.010253	B	2.03	0.010253	B	0.15	0.000758	B	0.15	0.000758	237.085000
354	354	T	H	-	2	0	B	3.32	0.022423	B	3.32	0.022423	B	0.00	0.000000	B	0.00	0.000000	237.085000
355	355	S	H	-	1	0	B	9.23	0.073440	B	9.23	0.073440	B	2.52	0.020051	B	2.52	0.020051	237.085000
356	356	S	H	-	3	0	B	0.00	0.000000	B	0.00	0.000000	B	0.00	0.000000	B	0.00	0.000000	237.085000
357	357	I	H	-	2	0	B	2.64	0.013898	B	2.64	0.013898	B	0.00	0.000000	B	0.00	0.000000	237.085000
358	358	A	H	-	2	0	B	0.17	0.001460	B	0.17	0.001460	B	0.00	0.000000	B	0.00	0.000000	237.085000
359	359	I	H	-	3	0	B	13.94	0.073388	B	13.94	0.073388	B	2.84	0.014951	B	2.84	0.014951	237.085000
360	360	M	H	-	0	0	B	4.44	0.021088	B	4.44	0.021088	B	0.00	0.000000	B	0.00	0.000000	237.085000
361	361	Q	H	-	1	0	B	6.07	0.032088	B	6.07	0.032088	B	0.00	0.000000	B	0.00	0.000000	237.085000
362	362	P	H	-	2	0	B	0.29	0.002003	B	0.29	0.002003	B	0.00	0.000000	B	0.00	0.000000	237.085000
363	363	M	H	-	1	0	B	3.61	0.017146	B	3.61	0.017146	B	0.00	0.000000	B	0.00	0.000000	237.085000
364	364	I	H	-	3	0	B	1.48	0.007792	B	1.48	0.007792	B	0.00	0.000000	B	0.00	0.000000	237.085000
365	365	A	H	-	1	0	B	0.00	0.000000	B	0.00	0.000000	B	0.00	0.000000	B	0.00	0.000000	237.085000
366	366	F	H	-	1	0	B	1.02	0.004568	B	1.02	0.004568	B	0.00	0.000000	B	0.00	0.000000	237.085000
367	367	L	H	-	1	0	B	8.31	0.041972	B	8.31	0.041972	B	3.88	0.019597	B	3.88	0.019597	237.085000
368	368	E	1	-	0	0	E	38.88	0.207737	E	38.88	0.207737	E	24.27	0.129675	E	24.27	0.129675	-1.000000
369	369	D	1	-	0	0	B	17.28	0.111218	B	17.28	0.111218	E	8.90	0.057283	E	8.90	0.057283	-1.000000
370	370	E	1	-	0	0	B	11.94	0.063796	B	11.94	0.063796	B	5.98	0.031951	B	5.98	0.031951	-1.000000
371	371	L	1	-	0	0	B	38.80	0.195969	B	38.80	0.195969	E	31.97	0.161473	E	31.97	0.161473	-1.000000
372	372	K	1	-	0	0	E	112.93	0.544267	E	112.93	0.544267	E	116.14	0.559738	E	116.14	0.559738	-1.000000
373	373	L	1	-	0	0	E	49.31	0.249053	E	49.31	0.249053	E	42.57	0.215011	E	42.57	0.215011	-1.000000
374	374	S	1	-	0	0	E	57.26	0.455602	E	57.26	0.455602	E	62.81	0.499761	E	62.81	0.499761	-1.000000
375	375	R	1	-	0	0	E	94.41	0.378761	E	94.41	0.378761	E	86.81	0.348271	E	86.81	0.348271	-1.000000
376	376	K	1	-	0	0	E	115.91	0.558629	E	115.91	0.558629	E	128.32	0.618439	E	128.32	0.618439	-1.000000
377	377	H	H	-	0	0	E	96.66	0.486928	E	96.66	0.486928	E	101.44	0.511007	E	101.44	0.511007	332.766000
378	378	A	H	-	2	0	B	0.00	0.000000	B	0.00	0.000000	B	0.00	0.000000	B	0.00	0.000000	332.766000
379	379	V	H	-	2	0	B	1.36	0.008383	B	1.36	0.008383	B	0.00	0.000000	B	0.00	0.000000	332.766000
380	380	L	H	-	0	0	E	78.23	0.395121	E	78.23	0.395121	E	74.85	0.378049	E	74.85	0.378049	332.766000
381	381	W	H	-	0	0	E	156.18	0.588426	E	156.18	0.588426	E	168.50	0.634843	E	168.50	0.634843	332.766000
382	382	T	H	-	2	0	B	1.46	0.009861	B	1.46	0.009861	B	0.00	0.000000	B	0.00	0.000000	332.766000
383	383	A	H	-	2	0	B	12.53	0.107646	B	12.53	0.107646	E	6.88	0.059107	E	6.88	0.059107	332.766000
384	384	A	H	-	0	0	E	47.23	0.405756	E	47.23	0.405756	E	43.85	0.376718	E	43.85	0.376718	332.766000
385	385	I	H	-	0	0	B	29.60	0.155830	B	29.60	0.155830	E	17.23	0.090708	E	17.23	0.090708	332.766000
386	386	V	H	-	0	0	B	0.27	0.001664	B	0.27	0.001664	B	0.00	0.000000	B	0.00	0.000000	332.766000
387	387	F	H	-	0	0	E	55.48	0.248466	E	55.48	0.248466	E	53.00	0.237359	E	53.00	0.237359	332.766000
388	388	F	H	-	0	0	E	133.43	0.597564	E	133.43	0.597564	E	143.12	0.640960	E	143.12	0.640960	332.766000
389	389	S	H	-	1	0	B	1.83	0.014561	B	1.83	0.014561	B	0.11	0.000875	B	0.11	0.000875	332.766000
390	390	A	H	-	1	0	B	0.00	0.000000	B	0.00	0.000000	B	0.00	0.000000	B	0.00	0.000000	332.766000
391	391	H	H	-	0	0	E	51.87	0.261297	E	51.87	0.261297	E	46.07	0.232079	E	46.07	0.232079	332.766000
392	392	L	H	-	1	0	B	34.23	0.172888	B	34.23	0.172888	E	27.02	0.136472	E	27.02	0.136472	332.766000
393	393	V	H	-	3	0	B	2.69	0.016580	B	2.69	0.016580	B	0.00	0.000000	B	0.00	0.000000	332.766000
394	394	M	H	-	0	0	B	0.18	0.000855	B	0.18	0.000855	B	0.00	0.000000	B	0.00	0.000000	332.766000
395	395	F	2	-	0	0	E	86.46	0.387209	E	86.46	0.387209	E	79.08	0.354158	E	79.08	0.354158	-1.000000
396	396	L	2	-	0	0	B	13.36	0.067478	B	13.36	0.067478	B	5.08	0.025658	B	5.08	0.025658	-1.000000
397	397	N	2	-	0	0	E	36.24	0.214603	E	36.24	0.214603	E	25.23	0.149405	E	25.23	0.149405	-1.000000
398	398	K	2	-	0	0	E	118.85	0.572799	E	118.85	0.572799	E	110.70	0.533520	E	110.70	0.533520	-1.000000
399	399	S	2	-	0	0	B	2.20	0.017505	B	2.20	0.017505	B	0.00	0.000000	B	0.00	0.000000	-1.000000
400	400	L	H	-	2	0	B	23.32	0.117784	B	23.32	0.117784	B	7.10	0.035860	B	7.10	0.035860	221.788000
401	401	D	H	-	0	0	E	72.01	0.463474	E	72.01	0.463474	E	58.81	0.378516	E	58.81	0.378516	221.788000
402	402	E	H	-	1	0	B	9.68	0.051720	B	9.68	0.051720	B	3.41	0.018220	B	3.41	0.018220	221.788000
403	403	M	H	-	2	0	B	0.00	0.000000	B	0.00	0.000000	B	0.00	0.000000	B	0.00	0.000000	221.788000
404	404	D	H	-	0	0	E	37.13	0.238978	E	37.13	0.238978	E	32.31	0.207955	E	32.31	0.207955	221.788000
405	405	F	H	-	0	0	B	24.85	0.111290	B	24.85	0.111290	E	18.61	0.083345	E	18.61	0.083345	221.788000
406	406	W	H	-	0	0	E	60.95	0.229636	E	60.95	0.229636	E	49.41	0.186158	E	49.41	0.186158	221.788000
407	407	A	H	-	2	0	B	0.00	0.000000	B	0.00	0.000000	B	0.00	0.000000	B	0.00	0.000000	221.788000
408	408	G	H	-	0	0	B	1.14	0.013586	B	1.14	0.013586	B	0.00	0.000000	B	0.00	0.000000	221.788000
409	409	T	H	-	0	0	B	18.66	0.126030	B	18.66	0.126030	E	12.68	0.085641	E	12.68	0.085641	221.788000
410	410	I	H	-	0	0	B	29.15	0.153461	B	29.15	0.153461	E	19.98	0.105186	E	19.98	0.105186	221.788000
411	411	G	H	-	1	0	B	5.35	0.063759	B	5.35	0.063759	B	1.63	0.019426	B	1.63	0.019426	221.788000
412	412	V	H	-	3	0	B	0.40	0.002465	B	0.40	0.002465	B	0.00	0.000000	B	0.00	0.000000	221.788000
413	413	V	H	-	0	0	B	0.00	0.000000	B	0.00	0.000000	B	0.00	0.000000	B	0.00	0.000000	221.788000
414	414	F	H	-	0	0	E	74.89	0.335393	E	74.89	0.335393	E	69.29	0.310314	E	69.29	0.310314	221.788000
415	415	F	H	-	3	0	B	0.00	0.000000	B	0.00	0.000000	B	0.00	0.000000	B	0.00	0.000000	221.788000
416	416	G	H	-	0	0	B	0.00	0.000000	B	0.00	0.000000	B	0.00	0.000000	B	0.00	0.000000	221.788000
417	417	L	H	-	1	0	B	22.85	0.115410	B	22.85	0.115410	E	15.83	0.079954	E	15.83	0.079954	221.788000
418	418	T	H	-	0	0	B	12.51	0.084493	B	12.51	0.084493	B	3.77	0.025463	B	3.77	0.025463	221.788000
419	419	E	H	-	0	0	B	0.00	0.000000	B	0.00	0.000000	B	0.00	0.000000	B	0.00	0.000000	221.788000
420	420	L	H	-	2	0	B	0.00	0.000000	B	0.00	0.000000	B	0.00	0.000000	B	0.00	0.000000	221.788000
421	421	I	H	-	0	0	E	51.22	0.269650	E	51.22	0.269650	E	47.38	0.249434	E	47.38	0.249434	221.788000
422	422	I	H	-	0	0	B	2.52	0.013267	B	2.52	0.013267	B	0.03	0.000158	B	0.03	0.000158	221.788000
423	423	F	H	-	1	0	B	0.00	0.000000	B	0.00	0.000000	B	0.00	0.000000	B	0.00	0.000000	221.788000
424	424	F	H	-	2	0	B	0.53	0.002374	B	0.53	0.002374	B	0.00	0.000000	B	0.00	0.000000	221.788000
425	425	W	H	-	0	0	E	127.12	0.478939	E	127.12	0.478939	E	125.22	0.471781	E	125.22	0.471781	221.788000
426	426	I	1	-	0	0	E	74.31	0.391208	E	74.31	0.391208	E	72.22	0.380205	E	72.22	0.380205	-1.000000
427	427	F	1	-	0	0	B	22.61	0.101258	B	22.61	0.101258	B	9.98	0.044695	B	9.98	0.044695	-1.000000
428	428	G	1	-	0	0	E	17.87	0.212966	E	17.87	0.212966	E	16.40	0.195448	E	16.40	0.195448	-1.000000
429	429	A	1	-	0	0	B	8.09	0.069502	B	8.09	0.069502	B	3.05	0.026203	B	3.05	0.026203	-1.000000
430	430	D	1	-	0	0	E	101.33	0.652185	E	101.33	0.652185	E	108.12	0.695887	E	108.12	0.695887	-1.000000
431	431	K	1	-	0	0	E	111.65	0.538098	E	111.65	0.538098	E	123.04	0.592992	E	123.04	0.592992	-1.000000
432	432	A	1	-	0	0	B	0.00	0.000000	B	0.00	0.000000	B	0.00	0.000000	B	0.00	0.000000	-1.000000
433	433	W	1	-	0	0	E	53.84	0.202848	E	53.84	0.202848	E	38.67	0.145694	E	38.67	0.145694	-1.000000
434	434	E	1	-	0	0	E	117.01	0.625187	E	117.01	0.625187	E	121.96	0.651635	E	121.96	0.651635	-1.000000
435	435	E	1	-	0	0	B	19.03	0.101678	B	19.03	0.101678	E	12.80	0.068391	E	12.80	0.068391	-1.000000
436	436	I	1	-	0	0	B	0.00	0.000000	B	0.00	0.000000	B	0.00	0.000000	B	0.00	0.000000	-1.000000
437	437	N	1	-	0	0	B	19.77	0.117072	B	19.77	0.117072	B	5.93	0.035116	B	5.93	0.035116	-1.000000
438	438	R	1	-	0	0	E	79.39	0.318503	E	79.39	0.318503	E	71.50	0.286849	E	71.50	0.286849	-1.000000
439	439	G	1	-	0	0	E	43.42	0.517459	E	43.42	0.517459	E	43.71	0.520915	E	43.71	0.520915	-1.000000
440	440	G	1	-	0	0	E	24.51	0.292099	E	24.51	0.292099	E	22.72	0.270766	E	22.72	0.270766	-1.000000
441	441	I	1	-	0	0	E	108.79	0.572730	E	108.79	0.572730	E	119.59	0.629587	E	119.59	0.629587	-1.000000
442	442	I	1	-	0	0	E	66.76	0.351461	E	66.76	0.351461	E	67.08	0.353146	E	67.08	0.353146	-1.000000
443	443	K	1	-	0	0	E	159.64	0.769386	E	159.64	0.769386	E	172.11	0.829486	E	172.11	0.829486	-1.000000
444	444	V	1	-	0	0	B	5.08	0.031312	B	5.08	0.031312	B	2.00	0.012327	B	2.00	0.012327	-1.000000
445	445	P	1	-	0	0	E	68.93	0.476036	E	68.93	0.476036	E	70.32	0.485635	E	70.32	0.485635	-1.000000
446	446	R	1	-	0	0	E	180.37	0.723622	E	180.37	0.723622	E	200.18	0.803097	E	200.18	0.803097	-1.000000
447	447	I	1	-	0	0	E	111.59	0.587470	E	111.59	0.587470	E	123.69	0.651171	E	123.69	0.651171	-1.000000
448	448	Y	H	-	1	0	B	28.02	0.117583	B	28.02	0.117583	E	19.94	0.083676	E	19.94	0.083676	232.511000
449	449	Y	H	-	0	0	B	26.28	0.110281	B	26.28	0.110281	E	14.04	0.058917	E	14.04	0.058917	232.511000
450	450	Y	H	-	0	0	E	88.03	0.369408	E	88.03	0.369408	E	82.08	0.344440	E	82.08	0.344440	232.511000
451	451	V	H	-	0	0	B	12.67	0.078094	B	12.67	0.078094	B	6.14	0.037845	B	6.14	0.037845	232.511000
452	452	M	H	-	2	0	B	0.00	0.000000	B	0.00	0.000000	B	0.00	0.000000	B	0.00	0.000000	232.511000
453	453	R	H	-	1	0	E	82.09	0.329335	E	82.09	0.329335	E	86.25	0.346024	E	86.25	0.346024	232.511000
454	454	Y	H	-	0	0	E	111.57	0.468191	E	111.57	0.468191	E	112.23	0.470961	E	112.23	0.470961	232.511000
455	455	I	H	-	0	0	E	79.22	0.417057	E	79.22	0.417057	E	79.10	0.416425	E	79.10	0.416425	232.511000
456	456	T	H	-	2	0	B	0.00	0.000000	B	0.00	0.000000	B	0.00	0.000000	B	0.00	0.000000	232.511000
457	457	P	H	-	1	0	B	4.21	0.029075	B	4.21	0.029075	B	0.00	0.000000	B	0.00	0.000000	232.511000
458	458	A	H	-	0	0	E	55.43	0.476203	E	55.43	0.476203	E	55.26	0.474742	E	55.26	0.474742	232.511000
459	459	F	H	-	0	0	E	49.97	0.223790	E	49.97	0.223790	E	37.15	0.166376	E	37.15	0.166376	232.511000
460	460	L	H	-	1	0	B	0.00	0.000000	B	0.00	0.000000	B	0.00	0.000000	B	0.00	0.000000	232.511000
461	461	A	H	-	0	0	E	38.97	0.334794	E	38.97	0.334794	E	35.31	0.303351	E	35.31	0.303351	232.511000
462	462	V	H	-	0	0	E	91.32	0.562870	E	91.32	0.562870	E	98.32	0.606016	E	98.32	0.606016	232.511000
463	463	L	H	-	1	0	B	13.69	0.069145	B	13.69	0.069145	B	4.50	0.022728	B	4.50	0.022728	232.511000
464	464	L	H	-	0	0	B	30.21	0.152583	B	30.21	0.152583	E	18.09	0.091368	E	18.09	0.091368	232.511000
465	465	V	H	-	0	0	E	66.25	0.408346	E	66.25	0.408346	E	62.14	0.383013	E	62.14	0.383013	232.511000
466	466	V	H	-	0	0	E	40.78	0.251356	E	40.78	0.251356	E	27.34	0.168516	E	27.34	0.168516	232.511000
467	467	W	H	-	0	0	B	16.01	0.060319	B	16.01	0.060319	B	8.79	0.033117	B	8.79	0.033117	232.511000
468	468	A	H	-	0	0	E	54.61	0.469158	E	54.61	0.469158	E	55.31	0.475172	E	55.31	0.475172	232.511000
469	469	R	H	-	0	0	E	170.02	0.682099	E	170.02	0.682099	E	192.69	0.773048	E	192.69	0.773048	232.511000
470	470	E	H	-	0	0	E	107.71	0.575497	E	107.71	0.575497	E	114.15	0.609906	E	114.15	0.609906	232.511000
471	471	Y	H	-	0	0	E	74.73	0.313596	E	74.73	0.313596	E	65.34	0.274192	E	65.34	0.274192	232.511000
472	472	I	H	-	0	0	E	39.60	0.208476	E	39.60	0.208476	E	30.08	0.158357	E	30.08	0.158357	232.511000
473	473	P	2	-	0	0	E	60.47	0.417610	E	60.47	0.417610	E	58.54	0.404282	E	58.54	0.404282	-1.000000
474	474	K	2	-	0	0	E	120.93	0.582823	E	120.93	0.582823	E	126.79	0.611066	E	126.79	0.611066	-1.000000
475	475	I	2	-	0	0	E	44.72	0.235430	E	44.72	0.235430	E	40.35	0.212424	E	40.35	0.212424	-1.000000
476	476	M	2	-	0	0	E	92.58	0.439706	E	92.58	0.439706	E	86.59	0.411256	E	86.59	0.411256	-1.000000
477	477	E	2	-	0	0	E	144.01	0.769449	E	144.01	0.769449	E	163.17	0.871821	E	163.17	0.871821	-1.000000
478	478	E	2	-	0	0	E	136.31	0.728307	E	136.31	0.728307	E	151.33	0.808560	E	151.33	0.808560	-1.000000
479	479	T	2	-	0	0	E	59.33	0.400716	E	59.33	0.400716	E	51.68	0.349048	E	51.68	0.349048	-1.000000
480	480	H	2	-	0	0	E	94.33	0.475190	E	94.33	0.475190	E	88.76	0.447131	E	88.76	0.447131	-1.000000
481	481	W	2	-	0	0	E	168.56	0.635069	E	168.56	0.635069	E	187.52	0.706503	E	187.52	0.706503	-1.000000
482	482	T	2	-	0	0	B	6.61	0.044644	B	6.61	0.044644	B	0.16	0.001081	B	0.16	0.001081	-1.000000
483	483	V	2	-	0	0	B	16.35	0.100777	B	16.35	0.100777	B	2.50	0.015409	B	2.50	0.015409	-1.000000
484	484	W	2	-	0	0	E	136.45	0.514091	E	136.45	0.514091	E	131.51	0.495479	E	131.51	0.495479	-1.000000
485	485	I	H	-	0	0	E	64.09	0.337405	E	64.09	0.337405	E	59.80	0.314820	E	59.80	0.314820	309.785000
486	486	T	H	-	1	0	B	0.42	0.002837	B	0.42	0.002837	B	0.00	0.000000	B	0.00	0.000000	309.785000
487	487	R	H	-	0	0	B	9.47	0.037992	B	9.47	0.037992	B	2.58	0.010351	B	2.58	0.010351	309.785000
488	488	F	H	-	0	0	E	160.12	0.717094	E	160.12	0.717094	E	165.73	0.742219	E	165.73	0.742219	309.785000
489	489	Y	H	-	1	0	E	55.61	0.233361	E	55.61	0.233361	E	41.66	0.174822	E	41.66	0.174822	309.785000
490	490	I	H	-	0	0	B	4.18	0.022006	B	4.18	0.022006	B	0.87	0.004580	B	0.87	0.004580	309.785000
491	491	I	H	-	0	0	E	95.47	0.502606	E	95.47	0.502606	E	88.08	0.463701	E	88.08	0.463701	309.785000
492	492	G	H	-	0	0	E	33.72	0.401859	E	33.72	0.401859	E	22.67	0.270170	E	22.67	0.270170	309.785000
493	493	L	H	-	0	0	B	10.67	0.053892	B	10.67	0.053892	B	5.98	0.030204	B	5.98	0.030204	309.785000
494	494	F	H	-	1	0	B	34.74	0.155582	B	34.74	0.155582	E	25.43	0.113888	E	25.43	0.113888	309.785000
495	495	L	H	-	0	0	E	112.57	0.568564	E	112.57	0.568564	E	118.80	0.600030	E	118.80	0.600030	309.785000
496	496	F	H	-	0	0	E	77.76	0.348247	E	77.76	0.348247	E	76.26	0.341529	E	76.26	0.341529	309.785000
497	497	L	H	-	3	0	B	0.00	0.000000	B	0.00	0.000000	B	0.00	0.000000	B	0.00	0.000000	309.785000
498	498	T	H	-	0	0	E	41.89	0.282926	E	41.89	0.282926	E	32.60	0.220181	E	32.60	0.220181	309.785000
499	499	F	H	-	0	0	E	111.03	0.497246	E	111.03	0.497246	E	121.70	0.545031	E	121.70	0.545031	309.785000
500	500	L	H	-	0	0	B	17.78	0.089803	B	17.78	0.089803	E	13.39	0.067630	E	13.39	0.067630	309.785000
501	501	V	H	-	1	0	B	12.50	0.077046	B	12.50	0.077046	B	4.04	0.024901	B	4.04	0.024901	309.785000
502	502	F	H	-	0	0	E	85.21	0.381611	E	85.21	0.381611	E	88.08	0.394465	E	88.08	0.394465	309.785000
503	503	L	H	-	0	0	E	67.90	0.342947	E	67.90	0.342947	E	69.44	0.350725	E	69.44	0.350725	309.785000
504	504	A	1	-	0	0	B	8.77	0.075344	B	8.77	0.075344	B	3.83	0.032904	B	3.83	0.032904	-1.000000
505	505	E	1	-	0	0	B	22.41	0.119737	B	22.41	0.119737	B	6.94	0.037081	B	6.94	0.037081	-1.000000
506	506	R	1	-	0	0	E	105.39	0.422812	E	105.39	0.422812	E	106.18	0.425981	E	106.18	0.425981	-1.000000
507	507	R	1	-	0	0	E	61.08	0.245045	E	61.08	0.245045	E	49.02	0.196662	E	49.02	0.196662	-1.000000
508	508	R	1	-	0	0	E	110.48	0.443232	E	110.48	0.443232	E	86.24	0.345984	E	86.24	0.345984	-1.000000
509	509	N	1	-	0	0	E	79.03	0.467993	E	79.03	0.467993	E	74.94	0.443773	E	74.94	0.443773	-1.000000
510	510	H	1	-	0	0	E	145.18	0.731349	E	145.18	0.731349	E	162.14	0.816785	E	162.14	0.816785	-1.000000
511	511	E	1	-	0	0	E	85.16	0.455012	E	85.16	0.455012	E	77.66	0.414939	E	77.66	0.414939	-1.000000
512	512	S	1	-	0	0	E	64.45	0.512810	E	64.45	0.512810	E	62.71	0.498966	E	62.71	0.498966	-1.000000
513	513	A	1	-	0	0	E	90.96	0.781443	E	90.96	0.781443	E	105.95	0.910223	E	105.95	0.910223	-1.000000
514	514	G	1	-	0	0	E	67.40	0.803242	E	67.40	0.803242	E	73.34	0.874032	E	73.34	0.874032	-1.000000
515	515	T	1	-	0	0	E	141.81	0.957787	E	141.81	0.957787	E	170.03	1.000000	E	170.03	1.000000	-1.000000
516	516	L	U	R	0	0	-	-1.00	-1.000000	-	-1.00	-1.000000	-	-1.00	-1.000000	-	-1.00	-1.000000	-1.000000
517	517	V	U	R	0	0	-	-1.00	-1.000000	-	-1.00	-1.000000	-	-1.00	-1.000000	-	-1.00	-1.000000	-1.000000
518	518	P	U	R	0	0	-	-1.00	-1.000000	-	-1.00	-1.000000	-	-1.00	-1.000000	-	-1.00	-1.000000	-1.000000
519	519	R	U	R	0	0	-	-1.00	-1.000000	-	-1.00	-1.000000	-	-1.00	-1.000000	-	-1.00	-1.000000	-1.000000
