# Supplementary material for: Lipid exposure prediction enhances the inference of rotational angles of transmembrane helices
Source: BMC Bioinformatics. 2013 Oct 11;14:304. doi: 10.1186/1471-2105-14-304 (PMC3854514; doi:10.1186/1471-2105-14-304)
Supplement: Additional file 7: Dataset S3 — The representative 110 multi-spanning protein chains used in this work. [file 1471-2105-14-304-S7.zip › S_Dataset_3_experiment/TMexpoDataset/2axtA.profile]

SeqIndex	PDBIndex	AA	Topo	MissingData	IntraChainCTNum	InterChainCTNum	Class14_Chain	ASA14_Chain	RSA14_Chain	Class14_Complete	ASA14_Complete	RSA14_Complete	Class20_Chain	ASA20_Chain	RSA20_Chain	Class20_Complete	ASA20_Complete	RSA20_Complete	RotationalAngleChain360MGC
1	1	M	U	R	0	0	-	-1.00	-1.000000	-	-1.00	-1.000000	-	-1.00	-1.000000	-	-1.00	-1.000000	-1.000000
2	2	T	U	R	0	0	-	-1.00	-1.000000	-	-1.00	-1.000000	-	-1.00	-1.000000	-	-1.00	-1.000000	-1.000000
3	3	T	U	R	0	0	-	-1.00	-1.000000	-	-1.00	-1.000000	-	-1.00	-1.000000	-	-1.00	-1.000000	-1.000000
4	4	T	U	R	0	0	-	-1.00	-1.000000	-	-1.00	-1.000000	-	-1.00	-1.000000	-	-1.00	-1.000000	-1.000000
5	5	L	U	R	0	0	-	-1.00	-1.000000	-	-1.00	-1.000000	-	-1.00	-1.000000	-	-1.00	-1.000000	-1.000000
6	6	Q	U	R	0	0	-	-1.00	-1.000000	-	-1.00	-1.000000	-	-1.00	-1.000000	-	-1.00	-1.000000	-1.000000
7	7	R	U	R	0	0	-	-1.00	-1.000000	-	-1.00	-1.000000	-	-1.00	-1.000000	-	-1.00	-1.000000	-1.000000
8	8	R	U	R	0	0	-	-1.00	-1.000000	-	-1.00	-1.000000	-	-1.00	-1.000000	-	-1.00	-1.000000	-1.000000
9	9	E	U	R	0	0	-	-1.00	-1.000000	-	-1.00	-1.000000	-	-1.00	-1.000000	-	-1.00	-1.000000	-1.000000
10	10	S	1	A	0	0	E	140.01	1.000000	E	140.01	1.000000	E	166.74	1.000000	E	166.74	1.000000	-1.000000
11	11	A	1	-	0	0	E	63.86	0.548625	E	63.86	0.548625	E	66.38	0.570275	E	66.38	0.570275	-1.000000
12	12	N	1	-	0	0	E	107.92	0.639071	E	107.92	0.639071	E	121.37	0.718719	E	121.37	0.718719	-1.000000
13	13	L	1	-	0	0	E	111.59	0.563614	E	111.59	0.563614	E	119.10	0.601546	E	119.10	0.601546	-1.000000
14	14	W	1	-	0	0	E	164.05	0.618077	E	85.61	0.322545	E	176.32	0.664306	E	76.07	0.286602	-1.000000
15	15	E	1	-	0	0	E	96.45	0.515334	E	96.41	0.515121	E	101.78	0.543813	E	98.85	0.528158	-1.000000
16	16	R	1	-	0	0	E	146.84	0.589104	E	146.84	0.589104	E	143.42	0.575383	E	143.42	0.575383	-1.000000
17	17	F	1	-	0	0	E	81.89	0.366743	E	60.90	0.272739	E	79.11	0.354293	E	50.25	0.225044	-1.000000
18	18	C	1	-	0	0	E	31.78	0.224625	B	1.57	0.011097	E	29.05	0.205329	B	0.00	0.000000	-1.000000
19	19	N	1	-	0	0	E	101.50	0.601054	E	89.72	0.531296	E	105.22	0.623083	E	89.77	0.531592	-1.000000
20	20	W	1	-	0	0	E	123.66	0.465903	E	123.66	0.465903	E	118.20	0.445332	E	118.20	0.445332	-1.000000
21	21	V	1	-	0	0	B	0.04	0.000247	B	0.04	0.000247	B	0.00	0.000000	B	0.00	0.000000	-1.000000
22	22	T	1	-	0	0	E	31.32	0.211536	B	9.28	0.062677	E	28.14	0.190058	B	3.91	0.026408	-1.000000
23	23	S	1	-	0	0	B	21.43	0.170512	B	21.23	0.168921	E	18.05	0.143619	E	18.05	0.143619	-1.000000
24	24	T	1	-	0	0	E	71.81	0.485006	E	34.71	0.234432	E	67.34	0.454816	E	30.94	0.208969	-1.000000
25	25	D	1	-	0	0	E	129.71	0.834846	E	61.19	0.393834	E	151.33	0.973998	E	60.35	0.388428	-1.000000
26	26	N	1	-	0	0	E	43.37	0.256825	B	33.11	0.196068	E	36.93	0.218689	E	31.66	0.187481	-1.000000
27	27	R	1	-	0	0	E	210.46	0.844339	B	44.72	0.179411	E	245.85	0.986320	E	40.17	0.161157	-1.000000
28	28	L	H	-	0	0	E	130.44	0.658821	E	70.68	0.356988	E	134.71	0.680388	E	59.72	0.301631	90.579000
29	29	Y	H	-	1	0	B	15.48	0.064960	B	0.41	0.001721	B	4.29	0.018003	B	0.00	0.000000	90.579000
30	30	V	H	-	0	0	B	15.21	0.093750	B	15.21	0.093750	B	5.79	0.035688	B	5.79	0.035688	90.579000
31	31	G	H	-	1	0	B	0.00	0.000000	B	0.00	0.000000	B	0.00	0.000000	B	0.00	0.000000	90.579000
32	32	W	H	-	0	3	E	103.38	0.389496	B	0.06	0.000226	E	89.51	0.337239	B	0.00	0.000000	90.579000
33	33	F	H	-	4	0	E	79.87	0.357696	E	47.62	0.213265	E	83.47	0.373819	E	45.43	0.203457	90.579000
34	34	G	H	-	1	0	B	0.00	0.000000	B	0.00	0.000000	B	0.00	0.000000	B	0.00	0.000000	90.579000
35	35	V	H	-	0	0	E	65.25	0.402182	B	15.03	0.092641	E	58.56	0.360947	B	6.81	0.041975	90.579000
36	36	I	H	-	1	1	E	76.83	0.404475	B	30.77	0.161990	E	79.98	0.421058	E	15.48	0.081495	90.579000
37	37	M	H	-	4	0	B	16.47	0.078224	B	16.47	0.078224	E	12.84	0.060983	E	12.84	0.060983	90.579000
38	38	I	H	-	0	0	E	73.18	0.385259	E	73.18	0.385259	E	61.08	0.321558	E	61.08	0.321558	90.579000
39	39	P	H	-	0	0	E	74.71	0.515953	E	46.49	0.321064	E	79.68	0.550276	E	34.18	0.236050	90.579000
40	40	T	H	-	3	0	B	10.42	0.070377	B	10.42	0.070377	B	6.02	0.040659	B	6.02	0.040659	90.579000
41	41	L	H	-	0	0	E	48.48	0.244861	E	48.48	0.244861	E	37.61	0.189959	E	37.61	0.189959	90.579000
42	42	L	H	-	0	0	E	100.05	0.505329	E	100.05	0.505329	E	106.06	0.535684	E	106.06	0.535684	90.579000
43	43	A	H	-	1	0	E	38.03	0.326718	E	38.03	0.326718	E	35.53	0.305241	E	35.53	0.305241	90.579000
44	44	A	H	-	1	0	B	4.21	0.036168	B	4.21	0.036168	B	0.81	0.006959	B	0.81	0.006959	90.579000
45	45	T	H	-	0	0	E	60.77	0.410442	E	60.77	0.410442	E	57.08	0.385519	E	54.05	0.365055	90.579000
46	46	I	H	-	0	0	E	101.26	0.533088	E	101.26	0.533088	E	106.03	0.558200	E	105.63	0.556094	90.579000
47	47	C	H	-	0	0	B	23.25	0.164334	B	23.25	0.164334	E	15.26	0.107860	E	15.26	0.107860	90.579000
48	48	F	H	-	0	0	E	68.21	0.305477	E	65.78	0.294594	E	67.97	0.304402	E	57.10	0.255721	90.579000
49	49	V	H	-	0	0	E	74.69	0.460367	E	43.35	0.267197	E	74.81	0.461107	E	30.42	0.187500	90.579000
50	50	I	2	-	0	0	E	106.48	0.560569	E	101.67	0.535246	E	113.06	0.595209	E	91.53	0.481864	-1.000000
51	51	A	2	-	0	0	B	9.31	0.079983	B	9.31	0.079983	B	0.93	0.007990	B	0.93	0.007990	-1.000000
52	52	F	2	-	0	0	B	28.45	0.127413	B	28.45	0.127413	E	15.86	0.071029	E	15.86	0.071029	-1.000000
53	53	I	2	-	0	0	E	81.37	0.428376	E	43.48	0.228902	E	82.57	0.434693	E	33.02	0.173835	-1.000000
54	54	A	2	-	0	0	E	38.54	0.331100	E	38.54	0.331100	E	35.73	0.306959	E	35.73	0.306959	-1.000000
55	55	A	2	-	0	0	B	17.53	0.150601	B	17.53	0.150601	B	2.71	0.023282	B	2.71	0.023282	-1.000000
56	56	P	2	-	0	0	E	45.58	0.314779	B	22.41	0.154765	E	33.51	0.231423	E	11.77	0.081285	-1.000000
57	57	P	2	-	0	0	E	38.17	0.263605	B	26.32	0.181768	E	35.55	0.245511	E	17.14	0.118370	-1.000000
58	58	V	2	-	0	0	B	11.96	0.073718	B	11.96	0.073718	B	0.65	0.004006	B	0.65	0.004006	-1.000000
59	59	D	2	-	0	0	B	2.34	0.015061	B	2.34	0.015061	B	0.00	0.000000	B	0.00	0.000000	-1.000000
60	60	I	2	-	0	0	B	34.48	0.181521	B	12.39	0.065228	E	14.31	0.075336	B	2.18	0.011477	-1.000000
61	61	D	2	-	0	0	E	33.06	0.212782	B	20.62	0.132715	E	10.42	0.067066	B	0.00	0.000000	-1.000000
62	62	G	2	-	0	0	E	24.18	0.288166	B	4.35	0.051841	E	17.75	0.211536	B	0.00	0.000000	-1.000000
63	63	I	2	-	0	0	E	49.62	0.261227	B	10.44	0.054962	E	43.54	0.229218	B	2.50	0.013161	-1.000000
64	64	R	2	-	0	0	E	182.69	0.732929	B	19.01	0.076266	E	198.94	0.798122	B	0.64	0.002568	-1.000000
65	65	E	2	-	0	0	E	63.82	0.340992	B	22.08	0.117974	E	46.36	0.247703	B	2.60	0.013892	-1.000000
66	66	P	2	-	0	0	E	54.68	0.377624	E	34.81	0.240401	E	53.74	0.371133	E	14.16	0.097790	-1.000000
67	67	V	2	-	0	0	E	67.09	0.413523	B	0.92	0.005671	E	66.54	0.410133	B	0.00	0.000000	-1.000000
68	68	S	2	-	0	0	E	36.13	0.287476	B	5.65	0.044955	E	30.98	0.246499	B	0.52	0.004137	-1.000000
69	69	G	2	-	0	0	B	6.21	0.074008	B	3.77	0.044929	B	0.79	0.009415	B	0.24	0.002860	-1.000000
70	70	S	2	-	0	0	B	2.01	0.015993	B	2.01	0.015993	B	0.03	0.000239	B	0.03	0.000239	-1.000000
71	71	L	2	-	0	0	E	57.67	0.291277	B	9.30	0.046972	E	53.43	0.269862	B	4.12	0.020809	-1.000000
72	72	L	2	-	0	0	E	129.87	0.655942	E	81.29	0.410576	E	147.14	0.743169	E	67.16	0.339209	-1.000000
73	73	Y	2	-	0	0	E	109.02	0.457491	E	92.73	0.389131	E	113.77	0.477423	E	78.59	0.329794	-1.000000
74	74	G	2	-	0	0	E	75.20	0.896198	B	9.66	0.115123	E	86.48	1.000000	B	3.84	0.045763	-1.000000
75	75	N	2	-	0	0	B	33.45	0.198081	B	11.69	0.069225	E	27.01	0.159946	B	2.41	0.014271	-1.000000
76	76	N	2	-	0	0	E	75.55	0.447386	B	10.09	0.059750	E	83.76	0.496003	B	2.34	0.013857	-1.000000
77	77	I	2	-	0	0	E	113.39	0.596947	B	21.71	0.114293	E	123.51	0.650224	E	10.73	0.056489	-1.000000
78	78	I	2	-	0	0	E	96.32	0.507081	B	0.80	0.004212	E	102.66	0.540458	B	0.00	0.000000	-1.000000
79	79	T	2	-	0	0	E	66.10	0.446441	B	0.47	0.003174	E	64.55	0.435972	B	0.00	0.000000	-1.000000
80	80	G	2	-	0	0	B	0.00	0.000000	B	0.00	0.000000	B	0.00	0.000000	B	0.00	0.000000	-1.000000
81	81	A	2	-	0	0	B	9.60	0.082474	B	2.47	0.021220	B	2.98	0.025601	B	0.21	0.001804	-1.000000
82	82	V	2	-	0	0	B	6.89	0.042468	B	6.89	0.042468	B	0.15	0.000925	B	0.15	0.000925	-1.000000
83	83	V	2	-	0	0	B	14.26	0.087894	B	5.31	0.032729	B	3.61	0.022251	B	0.37	0.002281	-1.000000
84	84	P	2	-	0	0	B	1.26	0.008702	B	0.72	0.004972	B	0.00	0.000000	B	0.00	0.000000	-1.000000
85	85	S	2	-	0	0	B	0.00	0.000000	B	0.00	0.000000	B	0.00	0.000000	B	0.00	0.000000	-1.000000
86	86	S	2	-	0	0	B	0.33	0.002626	B	0.33	0.002626	B	0.00	0.000000	B	0.00	0.000000	-1.000000
87	87	N	2	-	0	0	E	73.85	0.437319	B	3.51	0.020785	E	61.78	0.365844	B	0.00	0.000000	-1.000000
88	88	A	2	-	0	0	E	76.74	0.659278	B	20.50	0.176117	E	75.12	0.645361	B	0.18	0.001546	-1.000000
89	89	I	2	-	0	0	B	20.35	0.107133	B	3.60	0.018952	E	12.25	0.064491	B	0.00	0.000000	-1.000000
90	90	G	2	-	0	0	B	9.11	0.108569	B	0.62	0.007389	E	7.58	0.090335	B	0.00	0.000000	-1.000000
91	91	L	2	-	0	0	E	71.55	0.361382	B	26.85	0.135613	E	66.93	0.338047	B	5.94	0.030002	-1.000000
92	92	H	2	-	0	0	E	141.92	0.714926	E	46.34	0.233439	E	157.65	0.794167	E	20.83	0.104932	-1.000000
93	93	F	2	-	0	0	E	123.33	0.552331	E	78.26	0.350486	E	118.56	0.530969	E	54.58	0.244435	-1.000000
94	94	Y	2	-	0	0	B	21.12	0.088628	B	3.15	0.013219	E	12.72	0.053378	B	0.00	0.000000	-1.000000
95	95	P	2	-	0	0	B	17.00	0.117403	B	17.00	0.117403	B	2.94	0.020304	B	2.94	0.020304	-1.000000
96	96	I	2	-	0	0	E	76.64	0.403475	E	40.05	0.210845	E	69.39	0.365307	E	27.53	0.144933	-1.000000
97	97	W	2	-	0	0	E	200.46	0.755256	B	48.61	0.183144	E	219.60	0.827368	E	27.90	0.105116	-1.000000
98	98	E	2	-	0	0	E	107.61	0.574963	E	103.21	0.551453	E	116.59	0.622943	E	102.64	0.548408	-1.000000
99	99	A	2	-	0	0	B	19.68	0.169072	B	5.96	0.051203	E	16.39	0.140808	B	3.26	0.028007	-1.000000
100	100	A	2	-	0	0	E	91.39	0.785137	E	84.94	0.729725	E	109.14	0.937629	E	85.46	0.734192	-1.000000
101	101	S	2	-	0	0	E	53.28	0.423934	E	33.96	0.270210	E	55.15	0.438813	E	27.06	0.215309	-1.000000
102	102	L	2	-	0	0	E	99.77	0.503914	E	91.35	0.461387	E	107.06	0.540734	E	70.21	0.354614	-1.000000
103	103	D	2	-	0	0	E	100.59	0.647422	E	35.92	0.231190	E	108.61	0.699041	E	14.80	0.095256	-1.000000
104	104	E	2	-	0	0	E	56.36	0.301133	B	5.52	0.029493	E	56.98	0.304445	B	1.51	0.008068	-1.000000
105	105	W	2	-	0	0	B	12.81	0.048263	B	12.81	0.048263	B	8.09	0.030480	B	8.09	0.030480	-1.000000
106	106	L	2	-	0	0	E	43.05	0.217435	E	42.14	0.212839	E	33.79	0.170665	E	33.60	0.169706	-1.000000
107	107	Y	2	-	0	0	E	85.03	0.356819	B	4.41	0.018506	E	79.15	0.332144	B	0.04	0.000168	-1.000000
108	108	N	2	-	0	0	E	34.80	0.206076	B	8.46	0.050098	E	23.90	0.141529	B	0.00	0.000000	-1.000000
109	109	G	2	-	0	0	B	0.00	0.000000	B	0.00	0.000000	B	0.00	0.000000	B	0.00	0.000000	-1.000000
110	110	G	2	-	0	0	B	0.32	0.003814	B	0.32	0.003814	B	0.00	0.000000	B	0.00	0.000000	-1.000000
111	111	P	2	-	0	0	B	9.00	0.062155	B	9.00	0.062155	B	0.44	0.003039	B	0.44	0.003039	-1.000000
112	112	Y	2	-	0	0	B	0.26	0.001091	B	0.26	0.001091	B	0.00	0.000000	B	0.00	0.000000	-1.000000
113	113	Q	2	-	0	0	B	3.41	0.018026	B	3.41	0.018026	B	0.00	0.000000	B	0.00	0.000000	-1.000000
114	114	L	2	-	0	0	E	49.66	0.250821	E	49.66	0.250821	E	27.31	0.137936	E	27.31	0.137936	-1.000000
115	115	I	2	-	0	0	B	7.84	0.041274	B	7.84	0.041274	B	3.58	0.018847	B	3.58	0.018847	-1.000000
116	116	I	H	-	1	0	B	0.88	0.004633	B	0.88	0.004633	B	0.00	0.000000	B	0.00	0.000000	176.104000
117	117	F	H	-	0	0	E	60.46	0.270769	B	43.92	0.196695	E	41.04	0.183797	E	24.44	0.109454	176.104000
118	118	H	H	-	3	0	E	52.61	0.265024	E	52.61	0.265024	E	51.41	0.258979	E	33.44	0.168455	176.104000
119	119	F	H	-	0	0	E	73.51	0.329213	E	73.51	0.329213	E	67.21	0.300999	E	67.21	0.300999	176.104000
120	120	L	H	-	0	0	B	8.10	0.040911	B	8.10	0.040911	B	2.88	0.014546	B	2.88	0.014546	176.104000
121	121	L	H	-	1	0	E	100.74	0.508814	E	100.74	0.508814	E	102.09	0.515632	E	92.05	0.464922	176.104000
122	122	G	H	-	2	0	B	0.00	0.000000	B	0.00	0.000000	B	0.00	0.000000	B	0.00	0.000000	176.104000
123	123	A	H	-	1	0	B	3.43	0.029467	B	3.43	0.029467	B	0.37	0.003179	B	0.37	0.003179	176.104000
124	124	S	H	-	0	0	E	29.55	0.235121	E	29.55	0.235121	E	23.15	0.184198	E	23.15	0.184198	176.104000
125	125	C	H	-	3	0	B	13.98	0.098813	B	13.98	0.098813	E	7.50	0.053011	E	7.50	0.053011	176.104000
126	126	Y	H	-	1	0	E	74.42	0.312295	B	35.56	0.149224	E	75.47	0.316702	E	23.51	0.098657	176.104000
127	127	M	H	-	3	0	E	60.36	0.286678	B	19.52	0.092710	E	61.75	0.293280	E	10.90	0.051769	176.104000
128	128	G	H	-	1	0	B	11.26	0.134191	B	9.58	0.114170	E	5.33	0.063520	B	0.47	0.005601	176.104000
129	129	R	H	-	3	0	E	50.28	0.201717	B	12.14	0.048704	E	27.40	0.109925	B	3.03	0.012156	176.104000
130	130	Q	H	-	3	0	E	52.18	0.275837	B	5.38	0.028440	E	38.23	0.202093	B	1.22	0.006449	176.104000
131	131	W	H	-	0	0	E	86.92	0.327481	B	27.92	0.105192	E	79.90	0.301032	B	11.93	0.044948	176.104000
132	132	E	H	-	2	0	B	2.24	0.011968	B	0.00	0.000000	B	0.00	0.000000	B	0.00	0.000000	176.104000
133	133	L	H	-	1	0	E	62.60	0.316178	B	0.05	0.000253	E	55.77	0.281681	B	0.00	0.000000	176.104000
134	134	S	1	-	0	0	B	7.40	0.058880	B	1.15	0.009150	B	1.60	0.012731	B	0.00	0.000000	-1.000000
135	135	Y	1	-	0	0	E	137.63	0.577549	B	5.21	0.021863	E	150.69	0.632354	B	0.00	0.000000	-1.000000
136	136	R	1	-	0	0	E	72.43	0.290580	B	8.30	0.033299	E	67.79	0.271965	B	1.71	0.006860	-1.000000
137	137	L	1	-	0	0	E	89.74	0.453255	B	0.16	0.000808	E	96.16	0.485681	B	0.00	0.000000	-1.000000
138	138	G	1	-	0	0	E	72.65	0.865809	B	2.74	0.032654	E	83.05	0.989751	B	0.00	0.000000	-1.000000
139	139	M	1	-	0	0	E	92.69	0.440228	B	1.19	0.005652	E	85.38	0.405509	B	0.00	0.000000	-1.000000
140	140	R	1	-	0	0	E	172.57	0.692329	B	17.32	0.069486	E	176.07	0.706371	B	4.93	0.019779	-1.000000
141	141	P	1	-	0	0	E	50.17	0.346478	B	3.32	0.022928	E	43.99	0.303798	B	0.00	0.000000	-1.000000
142	142	W	H	-	0	0	E	157.30	0.592646	B	32.67	0.123088	E	162.05	0.610542	E	19.06	0.071811	1.117000
143	143	I	H	-	1	1	E	97.47	0.513135	B	4.08	0.021479	E	98.98	0.521084	B	0.00	0.000000	1.117000
144	144	C	H	-	2	0	B	21.07	0.148926	B	6.01	0.042480	E	15.33	0.108355	B	0.00	0.000000	1.117000
145	145	V	H	-	0	1	E	68.72	0.423570	B	10.14	0.062500	E	65.83	0.405757	B	4.65	0.028661	1.117000
146	146	A	H	-	1	1	E	37.16	0.319244	B	17.23	0.148024	E	27.67	0.237715	B	4.55	0.039089	1.117000
147	147	Y	H	-	2	0	E	55.48	0.232816	E	55.48	0.232816	E	44.89	0.188376	E	35.90	0.150650	1.117000
148	148	S	H	-	0	0	B	22.78	0.181254	B	5.65	0.044955	E	17.11	0.136139	B	0.18	0.001432	1.117000
149	149	A	H	-	2	0	B	2.47	0.021220	B	2.47	0.021220	B	0.66	0.005670	B	0.66	0.005670	1.117000
150	150	P	H	-	0	0	E	69.79	0.481975	E	62.69	0.432942	E	69.62	0.480801	E	44.74	0.308978	1.117000
151	151	L	H	-	2	0	B	12.44	0.062831	B	12.44	0.062831	B	5.60	0.028284	B	2.03	0.010253	1.117000
152	152	A	H	-	1	0	E	33.64	0.289003	B	11.15	0.095790	E	26.74	0.229725	B	0.61	0.005241	1.117000
153	153	S	H	-	1	0	E	35.67	0.283816	E	35.67	0.283816	E	29.41	0.234007	E	29.41	0.234007	1.117000
154	154	A	H	-	0	0	B	22.58	0.193986	B	22.58	0.193986	E	16.95	0.145619	E	16.95	0.145619	1.117000
155	155	F	H	-	0	0	E	58.02	0.259841	E	58.02	0.259841	E	51.92	0.232523	E	46.67	0.209011	1.117000
156	156	A	H	-	3	0	B	0.54	0.004639	B	0.54	0.004639	B	0.00	0.000000	B	0.00	0.000000	1.117000
157	157	V	H	-	0	0	B	19.38	0.119453	B	19.38	0.119453	E	12.98	0.080005	E	12.98	0.080005	1.117000
158	158	F	H	-	1	0	B	19.12	0.085629	B	19.12	0.085629	E	13.17	0.058982	E	13.17	0.058982	1.117000
159	159	L	H	-	0	0	E	43.07	0.217536	E	39.93	0.201677	E	40.41	0.204101	E	33.64	0.169908	1.117000
160	160	I	2	-	0	0	E	49.66	0.261437	B	18.50	0.097394	E	46.22	0.243327	B	6.73	0.035430	-1.000000
161	161	Y	2	-	0	0	B	7.90	0.033151	B	7.90	0.033151	B	1.86	0.007805	B	1.86	0.007805	-1.000000
162	162	P	2	-	0	0	B	0.15	0.001036	B	0.15	0.001036	B	0.00	0.000000	B	0.00	0.000000	-1.000000
163	163	I	2	-	0	0	E	83.33	0.438694	E	38.87	0.204633	E	84.22	0.443380	E	24.72	0.130140	-1.000000
164	164	G	2	-	0	0	E	29.29	0.349064	B	7.76	0.092480	E	26.06	0.310571	B	0.94	0.011202	-1.000000
165	165	Q	2	-	0	0	B	33.89	0.179151	B	16.94	0.089549	E	15.65	0.082730	B	3.77	0.019929	-1.000000
166	166	G	2	-	0	0	E	35.39	0.421761	B	4.74	0.056489	E	36.50	0.434990	B	0.19	0.002264	-1.000000
167	167	S	2	-	0	0	B	7.57	0.060232	B	0.00	0.000000	B	1.99	0.015834	B	0.00	0.000000	-1.000000
168	168	F	2	-	0	0	B	9.50	0.042546	B	1.39	0.006225	B	5.52	0.024721	B	0.00	0.000000	-1.000000
169	169	S	2	-	0	0	B	10.48	0.083386	B	9.98	0.079408	B	2.29	0.018221	B	2.26	0.017982	-1.000000
170	170	D	2	-	0	0	E	43.11	0.277467	E	31.79	0.204608	E	10.23	0.065843	E	9.40	0.060501	-1.000000
171	171	G	2	-	0	0	B	3.87	0.046121	B	3.87	0.046121	B	0.33	0.003933	B	0.33	0.003933	-1.000000
172	172	M	2	-	0	0	B	41.79	0.198480	B	41.79	0.198480	E	40.38	0.191783	E	40.38	0.191783	-1.000000
173	173	P	2	-	0	0	B	18.46	0.127486	B	7.47	0.051588	B	4.02	0.027762	B	1.26	0.008702	-1.000000
174	174	L	2	-	0	0	B	23.68	0.119602	B	23.68	0.119602	E	16.12	0.081418	E	16.12	0.081418	-1.000000
175	175	G	2	-	0	0	B	12.35	0.147182	B	12.35	0.147182	E	9.61	0.114527	E	9.61	0.114527	-1.000000
176	176	I	2	-	0	0	E	80.31	0.422795	E	66.07	0.347828	E	79.59	0.419005	E	58.89	0.310029	-1.000000
177	177	S	2	-	0	0	E	40.36	0.321133	B	1.60	0.012731	E	38.47	0.306095	B	0.00	0.000000	-1.000000
178	178	G	2	-	0	0	B	15.13	0.180312	B	0.00	0.000000	E	12.53	0.149327	B	0.00	0.000000	-1.000000
179	179	T	2	-	0	0	E	32.31	0.218222	E	32.31	0.218222	E	29.60	0.199919	E	29.60	0.199919	-1.000000
180	180	F	2	-	0	0	E	104.18	0.466568	B	28.50	0.127637	E	108.25	0.484796	E	14.04	0.062878	-1.000000
181	181	N	2	-	0	0	E	89.16	0.527980	B	23.58	0.139634	E	73.61	0.435897	B	6.42	0.038017	-1.000000
182	182	F	2	-	0	0	B	23.86	0.106857	B	23.86	0.106857	B	9.24	0.041381	B	9.24	0.041381	-1.000000
183	183	M	2	-	0	0	E	113.67	0.539872	E	107.42	0.510188	E	101.01	0.479744	E	86.42	0.410449	-1.000000
184	184	I	2	-	0	0	E	103.29	0.543775	B	13.53	0.071229	E	108.06	0.568887	B	4.02	0.021163	-1.000000
185	185	V	2	-	0	0	B	26.07	0.160688	B	19.23	0.118528	E	8.47	0.052207	B	6.71	0.041358	-1.000000
186	186	F	2	-	0	0	B	7.54	0.033768	B	7.54	0.033768	B	0.21	0.000940	B	0.21	0.000940	-1.000000
187	187	Q	2	-	0	0	B	14.25	0.075329	B	7.26	0.038378	B	5.76	0.030449	B	1.58	0.008352	-1.000000
188	188	A	2	-	0	0	B	17.85	0.153351	B	0.88	0.007560	E	11.01	0.094588	B	0.00	0.000000	-1.000000
189	189	E	2	-	0	0	E	54.34	0.290340	E	37.54	0.200577	E	28.53	0.152436	B	6.38	0.034088	-1.000000
190	190	H	2	-	0	0	B	5.20	0.026195	B	2.78	0.014004	B	0.56	0.002821	B	0.16	0.000806	-1.000000
191	191	N	2	-	0	0	B	29.68	0.175756	B	11.30	0.066915	B	7.57	0.044827	B	0.00	0.000000	-1.000000
192	192	I	2	-	0	0	B	20.29	0.106818	B	20.29	0.106818	B	7.53	0.039642	B	7.53	0.039642	-1.000000
193	193	L	2	-	0	0	E	107.39	0.542401	B	20.09	0.101470	E	105.90	0.534875	E	12.00	0.060609	-1.000000
194	194	M	2	-	0	0	B	38.39	0.182332	B	2.48	0.011779	E	30.32	0.144004	B	0.00	0.000000	-1.000000
195	195	H	2	-	0	0	B	12.20	0.061458	B	4.12	0.020755	B	6.42	0.032341	B	0.20	0.001008	-1.000000
196	196	P	2	-	0	0	E	50.08	0.345856	E	35.84	0.247514	E	44.08	0.304420	E	31.24	0.215746	-1.000000
197	197	F	H	-	3	0	E	55.67	0.249317	B	43.80	0.196157	E	55.87	0.250213	E	39.19	0.175512	239.197000
198	198	H	H	-	1	0	E	47.93	0.241449	E	47.50	0.239283	E	29.37	0.147952	E	29.13	0.146743	239.197000
199	199	Q	H	-	0	0	E	90.73	0.479622	E	47.47	0.250938	E	88.10	0.465719	E	34.39	0.181794	239.197000
200	200	L	H	-	2	0	E	77.38	0.390828	E	77.38	0.390828	E	75.81	0.382898	E	75.81	0.382898	239.197000
201	201	G	H	-	2	0	B	2.66	0.031701	B	2.66	0.031701	B	0.55	0.006555	B	0.55	0.006555	239.197000
202	202	V	H	-	0	0	E	53.22	0.328033	E	53.22	0.328033	E	43.60	0.268738	E	37.07	0.228489	239.197000
203	203	A	H	-	0	0	E	41.61	0.357474	E	41.61	0.357474	E	36.89	0.316924	E	36.89	0.316924	239.197000
204	204	G	H	-	0	0	B	1.19	0.014182	B	1.19	0.014182	B	0.00	0.000000	B	0.00	0.000000	239.197000
205	205	V	H	-	0	1	E	94.82	0.584443	B	30.78	0.189719	E	95.90	0.591100	E	20.81	0.128267	239.197000
206	206	F	H	-	0	0	E	150.72	0.674997	E	122.03	0.546509	E	168.30	0.753728	E	120.73	0.540687	239.197000
207	207	G	H	-	0	0	B	7.97	0.094983	B	7.97	0.094983	B	3.68	0.043857	B	3.68	0.043857	239.197000
208	208	G	H	-	1	1	B	14.60	0.173996	B	0.00	0.000000	E	7.65	0.091169	B	0.00	0.000000	239.197000
209	209	A	H	-	0	1	E	63.11	0.542182	B	8.09	0.069502	E	64.87	0.557302	B	0.61	0.005241	239.197000
210	210	L	H	-	0	0	E	103.12	0.520834	E	103.12	0.520834	E	109.96	0.555382	E	85.05	0.429567	239.197000
211	211	F	H	-	0	1	B	44.36	0.198665	B	41.69	0.186708	E	33.81	0.151417	E	33.79	0.151328	239.197000
212	212	C	H	-	0	5	E	93.36	0.659881	B	0.00	0.000000	E	102.21	0.722434	B	0.00	0.000000	239.197000
213	213	A	H	-	0	0	E	64.87	0.557302	B	17.86	0.153436	E	68.38	0.587457	B	4.80	0.041237	239.197000
214	214	M	H	-	0	0	E	56.03	0.266113	E	42.89	0.203705	E	36.79	0.174733	E	17.89	0.084968	239.197000
215	215	H	H	-	0	1	E	42.08	0.211979	B	6.99	0.035212	E	31.95	0.160949	B	0.00	0.000000	239.197000
216	216	G	H	-	0	2	E	38.13	0.454415	B	0.00	0.000000	E	35.77	0.426290	B	0.00	0.000000	239.197000
217	217	S	H	-	0	3	E	54.52	0.433800	B	0.28	0.002228	E	52.65	0.418921	B	0.00	0.000000	239.197000
218	218	L	1	-	0	0	B	29.86	0.150816	B	25.12	0.126875	B	3.51	0.017728	B	3.31	0.016718	-1.000000
219	219	V	1	-	0	0	B	30.91	0.190520	B	5.00	0.030819	E	21.89	0.134924	B	0.22	0.001356	-1.000000
220	220	T	1	-	0	0	E	90.89	0.613873	B	5.77	0.038971	E	95.99	0.648318	B	1.44	0.009726	-1.000000
221	221	S	1	-	0	0	E	87.84	0.698918	B	3.82	0.030395	E	84.40	0.671547	B	0.00	0.000000	-1.000000
222	222	S	1	-	0	0	B	14.17	0.112747	B	0.40	0.003183	B	5.92	0.047104	B	0.00	0.000000	-1.000000
223	223	L	1	-	0	0	E	72.45	0.365928	B	3.74	0.018890	E	44.17	0.223092	B	0.09	0.000455	-1.000000
224	224	I	1	-	0	0	E	86.48	0.455278	B	36.37	0.191471	E	65.81	0.346460	E	15.76	0.082969	-1.000000
225	225	R	1	-	0	0	E	216.60	0.868972	E	84.15	0.337599	E	240.60	0.965257	E	79.87	0.320428	-1.000000
226	226	E	1	-	0	0	E	102.47	0.547499	E	95.53	0.510419	E	97.60	0.521479	E	95.17	0.508495	-1.000000
227	227	T	1	-	0	0	E	39.08	0.263947	B	19.43	0.131231	E	25.51	0.172295	E	13.08	0.088343	-1.000000
228	228	T	1	-	0	0	E	83.14	0.561529	E	75.09	0.507159	E	92.96	0.627854	E	84.44	0.570309	-1.000000
229	229	E	1	A	0	0	E	107.47	0.574215	E	60.86	0.325176	E	128.60	0.687113	E	56.64	0.302629	-1.000000
230	230	T	1	-	0	0	E	132.30	0.893557	E	49.57	0.334797	E	156.76	1.000000	E	36.49	0.246454	-1.000000
231	231	E	1	-	0	0	E	81.71	0.436578	E	54.14	0.289271	E	78.16	0.417611	E	47.28	0.252618	-1.000000
232	232	S	1	-	0	0	E	54.83	0.436267	B	15.45	0.122931	E	58.48	0.465309	B	6.18	0.049173	-1.000000
233	233	A	1	-	0	0	E	63.70	0.547251	B	20.46	0.175773	E	55.19	0.474141	E	7.39	0.063488	-1.000000
234	234	N	1	-	0	0	E	122.47	0.725232	E	39.59	0.234441	E	132.59	0.785160	E	24.35	0.144194	-1.000000
235	235	Y	1	-	0	0	E	170.24	0.714394	E	126.23	0.529710	E	184.72	0.775157	E	110.55	0.463911	-1.000000
236	236	G	1	-	0	0	E	20.19	0.240615	B	11.42	0.136098	E	6.51	0.077583	E	5.67	0.067572	-1.000000
237	237	Y	1	-	0	0	E	102.32	0.429375	B	8.90	0.037348	E	96.12	0.403357	B	5.83	0.024465	-1.000000
238	238	K	1	-	0	0	E	154.89	0.746494	E	123.29	0.594197	E	175.16	0.844185	E	133.06	0.641284	-1.000000
239	239	F	1	-	0	0	E	205.51	0.920373	B	22.22	0.099512	E	241.46	1.000000	E	13.83	0.061937	-1.000000
240	240	G	1	-	0	0	E	57.11	0.680610	B	16.48	0.196401	E	57.18	0.681444	E	8.95	0.106662	-1.000000
241	241	Q	1	-	0	0	E	53.29	0.281704	E	37.85	0.200085	E	38.50	0.203521	E	22.08	0.116720	-1.000000
242	242	E	1	-	0	0	E	178.85	0.955599	E	154.20	0.823894	E	209.74	1.000000	E	167.07	0.892659	-1.000000
243	243	E	1	-	0	0	E	131.75	0.703943	E	87.42	0.467087	E	140.96	0.753152	E	83.65	0.446944	-1.000000
244	244	E	1	-	0	0	E	75.18	0.401688	B	18.62	0.099487	E	68.86	0.367920	B	1.66	0.008869	-1.000000
245	245	T	1	-	0	0	E	35.97	0.242942	B	2.58	0.017425	E	18.04	0.121842	B	0.00	0.000000	-1.000000
246	246	Y	1	-	0	0	B	19.79	0.083047	B	12.71	0.053336	B	9.84	0.041292	B	0.87	0.003651	-1.000000
247	247	N	1	-	0	0	E	70.80	0.419257	E	47.68	0.282347	E	71.80	0.425179	E	12.55	0.074318	-1.000000
248	248	I	1	-	0	0	E	51.07	0.268860	B	27.74	0.146038	E	35.78	0.188365	B	0.69	0.003633	-1.000000
249	249	V	1	-	0	0	E	115.05	0.709135	E	74.24	0.457594	E	121.78	0.750616	E	46.49	0.286551	-1.000000
250	250	A	1	-	0	0	E	53.06	0.455842	B	14.13	0.121392	E	53.78	0.462027	B	0.74	0.006357	-1.000000
251	251	A	1	-	0	0	B	13.34	0.114605	B	12.22	0.104983	B	3.17	0.027234	B	3.11	0.026718	-1.000000
252	252	H	1	-	0	0	E	46.28	0.233137	E	42.08	0.211979	E	30.60	0.154148	E	14.19	0.071483	-1.000000
253	253	G	1	-	0	0	E	28.63	0.341199	B	3.57	0.042546	E	24.19	0.288285	B	0.02	0.000238	-1.000000
254	254	Y	1	-	0	0	E	133.73	0.561183	B	5.26	0.022073	E	129.71	0.544314	B	0.00	0.000000	-1.000000
255	255	F	1	-	0	0	B	29.05	0.130100	B	29.04	0.130055	E	17.09	0.076537	E	17.09	0.076537	-1.000000
256	256	G	1	-	0	0	B	0.00	0.000000	B	0.00	0.000000	B	0.00	0.000000	B	0.00	0.000000	-1.000000
257	257	R	1	-	0	0	E	160.41	0.643545	B	20.81	0.083487	E	179.37	0.719610	B	3.64	0.014603	-1.000000
258	258	L	1	-	0	0	E	109.95	0.555331	B	5.65	0.028537	E	113.57	0.573615	B	0.13	0.000657	-1.000000
259	259	I	1	-	0	0	E	96.37	0.507344	E	73.55	0.387207	E	101.98	0.536878	E	69.30	0.364833	-1.000000
260	260	F	1	-	0	0	E	121.11	0.542389	E	64.63	0.289444	E	136.58	0.611671	E	70.39	0.315240	-1.000000
261	261	Q	1	-	0	0	E	80.70	0.426600	B	31.63	0.167204	E	73.13	0.386583	B	1.62	0.008564	-1.000000
262	262	Y	1	-	0	0	E	206.96	0.868485	E	153.83	0.645531	E	238.44	1.000000	E	149.61	0.627822	-1.000000
263	263	A	1	-	0	0	E	34.18	0.293643	E	34.18	0.293643	E	34.03	0.292354	E	34.03	0.292354	-1.000000
264	264	S	1	-	0	0	B	24.18	0.192393	B	24.18	0.192393	E	15.27	0.121499	E	15.27	0.121499	-1.000000
265	265	F	1	-	0	0	E	66.75	0.298939	E	66.75	0.298939	E	46.64	0.208876	E	46.64	0.208876	-1.000000
266	266	N	1	-	0	0	E	104.64	0.619648	E	69.02	0.408717	E	99.27	0.587849	E	57.28	0.339196	-1.000000
267	267	N	1	-	0	0	E	74.53	0.441345	B	28.82	0.170664	E	77.51	0.458992	E	21.19	0.125481	-1.000000
268	268	S	1	-	0	0	E	36.42	0.289784	B	4.02	0.031986	E	29.73	0.236553	B	0.00	0.000000	-1.000000
269	269	R	1	-	0	0	E	210.82	0.845784	B	0.79	0.003169	E	227.54	0.912862	B	0.00	0.000000	-1.000000
270	270	S	1	-	0	0	E	55.87	0.444542	E	34.22	0.272279	E	56.73	0.451384	E	33.66	0.267823	-1.000000
271	271	L	1	-	0	0	B	30.84	0.155765	B	30.84	0.155765	B	7.01	0.035406	B	7.01	0.035406	-1.000000
272	272	H	1	-	0	0	E	82.58	0.415999	B	5.33	0.026850	E	87.44	0.440482	B	0.12	0.000605	-1.000000
273	273	F	H	-	0	0	E	144.01	0.644946	E	97.02	0.434502	E	156.83	0.702360	E	81.41	0.364593	91.287000
274	274	F	H	-	0	0	E	68.25	0.305656	E	68.25	0.305656	E	61.65	0.276098	E	61.65	0.276098	91.287000
275	275	L	H	-	0	1	E	41.04	0.207283	B	3.42	0.017274	E	28.24	0.142633	B	0.46	0.002323	91.287000
276	276	A	H	-	0	3	E	54.51	0.468299	B	13.19	0.113316	E	51.83	0.445275	E	7.55	0.064863	91.287000
277	277	A	H	-	0	0	B	23.14	0.198797	B	23.14	0.198797	E	13.91	0.119502	E	13.91	0.119502	91.287000
278	278	W	H	-	1	0	E	97.11	0.365873	E	97.11	0.365873	E	93.59	0.352611	E	93.59	0.352611	91.287000
279	279	P	H	-	0	1	E	36.50	0.252072	B	3.04	0.020994	E	32.72	0.225967	B	0.02	0.000138	91.287000
280	280	V	H	-	1	0	B	18.09	0.111501	B	9.07	0.055905	E	10.34	0.063733	B	2.12	0.013067	91.287000
281	281	V	H	-	0	0	E	67.93	0.418701	E	66.10	0.407421	E	66.79	0.411674	E	64.20	0.395710	91.287000
282	282	G	H	-	2	0	B	7.25	0.086402	B	7.25	0.086402	B	2.73	0.032535	B	2.73	0.032535	91.287000
283	283	V	H	-	1	0	B	28.55	0.175974	B	26.02	0.160380	E	20.17	0.124322	E	15.82	0.097510	91.287000
284	284	W	H	-	1	0	E	83.74	0.315500	B	24.35	0.091741	E	79.10	0.298018	E	19.82	0.074674	91.287000
285	285	F	H	-	2	0	E	59.82	0.267903	E	45.06	0.201800	E	60.68	0.271754	E	43.29	0.193873	91.287000
286	286	T	H	-	2	0	E	31.03	0.209577	E	31.03	0.209577	E	17.08	0.115359	E	17.08	0.115359	91.287000
287	287	A	H	-	3	0	B	4.44	0.038144	B	3.35	0.028780	B	0.00	0.000000	B	0.00	0.000000	91.287000
288	288	L	H	-	1	1	E	90.72	0.458205	B	1.67	0.008435	E	91.46	0.461943	B	0.00	0.000000	91.287000
289	289	G	H	-	1	0	B	1.12	0.013348	B	1.12	0.013348	B	0.00	0.000000	B	0.00	0.000000	91.287000
290	290	I	H	-	1	0	B	23.89	0.125770	B	23.89	0.125770	E	12.05	0.063438	E	12.05	0.063438	91.287000
291	291	S	H	-	1	1	E	25.41	0.202180	B	2.94	0.023393	E	18.08	0.143857	B	0.00	0.000000	91.287000
292	292	T	2	-	0	0	E	33.12	0.223693	B	3.41	0.023031	E	25.33	0.171079	B	0.00	0.000000	-1.000000
293	293	M	2	-	0	0	B	0.19	0.000902	B	0.19	0.000902	B	0.00	0.000000	B	0.00	0.000000	-1.000000
294	294	A	2	-	0	0	B	1.45	0.012457	B	0.07	0.000601	B	0.00	0.000000	B	0.00	0.000000	-1.000000
295	295	F	2	-	0	0	E	137.15	0.614224	B	4.10	0.018362	E	142.84	0.639706	B	0.08	0.000358	-1.000000
296	296	N	2	-	0	0	E	94.84	0.561615	B	17.34	0.102683	E	91.82	0.543732	B	4.92	0.029135	-1.000000
297	297	L	2	-	0	0	E	121.43	0.613314	B	6.59	0.033285	E	139.13	0.702712	B	2.98	0.015051	-1.000000
298	298	N	2	-	0	0	E	45.70	0.270622	B	6.25	0.037011	E	37.10	0.219696	B	0.00	0.000000	-1.000000
299	299	G	2	-	0	0	B	14.77	0.176022	B	1.35	0.016089	E	8.95	0.106662	B	0.00	0.000000	-1.000000
300	300	F	2	-	0	0	E	107.05	0.479421	E	45.19	0.202383	E	108.78	0.487169	E	26.91	0.120516	-1.000000
301	301	N	2	-	0	0	E	109.55	0.648724	B	5.43	0.032155	E	113.69	0.673240	B	0.00	0.000000	-1.000000
302	302	F	2	-	0	0	E	94.66	0.423933	B	35.32	0.158180	E	94.07	0.421291	E	12.23	0.054772	-1.000000
303	303	N	2	-	0	0	E	47.35	0.280393	B	7.56	0.044768	E	34.00	0.201338	B	0.00	0.000000	-1.000000
304	304	H	2	-	0	0	E	124.18	0.625560	B	18.71	0.094252	E	134.35	0.676792	B	5.33	0.026850	-1.000000
305	305	S	2	-	0	0	E	49.47	0.393619	B	10.22	0.081318	E	46.02	0.366168	B	0.78	0.006206	-1.000000
306	306	V	2	-	0	0	E	73.53	0.453217	B	5.58	0.034393	E	80.83	0.498213	B	0.03	0.000185	-1.000000
307	307	I	2	-	0	0	E	104.09	0.547986	E	44.73	0.235483	E	113.34	0.596683	E	11.42	0.060121	-1.000000
308	308	D	2	-	0	0	E	54.50	0.350776	B	8.47	0.054515	E	53.14	0.342022	B	1.56	0.010041	-1.000000
309	309	A	2	-	0	0	E	113.23	0.972766	B	3.75	0.032216	E	137.37	1.000000	B	0.09	0.000773	-1.000000
310	310	K	2	-	0	0	E	179.05	0.862933	B	19.32	0.093113	E	210.76	1.000000	B	6.79	0.032724	-1.000000
311	311	G	2	-	0	0	E	33.86	0.403528	B	8.17	0.097366	E	34.00	0.405196	B	2.79	0.033250	-1.000000
312	312	N	2	-	0	0	E	77.87	0.461124	B	27.38	0.162137	E	80.65	0.477586	B	3.89	0.023035	-1.000000
313	313	V	2	-	0	0	E	52.62	0.324334	B	10.83	0.066753	E	50.27	0.309850	B	1.11	0.006842	-1.000000
314	314	I	2	-	0	0	E	98.02	0.516031	B	3.45	0.018163	E	106.53	0.560832	B	0.02	0.000105	-1.000000
315	315	N	2	-	0	0	E	77.81	0.460769	B	22.94	0.135844	E	74.88	0.443418	E	9.12	0.054006	-1.000000
316	316	T	2	-	0	0	E	48.67	0.328718	B	2.13	0.014386	E	43.24	0.292044	B	0.00	0.000000	-1.000000
317	317	W	2	-	0	0	E	207.58	0.782081	B	7.52	0.028332	E	235.72	0.888102	B	0.00	0.000000	-1.000000
318	318	A	2	-	0	0	B	16.58	0.142440	B	5.66	0.048625	E	6.44	0.055326	B	0.00	0.000000	-1.000000
319	319	D	2	-	0	0	B	12.61	0.081161	B	8.74	0.056253	B	3.53	0.022720	B	0.00	0.000000	-1.000000
320	320	I	2	-	0	0	E	97.21	0.511766	B	5.29	0.027849	E	94.67	0.498394	B	0.26	0.001369	-1.000000
321	321	I	2	-	0	0	E	54.54	0.287128	B	2.73	0.014372	E	38.84	0.204475	B	0.00	0.000000	-1.000000
322	322	N	2	-	0	0	E	45.96	0.272162	B	9.89	0.058566	E	30.31	0.179487	B	0.00	0.000000	-1.000000
323	323	R	2	-	0	0	E	165.79	0.665129	B	15.26	0.061221	E	180.83	0.725467	B	6.99	0.028043	-1.000000
324	324	A	2	-	0	0	E	59.04	0.507216	B	0.00	0.000000	E	61.18	0.525601	B	0.00	0.000000	-1.000000
325	325	N	2	-	0	0	B	10.00	0.059217	B	1.19	0.007047	B	0.92	0.005448	B	0.00	0.000000	-1.000000
326	326	L	2	-	0	0	E	64.87	0.327643	B	0.11	0.000556	E	56.40	0.284863	B	0.00	0.000000	-1.000000
327	327	G	2	-	0	0	E	43.80	0.521988	B	0.00	0.000000	E	42.28	0.503873	B	0.00	0.000000	-1.000000
328	328	M	2	-	0	0	E	50.31	0.238946	B	1.94	0.009214	E	40.65	0.193066	B	0.00	0.000000	-1.000000
329	329	E	2	-	0	0	E	73.51	0.392766	B	8.22	0.043920	E	55.99	0.299156	B	0.71	0.003794	-1.000000
330	330	V	2	-	0	0	E	102.62	0.632520	B	0.74	0.004561	E	102.86	0.633999	B	0.00	0.000000	-1.000000
331	331	M	2	-	0	0	E	137.83	0.654619	B	2.92	0.013868	E	149.22	0.708715	B	0.04	0.000190	-1.000000
332	332	H	2	-	0	0	B	23.47	0.118231	B	9.18	0.046245	E	12.70	0.063977	B	0.36	0.001814	-1.000000
333	333	E	2	-	0	0	E	67.92	0.362898	E	45.90	0.245245	E	28.21	0.150727	B	5.28	0.028211	-1.000000
334	334	R	2	-	0	0	E	164.41	0.659592	B	11.52	0.046217	E	170.67	0.684707	B	0.26	0.001043	-1.000000
335	335	N	2	-	0	0	E	83.91	0.496891	B	6.02	0.035649	E	85.26	0.504885	B	0.00	0.000000	-1.000000
336	336	A	2	-	0	0	E	40.77	0.350258	B	9.37	0.080498	E	31.71	0.272423	B	0.17	0.001460	-1.000000
337	337	H	2	-	0	0	E	77.84	0.392121	B	8.62	0.043424	E	57.55	0.289910	B	1.53	0.007707	-1.000000
338	338	N	2	-	0	0	E	129.24	0.765322	B	21.60	0.127909	E	140.72	0.833304	B	2.60	0.015396	-1.000000
339	339	F	2	-	0	0	E	159.44	0.714049	B	12.27	0.054951	E	176.49	0.790407	B	3.61	0.016167	-1.000000
340	340	P	2	-	0	0	E	129.86	0.896823	B	21.21	0.146478	E	140.78	0.972238	B	6.45	0.044544	-1.000000
341	341	L	2	-	0	0	E	126.26	0.637709	B	34.57	0.174605	E	133.59	0.674731	E	17.37	0.087732	-1.000000
342	342	D	2	-	0	0	E	51.39	0.330759	B	15.49	0.099697	E	34.96	0.225011	B	4.01	0.025809	-1.000000
343	343	L	2	-	0	0	E	148.34	0.749230	B	21.68	0.109500	E	158.37	0.799889	B	4.08	0.020607	-1.000000
344	344	A	2	-	0	0	E	87.28	0.749828	B	12.61	0.108333	E	61.35	0.527062	B	0.71	0.006100	-1.000000
