# Supplementary material for: Lipid exposure prediction enhances the inference of rotational angles of transmembrane helices
Source: BMC Bioinformatics. 2013 Oct 11;14:304. doi: 10.1186/1471-2105-14-304 (PMC3854514; doi:10.1186/1471-2105-14-304)
Supplement: Additional file 7: Dataset S3 — The representative 110 multi-spanning protein chains used in this work. [file 1471-2105-14-304-S7.zip › S_Dataset_3_experiment/TMexpoDataset/2axtD.profile]

SeqIndex	PDBIndex	AA	Topo	MissingData	IntraChainCTNum	InterChainCTNum	Class14_Chain	ASA14_Chain	RSA14_Chain	Class14_Complete	ASA14_Complete	RSA14_Complete	Class20_Chain	ASA20_Chain	RSA20_Chain	Class20_Complete	ASA20_Complete	RSA20_Complete	RotationalAngleChain360MGC
1	1	M	U	R	0	0	-	-1.00	-1.000000	-	-1.00	-1.000000	-	-1.00	-1.000000	-	-1.00	-1.000000	-1.000000
2	2	T	U	R	0	0	-	-1.00	-1.000000	-	-1.00	-1.000000	-	-1.00	-1.000000	-	-1.00	-1.000000	-1.000000
3	3	I	U	R	0	0	-	-1.00	-1.000000	-	-1.00	-1.000000	-	-1.00	-1.000000	-	-1.00	-1.000000	-1.000000
4	4	A	U	R	0	0	-	-1.00	-1.000000	-	-1.00	-1.000000	-	-1.00	-1.000000	-	-1.00	-1.000000	-1.000000
5	5	I	U	R	0	0	-	-1.00	-1.000000	-	-1.00	-1.000000	-	-1.00	-1.000000	-	-1.00	-1.000000	-1.000000
6	6	G	U	R	0	0	-	-1.00	-1.000000	-	-1.00	-1.000000	-	-1.00	-1.000000	-	-1.00	-1.000000	-1.000000
7	7	R	U	R	0	0	-	-1.00	-1.000000	-	-1.00	-1.000000	-	-1.00	-1.000000	-	-1.00	-1.000000	-1.000000
8	8	A	U	R	0	0	-	-1.00	-1.000000	-	-1.00	-1.000000	-	-1.00	-1.000000	-	-1.00	-1.000000	-1.000000
9	9	P	U	R	0	0	-	-1.00	-1.000000	-	-1.00	-1.000000	-	-1.00	-1.000000	-	-1.00	-1.000000	-1.000000
10	10	A	U	R	0	0	-	-1.00	-1.000000	-	-1.00	-1.000000	-	-1.00	-1.000000	-	-1.00	-1.000000	-1.000000
11	11	E	U	R	0	0	-	-1.00	-1.000000	-	-1.00	-1.000000	-	-1.00	-1.000000	-	-1.00	-1.000000	-1.000000
12	12	R	U	R	0	0	-	-1.00	-1.000000	-	-1.00	-1.000000	-	-1.00	-1.000000	-	-1.00	-1.000000	-1.000000
13	13	G	1	-	0	0	E	90.75	1.000000	E	80.27	0.956620	E	105.87	1.000000	E	85.13	1.000000	-1.000000
14	14	W	1	-	0	0	E	203.08	0.765127	E	162.34	0.611634	E	227.96	0.858865	E	169.80	0.639741	-1.000000
15	15	F	1	-	0	0	E	118.04	0.528640	E	79.50	0.356039	E	123.45	0.552868	E	74.77	0.334856	-1.000000
16	16	D	1	-	0	0	E	76.18	0.490313	E	71.32	0.459033	E	79.62	0.512454	E	69.38	0.446547	-1.000000
17	17	I	1	-	0	0	E	125.59	0.661174	E	50.16	0.264069	E	138.92	0.731350	E	47.87	0.252014	-1.000000
18	18	L	1	-	0	0	E	74.68	0.377191	B	5.31	0.026820	E	74.07	0.374110	B	2.05	0.010354	-1.000000
19	19	D	1	-	0	0	B	28.52	0.183562	B	28.52	0.183562	E	23.37	0.150415	E	23.37	0.150415	-1.000000
20	20	D	1	-	0	0	E	95.86	0.616979	E	73.79	0.474931	E	102.70	0.661003	E	60.83	0.391517	-1.000000
21	21	W	1	-	0	0	E	151.24	0.569814	B	42.09	0.158579	E	165.19	0.622372	E	23.99	0.090385	-1.000000
22	22	L	1	-	0	0	B	5.78	0.029193	B	0.00	0.000000	B	2.98	0.015051	B	0.00	0.000000	-1.000000
23	23	K	1	-	0	0	E	69.22	0.333606	E	50.36	0.242710	E	66.26	0.319341	E	42.98	0.207143	-1.000000
24	24	R	1	A	0	0	B	42.26	0.169542	B	21.03	0.084370	E	45.03	0.180655	E	14.42	0.057851	-1.000000
25	25	D	1	-	0	0	E	145.94	0.939306	E	47.91	0.308361	E	158.08	1.000000	E	19.58	0.126022	-1.000000
26	26	R	1	-	0	0	E	84.85	0.340408	B	37.65	0.151047	E	78.67	0.315614	E	20.52	0.082324	-1.000000
27	27	F	1	-	0	0	E	204.48	0.915760	B	42.87	0.191992	E	241.17	1.000000	E	12.04	0.053921	-1.000000
28	28	V	1	-	0	0	E	80.09	0.493651	B	31.78	0.195883	E	79.89	0.492419	E	16.31	0.100530	-1.000000
29	29	F	1	-	0	0	B	34.42	0.154149	B	11.15	0.049935	E	17.88	0.080075	B	1.29	0.005777	-1.000000
30	30	V	1	-	0	0	B	31.92	0.196746	B	22.19	0.136773	E	25.61	0.157853	E	11.31	0.069712	-1.000000
31	31	G	H	-	0	0	B	0.00	0.000000	B	0.00	0.000000	B	0.00	0.000000	B	0.00	0.000000	102.870000
32	32	W	H	-	0	0	E	76.95	0.289918	E	69.54	0.262000	E	72.87	0.274546	E	61.05	0.230013	102.870000
33	33	S	H	-	2	0	B	8.12	0.064609	B	8.12	0.064609	B	3.17	0.025223	B	3.17	0.025223	102.870000
34	34	G	H	-	0	0	B	3.54	0.042188	B	3.54	0.042188	B	1.13	0.013467	B	1.13	0.013467	102.870000
35	35	I	H	-	0	0	E	95.07	0.500500	E	43.43	0.228639	E	95.08	0.500553	E	16.33	0.085970	102.870000
36	36	L	H	-	1	0	E	60.31	0.304611	E	60.31	0.304611	E	58.06	0.293247	E	55.13	0.278448	102.870000
37	37	L	H	-	3	0	B	14.63	0.073893	B	14.63	0.073893	B	8.91	0.045002	B	8.91	0.045002	102.870000
38	38	F	H	-	0	0	E	74.48	0.333557	E	74.48	0.333557	E	68.82	0.308209	E	60.10	0.269157	102.870000
39	39	P	H	-	0	0	E	68.96	0.476243	E	68.96	0.476243	E	67.61	0.466920	E	58.85	0.406423	102.870000
40	40	C	H	-	2	0	B	13.20	0.093299	B	13.20	0.093299	E	9.46	0.066865	E	9.46	0.066865	102.870000
41	41	A	H	-	0	0	E	37.34	0.320790	E	37.34	0.320790	E	32.74	0.281271	E	32.74	0.281271	102.870000
42	42	Y	H	-	0	0	E	165.23	0.693370	E	86.52	0.363072	E	176.02	0.738649	E	62.07	0.260470	102.870000
43	43	L	H	-	1	0	E	74.81	0.377847	E	74.81	0.377847	E	74.86	0.378100	E	74.86	0.378100	102.870000
44	44	A	H	-	1	0	B	8.84	0.075945	B	8.84	0.075945	E	5.82	0.050000	E	5.82	0.050000	102.870000
45	45	L	H	-	0	0	E	94.57	0.477650	E	82.84	0.418405	E	97.25	0.491186	E	79.55	0.401788	102.870000
46	46	G	H	-	0	0	E	24.17	0.288047	E	23.99	0.285902	E	16.35	0.194852	E	12.77	0.152187	102.870000
47	47	G	H	-	1	0	B	6.94	0.082708	B	6.94	0.082708	B	4.13	0.049219	B	4.13	0.049219	102.870000
48	48	W	H	-	1	0	E	67.21	0.253221	E	67.21	0.253221	E	49.25	0.185555	E	49.25	0.185555	102.870000
49	49	L	H	-	0	0	E	85.52	0.431941	E	70.55	0.356331	E	87.09	0.439871	E	44.38	0.224153	102.870000
50	50	T	H	-	0	0	E	55.99	0.378158	B	29.57	0.199716	E	47.66	0.321897	E	23.74	0.160340	102.870000
51	51	G	2	-	0	0	B	1.31	0.015612	B	1.31	0.015612	B	0.00	0.000000	B	0.00	0.000000	-1.000000
52	52	T	2	-	0	0	B	0.90	0.006079	B	0.90	0.006079	B	0.00	0.000000	B	0.00	0.000000	-1.000000
53	53	T	2	-	0	0	E	31.37	0.211874	B	1.78	0.012022	E	26.52	0.179117	B	0.00	0.000000	-1.000000
54	54	F	2	-	0	0	E	131.65	0.589592	B	2.63	0.011778	E	142.44	0.637915	B	0.46	0.002060	-1.000000
55	55	V	2	-	0	0	B	26.01	0.160318	B	7.40	0.045611	E	12.20	0.075197	B	0.80	0.004931	-1.000000
56	56	T	2	-	0	0	E	32.83	0.221734	B	7.10	0.047954	E	20.68	0.139673	B	0.59	0.003985	-1.000000
57	57	S	2	-	0	0	B	2.14	0.017027	B	2.10	0.016709	B	0.00	0.000000	B	0.00	0.000000	-1.000000
58	58	W	2	-	0	0	E	155.42	0.585563	B	2.38	0.008967	E	167.41	0.630736	B	0.00	0.000000	-1.000000
59	59	Y	2	-	0	0	E	139.07	0.583592	B	5.79	0.024297	E	143.75	0.603231	B	0.00	0.000000	-1.000000
60	60	T	2	-	0	0	B	10.13	0.068418	B	2.77	0.018709	B	2.99	0.020195	B	0.00	0.000000	-1.000000
61	61	H	2	-	0	0	E	41.71	0.210115	B	9.70	0.048864	E	16.69	0.084076	B	0.00	0.000000	-1.000000
62	62	G	2	-	0	0	E	39.08	0.465737	B	9.24	0.110118	E	35.26	0.420212	B	1.40	0.016685	-1.000000
63	63	L	2	-	0	0	E	95.50	0.482348	B	6.94	0.035052	E	89.80	0.453558	B	0.09	0.000455	-1.000000
64	64	A	2	-	0	0	E	44.34	0.380928	B	0.00	0.000000	E	37.61	0.323110	B	0.00	0.000000	-1.000000
65	65	S	2	-	0	0	B	5.27	0.041932	B	0.97	0.007718	B	1.07	0.008514	B	0.00	0.000000	-1.000000
66	66	S	2	-	0	0	B	0.00	0.000000	B	0.00	0.000000	B	0.00	0.000000	B	0.00	0.000000	-1.000000
67	67	Y	2	-	0	0	E	84.36	0.354008	B	42.42	0.178011	E	81.11	0.340369	E	23.33	0.097902	-1.000000
68	68	L	2	-	0	0	E	137.46	0.694277	B	1.55	0.007829	E	153.77	0.776655	B	0.00	0.000000	-1.000000
69	69	E	2	-	0	0	E	76.61	0.409329	B	9.35	0.049957	E	73.22	0.391216	B	0.24	0.001282	-1.000000
70	70	G	2	-	0	0	E	66.33	0.790490	B	9.61	0.114527	E	73.96	0.881421	E	4.23	0.050411	-1.000000
71	71	C	2	-	0	0	B	19.96	0.141080	B	8.32	0.058807	E	14.39	0.101710	B	5.83	0.041207	-1.000000
72	72	N	2	-	0	0	E	82.68	0.489607	E	54.82	0.324628	E	89.32	0.528928	E	29.09	0.172263	-1.000000
73	73	F	2	-	0	0	E	124.70	0.558467	E	124.70	0.558467	E	135.81	0.608222	E	133.94	0.599848	-1.000000
74	74	L	2	-	0	0	E	96.65	0.488156	B	16.93	0.085509	E	101.79	0.514117	B	9.18	0.046366	-1.000000
75	75	T	2	-	0	0	E	67.59	0.456504	B	2.19	0.014791	E	65.44	0.441983	B	0.00	0.000000	-1.000000
76	76	V	2	-	0	0	B	1.04	0.006410	B	0.95	0.005856	B	0.00	0.000000	B	0.00	0.000000	-1.000000
77	77	A	2	-	0	0	B	4.91	0.042182	B	0.51	0.004381	B	0.90	0.007732	B	0.00	0.000000	-1.000000
78	78	V	2	-	0	0	B	8.50	0.052392	B	8.50	0.052392	B	1.28	0.007890	B	1.28	0.007890	-1.000000
79	79	S	2	-	0	0	B	15.67	0.124682	B	6.30	0.050127	B	3.94	0.031349	B	0.86	0.006843	-1.000000
80	80	T	2	-	0	0	B	0.10	0.000675	B	0.10	0.000675	B	0.00	0.000000	B	0.00	0.000000	-1.000000
81	81	P	2	-	0	0	B	0.04	0.000276	B	0.04	0.000276	B	0.00	0.000000	B	0.00	0.000000	-1.000000
82	82	A	2	-	0	0	B	16.35	0.140464	B	0.96	0.008247	E	9.86	0.084708	B	0.00	0.000000	-1.000000
83	83	N	2	-	0	0	B	29.71	0.175934	B	29.71	0.175934	E	23.64	0.139989	E	23.64	0.139989	-1.000000
84	84	S	2	-	0	0	E	103.99	0.827419	E	32.60	0.259389	E	112.91	0.898393	E	24.69	0.196451	-1.000000
85	85	M	2	-	0	0	B	39.49	0.187556	B	0.30	0.001425	E	31.52	0.149703	B	0.00	0.000000	-1.000000
86	86	G	2	-	0	0	E	19.35	0.230604	E	17.74	0.211417	E	18.68	0.222619	E	14.95	0.178167	-1.000000
87	87	H	2	-	0	0	E	62.68	0.315752	B	26.49	0.133444	E	60.86	0.306584	E	14.30	0.072037	-1.000000
88	88	S	2	-	0	0	E	29.03	0.230983	B	0.07	0.000557	E	26.86	0.213717	B	0.00	0.000000	-1.000000
89	89	L	2	-	0	0	E	97.46	0.492247	B	28.88	0.145866	E	100.72	0.508713	E	12.81	0.064700	-1.000000
90	90	L	2	-	0	0	B	3.86	0.019496	B	2.80	0.014142	B	0.27	0.001364	B	0.27	0.001364	-1.000000
91	91	L	2	-	0	0	E	65.11	0.328855	B	29.77	0.150361	E	56.84	0.287085	E	19.18	0.096874	-1.000000
92	92	L	2	-	0	0	E	54.84	0.276984	E	54.84	0.276984	E	51.69	0.261074	E	51.69	0.261074	-1.000000
93	93	W	2	-	0	0	E	180.64	0.680582	E	93.55	0.352460	E	205.67	0.774885	E	76.69	0.288938	-1.000000
94	94	G	2	-	0	0	B	6.83	0.081397	B	3.89	0.046359	B	1.96	0.023358	B	0.49	0.005840	-1.000000
95	95	P	2	-	0	0	E	126.17	0.871340	B	27.84	0.192265	E	146.52	1.000000	E	9.12	0.062983	-1.000000
96	96	E	2	-	0	0	E	59.20	0.316307	B	0.86	0.004595	E	48.95	0.261541	B	0.00	0.000000	-1.000000
97	97	A	2	-	0	0	B	4.55	0.039089	B	1.07	0.009192	B	1.13	0.009708	B	0.00	0.000000	-1.000000
98	98	Q	2	-	0	0	E	152.44	0.805836	E	128.33	0.678385	E	171.74	0.907861	E	118.14	0.624518	-1.000000
99	99	G	2	-	0	0	E	39.42	0.469789	E	39.42	0.469789	E	40.53	0.483018	E	35.29	0.420570	-1.000000
100	100	D	2	-	0	0	E	59.62	0.383729	E	41.23	0.265367	E	59.21	0.381090	E	41.49	0.267040	-1.000000
101	101	F	2	-	0	0	E	121.72	0.545121	E	84.89	0.380178	E	124.77	0.558780	E	83.53	0.374088	-1.000000
102	102	T	2	-	0	0	E	71.54	0.483182	E	31.52	0.212887	E	73.53	0.496623	E	25.04	0.169121	-1.000000
103	103	R	2	-	0	0	E	131.21	0.526398	B	36.23	0.145350	E	146.19	0.586496	E	35.19	0.141178	-1.000000
104	104	W	2	-	0	0	B	19.71	0.074260	B	19.71	0.074260	B	6.94	0.026147	B	6.94	0.026147	-1.000000
105	105	C	2	-	0	0	B	11.92	0.084252	B	2.81	0.019861	B	4.25	0.030040	B	0.15	0.001060	-1.000000
106	106	Q	2	-	0	0	E	48.10	0.254269	B	3.74	0.019771	E	35.64	0.188402	B	0.19	0.001004	-1.000000
107	107	L	2	-	0	0	E	50.88	0.256983	B	2.02	0.010203	E	42.26	0.213445	B	0.00	0.000000	-1.000000
108	108	G	2	-	0	0	B	6.13	0.073054	B	6.13	0.073054	B	0.56	0.006674	B	0.56	0.006674	-1.000000
109	109	G	2	-	0	0	B	0.08	0.000953	B	0.08	0.000953	B	0.00	0.000000	B	0.00	0.000000	-1.000000
110	110	L	2	-	0	0	B	12.42	0.062730	B	12.37	0.062478	B	2.87	0.014496	B	2.87	0.014496	-1.000000
111	111	W	2	-	0	0	B	1.07	0.004031	B	1.07	0.004031	B	0.00	0.000000	B	0.00	0.000000	-1.000000
112	112	T	2	-	0	0	B	3.06	0.020667	B	3.06	0.020667	B	0.00	0.000000	B	0.00	0.000000	-1.000000
113	113	F	H	-	0	0	E	48.48	0.217117	E	48.48	0.217117	E	40.90	0.183170	E	40.90	0.183170	330.491000
114	114	I	H	-	2	0	B	11.18	0.058858	B	11.18	0.058858	B	5.82	0.030640	B	5.82	0.030640	330.491000
115	115	A	H	-	0	0	B	0.75	0.006443	B	0.75	0.006443	B	0.00	0.000000	B	0.00	0.000000	330.491000
116	116	L	H	-	0	0	E	53.51	0.270266	E	53.51	0.270266	E	34.89	0.176221	E	34.89	0.176221	330.491000
117	117	H	H	-	2	0	E	44.49	0.224120	E	44.49	0.224120	E	43.93	0.221299	E	43.93	0.221299	330.491000
118	118	G	H	-	1	0	B	14.00	0.166845	B	14.00	0.166845	E	7.19	0.085687	E	7.19	0.085687	330.491000
119	119	A	H	-	0	0	B	14.18	0.121821	B	14.18	0.121821	B	3.71	0.031873	B	3.71	0.031873	330.491000
120	120	F	H	-	1	0	E	104.42	0.467643	E	104.42	0.467643	E	110.51	0.494917	E	110.51	0.494917	330.491000
121	121	G	H	-	1	0	B	5.00	0.059588	B	5.00	0.059588	B	1.15	0.013705	B	1.15	0.013705	330.491000
122	122	L	H	-	1	0	E	43.85	0.221476	E	43.85	0.221476	E	38.68	0.195363	E	38.68	0.195363	330.491000
123	123	I	H	-	0	0	E	76.69	0.403738	E	76.69	0.403738	E	67.99	0.357936	E	61.62	0.324401	330.491000
124	124	G	H	-	2	0	B	0.00	0.000000	B	0.00	0.000000	B	0.00	0.000000	B	0.00	0.000000	330.491000
125	125	F	H	-	1	0	E	80.61	0.361010	E	56.76	0.254199	E	84.62	0.378969	E	47.33	0.211967	330.491000
126	126	M	H	-	2	0	B	31.65	0.150321	B	8.07	0.038328	E	25.44	0.120826	B	0.71	0.003372	330.491000
127	127	L	H	-	1	0	E	82.08	0.414566	E	82.08	0.414566	E	83.35	0.420981	E	81.86	0.413455	330.491000
128	128	R	H	-	1	0	B	37.64	0.151007	B	8.08	0.032416	E	29.89	0.119915	B	2.66	0.010672	330.491000
129	129	Q	H	-	2	0	B	25.93	0.137072	B	4.97	0.026273	E	10.47	0.055347	B	0.00	0.000000	330.491000
130	130	F	H	-	1	0	E	89.29	0.399884	B	38.72	0.173407	E	85.92	0.384791	E	18.24	0.081687	330.491000
131	131	E	1	-	0	0	B	25.16	0.134430	B	25.16	0.134430	E	18.96	0.101304	E	18.96	0.101304	-1.000000
132	132	I	1	-	0	0	E	52.97	0.278863	B	0.82	0.004317	E	48.24	0.253962	B	0.00	0.000000	-1.000000
133	133	A	1	-	0	0	B	9.75	0.083763	B	0.23	0.001976	B	1.87	0.016065	B	0.00	0.000000	-1.000000
134	134	R	1	-	0	0	E	178.36	0.715558	E	69.33	0.278143	E	197.14	0.790901	E	58.06	0.232929	-1.000000
135	135	L	1	-	0	0	E	78.68	0.397394	E	78.68	0.397394	E	74.40	0.375777	E	69.86	0.352846	-1.000000
136	136	V	1	-	0	0	E	105.86	0.652490	E	38.00	0.234221	E	109.17	0.672892	E	21.85	0.134677	-1.000000
137	137	G	1	-	0	0	E	51.31	0.611488	E	26.39	0.314504	E	55.99	0.667263	E	20.19	0.240615	-1.000000
138	138	V	1	-	0	0	E	87.69	0.540496	B	2.45	0.015101	E	84.40	0.520217	B	0.00	0.000000	-1.000000
139	139	R	1	-	0	0	E	178.02	0.714194	B	7.86	0.031533	E	185.20	0.742999	B	0.09	0.000361	-1.000000
140	140	P	1	-	0	0	E	49.90	0.344613	B	10.86	0.075000	E	49.82	0.344061	B	1.17	0.008080	-1.000000
141	141	Y	H	-	0	0	E	91.35	0.383340	B	26.47	0.111078	E	78.78	0.330592	B	8.64	0.036257	225.124000
142	142	N	H	-	1	0	E	91.29	0.540593	B	4.20	0.024871	E	95.97	0.568307	B	0.00	0.000000	225.124000
143	143	A	H	-	3	0	B	1.64	0.014089	B	0.41	0.003522	B	0.00	0.000000	B	0.00	0.000000	225.124000
144	144	I	H	-	0	0	E	85.35	0.449329	B	9.95	0.052382	E	79.78	0.420005	B	0.97	0.005107	225.124000
145	145	A	H	-	1	0	B	22.77	0.195619	B	7.57	0.065034	E	18.48	0.158763	B	0.82	0.007045	225.124000
146	146	F	H	-	1	0	E	46.13	0.206592	E	46.13	0.206592	E	41.54	0.186036	E	30.02	0.134444	225.124000
147	147	S	H	-	0	0	E	30.54	0.242998	B	0.00	0.000000	E	26.04	0.207193	B	0.00	0.000000	225.124000
148	148	A	H	-	2	0	B	2.08	0.017869	B	2.08	0.017869	B	0.43	0.003694	B	0.07	0.000601	225.124000
149	149	P	H	-	0	0	E	49.35	0.340815	E	49.35	0.340815	E	46.29	0.319682	E	28.49	0.196754	225.124000
150	150	I	H	-	1	0	E	38.60	0.203211	B	14.08	0.074125	E	29.26	0.154041	B	1.92	0.010108	225.124000
151	151	A	H	-	1	0	B	11.34	0.097423	B	1.00	0.008591	B	5.55	0.047680	B	0.00	0.000000	225.124000
152	152	V	H	-	1	0	E	41.74	0.257273	E	41.74	0.257273	E	36.27	0.223558	E	31.25	0.192616	225.124000
153	153	F	H	-	0	0	B	30.70	0.137489	B	30.70	0.137489	E	21.84	0.097810	E	21.84	0.097810	225.124000
154	154	V	H	-	0	0	E	51.95	0.320205	E	38.46	0.237056	E	41.52	0.255917	E	23.63	0.145648	225.124000
155	155	S	H	-	1	0	B	3.19	0.025382	B	0.00	0.000000	B	0.25	0.001989	B	0.00	0.000000	225.124000
156	156	V	H	-	0	0	B	23.70	0.146080	B	23.70	0.146080	E	15.21	0.093750	E	15.21	0.093750	225.124000
157	157	F	H	-	0	0	B	32.41	0.145148	B	32.41	0.145148	E	26.80	0.120023	E	26.80	0.120023	225.124000
158	158	L	H	-	0	0	B	31.08	0.156978	B	31.08	0.156978	E	23.94	0.120915	E	23.94	0.120915	225.124000
159	159	I	H	-	0	0	E	67.08	0.353146	B	22.69	0.119452	E	63.57	0.334667	B	8.33	0.043854	225.124000
160	160	Y	2	-	0	0	B	1.99	0.008351	B	0.66	0.002770	B	0.00	0.000000	B	0.00	0.000000	-1.000000
161	161	P	2	-	0	0	B	0.00	0.000000	B	0.00	0.000000	B	0.00	0.000000	B	0.00	0.000000	-1.000000
162	162	L	2	-	0	0	E	97.11	0.490479	E	68.64	0.346684	E	100.72	0.508713	E	59.85	0.302288	-1.000000
163	163	G	2	-	0	0	E	34.38	0.409725	B	5.51	0.065666	E	30.94	0.368728	B	1.57	0.018711	-1.000000
164	164	Q	2	-	0	0	E	41.90	0.221494	B	0.00	0.000000	E	28.41	0.150182	B	0.00	0.000000	-1.000000
165	165	S	2	-	0	0	E	65.14	0.518300	E	29.47	0.234484	E	67.50	0.537078	E	16.30	0.129694	-1.000000
166	166	S	2	-	0	0	B	0.02	0.000159	B	0.02	0.000159	B	0.00	0.000000	B	0.00	0.000000	-1.000000
167	167	W	2	-	0	0	B	10.61	0.039974	B	10.61	0.039974	B	2.41	0.009080	B	2.41	0.009080	-1.000000
168	168	F	2	-	0	0	B	5.30	0.023736	B	5.30	0.023736	B	0.00	0.000000	B	0.00	0.000000	-1.000000
169	169	F	2	-	0	0	B	21.11	0.094541	B	10.27	0.045994	B	10.02	0.044874	B	2.69	0.012047	-1.000000
170	170	A	2	-	0	0	B	2.25	0.019330	B	2.25	0.019330	B	0.00	0.000000	B	0.00	0.000000	-1.000000
171	171	P	2	-	0	0	B	3.15	0.021754	B	3.15	0.021754	B	0.23	0.001588	B	0.23	0.001588	-1.000000
172	172	S	2	-	0	0	B	10.74	0.085455	B	3.46	0.027530	B	1.15	0.009150	B	0.00	0.000000	-1.000000
173	173	F	2	-	0	0	B	34.28	0.153522	B	34.28	0.153522	E	28.25	0.126517	E	28.25	0.126517	-1.000000
174	174	G	2	-	0	0	B	12.12	0.144440	B	12.12	0.144440	E	7.15	0.085210	E	7.15	0.085210	-1.000000
175	175	V	2	-	0	0	E	39.92	0.246055	E	36.59	0.225530	E	34.25	0.211107	E	29.82	0.183802	-1.000000
176	176	A	2	-	0	0	E	37.78	0.324570	B	0.00	0.000000	E	34.06	0.292612	B	0.00	0.000000	-1.000000
177	177	A	2	-	0	0	E	23.75	0.204038	B	1.46	0.012543	E	15.48	0.132990	B	0.00	0.000000	-1.000000
178	178	I	2	-	0	0	E	51.25	0.269808	E	51.25	0.269808	E	46.57	0.245170	E	46.57	0.245170	-1.000000
179	179	F	2	-	0	0	E	105.93	0.474405	B	20.60	0.092257	E	108.11	0.484169	B	8.79	0.039366	-1.000000
180	180	R	2	-	0	0	E	58.44	0.234454	B	8.60	0.034502	E	36.73	0.147356	B	0.00	0.000000	-1.000000
181	181	F	2	-	0	0	B	19.20	0.085987	B	19.20	0.085987	B	8.00	0.035828	B	8.00	0.035828	-1.000000
182	182	L	2	-	0	0	E	100.95	0.509874	E	83.05	0.419466	E	89.88	0.453962	E	67.63	0.341583	-1.000000
183	183	L	2	-	0	0	E	95.15	0.480580	B	16.37	0.082681	E	96.99	0.489873	B	8.15	0.041164	-1.000000
184	184	F	2	-	0	0	B	17.46	0.078194	B	3.36	0.015048	B	6.74	0.030185	B	0.00	0.000000	-1.000000
185	185	F	2	-	0	0	B	6.00	0.026871	B	6.00	0.026871	B	0.00	0.000000	B	0.00	0.000000	-1.000000
186	186	Q	2	-	0	0	E	40.58	0.214516	B	12.70	0.067135	E	24.01	0.126923	B	3.97	0.020986	-1.000000
187	187	G	2	-	0	0	B	0.00	0.000000	B	0.00	0.000000	B	0.00	0.000000	B	0.00	0.000000	-1.000000
188	188	F	2	-	0	0	B	33.29	0.149089	B	0.30	0.001344	E	25.96	0.116261	B	0.00	0.000000	-1.000000
189	189	H	2	-	0	0	B	3.13	0.015767	B	0.80	0.004030	B	0.17	0.000856	B	0.00	0.000000	-1.000000
190	190	N	2	-	0	0	B	8.01	0.047433	B	8.01	0.047433	B	0.00	0.000000	B	0.00	0.000000	-1.000000
191	191	W	2	-	0	0	B	29.98	0.112953	B	29.98	0.112953	B	13.23	0.049846	B	13.23	0.049846	-1.000000
192	192	T	2	-	0	0	E	83.12	0.561394	B	27.89	0.188370	E	76.07	0.513778	E	12.56	0.084830	-1.000000
193	193	L	2	-	0	0	E	40.01	0.202081	B	3.35	0.016920	E	23.21	0.117228	B	0.00	0.000000	-1.000000
194	194	N	2	-	0	0	B	7.85	0.046485	B	1.43	0.008468	B	2.27	0.013442	B	0.00	0.000000	-1.000000
195	195	P	2	-	0	0	E	68.72	0.474586	B	0.00	0.000000	E	69.90	0.482735	B	0.00	0.000000	-1.000000
196	196	F	H	-	2	0	E	70.12	0.314031	B	32.24	0.144386	E	73.88	0.330870	E	25.23	0.112992	238.718000
197	197	H	H	-	0	0	E	48.46	0.244119	E	48.46	0.244119	E	40.45	0.203768	E	36.57	0.184222	238.718000
198	198	M	H	-	0	0	E	89.27	0.423985	B	24.00	0.113987	E	88.83	0.421895	E	12.55	0.059606	238.718000
199	199	M	H	-	1	0	E	80.31	0.381430	B	30.08	0.142864	E	80.70	0.383282	E	16.84	0.079981	238.718000
200	200	G	H	-	2	0	B	4.93	0.058753	B	4.93	0.058753	B	1.11	0.013228	B	1.11	0.013228	238.718000
201	201	V	H	-	0	0	E	57.78	0.356139	E	57.78	0.356139	E	53.60	0.330375	E	48.98	0.301898	238.718000
202	202	A	H	-	0	0	E	71.26	0.612199	E	71.26	0.612199	E	76.87	0.660395	E	76.28	0.655326	238.718000
203	203	G	H	-	1	0	B	6.52	0.077702	B	6.52	0.077702	E	4.40	0.052437	E	4.40	0.052437	238.718000
204	204	V	H	-	0	0	E	79.03	0.487118	B	16.20	0.099852	E	77.60	0.478304	E	8.39	0.051714	238.718000
205	205	L	H	-	0	0	E	118.30	0.597505	E	91.72	0.463256	E	130.49	0.659074	E	95.88	0.484267	238.718000
206	206	G	H	-	0	0	E	22.92	0.273150	E	22.92	0.273150	E	18.06	0.215231	E	18.06	0.215231	238.718000
207	207	G	H	-	1	0	B	10.82	0.128948	B	0.00	0.000000	B	3.82	0.045525	B	0.00	0.000000	238.718000
208	208	A	H	-	0	0	E	56.69	0.487027	B	6.86	0.058935	E	52.75	0.453179	B	1.47	0.012629	238.718000
209	209	L	H	-	0	0	E	105.17	0.531188	E	98.07	0.495328	E	112.34	0.567402	E	82.76	0.418001	238.718000
210	210	L	H	-	1	0	B	19.78	0.099904	B	18.76	0.094752	E	9.98	0.050407	E	9.98	0.050407	238.718000
211	211	C	H	-	0	0	E	93.41	0.660235	B	0.00	0.000000	E	102.29	0.723000	B	0.00	0.000000	238.718000
212	212	A	H	-	0	0	E	64.72	0.556014	B	13.36	0.114777	E	68.37	0.587371	E	6.35	0.054553	238.718000
213	213	I	H	-	0	0	E	61.06	0.321453	E	59.81	0.314872	E	34.22	0.180153	E	26.04	0.137089	238.718000
214	214	H	H	-	0	0	B	33.51	0.168808	B	10.57	0.053247	E	18.75	0.094454	B	0.61	0.003073	238.718000
215	215	G	H	-	0	0	E	35.99	0.428912	B	0.00	0.000000	E	32.92	0.392325	B	0.00	0.000000	238.718000
216	216	A	H	-	0	0	E	50.44	0.433333	B	5.77	0.049570	E	47.21	0.405584	B	1.43	0.012285	238.718000
217	217	T	H	-	0	0	B	22.68	0.153181	B	13.71	0.092598	B	4.40	0.029718	B	2.57	0.017358	238.718000
218	218	V	1	-	0	0	B	30.38	0.187253	B	0.64	0.003945	E	25.50	0.157175	B	0.00	0.000000	-1.000000
219	219	E	1	-	0	0	E	87.48	0.467408	B	17.65	0.094304	E	74.49	0.398002	B	4.30	0.022975	-1.000000
220	220	N	1	-	0	0	E	129.06	0.764257	B	3.38	0.020015	E	143.28	0.848463	B	0.74	0.004382	-1.000000
221	221	T	1	-	0	0	B	17.86	0.120627	B	0.00	0.000000	B	6.98	0.047143	B	0.00	0.000000	-1.000000
222	222	L	1	-	0	0	E	53.60	0.270721	B	0.61	0.003081	E	35.53	0.179454	B	0.00	0.000000	-1.000000
223	223	F	1	-	0	0	E	99.48	0.445519	B	13.05	0.058444	E	90.70	0.406198	B	6.70	0.030006	-1.000000
224	224	Q	1	-	0	0	E	132.78	0.701908	E	60.66	0.320664	E	135.28	0.715124	E	44.00	0.232595	-1.000000
225	225	D	1	-	0	0	E	84.62	0.544635	E	54.08	0.348072	E	64.88	0.417584	E	46.83	0.301410	-1.000000
226	226	G	1	-	0	0	E	28.71	0.342152	E	28.43	0.338815	E	18.07	0.215350	E	18.07	0.215350	-1.000000
227	227	E	1	-	0	0	E	160.00	0.854884	E	140.40	0.750160	E	188.96	1.000000	E	163.52	0.873691	-1.000000
228	228	G	1	-	0	0	E	62.31	0.742581	E	35.97	0.428674	E	56.01	0.667501	E	20.32	0.242164	-1.000000
229	229	A	1	-	0	0	E	94.78	0.814261	B	16.30	0.140034	E	113.02	0.970962	E	6.00	0.051546	-1.000000
230	230	S	1	-	0	0	E	83.42	0.663749	B	16.94	0.134787	E	77.62	0.617600	B	2.70	0.021483	-1.000000
231	231	T	1	-	0	0	E	62.06	0.419154	B	12.32	0.083210	E	34.75	0.234702	B	0.12	0.000810	-1.000000
232	232	F	1	-	0	0	E	168.36	0.753997	E	54.70	0.244973	E	178.18	0.797976	E	32.07	0.143625	-1.000000
233	233	R	1	-	0	0	E	220.27	0.883696	E	158.16	0.634518	E	247.22	0.991816	E	154.98	0.621760	-1.000000
234	234	A	1	-	0	0	B	19.04	0.163574	B	11.57	0.099399	B	4.27	0.036684	B	4.27	0.036684	-1.000000
235	235	F	1	-	0	0	E	110.01	0.492678	B	15.25	0.068297	E	95.89	0.429442	B	2.44	0.010927	-1.000000
236	236	N	1	-	0	0	E	100.06	0.592527	E	100.06	0.592527	E	87.66	0.519098	E	87.66	0.519098	-1.000000
237	237	P	1	-	0	0	E	123.79	0.854903	E	67.03	0.462914	E	142.97	0.987362	E	65.16	0.450000	-1.000000
238	238	T	1	-	0	0	E	102.64	0.693232	E	99.45	0.671687	E	111.45	0.752735	E	105.81	0.714643	-1.000000
239	239	Q	1	A	0	0	E	92.82	0.490670	E	83.49	0.441349	E	97.61	0.515991	E	49.88	0.263678	-1.000000
240	240	A	1	-	0	0	E	79.71	0.684794	E	43.70	0.375430	E	87.16	0.748797	E	42.80	0.367698	-1.000000
241	241	E	1	-	0	0	E	148.39	0.792851	E	99.15	0.529761	E	132.39	0.707363	E	72.93	0.389667	-1.000000
242	242	E	1	-	0	0	E	67.82	0.362364	B	8.32	0.044454	E	57.97	0.309735	B	1.53	0.008175	-1.000000
243	243	T	1	-	0	0	E	38.94	0.263001	B	9.95	0.067202	E	19.96	0.134810	B	1.15	0.007767	-1.000000
244	244	Y	1	-	0	0	B	20.82	0.087369	B	13.32	0.055896	B	11.21	0.047042	B	0.09	0.000378	-1.000000
245	245	S	1	-	0	0	B	9.94	0.079090	B	0.80	0.006365	B	3.82	0.030395	B	0.00	0.000000	-1.000000
246	246	M	1	-	0	0	B	24.20	0.114937	B	4.99	0.023700	E	14.13	0.067110	B	0.06	0.000285	-1.000000
247	247	V	1	-	0	0	E	118.56	0.730769	B	19.45	0.119884	E	126.31	0.778538	B	6.39	0.039386	-1.000000
248	248	T	1	-	0	0	E	76.46	0.516412	B	0.04	0.000270	E	75.41	0.509321	B	0.00	0.000000	-1.000000
249	249	A	1	-	0	0	B	6.49	0.055756	B	5.66	0.048625	B	0.27	0.002320	B	0.27	0.002320	-1.000000
250	250	N	1	-	0	0	E	52.89	0.313200	B	9.75	0.057737	E	46.96	0.278084	B	2.51	0.014864	-1.000000
251	251	R	1	-	0	0	E	153.11	0.614258	B	11.07	0.044411	E	170.88	0.685549	B	4.22	0.016930	-1.000000
252	252	F	1	-	0	0	E	103.67	0.464284	B	0.28	0.001254	E	96.94	0.434144	B	0.00	0.000000	-1.000000
253	253	W	1	-	0	0	E	69.06	0.260191	B	30.12	0.113481	E	43.27	0.163025	B	6.14	0.023133	-1.000000
254	254	S	1	-	0	0	E	42.64	0.339274	B	0.00	0.000000	E	38.41	0.305617	B	0.00	0.000000	-1.000000
255	255	Q	1	-	0	0	E	122.86	0.649469	B	0.00	0.000000	E	135.47	0.716128	B	0.00	0.000000	-1.000000
256	256	I	1	-	0	0	E	98.85	0.520400	B	0.00	0.000000	E	108.68	0.572151	B	0.00	0.000000	-1.000000
257	257	F	1	-	0	0	E	156.00	0.698643	E	133.66	0.598594	E	163.72	0.733217	E	128.04	0.573425	-1.000000
258	258	G	1	-	0	0	E	51.52	0.613991	B	0.25	0.002979	E	58.21	0.693719	B	0.00	0.000000	-1.000000
259	259	I	1	-	0	0	E	130.92	0.689234	E	73.83	0.388681	E	147.09	0.774362	E	56.78	0.298921	-1.000000
260	260	A	1	-	0	0	E	29.48	0.253265	E	24.47	0.210223	E	19.85	0.170533	E	13.78	0.118385	-1.000000
261	261	F	1	-	0	0	E	65.79	0.294639	E	65.79	0.294639	E	34.40	0.154060	E	34.40	0.154060	-1.000000
262	262	S	1	-	0	0	E	70.86	0.563813	E	32.27	0.256763	E	74.37	0.591741	E	27.56	0.219287	-1.000000
263	263	N	1	-	0	0	E	80.17	0.474744	B	30.77	0.182211	E	86.86	0.514360	E	25.48	0.150885	-1.000000
264	264	K	1	-	0	0	E	76.59	0.369126	B	3.10	0.014940	E	71.51	0.344643	B	0.00	0.000000	-1.000000
265	265	R	1	-	0	0	E	219.98	0.882532	B	2.96	0.011875	E	241.81	0.970112	B	0.00	0.000000	-1.000000
266	266	W	1	-	0	0	E	127.69	0.481087	E	68.90	0.259589	E	130.17	0.490430	E	42.15	0.158805	-1.000000
267	267	L	1	-	0	0	B	14.25	0.071973	B	14.25	0.071973	B	1.08	0.005455	B	1.08	0.005455	-1.000000
268	268	H	H	-	0	0	E	91.37	0.460279	B	3.61	0.018185	E	93.19	0.469447	B	0.08	0.000403	184.429000
269	269	F	H	-	0	0	E	84.69	0.379283	E	69.44	0.310986	E	77.54	0.347261	E	41.08	0.183976	184.429000
270	270	F	H	-	0	0	E	67.75	0.303417	E	56.58	0.253392	E	70.85	0.317300	E	47.28	0.211743	184.429000
271	271	M	H	-	0	0	E	50.66	0.240608	B	1.42	0.006744	E	38.62	0.183424	B	0.00	0.000000	184.429000
272	272	L	H	-	0	0	B	35.86	0.181120	B	9.22	0.046568	E	23.54	0.118895	B	2.86	0.014445	184.429000
273	273	F	H	-	0	0	E	100.48	0.449998	E	91.54	0.409960	E	102.36	0.458417	E	72.60	0.325138	184.429000
274	274	V	H	-	3	0	B	25.89	0.159578	B	25.89	0.159578	E	17.96	0.110700	E	17.96	0.110700	184.429000
275	275	P	H	-	0	0	E	41.92	0.289503	B	5.15	0.035566	E	35.89	0.247859	B	0.20	0.001381	184.429000
276	276	V	H	-	2	0	B	26.45	0.163030	B	12.27	0.075629	E	16.82	0.103674	B	3.20	0.019724	184.429000
277	277	T	H	-	0	0	E	41.06	0.277320	E	41.06	0.277320	E	31.76	0.214508	E	29.31	0.197960	184.429000
278	278	G	H	-	1	0	B	4.25	0.050650	B	4.25	0.050650	B	1.27	0.015135	B	1.27	0.015135	184.429000
279	279	L	H	-	1	0	E	44.16	0.223042	B	38.46	0.194252	E	37.17	0.187737	E	15.47	0.078135	184.429000
280	280	W	H	-	2	0	E	100.01	0.376799	B	14.29	0.053839	E	102.08	0.384598	B	7.69	0.028973	184.429000
281	281	M	H	-	2	0	E	44.55	0.211589	B	39.23	0.186322	E	43.58	0.206982	E	35.23	0.167324	184.429000
282	282	S	H	-	1	0	B	22.39	0.178151	B	22.39	0.178151	E	11.58	0.092139	E	11.58	0.092139	184.429000
283	283	A	H	-	1	0	B	5.68	0.048797	B	1.03	0.008849	B	1.26	0.010825	B	0.00	0.000000	184.429000
284	284	I	H	-	0	0	E	79.11	0.416478	B	13.92	0.073282	E	76.70	0.403790	B	7.74	0.040748	184.429000
285	285	G	H	-	1	0	B	3.27	0.038970	B	3.27	0.038970	B	0.02	0.000238	B	0.00	0.000000	184.429000
286	286	V	H	-	0	0	B	7.91	0.048755	B	7.91	0.048755	B	1.40	0.008629	B	1.40	0.008629	184.429000
287	287	V	H	-	0	0	E	58.64	0.361440	B	1.21	0.007458	E	53.33	0.328711	B	0.00	0.000000	184.429000
288	288	G	2	-	0	0	E	17.86	0.212847	B	2.61	0.031105	E	12.61	0.150280	B	0.00	0.000000	-1.000000
289	289	L	2	-	0	0	B	0.42	0.002121	B	0.42	0.002121	B	0.00	0.000000	B	0.00	0.000000	-1.000000
290	290	A	2	-	0	0	B	3.15	0.027062	B	2.06	0.017698	B	0.10	0.000859	B	0.00	0.000000	-1.000000
291	291	L	2	-	0	0	E	115.66	0.584171	B	6.93	0.035002	E	121.09	0.611597	B	0.90	0.004546	-1.000000
292	292	N	2	-	0	0	E	72.40	0.428732	B	1.27	0.007521	E	77.26	0.457512	B	0.00	0.000000	-1.000000
293	293	L	2	-	0	0	E	129.80	0.655589	B	1.58	0.007980	E	142.62	0.720339	B	0.00	0.000000	-1.000000
294	294	R	2	-	0	0	E	87.17	0.349715	B	6.55	0.026278	E	79.49	0.318904	B	0.00	0.000000	-1.000000
295	295	S	2	-	0	0	E	31.50	0.250637	B	6.47	0.051480	E	22.12	0.176003	B	0.15	0.001194	-1.000000
296	296	Y	2	-	0	0	B	46.59	0.195510	B	12.83	0.053840	E	36.50	0.153168	B	0.87	0.003651	-1.000000
297	297	D	2	-	0	0	E	70.57	0.454206	B	18.43	0.118620	E	65.31	0.420351	B	0.16	0.001030	-1.000000
298	298	F	2	-	0	0	E	104.49	0.467956	B	1.72	0.007703	E	103.89	0.465269	B	0.00	0.000000	-1.000000
299	299	I	2	-	0	0	E	117.89	0.620637	B	17.61	0.092709	E	128.84	0.678284	E	9.89	0.052066	-1.000000
300	300	S	2	-	0	0	E	84.76	0.674411	B	4.37	0.034771	E	91.13	0.725095	B	0.29	0.002307	-1.000000
301	301	Q	2	-	0	0	E	46.51	0.245864	B	1.41	0.007454	E	46.34	0.244965	B	0.00	0.000000	-1.000000
302	302	E	2	-	0	0	E	60.29	0.322131	B	1.88	0.010045	E	53.73	0.287081	B	0.00	0.000000	-1.000000
303	303	I	2	-	0	0	E	100.02	0.526560	B	32.38	0.170466	E	105.26	0.554146	E	16.01	0.084285	-1.000000
304	304	R	2	-	0	0	E	115.95	0.465177	E	76.49	0.306868	E	125.17	0.502166	E	65.77	0.263861	-1.000000
305	305	A	2	-	0	0	E	32.68	0.280756	B	0.17	0.001460	E	27.65	0.237543	B	0.00	0.000000	-1.000000
306	306	A	2	-	0	0	E	84.75	0.728093	B	2.79	0.023969	E	95.86	0.823540	B	0.00	0.000000	-1.000000
307	307	E	2	-	0	0	E	138.52	0.740115	E	110.78	0.591900	E	155.56	0.831161	E	102.30	0.546591	-1.000000
308	308	D	2	-	0	0	E	48.99	0.315312	E	48.68	0.313317	E	48.67	0.313252	E	45.68	0.294008	-1.000000
309	309	P	2	-	0	0	E	122.79	0.847997	B	9.63	0.066506	E	135.11	0.933080	B	2.68	0.018508	-1.000000
310	310	E	2	-	0	0	E	161.41	0.862417	E	98.45	0.526021	E	185.56	0.991451	E	49.56	0.264800	-1.000000
311	311	F	2	-	0	0	E	47.43	0.212414	B	7.82	0.035022	E	40.40	0.180931	B	3.19	0.014286	-1.000000
312	312	E	2	-	0	0	E	117.67	0.628713	B	6.52	0.034837	E	117.98	0.630370	B	0.00	0.000000	-1.000000
313	313	T	2	-	0	0	E	39.55	0.267121	B	0.00	0.000000	E	40.32	0.272322	B	0.00	0.000000	-1.000000
314	314	F	2	-	0	0	E	165.38	0.740651	B	4.29	0.019213	E	186.68	0.836043	B	0.00	0.000000	-1.000000
315	315	Y	2	-	0	0	B	28.47	0.119471	B	4.08	0.017121	E	13.55	0.056861	B	0.00	0.000000	-1.000000
316	316	T	2	-	0	0	B	25.41	0.171620	B	0.42	0.002837	E	14.05	0.094894	B	0.00	0.000000	-1.000000
317	317	K	2	-	0	0	E	93.79	0.452022	B	29.60	0.142657	E	93.41	0.450190	B	1.48	0.007133	-1.000000
318	318	N	2	-	0	0	E	73.47	0.435068	B	10.48	0.062060	E	51.55	0.305264	B	0.00	0.000000	-1.000000
319	319	L	2	-	0	0	B	19.32	0.097581	B	5.21	0.026314	B	8.74	0.044144	B	0.00	0.000000	-1.000000
320	320	L	2	-	0	0	E	121.05	0.611395	B	4.76	0.024042	E	119.32	0.602657	B	0.63	0.003182	-1.000000
321	321	L	2	-	0	0	E	114.33	0.577453	B	3.42	0.017274	E	117.52	0.593565	B	0.00	0.000000	-1.000000
322	322	N	2	-	0	0	B	0.25	0.001480	B	0.21	0.001244	B	0.00	0.000000	B	0.00	0.000000	-1.000000
323	323	E	2	-	0	0	E	67.39	0.360066	B	12.29	0.065666	E	62.17	0.332176	B	2.23	0.011915	-1.000000
324	324	G	2	-	0	0	E	22.76	0.271243	B	0.00	0.000000	E	19.02	0.226671	B	0.00	0.000000	-1.000000
325	325	I	2	-	0	0	E	51.72	0.272282	B	0.29	0.001527	E	42.20	0.222164	B	0.00	0.000000	-1.000000
326	326	R	2	-	0	0	E	65.32	0.262056	B	5.06	0.020300	E	59.64	0.239268	B	0.31	0.001244	-1.000000
327	327	A	2	-	0	0	B	14.86	0.127663	B	14.52	0.124742	E	11.13	0.095619	B	3.52	0.030241	-1.000000
328	328	W	2	-	0	0	E	127.70	0.481124	B	1.19	0.004483	E	118.33	0.445822	B	0.00	0.000000	-1.000000
329	329	M	2	-	0	0	B	42.00	0.199478	B	0.49	0.002327	E	33.36	0.158442	B	0.00	0.000000	-1.000000
330	330	A	2	-	0	0	B	7.55	0.064863	B	0.00	0.000000	B	3.64	0.031271	B	0.00	0.000000	-1.000000
331	331	P	2	-	0	0	E	38.98	0.269199	E	36.96	0.255249	E	26.69	0.184323	E	21.98	0.151796	-1.000000
332	332	Q	2	-	0	0	E	169.50	0.896019	E	65.11	0.344188	E	173.79	0.918697	E	43.90	0.232066	-1.000000
333	333	D	2	-	0	0	B	24.09	0.155049	B	6.10	0.039261	E	11.58	0.074532	B	0.00	0.000000	-1.000000
334	334	Q	2	-	0	0	B	20.74	0.109637	B	3.45	0.018238	E	13.91	0.073532	B	0.33	0.001744	-1.000000
335	335	P	2	-	0	0	E	53.47	0.369268	E	29.94	0.206768	E	42.09	0.290677	E	13.58	0.093785	-1.000000
336	336	H	2	-	0	0	E	66.02	0.332578	E	50.52	0.254496	E	51.53	0.259584	E	29.10	0.146592	-1.000000
337	337	E	2	-	0	0	E	81.29	0.434334	E	43.94	0.234772	E	86.87	0.464148	E	34.86	0.186258	-1.000000
338	338	N	2	-	0	0	E	121.41	0.718955	E	119.07	0.705099	E	139.24	0.824540	E	128.38	0.760230	-1.000000
339	339	F	2	-	0	0	E	77.88	0.348784	B	21.05	0.094272	E	77.31	0.346231	E	15.67	0.070178	-1.000000
340	340	V	2	-	0	0	E	121.72	0.750247	E	78.97	0.486748	E	134.97	0.831916	E	70.36	0.433679	-1.000000
341	341	F	2	-	0	0	E	68.19	0.305388	B	26.86	0.120292	E	57.70	0.258408	E	15.22	0.068162	-1.000000
342	342	P	2	-	0	0	E	73.13	0.505041	B	19.65	0.135704	E	73.36	0.506630	E	13.98	0.096547	-1.000000
343	343	E	2	-	0	0	E	156.67	0.837091	E	92.72	0.495405	E	163.92	0.875828	E	35.84	0.191494	-1.000000
344	344	E	2	-	0	0	E	163.61	0.874172	B	13.11	0.070047	E	192.44	1.000000	B	1.71	0.009137	-1.000000
345	345	V	2	-	0	0	E	88.55	0.545796	B	8.92	0.054980	E	92.69	0.571314	B	1.69	0.010417	-1.000000
346	346	L	2	-	0	0	B	37.04	0.187080	B	8.03	0.040558	E	24.93	0.125915	B	1.15	0.005808	-1.000000
347	347	P	2	-	0	0	E	62.49	0.431561	B	9.86	0.068094	E	52.85	0.364986	B	2.40	0.016575	-1.000000
348	348	R	2	-	0	0	E	135.86	0.545053	B	11.91	0.047781	E	126.36	0.506941	B	1.89	0.007582	-1.000000
349	349	G	2	-	0	0	E	70.81	0.843880	B	5.39	0.064235	E	76.35	0.909903	B	0.00	0.000000	-1.000000
350	350	N	2	-	0	0	E	138.11	0.817848	B	11.32	0.067034	E	161.16	0.954344	B	0.00	0.000000	-1.000000
351	351	A	2	-	0	0	E	100.41	0.862629	B	0.73	0.006271	E	113.07	0.971392	B	0.00	0.000000	-1.000000
352	352	L	2	-	0	0	E	172.01	0.868781	B	4.13	0.020860	E	192.13	0.970403	B	0.00	0.000000	-1.000000
