# Supplementary material for: Lipid exposure prediction enhances the inference of rotational angles of transmembrane helices
Source: BMC Bioinformatics. 2013 Oct 11;14:304. doi: 10.1186/1471-2105-14-304 (PMC3854514; doi:10.1186/1471-2105-14-304)
Supplement: Additional file 7: Dataset S3 — The representative 110 multi-spanning protein chains used in this work. [file 1471-2105-14-304-S7.zip › S_Dataset_3_experiment/TMexpoDataset/2bl2A.profile]

SeqIndex	PDBIndex	AA	Topo	MissingData	IntraChainCTNum	InterChainCTNum	Class14_Chain	ASA14_Chain	RSA14_Chain	Class14_Complete	ASA14_Complete	RSA14_Complete	Class20_Chain	ASA20_Chain	RSA20_Chain	Class20_Complete	ASA20_Complete	RSA20_Complete	RotationalAngleChain360MGC
1	1	M	2	-	0	0	E	175.18	0.832011	E	80.53	0.382474	E	204.49	0.971218	E	80.54	0.382522	-1.000000
2	2	M	2	-	0	0	E	88.46	0.420138	E	48.05	0.228212	E	92.22	0.437996	E	46.32	0.219995	-1.000000
3	3	D	2	-	0	0	E	104.28	0.671172	E	104.28	0.671172	E	116.91	0.752462	E	115.65	0.744352	-1.000000
4	4	Y	2	-	0	0	E	133.81	0.561519	B	28.62	0.120101	E	146.30	0.613932	E	15.90	0.066723	-1.000000
5	5	L	2	-	0	0	B	16.22	0.081923	B	6.31	0.031870	B	6.20	0.031315	B	3.07	0.015506	-1.000000
6	6	I	2	-	0	0	E	95.23	0.501342	B	35.56	0.187207	E	96.18	0.506344	E	22.74	0.119716	-1.000000
7	7	T	2	-	0	0	E	86.65	0.585236	E	86.65	0.585236	E	89.98	0.607727	E	89.98	0.607727	-1.000000
8	8	Q	2	-	0	0	E	121.36	0.641539	E	115.34	0.609716	E	132.91	0.702596	E	125.52	0.663530	-1.000000
9	9	N	2	-	0	0	E	60.31	0.357139	E	60.16	0.356250	E	54.91	0.325161	E	52.68	0.311956	-1.000000
10	10	G	2	-	0	0	B	15.13	0.180312	B	0.30	0.003575	E	10.57	0.125968	B	0.00	0.000000	-1.000000
11	11	G	2	-	0	0	B	0.00	0.000000	B	0.00	0.000000	B	0.00	0.000000	B	0.00	0.000000	-1.000000
12	12	M	2	-	0	0	E	57.90	0.274994	B	19.95	0.094752	E	54.82	0.260366	B	5.70	0.027072	-1.000000
13	13	V	2	-	0	0	E	69.13	0.426097	B	17.37	0.107064	E	69.35	0.427453	E	8.21	0.050604	-1.000000
14	14	F	2	-	0	0	B	30.95	0.138609	B	27.76	0.124323	E	26.37	0.118098	E	23.54	0.105423	-1.000000
15	15	A	2	-	0	0	B	0.00	0.000000	B	0.00	0.000000	B	0.00	0.000000	B	0.00	0.000000	-1.000000
16	16	V	H	-	0	1	E	82.17	0.506472	B	5.11	0.031497	E	85.40	0.526381	B	0.00	0.000000	45.149000
17	17	L	H	-	0	0	E	92.03	0.464821	E	67.37	0.340270	E	98.31	0.496540	E	65.76	0.332138	45.149000
18	18	A	H	-	3	0	B	0.00	0.000000	B	0.00	0.000000	B	0.00	0.000000	B	0.00	0.000000	45.149000
19	19	M	H	-	2	0	E	43.04	0.204417	B	0.00	0.000000	E	37.86	0.179815	B	0.00	0.000000	45.149000
20	20	A	H	-	0	1	E	35.32	0.303436	B	0.84	0.007216	E	30.05	0.258162	B	0.00	0.000000	45.149000
21	21	T	H	-	2	0	B	13.99	0.094489	B	13.99	0.094489	B	7.08	0.047818	B	7.08	0.047818	45.149000
22	22	A	H	-	3	0	B	0.00	0.000000	B	0.00	0.000000	B	0.00	0.000000	B	0.00	0.000000	45.149000
23	23	T	H	-	1	1	E	57.05	0.385317	B	3.61	0.024382	E	53.42	0.360800	B	0.00	0.000000	45.149000
24	24	I	H	-	0	1	E	88.05	0.463543	B	12.01	0.063227	E	91.58	0.482127	B	3.73	0.019637	45.149000
25	25	F	H	-	3	0	E	62.36	0.279278	E	62.36	0.279278	E	66.27	0.296789	E	66.12	0.296117	45.149000
26	26	S	H	-	4	0	B	0.00	0.000000	B	0.00	0.000000	B	0.00	0.000000	B	0.00	0.000000	45.149000
27	27	G	H	-	0	0	E	27.20	0.324157	B	3.95	0.047074	E	26.02	0.310094	B	0.00	0.000000	45.149000
28	28	I	H	-	1	1	E	67.70	0.356410	B	11.57	0.060911	E	65.39	0.344248	B	2.84	0.014951	45.149000
29	29	G	H	-	3	0	B	0.00	0.000000	B	0.00	0.000000	B	0.00	0.000000	B	0.00	0.000000	45.149000
30	30	S	H	-	4	1	B	11.13	0.088558	B	0.00	0.000000	E	8.77	0.069780	B	0.00	0.000000	45.149000
31	31	A	H	-	0	2	E	68.62	0.589519	B	0.85	0.007302	E	73.62	0.632474	B	0.00	0.000000	45.149000
32	32	K	H	-	1	0	E	118.58	0.571497	E	80.36	0.387296	E	126.44	0.609379	E	58.65	0.282664	45.149000
33	33	G	H	-	2	0	B	0.83	0.009892	B	0.83	0.009892	B	0.00	0.000000	B	0.00	0.000000	45.149000
34	34	V	H	-	2	1	E	38.48	0.237179	B	1.13	0.006965	E	34.56	0.213018	B	0.00	0.000000	45.149000
35	35	G	H	-	0	0	E	30.69	0.365749	B	1.27	0.015135	E	28.96	0.345132	B	0.00	0.000000	45.149000
36	36	M	1	-	0	0	E	80.76	0.383567	E	80.76	0.383567	E	73.11	0.347233	E	73.05	0.346948	-1.000000
37	37	T	1	-	0	0	B	0.00	0.000000	B	0.00	0.000000	B	0.00	0.000000	B	0.00	0.000000	-1.000000
38	38	G	1	-	0	0	B	16.01	0.190800	B	0.00	0.000000	E	11.77	0.140269	B	0.00	0.000000	-1.000000
39	39	E	1	-	0	0	E	127.78	0.682731	E	60.03	0.320742	E	143.36	0.765976	E	55.94	0.298889	-1.000000
40	40	A	1	-	0	0	B	20.92	0.179725	B	20.92	0.179725	E	14.67	0.126031	E	14.67	0.126031	-1.000000
41	41	A	1	-	0	0	B	10.54	0.090550	B	0.00	0.000000	B	3.58	0.030756	B	0.00	0.000000	-1.000000
42	42	A	1	-	0	0	E	58.24	0.500344	B	0.17	0.001460	E	63.66	0.546907	B	0.00	0.000000	-1.000000
43	43	A	1	-	0	0	E	65.00	0.558419	E	63.55	0.545962	E	68.68	0.590034	E	60.92	0.523368	-1.000000
44	44	L	1	-	0	0	B	14.50	0.073236	B	14.50	0.073236	B	8.23	0.041568	B	8.23	0.041568	-1.000000
45	45	T	1	-	0	0	E	47.17	0.318587	B	1.53	0.010334	E	41.94	0.283264	B	0.00	0.000000	-1.000000
46	46	T	1	-	0	0	E	118.80	0.802377	B	25.57	0.172700	E	136.79	0.923882	E	17.45	0.117858	-1.000000
47	47	S	1	-	0	0	E	80.72	0.642266	E	69.60	0.553787	E	90.09	0.716820	E	74.34	0.591502	-1.000000
48	48	Q	1	-	0	0	E	50.56	0.267273	E	50.56	0.267273	E	47.47	0.250938	E	47.47	0.250938	-1.000000
49	49	P	1	-	0	0	E	77.35	0.534185	B	12.76	0.088122	E	86.31	0.596064	E	7.55	0.052141	-1.000000
50	50	E	1	-	0	0	E	124.34	0.664351	E	124.34	0.664351	E	138.21	0.738459	E	134.29	0.717514	-1.000000
51	51	K	1	-	0	0	B	20.46	0.098607	B	20.46	0.098607	E	14.22	0.068533	E	14.22	0.068533	-1.000000
52	52	F	1	-	0	0	E	118.09	0.528864	B	35.60	0.159434	E	123.93	0.555018	E	33.64	0.150656	-1.000000
53	53	G	1	-	0	0	E	37.56	0.447622	E	37.56	0.447622	E	35.58	0.424026	E	35.58	0.424026	-1.000000
54	54	Q	1	-	0	0	E	66.88	0.353544	E	66.88	0.353544	E	62.40	0.329862	E	62.40	0.329862	-1.000000
55	55	A	1	-	0	0	B	1.84	0.015808	B	0.37	0.003179	B	0.00	0.000000	B	0.00	0.000000	-1.000000
56	56	L	1	-	0	0	E	72.83	0.367847	B	36.91	0.186424	E	69.74	0.352240	E	35.31	0.178342	-1.000000
57	57	I	1	-	0	0	E	82.01	0.431745	E	82.01	0.431745	E	84.75	0.446170	E	84.75	0.446170	-1.000000
58	58	L	1	-	0	0	B	1.15	0.005808	B	1.15	0.005808	B	0.00	0.000000	B	0.00	0.000000	-1.000000
59	59	Q	1	-	0	0	E	40.67	0.214992	B	0.00	0.000000	E	39.83	0.210551	B	0.00	0.000000	-1.000000
60	60	L	1	-	0	0	E	108.46	0.547805	E	85.95	0.434113	E	107.42	0.542553	E	75.39	0.380777	-1.000000
61	61	L	H	-	0	0	B	35.24	0.177989	B	35.24	0.177989	E	26.69	0.134805	E	26.69	0.134805	285.842000
62	62	P	H	-	5	0	B	0.00	0.000000	B	0.00	0.000000	B	0.00	0.000000	B	0.00	0.000000	285.842000
63	63	G	H	-	2	0	E	19.33	0.230366	B	3.63	0.043261	E	12.58	0.149923	B	0.45	0.005363	285.842000
64	64	T	H	-	0	0	E	41.18	0.278130	E	41.18	0.278130	E	38.89	0.262664	E	38.89	0.262664	285.842000
65	65	Q	H	-	5	0	B	0.00	0.000000	B	0.00	0.000000	B	0.00	0.000000	B	0.00	0.000000	285.842000
66	66	G	H	-	2	0	B	16.44	0.195924	B	1.91	0.022762	E	12.47	0.148612	B	0.00	0.000000	285.842000
67	67	L	H	-	0	0	E	116.44	0.588111	E	79.90	0.403556	E	123.92	0.625890	E	78.89	0.398454	285.842000
68	68	Y	H	-	3	0	B	46.22	0.193957	B	46.22	0.193957	E	40.56	0.170206	E	40.56	0.170206	285.842000
69	69	G	H	-	3	0	B	0.00	0.000000	B	0.00	0.000000	B	0.00	0.000000	B	0.00	0.000000	285.842000
70	70	F	H	-	0	1	E	121.23	0.542926	B	41.07	0.183931	E	123.73	0.554122	E	35.57	0.159300	285.842000
71	71	V	H	-	0	0	E	69.12	0.426036	E	69.12	0.426036	E	63.20	0.389546	E	63.20	0.389546	285.842000
72	72	I	H	-	3	0	B	0.00	0.000000	B	0.00	0.000000	B	0.00	0.000000	B	0.00	0.000000	285.842000
73	73	A	H	-	2	1	B	5.54	0.047595	B	0.00	0.000000	B	1.41	0.012113	B	0.00	0.000000	285.842000
74	74	F	H	-	0	0	E	111.75	0.500470	E	88.87	0.398003	E	109.54	0.490573	E	88.20	0.395002	285.842000
75	75	L	H	-	1	0	B	24.59	0.124198	B	24.59	0.124198	E	17.38	0.087782	E	17.38	0.087782	285.842000
76	76	I	H	-	3	0	B	0.00	0.000000	B	0.00	0.000000	B	0.00	0.000000	B	0.00	0.000000	285.842000
77	77	F	H	-	0	0	E	110.70	0.495768	B	42.01	0.188141	E	123.26	0.552018	E	36.75	0.164584	285.842000
78	78	I	H	-	0	0	E	110.22	0.580258	E	110.22	0.580258	E	117.42	0.618163	E	117.42	0.618163	285.842000
79	79	N	2	-	0	0	E	61.33	0.363179	E	61.33	0.363179	E	54.23	0.321135	E	54.23	0.321135	-1.000000
80	80	L	2	-	0	0	E	49.50	0.250013	B	37.44	0.189100	E	44.79	0.226224	E	33.91	0.171271	-1.000000
81	81	G	2	-	0	0	E	32.10	0.382553	E	32.10	0.382553	E	30.14	0.359194	E	30.14	0.359194	-1.000000
82	82	S	2	-	0	0	E	103.59	0.824236	E	103.59	0.824236	E	117.21	0.932607	E	116.58	0.927594	-1.000000
83	83	D	2	-	0	0	E	129.29	0.832143	E	129.29	0.832143	E	147.97	0.952372	E	147.97	0.952372	-1.000000
84	84	M	2	-	0	0	B	5.86	0.027832	B	5.86	0.027832	B	0.42	0.001995	B	0.42	0.001995	-1.000000
85	85	S	2	-	0	0	E	47.65	0.379137	E	40.97	0.325987	E	45.62	0.362985	E	38.02	0.302514	-1.000000
86	86	V	2	-	0	0	B	16.27	0.100284	B	1.40	0.008629	B	7.00	0.043146	B	0.00	0.000000	-1.000000
87	87	V	2	-	0	0	E	106.21	0.654647	B	29.59	0.182384	E	116.79	0.719859	E	23.08	0.142258	-1.000000
88	88	Q	2	-	0	0	E	60.29	0.318708	E	60.29	0.318708	E	59.87	0.316488	E	59.87	0.316488	-1.000000
89	89	G	2	-	0	0	B	0.00	0.000000	B	0.00	0.000000	B	0.00	0.000000	B	0.00	0.000000	-1.000000
90	90	L	2	-	0	0	E	82.71	0.417748	B	27.72	0.140007	E	81.87	0.413506	E	17.91	0.090459	-1.000000
91	91	N	2	-	0	0	E	68.23	0.404039	B	7.09	0.041985	E	62.03	0.367324	B	2.71	0.016048	-1.000000
92	92	F	2	-	0	0	B	2.60	0.011644	B	2.60	0.011644	B	0.26	0.001164	B	0.26	0.001164	-1.000000
93	93	L	H	-	1	0	B	35.14	0.177484	B	35.14	0.177484	E	30.26	0.152836	E	30.26	0.152836	82.574000
94	94	G	H	-	0	1	E	31.58	0.376356	B	7.67	0.091407	E	26.38	0.314384	B	2.37	0.028245	82.574000
95	95	A	H	-	3	0	B	0.33	0.002835	B	0.00	0.000000	B	0.00	0.000000	B	0.00	0.000000	82.574000
96	96	S	H	-	2	0	B	0.00	0.000000	B	0.00	0.000000	B	0.00	0.000000	B	0.00	0.000000	82.574000
97	97	L	H	-	0	0	E	79.53	0.401687	B	34.18	0.172635	E	84.18	0.425173	E	27.98	0.141320	82.574000
98	98	P	H	-	3	1	E	30.68	0.211878	B	0.00	0.000000	E	26.77	0.184876	B	0.00	0.000000	82.574000
99	99	I	H	-	7	0	B	0.00	0.000000	B	0.00	0.000000	B	0.00	0.000000	B	0.00	0.000000	82.574000
100	100	A	H	-	3	0	B	0.00	0.000000	B	0.00	0.000000	B	0.00	0.000000	B	0.00	0.000000	82.574000
101	101	F	H	-	1	1	E	81.71	0.365937	E	55.22	0.247302	E	79.57	0.356353	E	51.68	0.231448	82.574000
102	102	T	H	-	2	0	E	45.97	0.310482	B	2.43	0.016412	E	44.40	0.299878	B	0.00	0.000000	82.574000
103	103	G	H	-	2	0	B	0.00	0.000000	B	0.00	0.000000	B	0.00	0.000000	B	0.00	0.000000	82.574000
104	104	L	H	-	3	0	B	26.01	0.131370	B	26.01	0.131370	E	21.55	0.108844	E	21.55	0.108844	82.574000
105	105	F	H	-	0	1	E	133.20	0.596534	E	65.37	0.292758	E	146.19	0.654709	E	62.61	0.280398	82.574000
106	106	S	H	-	2	1	B	7.90	0.062858	B	0.72	0.005729	B	3.52	0.028008	B	0.00	0.000000	82.574000
107	107	G	H	-	4	0	B	0.00	0.000000	B	0.00	0.000000	B	0.00	0.000000	B	0.00	0.000000	82.574000
108	108	I	H	-	1	0	E	49.13	0.258647	E	49.13	0.258647	E	33.86	0.178257	E	29.89	0.157357	82.574000
109	109	A	H	-	0	1	E	41.99	0.360739	B	7.40	0.063574	E	42.13	0.361942	B	0.00	0.000000	82.574000
110	110	Q	H	-	2	0	B	1.11	0.005868	B	1.11	0.005868	B	0.00	0.000000	B	0.00	0.000000	82.574000
111	111	G	1	-	0	0	B	0.00	0.000000	B	0.00	0.000000	B	0.00	0.000000	B	0.00	0.000000	-1.000000
112	112	K	1	-	0	0	E	115.41	0.556220	E	75.85	0.365560	E	126.06	0.607547	E	67.69	0.326233	-1.000000
113	113	V	1	-	0	0	E	44.09	0.271758	B	0.24	0.001479	E	41.95	0.258568	B	0.00	0.000000	-1.000000
114	114	A	1	-	0	0	B	0.00	0.000000	B	0.00	0.000000	B	0.00	0.000000	B	0.00	0.000000	-1.000000
115	115	A	1	-	0	0	B	14.56	0.125086	B	14.56	0.125086	E	11.23	0.096478	E	11.23	0.096478	-1.000000
116	116	A	1	-	0	0	E	59.01	0.506959	B	20.47	0.175859	E	58.55	0.503007	E	13.61	0.116924	-1.000000
117	117	G	1	-	0	0	B	2.11	0.025146	B	0.58	0.006912	B	0.00	0.000000	B	0.00	0.000000	-1.000000
118	118	I	1	-	0	0	B	1.45	0.007634	B	1.45	0.007634	B	0.00	0.000000	B	0.00	0.000000	-1.000000
119	119	Q	1	-	0	0	E	101.20	0.534969	E	87.38	0.461913	E	97.70	0.516467	E	81.11	0.428768	-1.000000
120	120	I	1	-	0	0	E	45.67	0.240432	B	0.00	0.000000	E	37.06	0.195104	B	0.00	0.000000	-1.000000
121	121	L	1	-	0	0	B	0.03	0.000152	B	0.03	0.000152	B	0.00	0.000000	B	0.00	0.000000	-1.000000
122	122	A	1	-	0	0	B	21.07	0.181014	B	21.07	0.181014	E	12.26	0.105326	E	12.26	0.105326	-1.000000
123	123	K	1	-	0	0	E	165.22	0.796279	E	147.00	0.708468	E	177.55	0.855704	E	156.37	0.753627	-1.000000
124	124	K	1	-	0	0	E	113.82	0.548557	E	57.98	0.279435	E	128.72	0.620367	E	63.70	0.307003	-1.000000
125	125	P	1	-	0	0	E	53.38	0.368646	E	53.38	0.368646	E	51.84	0.358011	E	51.84	0.358011	-1.000000
126	126	E	1	-	0	0	E	128.30	0.685510	E	128.30	0.685510	E	138.38	0.739367	E	138.38	0.739367	-1.000000
127	127	H	1	-	0	0	E	69.63	0.350763	E	45.43	0.228855	E	71.26	0.358974	E	43.33	0.218276	-1.000000
128	128	A	1	-	0	0	B	11.99	0.103007	B	11.99	0.103007	B	4.52	0.038832	B	4.52	0.038832	-1.000000
129	129	T	1	-	0	0	E	86.33	0.583074	E	86.33	0.583074	E	89.26	0.602864	E	89.26	0.602864	-1.000000
130	130	K	1	-	0	0	E	105.84	0.510097	B	40.70	0.196154	E	107.54	0.518290	E	37.22	0.179382	-1.000000
131	131	G	1	-	0	0	B	0.61	0.007270	B	0.30	0.003575	B	0.00	0.000000	B	0.00	0.000000	-1.000000
132	132	I	1	-	0	0	E	47.85	0.251908	E	47.85	0.251908	E	36.86	0.194051	E	36.86	0.194051	-1.000000
133	133	I	1	-	0	0	E	88.41	0.465438	E	52.75	0.277705	E	89.86	0.473072	E	51.05	0.268755	-1.000000
134	134	F	1	-	0	0	E	123.62	0.553630	B	0.04	0.000179	E	126.61	0.567020	B	0.00	0.000000	-1.000000
135	135	A	1	-	0	0	B	0.00	0.000000	B	0.00	0.000000	B	0.00	0.000000	B	0.00	0.000000	-1.000000
136	136	A	1	-	0	0	E	36.98	0.317698	E	36.98	0.317698	E	30.09	0.258505	E	30.09	0.258505	-1.000000
137	137	M	H	-	0	1	E	116.31	0.552410	E	49.70	0.236048	E	119.48	0.567466	E	43.20	0.205177	7.102000
138	138	V	H	-	2	0	B	27.21	0.167714	B	0.00	0.000000	E	20.95	0.129130	B	0.00	0.000000	7.102000
139	139	E	H	-	0	0	B	25.62	0.136888	B	25.62	0.136888	E	18.80	0.100449	E	18.80	0.100449	7.102000
140	140	T	H	-	0	0	E	57.84	0.390652	E	46.86	0.316493	E	54.16	0.365798	E	36.21	0.244563	7.102000
141	141	Y	H	-	1	1	E	123.65	0.518884	B	9.86	0.041376	E	132.66	0.556693	B	1.03	0.004322	7.102000
142	142	A	H	-	3	0	B	0.00	0.000000	B	0.00	0.000000	B	0.00	0.000000	B	0.00	0.000000	7.102000
143	143	I	H	-	0	0	E	76.83	0.404475	E	76.83	0.404475	E	77.67	0.408897	E	77.67	0.408897	7.102000
144	144	L	H	-	0	1	E	99.76	0.503864	B	21.53	0.108743	E	101.39	0.512097	E	14.47	0.073084	7.102000
145	145	G	H	-	3	0	B	3.78	0.045048	B	0.00	0.000000	B	0.82	0.009772	B	0.00	0.000000	7.102000
146	146	F	H	-	2	0	B	40.87	0.183036	B	40.87	0.183036	E	35.84	0.160509	E	35.84	0.160509	7.102000
147	147	V	H	-	0	0	E	67.96	0.418886	E	53.12	0.327416	E	64.50	0.397559	E	49.64	0.305966	7.102000
148	148	I	H	-	1	2	E	86.29	0.454277	B	0.00	0.000000	E	89.13	0.469229	B	0.00	0.000000	7.102000
149	149	S	H	-	4	0	B	0.00	0.000000	B	0.00	0.000000	B	0.00	0.000000	B	0.00	0.000000	7.102000
150	150	F	H	-	0	0	E	73.26	0.328094	E	73.26	0.328094	E	73.17	0.327690	E	73.17	0.327690	7.102000
151	151	L	H	-	0	0	E	104.99	0.530279	E	43.51	0.219759	E	105.88	0.534774	E	37.99	0.191878	7.102000
152	152	L	H	-	1	1	E	76.27	0.385221	B	2.99	0.015102	E	71.24	0.359816	B	0.00	0.000000	7.102000
153	153	V	H	-	3	0	B	2.50	0.015409	B	2.50	0.015409	B	0.36	0.002219	B	0.36	0.002219	7.102000
154	154	L	H	-	0	0	E	107.57	0.543310	E	107.57	0.543310	E	106.54	0.538108	E	106.15	0.536138	7.102000
155	155	N	2	-	0	0	E	123.06	0.728726	E	73.89	0.437556	E	136.71	0.809558	E	67.55	0.400012	-1.000000
156	156	A	2	-	0	0	E	30.95	0.265893	E	30.95	0.265893	E	26.19	0.225000	E	26.04	0.223711	-1.000000
