# Supplementary material for: Lipid exposure prediction enhances the inference of rotational angles of transmembrane helices
Source: BMC Bioinformatics. 2013 Oct 11;14:304. doi: 10.1186/1471-2105-14-304 (PMC3854514; doi:10.1186/1471-2105-14-304)
Supplement: Additional file 7: Dataset S3 — The representative 110 multi-spanning protein chains used in this work. [file 1471-2105-14-304-S7.zip › S_Dataset_3_experiment/TMexpoDataset/2c3eA.profile]

SeqIndex	PDBIndex	AA	Topo	MissingData	IntraChainCTNum	InterChainCTNum	Class14_Chain	ASA14_Chain	RSA14_Chain	Class14_Complete	ASA14_Complete	RSA14_Complete	Class20_Chain	ASA20_Chain	RSA20_Chain	Class20_Complete	ASA20_Complete	RSA20_Complete	RotationalAngleChain360MGC
1	1	S	2	A	0	0	E	130.35	1.000000	E	130.35	1.000000	E	156.42	1.000000	E	156.42	1.000000	-1.000000
2	2	D	2	-	0	0	E	143.74	0.925146	E	143.74	0.925146	E	166.40	1.000000	E	166.40	1.000000	-1.000000
3	3	Q	2	-	0	0	E	167.29	0.884337	E	167.29	0.884337	E	189.81	1.000000	E	189.81	1.000000	-1.000000
4	4	A	2	-	0	0	E	61.20	0.525773	E	61.20	0.525773	E	59.23	0.508849	E	59.23	0.508849	-1.000000
5	5	L	H	-	0	0	E	162.32	0.819839	E	162.32	0.819839	E	170.57	0.861508	E	170.57	0.861508	12.542000
6	6	S	H	-	0	0	E	79.77	0.634707	E	79.77	0.634707	E	75.11	0.597629	E	75.11	0.597629	12.542000
7	7	F	H	-	0	0	E	143.95	0.644677	E	143.95	0.644677	E	146.92	0.657978	E	146.92	0.657978	12.542000
8	8	L	H	-	0	0	E	113.06	0.571039	E	113.06	0.571039	E	108.03	0.545634	E	108.03	0.545634	12.542000
9	9	K	H	-	0	0	E	145.13	0.699455	E	145.13	0.699455	E	158.38	0.763314	E	158.38	0.763314	12.542000
10	10	D	H	-	0	0	E	90.74	0.584025	E	90.74	0.584025	E	98.91	0.636609	E	98.91	0.636609	12.542000
11	11	F	H	-	0	0	E	65.38	0.292803	E	65.38	0.292803	E	51.03	0.228537	E	51.03	0.228537	12.542000
12	12	L	H	-	0	0	E	86.04	0.434567	E	86.04	0.434567	E	87.46	0.441739	E	87.46	0.441739	12.542000
13	13	A	H	-	0	0	E	51.54	0.442784	E	51.54	0.442784	E	51.61	0.443385	E	51.61	0.443385	12.542000
14	14	G	H	-	0	0	E	30.91	0.368371	E	30.91	0.368371	E	31.01	0.369563	E	31.01	0.369563	12.542000
15	15	G	H	-	1	0	B	0.05	0.000596	B	0.05	0.000596	B	0.00	0.000000	B	0.00	0.000000	12.542000
16	16	V	H	-	0	0	E	73.23	0.451368	E	73.23	0.451368	E	74.24	0.457594	E	74.24	0.457594	12.542000
17	17	A	H	-	1	0	B	17.01	0.146134	B	17.01	0.146134	E	13.34	0.114605	E	13.34	0.114605	12.542000
18	18	A	H	-	1	0	B	17.38	0.149313	B	17.38	0.149313	E	10.70	0.091924	E	10.70	0.091924	12.542000
19	19	A	H	-	0	0	E	24.51	0.210567	E	24.51	0.210567	E	19.76	0.169759	E	19.76	0.169759	12.542000
20	20	I	H	-	1	0	E	71.99	0.378994	E	71.99	0.378994	E	73.04	0.384522	E	73.04	0.384522	12.542000
21	21	S	H	-	3	0	B	10.55	0.083943	B	10.55	0.083943	B	4.03	0.032066	B	4.03	0.032066	12.542000
22	22	K	H	-	1	0	E	64.91	0.312834	E	64.91	0.312834	E	50.97	0.245650	E	50.97	0.245650	12.542000
23	23	T	H	-	1	0	E	49.30	0.332973	E	49.30	0.332973	E	51.98	0.351074	E	51.98	0.351074	12.542000
24	24	A	H	-	1	0	E	51.13	0.439261	E	51.13	0.439261	E	49.77	0.427577	E	49.77	0.427577	12.542000
25	25	V	H	-	2	0	B	16.88	0.104043	B	16.88	0.104043	E	10.65	0.065643	E	10.65	0.065643	12.542000
26	26	A	H	-	1	0	B	0.00	0.000000	B	0.00	0.000000	B	0.00	0.000000	B	0.00	0.000000	12.542000
27	27	P	H	-	0	0	E	29.50	0.203729	E	29.50	0.203729	E	23.31	0.160981	E	23.31	0.160981	12.542000
28	28	I	H	-	1	0	B	33.04	0.173941	B	33.04	0.173941	E	23.73	0.124928	E	23.73	0.124928	12.542000
29	29	E	H	-	1	0	B	26.11	0.139506	B	26.11	0.139506	E	12.48	0.066681	E	12.48	0.066681	12.542000
30	30	R	H	-	0	0	B	0.00	0.000000	B	0.00	0.000000	B	0.00	0.000000	B	0.00	0.000000	12.542000
31	31	V	1	-	0	0	B	0.02	0.000123	B	0.02	0.000123	B	0.00	0.000000	B	0.00	0.000000	-1.000000
32	32	K	1	-	0	0	B	9.63	0.046412	B	9.63	0.046412	B	1.92	0.009253	B	1.92	0.009253	-1.000000
33	33	L	1	-	0	0	B	3.19	0.016112	B	3.19	0.016112	B	0.00	0.000000	B	0.00	0.000000	-1.000000
34	34	L	1	-	0	0	B	0.85	0.004293	B	0.85	0.004293	B	0.00	0.000000	B	0.00	0.000000	-1.000000
35	35	L	1	-	0	0	B	23.07	0.116521	B	23.07	0.116521	E	14.91	0.075307	E	14.91	0.075307	-1.000000
36	36	Q	1	-	0	0	B	0.00	0.000000	B	0.00	0.000000	B	0.00	0.000000	B	0.00	0.000000	-1.000000
37	37	V	1	-	0	0	B	0.45	0.002774	B	0.45	0.002774	B	0.00	0.000000	B	0.00	0.000000	-1.000000
38	38	Q	1	-	0	0	B	13.93	0.073637	B	13.93	0.073637	B	5.71	0.030184	B	5.71	0.030184	-1.000000
39	39	H	1	-	0	0	E	58.15	0.292932	E	58.15	0.292932	E	50.96	0.256713	E	50.96	0.256713	-1.000000
40	40	A	1	-	0	0	B	0.88	0.007560	B	0.88	0.007560	B	0.00	0.000000	B	0.00	0.000000	-1.000000
41	41	S	1	-	0	0	B	23.21	0.184675	B	23.21	0.184675	E	11.03	0.087763	E	11.03	0.087763	-1.000000
42	42	K	1	-	0	0	E	143.76	0.692853	E	143.76	0.692853	E	148.22	0.714348	E	148.22	0.714348	-1.000000
43	43	Q	1	-	0	0	E	46.42	0.245388	E	46.42	0.245388	E	34.78	0.183856	E	34.78	0.183856	-1.000000
44	44	I	1	-	0	0	B	5.67	0.029850	B	5.67	0.029850	B	2.30	0.012108	B	2.30	0.012108	-1.000000
45	45	S	1	-	0	0	E	48.45	0.385503	E	48.45	0.385503	E	51.09	0.406509	E	51.09	0.406509	-1.000000
46	46	A	1	-	0	0	E	81.05	0.696306	E	81.05	0.696306	E	88.57	0.760911	E	88.57	0.760911	-1.000000
47	47	E	1	-	0	0	E	148.60	0.793973	E	148.60	0.793973	E	173.04	0.924557	E	173.04	0.924557	-1.000000
48	48	K	1	-	0	0	E	69.38	0.334378	E	69.38	0.334378	E	56.57	0.272640	E	56.57	0.272640	-1.000000
49	49	Q	1	-	0	0	E	58.85	0.311096	E	58.85	0.311096	E	42.59	0.225141	E	42.59	0.225141	-1.000000
50	50	Y	1	-	0	0	B	12.43	0.052161	B	12.43	0.052161	B	11.10	0.046580	B	11.10	0.046580	-1.000000
51	51	K	1	-	0	0	E	179.98	0.867415	E	179.98	0.867415	E	214.65	1.000000	E	214.65	1.000000	-1.000000
52	52	G	1	-	0	0	E	21.15	0.252056	E	21.15	0.252056	E	20.16	0.240257	E	20.16	0.240257	-1.000000
53	53	I	1	-	0	0	E	44.45	0.234009	E	44.45	0.234009	E	32.92	0.173309	E	32.92	0.173309	-1.000000
54	54	I	1	-	0	0	E	135.42	0.712924	E	135.42	0.712924	E	153.90	0.810213	E	153.90	0.810213	-1.000000
55	55	D	1	-	0	0	B	28.54	0.183691	B	28.54	0.183691	E	19.08	0.122804	E	19.08	0.122804	-1.000000
56	56	C	1	-	0	0	B	0.00	0.000000	B	0.00	0.000000	B	0.00	0.000000	B	0.00	0.000000	-1.000000
57	57	V	1	-	0	0	E	52.64	0.324458	E	52.64	0.324458	E	48.17	0.296906	E	48.17	0.296906	-1.000000
58	58	V	1	-	0	0	E	101.47	0.625431	E	101.47	0.625431	E	107.55	0.662907	E	107.55	0.662907	-1.000000
59	59	R	1	-	0	0	E	62.37	0.250221	E	62.37	0.250221	E	52.42	0.210302	E	52.42	0.210302	-1.000000
60	60	I	1	-	0	0	B	0.00	0.000000	B	0.00	0.000000	B	0.00	0.000000	B	0.00	0.000000	-1.000000
61	61	P	1	-	0	0	E	42.92	0.296409	E	42.92	0.296409	E	40.95	0.282804	E	40.95	0.282804	-1.000000
62	62	K	1	-	0	0	E	184.92	0.891224	E	184.92	0.891224	E	203.78	0.982120	E	203.78	0.982120	-1.000000
63	63	E	1	-	0	0	B	29.01	0.155001	B	29.01	0.155001	E	14.22	0.075978	E	14.22	0.075978	-1.000000
64	64	Q	1	-	0	0	B	23.35	0.123434	B	23.35	0.123434	E	20.32	0.107417	E	20.32	0.107417	-1.000000
65	65	G	1	-	0	0	E	27.25	0.324753	E	27.25	0.324753	E	27.68	0.329877	E	27.68	0.329877	-1.000000
66	66	F	1	-	0	0	E	123.35	0.552421	E	123.35	0.552421	E	137.38	0.615254	E	137.38	0.615254	-1.000000
67	67	L	1	-	0	0	E	141.59	0.715137	E	141.59	0.715137	E	160.23	0.809283	E	160.23	0.809283	-1.000000
68	68	S	1	-	0	0	B	4.88	0.038829	B	4.88	0.038829	B	0.71	0.005649	B	0.71	0.005649	-1.000000
69	69	F	1	-	0	0	B	16.94	0.075865	B	16.94	0.075865	B	10.12	0.045322	B	10.12	0.045322	-1.000000
70	70	W	1	-	0	0	E	84.39	0.317949	E	84.39	0.317949	E	76.54	0.288373	E	76.54	0.288373	-1.000000
71	71	R	1	-	0	0	B	31.25	0.125371	B	31.25	0.125371	E	25.03	0.100417	E	25.03	0.100417	-1.000000
72	72	G	1	-	0	0	B	8.99	0.107139	B	8.99	0.107139	E	5.77	0.068764	E	5.77	0.068764	-1.000000
73	73	N	H	-	2	0	B	11.13	0.065909	B	11.13	0.065909	B	7.45	0.044117	B	7.45	0.044117	207.183000
74	74	L	H	-	0	0	E	95.27	0.481186	E	95.27	0.481186	E	100.22	0.506187	E	100.22	0.506187	207.183000
75	75	A	H	-	2	0	B	2.18	0.018729	B	2.18	0.018729	B	0.00	0.000000	B	0.00	0.000000	207.183000
76	76	N	H	-	1	0	B	9.15	0.054184	B	9.15	0.054184	B	0.98	0.005803	B	0.98	0.005803	207.183000
77	77	V	H	-	0	0	E	41.50	0.255794	E	41.50	0.255794	E	39.30	0.242234	E	39.30	0.242234	207.183000
78	78	I	H	-	0	0	E	63.09	0.332140	E	63.09	0.332140	E	64.69	0.340563	E	64.69	0.340563	207.183000
79	79	R	H	-	2	0	E	73.02	0.292947	E	73.02	0.292947	E	63.68	0.255476	E	63.68	0.255476	207.183000
80	80	Y	H	-	2	0	B	36.39	0.152707	B	36.39	0.152707	E	23.23	0.097482	E	23.23	0.097482	207.183000
81	81	F	H	-	0	0	E	66.64	0.298446	E	66.64	0.298446	E	61.04	0.273366	E	61.04	0.273366	207.183000
82	82	P	H	-	0	0	E	50.63	0.349655	E	50.63	0.349655	E	48.72	0.336464	E	48.72	0.336464	207.183000
83	83	T	H	-	1	0	B	20.61	0.139200	B	20.61	0.139200	E	14.54	0.098203	E	14.54	0.098203	207.183000
84	84	Q	H	-	0	0	E	62.78	0.331871	E	62.78	0.331871	E	62.39	0.329809	E	62.39	0.329809	207.183000
85	85	A	H	-	0	0	E	56.27	0.483419	E	56.27	0.483419	E	54.77	0.470533	E	54.77	0.470533	207.183000
86	86	L	H	-	0	0	B	34.31	0.173292	B	34.31	0.173292	E	24.48	0.123643	E	24.48	0.123643	207.183000
87	87	N	H	-	0	0	E	37.52	0.222183	E	37.52	0.222183	E	21.21	0.125600	E	21.21	0.125600	207.183000
88	88	F	H	-	0	0	E	166.49	0.745622	E	166.49	0.745622	E	167.28	0.749160	E	167.28	0.749160	207.183000
89	89	A	H	-	0	0	E	46.82	0.402234	E	46.82	0.402234	E	40.40	0.347079	E	40.40	0.347079	207.183000
90	90	F	H	-	0	0	E	78.99	0.353755	E	78.99	0.353755	E	76.12	0.340902	E	76.12	0.340902	207.183000
91	91	K	H	-	0	0	E	99.82	0.481083	E	99.82	0.481083	E	90.12	0.434334	E	90.12	0.434334	207.183000
92	92	D	H	-	0	0	E	83.85	0.539679	E	83.85	0.539679	E	81.19	0.522559	E	81.19	0.522559	207.183000
93	93	K	H	-	0	0	E	110.31	0.531640	E	110.31	0.531640	E	117.52	0.566389	E	117.52	0.566389	207.183000
94	94	Y	H	-	3	0	B	40.26	0.168947	B	40.26	0.168947	E	39.31	0.164960	E	39.31	0.164960	207.183000
95	95	K	H	-	1	0	E	90.73	0.437274	E	90.73	0.437274	E	82.80	0.399055	E	82.80	0.399055	207.183000
96	96	Q	H	-	0	0	E	97.39	0.514828	E	97.39	0.514828	E	101.47	0.536396	E	101.47	0.536396	207.183000
97	97	I	H	-	0	0	E	115.05	0.605686	E	115.05	0.605686	E	120.18	0.632693	E	120.18	0.632693	207.183000
98	98	F	H	-	3	0	E	60.34	0.270232	E	60.34	0.270232	E	61.47	0.275292	E	61.47	0.275292	207.183000
99	99	L	H	-	2	0	B	23.88	0.120612	B	23.88	0.120612	E	14.78	0.074650	E	14.78	0.074650	207.183000
100	100	G	H	-	0	0	E	41.88	0.499106	E	41.88	0.499106	E	37.89	0.451555	E	37.89	0.451555	207.183000
101	101	G	2	-	0	0	E	88.07	1.000000	E	88.07	1.000000	E	103.54	1.000000	E	103.54	1.000000	-1.000000
102	102	V	2	-	0	0	B	21.32	0.131410	B	21.32	0.131410	E	17.38	0.107125	E	17.38	0.107125	-1.000000
103	103	D	2	-	0	0	E	75.94	0.488769	E	75.94	0.488769	E	78.93	0.508013	E	78.93	0.508013	-1.000000
104	104	R	2	-	0	0	E	124.08	0.497793	E	124.08	0.497793	E	89.32	0.358341	E	89.32	0.358341	-1.000000
105	105	H	2	-	0	0	E	172.77	0.870334	E	172.77	0.870334	E	192.60	0.970228	E	192.60	0.970228	-1.000000
106	106	K	2	-	0	0	E	169.25	0.815702	E	169.25	0.815702	E	193.12	0.930744	E	193.12	0.930744	-1.000000
107	107	Q	2	-	0	0	E	80.31	0.424539	E	80.31	0.424539	E	83.85	0.443252	E	83.85	0.443252	-1.000000
108	108	F	2	-	0	0	E	89.88	0.402526	E	89.88	0.402526	E	68.65	0.307448	E	68.65	0.307448	-1.000000
109	109	W	H	-	0	0	E	186.27	0.701793	E	186.27	0.701793	E	211.81	0.798018	E	211.81	0.798018	117.206000
110	110	R	H	-	0	0	E	107.30	0.430474	E	107.30	0.430474	E	108.35	0.434687	E	108.35	0.434687	117.206000
111	111	Y	H	-	0	0	E	48.89	0.205162	E	48.89	0.205162	E	42.89	0.179983	E	42.89	0.179983	117.206000
112	112	F	H	-	0	0	B	40.68	0.182185	B	40.68	0.182185	E	24.36	0.109096	E	24.36	0.109096	117.206000
113	113	A	H	-	0	0	E	54.85	0.471220	E	54.85	0.471220	E	55.60	0.477663	E	55.60	0.477663	117.206000
114	114	G	H	-	2	0	B	5.36	0.063878	B	5.36	0.063878	B	3.03	0.036110	B	3.03	0.036110	117.206000
115	115	N	H	-	1	0	B	11.94	0.070705	B	11.94	0.070705	B	2.91	0.017232	B	2.91	0.017232	117.206000
116	116	L	H	-	1	0	B	33.71	0.170261	B	33.71	0.170261	E	30.71	0.155109	E	30.71	0.155109	117.206000
117	117	A	H	-	1	0	E	39.01	0.335137	E	39.01	0.335137	E	35.78	0.307388	E	35.78	0.307388	117.206000
118	118	S	H	-	3	0	B	7.16	0.056970	B	7.16	0.056970	B	0.00	0.000000	B	0.00	0.000000	117.206000
119	119	G	H	-	0	0	B	12.80	0.152544	B	12.80	0.152544	B	3.86	0.046002	B	3.86	0.046002	117.206000
120	120	G	H	-	0	0	B	8.65	0.103087	B	8.65	0.103087	B	3.52	0.041950	B	3.52	0.041950	117.206000
121	121	A	H	-	1	0	E	25.92	0.222680	E	25.92	0.222680	E	22.70	0.195017	E	22.70	0.195017	117.206000
122	122	A	H	-	1	0	B	14.38	0.123540	B	14.38	0.123540	B	2.43	0.020876	B	2.43	0.020876	117.206000
123	123	G	H	-	0	0	B	13.88	0.165415	B	13.88	0.165415	E	11.71	0.139554	E	11.71	0.139554	117.206000
124	124	A	H	-	1	0	E	28.13	0.241667	E	28.13	0.241667	E	26.87	0.230842	E	26.87	0.230842	117.206000
125	125	T	H	-	0	0	B	22.96	0.155072	B	22.96	0.155072	E	15.40	0.104012	E	15.40	0.104012	117.206000
126	126	S	H	-	0	0	B	15.45	0.122931	B	15.45	0.122931	E	8.05	0.064052	E	8.05	0.064052	117.206000
127	127	L	H	-	0	0	B	16.48	0.083237	B	16.48	0.083237	B	6.72	0.033941	B	6.72	0.033941	117.206000
128	128	C	H	-	0	0	E	62.94	0.444869	E	62.94	0.444869	E	66.36	0.469042	E	66.36	0.469042	117.206000
129	129	F	H	-	0	0	E	133.21	0.596578	E	133.21	0.596578	E	138.67	0.621031	E	138.67	0.621031	117.206000
130	130	V	H	-	2	0	B	6.71	0.041358	B	6.71	0.041358	B	0.94	0.005794	B	0.94	0.005794	117.206000
131	131	Y	H	-	1	0	B	0.00	0.000000	B	0.00	0.000000	B	0.00	0.000000	B	0.00	0.000000	117.206000
132	132	P	H	-	0	0	B	17.80	0.122928	B	17.80	0.122928	E	11.79	0.081423	E	11.79	0.081423	117.206000
133	133	L	H	-	2	0	B	24.21	0.122279	B	24.21	0.122279	E	18.14	0.091621	E	18.14	0.091621	117.206000
134	134	D	H	-	0	0	B	17.70	0.113922	B	17.70	0.113922	B	2.14	0.013774	B	2.14	0.013774	117.206000
135	135	F	H	-	0	0	B	0.20	0.000896	B	0.20	0.000896	B	0.00	0.000000	B	0.00	0.000000	117.206000
136	136	A	H	-	0	0	B	0.00	0.000000	B	0.00	0.000000	B	0.00	0.000000	B	0.00	0.000000	117.206000
137	137	R	H	-	1	0	B	10.29	0.041282	B	10.29	0.041282	B	1.38	0.005536	B	1.38	0.005536	117.206000
138	138	T	H	-	1	0	B	0.26	0.001756	B	0.26	0.001756	B	0.00	0.000000	B	0.00	0.000000	117.206000
139	139	R	1	-	0	0	B	1.70	0.006820	B	1.70	0.006820	B	0.13	0.000522	B	0.13	0.000522	-1.000000
140	140	L	1	-	0	0	B	8.16	0.041214	B	8.16	0.041214	B	2.37	0.011970	B	2.37	0.011970	-1.000000
141	141	A	1	-	0	0	B	0.00	0.000000	B	0.00	0.000000	B	0.00	0.000000	B	0.00	0.000000	-1.000000
142	142	A	1	-	0	0	B	3.79	0.032560	B	3.79	0.032560	B	0.00	0.000000	B	0.00	0.000000	-1.000000
143	143	D	1	-	0	0	B	0.00	0.000000	B	0.00	0.000000	B	0.00	0.000000	B	0.00	0.000000	-1.000000
144	144	V	1	-	0	0	B	8.97	0.055288	B	8.97	0.055288	B	1.53	0.009430	B	1.53	0.009430	-1.000000
145	145	G	1	-	0	0	B	5.33	0.063520	B	5.33	0.063520	B	2.35	0.028006	B	2.35	0.028006	-1.000000
146	146	K	1	-	0	0	E	120.93	0.582823	E	120.93	0.582823	E	107.66	0.518868	E	107.66	0.518868	-1.000000
147	147	G	1	-	0	0	E	31.96	0.380884	E	31.96	0.380884	E	35.64	0.424741	E	35.64	0.424741	-1.000000
148	148	A	1	-	0	0	E	88.28	0.758419	E	88.28	0.758419	E	91.39	0.785137	E	91.39	0.785137	-1.000000
149	149	A	1	-	0	0	E	95.92	0.824055	E	95.92	0.824055	E	112.91	0.970017	E	112.91	0.970017	-1.000000
150	150	Q	1	-	0	0	E	107.16	0.566475	E	107.16	0.566475	E	114.39	0.604694	E	114.39	0.604694	-1.000000
151	151	R	1	-	0	0	E	54.25	0.217644	E	54.25	0.217644	E	41.70	0.167295	E	41.70	0.167295	-1.000000
152	152	E	1	-	0	0	E	38.61	0.206294	E	38.61	0.206294	E	22.72	0.121393	E	22.72	0.121393	-1.000000
153	153	F	1	-	0	0	B	7.27	0.032559	B	7.27	0.032559	B	2.38	0.010659	B	2.38	0.010659	-1.000000
154	154	T	1	-	0	0	E	102.62	0.693097	E	102.62	0.693097	E	106.48	0.719168	E	106.48	0.719168	-1.000000
155	155	G	1	-	0	0	E	20.88	0.248838	E	20.88	0.248838	E	19.75	0.235371	E	19.75	0.235371	-1.000000
156	156	L	1	-	0	0	B	16.14	0.081519	B	16.14	0.081519	B	6.91	0.034901	B	6.91	0.034901	-1.000000
157	157	G	1	-	0	0	E	45.48	0.542009	E	45.48	0.542009	E	48.49	0.577881	E	48.49	0.577881	-1.000000
158	158	N	1	-	0	0	E	47.32	0.280216	E	47.32	0.280216	E	45.16	0.267425	E	45.16	0.267425	-1.000000
159	159	C	1	-	0	0	B	0.00	0.000000	B	0.00	0.000000	B	0.00	0.000000	B	0.00	0.000000	-1.000000
160	160	I	1	-	0	0	E	50.89	0.267913	E	50.89	0.267913	E	47.50	0.250066	E	47.50	0.250066	-1.000000
161	161	T	1	-	0	0	E	82.18	0.555045	E	82.18	0.555045	E	86.54	0.584493	E	86.54	0.584493	-1.000000
162	162	K	1	-	0	0	E	95.44	0.459974	E	95.44	0.459974	E	93.23	0.449323	E	93.23	0.449323	-1.000000
163	163	I	1	-	0	0	B	4.30	0.022638	B	4.30	0.022638	B	0.52	0.002738	B	0.52	0.002738	-1.000000
164	164	F	1	-	0	0	E	103.32	0.462717	E	103.32	0.462717	E	110.41	0.494469	E	110.41	0.494469	-1.000000
165	165	K	1	-	0	0	E	175.05	0.843655	E	175.05	0.843655	E	201.27	0.970023	E	201.27	0.970023	-1.000000
166	166	S	1	-	0	0	E	51.76	0.411840	E	51.76	0.411840	E	42.17	0.335535	E	42.17	0.335535	-1.000000
167	167	D	1	-	0	0	E	54.34	0.349746	E	54.34	0.349746	E	47.95	0.308618	E	47.95	0.308618	-1.000000
168	168	G	1	-	0	0	E	24.94	0.297223	E	24.94	0.297223	E	27.21	0.324276	E	27.21	0.324276	-1.000000
169	169	L	1	-	0	0	E	109.32	0.552149	E	109.32	0.552149	E	120.99	0.611091	E	120.99	0.611091	-1.000000
170	170	R	1	A	0	0	E	79.84	0.320308	E	79.84	0.320308	E	87.67	0.351721	E	87.67	0.351721	-1.000000
171	171	G	1	-	0	0	B	1.48	0.017638	B	1.48	0.017638	B	0.05	0.000596	B	0.05	0.000596	-1.000000
172	172	L	1	-	0	0	B	6.02	0.030406	B	6.02	0.030406	B	2.15	0.010859	B	2.15	0.010859	-1.000000
173	173	Y	H	-	1	0	E	52.61	0.220772	E	52.61	0.220772	E	40.86	0.171465	E	40.86	0.171465	183.375000
174	174	Q	H	-	0	0	E	50.14	0.265053	E	50.14	0.265053	E	38.22	0.202040	E	38.22	0.202040	183.375000
175	175	G	H	-	1	0	B	9.87	0.117626	B	9.87	0.117626	E	5.07	0.060422	E	5.07	0.060422	183.375000
176	176	F	H	-	0	0	E	55.96	0.250616	E	55.96	0.250616	E	48.66	0.217923	E	48.66	0.217923	183.375000
177	177	N	H	-	0	0	E	93.90	0.556049	E	93.90	0.556049	E	98.85	0.585362	E	98.85	0.585362	183.375000
178	178	V	H	-	3	0	B	0.09	0.000555	B	0.09	0.000555	B	0.00	0.000000	B	0.00	0.000000	183.375000
179	179	S	H	-	1	0	B	9.58	0.076225	B	9.58	0.076225	B	2.77	0.022040	B	2.77	0.022040	183.375000
180	180	V	H	-	1	0	B	32.11	0.197917	B	32.11	0.197917	E	24.51	0.151072	E	24.51	0.151072	183.375000
181	181	Q	H	-	1	0	E	74.80	0.395412	E	74.80	0.395412	E	73.95	0.390918	E	73.95	0.390918	183.375000
182	182	G	H	-	2	0	B	9.10	0.108450	B	9.10	0.108450	B	4.00	0.047670	B	4.00	0.047670	183.375000
183	183	I	H	-	0	0	E	57.86	0.304606	E	57.86	0.304606	E	47.43	0.249697	E	47.43	0.249697	183.375000
184	184	I	H	-	1	0	E	60.10	0.316399	E	60.10	0.316399	E	54.96	0.289339	E	54.96	0.289339	183.375000
185	185	I	H	-	2	0	E	59.53	0.313398	E	59.53	0.313398	E	57.14	0.300816	E	57.14	0.300816	183.375000
186	186	Y	H	-	2	0	E	82.35	0.345573	E	82.35	0.345573	E	75.59	0.317205	E	75.59	0.317205	183.375000
187	187	R	H	-	0	0	E	59.56	0.238947	E	59.56	0.238947	E	36.86	0.147878	E	36.86	0.147878	183.375000
188	188	A	H	-	0	0	E	26.79	0.230155	E	26.79	0.230155	E	21.94	0.188488	E	21.94	0.188488	183.375000
189	189	A	H	-	1	0	B	13.30	0.114261	B	13.30	0.114261	E	9.44	0.081100	E	9.44	0.081100	183.375000
190	190	Y	H	-	1	0	E	56.61	0.237558	E	56.61	0.237558	E	49.37	0.207176	E	49.37	0.207176	183.375000
191	191	F	H	-	0	0	E	49.05	0.219669	E	49.05	0.219669	E	33.59	0.150432	E	33.59	0.150432	183.375000
192	192	G	H	-	0	0	E	23.12	0.275533	E	23.12	0.275533	E	18.06	0.215231	E	18.06	0.215231	183.375000
193	193	V	H	-	2	0	E	43.81	0.270032	E	43.81	0.270032	E	38.11	0.234899	E	38.11	0.234899	183.375000
194	194	Y	H	-	1	0	E	86.56	0.363240	E	86.56	0.363240	E	62.96	0.264205	E	62.96	0.264205	183.375000
195	195	D	H	-	0	0	E	51.04	0.328506	E	51.04	0.328506	E	26.00	0.167342	E	26.00	0.167342	183.375000
196	196	T	H	-	0	0	E	104.88	0.708361	E	104.88	0.708361	E	113.59	0.767189	E	113.59	0.767189	183.375000
197	197	A	H	-	0	0	B	19.12	0.164261	B	19.12	0.164261	E	10.65	0.091495	E	10.65	0.091495	183.375000
198	198	K	H	-	0	0	E	111.18	0.535833	E	111.18	0.535833	E	90.93	0.438238	E	90.93	0.438238	183.375000
199	199	G	H	-	0	0	E	66.69	0.794780	E	66.69	0.794780	E	78.76	0.938625	E	78.76	0.938625	183.375000
200	200	M	H	-	0	0	E	157.78	0.749371	E	157.78	0.749371	E	180.86	0.858988	E	180.86	0.858988	183.375000
201	201	L	H	-	0	0	E	77.90	0.393454	E	77.90	0.393454	E	57.74	0.291631	E	57.74	0.291631	183.375000
202	202	P	H	-	0	0	E	72.67	0.501865	E	72.67	0.501865	E	69.57	0.480456	E	69.57	0.480456	183.375000
203	203	D	H	-	0	0	E	106.66	0.686490	E	106.66	0.686490	E	109.94	0.707601	E	109.94	0.707601	183.375000
204	204	P	2	-	0	0	E	91.22	0.629972	E	91.22	0.629972	E	104.41	0.721064	E	104.41	0.721064	-1.000000
205	205	K	2	A	0	0	E	90.41	0.435732	E	90.41	0.435732	E	96.80	0.466529	E	96.80	0.466529	-1.000000
206	206	N	2	-	0	0	E	103.40	0.612305	E	103.40	0.612305	E	120.57	0.713981	E	120.57	0.713981	-1.000000
207	207	V	H	A	0	0	E	36.75	0.226516	E	36.75	0.226516	E	21.88	0.134862	E	21.88	0.134862	298.852000
208	208	H	H	-	0	0	E	113.00	0.569241	E	113.00	0.569241	E	123.60	0.622639	E	123.60	0.622639	298.852000
209	209	I	H	-	0	0	E	126.21	0.664438	E	126.21	0.664438	E	141.66	0.745775	E	141.66	0.745775	298.852000
210	210	I	H	-	0	0	E	100.93	0.531350	E	100.93	0.531350	E	107.04	0.563517	E	107.04	0.563517	298.852000
211	211	V	H	-	0	0	E	81.41	0.501787	E	81.41	0.501787	E	79.57	0.490446	E	79.57	0.490446	298.852000
212	212	S	H	-	0	0	E	50.67	0.403167	E	50.67	0.403167	E	43.36	0.345003	E	43.36	0.345003	298.852000
213	213	W	H	-	0	0	E	80.25	0.302351	E	80.25	0.302351	E	67.64	0.254841	E	67.64	0.254841	298.852000
214	214	M	H	-	0	0	E	117.89	0.559915	E	117.89	0.559915	E	123.03	0.584327	E	123.03	0.584327	298.852000
215	215	I	H	-	0	0	E	55.53	0.292340	E	55.53	0.292340	E	36.38	0.191524	E	36.38	0.191524	298.852000
216	216	A	H	-	0	0	E	25.39	0.218127	E	25.39	0.218127	E	21.60	0.185567	E	21.60	0.185567	298.852000
217	217	Q	H	-	2	0	B	19.27	0.101866	B	19.27	0.101866	E	13.80	0.072950	E	13.80	0.072950	298.852000
218	218	T	H	-	0	0	E	62.22	0.420235	E	62.22	0.420235	E	57.72	0.389842	E	57.72	0.389842	298.852000
219	219	V	H	-	2	0	B	2.25	0.013868	B	2.25	0.013868	B	0.00	0.000000	B	0.00	0.000000	298.852000
220	220	T	H	-	0	0	E	45.25	0.305619	E	45.25	0.305619	E	26.92	0.181818	E	26.92	0.181818	298.852000
221	221	A	H	-	1	0	B	19.03	0.163488	B	19.03	0.163488	E	6.61	0.056787	E	6.61	0.056787	298.852000
222	222	V	H	-	1	0	E	53.88	0.332101	E	53.88	0.332101	E	52.66	0.324581	E	52.66	0.324581	298.852000
223	223	A	H	-	3	0	B	0.00	0.000000	B	0.00	0.000000	B	0.00	0.000000	B	0.00	0.000000	298.852000
224	224	G	H	-	0	0	B	15.60	0.185913	B	15.60	0.185913	E	5.42	0.064593	E	5.42	0.064593	298.852000
225	225	L	H	-	0	0	E	63.01	0.318248	E	63.01	0.318248	E	56.49	0.285317	E	56.49	0.285317	298.852000
226	226	V	H	-	0	0	E	75.84	0.467456	E	75.84	0.467456	E	75.11	0.462956	E	75.11	0.462956	298.852000
227	227	S	H	-	3	0	B	10.61	0.084421	B	10.61	0.084421	B	4.92	0.039147	B	4.92	0.039147	298.852000
228	228	Y	H	-	1	0	B	3.34	0.014016	B	3.34	0.014016	B	0.10	0.000420	B	0.10	0.000420	298.852000
229	229	P	H	-	0	0	B	18.58	0.128315	B	18.58	0.128315	E	14.54	0.100414	E	14.54	0.100414	298.852000
230	230	F	H	-	4	0	B	41.25	0.184737	B	41.25	0.184737	E	38.56	0.172690	E	38.56	0.172690	298.852000
231	231	D	H	-	0	0	E	31.36	0.201841	E	31.36	0.201841	E	22.73	0.146296	E	22.73	0.146296	298.852000
232	232	T	H	-	0	0	B	0.00	0.000000	B	0.00	0.000000	B	0.00	0.000000	B	0.00	0.000000	298.852000
233	233	V	H	-	1	0	B	0.00	0.000000	B	0.00	0.000000	B	0.00	0.000000	B	0.00	0.000000	298.852000
234	234	R	H	-	3	0	B	22.08	0.088582	B	22.08	0.088582	E	17.02	0.068282	E	17.02	0.068282	298.852000
235	235	R	H	-	1	0	B	32.30	0.129584	B	32.30	0.129584	E	25.46	0.102142	E	25.46	0.102142	298.852000
236	236	R	1	-	0	0	B	0.00	0.000000	B	0.00	0.000000	B	0.00	0.000000	B	0.00	0.000000	-1.000000
237	237	M	1	-	0	0	B	5.68	0.026977	B	5.68	0.026977	B	2.40	0.011399	B	2.40	0.011399	-1.000000
238	238	M	1	-	0	0	B	0.00	0.000000	B	0.00	0.000000	B	0.00	0.000000	B	0.00	0.000000	-1.000000
239	239	M	1	-	0	0	B	0.81	0.003847	B	0.81	0.003847	B	0.00	0.000000	B	0.00	0.000000	-1.000000
240	240	Q	1	-	0	0	B	5.06	0.026748	B	5.06	0.026748	B	0.00	0.000000	B	0.00	0.000000	-1.000000
241	241	S	1	-	0	0	B	3.75	0.029838	B	3.75	0.029838	B	0.94	0.007479	B	0.94	0.007479	-1.000000
242	242	G	1	-	0	0	E	24.29	0.289477	E	24.29	0.289477	E	18.30	0.218091	E	18.30	0.218091	-1.000000
243	243	R	1	-	0	0	B	35.61	0.142863	B	35.61	0.142863	E	15.42	0.061863	E	15.42	0.061863	-1.000000
244	244	K	1	-	0	0	E	185.03	0.891754	E	185.03	0.891754	E	200.65	0.967035	E	200.65	0.967035	-1.000000
245	245	G	1	-	0	0	E	42.21	0.503039	E	42.21	0.503039	E	45.96	0.547730	E	45.96	0.547730	-1.000000
246	246	A	1	-	0	0	E	111.37	0.956787	E	111.37	0.956787	E	130.49	1.000000	E	130.49	1.000000	-1.000000
247	247	D	1	-	0	0	E	80.84	0.520306	E	80.84	0.520306	E	63.21	0.406835	E	63.21	0.406835	-1.000000
248	248	I	1	-	0	0	E	60.22	0.317031	E	60.22	0.317031	E	49.22	0.259121	E	49.22	0.259121	-1.000000
249	249	M	1	-	0	0	E	60.72	0.288388	E	60.72	0.288388	E	41.74	0.198243	E	41.74	0.198243	-1.000000
250	250	Y	1	-	0	0	B	4.42	0.018548	B	4.42	0.018548	B	0.07	0.000294	B	0.07	0.000294	-1.000000
251	251	T	1	-	0	0	E	111.01	0.749764	E	111.01	0.749764	E	118.25	0.798663	E	118.25	0.798663	-1.000000
252	252	G	1	-	0	0	E	27.66	0.329639	E	27.66	0.329639	E	28.22	0.336313	E	28.22	0.336313	-1.000000
253	253	T	1	-	0	0	E	36.22	0.244631	E	36.22	0.244631	E	19.56	0.132109	E	19.56	0.132109	-1.000000
254	254	V	1	-	0	0	E	119.64	0.737426	E	119.64	0.737426	E	135.44	0.834813	E	135.44	0.834813	-1.000000
255	255	D	1	-	0	0	B	30.75	0.197915	B	30.75	0.197915	E	25.57	0.164575	E	25.57	0.164575	-1.000000
256	256	C	1	-	0	0	B	0.00	0.000000	B	0.00	0.000000	B	0.00	0.000000	B	0.00	0.000000	-1.000000
257	257	W	1	-	0	0	E	74.03	0.278916	E	74.03	0.278916	E	65.44	0.246553	E	65.44	0.246553	-1.000000
258	258	R	1	-	0	0	E	137.54	0.551793	E	137.54	0.551793	E	145.39	0.583287	E	145.39	0.583287	-1.000000
259	259	K	1	-	0	0	E	63.75	0.307244	E	63.75	0.307244	E	54.57	0.263001	E	54.57	0.263001	-1.000000
260	260	I	1	-	0	0	B	0.21	0.001106	B	0.21	0.001106	B	0.00	0.000000	B	0.00	0.000000	-1.000000
261	261	A	1	-	0	0	E	50.74	0.435911	E	50.74	0.435911	E	52.46	0.450687	E	52.46	0.450687	-1.000000
262	262	K	1	-	0	0	E	129.58	0.624512	E	129.58	0.624512	E	139.91	0.674298	E	139.91	0.674298	-1.000000
263	263	D	1	-	0	0	E	97.13	0.625153	E	97.13	0.625153	E	98.94	0.636802	E	98.94	0.636802	-1.000000
264	264	E	1	-	0	0	B	29.90	0.159756	B	29.90	0.159756	E	24.80	0.132507	E	24.80	0.132507	-1.000000
265	265	G	1	-	0	0	E	17.29	0.206054	E	17.29	0.206054	E	16.13	0.192230	E	16.13	0.192230	-1.000000
266	266	P	1	-	0	0	E	115.52	0.797790	E	115.52	0.797790	E	123.87	0.855456	E	123.87	0.855456	-1.000000
267	267	K	1	-	0	0	E	150.71	0.726348	E	150.71	0.726348	E	169.93	0.818979	E	169.93	0.818979	-1.000000
268	268	A	1	-	0	0	B	4.77	0.040979	B	4.77	0.040979	B	1.00	0.008591	B	1.00	0.008591	-1.000000
269	269	F	1	-	0	0	B	17.11	0.076627	B	17.11	0.076627	E	11.34	0.050786	E	11.34	0.050786	-1.000000
270	270	F	1	-	0	0	E	89.86	0.402436	E	89.86	0.402436	E	87.99	0.394062	E	87.99	0.394062	-1.000000
271	271	K	1	-	0	0	E	66.35	0.319774	E	66.35	0.319774	E	59.63	0.287387	E	59.63	0.287387	-1.000000
272	272	G	1	-	0	0	B	8.61	0.102610	B	8.61	0.102610	E	4.57	0.054463	E	4.57	0.054463	-1.000000
273	273	A	H	-	1	0	B	8.66	0.074399	B	8.66	0.074399	E	6.14	0.052749	E	6.14	0.052749	169.513000
274	274	W	H	-	0	0	E	161.88	0.609901	E	161.88	0.609901	E	176.48	0.664908	E	176.48	0.664908	169.513000
275	275	S	H	-	0	0	B	1.28	0.010185	B	1.28	0.010185	B	0.00	0.000000	B	0.00	0.000000	169.513000
276	276	N	H	-	0	0	B	24.76	0.146622	B	24.76	0.146622	E	9.11	0.053947	E	9.11	0.053947	169.513000
277	277	V	H	-	1	0	B	17.31	0.106694	B	17.31	0.106694	B	4.61	0.028415	B	4.61	0.028415	169.513000
278	278	L	H	-	0	0	E	67.57	0.341280	E	67.57	0.341280	E	63.86	0.322542	E	63.86	0.322542	169.513000
279	279	R	H	-	2	0	E	75.28	0.302014	E	75.28	0.302014	E	66.73	0.267712	E	66.73	0.267712	169.513000
280	280	G	H	-	0	0	B	16.20	0.193064	B	16.20	0.193064	B	2.93	0.034918	B	2.93	0.034918	169.513000
281	281	M	H	-	1	0	E	59.30	0.281643	E	59.30	0.281643	E	41.99	0.199430	E	41.99	0.199430	169.513000
282	282	G	H	-	1	0	E	22.27	0.265403	E	22.27	0.265403	E	20.14	0.240019	E	20.14	0.240019	169.513000
283	283	G	H	-	2	0	B	10.17	0.121201	B	10.17	0.121201	E	4.56	0.054344	E	4.56	0.054344	169.513000
284	284	A	H	-	1	0	E	23.82	0.204639	E	23.82	0.204639	E	16.76	0.143986	E	16.76	0.143986	169.513000
285	285	F	H	-	0	0	E	104.17	0.466523	E	104.17	0.466523	E	114.49	0.512741	E	114.49	0.512741	169.513000
286	286	V	H	-	2	0	B	25.17	0.155141	B	25.17	0.155141	E	16.81	0.103612	E	16.81	0.103612	169.513000
287	287	L	H	-	1	0	E	81.83	0.413304	E	81.83	0.413304	E	82.78	0.418102	E	82.78	0.418102	169.513000
288	288	V	H	-	0	0	E	71.87	0.442986	E	71.87	0.442986	E	71.22	0.438979	E	71.22	0.438979	169.513000
289	289	L	H	-	0	0	E	88.80	0.448508	E	88.80	0.448508	E	89.34	0.451235	E	89.34	0.451235	169.513000
290	290	Y	H	-	2	0	E	83.72	0.351322	E	83.72	0.351322	E	67.66	0.283928	E	67.66	0.283928	169.513000
291	291	D	H	-	0	0	E	114.19	0.734955	E	114.19	0.734955	E	128.42	0.826543	E	128.42	0.826543	169.513000
292	292	E	H	-	0	0	E	134.72	0.719812	E	134.72	0.719812	E	148.24	0.792050	E	148.24	0.792050	169.513000
293	293	I	H	A	0	0	E	157.47	0.829008	E	157.47	0.829008	E	196.20	1.000000	E	196.20	1.000000	169.513000
294	294	K	U	R	0	0	-	-1.00	-1.000000	-	-1.00	-1.000000	-	-1.00	-1.000000	-	-1.00	-1.000000	-1.000000
295	295	K	U	R	0	0	-	-1.00	-1.000000	-	-1.00	-1.000000	-	-1.00	-1.000000	-	-1.00	-1.000000	-1.000000
296	296	F	U	R	0	0	-	-1.00	-1.000000	-	-1.00	-1.000000	-	-1.00	-1.000000	-	-1.00	-1.000000	-1.000000
297	297	V	U	R	0	0	-	-1.00	-1.000000	-	-1.00	-1.000000	-	-1.00	-1.000000	-	-1.00	-1.000000	-1.000000
