# Supplementary material for: Lipid exposure prediction enhances the inference of rotational angles of transmembrane helices
Source: BMC Bioinformatics. 2013 Oct 11;14:304. doi: 10.1186/1471-2105-14-304 (PMC3854514; doi:10.1186/1471-2105-14-304)
Supplement: Additional file 7: Dataset S3 — The representative 110 multi-spanning protein chains used in this work. [file 1471-2105-14-304-S7.zip › S_Dataset_3_experiment/TMexpoDataset/2e75B.profile]

SeqIndex	PDBIndex	AA	Topo	MissingData	IntraChainCTNum	InterChainCTNum	Class14_Chain	ASA14_Chain	RSA14_Chain	Class14_Complete	ASA14_Complete	RSA14_Complete	Class20_Chain	ASA20_Chain	RSA20_Chain	Class20_Complete	ASA20_Complete	RSA20_Complete	RotationalAngleChain360MGC
1	1	M	2	-	0	0	E	208.74	0.991403	E	147.74	0.701686	E	244.72	1.000000	E	144.79	0.687675	-1.000000
2	2	A	2	-	0	0	E	73.00	0.627148	E	30.10	0.258591	E	78.51	0.674485	E	19.30	0.165808	-1.000000
3	3	T	2	-	0	0	E	68.66	0.463731	B	6.94	0.046873	E	69.38	0.468594	B	2.90	0.019587	-1.000000
4	4	L	2	-	0	0	E	107.40	0.542452	E	57.53	0.290570	E	99.05	0.500278	E	38.06	0.192232	-1.000000
5	5	K	2	-	0	0	E	126.13	0.607885	E	96.50	0.465083	E	127.96	0.616704	E	89.06	0.429226	-1.000000
6	6	K	2	-	0	0	E	148.37	0.715071	E	126.35	0.608945	E	165.28	0.796569	E	137.23	0.661381	-1.000000
7	7	P	2	-	0	0	E	43.95	0.303522	B	12.72	0.087845	E	34.57	0.238743	E	9.45	0.065262	-1.000000
8	8	D	2	-	0	0	E	63.64	0.409603	E	63.64	0.409603	E	62.04	0.399305	E	62.04	0.399305	-1.000000
9	9	L	2	-	0	0	E	109.23	0.551695	E	81.76	0.412950	E	112.59	0.568665	E	72.74	0.367392	-1.000000
10	10	S	2	-	0	0	E	87.89	0.699316	E	87.89	0.699316	E	101.48	0.807447	E	101.48	0.807447	-1.000000
11	11	D	2	-	0	0	E	49.95	0.321491	E	49.95	0.321491	E	49.98	0.321684	E	49.98	0.321684	-1.000000
12	12	P	2	-	0	0	E	92.27	0.637224	E	92.27	0.637224	E	102.47	0.707666	E	102.47	0.707666	-1.000000
13	13	K	2	-	0	0	E	154.15	0.742927	E	154.15	0.742927	E	168.96	0.814304	E	168.96	0.814304	-1.000000
14	14	L	2	-	0	0	B	8.72	0.044043	B	8.72	0.044043	B	0.64	0.003232	B	0.64	0.003232	-1.000000
15	15	R	2	-	0	0	E	131.09	0.525917	E	131.09	0.525917	E	142.71	0.572535	E	142.71	0.572535	-1.000000
16	16	A	2	-	0	0	E	56.11	0.482045	E	56.11	0.482045	E	57.73	0.495962	E	57.73	0.495962	-1.000000
17	17	K	2	-	0	0	E	80.15	0.386284	E	60.72	0.292641	E	80.31	0.387055	E	43.56	0.209938	-1.000000
18	18	L	2	-	0	0	E	53.69	0.271175	B	38.81	0.196020	E	46.06	0.232638	E	30.14	0.152230	-1.000000
19	19	A	2	-	0	0	E	79.99	0.687199	E	79.99	0.687199	E	79.13	0.679811	E	76.28	0.655326	-1.000000
20	20	K	2	-	0	0	E	156.57	0.754591	E	128.71	0.620319	E	170.69	0.822642	E	131.34	0.632994	-1.000000
21	21	G	2	-	0	0	E	56.82	0.677154	E	25.98	0.309617	E	56.97	0.678942	E	16.05	0.191276	-1.000000
22	22	M	2	-	0	0	E	107.75	0.511755	B	29.19	0.138637	E	110.93	0.526858	E	10.68	0.050724	-1.000000
23	23	G	2	-	0	0	B	0.17	0.002026	B	0.17	0.002026	B	0.00	0.000000	B	0.00	0.000000	-1.000000
24	24	H	2	-	0	0	E	104.06	0.524205	B	9.19	0.046295	E	93.04	0.468692	B	5.01	0.025238	-1.000000
25	25	N	2	-	0	0	E	131.51	0.778765	B	24.21	0.143365	E	143.57	0.850181	B	7.24	0.042873	-1.000000
26	26	Y	2	-	0	0	E	85.92	0.360554	E	71.63	0.300587	E	76.08	0.319261	E	54.95	0.230592	-1.000000
27	27	Y	2	-	0	0	E	77.16	0.323794	B	2.86	0.012002	E	68.35	0.286823	B	0.00	0.000000	-1.000000
28	28	G	2	-	0	0	E	20.40	0.243118	B	0.03	0.000358	E	15.01	0.178882	B	0.00	0.000000	-1.000000
29	29	E	2	-	0	0	E	87.67	0.468423	B	12.99	0.069406	E	79.37	0.424076	B	5.41	0.028906	-1.000000
30	30	P	2	-	0	0	E	62.65	0.432666	B	28.56	0.197238	E	61.15	0.422307	E	17.54	0.121133	-1.000000
31	31	A	2	-	0	0	E	57.12	0.490722	B	12.63	0.108505	E	56.76	0.487629	E	7.81	0.067096	-1.000000
32	32	W	2	-	0	0	E	162.03	0.610466	E	102.92	0.387763	E	180.49	0.680017	E	107.73	0.405885	-1.000000
33	33	P	2	-	0	0	E	47.16	0.325691	E	30.65	0.211671	E	47.66	0.329144	E	25.95	0.179213	-1.000000
34	34	N	2	-	0	0	E	44.29	0.262273	B	2.31	0.013679	E	38.31	0.226861	B	0.00	0.000000	-1.000000
35	35	D	2	-	0	0	E	44.08	0.283710	B	4.86	0.031280	E	42.44	0.273154	B	0.14	0.000901	-1.000000
36	36	L	2	-	0	0	E	69.71	0.352088	E	47.28	0.238800	E	70.74	0.357291	E	35.56	0.179605	-1.000000
37	37	L	H	-	0	0	E	69.42	0.350624	E	42.36	0.213950	E	70.34	0.355270	E	36.24	0.183040	66.307000
38	38	Y	H	-	0	1	E	140.75	0.590642	B	12.61	0.052916	E	158.36	0.664540	B	8.89	0.037306	66.307000
39	39	V	H	-	0	0	E	62.87	0.387512	B	3.34	0.020587	E	63.85	0.393553	B	0.00	0.000000	66.307000
40	40	F	H	-	0	0	E	101.85	0.456133	E	96.05	0.430158	E	101.65	0.455238	E	61.69	0.276277	66.307000
41	41	P	H	-	0	1	E	52.30	0.361188	E	33.84	0.233702	E	48.80	0.337017	E	26.73	0.184599	66.307000
42	42	V	H	-	0	2	E	95.47	0.588449	B	1.24	0.007643	E	103.31	0.636773	B	0.00	0.000000	66.307000
43	43	V	H	-	0	0	E	96.78	0.596524	B	28.64	0.176529	E	98.42	0.606632	E	9.41	0.058000	66.307000
44	44	I	H	-	0	0	E	118.03	0.621374	E	83.09	0.437431	E	124.40	0.654909	E	72.55	0.381943	66.307000
45	45	M	H	-	0	2	E	140.11	0.665448	B	15.44	0.073332	E	148.54	0.705486	B	6.84	0.032486	66.307000
46	46	G	H	-	0	0	E	34.23	0.407937	B	5.30	0.063163	E	29.89	0.356215	B	0.94	0.011202	66.307000
47	47	T	H	-	0	0	E	74.66	0.504255	B	22.15	0.149602	E	75.19	0.507835	E	13.59	0.091787	66.307000
48	48	F	H	-	0	0	E	134.18	0.600923	B	44.57	0.199606	E	144.29	0.646200	E	29.75	0.133235	66.307000
49	49	A	H	-	0	0	E	51.72	0.444330	B	0.00	0.000000	E	54.04	0.464261	B	0.00	0.000000	66.307000
50	50	C	H	-	0	2	E	91.14	0.644190	E	28.30	0.200028	E	98.31	0.694869	E	11.21	0.079234	66.307000
51	51	I	H	-	0	0	E	100.28	0.527928	B	4.15	0.021848	E	103.79	0.546407	B	0.00	0.000000	66.307000
52	52	V	H	-	0	0	E	60.29	0.371610	B	10.06	0.062007	E	59.17	0.364707	B	3.74	0.023052	66.307000
53	53	A	H	-	0	1	E	50.37	0.432732	B	0.00	0.000000	E	48.80	0.419244	B	0.00	0.000000	66.307000
54	54	L	H	-	0	0	E	127.05	0.641699	B	4.83	0.024395	E	130.98	0.661549	B	0.67	0.003384	66.307000
55	55	S	1	-	0	0	E	58.02	0.461649	B	0.00	0.000000	E	55.97	0.445337	B	0.00	0.000000	-1.000000
56	56	V	1	-	0	0	E	103.11	0.635540	B	3.93	0.024223	E	115.27	0.710491	B	0.26	0.001603	-1.000000
57	57	L	1	-	0	0	E	146.32	0.739027	B	5.64	0.028486	E	164.46	0.830648	B	0.39	0.001970	-1.000000
58	58	D	1	-	0	0	E	107.90	0.694471	B	5.98	0.038489	E	118.97	0.765721	B	0.25	0.001609	-1.000000
59	59	P	1	-	0	0	E	94.06	0.649586	B	5.62	0.038812	E	93.69	0.647030	B	0.38	0.002624	-1.000000
60	60	A	1	-	0	0	E	93.95	0.807131	B	7.76	0.066667	E	102.84	0.883505	B	0.00	0.000000	-1.000000
61	61	M	1	-	0	0	E	179.13	0.850772	B	40.13	0.190596	E	202.49	0.961719	E	11.38	0.054049	-1.000000
62	62	V	1	-	0	0	E	134.20	0.827170	E	46.27	0.285195	E	150.83	0.929672	E	28.72	0.177022	-1.000000
63	63	G	1	-	0	0	E	48.83	0.581933	E	18.16	0.216422	E	46.29	0.551662	E	5.01	0.059707	-1.000000
64	64	E	1	-	0	0	E	165.73	0.885499	E	72.51	0.387423	E	170.87	0.912962	E	55.18	0.294828	-1.000000
65	65	P	1	-	0	0	E	113.27	0.782251	E	71.28	0.492265	E	123.96	0.856077	E	76.57	0.528798	-1.000000
66	66	A	1	-	0	0	E	108.69	0.933763	E	24.23	0.208162	E	123.00	1.000000	E	19.31	0.165893	-1.000000
67	67	D	1	-	0	0	E	81.63	0.525391	E	44.81	0.288408	E	68.98	0.443972	E	41.37	0.266268	-1.000000
68	68	P	1	-	0	0	E	127.69	0.881837	E	62.95	0.434738	E	142.67	0.985290	E	59.67	0.412086	-1.000000
69	69	F	1	-	0	0	E	186.86	0.836849	E	184.89	0.828026	E	217.92	0.975951	E	216.02	0.967441	-1.000000
70	70	A	1	-	0	0	E	54.97	0.472251	B	6.22	0.053436	E	53.58	0.460309	B	0.93	0.007990	-1.000000
71	71	T	1	-	0	0	E	101.31	0.684250	E	60.45	0.408280	E	105.86	0.714980	E	61.98	0.418614	-1.000000
72	72	P	1	-	0	0	E	81.18	0.560635	B	13.74	0.094890	E	71.30	0.492403	B	5.88	0.040608	-1.000000
73	73	L	1	-	0	0	E	160.10	0.808627	E	93.72	0.473357	E	187.88	0.948937	E	81.09	0.409566	-1.000000
74	74	E	1	-	0	0	E	159.88	0.854242	E	94.88	0.506946	E	178.23	0.952287	E	73.44	0.392392	-1.000000
75	75	I	1	-	0	0	E	102.13	0.537668	E	42.35	0.222953	E	98.43	0.518189	E	25.97	0.136720	-1.000000
76	76	L	1	-	0	0	E	86.78	0.438305	B	22.87	0.115511	E	73.63	0.371887	E	10.72	0.054144	-1.000000
77	77	P	1	-	0	0	E	45.36	0.313260	B	21.46	0.148204	E	41.43	0.286119	B	2.73	0.018854	-1.000000
78	78	E	1	-	0	0	E	117.16	0.625988	B	35.91	0.191868	E	131.01	0.699989	E	10.32	0.055140	-1.000000
79	79	W	1	-	0	0	E	174.38	0.656996	B	25.50	0.096074	E	201.64	0.759702	B	12.93	0.048715	-1.000000
80	80	Y	1	-	0	0	E	116.24	0.487789	B	26.10	0.109526	E	120.43	0.505371	E	12.16	0.051028	-1.000000
81	81	L	1	-	0	0	E	82.30	0.415678	E	43.47	0.219557	E	86.79	0.438355	E	21.67	0.109450	-1.000000
82	82	Y	1	-	0	0	E	54.81	0.230004	B	20.08	0.084264	E	51.81	0.217415	B	6.96	0.029207	-1.000000
83	83	P	1	-	0	0	E	29.31	0.202417	E	29.31	0.202417	E	14.91	0.102970	E	14.91	0.102970	-1.000000
84	84	V	1	-	0	0	E	34.98	0.215607	E	34.98	0.215607	E	15.95	0.098311	E	15.93	0.098188	-1.000000
85	85	F	1	-	0	0	E	48.14	0.215594	B	39.64	0.177527	E	38.09	0.170585	E	18.42	0.082494	-1.000000
86	86	Q	1	-	0	0	B	5.41	0.028599	B	5.41	0.028599	B	0.00	0.000000	B	0.00	0.000000	-1.000000
87	87	I	1	-	0	0	B	27.74	0.146038	B	27.74	0.146038	E	14.73	0.077547	E	14.73	0.077547	-1.000000
88	88	L	1	-	0	0	E	89.71	0.453104	E	48.75	0.246225	E	68.44	0.345674	E	14.60	0.073741	-1.000000
89	89	R	1	-	0	0	E	75.48	0.302816	E	75.48	0.302816	E	65.55	0.262978	E	65.55	0.262978	-1.000000
90	90	S	1	-	0	0	E	29.08	0.231381	E	29.08	0.231381	E	15.04	0.119669	E	15.04	0.119669	-1.000000
91	91	V	1	-	0	0	E	40.53	0.249815	E	40.53	0.249815	E	30.10	0.185528	E	30.10	0.185528	-1.000000
92	92	P	1	-	0	0	E	140.44	0.969890	E	140.44	0.969890	E	155.64	1.000000	E	155.64	1.000000	-1.000000
93	93	N	1	-	0	0	E	86.34	0.511281	E	86.34	0.511281	E	95.19	0.563688	E	95.19	0.563688	-1.000000
94	94	K	1	-	0	0	E	180.76	0.871175	E	167.45	0.807027	E	180.23	0.868620	E	150.33	0.724517	-1.000000
95	95	L	1	-	0	0	E	106.05	0.535633	E	49.25	0.248750	E	117.41	0.593010	E	42.74	0.215869	-1.000000
96	96	L	1	-	0	0	E	80.31	0.405627	E	80.31	0.405627	E	86.58	0.437295	E	86.58	0.437295	-1.000000
97	97	G	H	-	0	0	B	3.00	0.035753	B	3.00	0.035753	B	0.00	0.000000	B	0.00	0.000000	290.098000
98	98	V	H	-	0	0	E	87.07	0.536674	B	16.16	0.099606	E	86.74	0.534640	B	4.06	0.025025	290.098000
99	99	L	H	-	0	0	E	102.55	0.517955	E	102.55	0.517955	E	108.37	0.547351	E	103.53	0.522905	290.098000
100	100	L	H	-	0	0	E	68.23	0.344613	E	68.23	0.344613	E	66.17	0.334209	E	66.17	0.334209	290.098000
101	101	M	H	-	0	0	E	51.56	0.244882	E	44.21	0.209974	E	50.73	0.240940	E	41.79	0.198480	290.098000
102	102	A	H	-	0	0	E	37.01	0.317955	E	37.01	0.317955	E	28.33	0.243385	E	25.99	0.223282	290.098000
103	103	S	H	-	0	0	E	51.12	0.406747	E	51.12	0.406747	E	46.94	0.373488	E	46.94	0.373488	290.098000
104	104	V	H	-	0	0	E	75.05	0.462586	E	75.05	0.462586	E	58.16	0.358481	E	58.16	0.358481	290.098000
105	105	P	H	-	0	0	E	83.56	0.577072	E	44.51	0.307390	E	87.14	0.601796	E	33.73	0.232942	290.098000
106	106	L	H	-	0	0	E	100.30	0.506591	E	100.30	0.506591	E	104.17	0.526138	E	104.17	0.526138	290.098000
107	107	G	H	-	0	0	E	28.15	0.335478	E	28.15	0.335478	E	25.56	0.304612	E	25.56	0.304612	290.098000
108	108	L	H	-	0	0	E	136.85	0.691197	E	76.66	0.387191	E	143.83	0.726451	E	58.85	0.297237	290.098000
109	109	I	H	-	0	0	E	91.89	0.483759	E	38.87	0.204633	E	94.99	0.500079	E	27.86	0.146670	290.098000
110	110	L	H	-	0	0	E	86.29	0.435830	E	86.29	0.435830	E	90.65	0.457851	E	90.65	0.457851	290.098000
111	111	V	H	-	0	0	E	62.95	0.388005	B	27.69	0.170673	E	57.53	0.354598	E	19.85	0.122350	290.098000
112	112	P	H	-	0	0	E	75.90	0.524171	B	0.00	0.000000	E	77.39	0.534461	B	0.00	0.000000	290.098000
113	113	F	H	-	0	0	E	128.12	0.573783	E	92.39	0.413767	E	141.22	0.632451	E	96.47	0.432039	290.098000
114	114	I	H	-	0	0	E	122.20	0.643327	E	122.20	0.643327	E	125.09	0.658542	E	125.09	0.658542	290.098000
115	115	E	H	-	0	0	E	57.86	0.309147	B	25.19	0.134591	E	32.12	0.171618	E	13.54	0.072345	290.098000
116	116	N	2	-	0	0	E	102.69	0.608101	E	48.73	0.288565	E	107.87	0.638775	E	39.61	0.234559	-1.000000
117	117	V	2	-	0	0	E	140.86	0.868220	E	140.86	0.868220	E	160.83	0.991309	E	160.83	0.991309	-1.000000
118	118	N	2	-	0	0	E	51.81	0.306804	E	48.20	0.285427	E	44.90	0.265885	E	43.81	0.259430	-1.000000
119	119	K	2	-	0	0	E	207.57	1.000000	E	198.96	0.958890	E	212.38	1.000000	E	178.86	0.862017	-1.000000
120	120	F	2	-	0	0	E	103.93	0.465449	E	95.71	0.428635	E	103.45	0.463299	E	99.44	0.445340	-1.000000
121	121	Q	2	-	0	0	E	155.91	0.824179	B	36.44	0.192631	E	163.85	0.866152	E	27.01	0.142782	-1.000000
122	122	N	2	-	0	0	E	59.99	0.355244	B	2.67	0.015811	E	57.58	0.340972	B	0.41	0.002428	-1.000000
123	123	P	2	-	0	0	E	71.31	0.492472	B	2.16	0.014917	E	69.60	0.480663	B	0.00	0.000000	-1.000000
124	124	F	2	-	0	0	E	176.49	0.790407	E	67.19	0.300909	E	191.20	0.856286	E	56.03	0.250929	-1.000000
125	125	R	2	-	0	0	E	155.96	0.625692	E	95.03	0.381248	E	170.07	0.682300	E	83.30	0.334189	-1.000000
126	126	R	2	-	0	0	E	65.55	0.262978	B	8.41	0.033740	E	59.93	0.240432	B	2.80	0.011233	-1.000000
127	127	P	2	-	0	0	E	87.77	0.606146	E	87.77	0.606146	E	92.95	0.641920	E	92.95	0.641920	-1.000000
128	128	V	H	-	0	0	E	116.70	0.719305	E	116.70	0.719305	E	134.70	0.830251	E	134.70	0.830251	335.964000
129	129	A	H	-	0	0	B	19.75	0.169674	B	12.91	0.110911	E	7.26	0.062371	B	5.38	0.046220	335.964000
130	130	T	H	-	0	0	E	38.68	0.261245	B	20.49	0.138390	E	18.02	0.121707	E	10.53	0.071120	335.964000
131	131	T	H	-	0	0	E	84.62	0.571525	E	84.62	0.571525	E	90.83	0.613468	E	90.83	0.613468	335.964000
132	132	I	H	-	0	0	E	96.71	0.509134	E	96.71	0.509134	E	101.21	0.532824	E	99.30	0.522769	335.964000
133	133	F	H	-	0	0	E	140.52	0.629316	B	35.27	0.157956	E	146.63	0.656680	E	20.65	0.092481	335.964000
134	134	L	H	-	0	0	E	83.00	0.419213	E	58.70	0.296480	E	88.31	0.446033	E	57.70	0.291429	335.964000
135	135	F	H	-	0	0	E	138.32	0.619463	E	138.32	0.619463	E	148.02	0.662905	E	148.02	0.662905	335.964000
136	136	G	H	-	0	0	E	29.35	0.349780	E	29.35	0.349780	E	28.64	0.341318	E	28.64	0.341318	335.964000
137	137	T	H	-	0	0	E	48.62	0.328380	B	18.82	0.127111	E	43.85	0.296164	B	6.89	0.046535	335.964000
138	138	L	H	-	0	0	E	110.44	0.557806	E	109.46	0.552856	E	112.77	0.569574	E	103.90	0.524774	335.964000
139	139	V	H	-	0	0	E	53.02	0.326800	E	53.02	0.326800	E	45.68	0.281558	E	45.68	0.281558	335.964000
140	140	T	H	-	0	0	E	61.82	0.417533	E	61.82	0.417533	E	56.87	0.384101	E	56.87	0.384101	335.964000
141	141	I	H	-	0	0	E	99.87	0.525770	E	38.14	0.200790	E	103.56	0.545196	E	21.77	0.114609	335.964000
142	142	W	H	-	0	0	E	96.15	0.362256	E	96.15	0.362256	E	76.18	0.287017	E	76.18	0.287017	335.964000
143	143	L	H	-	0	0	B	29.56	0.149300	B	29.56	0.149300	E	16.23	0.081974	E	16.23	0.081974	335.964000
144	144	G	H	-	0	0	B	6.84	0.081516	B	6.84	0.081516	B	3.99	0.047551	B	3.99	0.047551	335.964000
145	145	I	1	-	0	0	E	78.36	0.412530	E	65.19	0.343196	E	79.82	0.420216	E	44.09	0.232114	-1.000000
146	146	G	1	-	0	0	B	1.64	0.019545	B	1.64	0.019545	B	0.00	0.000000	B	0.00	0.000000	-1.000000
147	147	A	1	-	0	0	B	2.47	0.021220	B	2.47	0.021220	B	0.25	0.002148	B	0.25	0.002148	-1.000000
148	148	T	1	-	0	0	E	86.57	0.584695	E	77.27	0.521883	E	90.28	0.609753	E	66.54	0.449412	-1.000000
149	149	F	1	-	0	0	E	67.02	0.300148	E	67.02	0.300148	E	64.40	0.288414	E	64.40	0.288414	-1.000000
150	150	P	1	-	0	0	E	72.77	0.502555	E	72.77	0.502555	E	77.93	0.538191	E	77.93	0.538191	-1.000000
151	151	L	1	-	0	0	E	79.27	0.400374	E	79.27	0.400374	E	81.48	0.411536	E	81.48	0.411536	-1.000000
152	152	D	1	-	0	0	E	119.61	0.769840	E	119.61	0.769840	E	131.28	0.844951	E	131.28	0.844951	-1.000000
153	153	K	1	-	0	0	E	109.87	0.529519	E	109.87	0.529519	E	123.07	0.593137	E	123.07	0.593137	-1.000000
154	154	T	1	-	0	0	B	1.62	0.010942	B	1.62	0.010942	B	0.00	0.000000	B	0.00	0.000000	-1.000000
155	155	L	1	-	0	0	E	101.91	0.514723	E	101.91	0.514723	E	95.82	0.483964	E	95.82	0.483964	-1.000000
156	156	T	1	-	0	0	E	40.75	0.275226	E	40.75	0.275226	E	36.10	0.243820	E	36.10	0.243820	-1.000000
157	157	L	1	-	0	0	B	30.48	0.153947	B	30.48	0.153947	E	21.10	0.106571	E	21.10	0.106571	-1.000000
158	158	G	1	-	0	0	E	26.93	0.320939	E	26.93	0.320939	E	22.47	0.267787	E	22.47	0.267787	-1.000000
159	159	L	1	-	0	0	E	141.71	0.715743	E	141.71	0.715743	E	157.68	0.796404	E	157.68	0.796404	-1.000000
160	160	F	1	-	0	0	E	201.15	0.900846	E	201.15	0.900846	E	230.31	1.000000	E	230.31	1.000000	-1.000000
