# Supplementary material for: Lipid exposure prediction enhances the inference of rotational angles of transmembrane helices
Source: BMC Bioinformatics. 2013 Oct 11;14:304. doi: 10.1186/1471-2105-14-304 (PMC3854514; doi:10.1186/1471-2105-14-304)
Supplement: Additional file 7: Dataset S3 — The representative 110 multi-spanning protein chains used in this work. [file 1471-2105-14-304-S7.zip › S_Dataset_3_experiment/TMexpoDataset/2f93A.profile]

SeqIndex	PDBIndex	AA	Topo	MissingData	IntraChainCTNum	InterChainCTNum	Class14_Chain	ASA14_Chain	RSA14_Chain	Class14_Complete	ASA14_Complete	RSA14_Complete	Class20_Chain	ASA20_Chain	RSA20_Chain	Class20_Complete	ASA20_Complete	RSA20_Complete	RotationalAngleChain360MGC
1	2	V	U	R	0	0	-	-1.00	-1.000000	-	-1.00	-1.000000	-	-1.00	-1.000000	-	-1.00	-1.000000	-1.000000
2	3	G	1	-	0	0	E	80.87	0.963771	E	80.87	0.963771	E	88.95	1.000000	E	83.61	0.996425	-1.000000
3	4	L	1	-	0	0	B	32.22	0.162735	B	32.22	0.162735	E	25.65	0.129552	E	25.65	0.129552	-1.000000
4	5	T	1	-	0	0	E	58.30	0.393759	E	58.30	0.393759	E	59.09	0.399095	E	59.09	0.399095	-1.000000
5	6	T	1	-	0	0	E	77.45	0.523099	E	77.45	0.523099	E	80.08	0.540862	E	80.08	0.540862	-1.000000
6	7	L	H	-	2	0	B	35.90	0.181322	B	16.97	0.085711	E	30.65	0.154806	B	4.80	0.024244	243.498000
7	8	F	H	-	3	0	B	1.94	0.008688	B	1.94	0.008688	B	0.00	0.000000	B	0.00	0.000000	243.498000
8	9	W	H	-	1	0	E	103.68	0.390626	E	103.68	0.390626	E	106.08	0.399668	E	106.08	0.399668	243.498000
9	10	L	H	-	0	0	E	97.48	0.492348	E	93.40	0.471741	E	97.39	0.491894	E	77.15	0.389666	243.498000
10	11	G	H	-	2	0	B	0.04	0.000477	B	0.04	0.000477	B	0.00	0.000000	B	0.00	0.000000	243.498000
11	12	A	H	-	2	0	B	4.88	0.041924	B	4.88	0.041924	B	1.07	0.009192	B	1.07	0.009192	243.498000
12	13	I	H	-	0	0	E	95.86	0.504659	E	95.86	0.504659	E	94.31	0.496499	E	94.31	0.496499	243.498000
13	14	G	H	-	1	0	E	19.36	0.230723	E	19.36	0.230723	E	15.13	0.180312	E	15.13	0.180312	243.498000
14	15	M	H	-	3	0	B	0.04	0.000190	B	0.04	0.000190	B	0.00	0.000000	B	0.00	0.000000	243.498000
15	16	L	H	-	0	0	E	90.36	0.456387	E	90.36	0.456387	E	91.61	0.462700	E	91.61	0.462700	243.498000
16	17	V	H	-	0	0	E	84.45	0.520525	E	84.45	0.520525	E	84.50	0.520833	E	84.50	0.520833	243.498000
17	18	G	H	-	0	0	B	0.00	0.000000	B	0.00	0.000000	B	0.00	0.000000	B	0.00	0.000000	243.498000
18	19	T	H	-	3	0	B	18.84	0.127246	B	18.84	0.127246	E	14.60	0.098609	E	14.60	0.098609	243.498000
19	20	L	H	-	0	0	E	104.73	0.528966	E	104.73	0.528966	E	111.41	0.562705	E	111.41	0.562705	243.498000
20	21	A	H	-	0	0	E	28.00	0.240550	E	28.00	0.240550	E	22.28	0.191409	E	22.28	0.191409	243.498000
21	22	F	H	-	3	0	B	0.67	0.003001	B	0.67	0.003001	B	0.00	0.000000	B	0.00	0.000000	243.498000
22	23	A	H	-	1	0	E	49.18	0.422509	E	49.18	0.422509	E	46.06	0.395704	E	46.06	0.395704	243.498000
23	24	W	H	-	0	0	E	170.27	0.641512	E	170.27	0.641512	E	191.63	0.721988	E	191.63	0.721988	243.498000
24	25	A	H	-	1	0	E	35.70	0.306701	E	35.70	0.306701	E	27.63	0.237371	E	27.63	0.237371	243.498000
25	26	G	H	-	1	0	B	5.21	0.062090	B	5.21	0.062090	B	1.39	0.016565	B	1.39	0.016565	243.498000
26	27	R	H	-	0	0	E	121.11	0.485878	E	121.11	0.485878	E	125.46	0.503330	E	125.46	0.503330	243.498000
27	28	D	2	-	0	0	E	121.63	0.782841	E	121.63	0.782841	E	133.54	0.859497	E	133.54	0.859497	-1.000000
28	29	A	2	-	0	0	B	18.32	0.157388	B	18.32	0.157388	E	12.29	0.105584	E	12.29	0.105584	-1.000000
29	30	G	2	-	0	0	E	34.78	0.414492	E	34.78	0.414492	E	36.64	0.436658	E	36.64	0.436658	-1.000000
30	31	S	2	-	0	0	E	118.41	0.942155	E	118.41	0.942155	E	134.71	1.000000	E	134.71	1.000000	-1.000000
31	32	G	2	-	0	0	E	61.83	0.736861	E	61.83	0.736861	E	64.42	0.767727	E	64.42	0.767727	-1.000000
32	33	E	2	-	0	0	E	42.41	0.226598	E	42.41	0.226598	E	24.89	0.132988	E	24.89	0.132988	-1.000000
33	34	R	2	-	0	0	E	111.08	0.445639	E	111.08	0.445639	E	116.60	0.467785	E	116.60	0.467785	-1.000000
34	35	R	H	-	0	0	E	151.81	0.609043	E	151.81	0.609043	E	157.40	0.631469	E	157.40	0.631469	278.008000
35	36	Y	H	-	0	0	B	43.92	0.184305	B	43.92	0.184305	E	20.21	0.084809	E	20.21	0.084809	278.008000
36	37	Y	H	-	2	0	B	21.14	0.088712	B	21.14	0.088712	B	4.72	0.019807	B	4.72	0.019807	278.008000
37	38	V	H	-	0	0	E	91.13	0.561699	E	91.13	0.561699	E	88.77	0.547152	E	88.77	0.547152	278.008000
38	39	T	H	-	1	0	B	12.04	0.081318	B	12.04	0.081318	B	4.41	0.029785	B	4.41	0.029785	278.008000
39	40	L	H	-	2	0	B	2.62	0.013233	B	2.62	0.013233	B	0.00	0.000000	B	0.00	0.000000	278.008000
40	41	V	H	-	3	0	E	42.72	0.263314	E	42.72	0.263314	E	39.21	0.241679	E	39.21	0.241679	278.008000
41	42	G	H	-	0	0	E	22.70	0.270528	E	22.70	0.270528	E	19.22	0.229055	E	19.22	0.229055	278.008000
42	43	I	H	-	4	0	B	1.45	0.007634	B	1.45	0.007634	B	0.00	0.000000	B	0.00	0.000000	278.008000
43	44	S	H	-	2	0	B	0.21	0.001671	B	0.21	0.001671	B	0.00	0.000000	B	0.00	0.000000	278.008000
44	45	G	H	-	1	0	E	19.16	0.228340	E	19.16	0.228340	E	14.59	0.173877	E	14.59	0.173877	278.008000
45	46	I	H	-	1	0	E	60.18	0.316820	E	60.18	0.316820	E	55.57	0.292551	E	55.57	0.292551	278.008000
46	47	A	H	-	3	0	B	0.04	0.000344	B	0.04	0.000344	B	0.00	0.000000	B	0.00	0.000000	278.008000
47	48	A	H	-	1	0	B	12.90	0.110825	B	12.90	0.110825	B	5.65	0.048540	B	5.65	0.048540	278.008000
48	49	V	H	-	0	0	E	94.48	0.582347	E	94.48	0.582347	E	100.68	0.620562	E	100.68	0.620562	278.008000
49	50	A	H	-	2	0	B	9.45	0.081186	B	9.45	0.081186	B	3.90	0.033505	B	3.90	0.033505	278.008000
50	51	Y	H	-	3	0	B	4.69	0.019681	B	4.69	0.019681	B	0.00	0.000000	B	0.00	0.000000	278.008000
51	52	V	H	-	1	0	E	51.40	0.316815	E	51.40	0.316815	E	47.58	0.293269	E	47.58	0.293269	278.008000
52	53	V	H	-	0	0	E	46.27	0.285195	E	46.27	0.285195	E	42.30	0.260725	E	42.30	0.260725	278.008000
53	54	M	H	-	2	0	B	3.82	0.018143	B	3.82	0.018143	B	0.00	0.000000	B	0.00	0.000000	278.008000
54	55	A	H	-	2	0	B	5.89	0.050601	B	5.89	0.050601	B	4.00	0.034364	B	4.00	0.034364	278.008000
55	56	L	1	-	0	0	E	114.72	0.579423	E	114.72	0.579423	E	127.52	0.644073	E	127.52	0.644073	-1.000000
56	57	G	1	-	0	0	E	40.62	0.484090	E	40.62	0.484090	E	41.89	0.499225	E	41.89	0.499225	-1.000000
57	58	V	1	-	0	0	E	81.52	0.502465	E	81.52	0.502465	E	94.25	0.580929	E	94.25	0.580929	-1.000000
58	59	G	1	-	0	0	E	25.43	0.303063	E	25.43	0.303063	E	23.00	0.274103	E	23.00	0.274103	-1.000000
59	60	W	1	-	0	0	E	78.29	0.294966	E	78.29	0.294966	E	75.97	0.286226	E	75.97	0.286226	-1.000000
60	61	V	1	-	0	0	B	31.12	0.191815	B	31.12	0.191815	E	23.92	0.147436	E	23.92	0.147436	-1.000000
61	62	P	1	-	0	0	E	90.47	0.624793	E	90.47	0.624793	E	97.91	0.676174	E	97.91	0.676174	-1.000000
62	63	V	1	-	0	0	E	80.18	0.494206	E	80.18	0.494206	E	71.18	0.438733	E	71.18	0.438733	-1.000000
63	64	A	1	-	0	0	E	42.16	0.362199	E	42.16	0.362199	E	38.58	0.331443	E	38.58	0.331443	-1.000000
64	65	E	1	-	0	0	E	184.71	0.986910	E	184.71	0.986910	E	213.98	1.000000	E	213.98	1.000000	-1.000000
65	66	R	1	-	0	0	E	55.00	0.220653	E	55.00	0.220653	E	32.98	0.132312	E	32.98	0.132312	-1.000000
66	67	T	1	-	0	0	B	23.74	0.160340	B	23.74	0.160340	E	20.11	0.135823	E	20.11	0.135823	-1.000000
67	68	V	1	-	0	0	B	5.43	0.033469	B	5.43	0.033469	B	0.00	0.000000	B	0.00	0.000000	-1.000000
68	69	F	1	-	0	0	B	0.27	0.001209	B	0.27	0.001209	B	0.00	0.000000	B	0.00	0.000000	-1.000000
69	70	A	1	-	0	0	B	22.58	0.193986	B	22.58	0.193986	E	19.50	0.167526	E	19.50	0.167526	-1.000000
70	71	P	H	-	2	0	B	16.07	0.110981	B	16.07	0.110981	E	9.97	0.068854	E	9.97	0.068854	257.211000
71	72	R	H	-	0	0	B	13.07	0.052435	B	13.07	0.052435	B	0.00	0.000000	B	0.00	0.000000	257.211000
72	73	Y	H	-	1	0	B	2.07	0.008687	B	2.07	0.008687	B	0.00	0.000000	B	0.00	0.000000	257.211000
73	74	I	H	-	0	0	E	72.88	0.383680	E	72.88	0.383680	E	72.36	0.380942	E	72.36	0.380942	257.211000
74	75	D	H	-	2	0	B	3.96	0.025488	B	3.96	0.025488	B	0.00	0.000000	B	0.00	0.000000	257.211000
75	76	W	H	-	1	0	B	26.26	0.098938	B	26.26	0.098938	B	4.07	0.015334	B	4.07	0.015334	257.211000
76	77	I	H	-	1	0	B	32.94	0.173414	B	32.94	0.173414	E	21.87	0.115136	E	21.87	0.115136	257.211000
77	78	L	H	-	0	0	E	86.37	0.436234	E	86.37	0.436234	E	91.58	0.462549	E	91.58	0.462549	257.211000
78	79	T	H	-	2	0	B	0.00	0.000000	B	0.00	0.000000	B	0.00	0.000000	B	0.00	0.000000	257.211000
79	80	T	H	-	2	0	B	10.70	0.072268	B	10.70	0.072268	B	0.74	0.004998	B	0.74	0.004998	257.211000
80	81	P	H	-	2	0	B	21.70	0.149862	B	21.70	0.149862	E	16.25	0.112224	E	16.25	0.112224	257.211000
81	82	L	H	-	2	0	E	52.85	0.266933	E	52.85	0.266933	E	50.93	0.257235	E	50.93	0.257235	257.211000
82	83	I	H	-	1	0	B	2.15	0.011319	B	2.15	0.011319	B	0.00	0.000000	B	0.00	0.000000	257.211000
83	84	V	H	-	2	0	B	0.01	0.000062	B	0.01	0.000062	B	0.00	0.000000	B	0.00	0.000000	257.211000
84	85	Y	H	-	0	0	E	54.93	0.230508	E	54.93	0.230508	E	45.01	0.188880	E	45.01	0.188880	257.211000
85	86	F	H	-	0	0	B	3.10	0.013883	B	3.10	0.013883	B	0.32	0.001433	B	0.32	0.001433	257.211000
86	87	L	H	-	0	0	B	0.00	0.000000	B	0.00	0.000000	B	0.00	0.000000	B	0.00	0.000000	257.211000
87	88	G	H	-	0	0	B	0.00	0.000000	B	0.00	0.000000	B	0.00	0.000000	B	0.00	0.000000	257.211000
88	89	L	H	-	0	0	B	33.44	0.168897	B	33.44	0.168897	E	25.68	0.129704	E	25.68	0.129704	257.211000
89	90	L	H	-	0	0	B	6.15	0.031062	B	6.15	0.031062	B	0.12	0.000606	B	0.12	0.000606	257.211000
90	91	A	2	-	0	0	B	0.49	0.004210	B	0.49	0.004210	B	0.00	0.000000	B	0.00	0.000000	-1.000000
91	92	G	2	-	0	0	E	43.91	0.523299	E	43.91	0.523299	E	42.20	0.502920	E	42.20	0.502920	-1.000000
92	93	L	2	-	0	0	B	18.39	0.092883	B	18.39	0.092883	E	14.59	0.073691	E	14.59	0.073691	-1.000000
93	94	D	H	-	0	0	E	78.71	0.506597	E	78.71	0.506597	E	89.47	0.575851	E	89.47	0.575851	160.004000
94	95	S	H	-	0	0	E	97.54	0.776098	E	97.54	0.776098	E	114.70	0.912635	E	114.70	0.912635	160.004000
95	96	R	H	-	0	0	E	178.71	0.716962	E	178.71	0.716962	E	201.21	0.807229	E	201.21	0.807229	160.004000
96	97	E	H	-	0	0	E	65.88	0.351998	E	65.88	0.351998	E	44.82	0.239474	E	44.82	0.239474	160.004000
97	98	F	H	-	0	0	B	34.62	0.155045	B	34.62	0.155045	E	27.07	0.121232	E	27.07	0.121232	160.004000
98	99	G	H	-	0	0	E	36.67	0.437016	E	36.67	0.437016	E	33.00	0.393279	E	33.00	0.393279	160.004000
99	100	I	H	-	0	0	E	39.64	0.208686	E	39.64	0.208686	E	28.26	0.148776	E	28.26	0.148776	160.004000
100	101	V	H	-	2	0	B	1.00	0.006164	B	1.00	0.006164	B	0.00	0.000000	B	0.00	0.000000	160.004000
101	102	I	H	-	1	0	E	52.85	0.278231	E	52.85	0.278231	E	49.89	0.262648	E	49.89	0.262648	160.004000
102	103	T	H	-	0	0	E	82.04	0.554100	E	82.04	0.554100	E	86.74	0.585844	E	86.74	0.585844	160.004000
103	104	L	H	-	2	0	B	39.00	0.196980	B	39.00	0.196980	E	36.19	0.182787	E	36.19	0.182787	160.004000
104	105	N	H	-	4	0	B	0.30	0.001777	B	0.30	0.001777	B	0.00	0.000000	B	0.00	0.000000	160.004000
105	106	T	H	-	0	0	E	44.85	0.302918	E	44.85	0.302918	E	37.53	0.253478	E	37.53	0.253478	160.004000
106	107	V	H	-	1	0	E	46.57	0.287044	E	46.57	0.287044	E	39.14	0.241248	E	39.14	0.241248	160.004000
107	108	V	H	-	3	0	B	22.72	0.140039	B	22.72	0.140039	E	10.63	0.065520	E	10.63	0.065520	160.004000
108	109	M	H	-	3	0	B	18.25	0.086678	B	18.25	0.086678	B	2.88	0.013678	B	2.88	0.013678	160.004000
109	110	L	H	-	0	0	E	85.40	0.431335	E	85.40	0.431335	E	85.19	0.430274	E	85.19	0.430274	160.004000
110	111	A	H	-	3	0	B	0.29	0.002491	B	0.29	0.002491	B	0.00	0.000000	B	0.00	0.000000	160.004000
111	112	G	H	-	0	0	B	14.62	0.174234	B	14.62	0.174234	E	5.45	0.064951	E	5.45	0.064951	160.004000
112	113	F	H	-	1	0	E	55.26	0.247481	E	55.26	0.247481	E	54.31	0.243226	E	54.31	0.243226	160.004000
113	114	A	H	-	1	0	E	37.53	0.322423	E	37.53	0.322423	E	34.48	0.296220	E	34.48	0.296220	160.004000
114	115	G	H	-	1	0	B	0.00	0.000000	B	0.00	0.000000	B	0.00	0.000000	B	0.00	0.000000	160.004000
115	116	A	1	-	0	0	B	7.90	0.067869	B	7.90	0.067869	B	0.45	0.003866	B	0.45	0.003866	-1.000000
116	117	M	1	-	0	0	E	80.57	0.382664	E	80.57	0.382664	E	69.04	0.327903	E	69.04	0.327903	-1.000000
117	118	V	1	-	0	0	E	35.02	0.215853	E	35.02	0.215853	E	29.24	0.180227	E	29.24	0.180227	-1.000000
118	119	P	1	-	0	0	E	84.37	0.582666	E	84.37	0.582666	E	80.73	0.557528	E	80.73	0.557528	-1.000000
119	120	G	1	-	0	0	E	39.97	0.476344	E	39.97	0.476344	E	42.29	0.503992	E	42.29	0.503992	-1.000000
120	121	I	1	-	0	0	E	145.32	0.765043	E	145.32	0.765043	E	166.12	0.874546	E	166.12	0.874546	-1.000000
121	122	E	1	-	0	0	E	94.64	0.505664	E	94.64	0.505664	E	101.21	0.540767	E	101.21	0.540767	-1.000000
122	123	R	1	-	0	0	B	25.06	0.100538	B	25.06	0.100538	E	18.82	0.075503	E	18.82	0.075503	-1.000000
123	124	Y	1	-	0	0	E	70.99	0.297902	E	70.99	0.297902	E	67.52	0.283340	E	67.52	0.283340	-1.000000
124	125	A	H	-	0	0	E	69.96	0.601031	E	69.96	0.601031	E	75.94	0.652405	E	75.94	0.652405	353.613000
125	126	L	H	-	3	0	B	34.17	0.172584	B	34.17	0.172584	E	29.68	0.149907	E	29.68	0.149907	353.613000
126	127	F	H	-	0	0	B	36.67	0.164226	B	36.67	0.164226	E	24.56	0.109991	E	24.56	0.109991	353.613000
127	128	G	H	-	0	0	E	26.79	0.319271	E	26.79	0.319271	E	25.98	0.309617	E	25.98	0.309617	353.613000
128	129	M	H	-	1	0	E	91.86	0.436286	E	91.86	0.436286	E	94.87	0.450582	E	94.87	0.450582	353.613000
129	130	G	H	-	2	0	B	5.85	0.069718	B	5.85	0.069718	B	1.84	0.021928	B	1.84	0.021928	353.613000
130	131	A	H	-	0	0	E	33.73	0.289777	E	33.73	0.289777	E	21.69	0.186340	E	21.69	0.186340	353.613000
131	132	V	H	-	0	0	E	105.55	0.650579	E	105.55	0.650579	E	116.59	0.718627	E	116.59	0.718627	353.613000
132	133	A	H	-	3	0	B	10.61	0.091151	B	10.61	0.091151	B	5.36	0.046048	B	5.36	0.046048	353.613000
133	134	F	H	-	1	0	B	24.09	0.107887	B	24.09	0.107887	B	5.62	0.025169	B	5.62	0.025169	353.613000
134	135	L	H	-	0	0	E	121.74	0.614880	E	121.74	0.614880	E	129.26	0.652861	E	129.26	0.652861	353.613000
135	136	G	H	-	1	0	E	23.29	0.277559	E	23.29	0.277559	E	20.59	0.245382	E	20.59	0.245382	353.613000
136	137	L	H	-	1	0	B	0.02	0.000101	B	0.02	0.000101	B	0.00	0.000000	B	0.00	0.000000	353.613000
137	138	V	H	-	1	0	B	29.97	0.184726	B	29.97	0.184726	E	25.02	0.154216	E	25.02	0.154216	353.613000
138	139	Y	H	-	0	0	E	132.19	0.554721	E	132.19	0.554721	E	145.04	0.608645	E	145.04	0.608645	353.613000
139	140	Y	H	-	1	0	E	57.77	0.242426	E	57.77	0.242426	E	49.76	0.208812	E	49.76	0.208812	353.613000
140	141	L	H	-	1	0	B	1.48	0.007475	B	1.48	0.007475	B	0.00	0.000000	B	0.00	0.000000	353.613000
141	142	V	H	-	0	0	E	73.67	0.454080	E	73.67	0.454080	E	73.54	0.453279	E	73.54	0.453279	353.613000
142	143	G	H	-	0	0	E	25.18	0.300083	E	25.18	0.300083	E	22.13	0.263735	E	22.13	0.263735	353.613000
143	144	P	H	-	0	0	E	52.69	0.363881	E	52.69	0.363881	E	37.31	0.257666	E	37.31	0.257666	353.613000
144	145	M	H	-	0	0	B	1.66	0.007884	B	1.66	0.007884	B	0.00	0.000000	B	0.00	0.000000	353.613000
145	146	T	H	-	0	0	B	21.82	0.147373	B	21.82	0.147373	E	20.56	0.138863	E	20.56	0.138863	353.613000
146	147	E	2	-	0	0	E	124.50	0.665206	E	124.50	0.665206	E	135.04	0.721522	E	135.04	0.721522	-1.000000
147	148	S	2	-	0	0	E	25.65	0.204090	E	25.65	0.204090	E	15.51	0.123409	E	15.51	0.123409	-1.000000
148	149	A	2	-	0	0	B	0.00	0.000000	B	0.00	0.000000	B	0.00	0.000000	B	0.00	0.000000	-1.000000
149	150	S	2	-	0	0	E	49.97	0.397597	E	49.97	0.397597	E	47.05	0.374363	E	47.05	0.374363	-1.000000
150	151	Q	2	-	0	0	E	159.29	0.842047	E	159.29	0.842047	E	178.43	0.943226	E	178.43	0.943226	-1.000000
151	152	R	2	-	0	0	E	98.46	0.395009	E	98.46	0.395009	E	100.60	0.403595	E	100.60	0.403595	-1.000000
152	153	S	2	-	0	0	E	40.02	0.318428	E	40.02	0.318428	E	41.90	0.333386	E	41.90	0.333386	-1.000000
153	154	S	2	-	0	0	E	88.81	0.706636	E	88.81	0.706636	E	100.70	0.801241	E	100.70	0.801241	-1.000000
154	155	G	2	-	0	0	B	15.03	0.179120	B	15.03	0.179120	E	5.89	0.070194	E	5.89	0.070194	-1.000000
155	156	I	2	-	0	0	B	28.45	0.149776	B	28.45	0.149776	E	20.68	0.108871	E	20.68	0.108871	-1.000000
156	157	K	2	-	0	0	E	53.38	0.257265	E	53.38	0.257265	E	52.66	0.253795	E	52.66	0.253795	-1.000000
157	158	S	2	-	0	0	E	50.50	0.401814	E	50.50	0.401814	E	46.31	0.368475	E	46.31	0.368475	-1.000000
158	159	L	2	-	0	0	B	4.88	0.024648	B	4.88	0.024648	B	1.19	0.006010	B	1.19	0.006010	-1.000000
159	160	Y	2	-	0	0	B	0.00	0.000000	B	0.00	0.000000	B	0.00	0.000000	B	0.00	0.000000	-1.000000
160	161	V	H	-	0	0	E	41.59	0.256349	E	41.59	0.256349	E	41.68	0.256903	E	41.68	0.256903	76.538000
161	162	R	H	-	0	0	E	117.60	0.471797	E	117.60	0.471797	E	116.91	0.469028	E	116.91	0.469028	76.538000
162	163	L	H	-	0	0	B	0.00	0.000000	B	0.00	0.000000	B	0.00	0.000000	B	0.00	0.000000	76.538000
163	164	R	H	-	1	0	B	35.06	0.140656	B	35.06	0.140656	E	34.53	0.138530	E	34.53	0.138530	76.538000
164	165	N	H	-	0	0	E	59.60	0.352934	E	54.01	0.319832	E	58.75	0.347901	E	43.03	0.254811	76.538000
165	166	L	H	-	0	0	B	37.76	0.190717	B	13.53	0.068337	E	32.03	0.161776	B	3.07	0.015506	76.538000
166	167	T	H	-	0	0	B	2.12	0.014319	B	2.12	0.014319	B	0.00	0.000000	B	0.00	0.000000	76.538000
167	168	V	H	-	1	0	B	28.18	0.173693	B	28.18	0.173693	E	22.27	0.137266	E	22.27	0.137266	76.538000
168	169	I	H	-	0	1	E	110.64	0.582469	E	62.50	0.329034	E	115.43	0.607686	E	55.05	0.289813	76.538000
169	170	L	H	-	1	0	B	30.95	0.156321	B	0.01	0.000051	E	26.58	0.134249	B	0.00	0.000000	76.538000
170	171	W	H	-	0	0	B	15.88	0.059830	B	15.88	0.059830	B	0.62	0.002336	B	0.62	0.002336	76.538000
171	172	A	H	-	0	0	E	34.71	0.298196	E	34.71	0.298196	E	30.51	0.262113	E	30.51	0.262113	76.538000
172	173	I	H	-	0	0	E	70.24	0.369782	B	24.27	0.127770	E	71.04	0.373993	E	15.71	0.082706	76.538000
173	174	Y	H	-	0	0	B	30.04	0.126060	B	30.04	0.126060	B	6.55	0.027486	B	6.55	0.027486	76.538000
174	175	P	H	-	0	0	E	35.79	0.247169	E	35.79	0.247169	E	13.10	0.090470	E	13.10	0.090470	76.538000
175	176	F	H	-	0	0	E	127.02	0.568857	E	123.29	0.552152	E	132.20	0.592055	E	127.86	0.572619	76.538000
176	177	I	H	-	1	0	B	12.40	0.065280	B	1.62	0.008529	B	4.07	0.021427	B	0.00	0.000000	76.538000
177	178	W	H	-	0	0	B	14.47	0.054517	B	14.47	0.054517	B	1.58	0.005953	B	1.58	0.005953	76.538000
178	179	L	H	-	0	0	E	49.77	0.251376	E	49.77	0.251376	E	43.71	0.220769	E	43.71	0.220769	76.538000
179	180	L	H	-	0	0	E	82.12	0.414768	E	50.73	0.256225	E	80.32	0.405677	E	44.65	0.225516	76.538000
180	181	G	1	-	0	0	B	0.00	0.000000	B	0.00	0.000000	B	0.00	0.000000	B	0.00	0.000000	-1.000000
181	182	P	1	-	0	0	B	2.46	0.016989	B	2.46	0.016989	B	0.21	0.001450	B	0.21	0.001450	-1.000000
182	183	P	1	-	0	0	B	1.91	0.013191	B	1.91	0.013191	B	0.00	0.000000	B	0.00	0.000000	-1.000000
183	184	G	1	-	0	0	B	0.00	0.000000	B	0.00	0.000000	B	0.00	0.000000	B	0.00	0.000000	-1.000000
184	185	V	1	-	0	0	E	78.79	0.485639	E	78.79	0.485639	E	79.72	0.491371	E	79.72	0.491371	-1.000000
185	186	A	1	-	0	0	E	43.74	0.375773	E	43.74	0.375773	E	36.75	0.315722	E	26.38	0.226632	-1.000000
186	187	L	1	-	0	0	E	135.93	0.686550	E	78.91	0.398555	E	150.69	0.761099	E	77.58	0.391838	-1.000000
187	188	L	1	-	0	0	E	41.08	0.207485	B	1.98	0.010001	E	34.61	0.174807	B	0.03	0.000152	-1.000000
188	189	T	1	-	0	0	E	75.81	0.512022	B	24.98	0.168715	E	81.08	0.547616	E	14.29	0.096515	-1.000000
189	190	P	1	-	0	0	E	43.42	0.299862	E	43.42	0.299862	E	38.06	0.262845	E	37.65	0.260014	-1.000000
190	191	T	1	-	0	0	E	65.50	0.442388	B	23.68	0.159935	E	64.71	0.437053	E	14.99	0.101243	-1.000000
191	192	V	1	-	0	0	E	68.14	0.419995	B	0.65	0.004006	E	70.29	0.433247	B	0.00	0.000000	-1.000000
192	193	D	H	-	0	0	B	1.56	0.010041	B	1.56	0.010041	B	0.00	0.000000	B	0.00	0.000000	205.027000
193	194	V	H	-	1	0	B	1.29	0.007951	B	1.29	0.007951	B	0.00	0.000000	B	0.00	0.000000	205.027000
194	195	A	H	-	1	0	E	39.01	0.335137	B	10.91	0.093729	E	34.58	0.297079	B	4.55	0.039089	205.027000
195	196	L	H	-	1	1	E	68.34	0.345169	B	0.54	0.002727	E	66.62	0.336482	B	0.00	0.000000	205.027000
196	197	I	H	-	0	0	B	4.12	0.021690	B	4.12	0.021690	B	0.00	0.000000	B	0.00	0.000000	205.027000
197	198	V	H	-	1	0	B	11.87	0.073163	B	11.87	0.073163	B	7.04	0.043393	B	7.04	0.043393	205.027000
198	199	Y	H	-	0	0	E	149.43	0.627067	B	28.88	0.121192	E	159.00	0.667226	E	12.72	0.053378	205.027000
199	200	L	H	-	0	0	B	14.96	0.075559	B	0.00	0.000000	B	3.61	0.018233	B	0.00	0.000000	205.027000
200	201	D	H	-	0	0	B	2.40	0.015447	B	2.40	0.015447	B	0.00	0.000000	B	0.00	0.000000	205.027000
201	202	L	H	-	1	0	E	46.23	0.233497	E	46.23	0.233497	E	40.88	0.206475	E	40.88	0.206475	205.027000
202	203	V	H	-	0	0	E	41.61	0.256472	B	16.85	0.103858	E	33.80	0.208333	E	11.16	0.068787	205.027000
203	204	T	H	-	1	0	B	5.25	0.035459	B	5.25	0.035459	B	0.00	0.000000	B	0.00	0.000000	205.027000
204	205	K	H	-	2	0	B	4.92	0.023712	B	4.92	0.023712	B	0.00	0.000000	B	0.00	0.000000	205.027000
205	206	V	H	-	0	0	B	18.21	0.112241	B	18.21	0.112241	E	14.39	0.088696	E	14.39	0.088696	205.027000
206	207	G	H	-	0	0	E	23.95	0.285425	E	23.95	0.285425	E	20.56	0.245024	E	19.15	0.228221	205.027000
207	208	F	H	-	0	0	B	1.97	0.008823	B	1.97	0.008823	B	0.00	0.000000	B	0.00	0.000000	205.027000
208	209	G	H	-	1	0	B	0.00	0.000000	B	0.00	0.000000	B	0.00	0.000000	B	0.00	0.000000	205.027000
209	210	F	H	-	0	0	E	91.15	0.408214	E	91.15	0.408214	E	92.35	0.413588	E	92.35	0.413588	205.027000
210	211	I	H	-	0	0	E	48.78	0.256804	E	47.26	0.248802	E	40.32	0.212266	E	34.49	0.181574	205.027000
211	212	A	H	-	0	0	B	9.53	0.081873	B	9.53	0.081873	B	3.43	0.029467	B	3.43	0.029467	205.027000
212	213	L	H	-	1	0	B	36.26	0.183141	B	36.26	0.183141	E	26.89	0.135815	E	26.89	0.135815	205.027000
213	214	D	H	-	0	0	E	122.08	0.785737	E	122.08	0.785737	E	129.97	0.836519	E	129.97	0.836519	205.027000
214	215	A	2	-	0	0	B	17.71	0.152148	B	17.71	0.152148	E	8.16	0.070103	E	8.16	0.070103	-1.000000
215	216	A	2	-	0	0	B	13.33	0.114519	B	13.33	0.114519	B	5.28	0.045361	B	5.28	0.045361	-1.000000
216	217	A	2	-	0	0	E	62.58	0.537629	E	62.58	0.537629	E	64.27	0.552148	E	64.27	0.552148	-1.000000
217	218	T	2	-	0	0	E	85.74	0.579090	E	85.74	0.579090	E	88.48	0.597596	E	88.48	0.597596	-1.000000
218	219	L	2	-	0	0	E	46.52	0.234961	E	46.52	0.234961	E	27.56	0.139199	E	27.56	0.139199	-1.000000
219	220	R	2	-	0	0	E	144.46	0.579555	E	144.46	0.579555	E	148.87	0.597248	E	148.87	0.597248	-1.000000
220	221	A	2	-	0	0	E	91.42	0.785395	E	91.42	0.785395	E	107.15	0.920533	E	107.15	0.920533	-1.000000
221	222	E	2	-	0	0	E	111.52	0.595854	E	111.52	0.595854	E	117.44	0.627485	E	117.44	0.627485	-1.000000
222	223	H	U	R	0	0	-	-1.00	-1.000000	-	-1.00	-1.000000	-	-1.00	-1.000000	-	-1.00	-1.000000	-1.000000
223	224	G	U	R	0	0	-	-1.00	-1.000000	-	-1.00	-1.000000	-	-1.00	-1.000000	-	-1.00	-1.000000	-1.000000
224	225	E	U	R	0	0	-	-1.00	-1.000000	-	-1.00	-1.000000	-	-1.00	-1.000000	-	-1.00	-1.000000	-1.000000
225	226	S	U	R	0	0	-	-1.00	-1.000000	-	-1.00	-1.000000	-	-1.00	-1.000000	-	-1.00	-1.000000	-1.000000
226	227	L	U	R	0	0	-	-1.00	-1.000000	-	-1.00	-1.000000	-	-1.00	-1.000000	-	-1.00	-1.000000	-1.000000
227	228	A	U	R	0	0	-	-1.00	-1.000000	-	-1.00	-1.000000	-	-1.00	-1.000000	-	-1.00	-1.000000	-1.000000
228	229	G	U	R	0	0	-	-1.00	-1.000000	-	-1.00	-1.000000	-	-1.00	-1.000000	-	-1.00	-1.000000	-1.000000
229	230	V	U	R	0	0	-	-1.00	-1.000000	-	-1.00	-1.000000	-	-1.00	-1.000000	-	-1.00	-1.000000	-1.000000
230	231	D	U	R	0	0	-	-1.00	-1.000000	-	-1.00	-1.000000	-	-1.00	-1.000000	-	-1.00	-1.000000	-1.000000
231	232	T	U	R	0	0	-	-1.00	-1.000000	-	-1.00	-1.000000	-	-1.00	-1.000000	-	-1.00	-1.000000	-1.000000
232	233	D	U	R	0	0	-	-1.00	-1.000000	-	-1.00	-1.000000	-	-1.00	-1.000000	-	-1.00	-1.000000	-1.000000
233	234	A	U	R	0	0	-	-1.00	-1.000000	-	-1.00	-1.000000	-	-1.00	-1.000000	-	-1.00	-1.000000	-1.000000
234	235	P	U	R	0	0	-	-1.00	-1.000000	-	-1.00	-1.000000	-	-1.00	-1.000000	-	-1.00	-1.000000	-1.000000
235	236	A	U	R	0	0	-	-1.00	-1.000000	-	-1.00	-1.000000	-	-1.00	-1.000000	-	-1.00	-1.000000	-1.000000
236	237	V	U	R	0	0	-	-1.00	-1.000000	-	-1.00	-1.000000	-	-1.00	-1.000000	-	-1.00	-1.000000	-1.000000
237	238	A	U	R	0	0	-	-1.00	-1.000000	-	-1.00	-1.000000	-	-1.00	-1.000000	-	-1.00	-1.000000	-1.000000
238	239	D	U	R	0	0	-	-1.00	-1.000000	-	-1.00	-1.000000	-	-1.00	-1.000000	-	-1.00	-1.000000	-1.000000
239	240	E	U	R	0	0	-	-1.00	-1.000000	-	-1.00	-1.000000	-	-1.00	-1.000000	-	-1.00	-1.000000	-1.000000
240	241	N	U	R	0	0	-	-1.00	-1.000000	-	-1.00	-1.000000	-	-1.00	-1.000000	-	-1.00	-1.000000	-1.000000
241	242	S	U	R	0	0	-	-1.00	-1.000000	-	-1.00	-1.000000	-	-1.00	-1.000000	-	-1.00	-1.000000	-1.000000
242	243	H	U	R	0	0	-	-1.00	-1.000000	-	-1.00	-1.000000	-	-1.00	-1.000000	-	-1.00	-1.000000	-1.000000
243	244	H	U	R	0	0	-	-1.00	-1.000000	-	-1.00	-1.000000	-	-1.00	-1.000000	-	-1.00	-1.000000	-1.000000
244	245	H	U	R	0	0	-	-1.00	-1.000000	-	-1.00	-1.000000	-	-1.00	-1.000000	-	-1.00	-1.000000	-1.000000
245	246	H	U	R	0	0	-	-1.00	-1.000000	-	-1.00	-1.000000	-	-1.00	-1.000000	-	-1.00	-1.000000	-1.000000
246	247	H	U	R	0	0	-	-1.00	-1.000000	-	-1.00	-1.000000	-	-1.00	-1.000000	-	-1.00	-1.000000	-1.000000
247	248	H	U	R	0	0	-	-1.00	-1.000000	-	-1.00	-1.000000	-	-1.00	-1.000000	-	-1.00	-1.000000	-1.000000
248	249	H	U	R	0	0	-	-1.00	-1.000000	-	-1.00	-1.000000	-	-1.00	-1.000000	-	-1.00	-1.000000	-1.000000
