# Supplementary material for: Lipid exposure prediction enhances the inference of rotational angles of transmembrane helices
Source: BMC Bioinformatics. 2013 Oct 11;14:304. doi: 10.1186/1471-2105-14-304 (PMC3854514; doi:10.1186/1471-2105-14-304)
Supplement: Additional file 7: Dataset S3 — The representative 110 multi-spanning protein chains used in this work. [file 1471-2105-14-304-S7.zip › S_Dataset_3_experiment/TMexpoDataset/2gfpA.profile]

SeqIndex	PDBIndex	AA	Topo	MissingData	IntraChainCTNum	InterChainCTNum	Class14_Chain	ASA14_Chain	RSA14_Chain	Class14_Complete	ASA14_Complete	RSA14_Complete	Class20_Chain	ASA20_Chain	RSA20_Chain	Class20_Complete	ASA20_Complete	RSA20_Complete	RotationalAngleChain360MGC
1	9	L	2	-	0	0	E	137.17	0.692813	E	137.17	0.692813	E	122.00	0.616193	E	122.00	0.616193	-1.000000
2	10	L	2	-	0	0	E	114.23	0.576948	E	114.23	0.576948	E	113.03	0.570887	E	113.03	0.570887	-1.000000
3	11	L	2	-	0	0	E	110.58	0.558513	E	110.58	0.558513	E	114.21	0.576847	E	114.21	0.576847	-1.000000
4	12	M	H	-	2	0	B	39.90	0.189504	B	39.90	0.189504	E	16.71	0.079364	E	16.71	0.079364	301.261000
5	13	L	H	-	0	0	E	41.96	0.211930	E	41.96	0.211930	B	5.64	0.028486	B	5.64	0.028486	301.261000
6	14	V	H	-	1	0	E	43.59	0.268676	E	43.59	0.268676	E	35.50	0.218812	E	35.50	0.218812	301.261000
7	15	L	H	-	3	0	B	29.76	0.150311	B	29.76	0.150311	E	22.89	0.115612	E	22.89	0.115612	301.261000
8	16	L	H	-	1	0	B	13.74	0.069397	B	13.74	0.069397	B	0.09	0.000455	B	0.09	0.000455	301.261000
9	17	V	H	-	1	0	B	2.65	0.016334	B	2.65	0.016334	B	0.00	0.000000	B	0.00	0.000000	301.261000
10	18	A	H	-	2	0	B	2.16	0.018557	B	2.16	0.018557	B	0.00	0.000000	B	0.00	0.000000	301.261000
11	19	V	H	-	4	0	B	0.00	0.000000	B	0.00	0.000000	B	0.00	0.000000	B	0.00	0.000000	301.261000
12	20	G	H	-	1	0	B	0.86	0.010249	B	0.86	0.010249	B	0.00	0.000000	B	0.00	0.000000	301.261000
13	21	Q	H	-	3	0	B	7.03	0.037162	B	7.03	0.037162	B	0.07	0.000370	B	0.07	0.000370	301.261000
14	22	M	H	-	2	0	B	0.77	0.003657	B	0.77	0.003657	B	0.00	0.000000	B	0.00	0.000000	301.261000
15	23	A	H	-	2	0	B	14.11	0.121220	B	14.11	0.121220	B	3.75	0.032216	B	3.75	0.032216	301.261000
16	24	Q	H	-	1	0	B	26.30	0.139028	B	26.30	0.139028	E	10.67	0.056404	E	10.67	0.056404	301.261000
17	25	T	H	-	4	0	B	0.29	0.001959	B	0.29	0.001959	B	0.00	0.000000	B	0.00	0.000000	301.261000
18	26	I	H	-	3	0	B	9.05	0.047644	B	9.05	0.047644	B	1.50	0.007897	B	1.50	0.007897	301.261000
19	27	Y	H	-	2	0	B	19.30	0.080990	B	19.30	0.080990	B	3.61	0.015149	B	3.61	0.015149	301.261000
20	28	I	H	-	0	0	E	39.94	0.210266	E	39.94	0.210266	B	6.49	0.034167	B	6.49	0.034167	301.261000
21	29	P	H	-	4	0	B	0.39	0.002693	B	0.39	0.002693	B	0.00	0.000000	B	0.00	0.000000	301.261000
22	30	A	H	-	0	0	E	29.34	0.252062	E	29.34	0.252062	B	5.66	0.048625	B	5.66	0.048625	301.261000
23	31	I	H	-	3	0	B	6.67	0.035115	B	6.67	0.035115	B	0.56	0.002948	B	0.56	0.002948	301.261000
24	32	A	H	-	1	0	B	0.40	0.003436	B	0.40	0.003436	B	0.00	0.000000	B	0.00	0.000000	301.261000
25	33	D	1	-	0	0	B	9.56	0.061531	B	9.56	0.061531	B	0.90	0.005793	B	0.90	0.005793	-1.000000
26	34	M	1	-	0	0	E	50.33	0.239041	E	50.33	0.239041	E	21.91	0.104061	E	21.91	0.104061	-1.000000
27	35	A	1	-	0	0	B	0.01	0.000086	B	0.01	0.000086	B	0.00	0.000000	B	0.00	0.000000	-1.000000
28	36	R	1	-	0	0	E	88.90	0.356656	E	88.90	0.356656	E	81.41	0.326607	E	81.41	0.326607	-1.000000
29	37	D	1	-	0	0	E	104.16	0.670400	E	104.16	0.670400	E	106.47	0.685267	E	106.47	0.685267	-1.000000
30	38	L	1	-	0	0	B	27.18	0.137280	B	27.18	0.137280	E	20.88	0.105460	E	20.88	0.105460	-1.000000
31	39	N	1	-	0	0	E	120.96	0.716291	E	120.96	0.716291	E	128.73	0.762302	E	128.73	0.762302	-1.000000
32	40	V	1	-	0	0	E	85.40	0.526381	E	85.40	0.526381	E	90.27	0.556398	E	90.27	0.556398	-1.000000
33	41	R	1	-	0	0	E	142.60	0.572093	E	142.60	0.572093	E	155.58	0.624168	E	155.58	0.624168	-1.000000
34	42	E	1	-	0	0	B	15.80	0.084420	B	15.80	0.084420	E	13.10	0.069994	E	13.10	0.069994	-1.000000
35	43	G	H	-	0	0	E	39.15	0.466571	E	39.15	0.466571	E	18.78	0.223811	E	18.78	0.223811	31.238000
36	44	A	H	-	0	0	B	14.59	0.125344	B	14.59	0.125344	E	7.00	0.060137	E	7.00	0.060137	31.238000
37	45	V	H	-	1	0	B	6.16	0.037968	B	6.16	0.037968	B	0.00	0.000000	B	0.00	0.000000	31.238000
38	46	Q	H	-	1	0	B	26.52	0.140191	B	26.52	0.140191	E	18.78	0.099276	E	18.78	0.099276	31.238000
39	47	S	H	-	0	0	E	50.01	0.397915	E	50.01	0.397915	E	41.25	0.328215	E	41.25	0.328215	31.238000
40	48	V	H	-	1	0	B	20.46	0.126109	B	20.46	0.126109	B	4.25	0.026196	B	4.25	0.026196	31.238000
41	49	M	H	-	3	0	B	29.03	0.137877	B	29.03	0.137877	B	5.87	0.027879	B	5.87	0.027879	31.238000
42	50	G	H	-	1	0	B	12.63	0.150518	B	12.63	0.150518	B	2.75	0.032773	B	2.75	0.032773	31.238000
43	51	A	H	-	0	0	E	24.72	0.212371	E	24.72	0.212371	E	11.64	0.100000	E	11.64	0.100000	31.238000
44	52	Y	H	-	1	0	E	68.66	0.288124	E	68.66	0.288124	E	26.63	0.111750	E	26.63	0.111750	31.238000
45	53	L	H	-	1	0	B	31.08	0.156978	B	31.08	0.156978	B	3.99	0.020153	B	3.99	0.020153	31.238000
46	54	L	H	-	0	0	E	101.65	0.513410	E	101.65	0.513410	E	108.37	0.547351	E	108.37	0.547351	31.238000
47	55	T	H	-	2	0	B	2.77	0.018709	B	2.77	0.018709	B	0.21	0.001418	B	0.21	0.001418	31.238000
48	56	Y	H	-	0	0	B	44.82	0.188082	B	44.82	0.188082	E	14.63	0.061393	E	14.63	0.061393	31.238000
49	57	G	H	-	1	0	B	4.09	0.048743	B	4.09	0.048743	B	0.14	0.001668	B	0.14	0.001668	31.238000
50	58	V	H	-	0	0	E	71.78	0.442431	E	71.78	0.442431	E	62.10	0.382766	E	62.10	0.382766	31.238000
51	59	S	H	-	1	0	B	4.57	0.036362	B	4.57	0.036362	B	1.99	0.015834	B	1.99	0.015834	31.238000
52	60	Q	2	-	0	0	B	15.51	0.081990	B	15.51	0.081990	B	2.76	0.014590	B	2.76	0.014590	-1.000000
53	61	L	2	-	0	0	B	26.16	0.132128	B	26.16	0.132128	E	16.26	0.082125	E	16.26	0.082125	-1.000000
54	62	F	2	-	0	0	E	82.46	0.369296	E	82.46	0.369296	E	68.79	0.308075	E	68.79	0.308075	-1.000000
55	63	Y	2	-	0	0	B	20.95	0.087914	B	20.95	0.087914	B	5.59	0.023458	B	5.59	0.023458	-1.000000
56	64	G	2	-	0	0	E	20.26	0.241449	E	20.26	0.241449	E	9.16	0.109165	E	9.16	0.109165	-1.000000
57	65	P	2	-	0	0	B	12.01	0.082942	B	12.01	0.082942	B	5.82	0.040193	B	5.82	0.040193	-1.000000
58	66	I	2	-	0	0	E	75.21	0.395946	E	75.21	0.395946	E	55.90	0.294288	E	55.90	0.294288	-1.000000
59	67	S	2	-	0	0	B	17.32	0.137810	B	17.32	0.137810	B	2.20	0.017505	B	2.20	0.017505	-1.000000
60	68	D	2	-	0	0	B	26.04	0.167600	B	26.04	0.167600	E	20.66	0.132973	E	20.66	0.132973	-1.000000
61	69	R	2	-	0	0	E	125.66	0.504132	E	125.66	0.504132	E	125.40	0.503089	E	125.40	0.503089	-1.000000
62	70	V	2	-	0	0	E	68.87	0.424495	E	68.87	0.424495	E	62.04	0.382396	E	62.04	0.382396	-1.000000
63	71	G	2	-	0	0	B	8.55	0.101895	B	8.55	0.101895	B	1.12	0.013348	B	1.12	0.013348	-1.000000
64	72	R	H	-	0	0	E	62.48	0.250662	E	62.48	0.250662	B	10.33	0.041443	B	10.33	0.041443	182.015000
65	73	R	H	-	0	0	E	127.47	0.511394	E	127.47	0.511394	E	124.93	0.501204	E	124.93	0.501204	182.015000
66	74	P	H	-	0	0	E	54.57	0.376865	E	54.57	0.376865	E	51.62	0.356492	E	51.62	0.356492	182.015000
67	75	V	H	-	0	0	E	103.58	0.638437	E	103.58	0.638437	E	94.81	0.584381	E	94.81	0.584381	182.015000
68	76	I	H	-	0	0	B	14.03	0.073862	B	14.03	0.073862	B	2.05	0.010792	B	2.05	0.010792	182.015000
69	77	L	H	-	2	0	B	0.25	0.001263	B	0.25	0.001263	B	0.00	0.000000	B	0.00	0.000000	182.015000
70	78	V	H	-	0	0	E	71.35	0.439781	E	71.35	0.439781	E	62.13	0.382951	E	62.13	0.382951	182.015000
71	79	G	H	-	0	0	B	12.09	0.144083	B	12.09	0.144083	E	7.90	0.094148	E	7.90	0.094148	182.015000
72	80	M	H	-	2	0	B	27.08	0.128616	B	27.08	0.128616	E	16.89	0.080218	E	16.89	0.080218	182.015000
73	81	S	H	-	2	0	B	7.17	0.057050	B	7.17	0.057050	B	3.32	0.026416	B	3.32	0.026416	182.015000
74	82	I	H	-	0	0	E	101.12	0.532351	E	101.12	0.532351	E	105.43	0.555041	E	105.43	0.555041	182.015000
75	83	F	H	-	0	0	E	119.11	0.533432	E	119.11	0.533432	E	119.84	0.536701	E	119.84	0.536701	182.015000
76	84	M	H	-	1	0	B	8.06	0.038281	B	8.06	0.038281	B	2.18	0.010354	B	2.18	0.010354	182.015000
77	85	L	H	-	0	0	E	90.49	0.457043	E	90.49	0.457043	E	92.77	0.468559	E	92.77	0.468559	182.015000
78	86	A	H	-	0	0	E	55.02	0.472680	E	55.02	0.472680	E	54.54	0.468557	E	54.54	0.468557	182.015000
79	87	T	H	-	0	0	B	13.13	0.088680	B	13.13	0.088680	B	1.63	0.011009	B	1.63	0.011009	182.015000
80	88	L	H	-	1	0	E	46.41	0.234406	E	46.41	0.234406	E	39.69	0.200465	E	39.69	0.200465	182.015000
81	89	V	1	-	0	0	E	115.89	0.714312	E	115.89	0.714312	E	126.76	0.781312	E	126.76	0.781312	-1.000000
82	90	A	1	-	0	0	E	39.06	0.335567	E	39.06	0.335567	E	37.57	0.322766	E	37.57	0.322766	-1.000000
83	91	V	1	-	0	0	B	10.43	0.064287	B	10.43	0.064287	B	1.44	0.008876	B	1.44	0.008876	-1.000000
84	92	T	1	-	0	0	E	71.34	0.481832	E	71.34	0.481832	E	74.34	0.502094	E	74.34	0.502094	-1.000000
85	93	T	1	-	0	0	E	109.74	0.741186	E	109.74	0.741186	E	119.52	0.807240	E	119.52	0.807240	-1.000000
86	94	S	1	-	0	0	E	27.34	0.217537	E	27.34	0.217537	E	26.08	0.207511	E	26.08	0.207511	-1.000000
87	95	S	1	-	0	0	B	8.64	0.068746	B	8.64	0.068746	B	3.78	0.030076	B	3.78	0.030076	-1.000000
88	96	L	1	-	0	0	E	93.13	0.470377	E	93.13	0.470377	E	89.80	0.453558	E	89.80	0.453558	-1.000000
89	97	T	1	-	0	0	E	72.72	0.491152	E	72.72	0.491152	E	78.85	0.532554	E	78.85	0.532554	-1.000000
90	98	V	1	-	0	0	E	100.50	0.619453	E	100.50	0.619453	E	113.36	0.698718	E	113.36	0.698718	-1.000000
91	99	L	H	-	0	0	B	36.91	0.186424	B	36.91	0.186424	E	29.85	0.150765	E	29.85	0.150765	341.293000
92	100	I	H	-	0	0	B	23.87	0.125665	B	23.87	0.125665	B	9.11	0.047960	B	9.11	0.047960	341.293000
93	101	A	H	-	0	0	E	42.15	0.362113	E	42.15	0.362113	E	32.79	0.281701	E	32.79	0.281701	341.293000
94	102	A	H	-	0	0	E	44.49	0.382216	E	44.49	0.382216	E	39.25	0.337199	E	39.25	0.337199	341.293000
95	103	S	H	-	0	0	E	32.60	0.259389	E	32.60	0.259389	E	12.19	0.096992	E	12.19	0.096992	341.293000
96	104	A	H	-	2	0	B	4.40	0.037801	B	4.40	0.037801	B	0.00	0.000000	B	0.00	0.000000	341.293000
97	105	M	H	-	1	0	E	64.71	0.307338	E	64.71	0.307338	E	51.96	0.246782	E	51.96	0.246782	341.293000
98	106	Q	H	-	1	0	B	35.88	0.189671	B	35.88	0.189671	E	19.19	0.101443	E	19.19	0.101443	341.293000
99	107	G	H	-	2	0	B	2.93	0.034918	B	2.93	0.034918	B	0.45	0.005363	B	0.45	0.005363	341.293000
100	108	M	H	-	3	0	B	13.32	0.063263	B	13.32	0.063263	B	7.76	0.036856	B	7.76	0.036856	341.293000
101	109	G	H	-	1	0	B	0.81	0.009653	B	0.81	0.009653	B	0.00	0.000000	B	0.00	0.000000	341.293000
102	110	T	H	-	2	0	B	1.70	0.011482	B	1.70	0.011482	B	0.00	0.000000	B	0.00	0.000000	341.293000
103	111	G	H	-	0	0	B	8.85	0.105470	B	8.85	0.105470	B	1.23	0.014659	B	1.23	0.014659	341.293000
104	112	V	H	-	1	0	B	7.90	0.048693	B	7.90	0.048693	B	3.29	0.020279	B	3.29	0.020279	341.293000
105	113	G	H	-	0	0	B	9.83	0.117149	B	9.83	0.117149	B	0.07	0.000834	B	0.07	0.000834	341.293000
106	114	G	H	-	0	0	B	5.32	0.063401	B	5.32	0.063401	B	1.34	0.015969	B	1.34	0.015969	341.293000
107	115	V	H	-	0	0	B	8.79	0.054179	B	8.79	0.054179	B	2.28	0.014053	B	2.28	0.014053	341.293000
108	116	M	2	-	0	0	B	34.86	0.165566	B	34.86	0.165566	B	5.39	0.025600	B	5.39	0.025600	-1.000000
109	117	A	2	-	0	0	B	0.41	0.003522	B	0.41	0.003522	B	0.00	0.000000	B	0.00	0.000000	-1.000000
110	118	R	2	-	0	0	B	29.81	0.119594	B	29.81	0.119594	B	11.92	0.047822	B	11.92	0.047822	-1.000000
111	119	T	2	-	0	0	E	31.67	0.213900	E	31.67	0.213900	E	19.04	0.128597	E	19.04	0.128597	-1.000000
112	120	L	2	-	0	0	E	66.41	0.335421	E	66.41	0.335421	E	19.21	0.097025	E	19.21	0.097025	-1.000000
113	121	P	2	-	0	0	B	15.91	0.109876	B	15.91	0.109876	B	7.14	0.049309	B	7.14	0.049309	-1.000000
114	122	R	2	-	0	0	E	53.31	0.213873	E	53.31	0.213873	E	30.71	0.123205	E	30.71	0.123205	-1.000000
115	123	D	2	-	0	0	E	92.83	0.597477	E	92.83	0.597477	E	79.40	0.511038	E	79.40	0.511038	-1.000000
116	124	L	2	-	0	0	E	90.44	0.456791	E	90.44	0.456791	E	80.94	0.408809	E	80.94	0.408809	-1.000000
117	125	Y	2	-	0	0	E	71.82	0.301385	E	71.82	0.301385	E	70.46	0.295678	E	70.46	0.295678	-1.000000
118	126	E	2	-	0	0	E	149.59	0.799263	E	149.59	0.799263	E	161.49	0.862845	E	161.49	0.862845	-1.000000
119	127	R	2	-	0	0	E	184.55	0.740392	E	184.55	0.740392	E	202.08	0.810720	E	202.08	0.810720	-1.000000
120	128	T	2	-	0	0	E	105.39	0.711806	E	105.39	0.711806	E	112.20	0.757801	E	112.20	0.757801	-1.000000
121	129	Q	2	-	0	0	E	105.81	0.559338	E	105.81	0.559338	E	110.46	0.583919	E	110.46	0.583919	-1.000000
122	130	L	2	-	0	0	E	60.72	0.306682	E	60.72	0.306682	E	56.76	0.286681	E	56.76	0.286681	-1.000000
123	131	R	2	-	0	0	E	75.29	0.302054	E	75.29	0.302054	E	71.41	0.286488	E	71.41	0.286488	-1.000000
124	132	H	2	-	0	0	B	6.90	0.034759	B	6.90	0.034759	B	0.00	0.000000	B	0.00	0.000000	-1.000000
125	133	A	2	-	0	0	B	10.09	0.086684	B	10.09	0.086684	E	6.42	0.055155	E	6.42	0.055155	-1.000000
126	134	N	2	-	0	0	E	46.36	0.274531	E	46.36	0.274531	E	33.37	0.197608	E	33.37	0.197608	-1.000000
127	135	S	2	-	0	0	B	8.08	0.064290	B	8.08	0.064290	B	2.15	0.017107	B	2.15	0.017107	-1.000000
128	136	L	2	-	0	0	B	16.53	0.083489	B	16.53	0.083489	B	9.36	0.047275	B	9.36	0.047275	-1.000000
129	137	L	H	-	0	0	E	67.16	0.339209	E	67.16	0.339209	E	68.96	0.348300	E	68.96	0.348300	96.377000
130	138	N	H	-	1	0	B	33.03	0.195594	B	33.03	0.195594	E	24.76	0.146622	E	24.76	0.146622	96.377000
131	139	M	H	-	2	0	B	25.95	0.123249	B	25.95	0.123249	E	13.78	0.065448	E	13.78	0.065448	96.377000
132	140	G	H	-	1	0	B	4.86	0.057919	B	4.86	0.057919	B	0.25	0.002979	B	0.25	0.002979	96.377000
133	141	I	H	-	1	0	E	91.56	0.482022	E	91.56	0.482022	E	95.11	0.500711	E	95.11	0.500711	96.377000
134	142	L	H	-	2	0	E	45.30	0.228799	E	45.30	0.228799	E	40.30	0.203546	E	40.30	0.203546	96.377000
135	143	V	H	-	3	0	B	5.20	0.032051	B	5.20	0.032051	B	1.38	0.008506	B	1.38	0.008506	96.377000
136	144	S	H	-	2	0	B	8.17	0.065006	B	8.17	0.065006	B	3.34	0.026575	B	3.34	0.026575	96.377000
137	145	P	H	-	0	0	E	63.10	0.435773	E	63.10	0.435773	E	64.58	0.445994	E	64.58	0.445994	96.377000
138	146	L	H	-	1	0	E	76.47	0.386232	E	76.47	0.386232	E	72.64	0.366887	E	72.64	0.366887	96.377000
139	147	L	H	-	3	0	B	0.00	0.000000	B	0.00	0.000000	B	0.00	0.000000	B	0.00	0.000000	96.377000
140	148	A	H	-	1	0	B	14.45	0.124141	B	14.45	0.124141	E	10.39	0.089261	E	10.39	0.089261	96.377000
141	149	P	H	-	0	0	E	93.68	0.646961	E	93.68	0.646961	E	103.09	0.711948	E	103.09	0.711948	96.377000
142	150	L	H	-	1	0	B	15.52	0.078388	B	15.52	0.078388	B	8.35	0.042174	B	8.35	0.042174	96.377000
143	151	I	H	-	1	0	B	15.05	0.079231	B	15.05	0.079231	B	0.55	0.002895	B	0.55	0.002895	96.377000
144	152	G	H	-	0	0	E	37.94	0.452151	E	37.94	0.452151	E	35.14	0.418782	E	35.14	0.418782	96.377000
145	153	G	H	-	0	0	E	32.32	0.385175	E	32.32	0.385175	E	29.03	0.345966	E	29.03	0.345966	96.377000
146	154	L	1	-	0	0	E	147.07	0.742815	E	147.07	0.742815	E	166.67	0.841810	E	166.67	0.841810	-1.000000
147	155	L	1	-	0	0	E	124.70	0.629830	E	124.70	0.629830	E	123.96	0.626092	E	123.96	0.626092	-1.000000
148	156	D	1	-	0	0	E	55.15	0.354959	E	55.15	0.354959	E	45.55	0.293171	E	45.55	0.293171	-1.000000
149	157	T	1	-	0	0	B	3.77	0.025463	B	3.77	0.025463	B	0.00	0.000000	B	0.00	0.000000	-1.000000
150	158	M	H	-	1	0	E	53.63	0.254714	E	53.63	0.254714	E	45.33	0.215293	E	45.33	0.215293	78.054000
151	159	W	H	-	0	0	E	204.75	0.771419	E	204.75	0.771419	E	233.60	0.880115	E	233.60	0.880115	78.054000
152	160	N	H	-	0	0	E	49.52	0.293243	E	49.52	0.293243	E	37.08	0.219577	E	37.08	0.219577	78.054000
153	161	W	H	-	0	0	B	44.12	0.166227	B	44.12	0.166227	B	9.83	0.037036	B	9.83	0.037036	78.054000
154	162	R	H	-	0	0	B	48.23	0.193493	B	48.23	0.193493	E	40.04	0.160635	E	40.04	0.160635	78.054000
155	163	A	H	-	0	0	E	48.61	0.417612	E	48.61	0.417612	E	50.24	0.431615	E	50.24	0.431615	78.054000
156	164	C	H	-	1	0	B	20.83	0.147229	B	20.83	0.147229	E	12.11	0.085595	E	12.11	0.085595	78.054000
157	165	Y	H	-	3	0	B	4.67	0.019597	B	4.67	0.019597	B	0.49	0.002056	B	0.49	0.002056	78.054000
158	166	L	H	-	1	0	E	49.39	0.249457	E	49.39	0.249457	E	47.20	0.238396	E	47.20	0.238396	78.054000
159	167	F	H	-	0	0	E	105.36	0.471853	E	105.36	0.471853	E	112.40	0.503381	E	112.40	0.503381	78.054000
160	168	L	H	-	3	0	B	19.50	0.098490	B	19.50	0.098490	E	10.86	0.054851	E	10.86	0.054851	78.054000
161	169	L	H	-	3	0	B	1.54	0.007778	B	1.54	0.007778	B	0.00	0.000000	B	0.00	0.000000	78.054000
162	170	V	H	-	0	0	E	63.97	0.394292	E	63.97	0.394292	E	61.09	0.376541	E	61.09	0.376541	78.054000
163	171	L	H	-	1	0	E	70.14	0.354260	E	70.14	0.354260	E	71.40	0.360624	E	71.40	0.360624	78.054000
164	172	C	H	-	3	0	B	0.21	0.001484	B	0.21	0.001484	B	0.00	0.000000	B	0.00	0.000000	78.054000
165	173	A	H	-	1	0	E	26.56	0.228179	E	26.56	0.228179	E	9.43	0.081014	E	9.43	0.081014	78.054000
166	174	G	H	-	0	0	E	62.55	0.745442	E	62.55	0.745442	E	68.91	0.821237	E	68.91	0.821237	78.054000
167	175	V	H	-	0	0	E	69.63	0.429179	E	69.63	0.429179	E	66.82	0.411859	E	66.82	0.411859	78.054000
168	176	T	H	-	1	0	B	3.20	0.021613	B	3.20	0.021613	B	0.00	0.000000	B	0.00	0.000000	78.054000
169	177	F	H	-	0	0	E	157.76	0.706525	E	157.76	0.706525	E	169.39	0.758610	E	169.39	0.758610	78.054000
170	178	S	2	-	0	0	E	35.90	0.285646	E	35.90	0.285646	E	24.19	0.192473	E	24.19	0.192473	-1.000000
171	179	M	2	-	0	0	E	83.18	0.395061	E	83.18	0.395061	E	82.22	0.390501	E	82.22	0.390501	-1.000000
172	180	A	2	-	0	0	E	27.29	0.234450	E	27.29	0.234450	B	3.27	0.028093	B	3.27	0.028093	-1.000000
173	181	R	2	-	0	0	E	174.39	0.699631	E	174.39	0.699631	E	184.17	0.738867	E	184.17	0.738867	-1.000000
174	182	W	2	-	0	0	E	227.03	0.855361	E	227.03	0.855361	E	233.26	0.878834	E	233.26	0.878834	-1.000000
175	183	M	2	-	0	0	E	82.35	0.391118	E	82.35	0.391118	E	62.03	0.294609	E	62.03	0.294609	-1.000000
176	184	P	2	-	0	0	E	94.20	0.650552	E	94.20	0.650552	E	103.49	0.714710	E	103.49	0.714710	-1.000000
177	185	E	2	-	0	0	E	102.71	0.548782	E	102.71	0.548782	E	107.16	0.572558	E	107.16	0.572558	-1.000000
178	186	T	2	-	0	0	E	39.28	0.265298	E	39.28	0.265298	E	32.70	0.220856	E	32.70	0.220856	-1.000000
179	187	R	2	-	0	0	E	102.78	0.412341	E	102.78	0.412341	E	96.28	0.386263	E	96.28	0.386263	-1.000000
180	188	P	2	-	0	0	E	90.03	0.621754	E	90.03	0.621754	E	95.92	0.662431	E	95.92	0.662431	-1.000000
181	189	V	2	-	0	0	E	124.43	0.766950	E	124.43	0.766950	E	144.73	0.892073	E	144.73	0.892073	-1.000000
182	190	D	2	-	0	0	E	58.54	0.376778	E	58.54	0.376778	E	52.65	0.338869	E	52.65	0.338869	-1.000000
183	191	A	2	-	0	0	E	25.65	0.220361	E	25.65	0.220361	E	17.27	0.148368	E	17.27	0.148368	-1.000000
184	192	P	2	-	0	0	E	31.81	0.219682	E	31.81	0.219682	E	11.12	0.076796	E	11.12	0.076796	-1.000000
185	193	R	2	-	0	0	E	193.58	0.776619	E	193.58	0.776619	E	203.53	0.816537	E	203.53	0.816537	-1.000000
186	194	T	2	-	0	0	E	87.11	0.588343	E	87.11	0.588343	E	70.13	0.473659	E	70.13	0.473659	-1.000000
187	195	R	2	-	0	0	E	140.05	0.561863	E	133.54	0.535746	E	140.09	0.562024	E	125.98	0.505416	-1.000000
188	196	L	2	-	0	0	B	35.72	0.180413	B	35.72	0.180413	E	29.38	0.148391	E	29.38	0.148391	-1.000000
189	197	L	2	-	0	0	E	119.46	0.603364	E	119.46	0.603364	E	131.36	0.663468	E	131.36	0.663468	-1.000000
190	198	T	2	-	0	0	E	112.27	0.758274	E	112.27	0.758274	E	108.93	0.735715	E	108.93	0.735715	-1.000000
191	199	S	2	-	0	0	B	12.99	0.103358	B	12.99	0.103358	B	0.34	0.002705	B	0.34	0.002705	-1.000000
192	200	Y	2	-	0	0	E	171.34	0.719010	E	69.67	0.292363	E	180.30	0.756609	E	53.22	0.223332	-1.000000
193	201	K	2	-	0	0	E	145.08	0.699214	E	103.28	0.497759	E	145.69	0.702154	E	95.36	0.459588	-1.000000
194	202	T	2	-	0	0	E	57.72	0.389842	E	57.72	0.389842	E	52.66	0.355667	E	52.66	0.355667	-1.000000
195	203	L	2	-	0	0	E	91.55	0.462397	E	77.15	0.389666	E	90.12	0.455175	E	50.06	0.252841	-1.000000
196	204	F	2	-	0	0	E	156.65	0.701554	E	108.81	0.487304	E	155.75	0.697523	E	76.60	0.343052	-1.000000
197	205	G	2	-	0	0	E	33.88	0.403766	E	33.88	0.403766	E	23.68	0.282207	E	23.68	0.282207	-1.000000
198	206	N	2	-	0	0	E	39.89	0.236217	E	39.89	0.236217	E	11.41	0.067567	E	11.41	0.067567	-1.000000
199	207	S	2	-	0	0	E	30.01	0.238781	E	30.01	0.238781	E	26.09	0.207591	E	26.09	0.207591	-1.000000
200	208	G	2	-	0	0	E	21.06	0.250983	E	21.06	0.250983	E	17.90	0.213324	E	17.90	0.213324	-1.000000
201	209	F	2	-	0	0	E	67.47	0.302163	E	67.47	0.302163	E	54.43	0.243764	E	54.43	0.243764	-1.000000
202	210	N	2	-	0	0	B	33.28	0.197075	B	33.28	0.197075	E	18.47	0.109374	E	18.47	0.109374	-1.000000
203	211	C	2	-	0	0	E	46.52	0.328810	E	46.52	0.328810	E	41.87	0.295943	E	41.87	0.295943	-1.000000
204	212	Y	2	-	0	0	B	1.50	0.006295	B	1.50	0.006295	B	0.00	0.000000	B	0.00	0.000000	-1.000000
205	213	L	2	-	0	0	B	3.02	0.015253	B	3.02	0.015253	B	0.12	0.000606	B	0.12	0.000606	-1.000000
206	214	L	2	-	0	0	B	31.90	0.161119	B	31.90	0.161119	E	28.83	0.145613	E	28.83	0.145613	-1.000000
207	215	M	H	-	1	0	E	71.40	0.339112	E	71.40	0.339112	E	74.83	0.355403	E	74.83	0.355403	342.913000
208	216	L	H	-	1	0	B	0.02	0.000101	B	0.02	0.000101	B	0.00	0.000000	B	0.00	0.000000	342.913000
209	217	I	H	-	1	0	B	10.33	0.054383	B	10.33	0.054383	B	1.96	0.010319	B	1.96	0.010319	342.913000
210	218	G	H	-	3	0	B	0.01	0.000119	B	0.01	0.000119	B	0.00	0.000000	B	0.00	0.000000	342.913000
211	219	G	H	-	1	0	B	12.60	0.150161	B	12.60	0.150161	B	1.97	0.023478	B	1.97	0.023478	342.913000
212	220	L	H	-	2	0	B	4.42	0.022324	B	4.42	0.022324	B	0.95	0.004798	B	0.95	0.004798	342.913000
213	221	A	H	-	2	0	B	10.49	0.090120	B	10.49	0.090120	B	0.13	0.001117	B	0.13	0.001117	342.913000
214	222	G	H	-	1	0	B	10.52	0.125372	B	10.52	0.125372	B	1.46	0.017400	B	1.46	0.017400	342.913000
215	223	I	H	-	2	0	B	5.98	0.031482	B	5.98	0.031482	B	0.00	0.000000	B	0.00	0.000000	342.913000
216	224	A	H	-	1	0	B	19.34	0.166151	B	19.34	0.166151	E	9.29	0.079811	E	9.29	0.079811	342.913000
217	225	A	H	-	3	0	B	2.40	0.020619	B	2.40	0.020619	B	0.07	0.000601	B	0.07	0.000601	342.913000
218	226	F	H	-	1	0	E	67.41	0.301894	E	67.41	0.301894	E	41.54	0.186036	E	41.54	0.186036	342.913000
219	227	E	H	-	3	0	B	7.91	0.042263	B	7.91	0.042263	B	1.00	0.005343	B	1.00	0.005343	342.913000
220	228	A	H	-	1	0	B	13.64	0.117182	B	13.64	0.117182	B	1.21	0.010395	B	1.21	0.010395	342.913000
221	229	C	H	-	0	0	E	30.71	0.217062	E	30.71	0.217062	E	25.73	0.181863	E	25.73	0.181863	342.913000
222	230	S	H	-	1	0	E	56.06	0.446053	E	56.06	0.446053	E	37.92	0.301719	E	37.92	0.301719	342.913000
223	231	G	H	-	1	0	E	32.96	0.392802	E	32.96	0.392802	E	23.00	0.274103	E	23.00	0.274103	342.913000
224	232	V	1	-	0	0	E	95.66	0.589620	E	95.66	0.589620	E	107.09	0.660071	E	107.09	0.660071	-1.000000
225	233	L	1	-	0	0	B	2.93	0.014799	B	2.93	0.014799	B	0.61	0.003081	B	0.61	0.003081	-1.000000
226	234	M	1	-	0	0	E	76.30	0.362384	E	76.30	0.362384	E	66.74	0.316979	E	66.74	0.316979	-1.000000
227	235	G	1	-	0	0	E	29.58	0.352521	E	29.58	0.352521	E	21.45	0.255631	E	21.45	0.255631	-1.000000
228	236	A	1	-	0	0	E	64.58	0.554811	E	64.58	0.554811	E	64.79	0.556615	E	64.79	0.556615	-1.000000
229	237	V	1	-	0	0	E	54.58	0.336415	E	54.58	0.336415	E	34.08	0.210059	E	34.08	0.210059	-1.000000
230	238	L	H	-	3	0	B	1.00	0.005051	B	1.00	0.005051	B	0.00	0.000000	B	0.00	0.000000	238.380000
231	239	G	H	-	1	0	B	0.06	0.000715	B	0.06	0.000715	B	0.00	0.000000	B	0.00	0.000000	238.380000
232	240	L	H	-	0	0	E	48.72	0.246073	E	48.72	0.246073	E	37.72	0.190515	E	37.72	0.190515	238.380000
233	241	S	H	-	0	0	E	25.41	0.202180	E	25.41	0.202180	B	5.31	0.042250	B	5.31	0.042250	238.380000
234	242	S	H	-	4	0	B	0.00	0.000000	B	0.00	0.000000	B	0.00	0.000000	B	0.00	0.000000	238.380000
235	243	M	H	-	1	0	B	39.57	0.187936	B	39.57	0.187936	E	33.03	0.156875	E	33.03	0.156875	238.380000
236	244	T	H	-	0	0	B	26.17	0.176753	B	26.17	0.176753	E	8.28	0.055923	E	8.28	0.055923	238.380000
237	245	V	H	-	1	0	B	8.69	0.053563	B	8.69	0.053563	B	0.65	0.004006	B	0.65	0.004006	238.380000
238	246	S	H	-	3	0	B	0.00	0.000000	B	0.00	0.000000	B	0.00	0.000000	B	0.00	0.000000	238.380000
239	247	I	H	-	1	0	E	72.49	0.381627	E	72.49	0.381627	E	72.90	0.383785	E	72.90	0.383785	238.380000
240	248	L	H	-	1	0	B	28.76	0.145260	B	28.76	0.145260	E	22.57	0.113996	E	22.57	0.113996	238.380000
241	249	F	H	-	1	0	B	21.70	0.097183	B	21.70	0.097183	B	5.60	0.025079	B	5.60	0.025079	238.380000
242	250	I	H	-	2	0	B	34.41	0.181153	B	34.41	0.181153	E	28.23	0.148618	E	28.23	0.148618	238.380000
243	251	L	H	-	0	0	E	109.91	0.555129	E	109.91	0.555129	E	116.86	0.590232	E	116.86	0.590232	238.380000
244	252	P	H	-	1	0	B	10.21	0.070511	B	10.21	0.070511	B	4.72	0.032597	B	4.72	0.032597	238.380000
245	253	I	H	-	1	0	B	1.26	0.006633	B	1.26	0.006633	B	0.00	0.000000	B	0.00	0.000000	238.380000
246	254	P	H	-	0	0	E	57.51	0.397169	E	57.51	0.397169	E	52.58	0.363122	E	52.58	0.363122	238.380000
247	255	A	H	-	0	0	E	57.40	0.493127	E	57.40	0.493127	E	52.23	0.448711	E	52.23	0.448711	238.380000
248	256	A	2	-	0	0	B	1.50	0.012887	B	1.50	0.012887	B	0.00	0.000000	B	0.00	0.000000	-1.000000
249	257	F	2	-	0	0	B	43.73	0.195844	B	43.73	0.195844	E	33.04	0.147969	E	33.04	0.147969	-1.000000
250	258	F	2	-	0	0	E	138.12	0.618568	E	138.12	0.618568	E	156.53	0.701017	E	156.53	0.701017	-1.000000
251	259	G	2	-	0	0	B	9.63	0.114766	B	9.63	0.114766	E	5.73	0.068287	E	5.73	0.068287	-1.000000
252	260	A	2	-	0	0	B	18.67	0.160395	B	18.67	0.160395	E	12.54	0.107732	E	12.54	0.107732	-1.000000
253	261	W	2	-	0	0	E	109.78	0.413609	E	109.78	0.413609	E	105.53	0.397596	E	105.53	0.397596	-1.000000
254	262	F	2	-	0	0	E	48.03	0.215101	E	48.03	0.215101	E	40.34	0.180662	E	40.34	0.180662	-1.000000
255	263	A	2	-	0	0	B	7.34	0.063058	B	7.34	0.063058	B	0.07	0.000601	B	0.07	0.000601	-1.000000
256	264	G	2	-	0	0	E	49.90	0.594685	E	49.90	0.594685	E	53.89	0.642236	E	53.89	0.642236	-1.000000
257	265	R	2	-	0	0	E	155.62	0.624328	E	155.62	0.624328	E	177.20	0.710904	E	177.20	0.710904	-1.000000
258	266	P	2	-	0	0	E	62.88	0.434254	E	62.88	0.434254	E	63.72	0.440055	E	63.72	0.440055	-1.000000
259	267	N	2	-	0	0	B	26.44	0.156570	B	26.44	0.156570	E	16.11	0.095399	E	16.11	0.095399	-1.000000
260	268	K	2	-	0	0	B	3.83	0.018459	B	3.83	0.018459	B	0.13	0.000627	B	0.13	0.000627	-1.000000
261	269	R	2	-	0	0	B	3.01	0.012076	B	3.01	0.012076	B	0.93	0.003731	B	0.93	0.003731	-1.000000
262	270	F	2	-	0	0	E	91.98	0.411931	E	91.98	0.411931	E	93.83	0.420216	E	93.83	0.420216	-1.000000
263	271	S	2	-	0	0	B	15.98	0.127148	B	15.98	0.127148	E	9.23	0.073440	E	9.23	0.073440	-1.000000
264	272	T	H	-	2	0	B	0.03	0.000203	B	0.03	0.000203	B	0.00	0.000000	B	0.00	0.000000	235.710000
265	273	L	H	-	2	0	B	30.12	0.152129	B	30.12	0.152129	E	23.00	0.116167	E	23.00	0.116167	235.710000
266	274	M	H	-	0	0	E	62.80	0.298266	E	62.80	0.298266	E	61.34	0.291332	E	61.34	0.291332	235.710000
267	275	W	H	-	1	0	E	80.72	0.304122	E	80.72	0.304122	E	77.36	0.291463	E	77.36	0.291463	235.710000
268	276	Q	H	-	2	0	B	2.35	0.012423	B	2.35	0.012423	B	0.00	0.000000	B	0.00	0.000000	235.710000
269	277	S	H	-	0	0	E	32.11	0.255490	E	32.11	0.255490	E	26.62	0.211808	E	26.62	0.211808	235.710000
270	278	V	H	-	0	0	E	40.17	0.247596	E	40.17	0.247596	E	39.07	0.240816	E	39.07	0.240816	235.710000
271	279	I	H	-	2	0	B	9.04	0.047591	B	9.04	0.047591	B	0.25	0.001316	B	0.25	0.001316	235.710000
272	280	C	H	-	1	0	E	28.31	0.200099	E	28.31	0.200099	E	21.34	0.150834	E	21.34	0.150834	235.710000
273	281	C	H	-	0	0	E	69.33	0.490034	E	69.33	0.490034	E	72.87	0.515055	E	72.87	0.515055	235.710000
274	282	L	H	-	3	0	B	34.54	0.174453	B	34.54	0.174453	E	31.85	0.160867	E	31.85	0.160867	235.710000
275	283	L	H	-	0	0	E	68.68	0.346886	E	68.68	0.346886	E	56.48	0.285267	E	56.48	0.285267	235.710000
276	284	A	H	-	0	0	E	87.36	0.750515	E	87.36	0.750515	E	102.17	0.877749	E	102.17	0.877749	235.710000
277	285	G	H	-	0	0	E	46.81	0.557860	E	46.81	0.557860	E	46.98	0.559886	E	46.98	0.559886	235.710000
278	286	L	H	-	1	0	E	115.72	0.584474	E	115.72	0.584474	E	125.69	0.634830	E	125.69	0.634830	235.710000
279	287	L	H	-	0	0	E	140.26	0.708420	E	140.26	0.708420	E	160.48	0.810546	E	160.48	0.810546	235.710000
280	288	M	H	-	0	0	E	142.90	0.678699	E	142.90	0.678699	E	143.21	0.680171	E	143.21	0.680171	235.710000
281	289	W	1	-	0	0	E	163.59	0.616344	E	163.59	0.616344	E	153.08	0.576746	E	153.08	0.576746	-1.000000
282	290	I	H	-	2	0	E	80.93	0.426059	E	80.93	0.426059	E	82.49	0.434272	E	82.49	0.434272	42.066000
283	291	P	H	-	1	0	B	13.42	0.092680	B	13.42	0.092680	B	6.50	0.044890	B	6.50	0.044890	42.066000
284	292	D	H	-	2	0	B	27.44	0.176611	B	27.44	0.176611	B	7.21	0.046405	B	7.21	0.046405	42.066000
285	293	W	H	-	0	0	B	38.61	0.145468	B	38.61	0.145468	B	8.39	0.031610	B	8.39	0.031610	42.066000
286	294	F	H	-	1	0	B	23.88	0.106946	B	23.88	0.106946	E	12.04	0.053921	E	12.04	0.053921	42.066000
287	295	G	H	-	2	0	B	0.48	0.005720	B	0.48	0.005720	B	0.00	0.000000	B	0.00	0.000000	42.066000
288	296	V	H	-	2	0	B	26.90	0.165804	B	26.90	0.165804	E	8.16	0.050296	E	8.16	0.050296	42.066000
289	297	M	H	-	1	0	E	44.67	0.212159	E	44.67	0.212159	E	35.94	0.170696	E	35.94	0.170696	42.066000
290	298	N	H	-	2	0	B	1.19	0.007047	B	1.19	0.007047	B	0.00	0.000000	B	0.00	0.000000	42.066000
291	299	V	H	-	1	0	B	15.15	0.093380	B	15.15	0.093380	B	6.89	0.042468	B	6.89	0.042468	42.066000
292	300	W	H	-	1	0	B	31.43	0.118416	B	31.43	0.118416	E	14.79	0.055723	E	14.79	0.055723	42.066000
293	301	T	H	-	1	0	B	18.18	0.122788	B	18.18	0.122788	B	4.78	0.032284	B	4.78	0.032284	42.066000
294	302	L	H	-	1	0	B	0.19	0.000960	B	0.19	0.000960	B	0.00	0.000000	B	0.00	0.000000	42.066000
295	303	L	H	-	0	0	E	40.58	0.204960	E	40.58	0.204960	E	12.55	0.063387	E	12.55	0.063387	42.066000
296	304	V	H	-	1	0	B	12.93	0.079697	B	12.93	0.079697	B	4.00	0.024655	B	4.00	0.024655	42.066000
297	305	P	2	-	0	0	B	3.94	0.027210	B	3.94	0.027210	B	0.84	0.005801	B	0.84	0.005801	-1.000000
298	306	A	2	-	0	0	B	0.12	0.001031	B	0.12	0.001031	B	0.00	0.000000	B	0.00	0.000000	-1.000000
299	307	A	2	-	0	0	E	31.06	0.266838	E	31.06	0.266838	B	5.68	0.048797	B	5.68	0.048797	-1.000000
300	308	L	2	-	0	0	B	7.74	0.039093	B	7.74	0.039093	B	0.85	0.004293	B	0.85	0.004293	-1.000000
301	309	F	2	-	0	0	E	51.24	0.229477	E	51.24	0.229477	E	35.97	0.161091	E	35.97	0.161091	-1.000000
302	310	F	2	-	0	0	B	11.44	0.051234	B	11.44	0.051234	B	3.73	0.016705	B	3.73	0.016705	-1.000000
303	311	F	2	-	0	0	B	31.54	0.141251	B	31.54	0.141251	E	13.27	0.059429	E	13.27	0.059429	-1.000000
304	312	G	2	-	0	0	E	24.21	0.288523	E	24.21	0.288523	E	15.04	0.179240	E	15.04	0.179240	-1.000000
305	313	A	2	-	0	0	E	68.91	0.592010	E	68.91	0.592010	E	68.70	0.590206	E	68.70	0.590206	-1.000000
306	314	G	2	-	0	0	B	3.89	0.046359	B	3.89	0.046359	B	0.79	0.009415	B	0.79	0.009415	-1.000000
307	315	M	2	-	0	0	E	62.86	0.298551	E	62.86	0.298551	E	48.61	0.230872	E	48.61	0.230872	-1.000000
308	316	L	2	-	0	0	E	159.17	0.803929	E	159.17	0.803929	E	175.90	0.888429	E	175.90	0.888429	-1.000000
309	317	F	2	-	0	0	E	117.89	0.527968	E	117.89	0.527968	E	120.83	0.541135	E	120.83	0.541135	-1.000000
310	318	P	2	-	0	0	E	116.82	0.806768	E	116.82	0.806768	E	130.63	0.902141	E	130.63	0.902141	-1.000000
311	319	L	2	-	0	0	E	69.02	0.348603	E	69.02	0.348603	E	42.37	0.214001	E	42.37	0.214001	-1.000000
312	320	A	2	-	0	0	E	44.06	0.378522	E	44.06	0.378522	E	43.08	0.370103	E	43.08	0.370103	-1.000000
313	321	T	2	-	0	0	E	63.70	0.430231	E	63.70	0.430231	E	64.95	0.438674	E	64.95	0.438674	-1.000000
314	322	S	2	-	0	0	E	25.36	0.201782	E	25.36	0.201782	E	9.47	0.075350	E	9.47	0.075350	-1.000000
315	323	G	2	-	0	0	B	0.00	0.000000	B	0.00	0.000000	B	0.00	0.000000	B	0.00	0.000000	-1.000000
316	324	A	2	-	0	0	B	12.41	0.106615	B	12.41	0.106615	E	5.85	0.050258	E	5.85	0.050258	-1.000000
317	325	M	2	-	0	0	B	27.84	0.132225	B	27.84	0.132225	B	5.31	0.025220	B	5.31	0.025220	-1.000000
318	326	E	2	-	0	0	B	36.01	0.192402	B	36.01	0.192402	B	6.87	0.036707	B	6.87	0.036707	-1.000000
319	327	P	2	-	0	0	B	9.55	0.065953	B	9.55	0.065953	B	0.16	0.001105	B	0.16	0.001105	-1.000000
320	328	F	2	-	0	0	B	15.19	0.068028	B	15.19	0.068028	B	0.07	0.000313	B	0.07	0.000313	-1.000000
321	329	P	2	-	0	0	E	46.28	0.319613	E	46.28	0.319613	E	36.25	0.250345	E	36.25	0.250345	-1.000000
322	330	F	2	-	0	0	E	56.22	0.251780	E	56.22	0.251780	E	48.77	0.218416	E	48.77	0.218416	-1.000000
323	331	L	2	-	0	0	B	22.22	0.112228	B	22.22	0.112228	B	3.95	0.019951	B	3.95	0.019951	-1.000000
324	332	A	H	-	1	0	E	23.94	0.205670	E	23.94	0.205670	E	11.98	0.102921	E	11.98	0.102921	147.680000
325	333	G	H	-	0	0	E	41.93	0.499702	E	41.93	0.499702	E	44.77	0.533548	E	44.77	0.533548	147.680000
326	334	T	H	-	1	0	B	18.53	0.125152	B	18.53	0.125152	E	9.21	0.062205	E	9.21	0.062205	147.680000
327	335	A	H	-	4	0	B	1.29	0.011082	B	1.29	0.011082	B	0.00	0.000000	B	0.00	0.000000	147.680000
328	336	G	H	-	0	0	E	43.33	0.516387	E	43.33	0.516387	E	40.63	0.484209	E	40.63	0.484209	147.680000
329	337	A	H	-	0	0	E	70.40	0.604811	E	70.40	0.604811	E	76.17	0.654381	E	76.17	0.654381	147.680000
330	338	L	H	-	3	0	E	64.54	0.325976	E	64.54	0.325976	E	45.15	0.228042	E	45.15	0.228042	147.680000
331	339	V	H	-	1	0	B	31.72	0.195513	B	31.72	0.195513	E	23.57	0.145279	E	23.57	0.145279	147.680000
332	340	G	H	-	0	0	E	33.47	0.398880	E	33.47	0.398880	E	31.63	0.376951	E	31.63	0.376951	147.680000
333	341	G	H	-	0	0	E	40.78	0.485997	E	40.78	0.485997	E	40.46	0.482183	E	40.46	0.482183	147.680000
334	342	L	H	-	1	0	B	21.38	0.107985	B	21.38	0.107985	B	2.33	0.011768	B	2.33	0.011768	147.680000
335	343	Q	H	-	0	0	E	130.60	0.690384	E	130.60	0.690384	E	136.72	0.722736	E	136.72	0.722736	147.680000
336	344	N	H	-	0	0	E	98.41	0.582756	E	88.11	0.521762	E	108.29	0.641263	E	74.60	0.441760	147.680000
337	345	I	H	-	0	0	E	67.98	0.357884	E	67.98	0.357884	E	40.25	0.211898	E	40.25	0.211898	147.680000
338	346	G	H	-	0	0	E	30.61	0.364796	E	30.61	0.364796	E	19.96	0.237874	E	19.96	0.237874	147.680000
339	347	S	H	-	0	0	E	89.07	0.708705	E	89.07	0.708705	E	98.10	0.780554	E	95.53	0.760105	147.680000
340	348	G	H	-	0	0	E	55.34	0.659516	E	47.59	0.567155	E	55.37	0.659874	E	16.39	0.195328	147.680000
341	349	V	H	-	0	0	E	50.10	0.308802	E	50.10	0.308802	E	46.32	0.285503	E	46.32	0.285503	147.680000
342	350	L	1	-	0	0	E	152.87	0.772110	E	129.62	0.654680	E	169.57	0.856457	E	121.74	0.614880	-1.000000
343	351	A	1	-	0	0	E	57.46	0.493643	E	41.32	0.354983	E	61.69	0.529983	E	22.14	0.190206	-1.000000
344	352	S	1	-	0	0	E	96.32	0.766391	E	96.32	0.766391	E	106.27	0.845560	E	104.91	0.834739	-1.000000
345	353	L	1	-	0	0	E	188.94	0.954291	E	188.94	0.954291	E	218.77	1.000000	E	218.77	1.000000	-1.000000
346	354	S	1	-	0	0	B	13.29	0.105745	B	13.29	0.105745	B	4.88	0.038829	B	4.88	0.038829	-1.000000
347	355	A	H	-	0	0	E	65.41	0.561942	E	65.41	0.561942	E	62.09	0.533419	E	62.09	0.533419	78.298000
348	356	M	H	-	0	0	E	143.37	0.680931	E	143.37	0.680931	E	159.42	0.757160	E	150.77	0.716077	78.298000
349	357	L	H	-	0	0	E	101.77	0.514016	E	85.22	0.430426	E	96.79	0.488863	E	53.59	0.270670	78.298000
350	358	P	H	-	0	0	B	25.64	0.177072	B	25.64	0.177072	E	14.94	0.103177	E	14.94	0.103177	78.298000
351	359	Q	H	-	0	0	B	37.12	0.196226	B	37.12	0.196226	E	21.86	0.115557	E	21.86	0.115557	78.298000
352	360	T	H	-	0	0	E	86.80	0.586249	E	86.80	0.586249	E	91.80	0.620019	E	91.80	0.620019	78.298000
353	361	G	H	-	0	0	E	33.70	0.401621	E	33.70	0.401621	E	11.94	0.142295	E	11.94	0.142295	78.298000
354	362	Q	H	-	2	0	B	8.42	0.044510	B	8.42	0.044510	B	0.09	0.000476	B	0.09	0.000476	78.298000
355	363	G	H	-	1	0	B	16.26	0.193779	B	16.26	0.193779	E	13.04	0.155405	E	13.04	0.155405	78.298000
356	364	S	H	-	0	0	E	58.57	0.466025	E	58.57	0.466025	E	55.35	0.440404	E	55.35	0.440404	78.298000
357	365	L	H	-	3	0	B	1.90	0.009596	B	1.90	0.009596	B	0.01	0.000051	B	0.01	0.000051	78.298000
358	366	G	H	-	1	0	B	0.33	0.003933	B	0.33	0.003933	B	0.00	0.000000	B	0.00	0.000000	78.298000
359	367	L	H	-	0	0	E	96.46	0.487196	E	96.46	0.487196	E	101.26	0.511440	E	101.26	0.511440	78.298000
360	368	L	H	-	1	0	E	46.95	0.237133	E	46.95	0.237133	E	36.99	0.186828	E	36.99	0.186828	78.298000
361	369	M	H	-	4	0	B	0.00	0.000000	B	0.00	0.000000	B	0.00	0.000000	B	0.00	0.000000	78.298000
362	370	T	H	-	1	0	E	41.36	0.279346	E	41.36	0.279346	E	40.02	0.270296	E	40.02	0.270296	78.298000
363	371	L	2	-	0	0	E	98.12	0.495581	E	98.12	0.495581	E	100.64	0.508309	E	100.64	0.508309	-1.000000
364	372	M	2	-	0	0	B	6.74	0.032011	B	6.74	0.032011	B	1.52	0.007219	B	1.52	0.007219	-1.000000
365	373	G	2	-	0	0	B	0.07	0.000834	B	0.07	0.000834	B	0.00	0.000000	B	0.00	0.000000	-1.000000
366	374	L	2	-	0	0	E	120.08	0.606495	E	120.08	0.606495	E	126.50	0.638921	E	126.50	0.638921	-1.000000
367	375	L	2	-	0	0	E	127.16	0.642255	E	127.16	0.642255	E	133.82	0.675893	E	133.82	0.675893	-1.000000
368	376	I	2	-	0	0	B	20.35	0.107133	B	20.35	0.107133	B	2.86	0.015057	B	2.86	0.015057	-1.000000
369	377	V	2	-	0	0	E	55.14	0.339867	E	55.14	0.339867	E	43.47	0.267936	E	43.47	0.267936	-1.000000
370	378	L	2	-	0	0	E	141.20	0.713167	E	141.20	0.713167	E	154.15	0.778575	E	154.15	0.778575	-1.000000
371	379	C	2	-	0	0	E	59.20	0.418434	E	59.20	0.418434	E	26.56	0.187730	E	26.56	0.187730	-1.000000
372	380	W	2	-	0	0	E	237.69	0.895524	E	237.69	0.895524	E	255.46	0.962475	E	255.46	0.962475	-1.000000
373	381	L	2	-	0	0	E	142.71	0.720794	E	142.71	0.720794	E	136.35	0.688671	E	136.35	0.688671	-1.000000
374	382	P	2	-	0	0	E	120.15	0.829765	E	120.15	0.829765	E	122.76	0.847790	E	122.76	0.847790	-1.000000
375	383	L	2	-	0	0	E	223.23	1.000000	E	223.23	1.000000	E	261.62	1.000000	E	261.62	1.000000	-1.000000
