# Supplementary material for: Lipid exposure prediction enhances the inference of rotational angles of transmembrane helices
Source: BMC Bioinformatics. 2013 Oct 11;14:304. doi: 10.1186/1471-2105-14-304 (PMC3854514; doi:10.1186/1471-2105-14-304)
Supplement: Additional file 7: Dataset S3 — The representative 110 multi-spanning protein chains used in this work. [file 1471-2105-14-304-S7.zip › S_Dataset_3_experiment/TMexpoDataset/2gifA.profile]

SeqIndex	PDBIndex	AA	Topo	MissingData	IntraChainCTNum	InterChainCTNum	Class14_Chain	ASA14_Chain	RSA14_Chain	Class14_Complete	ASA14_Complete	RSA14_Complete	Class20_Chain	ASA20_Chain	RSA20_Chain	Class20_Complete	ASA20_Complete	RSA20_Complete	RotationalAngleChain360MGC
1	1	M	U	R	0	0	-	-1.00	-1.000000	-	-1.00	-1.000000	-	-1.00	-1.000000	-	-1.00	-1.000000	-1.000000
2	2	P	2	-	0	0	E	46.64	0.322099	E	46.64	0.322099	E	39.74	0.274448	E	39.74	0.274448	-1.000000
3	3	N	2	-	0	0	E	66.42	0.393320	E	66.42	0.393320	E	57.94	0.343104	E	57.94	0.343104	-1.000000
4	4	F	2	-	0	0	E	128.13	0.573828	E	128.13	0.573828	E	141.07	0.631779	E	141.07	0.631779	-1.000000
5	5	F	2	-	0	0	B	27.30	0.122263	B	27.30	0.122263	E	21.98	0.098437	E	21.98	0.098437	-1.000000
6	6	I	2	-	0	0	B	19.97	0.105133	B	19.97	0.105133	B	7.60	0.040011	B	7.60	0.040011	-1.000000
7	7	D	2	-	0	0	E	100.30	0.645556	E	95.75	0.616271	E	101.84	0.655468	E	94.11	0.605715	-1.000000
8	8	R	2	-	0	0	E	119.78	0.480542	E	101.72	0.408088	E	119.51	0.479459	E	100.08	0.401508	-1.000000
9	9	P	2	-	0	0	E	39.71	0.274240	E	35.06	0.242127	E	32.04	0.221271	E	28.11	0.194130	-1.000000
10	10	I	2	-	0	0	E	127.39	0.670650	B	19.76	0.104027	E	147.21	0.774993	E	16.21	0.085338	-1.000000
11	11	F	H	-	0	1	E	112.98	0.505979	E	71.69	0.321062	E	113.78	0.509562	E	66.75	0.298939	324.279000
12	12	A	H	-	1	0	B	0.26	0.002234	B	0.26	0.002234	B	0.00	0.000000	B	0.00	0.000000	324.279000
13	13	W	H	-	0	0	E	77.53	0.292103	E	62.99	0.237322	E	67.34	0.253711	E	51.87	0.195426	324.279000
14	14	V	H	-	0	2	E	66.22	0.408161	B	4.19	0.025826	E	60.55	0.373213	B	1.16	0.007150	324.279000
15	15	I	H	-	0	0	E	40.92	0.215425	E	40.92	0.215425	E	31.53	0.165991	E	31.53	0.165991	324.279000
16	16	A	H	-	2	0	B	2.48	0.021306	B	2.48	0.021306	B	0.00	0.000000	B	0.00	0.000000	324.279000
17	17	I	H	-	0	1	E	74.68	0.393156	B	34.95	0.183996	E	76.26	0.401474	E	31.81	0.167465	324.279000
18	18	I	H	-	0	0	E	110.16	0.579942	E	70.90	0.373256	E	116.32	0.612372	E	62.13	0.327086	324.279000
19	19	I	H	-	2	0	B	30.12	0.158568	B	30.12	0.158568	E	21.40	0.112661	E	21.40	0.112661	324.279000
20	20	M	H	-	2	0	B	42.06	0.199763	B	42.06	0.199763	E	36.50	0.173355	E	36.50	0.173355	324.279000
21	21	L	H	-	0	0	E	103.73	0.523915	E	57.28	0.289308	E	109.27	0.551897	E	45.66	0.230618	324.279000
22	22	A	H	-	1	0	E	42.56	0.365636	E	42.56	0.365636	E	37.62	0.323196	E	37.62	0.323196	324.279000
23	23	G	H	-	2	0	B	0.00	0.000000	B	0.00	0.000000	B	0.00	0.000000	B	0.00	0.000000	324.279000
24	24	G	H	-	0	0	E	25.24	0.300798	E	25.24	0.300798	E	19.84	0.236444	E	19.84	0.236444	324.279000
25	25	L	H	-	0	0	E	100.54	0.507803	E	68.12	0.344058	E	100.85	0.509369	E	45.22	0.228395	324.279000
26	26	A	H	-	1	0	B	15.32	0.131615	B	15.32	0.131615	E	9.81	0.084278	E	9.81	0.084278	324.279000
27	27	I	H	-	1	0	E	73.13	0.384996	E	73.13	0.384996	E	62.73	0.330245	E	62.73	0.330245	324.279000
28	28	L	1	-	0	0	E	144.86	0.731653	E	144.86	0.731653	E	159.99	0.808071	E	159.66	0.806404	-1.000000
29	29	K	1	-	0	0	E	177.00	0.853053	E	170.05	0.819558	E	191.52	0.923032	E	134.41	0.647790	-1.000000
30	30	L	1	-	0	0	B	22.87	0.115511	B	22.87	0.115511	E	13.48	0.068084	E	13.48	0.068084	-1.000000
31	31	P	1	-	0	0	E	60.44	0.417403	E	60.44	0.417403	E	52.86	0.365055	E	52.86	0.365055	-1.000000
32	32	V	1	-	0	0	E	40.51	0.249692	E	40.51	0.249692	E	29.62	0.182569	E	29.62	0.182569	-1.000000
33	33	A	1	-	0	0	B	20.30	0.174399	B	20.30	0.174399	E	11.56	0.099313	E	11.56	0.099313	-1.000000
34	34	Q	1	-	0	0	B	29.62	0.156579	B	29.62	0.156579	E	11.04	0.058360	E	11.04	0.058360	-1.000000
35	35	Y	1	-	0	0	B	36.14	0.151658	B	36.14	0.151658	E	17.22	0.072262	E	17.22	0.072262	-1.000000
36	36	P	1	-	0	0	B	22.88	0.158011	B	22.88	0.158011	E	15.88	0.109669	E	15.88	0.109669	-1.000000
37	37	T	1	-	0	0	E	99.89	0.674659	E	99.89	0.674659	E	78.08	0.527354	E	78.08	0.527354	-1.000000
38	38	I	1	-	0	0	B	19.81	0.104291	B	19.81	0.104291	B	7.77	0.040906	B	7.77	0.040906	-1.000000
39	39	A	1	-	0	0	E	24.94	0.214261	E	24.94	0.214261	E	11.08	0.095189	E	11.08	0.095189	-1.000000
40	40	P	1	-	0	0	B	19.83	0.136948	B	19.83	0.136948	E	8.63	0.059599	E	8.63	0.059599	-1.000000
41	41	P	1	-	0	0	B	9.32	0.064365	B	9.32	0.064365	B	1.55	0.010704	B	1.55	0.010704	-1.000000
42	42	A	1	-	0	0	B	22.74	0.195361	B	22.74	0.195361	E	10.20	0.087629	E	10.20	0.087629	-1.000000
43	43	V	1	-	0	0	B	0.63	0.003883	B	0.63	0.003883	B	0.00	0.000000	B	0.00	0.000000	-1.000000
44	44	T	1	-	0	0	B	19.88	0.134270	B	19.88	0.134270	E	9.05	0.061124	E	9.05	0.061124	-1.000000
45	45	I	1	-	0	0	B	1.01	0.005317	B	1.01	0.005317	B	0.00	0.000000	B	0.00	0.000000	-1.000000
46	46	S	1	-	0	0	E	31.68	0.252069	E	31.68	0.252069	E	23.36	0.185869	E	23.36	0.185869	-1.000000
47	47	A	1	-	0	0	B	5.94	0.051031	B	5.94	0.051031	B	0.82	0.007045	B	0.82	0.007045	-1.000000
48	48	S	1	-	0	0	E	33.09	0.263288	E	33.09	0.263288	E	28.30	0.225175	E	28.30	0.225175	-1.000000
49	49	Y	1	-	0	0	B	43.05	0.180655	B	18.95	0.079522	E	42.32	0.177591	B	10.27	0.043097	-1.000000
50	50	P	1	-	0	0	E	44.61	0.308080	E	39.17	0.270511	E	22.50	0.155387	E	17.31	0.119544	-1.000000
51	51	G	1	-	0	0	E	63.02	0.751043	E	22.02	0.262424	E	57.10	0.680491	E	9.81	0.116911	-1.000000
52	52	A	1	-	0	0	B	9.42	0.080928	B	3.08	0.026460	B	3.44	0.029553	B	0.00	0.000000	-1.000000
53	53	D	1	-	0	0	E	57.24	0.368411	B	8.14	0.052391	E	50.54	0.325288	B	0.00	0.000000	-1.000000
54	54	A	1	-	0	0	B	0.45	0.003866	B	0.45	0.003866	B	0.00	0.000000	B	0.00	0.000000	-1.000000
55	55	K	1	-	0	0	E	135.02	0.650730	E	89.07	0.429274	E	138.96	0.669719	E	74.76	0.360307	-1.000000
56	56	T	1	-	0	0	E	47.67	0.321964	B	1.39	0.009388	E	46.71	0.315480	B	0.00	0.000000	-1.000000
57	57	V	1	-	0	0	B	0.38	0.002342	B	0.38	0.002342	B	0.00	0.000000	B	0.00	0.000000	-1.000000
58	58	Q	1	-	0	0	B	19.17	0.101337	B	18.76	0.099170	E	12.56	0.066395	B	8.81	0.046572	-1.000000
59	59	D	1	-	0	0	E	73.18	0.471005	B	4.77	0.030701	E	74.47	0.479307	B	0.61	0.003926	-1.000000
60	60	T	1	-	0	0	E	38.03	0.256855	B	8.48	0.057274	E	35.95	0.242807	B	1.80	0.012157	-1.000000
61	61	V	1	-	0	0	B	0.51	0.003143	B	0.51	0.003143	B	0.00	0.000000	B	0.00	0.000000	-1.000000
62	62	T	1	-	0	0	B	0.00	0.000000	B	0.00	0.000000	B	0.00	0.000000	B	0.00	0.000000	-1.000000
63	63	Q	1	-	0	0	E	56.16	0.296876	B	5.13	0.027118	E	50.83	0.268700	B	0.00	0.000000	-1.000000
64	64	V	1	-	0	0	E	34.47	0.212463	B	15.80	0.097387	E	26.65	0.164263	B	3.29	0.020279	-1.000000
65	65	I	1	-	0	0	B	0.21	0.001106	B	0.21	0.001106	B	0.00	0.000000	B	0.00	0.000000	-1.000000
66	66	E	1	-	0	0	B	14.12	0.075443	B	5.61	0.029974	B	4.76	0.025433	B	0.13	0.000695	-1.000000
67	67	Q	1	-	0	0	E	145.09	0.766982	E	52.76	0.278903	E	155.37	0.821325	E	28.83	0.152403	-1.000000
68	68	N	1	-	0	0	E	37.27	0.220702	E	37.27	0.220702	E	32.65	0.193344	E	32.65	0.193344	-1.000000
69	69	M	1	-	0	0	B	18.66	0.088625	B	0.86	0.004085	E	15.54	0.073807	B	0.00	0.000000	-1.000000
70	70	N	1	-	0	0	E	78.86	0.466986	E	38.56	0.228341	E	83.85	0.496536	E	13.22	0.078285	-1.000000
71	71	G	1	-	0	0	E	70.44	0.839471	E	19.82	0.236205	E	72.23	0.860803	E	6.99	0.083304	-1.000000
72	72	I	1	-	0	0	B	15.01	0.079021	B	12.76	0.067176	E	10.35	0.054488	B	0.13	0.000684	-1.000000
73	73	D	1	-	0	0	E	88.01	0.566454	E	39.57	0.254682	E	93.95	0.604686	E	11.43	0.073566	-1.000000
74	74	N	1	-	0	0	E	75.63	0.447859	E	75.63	0.447859	E	79.56	0.471132	E	61.52	0.364304	-1.000000
75	75	L	1	-	0	0	E	57.40	0.289914	B	16.02	0.080913	E	47.97	0.242285	B	1.52	0.007677	-1.000000
76	76	M	1	-	0	0	B	25.03	0.118879	B	25.03	0.118879	E	17.82	0.084635	E	14.82	0.070387	-1.000000
77	77	Y	1	-	0	0	B	21.74	0.091230	B	21.74	0.091230	B	8.52	0.035753	B	8.49	0.035627	-1.000000
78	78	M	1	-	0	0	B	16.54	0.078556	B	1.50	0.007124	B	6.19	0.029399	B	0.00	0.000000	-1.000000
79	79	S	1	-	0	0	E	40.07	0.318826	E	40.07	0.318826	E	22.04	0.175366	E	22.04	0.175366	-1.000000
80	80	S	1	-	0	0	B	4.17	0.033180	B	4.17	0.033180	B	0.00	0.000000	B	0.00	0.000000	-1.000000
81	81	N	1	-	0	0	E	47.05	0.278617	E	47.05	0.278617	E	20.73	0.122757	E	20.73	0.122757	-1.000000
82	82	S	1	-	0	0	B	0.12	0.000955	B	0.12	0.000955	B	0.00	0.000000	B	0.00	0.000000	-1.000000
83	83	D	1	-	0	0	B	10.77	0.069318	B	10.77	0.069318	B	1.32	0.008496	B	1.32	0.008496	-1.000000
84	84	S	1	-	0	0	E	50.78	0.404042	B	23.04	0.183323	E	46.15	0.367202	E	12.61	0.100334	-1.000000
85	85	T	1	-	0	0	E	51.29	0.346414	E	48.15	0.325206	E	31.63	0.213630	E	18.95	0.127989	-1.000000
86	86	G	1	-	0	0	B	0.18	0.002145	B	0.18	0.002145	B	0.00	0.000000	B	0.00	0.000000	-1.000000
87	87	T	1	-	0	0	E	42.83	0.289275	E	42.83	0.289275	E	16.10	0.108740	E	16.10	0.108740	-1.000000
88	88	V	1	-	0	0	B	4.19	0.025826	B	4.19	0.025826	B	0.00	0.000000	B	0.00	0.000000	-1.000000
89	89	Q	1	-	0	0	E	97.36	0.514669	E	97.36	0.514669	E	43.15	0.228102	E	43.15	0.228102	-1.000000
90	90	I	1	-	0	0	B	0.38	0.002001	B	0.38	0.002001	B	0.00	0.000000	B	0.00	0.000000	-1.000000
91	91	T	1	-	0	0	E	37.44	0.252870	E	37.44	0.252870	E	27.44	0.185330	E	27.44	0.185330	-1.000000
92	92	L	1	-	0	0	B	0.00	0.000000	B	0.00	0.000000	B	0.00	0.000000	B	0.00	0.000000	-1.000000
93	93	T	1	-	0	0	B	14.59	0.098541	B	14.59	0.098541	E	9.95	0.067202	E	9.95	0.067202	-1.000000
94	94	F	1	-	0	0	B	0.00	0.000000	B	0.00	0.000000	B	0.00	0.000000	B	0.00	0.000000	-1.000000
95	95	E	1	-	0	0	E	68.48	0.365890	E	65.85	0.351838	E	63.68	0.340244	E	49.63	0.265174	-1.000000
96	96	S	1	-	0	0	E	63.83	0.507877	E	63.83	0.507877	E	47.25	0.375955	E	47.25	0.375955	-1.000000
97	97	G	1	-	0	0	E	78.44	0.934811	E	78.44	0.934811	E	87.48	1.000000	E	87.48	1.000000	-1.000000
98	98	T	1	-	0	0	B	21.44	0.144806	B	21.44	0.144806	E	10.01	0.067608	E	10.01	0.067608	-1.000000
99	99	D	1	-	0	0	E	78.76	0.506919	E	78.76	0.506919	E	84.84	0.546051	E	78.69	0.506468	-1.000000
100	100	A	1	-	0	0	B	13.58	0.116667	B	13.58	0.116667	E	8.98	0.077148	E	8.98	0.077148	-1.000000
101	101	D	1	-	0	0	E	82.28	0.529575	E	32.71	0.210530	E	88.40	0.568964	E	26.01	0.167407	-1.000000
102	102	I	1	-	0	0	E	90.33	0.475546	B	15.83	0.083338	E	90.43	0.476073	B	2.35	0.012372	-1.000000
103	103	A	1	-	0	0	B	0.68	0.005842	B	0.68	0.005842	B	0.00	0.000000	B	0.00	0.000000	-1.000000
104	104	Q	1	-	0	0	E	43.53	0.230110	B	14.32	0.075699	E	40.21	0.212560	B	0.00	0.000000	-1.000000
105	105	V	1	-	0	0	E	92.32	0.569034	B	6.13	0.037784	E	94.02	0.579512	B	0.00	0.000000	-1.000000
106	106	Q	1	-	0	0	E	43.83	0.231696	B	21.35	0.112861	E	33.41	0.176614	B	4.93	0.026061	-1.000000
107	107	V	1	-	0	0	B	0.00	0.000000	B	0.00	0.000000	B	0.00	0.000000	B	0.00	0.000000	-1.000000
108	108	Q	1	-	0	0	E	68.19	0.360469	B	1.67	0.008828	E	69.80	0.368980	B	0.00	0.000000	-1.000000
109	109	N	1	-	0	0	E	95.07	0.562977	B	12.34	0.073074	E	98.22	0.581631	B	0.24	0.001421	-1.000000
110	110	K	1	-	0	0	B	37.39	0.180201	B	6.32	0.030459	E	35.48	0.170996	B	1.24	0.005976	-1.000000
111	111	L	1	-	0	0	B	0.93	0.004697	B	0.10	0.000505	B	0.00	0.000000	B	0.00	0.000000	-1.000000
112	112	Q	1	-	0	0	E	86.66	0.458106	B	32.89	0.173865	E	84.62	0.447323	B	7.98	0.042184	-1.000000
113	113	L	1	-	0	0	E	101.57	0.513006	B	33.62	0.169807	E	104.13	0.525936	E	22.47	0.113491	-1.000000
114	114	A	1	-	0	0	B	0.00	0.000000	B	0.00	0.000000	B	0.00	0.000000	B	0.00	0.000000	-1.000000
115	115	M	1	-	0	0	B	36.12	0.171551	B	10.35	0.049157	E	29.84	0.141724	B	4.06	0.019283	-1.000000
116	116	P	1	-	0	0	E	97.45	0.672997	E	48.35	0.333909	E	109.39	0.755456	E	37.52	0.259116	-1.000000
117	117	L	1	-	0	0	E	119.41	0.603111	E	92.97	0.469569	E	129.50	0.654073	E	59.38	0.299914	-1.000000
118	118	L	1	-	0	0	B	4.62	0.023335	B	4.62	0.023335	B	2.53	0.012778	B	2.53	0.012778	-1.000000
119	119	P	1	-	0	0	B	28.83	0.199102	B	28.83	0.199102	E	26.59	0.183633	E	25.85	0.178522	-1.000000
120	120	Q	1	-	0	0	E	118.31	0.625416	E	116.19	0.614209	E	131.51	0.695195	E	107.81	0.569911	-1.000000
121	121	E	1	-	0	0	E	84.56	0.451806	E	84.56	0.451806	E	70.07	0.374386	E	69.25	0.370004	-1.000000
122	122	V	1	-	0	0	B	0.12	0.000740	B	0.12	0.000740	B	0.00	0.000000	B	0.00	0.000000	-1.000000
123	123	Q	1	-	0	0	E	51.40	0.271713	B	20.58	0.108791	E	43.52	0.230058	E	13.72	0.072527	-1.000000
124	124	Q	1	-	0	0	E	90.46	0.478194	E	55.70	0.294444	E	73.50	0.388539	E	31.87	0.168473	-1.000000
125	125	Q	1	-	0	0	E	46.56	0.246128	E	45.37	0.239837	E	36.03	0.190464	E	33.69	0.178094	-1.000000
126	126	G	1	-	0	0	E	47.35	0.564295	E	27.52	0.327970	E	47.20	0.562507	E	15.21	0.181266	-1.000000
127	127	V	1	-	0	0	B	30.19	0.186082	B	3.40	0.020957	E	25.37	0.156373	B	0.50	0.003082	-1.000000
128	128	S	1	-	0	0	E	45.17	0.359405	E	41.72	0.331954	E	43.92	0.349459	E	30.09	0.239418	-1.000000
129	129	V	1	-	0	0	B	20.69	0.127527	B	0.06	0.000370	E	13.24	0.081607	B	0.00	0.000000	-1.000000
130	130	E	1	-	0	0	E	46.88	0.250481	E	44.17	0.236001	E	31.32	0.167343	B	8.85	0.047286	-1.000000
131	131	K	1	-	0	0	E	45.99	0.221649	B	10.36	0.049930	E	40.64	0.195865	B	0.76	0.003663	-1.000000
132	132	S	1	-	0	0	B	15.30	0.121738	B	15.30	0.121738	B	3.27	0.026018	B	3.27	0.026018	-1.000000
133	133	S	1	-	0	0	E	33.47	0.266311	E	33.47	0.266311	E	18.85	0.149984	E	18.85	0.149984	-1.000000
134	134	S	1	-	0	0	E	61.82	0.491884	E	61.82	0.491884	E	53.79	0.427992	E	53.79	0.427992	-1.000000
135	135	S	1	-	0	0	E	33.11	0.263447	E	33.11	0.263447	E	13.31	0.105904	E	13.31	0.105904	-1.000000
136	136	F	1	-	0	0	B	7.97	0.035693	B	7.97	0.035693	B	0.74	0.003314	B	0.74	0.003314	-1.000000
137	137	L	1	-	0	0	B	12.23	0.061771	B	12.23	0.061771	B	6.40	0.032325	B	6.40	0.032325	-1.000000
138	138	M	1	-	0	0	B	0.93	0.004417	B	0.93	0.004417	B	0.00	0.000000	B	0.00	0.000000	-1.000000
139	139	V	1	-	0	0	B	1.11	0.006842	B	1.11	0.006842	B	0.00	0.000000	B	0.00	0.000000	-1.000000
140	140	V	1	-	0	0	B	1.23	0.007581	B	1.23	0.007581	B	0.00	0.000000	B	0.00	0.000000	-1.000000
141	141	G	1	-	0	0	B	0.00	0.000000	B	0.00	0.000000	B	0.00	0.000000	B	0.00	0.000000	-1.000000
142	142	V	1	-	0	0	B	0.22	0.001356	B	0.22	0.001356	B	0.00	0.000000	B	0.00	0.000000	-1.000000
143	143	I	1	-	0	0	B	10.79	0.056804	B	10.79	0.056804	B	4.85	0.025533	B	4.85	0.025533	-1.000000
144	144	N	1	-	0	0	B	4.14	0.024516	B	4.14	0.024516	B	0.34	0.002013	B	0.34	0.002013	-1.000000
145	145	T	1	-	0	0	E	88.63	0.598609	E	88.63	0.598609	E	91.05	0.614953	E	91.05	0.614953	-1.000000
146	146	D	1	-	0	0	E	76.74	0.493918	E	76.74	0.493918	E	82.94	0.533822	E	82.94	0.533822	-1.000000
147	147	G	1	-	0	0	E	52.86	0.629961	E	52.86	0.629961	E	51.90	0.618520	E	51.90	0.618520	-1.000000
148	148	T	1	-	0	0	E	100.97	0.681953	E	100.97	0.681953	E	114.16	0.771039	E	114.16	0.771039	-1.000000
149	149	M	1	-	0	0	B	41.81	0.198575	B	41.81	0.198575	E	19.35	0.091902	E	19.35	0.091902	-1.000000
150	150	T	1	-	0	0	E	71.43	0.482440	E	71.43	0.482440	E	77.72	0.524922	E	77.72	0.524922	-1.000000
151	151	Q	1	-	0	0	B	35.49	0.187609	B	35.49	0.187609	E	21.82	0.115346	E	21.82	0.115346	-1.000000
152	152	E	1	-	0	0	E	83.09	0.443952	E	83.09	0.443952	E	59.84	0.319726	E	59.84	0.319726	-1.000000
153	153	D	1	-	0	0	E	44.34	0.285383	E	44.34	0.285383	E	36.40	0.234279	E	36.40	0.234279	-1.000000
154	154	I	1	-	0	0	B	1.17	0.006160	B	1.17	0.006160	B	0.09	0.000474	B	0.09	0.000474	-1.000000
155	155	S	1	-	0	0	B	5.74	0.045672	B	5.74	0.045672	B	0.07	0.000557	B	0.07	0.000557	-1.000000
156	156	D	1	-	0	0	B	6.09	0.039197	B	6.09	0.039197	B	0.05	0.000322	B	0.05	0.000322	-1.000000
157	157	Y	1	-	0	0	B	32.22	0.135208	B	29.24	0.122702	E	14.31	0.060050	B	9.94	0.041712	-1.000000
158	158	V	1	-	0	0	B	0.00	0.000000	B	0.00	0.000000	B	0.00	0.000000	B	0.00	0.000000	-1.000000
159	159	A	1	-	0	0	B	5.89	0.050601	B	5.89	0.050601	B	1.59	0.013660	B	1.59	0.013660	-1.000000
160	160	A	1	-	0	0	E	26.39	0.226718	B	18.71	0.160739	E	16.13	0.138574	B	4.97	0.042698	-1.000000
161	161	N	1	-	0	0	E	78.95	0.467519	E	43.58	0.258068	E	73.67	0.436253	E	11.28	0.066797	-1.000000
162	162	M	1	-	0	0	B	1.23	0.005842	B	1.23	0.005842	B	0.00	0.000000	B	0.00	0.000000	-1.000000
163	163	K	1	-	0	0	E	55.83	0.269073	E	55.83	0.269073	E	55.40	0.267001	E	49.72	0.239626	-1.000000
164	164	D	1	-	0	0	E	58.89	0.379031	B	31.03	0.199717	E	48.13	0.309777	B	2.34	0.015061	-1.000000
165	165	A	1	-	0	0	B	19.44	0.167010	B	18.71	0.160739	E	11.40	0.097938	B	3.17	0.027234	-1.000000
166	166	I	1	-	0	0	B	0.37	0.001948	B	0.37	0.001948	B	0.00	0.000000	B	0.00	0.000000	-1.000000
167	167	S	1	-	0	0	E	50.88	0.404838	B	12.30	0.097868	E	44.79	0.356381	B	1.36	0.010821	-1.000000
168	168	R	1	-	0	0	E	178.98	0.718045	B	20.10	0.080639	E	203.30	0.815614	B	6.25	0.025074	-1.000000
169	169	T	1	-	0	0	B	23.63	0.159597	B	23.16	0.156423	E	15.99	0.107997	E	12.23	0.082602	-1.000000
170	170	S	1	-	0	0	E	103.62	0.824475	E	37.46	0.298059	E	118.87	0.945815	E	26.23	0.208705	-1.000000
171	171	G	1	-	0	0	B	15.32	0.182577	B	8.48	0.101061	E	9.68	0.115362	B	3.15	0.037540	-1.000000
172	172	V	1	-	0	0	B	16.09	0.099174	B	3.79	0.023360	E	10.81	0.066630	B	0.00	0.000000	-1.000000
173	173	G	1	-	0	0	B	13.66	0.162793	B	5.62	0.066977	E	8.78	0.104636	B	0.00	0.000000	-1.000000
174	174	D	1	-	0	0	B	22.49	0.144751	B	22.49	0.144751	E	8.40	0.054064	E	7.99	0.051426	-1.000000
175	175	V	1	-	0	0	B	15.85	0.097695	B	15.85	0.097695	E	8.56	0.052761	E	8.56	0.052761	-1.000000
176	176	Q	1	-	0	0	E	42.26	0.223397	E	42.26	0.223397	E	28.81	0.152297	E	28.81	0.152297	-1.000000
177	177	L	1	-	0	0	B	21.59	0.109046	B	21.59	0.109046	E	14.38	0.072630	E	14.38	0.072630	-1.000000
178	178	F	1	-	0	0	B	0.57	0.002553	B	0.57	0.002553	B	0.00	0.000000	B	0.00	0.000000	-1.000000
179	179	G	1	-	0	0	B	9.26	0.110356	B	9.26	0.110356	B	3.05	0.036348	B	3.05	0.036348	-1.000000
180	180	S	1	-	0	0	B	14.87	0.118316	B	14.87	0.118316	B	5.73	0.045592	B	5.73	0.045592	-1.000000
181	181	Q	1	-	0	0	B	22.38	0.118306	B	19.24	0.101707	E	10.73	0.056721	B	7.64	0.040387	-1.000000
182	182	Y	1	-	0	0	B	19.44	0.081578	B	19.44	0.081578	B	11.83	0.049643	B	11.83	0.049643	-1.000000
183	183	A	1	-	0	0	B	0.00	0.000000	B	0.00	0.000000	B	0.00	0.000000	B	0.00	0.000000	-1.000000
184	184	M	1	-	0	0	B	0.00	0.000000	B	0.00	0.000000	B	0.00	0.000000	B	0.00	0.000000	-1.000000
185	185	R	1	-	0	0	B	9.13	0.036628	B	8.16	0.032737	B	3.83	0.015365	B	3.26	0.013079	-1.000000
186	186	I	1	-	0	0	B	0.00	0.000000	B	0.00	0.000000	B	0.00	0.000000	B	0.00	0.000000	-1.000000
187	187	W	1	-	0	0	B	26.05	0.098146	B	16.83	0.063409	E	13.84	0.052144	B	8.68	0.032703	-1.000000
188	188	M	1	-	0	0	B	0.00	0.000000	B	0.00	0.000000	B	0.00	0.000000	B	0.00	0.000000	-1.000000
189	189	N	1	-	0	0	B	17.64	0.104459	B	17.64	0.104459	E	14.58	0.086339	E	14.58	0.086339	-1.000000
190	190	P	1	-	0	0	B	2.04	0.014088	B	2.04	0.014088	B	0.00	0.000000	B	0.00	0.000000	-1.000000
191	191	N	1	-	0	0	E	83.02	0.491621	E	83.02	0.491621	E	76.80	0.454788	E	76.80	0.454788	-1.000000
192	192	E	1	-	0	0	E	57.35	0.306422	E	57.35	0.306422	E	57.42	0.306796	E	57.42	0.306796	-1.000000
193	193	L	1	-	0	0	B	2.83	0.014294	B	2.83	0.014294	B	0.00	0.000000	B	0.00	0.000000	-1.000000
194	194	N	1	-	0	0	E	42.03	0.248890	E	42.03	0.248890	E	37.07	0.219518	E	37.07	0.219518	-1.000000
195	195	K	1	-	0	0	E	127.07	0.612415	E	127.07	0.612415	E	136.43	0.657526	E	136.43	0.657526	-1.000000
196	196	F	1	-	0	0	E	47.56	0.212997	E	47.56	0.212997	E	38.45	0.172198	E	38.45	0.172198	-1.000000
197	197	Q	1	-	0	0	E	75.41	0.398636	E	75.41	0.398636	E	63.74	0.336946	E	63.74	0.336946	-1.000000
198	198	L	1	-	0	0	B	8.93	0.045103	B	8.93	0.045103	B	2.97	0.015001	B	2.97	0.015001	-1.000000
199	199	T	1	-	0	0	B	3.62	0.024450	B	3.62	0.024450	B	0.00	0.000000	B	0.00	0.000000	-1.000000
200	200	P	1	-	0	0	B	1.40	0.009669	B	1.40	0.009669	B	0.00	0.000000	B	0.00	0.000000	-1.000000
201	201	V	1	-	0	0	E	39.92	0.246055	E	39.92	0.246055	E	32.29	0.199026	E	32.29	0.199026	-1.000000
202	202	D	1	-	0	0	E	31.17	0.200618	E	31.17	0.200618	E	22.55	0.145137	E	22.55	0.145137	-1.000000
203	203	V	1	-	0	0	B	0.00	0.000000	B	0.00	0.000000	B	0.00	0.000000	B	0.00	0.000000	-1.000000
204	204	I	1	-	0	0	B	26.70	0.140563	B	26.70	0.140563	E	16.11	0.084812	E	16.11	0.084812	-1.000000
205	205	T	1	-	0	0	E	83.98	0.567202	E	83.98	0.567202	E	85.46	0.577198	E	79.86	0.539376	-1.000000
206	206	A	1	-	0	0	B	12.69	0.109021	B	12.69	0.109021	E	7.82	0.067182	E	7.37	0.063316	-1.000000
207	207	I	1	-	0	0	B	0.00	0.000000	B	0.00	0.000000	B	0.00	0.000000	B	0.00	0.000000	-1.000000
208	208	K	1	-	0	0	E	116.38	0.560895	E	116.38	0.560895	E	117.45	0.566051	E	110.90	0.534484	-1.000000
209	209	A	1	-	0	0	E	64.27	0.552148	B	17.63	0.151460	E	67.05	0.576031	B	1.05	0.009021	-1.000000
210	210	Q	1	-	0	0	E	58.80	0.310832	B	21.00	0.111011	E	52.74	0.278797	B	8.46	0.044722	-1.000000
211	211	N	1	-	0	0	B	1.87	0.011074	B	1.87	0.011074	B	0.00	0.000000	B	0.00	0.000000	-1.000000
212	212	A	1	-	0	0	E	23.50	0.201890	B	22.27	0.191323	E	21.06	0.180928	E	18.71	0.160739	-1.000000
213	213	Q	1	-	0	0	E	94.64	0.500291	B	17.76	0.093884	E	92.71	0.490088	E	11.69	0.061796	-1.000000
214	214	V	1	-	0	0	E	68.25	0.420673	B	16.39	0.101023	E	63.89	0.393799	E	10.74	0.066198	-1.000000
215	215	A	1	-	0	0	E	107.66	0.924914	B	16.16	0.138832	E	125.52	1.000000	E	8.24	0.070790	-1.000000
216	216	A	1	-	0	0	E	35.97	0.309021	B	0.16	0.001375	E	33.85	0.290808	B	0.00	0.000000	-1.000000
217	217	G	1	-	0	0	E	53.28	0.634966	B	4.09	0.048743	E	54.91	0.654392	B	0.00	0.000000	-1.000000
218	218	Q	1	-	0	0	E	97.03	0.512925	E	45.27	0.239309	E	94.06	0.497225	E	14.69	0.077655	-1.000000
219	219	L	1	-	0	0	E	81.46	0.411435	B	0.00	0.000000	E	87.55	0.442194	B	0.00	0.000000	-1.000000
220	220	G	1	-	0	0	E	28.13	0.335240	B	0.00	0.000000	E	21.99	0.262066	B	0.00	0.000000	-1.000000
221	221	G	1	-	0	0	E	25.03	0.298296	B	4.10	0.048862	E	19.05	0.227029	B	0.83	0.009892	-1.000000
222	222	T	1	-	0	0	E	128.25	0.866203	B	22.94	0.154937	E	143.21	0.967243	E	10.54	0.071187	-1.000000
223	223	P	1	-	0	0	E	127.02	0.877210	B	28.11	0.194130	E	149.05	1.000000	E	22.83	0.157666	-1.000000
224	224	P	1	-	0	0	E	79.22	0.547099	E	32.62	0.225276	E	77.25	0.533494	E	27.10	0.187155	-1.000000
225	225	V	1	-	0	0	E	114.25	0.704204	E	50.98	0.314226	E	127.42	0.785380	E	47.26	0.291297	-1.000000
226	226	K	1	-	0	0	E	201.58	0.971517	E	186.47	0.898694	E	238.26	1.000000	E	215.76	1.000000	-1.000000
227	227	G	1	-	0	0	E	74.15	0.883685	E	56.96	0.678823	E	81.82	0.975092	E	60.24	0.717912	-1.000000
228	228	Q	1	-	0	0	E	84.59	0.447164	B	12.89	0.068140	E	78.36	0.414231	B	4.47	0.023630	-1.000000
229	229	Q	1	-	0	0	E	183.07	0.967754	E	138.95	0.734525	E	208.90	1.000000	E	147.71	0.780832	-1.000000
230	230	L	1	-	0	0	E	104.68	0.528714	E	58.23	0.294106	E	112.50	0.568211	E	51.32	0.259205	-1.000000
231	231	N	1	-	0	0	E	94.65	0.560490	B	21.88	0.129567	E	104.30	0.617635	E	10.51	0.062237	-1.000000
232	232	A	1	-	0	0	E	41.49	0.356443	B	11.66	0.100172	E	43.46	0.373368	B	3.61	0.031014	-1.000000
233	233	S	1	-	0	0	E	75.10	0.597549	B	13.24	0.105347	E	75.83	0.603358	B	2.61	0.020767	-1.000000
234	234	I	1	-	0	0	E	70.68	0.372098	B	0.69	0.003633	E	68.92	0.362832	B	0.00	0.000000	-1.000000
235	235	I	1	-	0	0	E	131.52	0.692393	B	8.69	0.045749	E	139.79	0.735931	B	0.12	0.000632	-1.000000
236	236	A	1	-	0	0	E	55.54	0.477148	B	1.70	0.014605	E	57.99	0.498196	B	0.00	0.000000	-1.000000
237	237	Q	1	-	0	0	E	77.34	0.408839	B	27.49	0.145319	E	77.28	0.408521	E	14.30	0.075593	-1.000000
238	238	T	1	-	0	0	E	71.44	0.482507	E	34.99	0.236323	E	70.87	0.478657	E	23.58	0.159260	-1.000000
239	239	R	1	-	0	0	E	67.17	0.269478	B	44.19	0.177285	E	61.85	0.248134	E	24.74	0.099254	-1.000000
240	240	L	1	-	0	0	B	28.32	0.143038	B	28.32	0.143038	E	22.03	0.111268	E	22.03	0.111268	-1.000000
241	241	T	1	-	0	0	E	69.08	0.466568	E	69.08	0.466568	E	64.68	0.436850	E	64.68	0.436850	-1.000000
242	242	S	1	-	0	0	E	42.45	0.337763	E	42.45	0.337763	E	43.06	0.342616	E	43.06	0.342616	-1.000000
243	243	T	1	-	0	0	E	61.73	0.416926	E	61.73	0.416926	E	60.50	0.408618	E	60.50	0.408618	-1.000000
244	244	E	1	-	0	0	E	114.73	0.613005	E	114.73	0.613005	E	126.53	0.676053	E	126.53	0.676053	-1.000000
245	245	E	1	-	0	0	E	65.70	0.351037	E	65.70	0.351037	E	64.35	0.343823	E	64.35	0.343823	-1.000000
246	246	F	1	-	0	0	B	0.00	0.000000	B	0.00	0.000000	B	0.00	0.000000	B	0.00	0.000000	-1.000000
247	247	G	1	-	0	0	B	5.41	0.064474	B	5.41	0.064474	B	2.01	0.023954	B	2.01	0.023954	-1.000000
248	248	K	1	-	0	0	E	106.94	0.515398	E	106.94	0.515398	E	101.86	0.490915	E	101.86	0.490915	-1.000000
249	249	I	1	-	0	0	B	4.56	0.024006	B	4.56	0.024006	B	2.02	0.010634	B	2.02	0.010634	-1.000000
250	250	L	1	-	0	0	E	67.84	0.342644	B	7.48	0.037780	E	65.44	0.330522	B	2.13	0.010758	-1.000000
251	251	L	1	-	0	0	B	30.79	0.155513	B	25.08	0.126673	E	26.14	0.132027	E	17.51	0.088439	-1.000000
252	252	K	1	-	0	0	E	49.91	0.240542	E	47.06	0.226806	E	40.45	0.194949	E	37.49	0.180683	-1.000000
253	253	V	1	-	0	0	E	111.40	0.686637	E	69.16	0.426282	E	117.10	0.721770	E	57.98	0.357372	-1.000000
254	254	N	1	-	0	0	B	30.24	0.179073	B	30.24	0.179073	E	20.04	0.118671	E	20.04	0.118671	-1.000000
255	255	Q	1	-	0	0	E	181.35	0.958662	E	181.35	0.958662	E	199.87	1.000000	E	199.87	1.000000	-1.000000
256	256	D	1	-	0	0	E	123.53	0.795070	E	123.53	0.795070	E	144.75	0.931647	E	144.75	0.931647	-1.000000
257	257	G	1	-	0	0	E	51.63	0.615302	E	51.63	0.615302	E	53.22	0.634251	E	50.65	0.603623	-1.000000
258	258	S	1	-	0	0	E	49.48	0.393698	E	49.48	0.393698	E	54.53	0.433880	E	54.53	0.433880	-1.000000
259	259	R	1	-	0	0	E	150.51	0.603827	E	117.86	0.472840	E	149.65	0.600377	E	111.17	0.446000	-1.000000
260	260	V	1	-	0	0	B	1.23	0.007581	B	1.23	0.007581	B	0.00	0.000000	B	0.00	0.000000	-1.000000
261	261	L	1	-	0	0	B	8.09	0.040861	B	8.09	0.040861	B	1.95	0.009849	B	1.95	0.009849	-1.000000
262	262	L	1	-	0	0	B	0.00	0.000000	B	0.00	0.000000	B	0.00	0.000000	B	0.00	0.000000	-1.000000
263	263	R	1	-	0	0	E	127.03	0.509629	E	127.03	0.509629	E	132.94	0.533339	E	132.94	0.533339	-1.000000
264	264	D	1	-	0	0	E	49.29	0.317243	E	49.29	0.317243	E	43.62	0.280749	E	43.62	0.280749	-1.000000
265	265	V	1	-	0	0	B	0.00	0.000000	B	0.00	0.000000	B	0.00	0.000000	B	0.00	0.000000	-1.000000
266	266	A	1	-	0	0	B	7.05	0.060567	B	7.05	0.060567	B	0.20	0.001718	B	0.20	0.001718	-1.000000
267	267	K	1	-	0	0	E	105.66	0.509229	E	105.66	0.509229	E	113.49	0.546966	E	113.49	0.546966	-1.000000
268	268	I	1	-	0	0	B	25.68	0.135193	B	25.68	0.135193	E	19.58	0.103080	E	19.58	0.103080	-1.000000
269	269	E	1	-	0	0	E	61.35	0.327794	E	61.35	0.327794	E	62.55	0.334206	E	62.55	0.334206	-1.000000
270	270	L	1	-	0	0	E	62.26	0.314460	E	62.26	0.314460	E	51.06	0.257892	E	51.06	0.257892	-1.000000
271	271	G	1	-	0	0	B	4.23	0.050411	B	4.23	0.050411	B	0.46	0.005482	B	0.46	0.005482	-1.000000
272	272	G	1	-	0	0	B	4.52	0.053867	B	4.52	0.053867	B	0.14	0.001668	B	0.14	0.001668	-1.000000
273	273	E	1	-	0	0	E	41.93	0.224033	E	41.93	0.224033	E	33.98	0.181556	E	33.98	0.181556	-1.000000
274	274	N	1	-	0	0	E	38.15	0.225913	E	38.15	0.225913	E	31.70	0.187718	E	31.70	0.187718	-1.000000
275	275	Y	1	-	0	0	E	104.54	0.438691	E	56.04	0.235166	E	74.14	0.311120	E	26.67	0.111918	-1.000000
276	276	D	1	-	0	0	E	54.37	0.349939	E	34.62	0.222823	E	36.10	0.232349	E	16.69	0.107421	-1.000000
277	277	I	1	-	0	0	B	4.99	0.026270	B	4.99	0.026270	B	0.57	0.003001	B	0.57	0.003001	-1.000000
278	278	I	1	-	0	0	E	54.87	0.288865	E	54.87	0.288865	E	31.27	0.164622	E	31.27	0.164622	-1.000000
279	279	A	1	-	0	0	B	1.63	0.014003	B	1.63	0.014003	B	0.00	0.000000	B	0.00	0.000000	-1.000000
280	280	E	1	-	0	0	B	33.13	0.177014	B	33.13	0.177014	E	20.80	0.111135	E	20.80	0.111135	-1.000000
281	281	F	1	-	0	0	B	22.61	0.101258	B	22.61	0.101258	E	15.75	0.070536	E	15.75	0.070536	-1.000000
282	282	N	1	-	0	0	E	51.69	0.306093	E	51.69	0.306093	E	50.75	0.300527	E	50.75	0.300527	-1.000000
283	283	G	1	-	0	0	E	45.96	0.547730	E	45.96	0.547730	E	41.54	0.495054	E	41.54	0.495054	-1.000000
284	284	Q	1	-	0	0	E	78.24	0.413596	E	78.24	0.413596	E	69.68	0.368346	E	69.68	0.368346	-1.000000
285	285	P	1	-	0	0	E	62.91	0.434461	E	62.91	0.434461	E	56.32	0.388950	E	56.32	0.388950	-1.000000
286	286	A	1	-	0	0	B	1.01	0.008677	B	1.01	0.008677	B	0.00	0.000000	B	0.00	0.000000	-1.000000
287	287	S	1	-	0	0	B	0.00	0.000000	B	0.00	0.000000	B	0.00	0.000000	B	0.00	0.000000	-1.000000
288	288	G	1	-	0	0	B	0.00	0.000000	B	0.00	0.000000	B	0.00	0.000000	B	0.00	0.000000	-1.000000
289	289	L	1	-	0	0	B	1.19	0.006010	B	1.19	0.006010	B	0.00	0.000000	B	0.00	0.000000	-1.000000
290	290	G	1	-	0	0	B	0.17	0.002026	B	0.17	0.002026	B	0.00	0.000000	B	0.00	0.000000	-1.000000
291	291	I	1	-	0	0	B	0.16	0.000842	B	0.16	0.000842	B	0.00	0.000000	B	0.00	0.000000	-1.000000
292	292	K	1	-	0	0	B	31.20	0.150369	B	31.20	0.150369	E	11.36	0.054750	E	11.36	0.054750	-1.000000
293	293	L	1	-	0	0	B	29.08	0.146876	B	29.08	0.146876	E	24.98	0.126168	E	24.98	0.126168	-1.000000
294	294	A	1	-	0	0	B	12.21	0.104897	B	6.78	0.058247	B	4.07	0.034966	B	0.08	0.000687	-1.000000
295	295	T	1	-	0	0	E	31.29	0.211333	E	31.29	0.211333	E	16.17	0.109212	E	16.12	0.108875	-1.000000
296	296	G	1	-	0	0	E	59.22	0.705756	E	59.22	0.705756	E	58.93	0.702300	E	58.93	0.702300	-1.000000
297	297	A	1	-	0	0	E	29.90	0.256873	E	29.90	0.256873	E	23.14	0.198797	E	22.24	0.191065	-1.000000
298	298	N	1	-	0	0	B	32.10	0.190087	B	32.10	0.190087	E	21.90	0.129686	E	21.90	0.129686	-1.000000
299	299	A	1	-	0	0	E	23.79	0.204381	E	23.79	0.204381	E	12.83	0.110223	E	12.83	0.110223	-1.000000
300	300	L	1	-	0	0	B	21.65	0.109349	B	21.65	0.109349	B	9.26	0.046770	B	9.26	0.046770	-1.000000
301	301	D	1	-	0	0	E	89.84	0.578233	E	89.84	0.578233	E	88.35	0.568643	E	88.35	0.568643	-1.000000
302	302	T	1	-	0	0	B	5.11	0.034513	B	5.11	0.034513	B	1.02	0.006889	B	1.02	0.006889	-1.000000
303	303	A	1	-	0	0	B	5.51	0.047337	B	5.51	0.047337	B	1.40	0.012027	B	1.40	0.012027	-1.000000
304	304	A	1	-	0	0	E	62.71	0.538746	E	62.71	0.538746	E	66.01	0.567096	E	66.01	0.567096	-1.000000
305	305	A	1	-	0	0	E	37.99	0.326375	E	37.99	0.326375	E	34.58	0.297079	E	34.58	0.297079	-1.000000
306	306	I	1	-	0	0	B	0.04	0.000211	B	0.04	0.000211	B	0.00	0.000000	B	0.00	0.000000	-1.000000
307	307	R	1	-	0	0	E	89.74	0.360026	E	89.74	0.360026	E	84.17	0.337680	E	84.17	0.337680	-1.000000
308	308	A	1	-	0	0	E	54.35	0.466924	E	54.35	0.466924	E	57.16	0.491065	E	57.16	0.491065	-1.000000
309	309	E	1	-	0	0	B	28.33	0.151368	B	28.33	0.151368	E	20.42	0.109105	E	15.73	0.084046	-1.000000
310	310	L	1	-	0	0	B	1.24	0.006263	B	1.24	0.006263	B	0.00	0.000000	B	0.00	0.000000	-1.000000
311	311	A	1	-	0	0	E	58.43	0.501976	E	58.43	0.501976	E	61.16	0.525430	E	61.16	0.525430	-1.000000
312	312	K	1	-	0	0	E	127.09	0.612511	E	108.14	0.521182	E	138.87	0.669285	E	85.03	0.409803	-1.000000
313	313	M	1	-	0	0	B	25.46	0.120921	B	17.93	0.085158	E	15.55	0.073854	B	1.36	0.006459	-1.000000
314	314	E	1	-	0	0	E	76.54	0.408955	E	76.54	0.408955	E	71.15	0.380156	E	71.15	0.380156	-1.000000
315	315	P	1	-	0	0	E	103.41	0.714157	E	103.41	0.714157	E	115.88	0.800276	E	107.47	0.742196	-1.000000
316	316	F	1	-	0	0	E	163.89	0.733978	E	46.92	0.210130	E	184.14	0.824667	E	26.16	0.117157	-1.000000
317	317	F	1	-	0	0	B	42.12	0.188634	B	42.12	0.188634	E	35.52	0.159076	E	25.34	0.113485	-1.000000
318	318	P	1	-	0	0	E	46.68	0.322376	E	46.68	0.322376	E	46.87	0.323688	E	45.60	0.314917	-1.000000
319	319	S	1	-	0	0	E	88.70	0.705761	E	88.70	0.705761	E	97.71	0.777451	E	97.71	0.777451	-1.000000
320	320	G	1	-	0	0	E	28.87	0.344059	E	28.87	0.344059	E	31.21	0.371946	E	31.21	0.371946	-1.000000
321	321	L	1	-	0	0	B	4.82	0.024345	B	4.82	0.024345	B	2.19	0.011061	B	2.19	0.011061	-1.000000
322	322	K	1	-	0	0	E	117.41	0.565859	E	117.41	0.565859	E	123.78	0.596559	E	123.78	0.596559	-1.000000
323	323	I	1	-	0	0	B	13.26	0.069808	B	13.26	0.069808	B	5.56	0.029271	B	5.56	0.029271	-1.000000
324	324	V	1	-	0	0	B	24.39	0.150333	B	24.39	0.150333	E	19.81	0.122103	E	19.81	0.122103	-1.000000
325	325	Y	1	-	0	0	E	84.74	0.355602	E	84.74	0.355602	E	70.45	0.295636	E	70.45	0.295636	-1.000000
326	326	P	1	-	0	0	B	0.72	0.004972	B	0.72	0.004972	B	0.00	0.000000	B	0.00	0.000000	-1.000000
327	327	Y	1	-	0	0	B	3.59	0.015065	B	3.59	0.015065	B	0.00	0.000000	B	0.00	0.000000	-1.000000
328	328	D	1	-	0	0	B	13.21	0.085023	B	13.21	0.085023	B	3.32	0.021368	B	3.32	0.021368	-1.000000
329	329	T	1	-	0	0	B	21.63	0.146089	B	21.63	0.146089	E	10.12	0.068351	E	10.12	0.068351	-1.000000
330	330	T	1	-	0	0	B	11.40	0.076996	B	11.40	0.076996	B	4.09	0.027624	B	4.09	0.027624	-1.000000
331	331	P	1	-	0	0	E	53.94	0.372514	E	53.94	0.372514	E	47.14	0.325552	E	47.14	0.325552	-1.000000
332	332	F	1	-	0	0	B	3.48	0.015585	B	3.48	0.015585	B	0.00	0.000000	B	0.00	0.000000	-1.000000
333	333	V	1	-	0	0	B	11.18	0.068910	B	11.18	0.068910	B	2.04	0.012574	B	2.04	0.012574	-1.000000
334	334	K	1	-	0	0	E	117.55	0.566533	E	117.55	0.566533	E	125.26	0.603692	E	125.26	0.603692	-1.000000
335	335	I	1	-	0	0	E	62.34	0.328192	E	62.34	0.328192	E	54.77	0.288339	E	54.77	0.288339	-1.000000
336	336	S	1	-	0	0	B	5.99	0.047661	B	5.99	0.047661	B	0.00	0.000000	B	0.00	0.000000	-1.000000
337	337	I	1	-	0	0	B	10.14	0.053382	B	10.14	0.053382	B	5.98	0.031482	B	5.98	0.031482	-1.000000
338	338	H	1	-	0	0	E	87.89	0.442748	E	87.89	0.442748	E	89.74	0.452068	E	89.74	0.452068	-1.000000
339	339	E	1	-	0	0	E	48.42	0.258709	E	48.42	0.258709	E	34.69	0.185349	E	34.69	0.185349	-1.000000
340	340	V	1	-	0	0	B	1.83	0.011280	B	1.83	0.011280	B	0.00	0.000000	B	0.00	0.000000	-1.000000
341	341	V	H	-	0	0	E	58.34	0.359591	E	58.34	0.359591	E	43.73	0.269539	E	43.73	0.269539	119.183000
342	342	K	H	-	0	0	E	105.74	0.509615	E	105.74	0.509615	E	109.13	0.525953	E	109.13	0.525953	119.183000
343	343	T	H	-	0	0	B	2.18	0.014724	B	2.18	0.014724	B	0.28	0.001891	B	0.28	0.001891	119.183000
344	344	L	H	-	0	0	B	14.88	0.075155	B	14.88	0.075155	B	8.15	0.041164	B	8.15	0.041164	119.183000
345	345	V	H	-	0	0	E	89.53	0.551837	E	89.53	0.551837	E	89.16	0.549556	E	89.16	0.549556	119.183000
346	346	E	H	-	1	0	E	75.76	0.404787	E	75.76	0.404787	E	73.78	0.394208	E	73.78	0.394208	119.183000
347	347	A	H	-	1	0	B	1.52	0.013058	B	1.52	0.013058	B	0.00	0.000000	B	0.00	0.000000	119.183000
348	348	I	H	-	1	0	B	30.44	0.160253	B	30.44	0.160253	E	21.25	0.111872	E	21.25	0.111872	119.183000
349	349	I	H	-	0	0	E	98.99	0.521137	E	98.99	0.521137	E	101.92	0.536562	E	101.92	0.536562	119.183000
350	350	L	H	-	2	0	E	41.27	0.208445	E	41.27	0.208445	E	32.92	0.166271	E	32.92	0.166271	119.183000
351	351	V	H	-	1	0	B	0.78	0.004808	B	0.78	0.004808	B	0.00	0.000000	B	0.00	0.000000	119.183000
352	352	F	H	-	1	0	E	57.65	0.258184	E	57.65	0.258184	E	50.76	0.227328	E	50.76	0.227328	119.183000
353	353	L	H	-	0	0	E	94.48	0.477196	E	94.48	0.477196	E	91.04	0.459821	E	91.04	0.459821	119.183000
354	354	V	H	-	2	0	B	4.78	0.029463	B	4.78	0.029463	B	0.03	0.000185	B	0.03	0.000185	119.183000
355	355	M	H	-	1	0	B	0.70	0.003325	B	0.70	0.003325	B	0.00	0.000000	B	0.00	0.000000	119.183000
356	356	Y	H	-	0	0	E	55.31	0.232102	E	55.31	0.232102	E	45.43	0.190642	E	45.43	0.190642	119.183000
357	357	L	H	-	0	0	E	74.79	0.377746	E	74.79	0.377746	E	58.36	0.294762	E	58.36	0.294762	119.183000
358	358	F	2	-	0	0	B	19.02	0.085181	B	19.02	0.085181	B	1.51	0.006763	B	1.51	0.006763	-1.000000
359	359	L	2	-	0	0	B	17.42	0.087984	B	17.42	0.087984	B	4.78	0.024143	B	4.78	0.024143	-1.000000
360	360	Q	2	-	0	0	E	39.41	0.208331	E	39.41	0.208331	E	25.88	0.136808	E	25.88	0.136808	-1.000000
361	361	N	2	-	0	0	B	25.63	0.151774	B	25.63	0.151774	E	14.74	0.087286	E	14.74	0.087286	-1.000000
362	362	F	2	-	0	0	E	125.56	0.562318	E	125.56	0.562318	E	123.74	0.554167	E	123.74	0.554167	-1.000000
363	363	R	2	-	0	0	E	103.30	0.414427	E	103.30	0.414427	E	107.16	0.429913	E	107.16	0.429913	-1.000000
364	364	A	2	-	0	0	B	2.95	0.025344	B	2.95	0.025344	B	0.00	0.000000	B	0.00	0.000000	-1.000000
365	365	T	2	-	0	0	B	0.00	0.000000	B	0.00	0.000000	B	0.00	0.000000	B	0.00	0.000000	-1.000000
366	366	L	H	-	0	0	E	65.96	0.333148	E	65.96	0.333148	E	69.43	0.350674	E	69.43	0.350674	21.204000
367	367	I	H	-	0	0	B	2.38	0.012530	B	2.38	0.012530	B	0.00	0.000000	B	0.00	0.000000	21.204000
368	368	P	H	-	2	0	B	0.47	0.003246	B	0.47	0.003246	B	0.00	0.000000	B	0.00	0.000000	21.204000
369	369	T	H	-	1	0	B	13.82	0.093341	B	13.82	0.093341	E	9.33	0.063015	E	9.33	0.063015	21.204000
370	370	I	H	-	0	0	E	40.41	0.212740	E	40.41	0.212740	E	32.14	0.169202	E	32.14	0.169202	21.204000
371	371	A	H	-	1	0	B	5.08	0.043643	B	5.08	0.043643	B	0.07	0.000601	B	0.07	0.000601	21.204000
372	372	V	H	-	2	0	B	0.00	0.000000	B	0.00	0.000000	B	0.00	0.000000	B	0.00	0.000000	21.204000
373	373	P	H	-	0	0	E	34.92	0.241160	E	34.92	0.241160	E	27.90	0.192680	E	27.90	0.192680	21.204000
374	374	V	H	-	3	0	B	0.38	0.002342	B	0.38	0.002342	B	0.00	0.000000	B	0.00	0.000000	21.204000
375	375	V	H	-	5	0	B	1.55	0.009554	B	1.55	0.009554	B	0.00	0.000000	B	0.00	0.000000	21.204000
376	376	L	H	-	1	0	B	7.36	0.037174	B	7.36	0.037174	B	1.02	0.005152	B	1.02	0.005152	21.204000
377	377	L	H	-	2	0	E	49.43	0.249659	E	49.43	0.249659	E	47.56	0.240214	E	47.56	0.240214	21.204000
378	378	G	H	-	2	0	B	2.16	0.025742	B	2.16	0.025742	B	0.09	0.001073	B	0.09	0.001073	21.204000
379	379	T	H	-	2	0	B	0.00	0.000000	B	0.00	0.000000	B	0.00	0.000000	B	0.00	0.000000	21.204000
380	380	F	H	-	1	0	B	10.19	0.045636	B	10.19	0.045636	B	1.16	0.005195	B	1.16	0.005195	21.204000
381	381	A	H	-	2	0	E	24.78	0.212887	E	24.78	0.212887	E	17.20	0.147766	E	17.20	0.147766	21.204000
382	382	V	H	-	1	0	E	37.74	0.232618	E	37.74	0.232618	E	31.20	0.192308	E	31.20	0.192308	21.204000
383	383	L	H	-	0	0	B	2.75	0.013890	B	2.75	0.013890	B	0.00	0.000000	B	0.00	0.000000	21.204000
384	384	A	H	-	1	0	E	34.96	0.300344	E	34.96	0.300344	E	34.08	0.292784	E	34.08	0.292784	21.204000
385	385	A	H	-	0	0	E	81.62	0.701203	E	81.62	0.701203	E	93.25	0.801117	E	93.25	0.801117	21.204000
386	386	F	H	-	0	0	E	143.78	0.643916	E	143.78	0.643916	E	155.17	0.694926	E	155.17	0.694926	21.204000
387	387	G	1	-	0	0	E	66.17	0.788583	E	66.17	0.788583	E	75.24	0.896675	E	75.24	0.896675	-1.000000
388	388	F	1	-	0	0	B	32.83	0.147029	B	32.83	0.147029	E	20.74	0.092884	E	20.74	0.092884	-1.000000
389	389	S	1	-	0	0	B	19.95	0.158736	B	19.95	0.158736	E	12.26	0.097549	E	12.26	0.097549	-1.000000
390	390	I	1	-	0	0	B	13.26	0.069808	B	13.26	0.069808	B	5.98	0.031482	B	5.98	0.031482	-1.000000
391	391	N	1	-	0	0	B	0.52	0.003079	B	0.52	0.003079	B	0.00	0.000000	B	0.00	0.000000	-1.000000
392	392	T	1	-	0	0	B	8.72	0.058895	B	8.72	0.058895	B	0.09	0.000608	B	0.09	0.000608	-1.000000
393	393	L	1	-	0	0	B	0.00	0.000000	B	0.00	0.000000	B	0.00	0.000000	B	0.00	0.000000	-1.000000
394	394	T	1	-	0	0	B	0.65	0.004390	B	0.65	0.004390	B	0.00	0.000000	B	0.00	0.000000	-1.000000
395	395	M	H	-	0	0	B	1.35	0.006412	B	1.35	0.006412	B	0.00	0.000000	B	0.00	0.000000	34.287000
396	396	F	H	-	1	0	B	1.61	0.007210	B	1.61	0.007210	B	0.00	0.000000	B	0.00	0.000000	34.287000
397	397	G	H	-	1	0	B	0.00	0.000000	B	0.00	0.000000	B	0.00	0.000000	B	0.00	0.000000	34.287000
398	398	M	H	-	1	0	B	0.56	0.002660	B	0.56	0.002660	B	0.00	0.000000	B	0.00	0.000000	34.287000
399	399	V	H	-	0	0	B	1.70	0.010478	B	1.70	0.010478	B	0.00	0.000000	B	0.00	0.000000	34.287000
400	400	L	H	-	2	0	B	2.90	0.014647	B	2.90	0.014647	B	0.00	0.000000	B	0.00	0.000000	34.287000
401	401	A	H	-	0	0	B	0.86	0.007388	B	0.86	0.007388	B	0.00	0.000000	B	0.00	0.000000	34.287000
402	402	I	H	-	0	0	B	3.17	0.016689	B	3.17	0.016689	B	0.00	0.000000	B	0.00	0.000000	34.287000
403	403	G	H	-	1	0	B	0.54	0.006435	B	0.54	0.006435	B	0.00	0.000000	B	0.00	0.000000	34.287000
404	404	L	H	-	1	0	B	2.24	0.011314	B	2.24	0.011314	B	0.00	0.000000	B	0.00	0.000000	34.287000
405	405	L	H	-	2	0	B	2.01	0.010152	B	2.01	0.010152	B	0.00	0.000000	B	0.00	0.000000	34.287000
406	406	V	H	-	2	0	B	2.77	0.017073	B	2.77	0.017073	B	0.00	0.000000	B	0.00	0.000000	34.287000
407	407	D	H	-	1	0	B	4.11	0.026453	B	4.11	0.026453	B	0.00	0.000000	B	0.00	0.000000	34.287000
408	408	D	H	-	1	0	B	3.67	0.023621	B	3.67	0.023621	B	0.07	0.000451	B	0.07	0.000451	34.287000
409	409	A	H	-	2	0	B	3.37	0.028952	B	3.37	0.028952	B	0.06	0.000515	B	0.06	0.000515	34.287000
410	410	I	H	-	2	0	B	2.37	0.012477	B	2.37	0.012477	B	0.00	0.000000	B	0.00	0.000000	34.287000
411	411	V	2	-	0	0	B	11.82	0.072855	B	11.82	0.072855	B	0.00	0.000000	B	0.00	0.000000	-1.000000
412	412	V	2	-	0	0	B	0.00	0.000000	B	0.00	0.000000	B	0.00	0.000000	B	0.00	0.000000	-1.000000
413	413	V	2	-	0	0	B	1.89	0.011649	B	1.89	0.011649	B	0.00	0.000000	B	0.00	0.000000	-1.000000
414	414	E	2	-	0	0	B	8.09	0.043225	B	8.09	0.043225	B	2.28	0.012182	B	2.28	0.012182	-1.000000
415	415	N	2	-	0	0	B	12.17	0.072067	B	12.17	0.072067	B	4.44	0.026292	B	4.44	0.026292	-1.000000
416	416	V	2	-	0	0	B	0.00	0.000000	B	0.00	0.000000	B	0.00	0.000000	B	0.00	0.000000	-1.000000
417	417	E	2	-	0	0	B	18.34	0.097991	B	18.34	0.097991	B	1.37	0.007320	B	1.37	0.007320	-1.000000
418	418	R	2	-	0	0	B	21.59	0.086616	B	21.59	0.086616	B	11.67	0.046819	B	11.67	0.046819	-1.000000
419	419	V	2	-	0	0	B	9.43	0.058124	B	9.43	0.058124	B	5.34	0.032914	B	5.34	0.032914	-1.000000
420	420	M	2	-	0	0	B	0.33	0.001567	B	0.33	0.001567	B	0.00	0.000000	B	0.00	0.000000	-1.000000
421	421	A	2	-	0	0	B	10.89	0.093557	B	10.89	0.093557	B	4.14	0.035567	B	4.14	0.035567	-1.000000
422	422	E	2	-	0	0	E	107.59	0.574856	E	107.59	0.574856	E	89.16	0.476384	E	89.16	0.476384	-1.000000
423	423	E	2	-	0	0	E	91.62	0.489528	E	91.62	0.489528	E	90.07	0.481246	E	90.07	0.481246	-1.000000
424	424	G	2	-	0	0	E	28.80	0.343225	E	28.80	0.343225	E	23.12	0.275533	E	23.12	0.275533	-1.000000
425	425	L	2	-	0	0	E	45.69	0.230769	E	45.69	0.230769	E	44.31	0.223799	E	44.31	0.223799	-1.000000
426	426	P	2	-	0	0	E	77.74	0.536878	E	77.74	0.536878	E	80.85	0.558356	E	80.85	0.558356	-1.000000
427	427	P	2	-	0	0	B	21.65	0.149517	B	21.65	0.149517	E	14.34	0.099033	E	14.34	0.099033	-1.000000
428	428	K	2	-	0	0	E	121.43	0.585233	E	121.43	0.585233	E	125.18	0.603306	E	125.18	0.603306	-1.000000
429	429	E	2	-	0	0	E	51.69	0.276181	E	51.69	0.276181	E	50.07	0.267525	E	50.07	0.267525	-1.000000
430	430	A	2	-	0	0	B	0.00	0.000000	B	0.00	0.000000	B	0.00	0.000000	B	0.00	0.000000	-1.000000
431	431	T	2	-	0	0	B	0.00	0.000000	B	0.00	0.000000	B	0.00	0.000000	B	0.00	0.000000	-1.000000
432	432	R	2	-	0	0	E	101.30	0.406403	E	101.30	0.406403	E	95.93	0.384859	E	95.93	0.384859	-1.000000
433	433	K	2	-	0	0	E	110.26	0.531399	E	110.26	0.531399	E	117.42	0.565907	E	117.42	0.565907	-1.000000
434	434	S	2	-	0	0	B	1.49	0.011856	B	1.49	0.011856	B	0.00	0.000000	B	0.00	0.000000	-1.000000
435	435	M	2	-	0	0	B	4.98	0.023652	B	4.98	0.023652	B	0.00	0.000000	B	0.00	0.000000	-1.000000
436	436	G	2	-	0	0	E	57.31	0.682994	E	57.31	0.682994	E	60.22	0.717674	E	60.22	0.717674	-1.000000
437	437	Q	2	-	0	0	E	68.31	0.361104	E	68.31	0.361104	E	48.45	0.256119	E	48.45	0.256119	-1.000000
438	438	I	2	-	0	0	B	1.90	0.010003	B	1.90	0.010003	B	0.00	0.000000	B	0.00	0.000000	-1.000000
439	439	Q	2	-	0	0	E	57.67	0.304858	E	57.67	0.304858	E	50.50	0.266956	E	50.50	0.266956	-1.000000
440	440	G	2	-	0	0	E	51.87	0.618162	E	51.87	0.618162	E	52.17	0.621738	E	52.17	0.621738	-1.000000
441	441	A	2	-	0	0	B	5.84	0.050172	B	5.84	0.050172	B	0.03	0.000258	B	0.03	0.000258	-1.000000
442	442	L	2	-	0	0	B	1.08	0.005455	B	1.08	0.005455	B	0.00	0.000000	B	0.00	0.000000	-1.000000
443	443	V	H	-	0	0	E	70.44	0.434172	E	70.44	0.434172	E	69.36	0.427515	E	69.36	0.427515	91.518000
444	444	G	H	-	0	0	B	10.47	0.124777	B	10.47	0.124777	E	6.90	0.082231	E	6.90	0.082231	91.518000
445	445	I	H	-	2	0	B	1.23	0.006475	B	1.23	0.006475	B	0.00	0.000000	B	0.00	0.000000	91.518000
446	446	A	H	-	2	0	B	9.56	0.082131	B	9.56	0.082131	B	1.92	0.016495	B	1.92	0.016495	91.518000
447	447	M	H	-	1	0	E	122.58	0.582190	E	122.58	0.582190	E	126.51	0.600855	E	126.51	0.600855	91.518000
448	448	V	H	-	1	0	B	3.96	0.024408	B	3.96	0.024408	B	0.00	0.000000	B	0.00	0.000000	91.518000
449	449	L	H	-	1	0	B	3.43	0.017324	B	3.43	0.017324	B	0.00	0.000000	B	0.00	0.000000	91.518000
450	450	S	H	-	0	0	B	15.80	0.125716	B	15.80	0.125716	E	7.72	0.061426	E	7.72	0.061426	91.518000
451	451	A	H	-	2	0	B	8.32	0.071478	B	8.32	0.071478	B	3.84	0.032990	B	3.84	0.032990	91.518000
452	452	V	H	-	2	0	B	19.19	0.118282	B	19.19	0.118282	B	5.03	0.031003	B	5.03	0.031003	91.518000
453	453	F	H	-	3	0	B	0.00	0.000000	B	0.00	0.000000	B	0.00	0.000000	B	0.00	0.000000	91.518000
454	454	V	H	-	1	0	E	60.38	0.372165	E	60.38	0.372165	E	59.68	0.367850	E	59.68	0.367850	91.518000
455	455	P	H	-	2	0	B	14.38	0.099309	B	14.38	0.099309	B	5.51	0.038052	B	5.51	0.038052	91.518000
456	456	M	H	-	1	0	B	0.36	0.001710	B	0.36	0.001710	B	0.00	0.000000	B	0.00	0.000000	91.518000
457	457	A	H	-	1	0	B	19.89	0.170876	B	19.89	0.170876	E	9.86	0.084708	E	9.86	0.084708	91.518000
458	458	F	H	-	0	0	E	145.35	0.650947	E	144.95	0.649156	E	158.27	0.708809	E	137.08	0.613910	91.518000
459	459	F	1	-	0	0	B	20.06	0.089838	B	20.06	0.089838	B	8.35	0.037395	B	8.35	0.037395	-1.000000
460	460	G	1	-	0	0	E	21.34	0.254320	E	21.34	0.254320	E	21.63	0.257776	E	19.49	0.232273	-1.000000
461	461	G	1	-	0	0	E	46.14	0.549875	E	46.14	0.549875	E	32.50	0.387320	E	32.50	0.387320	-1.000000
462	462	S	1	-	0	0	B	17.15	0.136458	B	17.15	0.136458	B	5.60	0.044558	B	5.60	0.044558	-1.000000
463	463	T	1	-	0	0	E	47.65	0.321829	E	47.65	0.321829	E	32.73	0.221059	E	32.73	0.221059	-1.000000
464	464	G	1	-	0	0	B	0.30	0.003575	B	0.30	0.003575	B	0.00	0.000000	B	0.00	0.000000	-1.000000
465	465	A	1	-	0	0	B	23.15	0.198883	B	23.15	0.198883	E	13.59	0.116753	E	13.59	0.116753	-1.000000
466	466	I	1	-	0	0	B	0.33	0.001737	B	0.33	0.001737	B	0.00	0.000000	B	0.00	0.000000	-1.000000
467	467	Y	1	-	0	0	B	12.68	0.053210	B	12.68	0.053210	B	7.31	0.030676	B	7.31	0.030676	-1.000000
468	468	R	1	-	0	0	E	86.15	0.345623	E	86.15	0.345623	E	86.03	0.345142	E	86.03	0.345142	-1.000000
469	469	Q	H	-	0	0	B	14.61	0.077232	B	14.61	0.077232	B	9.38	0.049585	B	9.38	0.049585	316.747000
470	470	F	H	-	1	0	B	0.78	0.003493	B	0.78	0.003493	B	0.00	0.000000	B	0.00	0.000000	316.747000
471	471	S	H	-	3	0	B	2.26	0.017982	B	2.26	0.017982	B	0.00	0.000000	B	0.00	0.000000	316.747000
472	472	I	H	-	0	0	E	57.81	0.304343	E	57.81	0.304343	E	44.53	0.234430	E	44.53	0.234430	316.747000
473	473	T	H	-	0	0	B	0.06	0.000405	B	0.06	0.000405	B	0.00	0.000000	B	0.00	0.000000	316.747000
474	474	I	H	-	2	0	B	1.26	0.006633	B	1.26	0.006633	B	0.00	0.000000	B	0.00	0.000000	316.747000
475	475	V	H	-	2	0	E	34.12	0.210306	E	34.12	0.210306	E	27.05	0.166728	E	27.05	0.166728	316.747000
476	476	S	H	-	2	0	B	17.74	0.141152	B	17.74	0.141152	E	8.91	0.070894	E	8.91	0.070894	316.747000
477	477	A	H	-	2	0	B	0.00	0.000000	B	0.00	0.000000	B	0.00	0.000000	B	0.00	0.000000	316.747000
478	478	M	H	-	2	0	B	5.40	0.025647	B	5.40	0.025647	B	0.26	0.001235	B	0.26	0.001235	316.747000
479	479	A	H	-	0	0	E	55.69	0.478436	E	55.69	0.478436	E	49.57	0.425859	E	49.57	0.425859	316.747000
480	480	L	H	-	2	0	B	25.26	0.127582	B	25.26	0.127582	E	17.41	0.087934	E	17.41	0.087934	316.747000
481	481	S	H	-	3	0	B	3.60	0.028644	B	3.60	0.028644	B	0.05	0.000398	B	0.05	0.000398	316.747000
482	482	V	H	-	1	0	B	14.20	0.087525	B	14.20	0.087525	E	10.01	0.061699	E	10.01	0.061699	316.747000
483	483	L	H	-	0	0	E	73.63	0.371887	E	73.63	0.371887	E	75.81	0.382898	E	75.81	0.382898	316.747000
484	484	V	H	-	1	0	B	7.13	0.043947	B	7.13	0.043947	B	0.06	0.000370	B	0.06	0.000370	316.747000
485	485	A	H	-	0	0	B	2.07	0.017784	B	2.07	0.017784	B	0.00	0.000000	B	0.00	0.000000	316.747000
486	486	L	H	-	0	0	B	33.28	0.168089	B	33.28	0.168089	E	24.59	0.124198	E	24.59	0.124198	316.747000
487	487	I	H	-	1	0	B	16.91	0.089023	B	16.91	0.089023	E	10.53	0.055436	E	10.53	0.055436	316.747000
488	488	L	H	-	1	0	B	5.18	0.026163	B	5.18	0.026163	B	0.00	0.000000	B	0.00	0.000000	316.747000
489	489	T	H	-	0	0	B	3.32	0.022423	B	3.32	0.022423	B	0.00	0.000000	B	0.00	0.000000	316.747000
490	490	P	2	-	0	0	B	0.31	0.002141	B	0.31	0.002141	B	0.00	0.000000	B	0.00	0.000000	-1.000000
491	491	A	2	-	0	0	B	0.96	0.008247	B	0.96	0.008247	B	0.00	0.000000	B	0.00	0.000000	-1.000000
492	492	L	2	-	0	0	B	1.94	0.009798	B	1.94	0.009798	B	0.00	0.000000	B	0.00	0.000000	-1.000000
493	493	C	2	-	0	0	B	0.00	0.000000	B	0.00	0.000000	B	0.00	0.000000	B	0.00	0.000000	-1.000000
494	494	A	2	-	0	0	B	15.81	0.135825	B	15.81	0.135825	E	7.18	0.061684	E	7.18	0.061684	-1.000000
495	495	T	2	-	0	0	E	85.90	0.580170	E	85.90	0.580170	E	85.79	0.579427	E	85.79	0.579427	-1.000000
496	496	M	2	-	0	0	E	45.84	0.217716	E	45.84	0.217716	E	35.73	0.169698	E	35.73	0.169698	-1.000000
497	497	L	2	-	0	0	B	4.68	0.023638	B	4.68	0.023638	B	0.25	0.001263	B	0.25	0.001263	-1.000000
498	498	K	2	-	0	0	E	97.24	0.468649	E	97.24	0.468649	E	78.85	0.380018	E	78.85	0.380018	-1.000000
499	499	P	2	-	0	0	E	90.64	0.625967	E	90.64	0.625967	E	92.99	0.642196	E	92.99	0.642196	-1.000000
500	500	I	2	-	0	0	E	53.37	0.280969	E	53.37	0.280969	E	27.58	0.145196	E	27.58	0.145196	-1.000000
501	501	A	2	-	0	0	E	70.55	0.606100	E	70.55	0.606100	E	75.37	0.647509	E	75.37	0.647509	-1.000000
502	502	K	2	-	0	0	E	164.71	0.793821	E	164.71	0.793821	E	185.00	0.891609	E	185.00	0.891609	-1.000000
503	503	G	2	-	0	0	E	57.16	0.681206	E	57.16	0.681206	E	60.92	0.726016	E	60.92	0.726016	-1.000000
504	504	D	2	-	0	0	E	51.11	0.328957	E	51.11	0.328957	E	35.83	0.230611	E	35.83	0.230611	-1.000000
505	505	H	2	-	0	0	E	106.14	0.534683	E	106.14	0.534683	E	71.56	0.360486	E	71.56	0.360486	-1.000000
506	506	G	2	-	0	0	B	13.22	0.157550	B	13.22	0.157550	E	9.54	0.113693	E	9.54	0.113693	-1.000000
507	507	E	2	-	0	0	E	75.33	0.402490	E	75.33	0.402490	E	70.84	0.378500	E	70.84	0.378500	-1.000000
508	508	G	2	-	0	0	E	35.32	0.420927	E	35.32	0.420927	E	35.38	0.421642	E	35.38	0.421642	-1.000000
509	509	K	2	-	0	0	E	128.73	0.620415	E	128.73	0.620415	E	134.33	0.647405	E	134.33	0.647405	-1.000000
510	510	K	2	-	0	0	E	141.33	0.681141	E	141.33	0.681141	E	140.53	0.677286	E	140.53	0.677286	-1.000000
511	511	G	2	-	0	0	E	39.76	0.473841	E	39.76	0.473841	E	37.94	0.452151	E	37.94	0.452151	-1.000000
512	512	F	2	-	0	0	E	178.20	0.798065	E	178.20	0.798065	E	200.63	0.898518	E	200.63	0.898518	-1.000000
513	513	F	2	-	0	0	E	89.85	0.402392	E	89.85	0.402392	E	69.15	0.309687	E	69.15	0.309687	-1.000000
514	514	G	2	-	0	0	B	1.93	0.023001	B	1.93	0.023001	B	0.05	0.000596	B	0.05	0.000596	-1.000000
515	515	W	2	-	0	0	E	160.85	0.606021	E	160.85	0.606021	E	171.59	0.646485	E	171.59	0.646485	-1.000000
516	516	F	2	-	0	0	E	97.44	0.436383	E	97.44	0.436383	E	85.56	0.383179	E	85.56	0.383179	-1.000000
517	517	N	2	-	0	0	B	27.13	0.160656	B	27.13	0.160656	B	7.34	0.043465	B	7.34	0.043465	-1.000000
518	518	R	2	-	0	0	E	85.46	0.342855	E	85.46	0.342855	E	76.26	0.305946	E	76.26	0.305946	-1.000000
519	519	M	2	-	0	0	E	140.19	0.665828	E	140.19	0.665828	E	131.08	0.622560	E	131.08	0.622560	-1.000000
520	520	F	2	-	0	0	E	76.36	0.341977	E	76.36	0.341977	E	45.81	0.205159	E	45.81	0.205159	-1.000000
521	521	E	2	-	0	0	B	28.36	0.151528	B	28.36	0.151528	E	16.13	0.086183	E	16.13	0.086183	-1.000000
522	522	K	2	-	0	0	E	100.86	0.486096	E	100.86	0.486096	E	104.97	0.505904	E	104.97	0.505904	-1.000000
523	523	S	2	-	0	0	E	48.68	0.387333	E	48.68	0.387333	E	44.05	0.350493	E	44.05	0.350493	-1.000000
524	524	T	2	-	0	0	E	30.56	0.206403	E	30.56	0.206403	E	12.31	0.083142	E	12.31	0.083142	-1.000000
525	525	H	2	-	0	0	E	90.21	0.454436	E	90.21	0.454436	E	82.92	0.417712	E	82.92	0.417712	-1.000000
526	526	H	2	-	0	0	E	122.63	0.617752	E	122.63	0.617752	E	128.97	0.649690	E	128.97	0.649690	-1.000000
527	527	Y	2	-	0	0	E	87.11	0.365548	E	87.11	0.365548	E	74.29	0.311750	E	74.29	0.311750	-1.000000
528	528	T	2	-	0	0	E	33.08	0.223423	E	33.08	0.223423	E	19.19	0.129610	E	19.19	0.129610	-1.000000
529	529	D	2	-	0	0	E	99.82	0.642466	E	99.82	0.642466	E	106.92	0.688164	E	106.92	0.688164	-1.000000
530	530	S	2	-	0	0	E	49.32	0.392425	E	49.32	0.392425	E	49.62	0.394812	E	49.62	0.394812	-1.000000
531	531	V	2	-	0	0	B	5.24	0.032298	B	5.24	0.032298	B	0.00	0.000000	B	0.00	0.000000	-1.000000
532	532	G	2	-	0	0	B	11.99	0.142891	B	11.99	0.142891	B	4.00	0.047670	B	4.00	0.047670	-1.000000
533	533	G	2	-	0	0	E	35.98	0.428793	E	35.98	0.428793	E	31.47	0.375045	E	31.47	0.375045	-1.000000
534	534	I	2	-	0	0	B	26.48	0.139405	B	26.48	0.139405	E	22.50	0.118452	E	22.50	0.118452	-1.000000
535	535	L	2	-	0	0	B	6.14	0.031012	B	6.14	0.031012	B	0.00	0.000000	B	0.00	0.000000	-1.000000
536	536	R	2	-	0	0	E	199.96	0.802215	E	199.96	0.802215	E	219.01	0.878641	E	219.01	0.878641	-1.000000
537	537	S	2	-	0	0	E	27.95	0.222390	E	27.95	0.222390	E	25.96	0.206556	E	25.96	0.206556	-1.000000
538	538	T	2	-	0	0	E	56.25	0.379914	E	56.25	0.379914	E	47.69	0.322099	E	47.69	0.322099	-1.000000
539	539	G	2	-	0	0	E	47.88	0.570611	E	47.88	0.570611	E	51.26	0.610893	E	51.26	0.610893	-1.000000
540	540	R	2	-	0	0	E	167.55	0.672190	E	167.55	0.672190	E	176.39	0.707655	E	176.39	0.707655	-1.000000
541	541	Y	2	-	0	0	B	35.01	0.146916	B	35.01	0.146916	E	24.54	0.102979	E	24.54	0.102979	-1.000000
542	542	L	H	-	0	0	E	77.61	0.391989	E	77.61	0.391989	E	57.73	0.291580	E	57.73	0.291580	115.274000
543	543	V	H	-	0	0	E	86.48	0.533037	E	86.48	0.533037	E	88.59	0.546043	E	88.59	0.546043	115.274000
544	544	L	H	-	0	0	E	87.21	0.440477	E	87.21	0.440477	E	84.76	0.428102	E	84.76	0.428102	115.274000
545	545	Y	H	-	0	0	B	16.09	0.067520	B	16.09	0.067520	B	8.27	0.034704	B	8.27	0.034704	115.274000
546	546	L	H	-	0	0	E	93.90	0.474266	E	93.90	0.474266	E	96.10	0.485378	E	96.10	0.485378	115.274000
547	547	I	H	-	0	0	E	109.49	0.576415	E	109.49	0.576415	E	113.54	0.597736	E	113.54	0.597736	115.274000
548	548	I	H	-	1	0	B	30.87	0.162516	B	30.87	0.162516	E	23.60	0.124243	E	23.60	0.124243	115.274000
549	549	V	H	-	0	0	E	38.36	0.236440	E	38.36	0.236440	E	34.47	0.212463	E	34.47	0.212463	115.274000
550	550	V	H	-	0	0	E	102.22	0.630054	E	102.22	0.630054	E	109.40	0.674310	E	109.40	0.674310	115.274000
551	551	G	H	-	0	0	E	24.43	0.291145	E	24.43	0.291145	E	20.92	0.249315	E	20.92	0.249315	115.274000
552	552	M	H	-	3	0	B	37.63	0.178722	B	37.63	0.178722	E	33.47	0.158965	E	33.47	0.158965	115.274000
553	553	A	H	-	0	0	E	48.32	0.415120	E	48.32	0.415120	E	46.70	0.401203	E	46.70	0.401203	115.274000
554	554	Y	H	-	0	0	E	139.76	0.586488	E	139.76	0.586488	E	147.00	0.616869	E	147.00	0.616869	115.274000
555	555	L	H	-	1	0	B	33.49	0.169150	B	33.49	0.169150	E	22.74	0.114854	E	22.74	0.114854	115.274000
556	556	F	H	-	0	0	E	123.85	0.554660	E	123.85	0.554660	E	102.52	0.459134	E	102.52	0.459134	115.274000
557	557	V	H	-	0	0	E	123.47	0.761033	E	123.47	0.761033	E	131.72	0.811884	E	131.72	0.811884	115.274000
558	558	R	H	-	0	0	E	181.14	0.726711	E	181.14	0.726711	E	191.53	0.768394	E	191.53	0.768394	115.274000
559	559	L	1	-	0	0	B	12.00	0.060609	B	12.00	0.060609	B	2.29	0.011566	B	2.29	0.011566	-1.000000
560	560	P	1	-	0	0	E	93.84	0.648066	E	93.84	0.648066	E	102.73	0.709461	E	102.73	0.709461	-1.000000
561	561	S	1	-	0	0	E	92.59	0.736712	E	92.59	0.736712	E	91.59	0.728756	E	91.59	0.728756	-1.000000
562	562	S	1	-	0	0	E	56.42	0.448918	E	56.42	0.448918	E	41.54	0.330522	E	41.54	0.330522	-1.000000
563	563	F	1	-	0	0	E	50.66	0.226880	E	50.66	0.226880	E	41.68	0.186663	E	41.68	0.186663	-1.000000
564	564	L	1	-	0	0	B	11.79	0.059548	B	11.79	0.059548	B	4.36	0.022021	B	4.36	0.022021	-1.000000
565	565	P	1	-	0	0	E	29.98	0.207044	E	29.98	0.207044	E	19.14	0.132182	E	19.14	0.132182	-1.000000
566	566	D	1	-	0	0	E	83.71	0.538778	E	83.71	0.538778	E	59.22	0.381155	E	59.22	0.381155	-1.000000
567	567	E	1	-	0	0	B	16.29	0.087038	B	16.29	0.087038	B	0.46	0.002458	B	0.46	0.002458	-1.000000
568	568	D	1	-	0	0	B	23.17	0.149128	B	23.17	0.149128	B	5.91	0.038038	B	5.91	0.038038	-1.000000
569	569	Q	1	-	0	0	B	13.51	0.071417	B	13.51	0.071417	B	0.93	0.004916	B	0.93	0.004916	-1.000000
570	570	G	1	-	0	0	B	11.80	0.140627	B	11.80	0.140627	E	6.47	0.077106	E	6.47	0.077106	-1.000000
571	571	V	1	-	0	0	B	4.23	0.026072	B	4.23	0.026072	B	1.92	0.011834	B	1.92	0.011834	-1.000000
572	572	F	1	-	0	0	B	0.00	0.000000	B	0.00	0.000000	B	0.00	0.000000	B	0.00	0.000000	-1.000000
573	573	M	1	-	0	0	B	14.94	0.070957	B	14.94	0.070957	B	3.71	0.017621	B	3.71	0.017621	-1.000000
574	574	T	1	-	0	0	B	0.00	0.000000	B	0.00	0.000000	B	0.00	0.000000	B	0.00	0.000000	-1.000000
575	575	M	1	-	0	0	E	73.31	0.348183	E	73.31	0.348183	E	54.42	0.258466	E	54.42	0.258466	-1.000000
576	576	V	1	-	0	0	B	0.57	0.003513	B	0.57	0.003513	B	0.00	0.000000	B	0.00	0.000000	-1.000000
577	577	Q	1	-	0	0	E	61.36	0.324364	E	61.36	0.324364	E	40.72	0.215256	E	40.72	0.215256	-1.000000
578	578	L	1	-	0	0	B	5.55	0.028032	B	5.55	0.028032	B	1.33	0.006718	B	1.33	0.006718	-1.000000
579	579	P	1	-	0	0	E	92.46	0.638536	E	92.46	0.638536	E	91.44	0.631492	E	91.44	0.631492	-1.000000
580	580	A	1	-	0	0	E	26.29	0.225859	E	26.29	0.225859	E	12.48	0.107216	E	12.48	0.107216	-1.000000
581	581	G	1	-	0	0	E	73.55	0.876534	E	34.58	0.412108	E	70.71	0.842689	E	19.62	0.233822	-1.000000
582	582	A	1	-	0	0	B	4.85	0.041667	B	1.06	0.009107	B	0.79	0.006787	B	0.00	0.000000	-1.000000
583	583	T	1	-	0	0	E	61.40	0.414697	B	0.38	0.002567	E	64.25	0.433946	B	0.00	0.000000	-1.000000
584	584	Q	1	-	0	0	E	46.50	0.245811	B	16.73	0.088439	E	40.21	0.212560	E	9.90	0.052334	-1.000000
585	585	E	1	-	0	0	E	148.22	0.791943	E	78.78	0.420923	E	163.39	0.872996	E	59.73	0.319139	-1.000000
586	586	R	1	-	0	0	E	113.27	0.454425	E	102.92	0.412902	E	102.98	0.413143	E	78.90	0.316537	-1.000000
587	587	T	1	-	0	0	B	0.00	0.000000	B	0.00	0.000000	B	0.00	0.000000	B	0.00	0.000000	-1.000000
588	588	Q	1	-	0	0	B	35.20	0.186076	B	35.20	0.186076	E	24.03	0.127029	E	24.03	0.127029	-1.000000
589	589	K	1	-	0	0	E	106.26	0.512121	E	106.26	0.512121	E	110.05	0.530387	E	110.05	0.530387	-1.000000
590	590	V	1	-	0	0	B	1.06	0.006534	B	1.06	0.006534	B	0.00	0.000000	B	0.00	0.000000	-1.000000
591	591	L	1	-	0	0	B	0.92	0.004647	B	0.92	0.004647	B	0.00	0.000000	B	0.00	0.000000	-1.000000
592	592	N	1	-	0	0	E	73.99	0.438148	E	73.99	0.438148	E	66.89	0.396104	E	66.89	0.396104	-1.000000
593	593	E	1	-	0	0	E	58.01	0.309949	E	58.01	0.309949	E	51.26	0.273883	E	51.26	0.273883	-1.000000
594	594	V	1	-	0	0	B	0.06	0.000370	B	0.06	0.000370	B	0.00	0.000000	B	0.00	0.000000	-1.000000
595	595	T	1	-	0	0	B	15.10	0.101986	B	15.10	0.101986	B	4.72	0.031879	B	4.72	0.031879	-1.000000
596	596	H	1	-	0	0	E	120.01	0.604554	E	120.01	0.604554	E	129.99	0.654828	E	129.99	0.654828	-1.000000
597	597	Y	1	-	0	0	B	14.13	0.059295	B	14.13	0.059295	B	5.22	0.021905	B	5.22	0.021905	-1.000000
598	598	Y	1	-	0	0	B	0.00	0.000000	B	0.00	0.000000	B	0.00	0.000000	B	0.00	0.000000	-1.000000
599	599	L	1	-	0	0	E	59.86	0.302339	E	59.86	0.302339	E	51.35	0.259357	E	51.35	0.259357	-1.000000
600	600	T	1	-	0	0	E	73.03	0.493246	E	73.03	0.493246	E	76.60	0.517358	E	76.60	0.517358	-1.000000
601	601	K	1	-	0	0	E	141.50	0.681961	E	141.50	0.681961	E	136.82	0.659405	E	136.82	0.659405	-1.000000
602	602	E	1	-	0	0	B	13.94	0.074482	B	13.94	0.074482	B	7.21	0.038523	B	7.21	0.038523	-1.000000
603	603	K	1	-	0	0	E	127.53	0.614632	E	127.53	0.614632	E	139.18	0.670779	E	139.18	0.670779	-1.000000
604	604	N	1	-	0	0	E	99.35	0.588322	E	99.35	0.588322	E	96.38	0.570735	E	96.38	0.570735	-1.000000
605	605	N	1	-	0	0	B	6.15	0.036419	B	6.15	0.036419	B	1.54	0.009119	B	1.54	0.009119	-1.000000
606	606	V	1	-	0	0	B	6.80	0.041913	B	6.80	0.041913	B	2.67	0.016457	B	2.67	0.016457	-1.000000
607	607	E	1	-	0	0	E	91.30	0.487818	E	91.30	0.487818	E	94.87	0.506892	E	94.87	0.506892	-1.000000
608	608	S	1	-	0	0	B	4.79	0.038113	B	4.79	0.038113	B	0.49	0.003899	B	0.49	0.003899	-1.000000
609	609	V	1	-	0	0	B	0.34	0.002096	B	0.34	0.002096	B	0.00	0.000000	B	0.00	0.000000	-1.000000
610	610	F	1	-	0	0	B	0.00	0.000000	B	0.00	0.000000	B	0.00	0.000000	B	0.00	0.000000	-1.000000
611	611	A	1	-	0	0	B	4.99	0.042869	B	4.99	0.042869	B	0.00	0.000000	B	0.00	0.000000	-1.000000
612	612	V	1	-	0	0	B	0.00	0.000000	B	0.00	0.000000	B	0.00	0.000000	B	0.00	0.000000	-1.000000
613	613	N	1	-	0	0	B	0.41	0.002428	B	0.41	0.002428	B	0.00	0.000000	B	0.00	0.000000	-1.000000
614	614	G	1	-	0	0	B	1.43	0.017042	B	1.43	0.017042	B	0.00	0.000000	B	0.00	0.000000	-1.000000
615	615	F	1	-	0	0	B	13.33	0.059698	B	13.33	0.059698	B	5.01	0.022437	B	5.01	0.022437	-1.000000
616	616	G	1	-	0	0	B	2.89	0.034442	B	2.89	0.034442	B	0.00	0.000000	B	0.00	0.000000	-1.000000
617	617	F	1	-	0	0	E	73.85	0.330736	E	73.85	0.330736	E	48.41	0.216803	E	48.41	0.216803	-1.000000
618	618	A	1	-	0	0	E	56.79	0.487887	E	56.79	0.487887	E	18.50	0.158935	E	18.50	0.158935	-1.000000
619	619	G	1	-	0	0	E	22.46	0.267668	E	22.46	0.267668	E	6.68	0.079609	E	6.68	0.079609	-1.000000
620	620	R	1	-	0	0	E	73.32	0.294151	E	73.32	0.294151	E	48.26	0.193613	E	48.26	0.193613	-1.000000
621	621	G	1	-	0	0	B	11.14	0.132761	B	11.14	0.132761	E	4.90	0.058396	E	4.90	0.058396	-1.000000
622	622	Q	1	-	0	0	E	92.73	0.490194	B	13.79	0.072897	E	87.67	0.463446	B	1.35	0.007136	-1.000000
623	623	N	1	-	0	0	B	12.78	0.075680	B	12.78	0.075680	B	4.29	0.025404	B	4.17	0.024694	-1.000000
624	624	T	1	-	0	0	B	7.05	0.047616	B	7.05	0.047616	B	0.16	0.001081	B	0.16	0.001081	-1.000000
625	625	G	1	-	0	0	B	0.89	0.010607	B	0.89	0.010607	B	0.00	0.000000	B	0.00	0.000000	-1.000000
626	626	I	1	-	0	0	B	0.10	0.000526	B	0.10	0.000526	B	0.00	0.000000	B	0.00	0.000000	-1.000000
627	627	A	1	-	0	0	B	0.00	0.000000	B	0.00	0.000000	B	0.00	0.000000	B	0.00	0.000000	-1.000000
628	628	F	1	-	0	0	B	0.00	0.000000	B	0.00	0.000000	B	0.00	0.000000	B	0.00	0.000000	-1.000000
629	629	V	1	-	0	0	B	0.00	0.000000	B	0.00	0.000000	B	0.00	0.000000	B	0.00	0.000000	-1.000000
630	630	S	1	-	0	0	B	14.05	0.111792	B	14.05	0.111792	E	7.96	0.063335	E	7.96	0.063335	-1.000000
631	631	L	1	-	0	0	B	14.62	0.073842	B	14.62	0.073842	E	12.21	0.061670	E	12.21	0.061670	-1.000000
632	632	K	1	-	0	0	E	67.70	0.326281	E	67.70	0.326281	E	61.96	0.298617	E	61.96	0.298617	-1.000000
633	633	D	1	-	0	0	E	72.78	0.468430	E	72.78	0.468430	E	71.35	0.459226	E	71.35	0.459226	-1.000000
634	634	W	1	-	0	0	B	22.26	0.083867	B	22.26	0.083867	B	8.47	0.031912	B	8.47	0.031912	-1.000000
635	635	A	1	-	0	0	E	83.39	0.716409	E	83.39	0.716409	E	83.41	0.716581	E	83.41	0.716581	-1.000000
636	636	D	1	-	0	0	E	79.99	0.514836	E	79.99	0.514836	E	83.00	0.534209	E	83.00	0.534209	-1.000000
637	637	R	1	-	0	0	B	0.28	0.001123	B	0.28	0.001123	B	0.00	0.000000	B	0.00	0.000000	-1.000000
638	638	P	1	-	0	0	E	99.35	0.686119	E	99.35	0.686119	E	104.85	0.724102	E	104.85	0.724102	-1.000000
639	639	G	1	-	0	0	E	24.52	0.292218	E	24.52	0.292218	E	23.09	0.275176	E	23.09	0.275176	-1.000000
640	640	E	1	-	0	0	E	137.09	0.732475	E	137.09	0.732475	E	146.81	0.784409	E	146.81	0.784409	-1.000000
641	641	E	1	-	0	0	E	101.83	0.544080	E	101.83	0.544080	E	113.12	0.604403	E	113.12	0.604403	-1.000000
642	642	N	1	-	0	0	B	27.93	0.165393	B	27.93	0.165393	E	19.40	0.114881	E	19.40	0.114881	-1.000000
643	643	K	1	-	0	0	B	34.01	0.163912	B	34.01	0.163912	E	14.45	0.069642	E	14.45	0.069642	-1.000000
644	644	V	1	-	0	0	B	0.00	0.000000	B	0.00	0.000000	B	0.00	0.000000	B	0.00	0.000000	-1.000000
645	645	E	1	-	0	0	E	122.81	0.656177	E	122.81	0.656177	E	107.34	0.573520	E	107.34	0.573520	-1.000000
646	646	A	1	-	0	0	B	16.83	0.144588	B	16.83	0.144588	E	6.02	0.051718	E	6.02	0.051718	-1.000000
647	647	I	1	-	0	0	B	0.00	0.000000	B	0.00	0.000000	B	0.00	0.000000	B	0.00	0.000000	-1.000000
648	648	T	1	-	0	0	B	8.85	0.059773	B	8.85	0.059773	B	4.39	0.029650	B	4.39	0.029650	-1.000000
649	649	M	1	-	0	0	E	124.54	0.591498	E	124.54	0.591498	E	129.96	0.617241	E	129.96	0.617241	-1.000000
650	650	R	1	-	0	0	E	69.01	0.276860	E	69.01	0.276860	E	58.67	0.235377	E	58.67	0.235377	-1.000000
651	651	A	1	-	0	0	B	0.00	0.000000	B	0.00	0.000000	B	0.00	0.000000	B	0.00	0.000000	-1.000000
652	652	T	1	-	0	0	E	31.13	0.210253	E	31.13	0.210253	E	22.72	0.153451	E	22.72	0.153451	-1.000000
653	653	R	1	-	0	0	E	180.00	0.722138	E	180.00	0.722138	E	197.61	0.792787	E	197.61	0.792787	-1.000000
654	654	A	1	-	0	0	E	24.39	0.209536	E	24.39	0.209536	E	14.02	0.120447	E	14.02	0.120447	-1.000000
655	655	F	1	-	0	0	B	3.12	0.013973	B	3.12	0.013973	B	0.76	0.003404	B	0.76	0.003404	-1.000000
656	656	S	1	-	0	0	E	38.73	0.308164	E	38.73	0.308164	E	31.68	0.252069	E	31.68	0.252069	-1.000000
657	657	Q	1	-	0	0	E	147.70	0.780779	E	147.70	0.780779	E	159.30	0.842100	E	159.30	0.842100	-1.000000
658	658	I	1	-	0	0	E	138.01	0.726560	E	138.01	0.726560	E	146.73	0.772466	E	146.73	0.772466	-1.000000
659	659	K	1	-	0	0	B	39.66	0.191142	B	39.66	0.191142	E	30.92	0.149019	E	30.92	0.149019	-1.000000
660	660	D	1	-	0	0	E	99.39	0.639699	E	99.39	0.639699	E	94.19	0.606230	E	94.19	0.606230	-1.000000
661	661	A	1	-	0	0	B	10.37	0.089089	B	10.37	0.089089	E	6.08	0.052234	E	6.08	0.052234	-1.000000
662	662	M	1	-	0	0	E	120.60	0.572786	E	120.60	0.572786	E	116.94	0.555403	E	116.94	0.555403	-1.000000
663	663	V	1	-	0	0	B	2.25	0.013868	B	2.25	0.013868	B	0.00	0.000000	B	0.00	0.000000	-1.000000
664	664	F	1	-	0	0	E	124.93	0.559497	E	124.93	0.559497	E	97.07	0.434726	E	97.07	0.434726	-1.000000
665	665	A	1	-	0	0	B	10.12	0.086942	B	10.12	0.086942	E	7.70	0.066151	E	7.70	0.066151	-1.000000
666	666	F	1	-	0	0	E	67.39	0.301805	E	67.39	0.301805	E	58.22	0.260737	E	58.22	0.260737	-1.000000
667	667	N	1	-	0	0	B	21.93	0.129863	B	21.93	0.129863	E	11.77	0.069699	E	11.77	0.069699	-1.000000
668	668	L	1	-	0	0	B	19.11	0.096520	B	19.11	0.096520	B	2.83	0.014294	B	2.83	0.014294	-1.000000
669	669	P	1	-	0	0	E	47.90	0.330801	E	47.90	0.330801	E	29.08	0.200829	E	29.08	0.200829	-1.000000
670	670	A	1	-	0	0	B	5.32	0.045704	B	5.32	0.045704	B	0.00	0.000000	B	0.00	0.000000	-1.000000
671	671	I	1	-	0	0	B	32.07	0.168834	B	32.07	0.168834	B	8.64	0.045486	B	8.64	0.045486	-1.000000
672	672	V	1	-	0	0	E	52.92	0.326183	E	52.92	0.326183	E	32.47	0.200136	E	32.47	0.200136	-1.000000
673	673	E	1	-	0	0	E	67.66	0.361509	E	67.66	0.361509	E	55.56	0.296858	E	55.56	0.296858	-1.000000
674	674	L	1	-	0	0	B	34.96	0.176575	B	34.96	0.176575	E	18.36	0.092732	E	18.36	0.092732	-1.000000
675	675	G	1	-	0	0	E	22.29	0.265642	E	22.29	0.265642	E	11.18	0.133238	E	11.18	0.133238	-1.000000
676	676	T	1	-	0	0	E	73.81	0.498514	E	73.81	0.498514	E	56.93	0.384506	E	56.93	0.384506	-1.000000
677	677	A	1	-	0	0	E	113.79	0.977577	E	113.79	0.977577	E	96.91	0.832560	E	96.91	0.832560	-1.000000
678	678	T	1	-	0	0	E	50.88	0.343644	E	50.88	0.343644	E	34.63	0.233892	E	34.63	0.233892	-1.000000
679	679	G	1	-	0	0	B	4.35	0.051841	B	4.35	0.051841	B	0.00	0.000000	B	0.00	0.000000	-1.000000
680	680	F	1	-	0	0	B	0.83	0.003717	B	0.83	0.003717	B	0.00	0.000000	B	0.00	0.000000	-1.000000
681	681	D	1	-	0	0	B	18.64	0.119972	B	18.64	0.119972	E	17.25	0.111025	E	17.25	0.111025	-1.000000
682	682	F	1	-	0	0	B	0.00	0.000000	B	0.00	0.000000	B	0.00	0.000000	B	0.00	0.000000	-1.000000
683	683	E	1	-	0	0	B	7.09	0.037882	B	7.09	0.037882	B	0.51	0.002725	B	0.51	0.002725	-1.000000
684	684	L	1	-	0	0	B	0.07	0.000354	B	0.07	0.000354	B	0.00	0.000000	B	0.00	0.000000	-1.000000
685	685	I	1	-	0	0	B	3.76	0.019795	B	3.76	0.019795	B	0.26	0.001369	B	0.26	0.001369	-1.000000
686	686	D	1	-	0	0	B	2.47	0.015898	B	2.47	0.015898	B	0.02	0.000129	B	0.00	0.000000	-1.000000
687	687	Q	1	-	0	0	E	98.23	0.519268	E	43.80	0.231538	E	101.98	0.539092	B	6.74	0.035629	-1.000000
688	688	A	1	-	0	0	E	63.59	0.546306	E	45.35	0.389605	E	69.48	0.596907	E	31.31	0.268986	-1.000000
689	689	G	1	-	0	0	E	74.86	0.892146	E	33.74	0.402097	E	79.90	0.952211	E	17.61	0.209868	-1.000000
690	690	L	1	-	0	0	E	45.21	0.228345	E	45.21	0.228345	E	36.36	0.183646	E	36.36	0.183646	-1.000000
691	691	G	1	-	0	0	E	30.91	0.368371	E	26.89	0.320462	E	31.57	0.376236	E	18.96	0.225956	-1.000000
692	692	H	1	-	0	0	E	49.72	0.250466	E	49.72	0.250466	E	27.64	0.139237	E	27.64	0.139237	-1.000000
693	693	E	1	-	0	0	E	139.54	0.745565	E	139.54	0.745565	E	140.47	0.750534	E	140.47	0.750534	-1.000000
694	694	K	1	-	0	0	E	124.78	0.601378	E	124.78	0.601378	E	127.58	0.614873	E	127.58	0.614873	-1.000000
695	695	L	1	-	0	0	B	1.41	0.007122	B	1.41	0.007122	B	0.00	0.000000	B	0.00	0.000000	-1.000000
696	696	T	1	-	0	0	E	33.54	0.226530	E	33.54	0.226530	E	20.72	0.139943	E	20.72	0.139943	-1.000000
697	697	Q	1	-	0	0	E	122.45	0.647301	E	122.45	0.647301	E	130.67	0.690754	E	130.67	0.690754	-1.000000
698	698	A	1	-	0	0	B	0.53	0.004553	B	0.53	0.004553	B	0.00	0.000000	B	0.00	0.000000	-1.000000
699	699	R	1	-	0	0	B	17.02	0.068282	B	17.02	0.068282	B	6.85	0.027481	B	6.85	0.027481	-1.000000
700	700	N	1	-	0	0	E	71.72	0.424705	E	71.72	0.424705	E	72.64	0.430153	E	72.64	0.430153	-1.000000
701	701	Q	1	-	0	0	E	68.92	0.364328	E	68.92	0.364328	E	61.53	0.325263	E	61.53	0.325263	-1.000000
702	702	L	1	-	0	0	B	0.00	0.000000	B	0.00	0.000000	B	0.00	0.000000	B	0.00	0.000000	-1.000000
703	703	L	1	-	0	0	B	32.76	0.165463	B	32.76	0.165463	E	26.64	0.134552	E	26.64	0.134552	-1.000000
704	704	A	1	-	0	0	E	57.70	0.495704	E	57.70	0.495704	E	61.84	0.531271	E	61.84	0.531271	-1.000000
705	705	E	1	-	0	0	E	57.29	0.306102	E	57.29	0.306102	E	48.91	0.261327	E	48.91	0.261327	-1.000000
706	706	A	1	-	0	0	B	0.77	0.006615	B	0.77	0.006615	B	0.00	0.000000	B	0.00	0.000000	-1.000000
707	707	A	1	-	0	0	E	65.96	0.566667	E	65.96	0.566667	E	68.98	0.592612	E	68.98	0.592612	-1.000000
708	708	K	1	-	0	0	E	133.48	0.643308	E	133.48	0.643308	E	148.60	0.716179	E	148.60	0.716179	-1.000000
709	709	H	1	-	0	0	E	62.34	0.314040	E	62.34	0.314040	E	63.44	0.319581	E	63.44	0.319581	-1.000000
710	710	P	1	-	0	0	E	94.91	0.655456	E	94.91	0.655456	E	98.03	0.677003	E	98.03	0.677003	-1.000000
711	711	D	1	-	0	0	E	101.29	0.651928	E	101.29	0.651928	E	106.74	0.687005	E	106.74	0.687005	-1.000000
712	712	M	1	-	0	0	E	42.12	0.200047	E	42.12	0.200047	E	33.66	0.159867	E	33.66	0.159867	-1.000000
713	713	L	1	-	0	0	B	5.56	0.028082	B	5.56	0.028082	B	1.64	0.008283	B	1.64	0.008283	-1.000000
714	714	T	1	-	0	0	E	57.22	0.386465	E	57.22	0.386465	E	54.39	0.367351	E	54.39	0.367351	-1.000000
715	715	S	1	-	0	0	E	63.21	0.502944	E	63.21	0.502944	E	62.77	0.499443	E	62.77	0.499443	-1.000000
716	716	V	1	-	0	0	B	24.21	0.149223	B	24.21	0.149223	E	16.70	0.102934	E	16.70	0.102934	-1.000000
717	717	R	1	-	0	0	E	103.20	0.414026	E	103.20	0.414026	E	78.18	0.313648	E	78.18	0.313648	-1.000000
718	718	P	1	-	0	0	E	43.43	0.299931	E	43.43	0.299931	E	37.03	0.255732	E	37.03	0.255732	-1.000000
719	719	N	1	-	0	0	E	65.59	0.388405	E	65.59	0.388405	E	45.89	0.271747	E	45.89	0.271747	-1.000000
720	720	G	1	-	0	0	E	19.53	0.232749	E	19.53	0.232749	E	10.34	0.123227	E	10.34	0.123227	-1.000000
721	721	L	1	-	0	0	E	44.35	0.224001	E	44.35	0.224001	E	11.78	0.059498	E	11.78	0.059498	-1.000000
722	722	E	1	-	0	0	E	95.35	0.509457	E	95.35	0.509457	E	82.80	0.442402	E	82.80	0.442402	-1.000000
723	723	D	1	-	0	0	E	48.64	0.313059	E	48.64	0.313059	E	25.88	0.166570	E	25.88	0.166570	-1.000000
724	724	T	1	-	0	0	B	23.08	0.155883	B	23.08	0.155883	E	11.12	0.075105	B	6.50	0.043901	-1.000000
725	725	P	1	-	0	0	E	74.19	0.512362	E	61.73	0.426312	E	67.89	0.468854	E	50.82	0.350967	-1.000000
726	726	Q	1	-	0	0	E	62.55	0.330655	B	17.24	0.091135	E	38.37	0.202833	B	3.99	0.021092	-1.000000
727	727	F	1	-	0	0	E	61.29	0.274486	B	13.12	0.058758	E	49.47	0.221550	B	7.20	0.032245	-1.000000
728	728	K	1	-	0	0	E	82.32	0.396742	B	24.13	0.116295	E	85.10	0.410140	E	16.76	0.080775	-1.000000
729	729	I	1	-	0	0	B	35.56	0.187207	B	2.02	0.010634	E	23.87	0.125665	B	0.00	0.000000	-1.000000
730	730	D	1	-	0	0	E	60.16	0.387205	E	59.59	0.383536	E	58.62	0.377293	E	56.28	0.362232	-1.000000
731	731	I	1	-	0	0	B	36.77	0.193577	B	15.30	0.080548	E	29.19	0.153672	B	8.03	0.042274	-1.000000
732	732	D	1	-	0	0	E	52.25	0.336294	E	52.25	0.336294	E	46.24	0.297612	E	46.24	0.297612	-1.000000
733	733	Q	1	-	0	0	E	88.42	0.467410	B	22.38	0.118306	E	94.44	0.499233	E	13.17	0.069620	-1.000000
734	734	E	1	-	0	0	E	138.00	0.737337	E	61.06	0.326245	E	155.57	0.831214	E	48.13	0.257160	-1.000000
735	735	K	1	-	0	0	E	118.18	0.569570	E	118.18	0.569570	E	131.68	0.634633	E	131.68	0.634633	-1.000000
736	736	A	1	-	0	0	B	0.00	0.000000	B	0.00	0.000000	B	0.00	0.000000	B	0.00	0.000000	-1.000000
737	737	Q	1	-	0	0	E	109.39	0.578263	E	77.27	0.408469	E	117.67	0.622033	E	62.21	0.328858	-1.000000
738	738	A	1	-	0	0	E	89.31	0.767268	E	89.31	0.767268	E	104.93	0.901460	E	97.09	0.834107	-1.000000
739	739	L	1	-	0	0	E	73.49	0.371180	E	73.49	0.371180	E	68.85	0.347745	E	68.85	0.347745	-1.000000
740	740	G	1	-	0	0	E	31.06	0.370159	E	31.06	0.370159	E	25.90	0.308664	E	25.90	0.308664	-1.000000
741	741	V	1	-	0	0	B	4.48	0.027613	B	4.48	0.027613	B	1.41	0.008691	B	1.41	0.008691	-1.000000
742	742	S	1	-	0	0	E	46.55	0.370385	E	46.55	0.370385	E	41.90	0.333386	E	41.90	0.333386	-1.000000
743	743	I	1	-	0	0	E	57.34	0.301869	E	40.45	0.212951	E	52.01	0.273809	E	26.68	0.140458	-1.000000
744	744	N	1	-	0	0	E	105.84	0.626754	E	105.84	0.626754	E	115.30	0.682774	E	107.73	0.637946	-1.000000
745	745	D	1	-	0	0	E	37.07	0.238592	E	37.07	0.238592	E	23.15	0.148999	E	23.15	0.148999	-1.000000
746	746	I	1	-	0	0	B	0.16	0.000842	B	0.16	0.000842	B	0.00	0.000000	B	0.00	0.000000	-1.000000
747	747	N	1	-	0	0	E	81.46	0.482383	B	29.23	0.173092	E	77.65	0.459821	E	16.09	0.095280	-1.000000
748	748	T	1	-	0	0	E	54.30	0.366743	E	54.30	0.366743	E	49.71	0.335742	E	49.71	0.335742	-1.000000
749	749	T	1	-	0	0	B	0.00	0.000000	B	0.00	0.000000	B	0.00	0.000000	B	0.00	0.000000	-1.000000
750	750	L	1	-	0	0	E	44.28	0.223648	B	1.80	0.009091	E	35.93	0.181474	B	0.00	0.000000	-1.000000
751	751	G	1	-	0	0	E	33.23	0.396020	B	11.75	0.140031	E	27.50	0.327732	E	4.70	0.056012	-1.000000
752	752	A	1	-	0	0	B	3.72	0.031959	B	3.72	0.031959	B	0.90	0.007732	B	0.90	0.007732	-1.000000
753	753	A	1	-	0	0	B	0.00	0.000000	B	0.00	0.000000	B	0.00	0.000000	B	0.00	0.000000	-1.000000
754	754	W	1	-	0	0	E	67.62	0.254766	B	2.24	0.008439	E	57.96	0.218371	B	0.00	0.000000	-1.000000
755	755	G	1	-	0	0	E	25.31	0.301633	E	17.61	0.209868	E	11.70	0.139435	E	9.63	0.114766	-1.000000
756	756	G	1	-	0	0	B	7.49	0.089262	B	7.49	0.089262	B	2.27	0.027053	B	2.27	0.027053	-1.000000
757	757	S	1	-	0	0	E	31.79	0.252944	E	31.79	0.252944	E	15.33	0.121976	E	15.33	0.121976	-1.000000
758	758	Y	1	-	0	0	B	47.30	0.198489	B	41.39	0.173689	E	23.94	0.100462	B	11.07	0.046454	-1.000000
759	759	V	1	-	0	0	B	20.33	0.125308	B	20.33	0.125308	E	11.69	0.072054	E	11.69	0.072054	-1.000000
760	760	N	1	-	0	0	B	18.51	0.109611	B	18.51	0.109611	E	13.84	0.081957	E	13.84	0.081957	-1.000000
761	761	D	1	-	0	0	E	34.50	0.222051	B	27.97	0.180022	E	28.91	0.186072	B	7.33	0.047178	-1.000000
762	762	F	1	-	0	0	B	0.12	0.000537	B	0.12	0.000537	B	0.00	0.000000	B	0.00	0.000000	-1.000000
763	763	I	1	-	0	0	E	48.92	0.257541	B	17.68	0.093077	E	41.97	0.220953	B	8.95	0.047118	-1.000000
764	764	D	1	-	0	0	B	8.48	0.054579	B	8.48	0.054579	B	4.23	0.027225	B	4.23	0.027225	-1.000000
765	765	R	1	-	0	0	E	174.32	0.699350	E	141.39	0.567239	E	171.75	0.689040	E	118.28	0.474525	-1.000000
766	766	G	1	-	0	0	E	72.50	0.864021	E	41.99	0.500417	E	85.46	1.000000	E	21.89	0.260875	-1.000000
767	767	R	1	-	0	0	E	71.04	0.285004	B	40.15	0.161077	E	56.63	0.227192	B	10.24	0.041082	-1.000000
768	768	V	1	-	0	0	E	87.01	0.536304	B	2.72	0.016765	E	87.53	0.539509	B	0.00	0.000000	-1.000000
769	769	K	1	-	0	0	B	5.55	0.026748	B	5.55	0.026748	B	0.96	0.004627	B	0.00	0.000000	-1.000000
770	770	K	1	-	0	0	E	46.81	0.225601	E	46.81	0.225601	E	38.36	0.184876	E	22.06	0.106318	-1.000000
771	771	V	1	-	0	0	B	0.00	0.000000	B	0.00	0.000000	B	0.00	0.000000	B	0.00	0.000000	-1.000000
772	772	Y	1	-	0	0	B	18.62	0.078137	B	18.62	0.078137	B	8.49	0.035627	B	8.49	0.035627	-1.000000
773	773	V	1	-	0	0	B	0.00	0.000000	B	0.00	0.000000	B	0.00	0.000000	B	0.00	0.000000	-1.000000
774	774	M	1	-	0	0	B	27.52	0.130705	B	14.61	0.069390	E	23.00	0.109238	B	6.13	0.029114	-1.000000
775	775	S	1	-	0	0	B	0.00	0.000000	B	0.00	0.000000	B	0.00	0.000000	B	0.00	0.000000	-1.000000
776	776	E	1	-	0	0	B	36.71	0.196142	B	36.71	0.196142	E	29.38	0.156978	E	29.38	0.156978	-1.000000
777	777	A	1	-	0	0	E	49.60	0.426117	B	22.44	0.192784	E	51.06	0.438660	E	17.13	0.147165	-1.000000
778	778	K	1	-	0	0	E	129.47	0.623982	E	115.77	0.557955	E	141.65	0.682684	E	124.98	0.602342	-1.000000
779	779	Y	1	-	0	0	B	16.18	0.067898	B	16.18	0.067898	B	11.05	0.046370	B	11.05	0.046370	-1.000000
780	780	R	1	-	0	0	E	61.06	0.244965	B	0.41	0.001645	E	52.62	0.211105	B	0.00	0.000000	-1.000000
781	781	M	1	-	0	0	E	128.66	0.611066	B	8.14	0.038661	E	136.39	0.647780	B	2.02	0.009594	-1.000000
782	782	L	1	-	0	0	E	111.75	0.564422	E	87.07	0.439770	E	128.13	0.647154	E	89.48	0.451942	-1.000000
783	783	P	1	-	0	0	E	45.85	0.316644	E	32.14	0.221961	E	29.48	0.203591	E	24.20	0.167127	-1.000000
784	784	D	1	-	0	0	E	112.36	0.723177	E	112.36	0.723177	E	121.96	0.784965	E	121.96	0.784965	-1.000000
785	785	D	1	-	0	0	B	22.22	0.143013	B	22.22	0.143013	E	17.30	0.111347	E	17.30	0.111347	-1.000000
786	786	I	1	-	0	0	B	20.34	0.107081	B	18.25	0.096078	B	8.28	0.043590	B	8.28	0.043590	-1.000000
787	787	G	1	-	0	0	E	39.68	0.472888	E	39.68	0.472888	E	31.94	0.380646	E	31.94	0.380646	-1.000000
788	788	D	1	-	0	0	E	44.00	0.283195	E	44.00	0.283195	E	39.48	0.254103	E	39.48	0.254103	-1.000000
789	789	W	1	-	0	0	B	4.06	0.015297	B	4.06	0.015297	B	0.00	0.000000	B	0.00	0.000000	-1.000000
790	790	Y	1	-	0	0	E	67.04	0.281326	E	67.04	0.281326	E	61.28	0.257155	E	61.28	0.257155	-1.000000
791	791	V	1	-	0	0	B	0.25	0.001541	B	0.25	0.001541	B	0.00	0.000000	B	0.00	0.000000	-1.000000
792	792	R	1	-	0	0	E	86.12	0.345503	E	86.12	0.345503	E	66.55	0.266990	E	66.55	0.266990	-1.000000
793	793	A	1	-	0	0	B	0.84	0.007216	B	0.84	0.007216	B	0.00	0.000000	B	0.00	0.000000	-1.000000
794	794	A	1	-	0	0	E	95.07	0.816753	E	95.07	0.816753	E	102.84	0.883505	E	102.84	0.883505	-1.000000
795	795	D	1	-	0	0	E	104.59	0.673167	E	104.59	0.673167	E	115.03	0.740362	E	115.03	0.740362	-1.000000
796	796	G	1	-	0	0	E	32.00	0.381361	E	32.00	0.381361	E	29.82	0.355381	E	29.82	0.355381	-1.000000
797	797	Q	1	-	0	0	E	115.56	0.610879	E	115.56	0.610879	E	124.29	0.657028	E	124.29	0.657028	-1.000000
798	798	M	1	-	0	0	B	29.43	0.139777	B	29.43	0.139777	E	23.44	0.111327	E	23.44	0.111327	-1.000000
799	799	V	1	-	0	0	B	10.50	0.064719	B	10.50	0.064719	B	3.95	0.024347	B	3.95	0.024347	-1.000000
800	800	P	1	-	0	0	E	41.38	0.285773	E	41.38	0.285773	E	40.02	0.276381	E	40.02	0.276381	-1.000000
801	801	F	1	-	0	0	B	1.02	0.004568	B	1.02	0.004568	B	0.00	0.000000	B	0.00	0.000000	-1.000000
802	802	S	1	-	0	0	E	90.09	0.716820	E	90.09	0.716820	E	96.50	0.767823	E	96.50	0.767823	-1.000000
803	803	A	1	-	0	0	E	42.37	0.364003	E	42.37	0.364003	E	38.17	0.327921	E	38.17	0.327921	-1.000000
804	804	F	1	-	0	0	B	1.52	0.006807	B	1.52	0.006807	B	0.00	0.000000	B	0.00	0.000000	-1.000000
805	805	S	1	-	0	0	E	27.66	0.220083	E	27.66	0.220083	E	16.70	0.132877	E	16.70	0.132877	-1.000000
806	806	S	1	-	0	0	E	67.59	0.537794	E	67.59	0.537794	E	68.47	0.544796	E	68.47	0.544796	-1.000000
807	807	S	1	-	0	0	E	58.90	0.468651	E	58.90	0.468651	E	56.36	0.448440	E	56.36	0.448440	-1.000000
808	808	R	1	-	0	0	E	117.67	0.472077	E	117.67	0.472077	E	127.05	0.509709	E	127.05	0.509709	-1.000000
809	809	W	1	-	0	0	E	146.29	0.551164	E	104.05	0.392020	E	157.25	0.592457	E	107.56	0.405245	-1.000000
810	810	E	1	-	0	0	E	67.70	0.361723	E	61.16	0.326779	E	63.01	0.336664	E	57.36	0.306476	-1.000000
811	811	Y	1	-	0	0	E	154.14	0.646832	E	154.14	0.646832	E	158.27	0.664163	E	158.27	0.664163	-1.000000
812	812	G	1	-	0	0	B	11.37	0.135502	B	11.37	0.135502	E	8.95	0.106662	E	8.95	0.106662	-1.000000
813	813	S	1	-	0	0	B	11.75	0.093491	B	11.75	0.093491	B	2.71	0.021563	B	2.71	0.021563	-1.000000
814	814	P	1	-	0	0	B	15.47	0.106837	B	15.47	0.106837	B	6.56	0.045304	B	6.22	0.042956	-1.000000
815	815	R	1	-	0	0	B	17.05	0.068402	B	17.05	0.068402	B	0.73	0.002929	B	0.73	0.002929	-1.000000
816	816	L	1	-	0	0	B	22.14	0.111824	B	22.14	0.111824	B	2.96	0.014950	B	2.96	0.014950	-1.000000
817	817	E	1	-	0	0	B	22.75	0.121554	B	22.75	0.121554	B	1.48	0.007908	B	1.48	0.007908	-1.000000
818	818	R	1	-	0	0	B	23.36	0.093717	B	15.96	0.064030	E	13.80	0.055364	B	0.35	0.001404	-1.000000
819	819	Y	1	-	0	0	B	1.85	0.007763	B	1.85	0.007763	B	0.00	0.000000	B	0.00	0.000000	-1.000000
820	820	N	1	-	0	0	E	69.69	0.412684	E	43.66	0.258542	E	59.79	0.354059	E	13.46	0.079706	-1.000000
821	821	G	1	-	0	0	E	21.91	0.261113	B	13.31	0.158622	E	17.44	0.207842	B	0.19	0.002264	-1.000000
822	822	L	1	-	0	0	E	72.91	0.368251	E	48.58	0.245366	E	70.51	0.356129	B	5.11	0.025809	-1.000000
823	823	P	1	-	0	0	E	35.84	0.247514	E	30.59	0.211257	E	16.05	0.110843	B	4.81	0.033218	-1.000000
824	824	S	1	-	0	0	B	3.27	0.026018	B	3.27	0.026018	B	0.09	0.000716	B	0.09	0.000716	-1.000000
825	825	M	1	-	0	0	B	18.48	0.087770	B	18.48	0.087770	B	1.87	0.008882	B	1.87	0.008882	-1.000000
826	826	E	1	-	0	0	B	34.17	0.182571	B	34.17	0.182571	E	21.29	0.113753	E	21.29	0.113753	-1.000000
827	827	I	1	-	0	0	B	0.00	0.000000	B	0.00	0.000000	B	0.00	0.000000	B	0.00	0.000000	-1.000000
828	828	L	1	-	0	0	B	30.81	0.155614	B	30.81	0.155614	E	24.96	0.126067	E	24.96	0.126067	-1.000000
829	829	G	1	-	0	0	B	1.81	0.021571	B	1.81	0.021571	B	0.00	0.000000	B	0.00	0.000000	-1.000000
830	830	Q	1	-	0	0	E	82.87	0.438072	E	82.87	0.438072	E	72.14	0.381350	E	72.14	0.381350	-1.000000
831	831	A	1	-	0	0	B	4.43	0.038058	B	4.43	0.038058	B	0.28	0.002405	B	0.28	0.002405	-1.000000
832	832	A	1	-	0	0	B	6.15	0.052835	B	6.15	0.052835	B	2.21	0.018986	B	2.21	0.018986	-1.000000
833	833	P	1	-	0	0	E	140.97	0.973550	E	140.97	0.973550	E	156.53	1.000000	E	156.53	1.000000	-1.000000
834	834	G	1	-	0	0	E	70.73	0.842927	E	70.73	0.842927	E	77.47	0.923251	E	77.47	0.923251	-1.000000
835	835	K	1	-	0	0	E	83.06	0.400308	E	83.06	0.400308	E	82.22	0.396260	E	82.22	0.396260	-1.000000
836	836	S	1	-	0	0	E	53.19	0.423218	E	53.19	0.423218	E	57.99	0.461410	E	57.99	0.461410	-1.000000
837	837	T	1	-	0	0	B	24.68	0.166689	B	24.68	0.166689	E	17.28	0.116709	E	17.28	0.116709	-1.000000
838	838	G	1	-	0	0	E	47.41	0.565010	E	47.41	0.565010	E	47.23	0.562865	E	47.23	0.562865	-1.000000
839	839	E	1	-	0	0	E	74.39	0.397467	E	74.39	0.397467	E	76.22	0.407245	E	76.22	0.407245	-1.000000
840	840	A	1	-	0	0	B	0.02	0.000172	B	0.02	0.000172	B	0.00	0.000000	B	0.00	0.000000	-1.000000
841	841	M	1	-	0	0	B	17.48	0.083021	B	17.48	0.083021	B	7.85	0.037283	B	7.85	0.037283	-1.000000
842	842	E	1	-	0	0	E	101.21	0.540767	E	101.21	0.540767	E	108.24	0.578329	E	108.24	0.578329	-1.000000
843	843	L	1	-	0	0	B	23.06	0.116471	B	23.06	0.116471	E	15.56	0.078590	E	15.56	0.078590	-1.000000
844	844	M	1	-	0	0	B	0.00	0.000000	B	0.00	0.000000	B	0.00	0.000000	B	0.00	0.000000	-1.000000
845	845	E	1	-	0	0	E	48.07	0.256839	E	48.07	0.256839	E	39.39	0.210462	E	39.39	0.210462	-1.000000
846	846	Q	1	-	0	0	E	92.61	0.489560	E	92.61	0.489560	E	91.32	0.482740	E	91.32	0.482740	-1.000000
847	847	L	1	-	0	0	B	16.83	0.085004	B	16.83	0.085004	B	8.71	0.043992	B	8.71	0.043992	-1.000000
848	848	A	1	-	0	0	B	7.13	0.061254	B	7.13	0.061254	B	0.00	0.000000	B	0.00	0.000000	-1.000000
849	849	S	1	-	0	0	E	76.38	0.607734	E	76.38	0.607734	E	81.29	0.646801	E	81.29	0.646801	-1.000000
850	850	K	1	-	0	0	E	163.19	0.786496	E	163.19	0.786496	E	174.26	0.839848	E	174.26	0.839848	-1.000000
851	851	L	1	-	0	0	B	16.43	0.082984	B	16.43	0.082984	E	10.12	0.051114	E	10.12	0.051114	-1.000000
852	852	P	1	-	0	0	E	53.29	0.368025	E	53.29	0.368025	E	42.68	0.294751	E	42.68	0.294751	-1.000000
853	853	T	1	-	0	0	E	133.05	0.898622	E	121.68	0.821829	E	152.44	1.000000	E	124.64	0.841821	-1.000000
854	854	G	1	-	0	0	E	18.92	0.225480	B	1.49	0.017757	E	14.04	0.167322	B	0.00	0.000000	-1.000000
855	855	V	1	-	0	0	B	21.64	0.133383	B	12.25	0.075505	E	15.10	0.093072	B	4.53	0.027922	-1.000000
856	856	G	1	-	0	0	B	14.09	0.167918	B	3.80	0.045287	E	12.57	0.149803	B	0.05	0.000596	-1.000000
857	857	Y	1	-	0	0	E	82.15	0.344734	E	55.03	0.230927	E	72.38	0.303735	E	30.26	0.126983	-1.000000
858	858	D	1	-	0	0	E	48.54	0.312416	E	48.54	0.312416	E	36.10	0.232349	E	25.33	0.163030	-1.000000
859	859	W	1	-	0	0	B	3.39	0.012772	B	3.39	0.012772	B	0.01	0.000038	B	0.01	0.000038	-1.000000
860	860	T	1	-	0	0	B	12.29	0.083007	B	12.29	0.083007	B	6.35	0.042888	B	6.35	0.042888	-1.000000
861	861	G	1	-	0	0	E	24.86	0.296270	E	24.86	0.296270	E	18.35	0.218687	E	18.35	0.218687	-1.000000
862	862	M	1	-	0	0	B	30.12	0.143054	B	30.12	0.143054	E	13.65	0.064830	E	13.65	0.064830	-1.000000
863	863	S	1	-	0	0	B	0.00	0.000000	B	0.00	0.000000	B	0.00	0.000000	B	0.00	0.000000	-1.000000
864	864	Y	1	-	0	0	E	50.61	0.212379	E	50.61	0.212379	E	34.35	0.144146	E	34.35	0.144146	-1.000000
865	865	Q	1	-	0	0	B	16.64	0.087963	B	16.64	0.087963	B	2.11	0.011154	B	2.11	0.011154	-1.000000
866	866	E	1	-	0	0	E	77.96	0.416542	E	77.96	0.416542	E	66.29	0.354189	E	66.29	0.354189	-1.000000
867	867	R	1	-	0	0	E	150.71	0.604630	E	149.15	0.598371	E	149.57	0.600056	E	134.16	0.538233	-1.000000
868	868	L	1	-	0	0	E	99.70	0.503561	E	99.70	0.503561	E	95.35	0.481590	E	95.35	0.481590	-1.000000
869	869	S	1	-	0	0	E	29.06	0.231222	E	29.06	0.231222	E	10.17	0.080920	E	10.17	0.080920	-1.000000
870	870	G	1	-	0	0	E	47.45	0.565487	E	47.45	0.565487	E	40.24	0.479561	E	40.24	0.479561	-1.000000
871	871	N	1	-	0	0	E	141.56	0.838278	E	141.56	0.838278	E	162.32	0.961213	E	162.32	0.961213	-1.000000
872	872	Q	1	-	0	0	E	64.03	0.338479	E	45.35	0.239731	E	60.78	0.321298	E	26.92	0.142306	-1.000000
873	873	A	1	-	0	0	E	33.21	0.285309	E	33.21	0.285309	E	26.10	0.224227	E	26.10	0.224227	-1.000000
874	874	P	H	-	0	0	E	93.66	0.646823	E	93.66	0.646823	E	101.64	0.701934	E	101.64	0.701934	99.498000
875	875	S	H	-	0	0	E	66.21	0.526814	E	66.21	0.526814	E	69.57	0.553549	E	69.57	0.553549	99.498000
876	876	L	H	-	1	0	B	21.19	0.107026	B	21.19	0.107026	E	14.73	0.074398	B	6.85	0.034598	99.498000
877	877	Y	H	-	0	0	E	67.32	0.282501	E	67.32	0.282501	E	51.27	0.215149	E	51.27	0.215149	99.498000
878	878	A	H	-	0	0	E	50.38	0.432818	E	50.38	0.432818	E	50.87	0.437027	E	50.87	0.437027	99.498000
879	879	I	H	-	0	0	E	91.08	0.479495	B	37.80	0.199000	E	95.40	0.502237	E	23.63	0.124401	99.498000
880	880	S	H	-	2	0	B	5.75	0.045751	B	5.75	0.045751	B	1.95	0.015516	B	1.95	0.015516	99.498000
881	881	L	H	-	0	0	E	109.55	0.553311	E	109.55	0.553311	E	96.53	0.487550	E	96.53	0.487550	99.498000
882	882	I	H	-	0	0	E	101.87	0.536299	E	81.22	0.427586	E	106.94	0.562990	E	81.27	0.427849	99.498000
883	883	V	H	-	1	0	E	58.74	0.362056	B	26.14	0.161119	E	57.92	0.357002	E	18.56	0.114398	99.498000
884	884	V	H	-	1	0	B	18.05	0.111255	B	18.05	0.111255	B	0.92	0.005671	B	0.92	0.005671	99.498000
885	885	F	H	-	0	0	B	40.21	0.180080	B	40.21	0.180080	E	31.18	0.139639	E	31.15	0.139505	99.498000
886	886	L	H	-	0	2	E	86.51	0.436941	B	5.37	0.027123	E	84.76	0.428102	B	1.62	0.008182	99.498000
887	887	C	H	-	2	0	E	33.62	0.237631	B	19.02	0.134436	E	25.22	0.178258	E	8.54	0.060362	99.498000
888	888	L	H	-	0	0	B	0.69	0.003485	B	0.69	0.003485	B	0.00	0.000000	B	0.00	0.000000	99.498000
889	889	A	H	-	0	1	B	7.63	0.065550	B	0.00	0.000000	B	2.76	0.023711	B	0.00	0.000000	99.498000
890	890	A	H	-	0	1	E	69.51	0.597165	B	6.63	0.056959	E	75.71	0.650430	B	2.46	0.021134	99.498000
891	891	L	2	-	0	0	E	49.14	0.248194	E	43.31	0.218748	E	41.28	0.208495	E	25.83	0.130461	-1.000000
892	892	Y	2	-	0	0	B	19.71	0.082711	B	19.71	0.082711	B	11.51	0.048300	B	11.51	0.048300	-1.000000
893	893	E	2	-	0	0	E	146.33	0.781844	E	43.44	0.232101	E	167.56	0.895277	E	39.49	0.210996	-1.000000
894	894	S	2	-	0	0	B	8.83	0.070258	B	1.30	0.010344	B	2.29	0.018221	B	0.00	0.000000	-1.000000
895	895	W	2	-	0	0	E	170.61	0.642793	E	99.03	0.373107	E	186.13	0.701266	E	97.40	0.366966	-1.000000
896	896	S	2	-	0	0	B	24.15	0.192155	B	24.15	0.192155	E	16.36	0.130172	E	16.36	0.130172	-1.000000
897	897	I	2	-	0	0	B	6.28	0.033061	B	6.28	0.033061	B	3.01	0.015846	B	3.01	0.015846	-1.000000
898	898	P	2	-	0	0	B	0.00	0.000000	B	0.00	0.000000	B	0.00	0.000000	B	0.00	0.000000	-1.000000
899	899	F	H	-	0	0	E	97.00	0.434413	E	97.00	0.434413	E	101.98	0.456715	E	101.98	0.456715	54.121000
900	900	S	H	-	0	0	B	0.00	0.000000	B	0.00	0.000000	B	0.00	0.000000	B	0.00	0.000000	54.121000
901	901	V	H	-	2	0	B	0.95	0.005856	B	0.95	0.005856	B	0.00	0.000000	B	0.00	0.000000	54.121000
902	902	M	H	-	0	0	B	37.32	0.177250	B	37.32	0.177250	E	17.37	0.082498	E	17.37	0.082498	54.121000
903	903	L	H	-	0	0	E	62.67	0.316531	E	62.67	0.316531	E	52.78	0.266579	E	52.78	0.266579	54.121000
904	904	V	H	-	2	0	B	0.26	0.001603	B	0.26	0.001603	B	0.00	0.000000	B	0.00	0.000000	54.121000
905	905	V	H	-	1	0	E	53.98	0.332717	E	53.98	0.332717	E	25.39	0.156497	E	25.39	0.156497	54.121000
906	906	P	H	-	1	0	B	15.95	0.110152	B	15.95	0.110152	E	11.45	0.079075	E	11.45	0.079075	54.121000
907	907	L	H	-	3	0	B	0.00	0.000000	B	0.00	0.000000	B	0.00	0.000000	B	0.00	0.000000	54.121000
908	908	G	H	-	4	0	B	0.00	0.000000	B	0.00	0.000000	B	0.00	0.000000	B	0.00	0.000000	54.121000
909	909	V	H	-	1	0	B	13.85	0.085367	B	13.85	0.085367	B	6.41	0.039509	B	6.41	0.039509	54.121000
910	910	I	H	-	2	0	B	21.04	0.110766	B	21.04	0.110766	E	14.74	0.077599	E	14.74	0.077599	54.121000
911	911	G	H	-	3	0	B	3.78	0.045048	B	3.78	0.045048	B	1.60	0.019068	B	1.60	0.019068	54.121000
912	912	A	H	-	3	0	B	0.09	0.000773	B	0.09	0.000773	B	0.00	0.000000	B	0.00	0.000000	54.121000
913	913	L	H	-	1	0	B	0.67	0.003384	B	0.67	0.003384	B	0.00	0.000000	B	0.00	0.000000	54.121000
914	914	L	H	-	0	0	E	83.27	0.420577	E	83.27	0.420577	E	79.59	0.401990	E	79.59	0.401990	54.121000
915	915	A	H	-	2	0	B	22.49	0.193213	B	22.49	0.193213	E	18.66	0.160309	E	18.66	0.160309	54.121000
916	916	A	H	-	1	0	B	0.45	0.003866	B	0.45	0.003866	B	0.00	0.000000	B	0.00	0.000000	54.121000
917	917	T	H	-	0	0	E	73.17	0.494192	E	73.17	0.494192	E	66.19	0.447048	E	66.19	0.447048	54.121000
918	918	F	H	-	0	0	E	178.80	0.800752	E	178.80	0.800752	E	206.95	0.926822	E	206.95	0.926822	54.121000
919	919	R	H	-	1	0	E	93.13	0.373626	E	93.13	0.373626	E	90.42	0.362754	E	90.42	0.362754	54.121000
920	920	G	1	-	0	0	E	81.28	0.968657	E	81.28	0.968657	E	93.42	1.000000	E	93.42	1.000000	-1.000000
921	921	L	1	-	0	0	B	35.21	0.177837	B	35.21	0.177837	E	19.56	0.098793	E	19.56	0.098793	-1.000000
922	922	T	1	-	0	0	B	26.37	0.178103	B	26.37	0.178103	E	19.50	0.131703	E	19.50	0.131703	-1.000000
923	923	N	1	-	0	0	B	13.81	0.081779	B	13.81	0.081779	B	1.37	0.008113	B	1.37	0.008113	-1.000000
924	924	D	1	-	0	0	B	0.22	0.001416	B	0.22	0.001416	B	0.00	0.000000	B	0.00	0.000000	-1.000000
925	925	V	1	-	0	0	B	0.54	0.003328	B	0.54	0.003328	B	0.00	0.000000	B	0.00	0.000000	-1.000000
926	926	Y	1	-	0	0	B	2.74	0.011498	B	2.74	0.011498	B	0.00	0.000000	B	0.00	0.000000	-1.000000
927	927	F	H	-	2	0	B	3.56	0.015943	B	3.56	0.015943	B	0.00	0.000000	B	0.00	0.000000	76.941000
928	928	Q	H	-	0	0	E	46.93	0.248084	E	46.93	0.248084	E	18.00	0.095153	E	18.00	0.095153	76.941000
929	929	V	H	-	1	0	B	0.17	0.001048	B	0.17	0.001048	B	0.00	0.000000	B	0.00	0.000000	76.941000
930	930	G	H	-	2	0	B	0.24	0.002860	B	0.24	0.002860	B	0.00	0.000000	B	0.00	0.000000	76.941000
931	931	L	H	-	0	0	B	24.85	0.125511	B	24.85	0.125511	E	12.03	0.060761	E	12.03	0.060761	76.941000
932	932	L	H	-	1	0	B	13.75	0.069448	B	13.75	0.069448	B	4.18	0.021112	B	4.18	0.021112	76.941000
933	933	T	H	-	1	0	B	0.48	0.003242	B	0.48	0.003242	B	0.00	0.000000	B	0.00	0.000000	76.941000
934	934	T	H	-	2	0	B	0.78	0.005268	B	0.78	0.005268	B	0.00	0.000000	B	0.00	0.000000	76.941000
935	935	I	H	-	1	0	B	26.66	0.140353	B	26.66	0.140353	E	18.28	0.096236	E	18.28	0.096236	76.941000
936	936	G	H	-	1	0	B	1.55	0.018472	B	1.55	0.018472	B	0.00	0.000000	B	0.00	0.000000	76.941000
937	937	L	H	-	0	0	B	2.31	0.011667	B	2.31	0.011667	B	0.00	0.000000	B	0.00	0.000000	76.941000
938	938	S	H	-	2	0	B	2.95	0.023472	B	2.95	0.023472	B	0.00	0.000000	B	0.00	0.000000	76.941000
939	939	A	H	-	0	0	B	16.47	0.141495	B	16.47	0.141495	B	0.08	0.000687	B	0.08	0.000687	76.941000
940	940	K	H	-	1	0	B	0.57	0.002747	B	0.57	0.002747	B	0.00	0.000000	B	0.00	0.000000	76.941000
941	941	N	H	-	0	0	B	6.45	0.038195	B	6.45	0.038195	B	0.00	0.000000	B	0.00	0.000000	76.941000
942	942	A	H	-	2	0	B	0.00	0.000000	B	0.00	0.000000	B	0.00	0.000000	B	0.00	0.000000	76.941000
943	943	I	H	-	2	0	B	1.40	0.007370	B	1.40	0.007370	B	0.00	0.000000	B	0.00	0.000000	76.941000
944	944	L	2	-	0	0	B	5.99	0.030254	B	5.99	0.030254	B	0.00	0.000000	B	0.00	0.000000	-1.000000
945	945	I	2	-	0	0	B	3.45	0.018163	B	3.45	0.018163	B	0.00	0.000000	B	0.00	0.000000	-1.000000
946	946	V	2	-	0	0	B	0.05	0.000308	B	0.05	0.000308	B	0.00	0.000000	B	0.00	0.000000	-1.000000
947	947	E	2	-	0	0	B	29.90	0.159756	B	29.90	0.159756	E	19.51	0.104242	E	19.51	0.104242	-1.000000
948	948	F	2	-	0	0	B	15.39	0.068924	B	15.39	0.068924	B	3.10	0.013883	B	3.10	0.013883	-1.000000
949	949	A	2	-	0	0	B	0.60	0.005155	B	0.60	0.005155	B	0.00	0.000000	B	0.00	0.000000	-1.000000
950	950	K	2	-	0	0	B	26.77	0.129018	B	26.77	0.129018	E	11.72	0.056485	E	11.72	0.056485	-1.000000
951	951	D	2	-	0	0	E	39.32	0.253073	E	39.32	0.253073	E	26.06	0.167729	E	26.06	0.167729	-1.000000
952	952	L	2	-	0	0	B	20.66	0.104349	B	20.66	0.104349	E	12.33	0.062276	E	12.33	0.062276	-1.000000
953	953	M	2	-	0	0	B	33.56	0.159392	B	33.56	0.159392	E	29.52	0.140204	E	29.52	0.140204	-1.000000
954	954	D	2	-	0	0	E	94.94	0.611057	E	94.94	0.611057	E	100.47	0.646650	E	100.47	0.646650	-1.000000
955	955	K	2	-	0	0	E	177.60	0.855945	E	177.60	0.855945	E	201.82	0.972673	E	195.95	0.944383	-1.000000
956	956	E	2	-	0	0	E	112.04	0.598632	E	112.04	0.598632	E	124.53	0.665367	E	124.53	0.665367	-1.000000
957	957	G	2	-	0	0	E	58.84	0.701228	E	58.84	0.701228	E	67.67	0.806459	E	67.67	0.806459	-1.000000
958	958	K	2	-	0	0	E	73.45	0.353993	E	73.45	0.353993	E	72.94	0.351535	E	72.94	0.351535	-1.000000
959	959	G	2	-	0	0	E	43.12	0.513884	E	43.12	0.513884	E	42.97	0.512096	E	42.97	0.512096	-1.000000
960	960	L	2	-	0	0	B	32.34	0.163342	B	32.34	0.163342	E	27.56	0.139199	E	27.56	0.139199	-1.000000
961	961	I	2	-	0	0	E	92.47	0.486812	E	92.47	0.486812	E	86.20	0.453804	E	86.20	0.453804	-1.000000
962	962	E	2	-	0	0	E	91.67	0.489795	E	91.67	0.489795	E	96.43	0.515228	E	96.43	0.515228	-1.000000
963	963	A	2	-	0	0	B	0.00	0.000000	B	0.00	0.000000	B	0.00	0.000000	B	0.00	0.000000	-1.000000
964	964	T	2	-	0	0	B	1.60	0.010806	B	1.60	0.010806	B	0.00	0.000000	B	0.00	0.000000	-1.000000
965	965	L	2	-	0	0	E	45.05	0.227537	E	45.05	0.227537	E	38.62	0.195060	E	38.62	0.195060	-1.000000
966	966	D	2	-	0	0	B	29.63	0.190706	B	29.63	0.190706	E	21.30	0.137092	E	21.30	0.137092	-1.000000
967	967	A	2	-	0	0	B	0.00	0.000000	B	0.00	0.000000	B	0.00	0.000000	B	0.00	0.000000	-1.000000
968	968	V	2	-	0	0	B	5.72	0.035256	B	5.72	0.035256	B	0.00	0.000000	B	0.00	0.000000	-1.000000
969	969	R	2	-	0	0	E	102.49	0.411177	E	102.49	0.411177	E	81.08	0.325283	E	81.08	0.325283	-1.000000
970	970	M	2	-	0	0	B	37.16	0.176490	B	37.16	0.176490	E	24.67	0.117169	E	24.67	0.117169	-1.000000
971	971	R	2	-	0	0	B	5.32	0.021343	B	5.32	0.021343	B	0.00	0.000000	B	0.00	0.000000	-1.000000
972	972	L	2	-	0	0	B	17.13	0.086520	B	17.13	0.086520	B	2.54	0.012829	B	2.54	0.012829	-1.000000
973	973	R	2	-	0	0	E	84.99	0.340969	E	84.99	0.340969	E	47.26	0.189601	E	47.26	0.189601	-1.000000
974	974	P	2	-	0	0	B	3.58	0.024724	B	3.58	0.024724	B	0.00	0.000000	B	0.00	0.000000	-1.000000
975	975	I	2	-	0	0	B	6.05	0.031850	B	6.05	0.031850	B	0.00	0.000000	B	0.00	0.000000	-1.000000
976	976	L	H	-	0	0	E	60.47	0.305419	E	60.47	0.305419	E	34.85	0.176019	E	34.85	0.176019	71.828000
977	977	M	H	-	1	0	B	1.23	0.005842	B	1.23	0.005842	B	0.00	0.000000	B	0.00	0.000000	71.828000
978	978	T	H	-	2	0	B	4.03	0.027219	B	4.03	0.027219	B	0.00	0.000000	B	0.00	0.000000	71.828000
979	979	S	H	-	2	0	B	7.70	0.061267	B	7.70	0.061267	B	2.23	0.017743	B	2.23	0.017743	71.828000
980	980	L	H	-	1	0	E	75.22	0.379918	E	75.22	0.379918	E	68.67	0.346836	E	68.67	0.346836	71.828000
981	981	A	H	-	1	0	B	1.21	0.010395	B	1.21	0.010395	B	0.00	0.000000	B	0.00	0.000000	71.828000
982	982	F	H	-	1	0	B	5.19	0.023243	B	5.19	0.023243	B	0.00	0.000000	B	0.00	0.000000	71.828000
983	983	I	H	-	2	0	B	21.90	0.115293	B	21.90	0.115293	E	11.13	0.058594	E	11.13	0.058594	71.828000
984	984	L	H	-	1	0	E	51.92	0.262235	E	51.92	0.262235	E	47.14	0.238093	E	47.14	0.238093	71.828000
985	985	G	H	-	2	0	B	3.10	0.036944	B	3.10	0.036944	B	0.00	0.000000	B	0.00	0.000000	71.828000
986	986	V	H	-	2	0	B	2.14	0.013190	B	2.14	0.013190	B	0.00	0.000000	B	0.00	0.000000	71.828000
987	987	M	H	-	0	0	E	81.38	0.386512	E	81.38	0.386512	E	82.57	0.392163	E	82.57	0.392163	71.828000
988	988	P	H	-	1	0	B	24.80	0.171271	B	24.80	0.171271	E	14.93	0.103108	E	14.93	0.103108	71.828000
989	989	L	H	-	2	0	B	0.00	0.000000	B	0.00	0.000000	B	0.00	0.000000	B	0.00	0.000000	71.828000
990	990	V	H	-	2	0	B	24.58	0.151504	B	24.58	0.151504	E	18.06	0.111317	E	18.06	0.111317	71.828000
991	991	I	H	-	0	0	E	130.34	0.686181	E	130.34	0.686181	E	135.91	0.715504	E	135.91	0.715504	71.828000
992	992	S	H	-	0	0	B	21.09	0.167807	B	21.09	0.167807	E	13.17	0.104790	E	13.17	0.104790	71.828000
993	993	T	1	-	0	0	E	104.71	0.707213	E	104.71	0.707213	E	91.55	0.618330	E	91.55	0.618330	-1.000000
994	994	G	1	-	0	0	B	12.04	0.143487	B	12.04	0.143487	B	2.93	0.034918	B	2.93	0.034918	-1.000000
995	995	A	1	-	0	0	B	2.60	0.022337	B	2.60	0.022337	B	0.00	0.000000	B	0.00	0.000000	-1.000000
996	996	G	1	-	0	0	B	6.70	0.079847	B	6.70	0.079847	B	0.00	0.000000	B	0.00	0.000000	-1.000000
997	997	S	1	-	0	0	B	24.56	0.195417	B	24.56	0.195417	E	12.42	0.098822	E	12.42	0.098822	-1.000000
998	998	G	1	-	0	0	E	22.11	0.263497	E	22.11	0.263497	E	16.01	0.190800	E	16.01	0.190800	-1.000000
999	999	A	1	-	0	0	B	4.06	0.034880	B	4.06	0.034880	B	0.00	0.000000	B	0.00	0.000000	-1.000000
1000	1000	Q	1	-	0	0	B	5.36	0.028334	B	5.36	0.028334	B	1.17	0.006185	B	1.17	0.006185	-1.000000
1001	1001	N	H	-	0	0	B	26.93	0.159472	B	26.93	0.159472	E	23.86	0.141292	E	23.86	0.141292	33.244000
1002	1002	A	H	-	0	0	B	1.56	0.013402	B	1.56	0.013402	B	0.00	0.000000	B	0.00	0.000000	33.244000
1003	1003	V	H	-	2	0	B	1.71	0.010540	B	1.71	0.010540	B	0.00	0.000000	B	0.00	0.000000	33.244000
1004	1004	G	H	-	3	0	B	0.00	0.000000	B	0.00	0.000000	B	0.00	0.000000	B	0.00	0.000000	33.244000
1005	1005	T	H	-	2	0	B	8.63	0.058287	B	8.63	0.058287	B	2.90	0.019587	B	2.90	0.019587	33.244000
1006	1006	G	H	-	2	0	B	1.23	0.014659	B	1.23	0.014659	B	0.00	0.000000	B	0.00	0.000000	33.244000
1007	1007	V	H	-	2	0	B	0.40	0.002465	B	0.40	0.002465	B	0.00	0.000000	B	0.00	0.000000	33.244000
1008	1008	M	H	-	2	0	B	34.85	0.165519	B	34.85	0.165519	E	31.86	0.151318	E	31.86	0.151318	33.244000
1009	1009	G	H	-	3	0	B	13.23	0.157669	B	13.23	0.157669	E	9.02	0.107496	E	9.02	0.107496	33.244000
1010	1010	G	H	-	4	0	B	0.00	0.000000	B	0.00	0.000000	B	0.00	0.000000	B	0.00	0.000000	33.244000
1011	1011	M	H	-	2	0	B	2.10	0.009974	B	2.10	0.009974	B	0.00	0.000000	B	0.00	0.000000	33.244000
1012	1012	V	H	-	0	0	E	69.86	0.430597	E	69.86	0.430597	E	72.39	0.446191	E	72.39	0.446191	33.244000
1013	1013	T	H	-	2	0	E	34.72	0.234500	E	34.72	0.234500	E	24.68	0.166689	E	24.68	0.166689	33.244000
1014	1014	A	H	-	3	0	B	2.49	0.021392	B	2.49	0.021392	B	0.00	0.000000	B	0.00	0.000000	33.244000
1015	1015	T	H	-	1	0	B	5.95	0.040186	B	5.95	0.040186	B	0.00	0.000000	B	0.00	0.000000	33.244000
1016	1016	V	H	-	0	0	E	81.48	0.502219	E	81.48	0.502219	E	65.66	0.404709	E	65.66	0.404709	33.244000
1017	1017	L	H	-	1	0	E	40.72	0.205667	E	40.72	0.205667	E	37.42	0.188999	E	37.42	0.188999	33.244000
1018	1018	A	H	-	1	0	B	1.12	0.009622	B	1.12	0.009622	B	0.00	0.000000	B	0.00	0.000000	33.244000
1019	1019	I	H	-	0	0	B	3.69	0.019426	B	3.69	0.019426	B	0.00	0.000000	B	0.00	0.000000	33.244000
1020	1020	F	2	-	0	0	E	52.20	0.233777	E	52.20	0.233777	E	41.81	0.187245	E	41.81	0.187245	-1.000000
1021	1021	F	2	-	0	0	B	9.24	0.041381	B	9.24	0.041381	B	2.78	0.012450	B	2.78	0.012450	-1.000000
1022	1022	V	2	-	0	0	B	0.00	0.000000	B	0.00	0.000000	B	0.00	0.000000	B	0.00	0.000000	-1.000000
1023	1023	P	2	-	0	0	B	0.59	0.004075	B	0.59	0.004075	B	0.00	0.000000	B	0.00	0.000000	-1.000000
1024	1024	V	2	-	0	0	B	4.58	0.028230	B	4.58	0.028230	B	0.00	0.000000	B	0.00	0.000000	-1.000000
1025	1025	F	2	-	0	0	B	6.53	0.029244	B	6.53	0.029244	B	0.00	0.000000	B	0.00	0.000000	-1.000000
1026	1026	F	2	-	0	0	B	1.62	0.007255	B	1.62	0.007255	B	0.00	0.000000	B	0.00	0.000000	-1.000000
1027	1027	V	2	-	0	0	B	7.34	0.045242	B	7.34	0.045242	B	0.05	0.000308	B	0.05	0.000308	-1.000000
1028	1028	V	2	-	0	0	B	27.41	0.168947	B	27.41	0.168947	B	6.04	0.037229	B	6.04	0.037229	-1.000000
1029	1029	V	2	-	0	0	B	18.24	0.112426	B	18.24	0.112426	B	7.95	0.049001	B	7.95	0.049001	-1.000000
1030	1030	R	2	-	0	0	E	52.90	0.212228	E	52.90	0.212228	E	45.66	0.183182	E	45.66	0.183182	-1.000000
1031	1031	R	2	-	0	0	E	156.01	0.625893	E	156.01	0.625893	E	160.90	0.645511	E	160.90	0.645511	-1.000000
1032	1032	R	2	-	0	0	E	173.74	0.697023	E	173.74	0.697023	E	189.47	0.760130	E	189.47	0.760130	-1.000000
1033	1033	F	2	-	0	0	E	180.98	0.810515	E	178.57	0.799722	E	200.62	0.898473	E	195.22	0.874289	-1.000000
1034	1034	S	U	R	0	0	-	-1.00	-1.000000	-	-1.00	-1.000000	-	-1.00	-1.000000	-	-1.00	-1.000000	-1.000000
1035	1035	R	U	R	0	0	-	-1.00	-1.000000	-	-1.00	-1.000000	-	-1.00	-1.000000	-	-1.00	-1.000000	-1.000000
1036	1036	K	U	R	0	0	-	-1.00	-1.000000	-	-1.00	-1.000000	-	-1.00	-1.000000	-	-1.00	-1.000000	-1.000000
1037	1037	N	U	R	0	0	-	-1.00	-1.000000	-	-1.00	-1.000000	-	-1.00	-1.000000	-	-1.00	-1.000000	-1.000000
1038	1038	E	U	R	0	0	-	-1.00	-1.000000	-	-1.00	-1.000000	-	-1.00	-1.000000	-	-1.00	-1.000000	-1.000000
1039	1039	D	U	R	0	0	-	-1.00	-1.000000	-	-1.00	-1.000000	-	-1.00	-1.000000	-	-1.00	-1.000000	-1.000000
1040	1040	I	U	R	0	0	-	-1.00	-1.000000	-	-1.00	-1.000000	-	-1.00	-1.000000	-	-1.00	-1.000000	-1.000000
1041	1041	E	U	R	0	0	-	-1.00	-1.000000	-	-1.00	-1.000000	-	-1.00	-1.000000	-	-1.00	-1.000000	-1.000000
1042	1042	H	U	R	0	0	-	-1.00	-1.000000	-	-1.00	-1.000000	-	-1.00	-1.000000	-	-1.00	-1.000000	-1.000000
1043	1043	S	U	R	0	0	-	-1.00	-1.000000	-	-1.00	-1.000000	-	-1.00	-1.000000	-	-1.00	-1.000000	-1.000000
1044	1044	H	U	R	0	0	-	-1.00	-1.000000	-	-1.00	-1.000000	-	-1.00	-1.000000	-	-1.00	-1.000000	-1.000000
1045	1045	T	U	R	0	0	-	-1.00	-1.000000	-	-1.00	-1.000000	-	-1.00	-1.000000	-	-1.00	-1.000000	-1.000000
1046	1046	V	U	R	0	0	-	-1.00	-1.000000	-	-1.00	-1.000000	-	-1.00	-1.000000	-	-1.00	-1.000000	-1.000000
1047	1047	D	U	R	0	0	-	-1.00	-1.000000	-	-1.00	-1.000000	-	-1.00	-1.000000	-	-1.00	-1.000000	-1.000000
1048	1048	H	U	R	0	0	-	-1.00	-1.000000	-	-1.00	-1.000000	-	-1.00	-1.000000	-	-1.00	-1.000000	-1.000000
1049	1049	H	U	R	0	0	-	-1.00	-1.000000	-	-1.00	-1.000000	-	-1.00	-1.000000	-	-1.00	-1.000000	-1.000000
1050	1050	L	U	R	0	0	-	-1.00	-1.000000	-	-1.00	-1.000000	-	-1.00	-1.000000	-	-1.00	-1.000000	-1.000000
1051	1051	E	U	R	0	0	-	-1.00	-1.000000	-	-1.00	-1.000000	-	-1.00	-1.000000	-	-1.00	-1.000000	-1.000000
1052	1052	H	U	R	0	0	-	-1.00	-1.000000	-	-1.00	-1.000000	-	-1.00	-1.000000	-	-1.00	-1.000000	-1.000000
1053	1053	H	U	R	0	0	-	-1.00	-1.000000	-	-1.00	-1.000000	-	-1.00	-1.000000	-	-1.00	-1.000000	-1.000000
1054	1054	H	U	R	0	0	-	-1.00	-1.000000	-	-1.00	-1.000000	-	-1.00	-1.000000	-	-1.00	-1.000000	-1.000000
1055	1055	H	U	R	0	0	-	-1.00	-1.000000	-	-1.00	-1.000000	-	-1.00	-1.000000	-	-1.00	-1.000000	-1.000000
1056	1056	H	U	R	0	0	-	-1.00	-1.000000	-	-1.00	-1.000000	-	-1.00	-1.000000	-	-1.00	-1.000000	-1.000000
1057	1057	H	U	R	0	0	-	-1.00	-1.000000	-	-1.00	-1.000000	-	-1.00	-1.000000	-	-1.00	-1.000000	-1.000000
