# Supplementary material for: Lipid exposure prediction enhances the inference of rotational angles of transmembrane helices
Source: BMC Bioinformatics. 2013 Oct 11;14:304. doi: 10.1186/1471-2105-14-304 (PMC3854514; doi:10.1186/1471-2105-14-304)
Supplement: Additional file 7: Dataset S3 — The representative 110 multi-spanning protein chains used in this work. [file 1471-2105-14-304-S7.zip › S_Dataset_3_experiment/TMexpoDataset/2iubA.profile]

SeqIndex	PDBIndex	AA	Topo	MissingData	IntraChainCTNum	InterChainCTNum	Class14_Chain	ASA14_Chain	RSA14_Chain	Class14_Complete	ASA14_Complete	RSA14_Complete	Class20_Chain	ASA20_Chain	RSA20_Chain	Class20_Complete	ASA20_Complete	RSA20_Complete	RotationalAngleChain360MGC
1	-11	M	U	R	0	0	-	-1.00	-1.000000	-	-1.00	-1.000000	-	-1.00	-1.000000	-	-1.00	-1.000000	-1.000000
2	-10	G	U	R	0	0	-	-1.00	-1.000000	-	-1.00	-1.000000	-	-1.00	-1.000000	-	-1.00	-1.000000	-1.000000
3	-9	S	U	R	0	0	-	-1.00	-1.000000	-	-1.00	-1.000000	-	-1.00	-1.000000	-	-1.00	-1.000000	-1.000000
4	-8	D	U	R	0	0	-	-1.00	-1.000000	-	-1.00	-1.000000	-	-1.00	-1.000000	-	-1.00	-1.000000	-1.000000
5	-7	K	U	R	0	0	-	-1.00	-1.000000	-	-1.00	-1.000000	-	-1.00	-1.000000	-	-1.00	-1.000000	-1.000000
6	-6	I	U	R	0	0	-	-1.00	-1.000000	-	-1.00	-1.000000	-	-1.00	-1.000000	-	-1.00	-1.000000	-1.000000
7	-5	H	U	R	0	0	-	-1.00	-1.000000	-	-1.00	-1.000000	-	-1.00	-1.000000	-	-1.00	-1.000000	-1.000000
8	-4	H	U	R	0	0	-	-1.00	-1.000000	-	-1.00	-1.000000	-	-1.00	-1.000000	-	-1.00	-1.000000	-1.000000
9	-3	H	U	R	0	0	-	-1.00	-1.000000	-	-1.00	-1.000000	-	-1.00	-1.000000	-	-1.00	-1.000000	-1.000000
10	-2	H	U	R	0	0	-	-1.00	-1.000000	-	-1.00	-1.000000	-	-1.00	-1.000000	-	-1.00	-1.000000	-1.000000
11	-1	H	U	R	0	0	-	-1.00	-1.000000	-	-1.00	-1.000000	-	-1.00	-1.000000	-	-1.00	-1.000000	-1.000000
12	0	H	U	R	0	0	-	-1.00	-1.000000	-	-1.00	-1.000000	-	-1.00	-1.000000	-	-1.00	-1.000000	-1.000000
13	1	M	U	R	0	0	-	-1.00	-1.000000	-	-1.00	-1.000000	-	-1.00	-1.000000	-	-1.00	-1.000000	-1.000000
14	2	E	U	R	0	0	-	-1.00	-1.000000	-	-1.00	-1.000000	-	-1.00	-1.000000	-	-1.00	-1.000000	-1.000000
15	3	E	U	R	0	0	-	-1.00	-1.000000	-	-1.00	-1.000000	-	-1.00	-1.000000	-	-1.00	-1.000000	-1.000000
16	4	K	U	R	0	0	-	-1.00	-1.000000	-	-1.00	-1.000000	-	-1.00	-1.000000	-	-1.00	-1.000000	-1.000000
17	5	R	2	-	0	0	E	237.06	0.951055	E	237.06	0.951055	E	238.43	0.956551	E	238.43	0.956551	-1.000000
18	6	L	2	-	0	0	E	138.46	0.699328	E	116.79	0.589878	E	157.05	0.793222	E	105.72	0.533966	-1.000000
19	7	S	2	-	0	0	E	89.96	0.715786	E	33.81	0.269017	E	94.39	0.751034	E	15.85	0.126114	-1.000000
20	8	A	2	-	0	0	E	54.23	0.465893	B	19.25	0.165378	E	48.28	0.414777	E	7.23	0.062113	-1.000000
21	9	K	2	-	0	0	E	51.04	0.245988	E	50.81	0.244879	E	27.80	0.133982	E	17.38	0.083763	-1.000000
22	10	K	2	-	0	0	E	153.32	0.738927	E	108.09	0.520941	E	162.24	0.781917	E	93.88	0.452456	-1.000000
23	11	G	2	-	0	0	E	80.67	0.961387	E	29.37	0.350018	E	92.78	1.000000	E	11.08	0.132046	-1.000000
24	12	L	2	-	0	0	E	86.44	0.436588	E	73.49	0.371180	E	83.96	0.424062	E	62.62	0.316279	-1.000000
25	13	P	2	-	0	0	E	88.88	0.613812	B	28.54	0.197099	E	101.84	0.703315	E	15.77	0.108909	-1.000000
26	14	P	2	-	0	0	E	100.58	0.694613	B	13.15	0.090815	E	113.59	0.784461	B	1.68	0.011602	-1.000000
27	15	G	2	-	0	0	E	30.61	0.364796	E	30.61	0.364796	E	27.41	0.326660	E	23.39	0.278751	-1.000000
28	16	T	2	-	0	0	E	35.56	0.240173	E	35.56	0.240173	E	34.65	0.234027	E	34.65	0.234027	-1.000000
29	17	L	2	-	0	0	E	41.21	0.208142	E	41.21	0.208142	E	34.00	0.171726	E	34.00	0.171726	-1.000000
30	18	V	2	-	0	0	E	50.86	0.313486	E	50.86	0.313486	E	41.99	0.258814	E	41.99	0.258814	-1.000000
31	19	Y	2	-	0	0	B	3.60	0.015107	B	3.60	0.015107	B	0.34	0.001427	B	0.34	0.001427	-1.000000
32	20	T	2	-	0	0	B	2.83	0.019114	B	2.83	0.019114	B	0.00	0.000000	B	0.00	0.000000	-1.000000
33	21	G	2	-	0	0	B	8.55	0.101895	B	8.55	0.101895	B	1.90	0.022643	B	1.90	0.022643	-1.000000
34	22	K	2	-	0	0	E	137.69	0.663598	E	137.69	0.663598	E	136.47	0.657718	E	136.47	0.657718	-1.000000
35	23	Y	2	-	0	0	B	30.70	0.128829	B	30.70	0.128829	E	20.64	0.086614	E	20.64	0.086614	-1.000000
36	24	R	2	-	0	0	E	137.04	0.549787	E	137.04	0.549787	E	139.01	0.557691	E	139.01	0.557691	-1.000000
37	25	E	2	-	0	0	E	156.72	0.837358	E	156.72	0.837358	E	171.99	0.918946	E	171.99	0.918946	-1.000000
38	26	D	2	-	0	0	E	62.94	0.405098	E	62.94	0.405098	E	61.14	0.393512	E	61.14	0.393512	-1.000000
39	27	F	2	-	0	0	B	25.32	0.113395	B	25.32	0.113395	E	17.26	0.077299	E	17.26	0.077299	-1.000000
40	28	E	2	-	0	0	E	37.59	0.200844	E	37.59	0.200844	E	25.34	0.135392	E	25.34	0.135392	-1.000000
41	29	I	2	-	0	0	B	0.00	0.000000	B	0.00	0.000000	B	0.00	0.000000	B	0.00	0.000000	-1.000000
42	30	E	2	-	0	0	B	18.54	0.099060	B	18.54	0.099060	B	2.58	0.013785	B	2.58	0.013785	-1.000000
43	31	V	2	-	0	0	B	0.66	0.004068	B	0.66	0.004068	B	0.00	0.000000	B	0.00	0.000000	-1.000000
44	32	M	2	-	0	0	B	1.55	0.007362	B	1.55	0.007362	B	0.00	0.000000	B	0.00	0.000000	-1.000000
45	33	N	2	-	0	0	B	18.32	0.108486	B	18.32	0.108486	E	13.31	0.078818	E	13.31	0.078818	-1.000000
46	34	Y	2	-	0	0	B	1.62	0.006798	B	1.62	0.006798	B	0.00	0.000000	B	0.00	0.000000	-1.000000
47	35	S	2	-	0	0	E	25.75	0.204885	E	25.75	0.204885	E	15.07	0.119908	E	15.07	0.119908	-1.000000
48	36	I	2	-	0	0	E	106.79	0.562201	E	106.79	0.562201	E	106.56	0.560990	E	106.56	0.560990	-1.000000
49	37	E	2	-	0	0	E	155.61	0.831428	E	155.61	0.831428	E	177.37	0.947692	E	177.37	0.947692	-1.000000
50	38	E	2	-	0	0	E	122.00	0.651849	E	122.00	0.651849	E	127.50	0.681235	E	127.50	0.681235	-1.000000
51	39	F	2	-	0	0	E	59.54	0.266649	E	59.54	0.266649	E	56.46	0.252855	E	56.46	0.252855	-1.000000
52	40	R	2	-	0	0	E	117.31	0.470633	E	117.31	0.470633	E	120.42	0.483110	E	120.42	0.483110	-1.000000
53	41	E	2	-	0	0	E	57.68	0.308186	E	57.68	0.308186	E	52.35	0.279707	E	52.35	0.279707	-1.000000
54	42	F	2	-	0	0	E	52.77	0.236329	E	52.77	0.236329	E	45.56	0.204040	E	45.56	0.204040	-1.000000
55	43	K	2	-	0	0	E	129.51	0.624175	E	129.51	0.624175	E	132.79	0.639983	E	132.79	0.639983	-1.000000
56	44	T	2	-	0	0	B	25.47	0.172025	B	25.47	0.172025	E	22.77	0.153789	E	22.77	0.153789	-1.000000
57	45	T	2	-	0	0	E	93.14	0.629069	E	93.14	0.629069	E	95.30	0.643658	E	95.30	0.643658	-1.000000
58	46	D	2	-	0	0	E	77.16	0.496621	E	77.16	0.496621	E	84.28	0.542447	E	84.28	0.542447	-1.000000
59	47	V	2	-	0	0	B	24.41	0.150456	B	24.41	0.150456	E	16.90	0.104167	E	16.90	0.104167	-1.000000
60	48	E	2	-	0	0	E	94.64	0.505664	E	94.64	0.505664	E	102.13	0.545683	E	102.13	0.545683	-1.000000
61	49	S	2	-	0	0	E	42.75	0.340150	E	42.75	0.340150	E	42.70	0.339752	E	42.70	0.339752	-1.000000
62	50	V	2	-	0	0	B	0.07	0.000431	B	0.07	0.000431	B	0.00	0.000000	B	0.00	0.000000	-1.000000
63	51	L	2	-	0	0	B	5.47	0.027628	B	5.47	0.027628	B	2.53	0.012778	B	2.53	0.012778	-1.000000
64	52	P	2	-	0	0	E	86.65	0.598412	E	86.65	0.598412	E	90.63	0.625898	E	90.63	0.625898	-1.000000
65	53	F	2	-	0	0	B	25.48	0.114112	B	25.48	0.114112	E	15.86	0.071029	E	15.86	0.071029	-1.000000
66	54	R	2	-	0	0	E	60.70	0.243521	E	60.70	0.243521	E	63.61	0.255195	E	63.61	0.255195	-1.000000
67	55	D	2	-	0	0	E	91.54	0.589174	E	91.54	0.589174	E	92.61	0.596061	E	92.61	0.596061	-1.000000
68	56	S	2	-	0	0	E	28.11	0.223663	E	28.11	0.223663	E	22.54	0.179344	E	22.54	0.179344	-1.000000
69	57	S	2	-	0	0	E	102.80	0.817950	E	102.80	0.817950	E	114.53	0.911283	E	114.53	0.911283	-1.000000
70	58	T	2	-	0	0	E	42.58	0.287586	E	42.58	0.287586	E	41.17	0.278063	E	41.17	0.278063	-1.000000
71	59	P	2	-	0	0	B	11.06	0.076381	B	11.06	0.076381	B	5.23	0.036119	B	5.23	0.036119	-1.000000
72	60	T	2	-	0	0	B	0.00	0.000000	B	0.00	0.000000	B	0.00	0.000000	B	0.00	0.000000	-1.000000
73	61	W	2	-	0	0	B	3.03	0.011416	B	3.03	0.011416	B	0.00	0.000000	B	0.00	0.000000	-1.000000
74	62	I	2	-	0	0	B	0.05	0.000263	B	0.05	0.000263	B	0.00	0.000000	B	0.00	0.000000	-1.000000
75	63	N	2	-	0	0	B	4.27	0.025286	B	4.27	0.025286	B	0.00	0.000000	B	0.00	0.000000	-1.000000
76	64	I	2	-	0	0	B	0.45	0.002369	B	0.45	0.002369	B	0.00	0.000000	B	0.00	0.000000	-1.000000
77	65	T	2	-	0	0	B	5.20	0.035121	B	5.20	0.035121	B	0.00	0.000000	B	0.00	0.000000	-1.000000
78	66	G	2	-	0	0	B	0.31	0.003694	B	0.31	0.003694	B	0.00	0.000000	B	0.00	0.000000	-1.000000
79	67	I	2	-	0	0	B	4.24	0.022322	B	4.24	0.022322	B	0.00	0.000000	B	0.00	0.000000	-1.000000
80	68	H	2	-	0	0	B	32.38	0.163115	B	32.38	0.163115	E	26.76	0.134804	E	26.76	0.134804	-1.000000
81	69	R	2	-	0	0	E	83.55	0.335192	E	83.55	0.335192	E	83.15	0.333587	E	83.15	0.333587	-1.000000
82	70	T	2	-	0	0	E	39.45	0.266446	E	39.45	0.266446	E	35.70	0.241118	E	35.70	0.241118	-1.000000
83	71	D	2	-	0	0	E	81.64	0.525455	E	81.64	0.525455	E	79.33	0.510588	E	79.33	0.510588	-1.000000
84	72	V	2	-	0	0	B	2.68	0.016519	B	2.68	0.016519	B	0.00	0.000000	B	0.00	0.000000	-1.000000
85	73	V	2	-	0	0	B	0.11	0.000678	B	0.11	0.000678	B	0.00	0.000000	B	0.00	0.000000	-1.000000
86	74	Q	2	-	0	0	E	72.13	0.381297	E	72.13	0.381297	E	73.48	0.388434	E	73.48	0.388434	-1.000000
87	75	R	2	-	0	0	E	83.53	0.335112	E	83.53	0.335112	E	84.44	0.338763	E	84.44	0.338763	-1.000000
88	76	V	2	-	0	0	B	0.06	0.000370	B	0.06	0.000370	B	0.00	0.000000	B	0.00	0.000000	-1.000000
89	77	G	2	-	0	0	B	0.11	0.001311	B	0.11	0.001311	B	0.00	0.000000	B	0.00	0.000000	-1.000000
90	78	E	2	-	0	0	E	110.07	0.588106	E	110.07	0.588106	E	109.96	0.587519	E	109.96	0.587519	-1.000000
91	79	F	2	-	0	0	E	61.28	0.274441	E	61.28	0.274441	E	57.49	0.257468	E	57.49	0.257468	-1.000000
92	80	F	2	-	0	0	B	16.65	0.074567	B	16.65	0.074567	B	3.95	0.017690	B	3.95	0.017690	-1.000000
93	81	G	2	-	0	0	E	54.69	0.651770	E	54.69	0.651770	E	57.51	0.685377	E	57.51	0.685377	-1.000000
94	82	I	2	-	0	0	B	8.06	0.042432	B	8.06	0.042432	B	2.86	0.015057	B	2.86	0.015057	-1.000000
95	83	H	2	-	0	0	E	82.54	0.415798	E	52.38	0.263866	E	87.11	0.438819	E	44.31	0.223213	-1.000000
96	84	P	2	-	0	0	E	64.73	0.447030	E	64.73	0.447030	E	61.10	0.421961	E	58.71	0.405456	-1.000000
97	85	L	2	-	0	0	E	85.47	0.431688	B	13.01	0.065710	E	84.73	0.427951	B	3.91	0.019748	-1.000000
98	86	V	2	-	0	0	B	1.41	0.008691	B	1.41	0.008691	B	0.00	0.000000	B	0.00	0.000000	-1.000000
99	87	L	2	-	0	0	B	5.42	0.027375	B	5.42	0.027375	B	0.00	0.000000	B	0.00	0.000000	-1.000000
100	88	E	2	-	0	0	B	28.19	0.150620	B	20.29	0.108410	E	19.22	0.102693	B	4.47	0.023883	-1.000000
101	89	D	2	-	0	0	E	31.37	0.201905	B	14.10	0.090751	E	21.82	0.140439	B	0.26	0.001673	-1.000000
102	90	I	2	-	0	0	B	0.59	0.003106	B	0.59	0.003106	B	0.00	0.000000	B	0.00	0.000000	-1.000000
103	91	L	2	-	0	0	B	0.00	0.000000	B	0.00	0.000000	B	0.00	0.000000	B	0.00	0.000000	-1.000000
104	92	N	2	-	0	0	E	36.65	0.217031	B	29.37	0.173921	E	27.06	0.160242	B	4.04	0.023924	-1.000000
105	93	V	2	-	0	0	B	14.38	0.088634	B	14.38	0.088634	B	6.28	0.038708	B	6.28	0.038708	-1.000000
106	94	H	2	-	0	0	E	74.69	0.376253	E	57.79	0.291119	E	63.06	0.317667	E	44.34	0.223364	-1.000000
107	95	Q	2	-	0	0	E	42.27	0.223450	B	30.83	0.162975	E	31.85	0.168367	B	5.71	0.030184	-1.000000
108	96	R	2	-	0	0	E	124.24	0.498435	B	40.19	0.161237	E	127.62	0.511996	E	17.41	0.069847	-1.000000
109	97	P	2	-	0	0	B	4.27	0.029489	B	4.27	0.029489	B	1.01	0.006975	B	1.01	0.006975	-1.000000
110	98	K	2	-	0	0	E	47.59	0.229360	B	23.15	0.111572	E	42.71	0.205841	E	13.30	0.064099	-1.000000
111	99	V	2	-	0	0	B	24.48	0.150888	B	21.55	0.132828	E	20.01	0.123336	E	14.19	0.087463	-1.000000
112	100	E	2	-	0	0	E	63.87	0.341259	B	12.44	0.066467	E	66.56	0.355632	B	4.35	0.023242	-1.000000
113	101	F	2	-	0	0	E	67.47	0.302163	E	63.49	0.284339	E	64.29	0.287922	E	54.65	0.244749	-1.000000
114	102	F	2	-	0	0	E	67.08	0.300416	E	57.32	0.256707	E	52.90	0.236912	E	34.39	0.154015	-1.000000
115	103	E	2	-	0	0	E	166.64	0.890361	E	166.64	0.890361	E	187.22	1.000000	E	177.93	0.950684	-1.000000
116	104	N	2	-	0	0	E	98.94	0.585894	E	98.94	0.585894	E	92.43	0.547344	E	92.43	0.547344	-1.000000
117	105	Y	2	-	0	0	B	14.77	0.061981	B	14.77	0.061981	B	5.93	0.024885	B	5.93	0.024885	-1.000000
118	106	V	2	-	0	0	B	1.50	0.009246	B	1.50	0.009246	B	0.00	0.000000	B	0.00	0.000000	-1.000000
119	107	F	2	-	0	0	B	0.00	0.000000	B	0.00	0.000000	B	0.00	0.000000	B	0.00	0.000000	-1.000000
120	108	I	2	-	0	0	B	0.64	0.003369	B	0.64	0.003369	B	0.00	0.000000	B	0.00	0.000000	-1.000000
121	109	V	2	-	0	0	B	0.20	0.001233	B	0.20	0.001233	B	0.00	0.000000	B	0.00	0.000000	-1.000000
122	110	L	2	-	0	0	B	0.14	0.000707	B	0.14	0.000707	B	0.00	0.000000	B	0.00	0.000000	-1.000000
123	111	K	2	-	0	0	B	17.78	0.085691	B	17.78	0.085691	E	10.84	0.052243	E	10.84	0.052243	-1.000000
124	112	M	2	-	0	0	B	13.70	0.065068	B	13.70	0.065068	B	3.32	0.015768	B	3.32	0.015768	-1.000000
125	113	F	2	-	0	0	B	16.99	0.076089	B	16.99	0.076089	B	5.03	0.022527	B	5.03	0.022527	-1.000000
126	114	T	2	-	0	0	E	81.79	0.552411	E	81.79	0.552411	E	68.04	0.459543	E	68.04	0.459543	-1.000000
127	115	Y	2	-	0	0	B	9.07	0.038061	B	9.07	0.038061	B	2.81	0.011792	B	2.81	0.011792	-1.000000
128	116	D	2	-	0	0	E	59.05	0.380061	E	59.05	0.380061	E	54.24	0.349102	E	54.24	0.349102	-1.000000
129	117	K	2	-	0	0	E	80.84	0.389609	E	80.84	0.389609	E	78.05	0.376163	E	78.05	0.376163	-1.000000
130	118	N	2	-	0	0	E	121.39	0.718837	E	121.39	0.718837	E	137.40	0.813644	E	137.40	0.813644	-1.000000
131	119	L	2	-	0	0	E	118.58	0.598919	E	118.58	0.598919	E	137.31	0.693520	E	137.31	0.693520	-1.000000
132	120	H	2	-	0	0	E	44.98	0.226588	E	44.98	0.226588	E	27.49	0.138482	E	27.49	0.138482	-1.000000
133	121	E	2	-	0	0	E	66.66	0.356166	E	66.66	0.356166	E	61.50	0.328596	E	61.50	0.328596	-1.000000
134	122	L	2	-	0	0	B	9.80	0.049497	B	9.80	0.049497	B	5.68	0.028688	B	5.68	0.028688	-1.000000
135	123	E	2	-	0	0	E	70.97	0.379194	E	70.97	0.379194	E	58.01	0.309949	E	58.01	0.309949	-1.000000
136	124	S	2	-	0	0	E	37.07	0.294955	E	37.07	0.294955	E	23.33	0.185630	E	23.33	0.185630	-1.000000
137	125	E	2	-	0	0	B	7.22	0.038577	B	7.22	0.038577	B	1.48	0.007908	B	1.48	0.007908	-1.000000
138	126	Q	2	-	0	0	B	5.83	0.030819	B	5.83	0.030819	B	0.00	0.000000	B	0.00	0.000000	-1.000000
139	127	V	2	-	0	0	B	0.03	0.000185	B	0.03	0.000185	B	0.00	0.000000	B	0.00	0.000000	-1.000000
140	128	S	2	-	0	0	B	1.28	0.010185	B	1.28	0.010185	B	0.00	0.000000	B	0.00	0.000000	-1.000000
141	129	L	2	-	0	0	B	0.45	0.002273	B	0.45	0.002273	B	0.00	0.000000	B	0.00	0.000000	-1.000000
142	130	I	2	-	0	0	B	0.00	0.000000	B	0.00	0.000000	B	0.00	0.000000	B	0.00	0.000000	-1.000000
143	131	L	2	-	0	0	B	5.55	0.028032	B	5.55	0.028032	B	0.03	0.000152	B	0.03	0.000152	-1.000000
144	132	T	2	-	0	0	B	6.17	0.041672	B	6.17	0.041672	B	0.00	0.000000	B	0.00	0.000000	-1.000000
145	133	K	2	-	0	0	E	119.98	0.578245	E	119.98	0.578245	E	92.36	0.445130	E	92.36	0.445130	-1.000000
146	134	N	2	-	0	0	E	37.93	0.224611	E	37.93	0.224611	E	33.18	0.196483	E	33.18	0.196483	-1.000000
147	135	C	2	-	0	0	B	0.30	0.002120	B	0.30	0.002120	B	0.00	0.000000	B	0.00	0.000000	-1.000000
148	136	V	2	-	0	0	B	0.00	0.000000	B	0.00	0.000000	B	0.00	0.000000	B	0.00	0.000000	-1.000000
149	137	L	2	-	0	0	B	0.00	0.000000	B	0.00	0.000000	B	0.00	0.000000	B	0.00	0.000000	-1.000000
150	138	M	2	-	0	0	B	0.00	0.000000	B	0.00	0.000000	B	0.00	0.000000	B	0.00	0.000000	-1.000000
151	139	F	2	-	0	0	B	2.85	0.012764	B	2.85	0.012764	B	0.00	0.000000	B	0.00	0.000000	-1.000000
152	140	Q	2	-	0	0	B	2.05	0.010837	B	2.05	0.010837	B	0.00	0.000000	B	0.00	0.000000	-1.000000
153	141	E	2	-	0	0	B	7.80	0.041676	B	7.80	0.041676	B	1.11	0.005931	B	1.11	0.005931	-1.000000
154	142	K	2	-	0	0	E	66.07	0.318425	E	66.07	0.318425	E	44.92	0.216492	E	44.92	0.216492	-1.000000
155	143	I	2	-	0	0	E	99.24	0.522453	E	99.24	0.522453	E	89.52	0.471282	E	89.52	0.471282	-1.000000
156	144	G	2	-	0	0	E	47.51	0.566202	E	47.51	0.566202	E	47.41	0.565010	E	47.41	0.565010	-1.000000
157	145	D	2	-	0	0	E	38.65	0.248761	E	38.65	0.248761	E	24.03	0.154663	E	24.03	0.154663	-1.000000
158	146	V	2	-	0	0	E	32.66	0.201307	E	32.66	0.201307	E	23.75	0.146388	E	23.75	0.146388	-1.000000
159	147	F	2	-	0	0	B	0.10	0.000448	B	0.10	0.000448	B	0.00	0.000000	B	0.00	0.000000	-1.000000
160	148	D	2	-	0	0	E	76.29	0.491021	E	76.29	0.491021	E	79.39	0.510974	E	79.39	0.510974	-1.000000
161	149	P	2	-	0	0	E	73.36	0.506630	E	40.50	0.279696	E	73.69	0.508909	E	28.36	0.195856	-1.000000
162	150	V	2	-	0	0	B	0.99	0.006102	B	0.99	0.006102	B	0.00	0.000000	B	0.00	0.000000	-1.000000
163	151	R	2	-	0	0	B	18.42	0.073899	B	18.42	0.073899	B	10.37	0.041603	B	10.37	0.041603	-1.000000
164	152	E	2	-	0	0	E	56.30	0.300812	E	56.30	0.300812	E	55.81	0.298194	E	55.81	0.298194	-1.000000
165	153	R	2	-	0	0	E	72.19	0.289617	B	9.62	0.038594	E	55.23	0.221576	B	0.00	0.000000	-1.000000
166	154	I	2	-	0	0	B	0.00	0.000000	B	0.00	0.000000	B	0.00	0.000000	B	0.00	0.000000	-1.000000
167	155	R	2	-	0	0	E	63.78	0.255877	E	63.78	0.255877	E	56.07	0.224946	E	56.07	0.224946	-1.000000
168	156	Y	2	-	0	0	E	137.64	0.577591	E	137.64	0.577591	E	153.36	0.643559	E	153.36	0.643559	-1.000000
169	157	N	2	-	0	0	E	77.91	0.461361	E	77.91	0.461361	E	73.19	0.433410	E	73.19	0.433410	-1.000000
170	158	R	2	-	0	0	E	116.48	0.467303	E	109.37	0.438779	E	127.06	0.509749	E	106.89	0.428829	-1.000000
171	159	G	2	-	0	0	E	54.21	0.646049	E	33.77	0.402455	E	53.09	0.632702	E	28.52	0.339888	-1.000000
172	160	I	2	-	0	0	E	64.86	0.341458	E	63.88	0.336299	E	62.80	0.330613	E	54.48	0.286812	-1.000000
173	161	I	2	-	0	0	B	2.20	0.011582	B	2.20	0.011582	B	0.00	0.000000	B	0.00	0.000000	-1.000000
174	162	R	2	-	0	0	B	19.22	0.077108	B	19.22	0.077108	B	12.08	0.048463	B	12.08	0.048463	-1.000000
175	163	K	2	-	0	0	E	113.50	0.547014	E	113.50	0.547014	E	108.59	0.523351	E	108.59	0.523351	-1.000000
176	164	K	2	-	0	0	B	31.56	0.152104	B	31.56	0.152104	E	24.64	0.118753	E	24.64	0.118753	-1.000000
177	165	R	2	-	0	0	E	101.82	0.408489	E	101.82	0.408489	E	96.76	0.388189	E	96.76	0.388189	-1.000000
178	166	A	2	-	0	0	B	3.83	0.032904	B	3.83	0.032904	B	0.71	0.006100	B	0.71	0.006100	-1.000000
179	167	D	2	-	0	0	B	5.74	0.036944	B	5.74	0.036944	B	1.92	0.012358	B	1.92	0.012358	-1.000000
180	168	Y	2	-	0	0	B	19.09	0.080109	B	2.62	0.010995	B	10.70	0.044901	B	0.00	0.000000	-1.000000
181	169	L	2	-	0	0	B	0.00	0.000000	B	0.00	0.000000	B	0.00	0.000000	B	0.00	0.000000	-1.000000
182	170	L	2	-	0	0	B	0.35	0.001768	B	0.35	0.001768	B	0.00	0.000000	B	0.00	0.000000	-1.000000
183	171	Y	2	-	0	0	B	19.15	0.080361	B	1.32	0.005539	E	12.05	0.050567	B	0.00	0.000000	-1.000000
184	172	S	2	-	0	0	B	0.95	0.007559	B	0.80	0.006365	B	0.00	0.000000	B	0.00	0.000000	-1.000000
185	173	L	2	-	0	0	B	0.21	0.001061	B	0.21	0.001061	B	0.00	0.000000	B	0.00	0.000000	-1.000000
186	174	I	2	-	0	0	B	0.14	0.000737	B	0.14	0.000737	B	0.00	0.000000	B	0.00	0.000000	-1.000000
187	175	D	2	-	0	0	B	22.63	0.145652	B	13.02	0.083800	E	12.46	0.080196	B	2.00	0.012872	-1.000000
188	176	A	2	-	0	0	B	16.16	0.138832	B	16.16	0.138832	B	2.85	0.024485	B	1.32	0.011340	-1.000000
189	177	L	2	-	0	0	B	1.05	0.005303	B	1.05	0.005303	B	0.00	0.000000	B	0.00	0.000000	-1.000000
190	178	V	2	-	0	0	B	0.00	0.000000	B	0.00	0.000000	B	0.00	0.000000	B	0.00	0.000000	-1.000000
191	179	D	2	-	0	0	E	58.44	0.376134	B	29.57	0.190320	E	55.90	0.359786	B	5.52	0.035528	-1.000000
192	180	D	2	-	0	0	E	34.85	0.224303	E	34.34	0.221021	E	19.98	0.128596	E	17.64	0.113535	-1.000000
193	181	Y	2	-	0	0	B	5.08	0.021318	B	5.08	0.021318	B	0.00	0.000000	B	0.00	0.000000	-1.000000
194	182	F	2	-	0	0	E	57.62	0.258050	B	22.32	0.099960	E	44.81	0.200681	B	3.13	0.014018	-1.000000
195	183	V	2	-	0	0	E	77.53	0.477872	E	44.62	0.275025	E	79.85	0.492172	E	34.99	0.215668	-1.000000
196	184	L	2	-	0	0	B	9.55	0.048235	B	9.55	0.048235	B	0.84	0.004243	B	0.84	0.004243	-1.000000
197	185	L	2	-	0	0	B	8.87	0.044800	B	8.87	0.044800	B	4.06	0.020506	B	3.16	0.015960	-1.000000
198	186	E	2	-	0	0	E	119.17	0.636728	B	33.76	0.180380	E	125.63	0.671244	E	15.54	0.083031	-1.000000
199	187	K	2	-	0	0	E	67.21	0.323919	E	67.21	0.323919	E	64.21	0.309461	E	64.21	0.309461	-1.000000
200	188	I	2	-	0	0	B	0.13	0.000684	B	0.13	0.000684	B	0.00	0.000000	B	0.00	0.000000	-1.000000
201	189	D	2	-	0	0	E	55.90	0.359786	E	48.84	0.314346	E	54.23	0.349038	E	43.88	0.282423	-1.000000
202	190	D	2	-	0	0	E	60.18	0.387333	E	60.18	0.387333	E	53.86	0.346656	E	51.71	0.332818	-1.000000
203	191	E	2	-	0	0	B	12.33	0.065879	B	12.33	0.065879	B	2.41	0.012877	B	2.41	0.012877	-1.000000
204	192	I	2	-	0	0	B	3.41	0.017952	B	0.38	0.002001	B	0.02	0.000105	B	0.00	0.000000	-1.000000
205	193	D	2	-	0	0	E	72.79	0.468495	E	63.77	0.410440	E	72.55	0.466950	E	61.25	0.394220	-1.000000
206	194	V	2	-	0	0	E	70.09	0.432014	E	70.09	0.432014	E	71.35	0.439781	E	71.35	0.439781	-1.000000
207	195	L	2	-	0	0	B	2.04	0.010304	B	2.04	0.010304	B	0.00	0.000000	B	0.00	0.000000	-1.000000
208	196	E	2	-	0	0	E	70.29	0.375561	B	31.52	0.168412	E	66.21	0.353761	E	19.59	0.104670	-1.000000
209	197	E	2	-	0	0	E	86.11	0.460088	E	86.11	0.460088	E	89.96	0.480658	E	88.29	0.471735	-1.000000
210	198	E	2	-	0	0	E	45.28	0.241932	E	45.28	0.241932	E	38.87	0.207683	E	38.87	0.207683	-1.000000
211	199	V	2	-	0	0	B	0.86	0.005301	B	0.86	0.005301	B	0.00	0.000000	B	0.00	0.000000	-1.000000
212	200	L	2	-	0	0	E	91.63	0.462801	B	19.69	0.099449	E	94.03	0.474923	B	3.42	0.017274	-1.000000
213	201	E	2	-	0	0	E	110.67	0.591312	E	79.44	0.424450	E	111.95	0.598151	E	67.19	0.358998	-1.000000
214	202	R	2	-	0	0	E	159.39	0.639453	E	159.39	0.639453	E	173.72	0.696943	E	173.72	0.696943	-1.000000
215	203	P	2	-	0	0	E	34.51	0.238329	E	31.52	0.217680	E	31.85	0.219959	E	27.55	0.190262	-1.000000
216	204	E	2	-	0	0	E	74.36	0.397307	E	69.81	0.372996	E	75.70	0.404467	E	70.88	0.378713	-1.000000
217	205	K	2	-	0	0	E	183.57	0.884717	E	93.82	0.452166	E	206.69	0.996144	E	81.23	0.391489	-1.000000
218	206	E	2	-	0	0	E	84.86	0.453409	E	84.86	0.453409	E	82.82	0.442509	E	82.82	0.442509	-1.000000
219	207	T	2	-	0	0	B	2.60	0.017560	B	2.60	0.017560	B	0.00	0.000000	B	0.00	0.000000	-1.000000
220	208	V	2	-	0	0	E	57.28	0.353057	B	4.80	0.029586	E	53.74	0.331238	B	0.00	0.000000	-1.000000
221	209	Q	2	-	0	0	E	121.37	0.641592	E	70.59	0.373156	E	123.49	0.652799	E	62.36	0.329651	-1.000000
222	210	R	2	-	0	0	B	39.40	0.158068	B	39.40	0.158068	E	23.02	0.092353	E	23.02	0.092353	-1.000000
223	211	T	2	-	0	0	B	5.69	0.038430	B	5.69	0.038430	B	0.08	0.000540	B	0.08	0.000540	-1.000000
224	212	H	2	-	0	0	E	104.36	0.525717	B	10.74	0.054103	E	94.53	0.476198	B	1.59	0.008010	-1.000000
225	213	Q	2	-	0	0	E	67.94	0.359148	E	66.03	0.349051	E	61.02	0.322567	E	55.85	0.295237	-1.000000
226	214	L	2	-	0	0	B	6.64	0.033537	B	6.64	0.033537	B	0.00	0.000000	B	0.00	0.000000	-1.000000
227	215	K	2	-	0	0	E	80.89	0.389850	B	30.41	0.146561	E	68.43	0.329799	B	7.24	0.034893	-1.000000
228	216	R	2	-	0	0	E	146.03	0.585854	E	56.99	0.228637	E	148.03	0.593878	E	39.70	0.159271	-1.000000
229	217	N	2	-	0	0	B	12.78	0.075680	B	12.78	0.075680	B	5.76	0.034109	B	5.76	0.034109	-1.000000
230	218	L	2	-	0	0	B	0.52	0.002626	B	0.52	0.002626	B	0.00	0.000000	B	0.00	0.000000	-1.000000
231	219	V	2	-	0	0	E	60.92	0.375493	B	6.33	0.039016	E	57.07	0.351763	B	0.64	0.003945	-1.000000
232	220	E	2	-	0	0	E	73.26	0.391430	E	72.68	0.388331	E	65.95	0.352372	E	60.38	0.322612	-1.000000
233	221	L	2	-	0	0	B	0.00	0.000000	B	0.00	0.000000	B	0.00	0.000000	B	0.00	0.000000	-1.000000
234	222	R	2	-	0	0	E	55.54	0.222820	E	55.54	0.222820	E	43.62	0.174998	E	38.09	0.152812	-1.000000
235	223	K	2	-	0	0	E	107.83	0.519688	E	43.59	0.210082	E	103.74	0.499976	E	22.16	0.106800	-1.000000
236	224	T	2	-	0	0	B	10.69	0.072200	B	10.69	0.072200	B	3.75	0.025328	B	3.75	0.025328	-1.000000
237	225	I	2	-	0	0	B	0.89	0.004685	B	0.89	0.004685	B	0.00	0.000000	B	0.00	0.000000	-1.000000
238	226	W	2	-	0	0	E	113.80	0.428754	E	113.80	0.428754	E	115.80	0.436290	E	115.80	0.436290	-1.000000
239	227	P	2	-	0	0	B	21.32	0.147238	B	19.50	0.134669	E	12.20	0.084254	E	10.17	0.070235	-1.000000
240	228	L	2	-	0	0	B	0.25	0.001263	B	0.25	0.001263	B	0.00	0.000000	B	0.00	0.000000	-1.000000
241	229	R	2	-	0	0	E	59.81	0.239950	E	59.81	0.239950	E	50.66	0.203242	E	50.66	0.203242	-1.000000
242	230	E	2	-	0	0	E	107.95	0.576779	E	107.95	0.576779	E	118.61	0.633736	E	118.61	0.633736	-1.000000
243	231	V	2	-	0	0	B	2.88	0.017751	B	2.88	0.017751	B	0.06	0.000370	B	0.06	0.000370	-1.000000
244	232	L	2	-	0	0	B	0.00	0.000000	B	0.00	0.000000	B	0.00	0.000000	B	0.00	0.000000	-1.000000
245	233	S	2	-	0	0	B	11.89	0.094605	B	11.89	0.094605	B	6.04	0.048059	B	6.04	0.048059	-1.000000
246	234	S	2	-	0	0	E	35.68	0.283896	E	35.68	0.283896	E	30.40	0.241884	E	30.40	0.241884	-1.000000
247	235	L	2	-	0	0	B	0.42	0.002121	B	0.42	0.002121	B	0.00	0.000000	B	0.00	0.000000	-1.000000
248	236	Y	2	-	0	0	B	42.18	0.177004	B	42.18	0.177004	E	34.43	0.144482	E	34.43	0.144482	-1.000000
249	237	R	2	-	0	0	E	137.84	0.552997	E	137.84	0.552997	E	151.58	0.608120	E	151.58	0.608120	-1.000000
250	238	D	2	-	0	0	E	86.48	0.556607	E	86.48	0.556607	E	92.84	0.597541	E	92.84	0.597541	-1.000000
251	239	V	2	-	0	0	E	41.44	0.255424	E	41.44	0.255424	E	39.34	0.242480	E	39.34	0.242480	-1.000000
252	240	P	2	-	0	0	E	61.17	0.422445	E	61.17	0.422445	E	55.62	0.384116	E	55.62	0.384116	-1.000000
253	241	P	2	-	0	0	E	76.26	0.526657	E	76.26	0.526657	E	55.72	0.384807	E	55.72	0.384807	-1.000000
254	242	L	2	-	0	0	B	0.89	0.004495	B	0.89	0.004495	B	0.00	0.000000	B	0.00	0.000000	-1.000000
255	243	I	2	-	0	0	E	51.03	0.268650	E	51.03	0.268650	E	45.97	0.242011	E	45.97	0.242011	-1.000000
256	244	E	2	-	0	0	E	92.87	0.496206	E	92.87	0.496206	E	96.64	0.516350	E	96.64	0.516350	-1.000000
257	245	K	2	-	0	0	E	193.92	0.934599	E	193.92	0.934599	E	218.94	1.000000	E	204.79	0.986987	-1.000000
258	246	E	2	-	0	0	E	84.56	0.451806	E	84.56	0.451806	E	89.06	0.475850	E	89.06	0.475850	-1.000000
259	247	T	2	-	0	0	B	0.19	0.001283	B	0.19	0.001283	B	0.00	0.000000	B	0.00	0.000000	-1.000000
260	248	V	2	-	0	0	B	29.32	0.180720	B	29.32	0.180720	E	17.86	0.110084	E	17.86	0.110084	-1.000000
261	249	P	2	-	0	0	E	73.75	0.509323	E	39.75	0.274517	E	70.09	0.484047	E	24.31	0.167887	-1.000000
262	250	Y	2	-	0	0	E	70.73	0.296811	B	18.80	0.078892	E	72.14	0.302728	B	6.09	0.025556	-1.000000
263	251	F	2	-	0	0	B	0.81	0.003628	B	0.81	0.003628	B	0.00	0.000000	B	0.00	0.000000	-1.000000
264	252	R	2	-	0	0	E	126.42	0.507181	E	57.45	0.230482	E	139.07	0.557931	E	38.43	0.154176	-1.000000
265	253	D	2	-	0	0	E	62.74	0.403810	B	13.97	0.089914	E	62.68	0.403424	B	1.62	0.010427	-1.000000
266	254	V	2	-	0	0	B	0.00	0.000000	B	0.00	0.000000	B	0.00	0.000000	B	0.00	0.000000	-1.000000
267	255	Y	2	-	0	0	B	34.71	0.145657	B	34.71	0.145657	E	31.95	0.134075	E	31.95	0.134075	-1.000000
268	256	D	2	-	0	0	E	76.64	0.493274	B	30.35	0.195340	E	72.76	0.468301	E	7.83	0.050396	-1.000000
269	257	H	2	-	0	0	E	52.83	0.266133	E	42.54	0.214297	E	51.77	0.260793	B	8.75	0.044078	-1.000000
270	258	T	2	-	0	0	B	0.57	0.003850	B	0.57	0.003850	B	0.00	0.000000	B	0.00	0.000000	-1.000000
271	259	I	2	-	0	0	E	54.67	0.287813	B	32.19	0.169466	E	54.23	0.285496	E	26.81	0.141142	-1.000000
272	260	Q	2	-	0	0	E	102.92	0.544061	B	26.34	0.139240	E	111.21	0.587884	E	10.44	0.055188	-1.000000
273	261	I	2	-	0	0	B	0.13	0.000684	B	0.13	0.000684	B	0.00	0.000000	B	0.00	0.000000	-1.000000
274	262	A	2	-	0	0	B	0.98	0.008419	B	0.98	0.008419	B	0.00	0.000000	B	0.00	0.000000	-1.000000
275	263	D	2	-	0	0	E	86.15	0.554483	B	25.34	0.163095	E	83.85	0.539679	E	18.09	0.116432	-1.000000
276	264	T	2	-	0	0	E	39.95	0.269823	E	38.43	0.259557	E	33.50	0.226260	E	29.34	0.198163	-1.000000
277	265	V	2	-	0	0	B	0.93	0.005732	B	0.93	0.005732	B	0.00	0.000000	B	0.00	0.000000	-1.000000
278	266	E	2	-	0	0	E	58.91	0.314757	E	51.69	0.276181	E	54.30	0.290126	E	40.16	0.214576	-1.000000
279	267	T	2	-	0	0	E	65.29	0.440970	B	24.99	0.168783	E	68.53	0.462853	E	16.18	0.109280	-1.000000
280	268	F	2	-	0	0	B	10.75	0.048144	B	10.75	0.048144	B	5.63	0.025214	B	5.59	0.025035	-1.000000
281	269	R	2	-	0	0	E	67.23	0.269718	B	44.02	0.176603	E	52.68	0.211346	E	24.73	0.099214	-1.000000
282	270	D	2	-	0	0	E	107.41	0.691318	E	42.98	0.276630	E	120.38	0.774796	E	36.88	0.237369	-1.000000
283	271	I	2	-	0	0	E	79.13	0.416583	B	7.59	0.039958	E	75.77	0.398894	B	0.61	0.003211	-1.000000
284	272	V	2	-	0	0	B	2.30	0.014177	B	2.30	0.014177	B	0.00	0.000000	B	0.00	0.000000	-1.000000
285	273	S	2	-	0	0	E	68.25	0.543046	E	68.25	0.543046	E	56.89	0.452658	E	55.28	0.439847	-1.000000
286	274	G	2	-	0	0	E	31.99	0.381242	E	20.97	0.249911	E	31.57	0.376236	E	12.45	0.148373	-1.000000
287	275	L	2	-	0	0	B	8.50	0.042931	B	0.74	0.003738	B	2.93	0.014799	B	0.00	0.000000	-1.000000
288	276	L	2	-	0	0	E	82.23	0.415324	B	17.93	0.090560	E	60.73	0.306733	B	1.74	0.008788	-1.000000
289	277	D	2	-	0	0	E	96.02	0.618009	E	42.51	0.273605	E	102.62	0.660488	E	25.27	0.162644	-1.000000
290	278	V	2	-	0	0	E	57.86	0.356632	B	3.47	0.021388	E	54.98	0.338881	B	0.00	0.000000	-1.000000
291	279	Y	2	-	0	0	B	33.19	0.139278	B	1.09	0.004574	E	24.84	0.104238	B	0.00	0.000000	-1.000000
292	280	L	2	-	0	0	E	117.16	0.591747	B	16.24	0.082024	E	117.60	0.593969	B	3.68	0.018587	-1.000000
293	281	S	2	-	0	0	E	73.24	0.582750	B	2.45	0.019494	E	76.50	0.608689	B	0.00	0.000000	-1.000000
294	282	S	2	-	0	0	B	15.23	0.121181	B	13.38	0.106461	E	8.47	0.067393	B	2.54	0.020210	-1.000000
295	283	V	2	-	0	0	E	58.35	0.359652	B	2.61	0.016087	E	53.68	0.330868	B	0.13	0.000801	-1.000000
296	284	S	2	-	0	0	E	63.10	0.502069	B	23.25	0.184994	E	61.45	0.488940	E	11.93	0.094924	-1.000000
297	285	N	2	-	0	0	E	80.05	0.474033	B	32.56	0.192811	E	79.47	0.470599	B	6.79	0.040208	-1.000000
298	286	K	2	-	0	0	E	102.51	0.494048	E	74.27	0.357945	E	95.72	0.461323	E	42.62	0.205407	-1.000000
299	287	T	2	-	0	0	E	78.78	0.532082	B	19.58	0.132244	E	79.62	0.537755	E	9.81	0.066257	-1.000000
300	288	N	2	-	0	0	E	81.88	0.484870	B	6.48	0.038373	E	87.52	0.518268	B	1.06	0.006277	-1.000000
301	289	E	2	-	0	0	E	100.22	0.535478	E	98.18	0.524578	E	102.28	0.546484	E	84.27	0.450256	-1.000000
302	290	V	2	-	0	0	E	105.33	0.649223	B	5.80	0.035750	E	110.42	0.680597	B	0.00	0.000000	-1.000000
303	291	M	2	-	0	0	E	108.82	0.516837	B	5.22	0.024792	E	111.58	0.529945	B	0.88	0.004180	-1.000000
304	292	K	2	-	0	0	E	53.07	0.255771	B	32.85	0.158321	E	35.44	0.170803	E	18.68	0.090028	-1.000000
305	293	V	2	-	0	0	E	98.48	0.607002	E	51.95	0.320205	E	99.14	0.611070	E	23.45	0.144539	-1.000000
306	294	L	H	-	0	1	E	112.09	0.566140	B	13.65	0.068943	E	116.10	0.586393	B	4.10	0.020708	29.939000
307	295	T	H	-	0	1	E	61.35	0.414359	B	0.49	0.003309	E	55.39	0.374105	B	0.00	0.000000	29.939000
308	296	I	H	-	1	0	E	47.76	0.251435	E	47.76	0.251435	E	29.39	0.154725	E	29.39	0.154725	29.939000
309	297	I	H	-	0	2	E	90.13	0.474493	B	24.58	0.129402	E	95.15	0.500921	E	20.31	0.106923	29.939000
310	298	A	H	-	0	0	E	31.24	0.268385	B	3.78	0.032474	E	25.48	0.218900	B	0.00	0.000000	29.939000
311	299	T	H	-	0	1	E	38.98	0.263272	B	2.75	0.018574	E	34.83	0.235242	B	0.08	0.000540	29.939000
312	300	I	H	-	1	0	B	26.99	0.142090	B	26.99	0.142090	E	17.53	0.092287	E	17.53	0.092287	29.939000
313	301	F	H	-	0	3	E	113.45	0.508084	B	34.52	0.154597	E	118.33	0.529939	E	29.52	0.132205	29.939000
314	302	M	H	-	0	2	E	137.53	0.653194	B	24.43	0.116029	E	152.38	0.723724	E	11.41	0.054191	29.939000
315	303	P	H	-	0	1	E	37.96	0.262155	B	5.99	0.041367	E	34.91	0.241091	B	0.77	0.005318	29.939000
316	304	L	H	-	1	1	B	29.37	0.148341	B	10.26	0.051821	E	19.83	0.100157	B	5.21	0.026314	29.939000
317	305	T	H	-	0	1	E	97.50	0.658517	B	25.71	0.173646	E	105.50	0.712549	E	11.84	0.079968	29.939000
318	306	F	H	-	0	3	E	128.37	0.574903	B	22.47	0.100631	E	142.49	0.638139	E	17.57	0.078687	29.939000
319	307	I	H	-	0	0	B	30.72	0.161727	B	30.72	0.161727	E	20.26	0.106660	E	20.05	0.105554	29.939000
320	308	A	H	-	0	2	E	57.38	0.492955	B	4.72	0.040550	E	56.95	0.489261	B	0.50	0.004296	29.939000
321	309	G	H	-	0	1	E	46.59	0.555238	E	24.82	0.295793	E	49.17	0.585985	E	15.07	0.179597	29.939000
322	310	I	H	-	0	1	E	86.01	0.452803	B	27.24	0.143406	E	86.95	0.457752	E	13.57	0.071440	29.939000
323	311	Y	1	-	0	0	E	140.08	0.587830	E	91.90	0.385648	E	152.18	0.638607	E	83.59	0.350776	-1.000000
324	312	G	1	-	0	0	E	113.71	1.000000	E	53.83	0.641521	E	138.51	1.000000	E	44.57	0.531164	-1.000000
325	313	M	U	R	0	0	-	-1.00	-1.000000	-	-1.00	-1.000000	-	-1.00	-1.000000	-	-1.00	-1.000000	-1.000000
326	314	N	U	R	0	0	-	-1.00	-1.000000	-	-1.00	-1.000000	-	-1.00	-1.000000	-	-1.00	-1.000000	-1.000000
327	315	F	U	R	0	0	-	-1.00	-1.000000	-	-1.00	-1.000000	-	-1.00	-1.000000	-	-1.00	-1.000000	-1.000000
328	316	E	U	R	0	0	-	-1.00	-1.000000	-	-1.00	-1.000000	-	-1.00	-1.000000	-	-1.00	-1.000000	-1.000000
329	317	Y	U	R	0	0	-	-1.00	-1.000000	-	-1.00	-1.000000	-	-1.00	-1.000000	-	-1.00	-1.000000	-1.000000
330	318	M	U	R	0	0	-	-1.00	-1.000000	-	-1.00	-1.000000	-	-1.00	-1.000000	-	-1.00	-1.000000	-1.000000
331	319	P	U	R	0	0	-	-1.00	-1.000000	-	-1.00	-1.000000	-	-1.00	-1.000000	-	-1.00	-1.000000	-1.000000
332	320	E	U	R	0	0	-	-1.00	-1.000000	-	-1.00	-1.000000	-	-1.00	-1.000000	-	-1.00	-1.000000	-1.000000
333	321	L	U	R	0	0	-	-1.00	-1.000000	-	-1.00	-1.000000	-	-1.00	-1.000000	-	-1.00	-1.000000	-1.000000
334	322	R	U	R	0	0	-	-1.00	-1.000000	-	-1.00	-1.000000	-	-1.00	-1.000000	-	-1.00	-1.000000	-1.000000
335	323	W	U	R	0	0	-	-1.00	-1.000000	-	-1.00	-1.000000	-	-1.00	-1.000000	-	-1.00	-1.000000	-1.000000
336	324	K	U	R	0	0	-	-1.00	-1.000000	-	-1.00	-1.000000	-	-1.00	-1.000000	-	-1.00	-1.000000	-1.000000
337	325	W	U	R	0	0	-	-1.00	-1.000000	-	-1.00	-1.000000	-	-1.00	-1.000000	-	-1.00	-1.000000	-1.000000
338	326	G	U	R	0	0	-	-1.00	-1.000000	-	-1.00	-1.000000	-	-1.00	-1.000000	-	-1.00	-1.000000	-1.000000
339	327	Y	1	-	0	0	E	190.69	0.800210	E	164.56	0.690558	E	216.08	0.906756	E	163.31	0.685313	-1.000000
340	328	P	1	-	0	0	E	94.36	0.651657	E	94.36	0.651657	E	104.83	0.723964	E	104.83	0.723964	-1.000000
341	329	V	1	-	0	0	E	110.43	0.680658	E	110.43	0.680658	E	124.83	0.769416	E	124.83	0.769416	-1.000000
342	330	V	1	-	0	0	E	38.52	0.237426	E	38.52	0.237426	E	18.11	0.111625	E	14.96	0.092209	-1.000000
343	331	L	H	-	0	0	E	87.76	0.443255	E	71.44	0.360826	E	90.42	0.456690	E	67.86	0.342745	125.175000
344	332	A	H	-	0	0	E	56.56	0.485911	E	56.56	0.485911	E	57.29	0.492182	E	57.29	0.492182	125.175000
345	333	V	H	-	0	0	E	74.72	0.460552	E	74.72	0.460552	E	73.10	0.450567	E	73.10	0.450567	125.175000
346	334	M	H	-	1	0	B	35.15	0.166944	B	8.76	0.041605	E	27.48	0.130515	B	2.64	0.012539	125.175000
347	335	G	H	-	0	0	E	33.87	0.403647	E	33.87	0.403647	E	33.79	0.402693	E	33.79	0.402693	125.175000
348	336	V	H	-	0	0	E	94.74	0.583950	E	94.74	0.583950	E	101.73	0.627034	E	101.73	0.627034	125.175000
349	337	I	H	-	0	0	E	44.94	0.236589	E	44.94	0.236589	E	40.42	0.212793	E	40.42	0.212793	125.175000
350	338	A	H	-	0	0	B	18.05	0.155069	B	18.05	0.155069	E	13.37	0.114863	E	13.37	0.114863	125.175000
351	339	V	H	-	0	0	E	94.62	0.583210	E	94.62	0.583210	E	100.91	0.621980	E	100.91	0.621980	125.175000
352	340	I	H	-	0	0	E	105.18	0.553725	E	105.18	0.553725	E	108.47	0.571045	E	108.47	0.571045	125.175000
353	341	M	H	-	1	0	E	42.94	0.203942	B	36.11	0.171503	E	37.27	0.177013	E	23.83	0.113180	125.175000
354	342	V	H	-	0	0	E	73.67	0.454080	E	73.67	0.454080	E	59.31	0.365570	E	59.31	0.365570	125.175000
355	343	V	H	-	0	0	E	105.05	0.647498	E	105.05	0.647498	E	110.96	0.683925	E	110.96	0.683925	125.175000
356	344	Y	H	-	0	0	E	128.12	0.537642	E	111.01	0.465841	E	126.59	0.531221	E	93.95	0.394251	125.175000
357	345	F	H	-	1	0	B	17.84	0.079896	B	9.61	0.043038	B	4.79	0.021452	B	0.15	0.000672	125.175000
358	346	K	H	-	0	0	E	133.20	0.641959	E	133.20	0.641959	E	141.83	0.683551	E	141.83	0.683551	125.175000
359	347	K	2	-	0	0	E	163.21	0.786592	E	163.21	0.786592	E	181.65	0.875464	E	181.65	0.875464	-1.000000
360	348	K	2	-	0	0	E	124.78	0.601378	E	93.31	0.449708	E	127.40	0.614005	E	59.96	0.288978	-1.000000
361	349	K	2	-	0	0	E	124.56	0.600318	E	124.56	0.600318	E	119.51	0.575980	E	119.51	0.575980	-1.000000
362	350	W	U	R	0	0	-	-1.00	-1.000000	-	-1.00	-1.000000	-	-1.00	-1.000000	-	-1.00	-1.000000	-1.000000
363	351	L	U	R	0	0	-	-1.00	-1.000000	-	-1.00	-1.000000	-	-1.00	-1.000000	-	-1.00	-1.000000	-1.000000
