# Supplementary material for: Lipid exposure prediction enhances the inference of rotational angles of transmembrane helices
Source: BMC Bioinformatics. 2013 Oct 11;14:304. doi: 10.1186/1471-2105-14-304 (PMC3854514; doi:10.1186/1471-2105-14-304)
Supplement: Additional file 7: Dataset S3 — The representative 110 multi-spanning protein chains used in this work. [file 1471-2105-14-304-S7.zip › S_Dataset_3_experiment/TMexpoDataset/2jloA.profile]

SeqIndex	PDBIndex	AA	Topo	MissingData	IntraChainCTNum	InterChainCTNum	Class14_Chain	ASA14_Chain	RSA14_Chain	Class14_Complete	ASA14_Complete	RSA14_Complete	Class20_Chain	ASA20_Chain	RSA20_Chain	Class20_Complete	ASA20_Complete	RSA20_Complete	RotationalAngleChain360MGC
1	1	M	U	R	0	0	-	-1.00	-1.000000	-	-1.00	-1.000000	-	-1.00	-1.000000	-	-1.00	-1.000000	-1.000000
2	2	N	U	R	0	0	-	-1.00	-1.000000	-	-1.00	-1.000000	-	-1.00	-1.000000	-	-1.00	-1.000000	-1.000000
3	3	S	U	R	0	0	-	-1.00	-1.000000	-	-1.00	-1.000000	-	-1.00	-1.000000	-	-1.00	-1.000000	-1.000000
4	4	T	U	R	0	0	-	-1.00	-1.000000	-	-1.00	-1.000000	-	-1.00	-1.000000	-	-1.00	-1.000000	-1.000000
5	5	P	U	R	0	0	-	-1.00	-1.000000	-	-1.00	-1.000000	-	-1.00	-1.000000	-	-1.00	-1.000000	-1.000000
6	6	I	U	R	0	0	-	-1.00	-1.000000	-	-1.00	-1.000000	-	-1.00	-1.000000	-	-1.00	-1.000000	-1.000000
7	7	E	U	R	0	0	-	-1.00	-1.000000	-	-1.00	-1.000000	-	-1.00	-1.000000	-	-1.00	-1.000000	-1.000000
8	8	E	U	R	0	0	-	-1.00	-1.000000	-	-1.00	-1.000000	-	-1.00	-1.000000	-	-1.00	-1.000000	-1.000000
9	9	A	U	R	0	0	-	-1.00	-1.000000	-	-1.00	-1.000000	-	-1.00	-1.000000	-	-1.00	-1.000000	-1.000000
10	10	R	2	-	0	0	E	179.66	0.720773	E	179.66	0.720773	E	184.07	0.738466	E	184.07	0.738466	-1.000000
11	11	S	2	-	0	0	E	43.08	0.342775	E	43.08	0.342775	E	39.88	0.317314	E	39.88	0.317314	-1.000000
12	12	L	2	-	0	0	B	19.79	0.099955	B	19.79	0.099955	B	7.72	0.038992	B	7.72	0.038992	-1.000000
13	13	L	2	-	0	0	E	54.59	0.275721	E	54.59	0.275721	E	45.47	0.229658	E	45.47	0.229658	-1.000000
14	14	N	2	-	0	0	B	6.86	0.040623	B	6.86	0.040623	B	1.90	0.011251	B	1.90	0.011251	-1.000000
15	15	P	2	-	0	0	E	120.81	0.834323	E	120.81	0.834323	E	136.42	0.942127	E	136.42	0.942127	-1.000000
16	16	S	2	-	0	0	B	22.03	0.175286	B	22.03	0.175286	E	16.95	0.134866	E	16.95	0.134866	-1.000000
17	17	N	2	-	0	0	B	1.35	0.007994	B	1.35	0.007994	B	0.00	0.000000	B	0.00	0.000000	-1.000000
18	18	A	2	-	0	0	B	21.59	0.185481	B	21.59	0.185481	E	6.36	0.054639	E	6.36	0.054639	-1.000000
19	19	P	2	-	0	0	B	9.79	0.067610	B	9.79	0.067610	B	0.94	0.006492	B	0.94	0.006492	-1.000000
20	20	T	2	-	0	0	B	16.44	0.111036	B	16.44	0.111036	E	12.74	0.086046	E	12.74	0.086046	-1.000000
21	21	R	2	-	0	0	E	64.99	0.260732	E	64.99	0.260732	E	43.69	0.175279	E	43.69	0.175279	-1.000000
22	22	Y	2	-	0	0	B	28.76	0.120688	B	28.76	0.120688	E	18.38	0.077130	E	18.38	0.077130	-1.000000
23	23	A	2	-	0	0	E	90.96	0.781443	E	90.96	0.781443	E	99.71	0.856615	E	99.71	0.856615	-1.000000
24	24	E	2	-	0	0	E	97.85	0.522815	E	97.85	0.522815	E	101.54	0.542530	E	101.54	0.542530	-1.000000
25	25	R	2	-	0	0	B	15.79	0.063348	B	15.79	0.063348	B	10.77	0.043208	B	10.77	0.043208	-1.000000
26	26	S	2	-	0	0	E	34.85	0.277292	E	34.85	0.277292	E	28.19	0.224300	E	28.19	0.224300	-1.000000
27	27	V	2	-	0	0	B	0.05	0.000308	B	0.05	0.000308	B	0.00	0.000000	B	0.00	0.000000	-1.000000
28	28	G	2	-	0	0	B	10.53	0.125492	B	10.53	0.125492	E	5.68	0.067692	E	5.68	0.067692	-1.000000
29	29	P	2	-	0	0	E	48.09	0.332113	E	48.09	0.332113	E	39.86	0.275276	E	39.86	0.275276	-1.000000
30	30	F	2	-	0	0	E	150.11	0.672265	E	150.11	0.672265	E	164.54	0.736889	E	164.54	0.736889	-1.000000
31	31	S	H	-	1	0	B	6.00	0.047740	B	6.00	0.047740	B	0.48	0.003819	B	0.48	0.003819	267.145000
32	32	L	H	-	1	0	B	0.03	0.000152	B	0.03	0.000152	B	0.00	0.000000	B	0.00	0.000000	267.145000
33	33	A	H	-	2	0	B	18.08	0.155326	B	18.08	0.155326	E	11.86	0.101890	E	11.86	0.101890	267.145000
34	34	A	H	-	3	0	B	10.03	0.086168	B	10.03	0.086168	B	4.48	0.038488	B	4.48	0.038488	267.145000
35	35	I	H	-	1	0	B	0.06	0.000316	B	0.06	0.000316	B	0.00	0.000000	B	0.00	0.000000	267.145000
36	36	W	H	-	3	0	B	0.24	0.000904	B	0.24	0.000904	B	0.00	0.000000	B	0.00	0.000000	267.145000
37	37	F	H	-	3	0	B	17.88	0.080075	B	17.88	0.080075	E	11.49	0.051458	E	11.49	0.051458	267.145000
38	38	A	H	-	3	0	B	0.00	0.000000	B	0.00	0.000000	B	0.00	0.000000	B	0.00	0.000000	267.145000
39	39	M	H	-	2	0	B	0.00	0.000000	B	0.00	0.000000	B	0.00	0.000000	B	0.00	0.000000	267.145000
40	40	A	H	-	2	0	B	0.18	0.001546	B	0.18	0.001546	B	0.00	0.000000	B	0.00	0.000000	267.145000
41	41	I	H	-	4	0	B	0.00	0.000000	B	0.00	0.000000	B	0.00	0.000000	B	0.00	0.000000	267.145000
42	42	Q	H	-	2	0	B	17.21	0.090976	B	17.21	0.090976	B	8.12	0.042924	B	8.12	0.042924	267.145000
43	43	V	H	-	1	0	B	22.60	0.139300	B	22.60	0.139300	B	3.39	0.020895	B	3.39	0.020895	267.145000
44	44	A	H	-	0	0	E	44.22	0.379897	E	44.22	0.379897	E	22.83	0.196134	E	22.83	0.196134	267.145000
45	45	I	H	-	3	0	B	10.78	0.056752	B	10.78	0.056752	B	3.34	0.017584	B	3.34	0.017584	267.145000
46	46	F	1	-	0	0	B	3.33	0.014913	B	3.33	0.014913	B	0.00	0.000000	B	0.00	0.000000	-1.000000
47	47	I	1	-	0	0	B	25.71	0.135351	B	25.71	0.135351	B	8.91	0.046907	B	8.91	0.046907	-1.000000
48	48	A	1	-	0	0	B	7.06	0.060653	B	7.06	0.060653	B	0.99	0.008505	B	0.99	0.008505	-1.000000
49	49	A	1	-	0	0	B	0.00	0.000000	B	0.00	0.000000	B	0.00	0.000000	B	0.00	0.000000	-1.000000
50	50	G	1	-	0	0	B	0.00	0.000000	B	0.00	0.000000	B	0.00	0.000000	B	0.00	0.000000	-1.000000
51	51	Q	1	-	0	0	E	68.69	0.363113	E	68.69	0.363113	E	56.89	0.300735	E	56.89	0.300735	-1.000000
52	52	M	1	-	0	0	B	4.47	0.021230	B	4.47	0.021230	B	0.35	0.001662	B	0.35	0.001662	-1.000000
53	53	T	1	-	0	0	B	10.18	0.068756	B	10.18	0.068756	B	5.11	0.034513	B	5.11	0.034513	-1.000000
54	54	S	1	-	0	0	E	52.01	0.413829	E	52.01	0.413829	E	44.31	0.352562	E	44.31	0.352562	-1.000000
55	55	S	1	-	0	0	B	20.33	0.161760	B	20.33	0.161760	E	14.53	0.115611	E	14.53	0.115611	-1.000000
56	56	F	1	-	0	0	B	19.12	0.085629	B	19.12	0.085629	E	11.74	0.052577	E	11.74	0.052577	-1.000000
57	57	Q	1	-	0	0	E	61.19	0.323466	E	61.19	0.323466	E	63.82	0.337369	E	63.82	0.337369	-1.000000
58	58	V	1	-	0	0	B	0.00	0.000000	B	0.00	0.000000	B	0.00	0.000000	B	0.00	0.000000	-1.000000
59	59	W	1	-	0	0	E	110.07	0.414701	E	110.07	0.414701	E	113.33	0.426984	E	113.33	0.426984	-1.000000
60	60	Q	1	-	0	0	E	48.33	0.255484	E	48.33	0.255484	E	46.80	0.247397	E	46.80	0.247397	-1.000000
61	61	V	1	-	0	0	B	0.00	0.000000	B	0.00	0.000000	B	0.00	0.000000	B	0.00	0.000000	-1.000000
62	62	I	1	-	0	0	B	22.33	0.117557	B	22.33	0.117557	E	15.12	0.079600	E	15.12	0.079600	-1.000000
63	63	V	H	-	0	0	E	75.03	0.462463	E	75.03	0.462463	E	76.05	0.468750	E	76.05	0.468750	27.378000
64	64	A	H	-	1	0	B	0.00	0.000000	B	0.00	0.000000	B	0.00	0.000000	B	0.00	0.000000	27.378000
65	65	I	H	-	2	0	B	0.77	0.004054	B	0.77	0.004054	B	0.00	0.000000	B	0.00	0.000000	27.378000
66	66	A	H	-	1	0	E	25.80	0.221649	E	25.80	0.221649	E	19.81	0.170189	E	19.81	0.170189	27.378000
67	67	A	H	-	1	0	E	28.00	0.240550	E	28.00	0.240550	E	23.79	0.204381	E	23.79	0.204381	27.378000
68	68	G	H	-	2	0	B	0.00	0.000000	B	0.00	0.000000	B	0.00	0.000000	B	0.00	0.000000	27.378000
69	69	C	H	-	3	0	B	1.06	0.007492	B	1.06	0.007492	B	0.00	0.000000	B	0.00	0.000000	27.378000
70	70	T	H	-	0	0	E	47.99	0.324125	E	47.99	0.324125	E	45.47	0.307105	E	45.47	0.307105	27.378000
71	71	I	H	-	1	0	E	56.96	0.299868	E	56.96	0.299868	E	40.69	0.214214	E	40.69	0.214214	27.378000
72	72	A	H	-	0	0	B	0.76	0.006529	B	0.76	0.006529	B	0.00	0.000000	B	0.00	0.000000	27.378000
73	73	V	H	-	1	0	B	11.81	0.072793	B	11.81	0.072793	B	6.25	0.038523	B	6.25	0.038523	27.378000
74	74	I	H	-	0	0	E	108.11	0.569150	E	108.11	0.569150	E	110.36	0.580995	E	110.36	0.580995	27.378000
75	75	L	H	-	0	0	B	13.91	0.070256	B	13.91	0.070256	B	2.40	0.012122	B	2.40	0.012122	27.378000
76	76	L	H	-	2	0	B	0.00	0.000000	B	0.00	0.000000	B	0.00	0.000000	B	0.00	0.000000	27.378000
77	77	F	2	-	0	0	E	50.47	0.226029	E	50.47	0.226029	E	42.35	0.189664	E	42.35	0.189664	-1.000000
78	78	F	2	-	0	0	E	78.64	0.352188	E	78.64	0.352188	E	74.74	0.334722	E	74.74	0.334722	-1.000000
79	79	T	2	-	0	0	B	3.21	0.021680	B	3.21	0.021680	B	0.00	0.000000	B	0.00	0.000000	-1.000000
80	80	Q	2	-	0	0	B	0.16	0.000846	B	0.16	0.000846	B	0.00	0.000000	B	0.00	0.000000	-1.000000
81	81	S	2	-	0	0	B	3.39	0.026973	B	3.39	0.026973	B	0.00	0.000000	B	0.00	0.000000	-1.000000
82	82	A	2	-	0	0	B	2.25	0.019330	B	2.25	0.019330	B	0.00	0.000000	B	0.00	0.000000	-1.000000
83	83	A	2	-	0	0	B	0.02	0.000172	B	0.02	0.000172	B	0.00	0.000000	B	0.00	0.000000	-1.000000
84	84	I	2	-	0	0	B	2.19	0.011529	B	2.19	0.011529	B	0.00	0.000000	B	0.00	0.000000	-1.000000
85	85	R	2	-	0	0	B	30.23	0.121279	B	30.23	0.121279	E	17.85	0.071612	E	17.85	0.071612	-1.000000
86	86	W	2	-	0	0	B	28.77	0.108394	B	28.77	0.108394	E	17.93	0.067553	E	17.93	0.067553	-1.000000
87	87	G	2	-	0	0	B	0.00	0.000000	B	0.00	0.000000	B	0.00	0.000000	B	0.00	0.000000	-1.000000
88	88	I	2	-	0	0	B	0.39	0.002053	B	0.39	0.002053	B	0.00	0.000000	B	0.00	0.000000	-1.000000
89	89	N	2	-	0	0	B	1.67	0.009889	B	1.67	0.009889	B	0.00	0.000000	B	0.00	0.000000	-1.000000
90	90	F	2	-	0	0	B	0.61	0.002732	B	0.61	0.002732	B	0.00	0.000000	B	0.00	0.000000	-1.000000
91	91	T	2	-	0	0	B	0.38	0.002567	B	0.38	0.002567	B	0.00	0.000000	B	0.00	0.000000	-1.000000
92	92	V	2	-	0	0	B	0.01	0.000062	B	0.01	0.000062	B	0.00	0.000000	B	0.00	0.000000	-1.000000
93	93	A	2	-	0	0	B	0.00	0.000000	B	0.00	0.000000	B	0.00	0.000000	B	0.00	0.000000	-1.000000
94	94	A	2	-	0	0	B	0.10	0.000859	B	0.10	0.000859	B	0.00	0.000000	B	0.00	0.000000	-1.000000
95	95	R	2	-	0	0	B	8.81	0.035345	B	8.81	0.035345	B	0.82	0.003290	B	0.82	0.003290	-1.000000
96	96	M	2	-	0	0	B	1.13	0.005367	B	1.13	0.005367	B	0.00	0.000000	B	0.00	0.000000	-1.000000
97	97	P	2	-	0	0	B	0.38	0.002624	B	0.38	0.002624	B	0.00	0.000000	B	0.00	0.000000	-1.000000
98	98	F	2	-	0	0	B	0.27	0.001209	B	0.27	0.001209	B	0.00	0.000000	B	0.00	0.000000	-1.000000
99	99	G	2	-	0	0	B	0.00	0.000000	B	0.00	0.000000	B	0.00	0.000000	B	0.00	0.000000	-1.000000
100	100	I	2	-	0	0	B	11.10	0.058436	B	11.10	0.058436	B	2.24	0.011793	B	2.24	0.011793	-1.000000
101	101	R	2	-	0	0	E	129.06	0.517773	E	129.06	0.517773	E	117.38	0.470914	E	117.38	0.470914	-1.000000
102	102	G	2	-	0	0	B	2.65	0.031581	B	2.65	0.031581	B	1.20	0.014301	B	1.20	0.014301	-1.000000
103	103	S	2	-	0	0	B	0.59	0.004694	B	0.59	0.004694	B	0.00	0.000000	B	0.00	0.000000	-1.000000
104	104	L	2	-	0	0	E	69.03	0.348654	E	69.03	0.348654	E	57.83	0.292085	E	57.83	0.292085	-1.000000
105	105	I	2	-	0	0	E	93.08	0.490024	E	93.08	0.490024	E	87.17	0.458910	E	87.17	0.458910	-1.000000
106	106	P	2	-	0	0	B	1.77	0.012224	B	1.77	0.012224	B	0.00	0.000000	B	0.00	0.000000	-1.000000
107	107	I	2	-	0	0	B	2.49	0.013109	B	2.49	0.013109	B	0.00	0.000000	B	0.00	0.000000	-1.000000
108	108	T	2	-	0	0	E	73.32	0.495205	E	73.32	0.495205	E	72.87	0.492165	E	72.87	0.492165	-1.000000
109	109	L	H	-	0	0	E	74.36	0.375575	E	74.36	0.375575	E	63.78	0.322137	E	63.78	0.322137	265.157000
110	110	K	H	-	1	0	B	2.52	0.012145	B	2.52	0.012145	B	0.00	0.000000	B	0.00	0.000000	265.157000
111	111	A	H	-	0	0	B	19.04	0.163574	B	19.04	0.163574	E	10.05	0.086340	E	10.05	0.086340	265.157000
112	112	L	H	-	0	0	E	86.87	0.438760	E	86.87	0.438760	E	81.11	0.409667	E	81.11	0.409667	265.157000
113	113	L	H	-	0	0	E	39.71	0.200566	E	39.71	0.200566	E	24.25	0.122481	E	24.25	0.122481	265.157000
114	114	S	H	-	1	0	B	0.25	0.001989	B	0.25	0.001989	B	0.00	0.000000	B	0.00	0.000000	265.157000
115	115	L	H	-	3	0	B	22.06	0.111420	B	22.06	0.111420	B	8.64	0.043639	B	8.64	0.043639	265.157000
116	116	F	H	-	1	0	B	35.67	0.159747	B	35.67	0.159747	E	23.23	0.104035	E	23.23	0.104035	265.157000
117	117	W	H	-	1	0	E	57.15	0.215319	E	57.15	0.215319	E	22.44	0.084545	E	22.44	0.084545	265.157000
118	118	F	H	-	1	0	B	0.00	0.000000	B	0.00	0.000000	B	0.00	0.000000	B	0.00	0.000000	265.157000
119	119	G	H	-	1	0	B	0.00	0.000000	B	0.00	0.000000	B	0.00	0.000000	B	0.00	0.000000	265.157000
120	120	F	H	-	1	0	B	19.34	0.086614	B	19.34	0.086614	B	4.92	0.022034	B	4.92	0.022034	265.157000
121	121	Q	H	-	2	0	B	6.97	0.036845	B	6.97	0.036845	B	1.09	0.005762	B	1.09	0.005762	265.157000
122	122	T	H	-	2	0	B	0.00	0.000000	B	0.00	0.000000	B	0.00	0.000000	B	0.00	0.000000	265.157000
123	123	W	H	-	1	0	B	48.73	0.183596	B	48.73	0.183596	E	47.95	0.180657	E	47.95	0.180657	265.157000
124	124	L	H	-	1	0	B	18.46	0.093237	B	18.46	0.093237	B	8.70	0.043942	B	8.70	0.043942	265.157000
125	125	G	H	-	0	0	B	0.00	0.000000	B	0.00	0.000000	B	0.00	0.000000	B	0.00	0.000000	265.157000
126	126	A	H	-	2	0	B	0.00	0.000000	B	0.00	0.000000	B	0.00	0.000000	B	0.00	0.000000	265.157000
127	127	L	H	-	0	0	E	63.85	0.322491	E	63.85	0.322491	E	58.35	0.294712	E	58.35	0.294712	265.157000
128	128	A	H	-	1	0	B	0.20	0.001718	B	0.20	0.001718	B	0.00	0.000000	B	0.00	0.000000	265.157000
129	129	L	H	-	1	0	B	24.28	0.122632	B	24.28	0.122632	E	19.68	0.099399	E	19.68	0.099399	265.157000
130	130	D	H	-	1	0	B	9.76	0.062818	B	9.76	0.062818	B	2.69	0.017314	B	2.69	0.017314	265.157000
131	131	E	1	-	0	0	E	50.55	0.270090	E	50.55	0.270090	E	43.89	0.234505	E	43.89	0.234505	-1.000000
132	132	I	1	-	0	0	B	29.02	0.152777	B	29.02	0.152777	E	23.03	0.121242	E	23.03	0.121242	-1.000000
133	133	T	1	-	0	0	E	32.42	0.218965	E	32.42	0.218965	E	26.55	0.179319	E	26.55	0.179319	-1.000000
134	134	R	1	-	0	0	E	108.32	0.434566	E	108.32	0.434566	E	117.87	0.472880	E	117.87	0.472880	-1.000000
135	135	L	1	-	0	0	B	26.73	0.135007	B	26.73	0.135007	E	16.93	0.085509	E	16.93	0.085509	-1.000000
136	136	L	1	-	0	0	E	122.68	0.619627	E	122.68	0.619627	E	138.73	0.700692	E	138.73	0.700692	-1.000000
137	137	T	1	-	0	0	E	103.52	0.699176	E	103.52	0.699176	E	117.82	0.795758	E	117.82	0.795758	-1.000000
138	138	G	1	-	0	0	E	49.34	0.588011	E	49.34	0.588011	E	54.67	0.651531	E	54.67	0.651531	-1.000000
139	139	F	1	-	0	0	E	112.08	0.501948	E	112.08	0.501948	E	116.83	0.523221	E	116.83	0.523221	-1.000000
140	140	T	1	-	0	0	E	85.80	0.579495	E	85.80	0.579495	E	89.41	0.603877	E	89.41	0.603877	-1.000000
141	141	N	1	-	0	0	E	68.31	0.404512	E	68.31	0.404512	E	72.61	0.429976	E	72.61	0.429976	-1.000000
142	142	L	1	-	0	0	E	45.16	0.228092	E	45.16	0.228092	E	41.38	0.209000	E	41.38	0.209000	-1.000000
143	143	P	H	-	0	0	E	80.39	0.555180	E	80.39	0.555180	E	73.12	0.504972	E	73.12	0.504972	95.602000
144	144	L	H	-	0	0	E	80.31	0.405627	E	80.31	0.405627	E	80.74	0.407798	E	80.74	0.407798	95.602000
145	145	W	H	-	3	0	B	35.60	0.134127	B	35.60	0.134127	E	31.82	0.119885	E	31.82	0.119885	95.602000
146	146	I	H	-	1	0	B	6.44	0.033904	B	6.44	0.033904	B	1.20	0.006317	B	1.20	0.006317	95.602000
147	147	V	H	-	0	0	E	89.14	0.549433	E	89.14	0.549433	E	89.67	0.552700	E	89.67	0.552700	95.602000
148	148	I	H	-	0	0	E	65.51	0.344880	E	65.51	0.344880	E	63.56	0.334614	E	63.56	0.334614	95.602000
149	149	F	H	-	1	0	B	1.26	0.005643	B	1.26	0.005643	B	0.00	0.000000	B	0.00	0.000000	95.602000
150	150	G	H	-	1	0	B	5.62	0.066977	B	5.62	0.066977	B	1.97	0.023478	B	1.97	0.023478	95.602000
151	151	A	H	-	0	0	E	45.09	0.387371	E	45.09	0.387371	E	45.22	0.388488	E	45.22	0.388488	95.602000
152	152	I	H	-	0	0	E	58.84	0.309766	E	58.84	0.309766	E	50.10	0.263754	E	50.10	0.263754	95.602000
153	153	Q	H	-	0	0	B	0.00	0.000000	B	0.00	0.000000	B	0.00	0.000000	B	0.00	0.000000	95.602000
154	154	V	H	-	2	0	B	8.73	0.053809	B	8.73	0.053809	B	3.08	0.018984	B	3.08	0.018984	95.602000
155	155	V	H	-	0	0	E	82.88	0.510848	E	82.88	0.510848	E	86.48	0.533037	E	86.48	0.533037	95.602000
156	156	T	H	-	0	0	B	23.40	0.158044	B	23.40	0.158044	E	18.47	0.124747	E	18.47	0.124747	95.602000
157	157	T	H	-	2	0	B	1.17	0.007902	B	1.17	0.007902	B	0.00	0.000000	B	0.00	0.000000	95.602000
158	158	F	2	-	0	0	B	36.41	0.163061	B	36.41	0.163061	E	28.69	0.128488	E	28.69	0.128488	-1.000000
159	159	Y	2	-	0	0	E	137.91	0.578724	E	137.91	0.578724	E	142.69	0.598783	E	142.69	0.598783	-1.000000
160	160	G	2	-	0	0	B	15.44	0.184007	B	15.44	0.184007	E	12.25	0.145990	E	12.25	0.145990	-1.000000
161	161	I	2	-	0	0	B	15.69	0.082601	B	15.69	0.082601	B	3.31	0.017426	B	3.31	0.017426	-1.000000
162	162	T	2	-	0	0	E	76.79	0.518641	E	76.79	0.518641	E	73.82	0.498582	E	73.82	0.498582	-1.000000
163	163	F	2	-	0	0	B	39.32	0.176094	B	39.32	0.176094	E	31.95	0.143087	E	31.95	0.143087	-1.000000
164	164	I	H	-	1	0	B	3.81	0.020058	B	3.81	0.020058	B	0.00	0.000000	B	0.00	0.000000	195.348000
165	165	R	H	-	1	0	E	59.80	0.239910	E	59.80	0.239910	E	50.08	0.200915	E	50.08	0.200915	195.348000
166	166	W	H	-	0	0	E	128.79	0.485231	E	128.79	0.485231	E	131.60	0.495818	E	131.60	0.495818	195.348000
167	167	M	H	-	0	0	B	30.92	0.146853	B	30.92	0.146853	E	24.01	0.114035	E	24.01	0.114035	195.348000
168	168	N	H	-	4	0	B	1.48	0.008764	B	1.48	0.008764	B	0.00	0.000000	B	0.00	0.000000	195.348000
169	169	V	H	-	1	0	E	36.25	0.223434	E	36.25	0.223434	E	22.67	0.139731	E	22.67	0.139731	195.348000
170	170	F	H	-	0	0	E	145.72	0.652604	E	145.72	0.652604	E	154.71	0.692866	E	154.71	0.692866	195.348000
171	171	A	H	-	1	0	B	0.00	0.000000	B	0.00	0.000000	B	0.00	0.000000	B	0.00	0.000000	195.348000
172	172	S	H	-	2	0	B	15.25	0.121340	B	15.25	0.121340	E	10.76	0.085614	E	10.76	0.085614	195.348000
173	173	P	H	-	0	0	E	70.70	0.488260	E	70.70	0.488260	E	71.77	0.495649	E	71.77	0.495649	195.348000
174	174	V	H	-	0	0	E	71.78	0.442431	E	71.78	0.442431	E	74.79	0.460984	E	74.79	0.460984	195.348000
175	175	L	H	-	4	0	B	0.00	0.000000	B	0.00	0.000000	B	0.00	0.000000	B	0.00	0.000000	195.348000
176	176	L	H	-	0	0	E	63.54	0.320925	E	63.54	0.320925	E	66.56	0.336179	E	66.56	0.336179	195.348000
177	177	A	H	-	0	0	E	60.91	0.523282	E	60.91	0.523282	E	64.55	0.554553	E	64.55	0.554553	195.348000
178	178	M	H	-	1	0	B	18.31	0.086963	B	18.31	0.086963	B	9.26	0.043980	B	9.26	0.043980	195.348000
179	179	G	H	-	0	0	B	0.00	0.000000	B	0.00	0.000000	B	0.00	0.000000	B	0.00	0.000000	195.348000
180	180	V	1	-	0	0	E	83.23	0.513005	E	83.23	0.513005	E	85.47	0.526812	E	85.47	0.526812	-1.000000
181	181	Y	1	-	0	0	E	89.62	0.376081	E	89.62	0.376081	E	91.30	0.383131	E	91.30	0.383131	-1.000000
182	182	M	1	-	0	0	B	1.84	0.008739	B	1.84	0.008739	B	0.00	0.000000	B	0.00	0.000000	-1.000000
183	183	V	1	-	0	0	E	35.53	0.218997	E	35.53	0.218997	E	21.89	0.134924	E	21.89	0.134924	-1.000000
184	184	Y	1	-	0	0	E	131.03	0.549853	E	131.03	0.549853	E	138.36	0.580613	E	138.36	0.580613	-1.000000
185	185	L	1	-	0	0	B	25.94	0.131017	B	25.94	0.131017	E	13.76	0.069498	E	13.76	0.069498	-1.000000
186	186	M	1	-	0	0	B	4.69	0.022275	B	4.69	0.022275	B	0.00	0.000000	B	0.00	0.000000	-1.000000
187	187	L	1	-	0	0	B	33.93	0.171372	B	33.93	0.171372	E	26.57	0.134199	E	26.57	0.134199	-1.000000
188	188	D	1	-	0	0	E	83.56	0.537813	E	83.56	0.537813	E	83.73	0.538907	E	83.73	0.538907	-1.000000
189	189	G	1	-	0	0	E	32.22	0.383983	E	32.22	0.383983	E	29.69	0.353831	E	29.69	0.353831	-1.000000
190	190	A	1	-	0	0	E	34.88	0.299656	E	34.88	0.299656	E	32.60	0.280069	E	32.60	0.280069	-1.000000
191	191	D	1	-	0	0	E	134.56	0.866062	E	134.56	0.866062	E	153.78	0.989766	E	153.78	0.989766	-1.000000
192	192	V	1	-	0	0	B	23.87	0.147128	B	23.87	0.147128	E	17.67	0.108913	E	17.67	0.108913	-1.000000
193	193	S	1	-	0	0	E	63.95	0.508832	E	63.95	0.508832	E	72.01	0.572963	E	72.01	0.572963	-1.000000
194	194	L	1	-	0	0	E	84.62	0.427395	E	84.62	0.427395	E	92.23	0.465832	E	92.23	0.465832	-1.000000
195	195	G	1	-	0	0	E	49.41	0.588845	E	49.41	0.588845	E	52.20	0.622095	E	52.20	0.622095	-1.000000
196	196	E	1	-	0	0	E	97.83	0.522708	E	97.83	0.522708	E	106.54	0.569246	E	106.54	0.569246	-1.000000
197	197	V	1	-	0	0	B	0.00	0.000000	B	0.00	0.000000	B	0.00	0.000000	B	0.00	0.000000	-1.000000
198	198	M	1	-	0	0	E	47.43	0.225267	E	47.43	0.225267	E	42.27	0.200760	E	42.27	0.200760	-1.000000
199	199	S	1	-	0	0	E	55.19	0.439131	E	55.19	0.439131	E	58.86	0.468332	E	58.86	0.468332	-1.000000
200	200	M	1	-	0	0	E	96.14	0.456614	E	96.14	0.456614	E	93.74	0.445215	E	93.74	0.445215	-1.000000
201	201	G	1	-	0	0	B	9.64	0.114885	B	9.64	0.114885	E	4.89	0.058277	E	4.89	0.058277	-1.000000
202	202	G	1	-	0	0	E	26.34	0.313908	E	26.34	0.313908	E	21.86	0.260517	E	21.86	0.260517	-1.000000
203	203	E	1	-	0	0	E	162.23	0.866798	E	162.23	0.866798	E	183.46	0.980231	E	183.46	0.980231	-1.000000
204	204	N	1	-	0	0	E	94.48	0.559484	E	94.48	0.559484	E	106.43	0.630248	E	106.43	0.630248	-1.000000
205	205	P	1	-	0	0	E	98.66	0.681354	E	98.66	0.681354	E	107.27	0.740815	E	107.27	0.740815	-1.000000
206	206	G	1	-	0	0	E	76.69	0.913955	E	76.69	0.913955	E	87.37	1.000000	E	87.37	1.000000	-1.000000
207	207	M	1	-	0	0	E	53.96	0.256281	E	53.96	0.256281	E	39.51	0.187651	E	39.51	0.187651	-1.000000
208	208	P	1	-	0	0	E	56.08	0.387293	E	56.08	0.387293	E	55.13	0.380732	E	55.13	0.380732	-1.000000
209	209	F	1	-	0	0	E	74.40	0.333199	E	74.40	0.333199	E	73.38	0.328631	E	73.38	0.328631	-1.000000
210	210	S	1	-	0	0	E	44.78	0.356302	E	44.78	0.356302	E	40.10	0.319064	E	40.10	0.319064	-1.000000
211	211	T	H	-	0	0	B	12.08	0.081589	B	12.08	0.081589	B	5.01	0.033838	B	5.01	0.033838	323.609000
212	212	A	H	-	0	0	B	0.00	0.000000	B	0.00	0.000000	B	0.00	0.000000	B	0.00	0.000000	323.609000
213	213	I	H	-	3	0	B	29.96	0.157726	B	29.96	0.157726	E	27.78	0.146249	E	27.78	0.146249	323.609000
214	214	M	H	-	0	0	B	10.77	0.051152	B	10.77	0.051152	B	1.32	0.006269	B	1.32	0.006269	323.609000
215	215	I	H	-	1	0	B	5.58	0.029376	B	5.58	0.029376	B	1.09	0.005738	B	1.09	0.005738	323.609000
216	216	F	H	-	1	0	B	14.36	0.064311	B	14.36	0.064311	B	3.33	0.014913	B	3.33	0.014913	323.609000
217	217	V	H	-	2	0	B	3.02	0.018614	B	3.02	0.018614	B	0.00	0.000000	B	0.00	0.000000	323.609000
218	218	G	H	-	2	0	B	0.00	0.000000	B	0.00	0.000000	B	0.00	0.000000	B	0.00	0.000000	323.609000
219	219	G	H	-	0	0	E	25.55	0.304493	E	25.55	0.304493	E	13.51	0.161006	E	13.51	0.161006	323.609000
220	220	W	H	-	0	0	B	31.80	0.119810	B	31.80	0.119810	B	12.96	0.048828	B	12.96	0.048828	323.609000
221	221	I	H	-	2	0	B	3.58	0.018847	B	3.58	0.018847	B	0.00	0.000000	B	0.00	0.000000	323.609000
222	222	A	H	-	0	0	B	15.25	0.131014	B	15.25	0.131014	B	3.59	0.030842	B	3.59	0.030842	323.609000
223	223	V	H	-	0	0	B	6.70	0.041297	B	6.70	0.041297	B	1.30	0.008013	B	1.30	0.008013	323.609000
224	224	V	H	-	1	0	B	2.87	0.017690	B	2.87	0.017690	B	0.00	0.000000	B	0.00	0.000000	323.609000
225	225	V	H	-	3	0	B	3.02	0.018614	B	3.02	0.018614	B	0.00	0.000000	B	0.00	0.000000	323.609000
226	226	S	H	-	1	0	B	3.97	0.031588	B	3.97	0.031588	B	0.00	0.000000	B	0.00	0.000000	323.609000
227	227	I	H	-	1	0	B	2.26	0.011898	B	2.26	0.011898	B	0.00	0.000000	B	0.00	0.000000	323.609000
228	228	H	2	-	0	0	B	0.00	0.000000	B	0.00	0.000000	B	0.00	0.000000	B	0.00	0.000000	-1.000000
229	229	D	2	-	0	0	B	3.53	0.022720	B	3.53	0.022720	B	0.00	0.000000	B	0.00	0.000000	-1.000000
230	230	I	2	-	0	0	B	6.07	0.031956	B	6.07	0.031956	B	0.06	0.000316	B	0.06	0.000316	-1.000000
231	231	V	2	-	0	0	B	0.11	0.000678	B	0.11	0.000678	B	0.00	0.000000	B	0.00	0.000000	-1.000000
232	232	K	2	-	0	0	B	4.55	0.021929	B	4.55	0.021929	B	0.92	0.004434	B	0.92	0.004434	-1.000000
233	233	E	2	-	0	0	B	21.90	0.117012	B	21.90	0.117012	E	13.60	0.072665	E	13.60	0.072665	-1.000000
234	234	C	2	-	0	0	B	0.00	0.000000	B	0.00	0.000000	B	0.00	0.000000	B	0.00	0.000000	-1.000000
235	235	K	2	-	0	0	E	114.31	0.550918	E	114.31	0.550918	E	109.85	0.529423	E	109.85	0.529423	-1.000000
236	236	V	2	-	0	0	B	27.05	0.166728	B	27.05	0.166728	E	11.81	0.072793	E	11.81	0.072793	-1.000000
237	237	D	2	-	0	0	E	81.50	0.524554	E	81.50	0.524554	E	79.36	0.510781	E	79.36	0.510781	-1.000000
238	238	P	2	-	0	0	E	37.30	0.257597	E	37.30	0.257597	E	26.22	0.181077	E	26.22	0.181077	-1.000000
239	239	N	2	-	0	0	E	134.63	0.797240	E	134.63	0.797240	E	154.20	0.913128	E	154.20	0.913128	-1.000000
240	240	A	2	-	0	0	E	38.89	0.334107	E	38.89	0.334107	E	31.15	0.267612	E	31.15	0.267612	-1.000000
241	241	S	2	-	0	0	E	51.66	0.411044	E	51.66	0.411044	E	57.55	0.457909	E	57.55	0.457909	-1.000000
242	242	R	2	-	0	0	E	145.29	0.582885	E	145.29	0.582885	E	142.71	0.572535	E	142.71	0.572535	-1.000000
243	243	E	2	-	0	0	E	118.28	0.631973	E	118.28	0.631973	E	132.91	0.710141	E	132.91	0.710141	-1.000000
244	244	G	2	-	0	0	E	33.72	0.401859	E	33.72	0.401859	E	30.03	0.357883	E	30.03	0.357883	-1.000000
245	245	Q	2	-	0	0	B	37.62	0.198869	B	37.62	0.198869	E	18.13	0.095840	E	18.13	0.095840	-1.000000
246	246	T	2	-	0	0	E	45.93	0.310212	E	45.93	0.310212	E	43.53	0.294002	E	43.53	0.294002	-1.000000
247	247	K	2	-	0	0	E	137.80	0.664128	E	137.80	0.664128	E	146.57	0.706395	E	146.57	0.706395	-1.000000
248	248	A	2	-	0	0	B	12.80	0.109966	B	12.80	0.109966	B	0.29	0.002491	B	0.29	0.002491	-1.000000
249	249	D	2	-	0	0	B	4.78	0.030765	B	4.78	0.030765	B	0.23	0.001480	B	0.23	0.001480	-1.000000
250	250	A	2	-	0	0	E	33.05	0.283935	E	33.05	0.283935	E	28.95	0.248711	E	28.95	0.248711	-1.000000
251	251	R	2	-	0	0	E	154.74	0.620798	E	154.74	0.620798	E	146.58	0.588061	E	146.58	0.588061	-1.000000
252	252	Y	2	-	0	0	B	7.18	0.030130	B	7.18	0.030130	B	0.04	0.000168	B	0.04	0.000168	-1.000000
253	253	A	2	-	0	0	B	5.47	0.046993	B	5.47	0.046993	B	2.95	0.025344	B	2.95	0.025344	-1.000000
254	254	T	H	-	0	0	E	70.22	0.474267	E	70.22	0.474267	E	71.15	0.480548	E	71.15	0.480548	28.904000
255	255	A	H	-	1	0	B	8.08	0.069416	B	8.08	0.069416	B	4.12	0.035395	B	4.12	0.035395	28.904000
256	256	Q	H	-	2	0	B	0.00	0.000000	B	0.00	0.000000	B	0.00	0.000000	B	0.00	0.000000	28.904000
257	257	W	H	-	1	0	E	87.33	0.329026	E	87.33	0.329026	E	88.71	0.334225	E	88.71	0.334225	28.904000
258	258	L	H	-	0	0	E	107.18	0.541340	E	107.18	0.541340	E	115.49	0.583312	E	115.49	0.583312	28.904000
259	259	G	H	-	3	0	B	0.75	0.008938	B	0.75	0.008938	B	0.00	0.000000	B	0.00	0.000000	28.904000
260	260	M	H	-	2	0	B	0.00	0.000000	B	0.00	0.000000	B	0.00	0.000000	B	0.00	0.000000	28.904000
261	261	V	H	-	1	0	B	12.36	0.076183	B	12.36	0.076183	B	7.85	0.048385	B	7.85	0.048385	28.904000
262	262	P	H	-	0	0	E	50.06	0.345718	E	50.06	0.345718	E	43.97	0.303660	E	43.97	0.303660	28.904000
263	263	A	H	-	3	0	B	0.00	0.000000	B	0.00	0.000000	B	0.00	0.000000	B	0.00	0.000000	28.904000
264	264	S	H	-	4	0	B	1.06	0.008434	B	1.06	0.008434	B	0.00	0.000000	B	0.00	0.000000	28.904000
265	265	I	H	-	1	0	E	46.68	0.245749	E	46.68	0.245749	E	45.46	0.239326	E	45.46	0.239326	28.904000
266	266	I	H	-	0	0	E	44.82	0.235957	E	44.82	0.235957	E	36.44	0.191840	E	36.44	0.191840	28.904000
267	267	F	H	-	2	0	B	0.00	0.000000	B	0.00	0.000000	B	0.00	0.000000	B	0.00	0.000000	28.904000
268	268	G	H	-	1	0	B	0.00	0.000000	B	0.00	0.000000	B	0.00	0.000000	B	0.00	0.000000	28.904000
269	269	F	1	-	0	0	B	18.93	0.084778	B	18.93	0.084778	B	8.46	0.037888	B	8.46	0.037888	-1.000000
270	270	I	1	-	0	0	B	2.68	0.014109	B	2.68	0.014109	B	0.00	0.000000	B	0.00	0.000000	-1.000000
271	271	G	1	-	0	0	B	0.00	0.000000	B	0.00	0.000000	B	0.00	0.000000	B	0.00	0.000000	-1.000000
272	272	A	1	-	0	0	B	0.00	0.000000	B	0.00	0.000000	B	0.00	0.000000	B	0.00	0.000000	-1.000000
273	273	A	1	-	0	0	B	4.84	0.041581	B	4.84	0.041581	B	0.00	0.000000	B	0.00	0.000000	-1.000000
274	274	S	1	-	0	0	B	0.00	0.000000	B	0.00	0.000000	B	0.00	0.000000	B	0.00	0.000000	-1.000000
275	275	M	1	-	0	0	E	49.28	0.234054	E	49.28	0.234054	E	42.43	0.201520	E	42.43	0.201520	-1.000000
276	276	V	1	-	0	0	B	29.21	0.180042	B	29.21	0.180042	E	26.69	0.164509	E	26.69	0.164509	-1.000000
277	277	L	1	-	0	0	B	34.00	0.171726	B	34.00	0.171726	E	29.84	0.150715	E	29.84	0.150715	-1.000000
278	278	V	1	-	0	0	E	42.88	0.264300	E	42.88	0.264300	E	40.06	0.246918	E	40.06	0.246918	-1.000000
279	279	G	1	-	0	0	E	48.43	0.577166	E	48.43	0.577166	E	52.47	0.625313	E	52.47	0.625313	-1.000000
280	280	E	1	-	0	0	E	63.00	0.336610	E	63.00	0.336610	E	66.06	0.352960	E	66.06	0.352960	-1.000000
281	281	W	1	-	0	0	E	61.92	0.233291	E	61.92	0.233291	E	52.24	0.196820	E	52.24	0.196820	-1.000000
282	282	N	1	-	0	0	E	36.35	0.215254	E	36.35	0.215254	E	23.89	0.141470	E	23.89	0.141470	-1.000000
283	283	P	1	-	0	0	B	4.78	0.033011	B	4.78	0.033011	B	0.03	0.000207	B	0.03	0.000207	-1.000000
284	284	V	1	-	0	0	E	37.47	0.230954	E	37.47	0.230954	E	25.06	0.154463	E	25.06	0.154463	-1.000000
285	285	I	1	-	0	0	E	84.49	0.444801	E	84.49	0.444801	E	83.83	0.441327	E	83.83	0.441327	-1.000000
286	286	A	1	-	0	0	B	0.00	0.000000	B	0.00	0.000000	B	0.00	0.000000	B	0.00	0.000000	-1.000000
287	287	I	1	-	0	0	B	0.32	0.001685	B	0.32	0.001685	B	0.00	0.000000	B	0.00	0.000000	-1.000000
288	288	T	1	-	0	0	E	48.31	0.326287	E	48.31	0.326287	E	44.18	0.298393	E	44.18	0.298393	-1.000000
289	289	E	1	-	0	0	E	116.96	0.624920	E	116.96	0.624920	E	128.04	0.684121	E	128.04	0.684121	-1.000000
290	290	V	1	-	0	0	B	22.92	0.141272	B	22.92	0.141272	E	16.43	0.101270	E	16.43	0.101270	-1.000000
291	291	V	1	-	0	0	E	75.92	0.467949	E	75.92	0.467949	E	76.34	0.470537	E	76.34	0.470537	-1.000000
292	292	G	1	-	0	0	E	65.79	0.784054	E	65.79	0.784054	E	77.49	0.923489	E	77.49	0.923489	-1.000000
293	293	G	1	-	0	0	E	35.59	0.424145	E	35.59	0.424145	E	36.35	0.433202	E	36.35	0.433202	-1.000000
294	294	V	1	-	0	0	E	53.81	0.331669	E	53.81	0.331669	E	38.87	0.239583	E	38.87	0.239583	-1.000000
295	295	S	1	-	0	0	E	69.84	0.555697	E	69.84	0.555697	E	79.21	0.630251	E	79.21	0.630251	-1.000000
296	296	I	1	-	0	0	E	83.12	0.437589	E	83.12	0.437589	E	87.35	0.459858	E	87.35	0.459858	-1.000000
297	297	P	1	-	0	0	E	89.63	0.618992	E	89.63	0.618992	E	99.78	0.689088	E	99.78	0.689088	-1.000000
298	298	M	1	-	0	0	E	50.41	0.239421	E	50.41	0.239421	E	43.88	0.208407	E	43.88	0.208407	-1.000000
299	299	A	1	-	0	0	B	15.09	0.129639	B	15.09	0.129639	E	8.22	0.070619	E	8.22	0.070619	-1.000000
300	300	I	1	-	0	0	B	24.02	0.126454	B	24.02	0.126454	E	18.79	0.098921	E	18.79	0.098921	-1.000000
301	301	L	1	-	0	0	E	59.12	0.298601	E	59.12	0.298601	E	57.86	0.292237	E	57.86	0.292237	-1.000000
302	302	F	1	-	0	0	B	4.94	0.022124	B	4.94	0.022124	B	0.17	0.000761	B	0.17	0.000761	-1.000000
303	303	Q	1	-	0	0	B	29.55	0.156209	B	29.55	0.156209	E	15.88	0.083946	E	15.88	0.083946	-1.000000
304	304	V	1	-	0	0	E	61.74	0.380547	E	61.74	0.380547	E	59.10	0.364275	E	59.10	0.364275	-1.000000
305	305	F	H	-	1	0	B	3.95	0.017690	B	3.95	0.017690	B	0.00	0.000000	B	0.00	0.000000	229.367000
306	306	V	H	-	1	0	B	20.05	0.123582	B	20.05	0.123582	B	2.93	0.018060	B	2.93	0.018060	229.367000
307	307	L	H	-	0	0	B	31.28	0.157988	B	31.28	0.157988	E	20.54	0.103743	E	20.54	0.103743	229.367000
308	308	L	H	-	2	0	B	28.63	0.144603	B	28.63	0.144603	E	19.23	0.097126	E	19.23	0.097126	229.367000
309	309	A	H	-	3	0	B	2.21	0.018986	B	2.21	0.018986	B	0.00	0.000000	B	0.00	0.000000	229.367000
310	310	T	H	-	1	0	B	3.36	0.022694	B	3.36	0.022694	B	0.00	0.000000	B	0.00	0.000000	229.367000
311	311	W	H	-	0	0	E	58.20	0.219275	E	58.20	0.219275	E	53.59	0.201906	E	53.59	0.201906	229.367000
312	312	S	H	-	2	0	B	0.93	0.007400	B	0.93	0.007400	B	0.00	0.000000	B	0.00	0.000000	229.367000
313	313	T	H	-	2	0	B	1.12	0.007565	B	1.12	0.007565	B	0.00	0.000000	B	0.00	0.000000	229.367000
314	314	N	H	-	1	0	B	0.00	0.000000	B	0.00	0.000000	B	0.00	0.000000	B	0.00	0.000000	229.367000
315	315	P	H	-	1	0	B	2.02	0.013950	B	2.02	0.013950	B	0.00	0.000000	B	0.00	0.000000	229.367000
316	316	A	H	-	1	0	B	3.13	0.026890	B	3.13	0.026890	B	0.00	0.000000	B	0.00	0.000000	229.367000
317	317	A	H	-	1	0	B	10.75	0.092354	B	10.75	0.092354	B	2.09	0.017955	B	2.09	0.017955	229.367000
318	318	N	H	-	3	0	B	11.83	0.070054	B	11.83	0.070054	B	3.99	0.023628	B	3.99	0.023628	229.367000
319	319	L	H	-	2	0	B	0.00	0.000000	B	0.00	0.000000	B	0.00	0.000000	B	0.00	0.000000	229.367000
320	320	L	H	-	0	0	B	4.59	0.023183	B	4.59	0.023183	B	0.00	0.000000	B	0.00	0.000000	229.367000
321	321	S	H	-	1	0	B	4.65	0.036999	B	4.65	0.036999	B	0.00	0.000000	B	0.00	0.000000	229.367000
322	322	P	H	-	2	0	B	3.86	0.026657	B	3.86	0.026657	B	0.07	0.000483	B	0.07	0.000483	229.367000
323	323	A	2	-	0	0	B	0.00	0.000000	B	0.00	0.000000	B	0.00	0.000000	B	0.00	0.000000	-1.000000
324	324	Y	2	-	0	0	B	16.13	0.067688	B	16.13	0.067688	B	7.81	0.032774	B	7.81	0.032774	-1.000000
325	325	T	2	-	0	0	B	16.15	0.109077	B	16.15	0.109077	B	4.68	0.031609	B	4.68	0.031609	-1.000000
326	326	L	2	-	0	0	E	41.15	0.207839	E	41.15	0.207839	E	26.80	0.135360	E	26.80	0.135360	-1.000000
327	327	C	2	-	0	0	B	0.00	0.000000	B	0.00	0.000000	B	0.00	0.000000	B	0.00	0.000000	-1.000000
328	328	S	2	-	0	0	B	4.05	0.032225	B	4.05	0.032225	B	0.00	0.000000	B	0.00	0.000000	-1.000000
329	329	T	2	-	0	0	E	33.80	0.228286	E	33.80	0.228286	E	19.29	0.130285	E	19.29	0.130285	-1.000000
330	330	F	2	-	0	0	E	95.63	0.428277	E	95.63	0.428277	E	104.17	0.466523	E	104.17	0.466523	-1.000000
331	331	P	2	-	0	0	B	13.22	0.091298	B	13.22	0.091298	B	2.27	0.015677	B	2.27	0.015677	-1.000000
332	332	R	2	-	0	0	E	154.46	0.619674	E	154.46	0.619674	E	161.07	0.646193	E	161.07	0.646193	-1.000000
333	333	V	2	-	0	0	E	100.59	0.620007	E	100.59	0.620007	E	102.62	0.632520	E	102.62	0.632520	-1.000000
334	334	F	2	-	0	0	B	40.08	0.179498	B	40.08	0.179498	E	38.96	0.174482	E	38.96	0.174482	-1.000000
335	335	T	2	-	0	0	E	52.66	0.355667	E	52.66	0.355667	E	50.63	0.341956	E	50.63	0.341956	-1.000000
336	336	F	2	-	0	0	B	19.92	0.089211	B	19.92	0.089211	E	14.48	0.064848	E	14.48	0.064848	-1.000000
337	337	K	2	-	0	0	E	107.62	0.518676	E	107.62	0.518676	E	112.37	0.541568	E	112.37	0.541568	-1.000000
338	338	T	2	-	0	0	E	50.32	0.339862	E	50.32	0.339862	E	46.66	0.315143	E	46.66	0.315143	-1.000000
339	339	G	2	-	0	0	B	0.00	0.000000	B	0.00	0.000000	B	0.00	0.000000	B	0.00	0.000000	-1.000000
340	340	V	2	-	0	0	B	0.00	0.000000	B	0.00	0.000000	B	0.00	0.000000	B	0.00	0.000000	-1.000000
341	341	I	H	-	1	0	E	90.37	0.475757	E	90.37	0.475757	E	94.67	0.498394	E	94.67	0.498394	107.794000
342	342	V	H	-	0	0	E	42.63	0.262759	E	42.63	0.262759	E	37.57	0.231571	E	37.57	0.231571	107.794000
343	343	S	H	-	2	0	B	0.71	0.005649	B	0.71	0.005649	B	0.00	0.000000	B	0.00	0.000000	107.794000
344	344	A	H	-	1	0	B	0.63	0.005412	B	0.63	0.005412	B	0.00	0.000000	B	0.00	0.000000	107.794000
345	345	V	H	-	0	0	E	74.52	0.459320	E	74.52	0.459320	E	69.67	0.429426	E	69.67	0.429426	107.794000
346	346	V	H	-	1	0	E	66.26	0.408407	E	66.26	0.408407	E	62.34	0.384246	E	62.34	0.384246	107.794000
347	347	G	H	-	1	0	B	0.00	0.000000	B	0.00	0.000000	B	0.00	0.000000	B	0.00	0.000000	107.794000
348	348	L	H	-	0	0	B	17.30	0.087378	B	17.30	0.087378	B	2.40	0.012122	B	2.40	0.012122	107.794000
349	349	L	H	-	0	0	E	144.47	0.729683	E	144.47	0.729683	E	155.99	0.787868	E	155.99	0.787868	107.794000
350	350	M	H	-	0	0	E	75.86	0.360294	E	75.86	0.360294	E	66.52	0.315934	E	66.52	0.315934	107.794000
351	351	M	H	-	0	0	E	97.74	0.464213	E	97.74	0.464213	E	95.17	0.452007	E	95.17	0.452007	107.794000
352	352	P	H	-	3	0	B	1.90	0.013122	B	1.90	0.013122	B	0.02	0.000138	B	0.02	0.000138	107.794000
353	353	W	H	-	1	0	B	39.13	0.147427	B	39.13	0.147427	E	27.10	0.102102	E	27.10	0.102102	107.794000
354	354	Q	H	-	0	0	E	85.12	0.449966	E	85.12	0.449966	E	86.47	0.457102	E	86.47	0.457102	107.794000
355	355	F	H	-	0	0	E	140.73	0.630257	E	140.73	0.630257	E	151.35	0.677818	E	151.35	0.677818	107.794000
356	356	A	H	-	1	0	B	6.62	0.056873	B	6.62	0.056873	B	1.04	0.008935	B	1.04	0.008935	107.794000
357	357	G	1	-	0	0	E	39.16	0.466691	E	39.16	0.466691	E	33.63	0.400787	E	33.63	0.400787	-1.000000
358	358	V	1	-	0	0	E	101.27	0.624199	E	101.27	0.624199	E	114.99	0.708765	E	114.99	0.708765	-1.000000
359	359	L	1	-	0	0	E	91.07	0.459973	E	91.07	0.459973	E	86.30	0.435881	E	86.30	0.435881	-1.000000
360	360	N	1	-	0	0	E	57.60	0.341091	E	57.60	0.341091	E	41.11	0.243442	E	41.11	0.243442	-1.000000
361	361	T	1	-	0	0	B	16.53	0.111644	B	16.53	0.111644	B	6.13	0.041402	B	6.13	0.041402	-1.000000
362	362	F	H	-	0	0	E	132.61	0.593891	E	132.61	0.593891	E	127.91	0.572842	E	127.91	0.572842	326.858000
363	363	L	H	-	1	0	B	21.72	0.109703	B	21.72	0.109703	B	7.77	0.039244	B	7.77	0.039244	326.858000
364	364	N	H	-	2	0	E	34.46	0.204062	E	34.46	0.204062	E	12.89	0.076331	E	12.89	0.076331	326.858000
365	365	L	H	-	0	0	B	19.74	0.099702	B	19.74	0.099702	B	9.77	0.049346	B	9.77	0.049346	326.858000
366	366	L	H	-	0	0	E	103.77	0.524117	E	103.77	0.524117	E	95.66	0.483156	E	95.66	0.483156	326.858000
367	367	A	H	-	2	0	B	4.63	0.039777	B	4.63	0.039777	B	0.00	0.000000	B	0.00	0.000000	326.858000
368	368	S	H	-	0	0	B	1.26	0.010025	B	1.26	0.010025	B	0.00	0.000000	B	0.00	0.000000	326.858000
369	369	A	H	-	0	0	E	34.22	0.293986	E	34.22	0.293986	E	21.86	0.187801	E	21.86	0.187801	326.858000
370	370	L	H	-	2	0	B	2.14	0.010809	B	2.14	0.010809	B	0.00	0.000000	B	0.00	0.000000	326.858000
371	371	G	H	-	0	0	B	0.06	0.000715	B	0.06	0.000715	B	0.00	0.000000	B	0.00	0.000000	326.858000
372	372	P	H	-	0	0	B	1.21	0.008356	B	1.21	0.008356	B	0.00	0.000000	B	0.00	0.000000	326.858000
373	373	L	H	-	1	0	B	1.40	0.007071	B	1.40	0.007071	B	0.00	0.000000	B	0.00	0.000000	326.858000
374	374	A	H	-	0	0	B	3.44	0.029553	B	3.44	0.029553	B	0.00	0.000000	B	0.00	0.000000	326.858000
375	375	G	H	-	0	0	B	0.05	0.000596	B	0.05	0.000596	B	0.00	0.000000	B	0.00	0.000000	326.858000
376	376	I	2	-	0	0	B	0.00	0.000000	B	0.00	0.000000	B	0.00	0.000000	B	0.00	0.000000	-1.000000
377	377	M	2	-	0	0	B	7.71	0.036618	B	7.71	0.036618	B	0.00	0.000000	B	0.00	0.000000	-1.000000
378	378	I	2	-	0	0	B	9.65	0.050803	B	9.65	0.050803	B	0.99	0.005212	B	0.99	0.005212	-1.000000
379	379	S	2	-	0	0	B	0.00	0.000000	B	0.00	0.000000	B	0.00	0.000000	B	0.00	0.000000	-1.000000
380	380	D	2	-	0	0	B	0.62	0.003990	B	0.62	0.003990	B	0.00	0.000000	B	0.00	0.000000	-1.000000
381	381	Y	2	-	0	0	B	1.89	0.007931	B	1.89	0.007931	B	0.00	0.000000	B	0.00	0.000000	-1.000000
382	382	F	2	-	0	0	B	33.90	0.151821	B	33.90	0.151821	E	24.96	0.111783	E	24.96	0.111783	-1.000000
383	383	L	2	-	0	0	E	82.05	0.414415	E	82.05	0.414415	E	77.00	0.388909	E	77.00	0.388909	-1.000000
384	384	V	2	-	0	0	B	15.42	0.095044	B	15.42	0.095044	B	2.35	0.014485	B	2.35	0.014485	-1.000000
385	385	R	2	-	0	0	B	0.84	0.003370	B	0.84	0.003370	B	0.00	0.000000	B	0.00	0.000000	-1.000000
386	386	R	2	-	0	0	E	171.12	0.686512	E	171.12	0.686512	E	166.42	0.667656	E	166.42	0.667656	-1.000000
387	387	R	2	-	0	0	B	37.05	0.148640	B	37.05	0.148640	E	20.25	0.081240	E	20.25	0.081240	-1.000000
388	388	R	2	-	0	0	E	121.33	0.486761	E	121.33	0.486761	E	126.37	0.506981	E	126.37	0.506981	-1.000000
389	389	I	2	-	0	0	B	2.17	0.011424	B	2.17	0.011424	B	0.00	0.000000	B	0.00	0.000000	-1.000000
390	390	S	2	-	0	0	B	0.11	0.000875	B	0.11	0.000875	B	0.00	0.000000	B	0.00	0.000000	-1.000000
391	391	L	2	-	0	0	B	0.28	0.001414	B	0.28	0.001414	B	0.00	0.000000	B	0.00	0.000000	-1.000000
392	392	H	2	-	0	0	E	42.56	0.214397	E	42.56	0.214397	E	42.09	0.212030	E	42.09	0.212030	-1.000000
393	393	D	2	-	0	0	B	8.70	0.055995	B	8.70	0.055995	B	4.86	0.031280	B	4.86	0.031280	-1.000000
394	394	L	2	-	0	0	B	0.03	0.000152	B	0.03	0.000152	B	0.00	0.000000	B	0.00	0.000000	-1.000000
395	395	Y	2	-	0	0	B	4.68	0.019639	B	4.68	0.019639	B	0.00	0.000000	B	0.00	0.000000	-1.000000
396	396	R	2	-	0	0	E	56.05	0.224866	E	56.05	0.224866	E	48.52	0.194656	E	48.52	0.194656	-1.000000
397	397	T	2	-	0	0	B	20.85	0.140821	B	20.85	0.140821	B	5.30	0.035796	B	5.30	0.035796	-1.000000
398	398	K	2	-	0	0	E	161.50	0.778351	E	161.50	0.778351	E	179.20	0.863656	E	179.20	0.863656	-1.000000
399	399	G	2	-	0	0	E	24.33	0.289954	E	24.33	0.289954	E	19.02	0.226671	E	19.02	0.226671	-1.000000
400	400	I	2	-	0	0	B	18.32	0.096446	B	18.32	0.096446	E	14.90	0.078442	E	14.90	0.078442	-1.000000
401	401	Y	2	-	0	0	B	0.04	0.000168	B	0.04	0.000168	B	0.00	0.000000	B	0.00	0.000000	-1.000000
402	402	T	2	-	0	0	B	18.51	0.125017	B	18.51	0.125017	E	11.14	0.075240	E	11.14	0.075240	-1.000000
403	403	Y	2	-	0	0	B	11.06	0.046412	B	11.06	0.046412	B	6.07	0.025472	B	6.07	0.025472	-1.000000
404	404	W	2	-	0	0	E	84.22	0.317308	E	84.22	0.317308	E	79.71	0.300316	E	79.71	0.300316	-1.000000
405	405	R	2	-	0	0	E	218.59	0.876956	E	218.59	0.876956	E	247.75	0.993942	E	247.75	0.993942	-1.000000
406	406	G	2	-	0	0	B	1.10	0.013109	B	1.10	0.013109	B	0.00	0.000000	B	0.00	0.000000	-1.000000
407	407	V	2	-	0	0	B	16.35	0.100777	B	16.35	0.100777	E	10.85	0.066876	E	10.85	0.066876	-1.000000
408	408	N	2	-	0	0	B	0.01	0.000059	B	0.01	0.000059	B	0.00	0.000000	B	0.00	0.000000	-1.000000
409	409	W	2	-	0	0	E	142.87	0.538279	E	142.87	0.538279	E	153.87	0.579723	E	153.87	0.579723	-1.000000
410	410	V	2	-	0	0	B	24.31	0.149840	B	24.31	0.149840	E	16.60	0.102318	E	16.60	0.102318	-1.000000
411	411	A	2	-	0	0	B	0.00	0.000000	B	0.00	0.000000	B	0.00	0.000000	B	0.00	0.000000	-1.000000
412	412	L	2	-	0	0	B	26.39	0.133290	B	26.39	0.133290	E	18.05	0.091166	E	18.05	0.091166	-1.000000
413	413	A	2	-	0	0	E	52.99	0.455241	E	52.99	0.455241	E	54.18	0.465464	E	54.18	0.465464	-1.000000
414	414	V	2	-	0	0	B	8.71	0.053686	B	8.71	0.053686	B	4.48	0.027613	B	4.48	0.027613	-1.000000
415	415	Y	2	-	0	0	B	26.70	0.112044	B	26.70	0.112044	B	11.42	0.047923	B	11.42	0.047923	-1.000000
416	416	A	L	-	0	0	E	57.03	0.489948	E	57.03	0.489948	E	57.70	0.495704	E	57.70	0.495704	-1.000000
417	417	V	L	-	0	0	E	88.07	0.542838	E	88.07	0.542838	E	90.87	0.560096	E	90.87	0.560096	-1.000000
418	418	A	L	-	0	0	B	0.00	0.000000	B	0.00	0.000000	B	0.00	0.000000	B	0.00	0.000000	-1.000000
419	419	L	L	-	0	0	E	56.57	0.285722	E	56.57	0.285722	E	47.07	0.237739	E	47.07	0.237739	-1.000000
420	420	A	L	-	0	0	E	58.21	0.500086	E	58.21	0.500086	E	57.97	0.498024	E	57.97	0.498024	-1.000000
421	421	V	L	-	0	0	E	58.33	0.359529	E	58.33	0.359529	E	57.18	0.352441	E	57.18	0.352441	-1.000000
422	422	S	L	-	0	0	B	1.55	0.012333	B	1.55	0.012333	B	0.00	0.000000	B	0.00	0.000000	-1.000000
423	423	F	L	-	0	0	E	121.31	0.543285	E	121.31	0.543285	E	127.77	0.572216	E	127.77	0.572216	-1.000000
424	424	L	L	-	0	0	E	133.11	0.672307	E	133.11	0.672307	E	149.23	0.753725	E	149.23	0.753725	-1.000000
425	425	T	L	-	0	0	E	49.13	0.331825	E	49.13	0.331825	E	50.23	0.339254	E	50.23	0.339254	-1.000000
426	426	P	L	-	0	0	E	82.82	0.571961	E	82.82	0.571961	E	85.90	0.593232	E	85.90	0.593232	-1.000000
427	427	D	L	-	0	0	E	60.78	0.391195	E	60.78	0.391195	E	60.24	0.387720	E	60.24	0.387720	-1.000000
428	428	L	L	-	0	0	E	72.27	0.365018	E	72.27	0.365018	E	72.32	0.365271	E	72.32	0.365271	-1.000000
429	429	M	L	-	0	0	B	36.77	0.174638	B	36.77	0.174638	E	23.50	0.111612	E	23.50	0.111612	-1.000000
430	430	F	L	-	0	0	B	1.88	0.008420	B	1.88	0.008420	B	0.00	0.000000	B	0.00	0.000000	-1.000000
431	431	V	L	-	0	0	E	60.68	0.374014	E	60.68	0.374014	E	48.34	0.297954	E	48.34	0.297954	-1.000000
432	432	T	L	-	0	0	B	27.55	0.186073	B	27.55	0.186073	E	20.10	0.135756	E	20.10	0.135756	-1.000000
433	433	G	L	-	0	0	B	0.13	0.001549	B	0.13	0.001549	B	0.00	0.000000	B	0.00	0.000000	-1.000000
434	434	L	L	-	0	0	B	16.98	0.085762	B	16.98	0.085762	B	9.66	0.048790	B	9.66	0.048790	-1.000000
435	435	I	L	-	0	0	E	82.03	0.431850	E	82.03	0.431850	E	84.38	0.444222	E	84.38	0.444222	-1.000000
436	436	A	L	-	0	0	B	12.74	0.109450	B	12.74	0.109450	E	7.81	0.067096	E	7.81	0.067096	-1.000000
437	437	A	L	-	0	0	B	0.00	0.000000	B	0.00	0.000000	B	0.00	0.000000	B	0.00	0.000000	-1.000000
438	438	L	2	-	0	0	B	32.10	0.162129	B	32.10	0.162129	E	21.00	0.106066	E	21.00	0.106066	-1.000000
439	439	L	2	-	0	0	E	103.34	0.521946	E	103.34	0.521946	E	108.60	0.548513	E	108.60	0.548513	-1.000000
440	440	L	2	-	0	0	E	73.90	0.373251	E	73.90	0.373251	E	68.66	0.346785	E	68.66	0.346785	-1.000000
441	441	H	2	-	0	0	B	0.00	0.000000	B	0.00	0.000000	B	0.00	0.000000	B	0.00	0.000000	-1.000000
442	442	I	2	-	0	0	E	56.33	0.296552	E	56.33	0.296552	E	53.23	0.280232	E	53.23	0.280232	-1.000000
443	443	P	2	-	0	0	E	87.87	0.606837	E	87.87	0.606837	E	94.04	0.649448	E	94.04	0.649448	-1.000000
444	444	A	2	-	0	0	B	14.73	0.126546	B	14.73	0.126546	E	13.02	0.111856	E	13.02	0.111856	-1.000000
445	445	M	2	-	0	0	B	2.65	0.012586	B	2.65	0.012586	B	0.00	0.000000	B	0.00	0.000000	-1.000000
446	446	R	2	-	0	0	E	153.28	0.614940	E	153.28	0.614940	E	140.71	0.564511	E	140.71	0.564511	-1.000000
447	447	W	2	-	0	0	E	156.52	0.589707	E	156.52	0.589707	E	162.31	0.611521	E	162.31	0.611521	-1.000000
448	448	V	2	-	0	0	B	1.90	0.011711	B	1.90	0.011711	B	0.00	0.000000	B	0.00	0.000000	-1.000000
449	449	A	2	-	0	0	E	26.53	0.227921	E	26.53	0.227921	E	21.99	0.188918	E	21.99	0.188918	-1.000000
450	450	K	2	-	0	0	E	174.41	0.840571	E	174.41	0.840571	E	199.88	0.963324	E	199.88	0.963324	-1.000000
451	451	T	2	-	0	0	E	80.16	0.541402	E	80.16	0.541402	E	80.04	0.540592	E	80.04	0.540592	-1.000000
452	452	F	2	-	0	0	E	45.85	0.205338	E	45.85	0.205338	E	41.44	0.185588	E	41.44	0.185588	-1.000000
453	453	P	2	-	0	0	E	68.72	0.474586	E	68.72	0.474586	E	70.92	0.489779	E	70.92	0.489779	-1.000000
454	454	L	2	-	0	0	B	21.49	0.108541	B	21.49	0.108541	E	11.91	0.060155	E	11.91	0.060155	-1.000000
455	455	F	2	-	0	0	E	55.80	0.249899	E	55.80	0.249899	E	37.94	0.169914	E	37.94	0.169914	-1.000000
456	456	S	2	-	0	0	B	24.89	0.198043	B	24.89	0.198043	E	18.59	0.147915	E	18.59	0.147915	-1.000000
457	457	E	2	-	0	0	E	168.15	0.898429	E	168.15	0.898429	E	197.26	1.000000	E	197.26	1.000000	-1.000000
458	458	A	2	-	0	0	E	25.49	0.218986	E	25.49	0.218986	E	21.96	0.188660	E	21.96	0.188660	-1.000000
459	459	E	2	-	0	0	B	33.47	0.178831	B	33.47	0.178831	E	25.61	0.136835	E	25.61	0.136835	-1.000000
460	460	S	2	-	0	0	E	90.13	0.717139	E	90.13	0.717139	E	98.66	0.785010	E	98.66	0.785010	-1.000000
461	461	R	2	-	0	0	E	95.11	0.381569	E	95.11	0.381569	E	99.94	0.400947	E	99.94	0.400947	-1.000000
462	462	N	2	-	0	0	B	9.98	0.059099	B	9.98	0.059099	B	4.35	0.025759	B	4.35	0.025759	-1.000000
463	463	E	2	-	0	0	E	58.47	0.312406	E	58.47	0.312406	E	50.27	0.268594	E	50.27	0.268594	-1.000000
464	464	D	2	-	0	0	E	53.64	0.345240	E	53.64	0.345240	E	44.52	0.286542	E	44.52	0.286542	-1.000000
465	465	Y	2	-	0	0	B	25.65	0.107637	B	25.65	0.107637	B	11.24	0.047167	B	11.24	0.047167	-1.000000
466	466	L	2	-	0	0	B	0.00	0.000000	B	0.00	0.000000	B	0.00	0.000000	B	0.00	0.000000	-1.000000
467	467	R	2	-	0	0	E	128.69	0.516288	E	128.69	0.516288	E	139.35	0.559055	E	139.35	0.559055	-1.000000
468	468	P	2	-	0	0	E	95.60	0.660221	E	95.60	0.660221	E	94.09	0.649793	E	94.09	0.649793	-1.000000
469	469	I	2	-	0	0	E	139.42	0.733983	E	139.42	0.733983	E	148.81	0.783417	E	148.81	0.783417	-1.000000
470	470	G	2	-	0	0	E	85.59	1.000000	E	85.59	1.000000	E	97.93	1.000000	E	97.93	1.000000	-1.000000
471	471	P	U	A	0	0	E	57.73	0.398688	E	57.73	0.398688	E	78.09	0.539296	E	78.09	0.539296	-1.000000
472	472	V	U	R	0	0	-	-1.00	-1.000000	-	-1.00	-1.000000	-	-1.00	-1.000000	-	-1.00	-1.000000	-1.000000
473	473	A	U	R	0	0	-	-1.00	-1.000000	-	-1.00	-1.000000	-	-1.00	-1.000000	-	-1.00	-1.000000	-1.000000
474	474	P	U	R	0	0	-	-1.00	-1.000000	-	-1.00	-1.000000	-	-1.00	-1.000000	-	-1.00	-1.000000	-1.000000
475	475	A	U	R	0	0	-	-1.00	-1.000000	-	-1.00	-1.000000	-	-1.00	-1.000000	-	-1.00	-1.000000	-1.000000
476	476	D	U	R	0	0	-	-1.00	-1.000000	-	-1.00	-1.000000	-	-1.00	-1.000000	-	-1.00	-1.000000	-1.000000
477	477	E	U	R	0	0	-	-1.00	-1.000000	-	-1.00	-1.000000	-	-1.00	-1.000000	-	-1.00	-1.000000	-1.000000
478	478	S	U	R	0	0	-	-1.00	-1.000000	-	-1.00	-1.000000	-	-1.00	-1.000000	-	-1.00	-1.000000	-1.000000
479	479	A	U	R	0	0	-	-1.00	-1.000000	-	-1.00	-1.000000	-	-1.00	-1.000000	-	-1.00	-1.000000	-1.000000
480	480	T	U	R	0	0	-	-1.00	-1.000000	-	-1.00	-1.000000	-	-1.00	-1.000000	-	-1.00	-1.000000	-1.000000
481	481	A	U	R	0	0	-	-1.00	-1.000000	-	-1.00	-1.000000	-	-1.00	-1.000000	-	-1.00	-1.000000	-1.000000
482	482	N	U	R	0	0	-	-1.00	-1.000000	-	-1.00	-1.000000	-	-1.00	-1.000000	-	-1.00	-1.000000	-1.000000
483	483	T	U	R	0	0	-	-1.00	-1.000000	-	-1.00	-1.000000	-	-1.00	-1.000000	-	-1.00	-1.000000	-1.000000
484	484	K	U	R	0	0	-	-1.00	-1.000000	-	-1.00	-1.000000	-	-1.00	-1.000000	-	-1.00	-1.000000	-1.000000
485	485	E	U	R	0	0	-	-1.00	-1.000000	-	-1.00	-1.000000	-	-1.00	-1.000000	-	-1.00	-1.000000	-1.000000
486	486	Q	U	R	0	0	-	-1.00	-1.000000	-	-1.00	-1.000000	-	-1.00	-1.000000	-	-1.00	-1.000000	-1.000000
487	487	N	U	R	0	0	-	-1.00	-1.000000	-	-1.00	-1.000000	-	-1.00	-1.000000	-	-1.00	-1.000000	-1.000000
488	488	Q	U	R	0	0	-	-1.00	-1.000000	-	-1.00	-1.000000	-	-1.00	-1.000000	-	-1.00	-1.000000	-1.000000
489	489	P	U	R	0	0	-	-1.00	-1.000000	-	-1.00	-1.000000	-	-1.00	-1.000000	-	-1.00	-1.000000	-1.000000
490	490	A	U	R	0	0	-	-1.00	-1.000000	-	-1.00	-1.000000	-	-1.00	-1.000000	-	-1.00	-1.000000	-1.000000
491	491	G	U	R	0	0	-	-1.00	-1.000000	-	-1.00	-1.000000	-	-1.00	-1.000000	-	-1.00	-1.000000	-1.000000
492	492	G	U	R	0	0	-	-1.00	-1.000000	-	-1.00	-1.000000	-	-1.00	-1.000000	-	-1.00	-1.000000	-1.000000
493	493	R	U	R	0	0	-	-1.00	-1.000000	-	-1.00	-1.000000	-	-1.00	-1.000000	-	-1.00	-1.000000	-1.000000
494	494	G	U	R	0	0	-	-1.00	-1.000000	-	-1.00	-1.000000	-	-1.00	-1.000000	-	-1.00	-1.000000	-1.000000
495	495	S	U	R	0	0	-	-1.00	-1.000000	-	-1.00	-1.000000	-	-1.00	-1.000000	-	-1.00	-1.000000	-1.000000
496	496	H	U	R	0	0	-	-1.00	-1.000000	-	-1.00	-1.000000	-	-1.00	-1.000000	-	-1.00	-1.000000	-1.000000
497	497	H	U	R	0	0	-	-1.00	-1.000000	-	-1.00	-1.000000	-	-1.00	-1.000000	-	-1.00	-1.000000	-1.000000
498	498	H	U	R	0	0	-	-1.00	-1.000000	-	-1.00	-1.000000	-	-1.00	-1.000000	-	-1.00	-1.000000	-1.000000
499	499	H	U	R	0	0	-	-1.00	-1.000000	-	-1.00	-1.000000	-	-1.00	-1.000000	-	-1.00	-1.000000	-1.000000
500	500	H	U	R	0	0	-	-1.00	-1.000000	-	-1.00	-1.000000	-	-1.00	-1.000000	-	-1.00	-1.000000	-1.000000
501	501	H	U	R	0	0	-	-1.00	-1.000000	-	-1.00	-1.000000	-	-1.00	-1.000000	-	-1.00	-1.000000	-1.000000
