# Supplementary material for: Lipid exposure prediction enhances the inference of rotational angles of transmembrane helices
Source: BMC Bioinformatics. 2013 Oct 11;14:304. doi: 10.1186/1471-2105-14-304 (PMC3854514; doi:10.1186/1471-2105-14-304)
Supplement: Additional file 7: Dataset S3 — The representative 110 multi-spanning protein chains used in this work. [file 1471-2105-14-304-S7.zip › S_Dataset_3_experiment/TMexpoDataset/2nmrA.profile]

SeqIndex	PDBIndex	AA	Topo	MissingData	IntraChainCTNum	InterChainCTNum	Class14_Chain	ASA14_Chain	RSA14_Chain	Class14_Complete	ASA14_Complete	RSA14_Complete	Class20_Chain	ASA20_Chain	RSA20_Chain	Class20_Complete	ASA20_Complete	RSA20_Complete	RotationalAngleChain360MGC
1	1	A	U	R	0	0	-	-1.00	-1.000000	-	-1.00	-1.000000	-	-1.00	-1.000000	-	-1.00	-1.000000	-1.000000
2	2	P	2	-	0	0	E	181.44	1.000000	E	181.44	1.000000	E	221.77	1.000000	E	221.77	1.000000	-1.000000
3	3	A	2	-	0	0	E	75.54	0.648969	E	75.54	0.648969	E	75.89	0.651976	E	75.89	0.651976	-1.000000
4	4	V	2	-	0	0	E	125.73	0.774963	E	125.73	0.774963	E	136.51	0.841408	E	136.51	0.841408	-1.000000
5	5	A	2	-	0	0	B	15.82	0.135911	B	15.82	0.135911	E	7.13	0.061254	E	7.13	0.061254	-1.000000
6	6	D	2	-	0	0	E	64.28	0.413722	E	64.28	0.413722	E	69.84	0.449508	E	69.84	0.449508	-1.000000
7	7	K	2	-	0	0	E	168.36	0.811413	E	168.36	0.811413	E	189.62	0.913875	E	189.62	0.913875	-1.000000
8	8	A	2	-	0	0	E	64.97	0.558162	E	64.97	0.558162	E	68.60	0.589347	E	68.60	0.589347	-1.000000
9	9	D	2	-	0	0	B	11.48	0.073888	B	11.48	0.073888	B	6.61	0.042544	B	6.61	0.042544	-1.000000
10	10	N	2	-	0	0	B	9.31	0.055131	B	9.31	0.055131	B	4.04	0.023924	B	4.04	0.023924	-1.000000
11	11	A	2	-	0	0	E	50.51	0.433935	E	50.51	0.433935	E	52.31	0.449399	E	52.31	0.449399	-1.000000
12	12	F	2	-	0	0	E	52.74	0.236195	E	52.74	0.236195	E	41.93	0.187783	E	41.93	0.187783	-1.000000
13	13	M	2	-	0	0	B	0.68	0.003230	B	0.68	0.003230	B	0.00	0.000000	B	0.00	0.000000	-1.000000
14	14	M	2	-	0	0	E	102.84	0.488435	E	102.84	0.488435	E	108.20	0.513892	E	108.20	0.513892	-1.000000
15	15	I	H	-	0	0	E	111.45	0.586733	E	111.45	0.586733	E	116.75	0.614635	E	116.75	0.614635	328.176000
16	16	C	H	-	2	0	B	3.95	0.027919	B	3.95	0.027919	B	0.06	0.000424	B	0.06	0.000424	328.176000
17	17	T	H	-	2	0	B	8.58	0.057949	B	8.58	0.057949	B	4.00	0.027016	B	4.00	0.027016	328.176000
18	18	A	H	-	0	0	E	58.40	0.501718	E	58.40	0.501718	E	57.17	0.491151	E	57.17	0.491151	328.176000
19	19	L	H	-	2	0	E	47.16	0.238194	E	47.16	0.238194	E	38.43	0.194101	E	38.43	0.194101	328.176000
20	20	V	H	-	3	0	B	0.04	0.000247	B	0.04	0.000247	B	0.00	0.000000	B	0.00	0.000000	328.176000
21	21	L	H	-	1	0	E	60.73	0.306733	E	60.73	0.306733	E	55.95	0.282590	E	55.95	0.282590	328.176000
22	22	F	H	-	0	0	E	77.87	0.348739	E	77.87	0.348739	E	80.00	0.358278	E	80.00	0.358278	328.176000
23	23	M	H	-	3	0	B	1.34	0.006364	B	1.34	0.006364	B	0.00	0.000000	B	0.00	0.000000	328.176000
24	24	T	H	-	3	0	B	0.65	0.004390	B	0.65	0.004390	B	0.00	0.000000	B	0.00	0.000000	328.176000
25	25	I	H	-	0	0	E	70.12	0.369150	E	70.12	0.369150	E	65.29	0.343722	E	65.29	0.343722	328.176000
26	26	P	H	-	0	0	E	45.17	0.311948	E	45.17	0.311948	E	43.74	0.302072	E	43.74	0.302072	328.176000
27	27	G	H	-	2	0	B	0.00	0.000000	B	0.00	0.000000	B	0.00	0.000000	B	0.00	0.000000	328.176000
28	28	I	H	-	0	0	B	2.58	0.013583	B	2.58	0.013583	B	0.00	0.000000	B	0.00	0.000000	328.176000
29	29	A	H	-	0	0	B	7.84	0.067354	B	7.84	0.067354	B	1.99	0.017096	B	1.99	0.017096	328.176000
30	30	L	H	-	2	0	B	38.75	0.195717	B	38.75	0.195717	E	32.91	0.166221	E	32.91	0.166221	328.176000
31	31	F	H	-	0	0	B	26.80	0.120023	B	26.80	0.120023	B	7.92	0.035470	B	7.92	0.035470	328.176000
32	32	Y	H	-	1	0	B	9.95	0.041754	B	9.95	0.041754	B	0.87	0.003651	B	0.87	0.003651	328.176000
33	33	G	1	-	0	0	B	0.07	0.000834	B	0.07	0.000834	B	0.00	0.000000	B	0.00	0.000000	-1.000000
34	34	G	1	-	0	0	B	0.00	0.000000	B	0.00	0.000000	B	0.00	0.000000	B	0.00	0.000000	-1.000000
35	35	L	1	-	0	0	B	36.43	0.183999	B	36.43	0.183999	E	19.90	0.100510	E	19.90	0.100510	-1.000000
36	36	I	1	-	0	0	B	3.10	0.016320	B	3.10	0.016320	B	0.98	0.005159	B	0.98	0.005159	-1.000000
37	37	R	1	-	0	0	E	153.11	0.614258	E	153.11	0.614258	E	168.83	0.677325	E	168.83	0.677325	-1.000000
38	38	G	1	-	0	0	E	37.41	0.445835	E	37.41	0.445835	E	33.83	0.403170	E	33.83	0.403170	-1.000000
39	39	K	1	-	0	0	E	157.00	0.756663	E	157.00	0.756663	E	177.31	0.854547	E	177.31	0.854547	-1.000000
40	40	N	1	-	0	0	B	32.68	0.193522	B	32.68	0.193522	E	24.25	0.143602	E	24.25	0.143602	-1.000000
41	41	V	1	-	0	0	B	17.22	0.106139	B	17.22	0.106139	E	10.23	0.063055	E	10.23	0.063055	-1.000000
42	42	L	1	-	0	0	E	140.41	0.709177	E	140.41	0.709177	E	154.94	0.782565	E	154.94	0.782565	-1.000000
43	43	S	1	-	0	0	E	57.03	0.453771	E	57.03	0.453771	E	46.36	0.368873	E	46.36	0.368873	-1.000000
44	44	M	1	-	0	0	B	0.30	0.001425	B	0.30	0.001425	B	0.00	0.000000	B	0.00	0.000000	-1.000000
45	45	L	1	-	0	0	E	55.87	0.282186	E	55.87	0.282186	E	44.03	0.222385	E	44.03	0.222385	-1.000000
46	46	T	H	-	0	0	E	65.83	0.444617	E	65.83	0.444617	E	69.18	0.467243	E	69.18	0.467243	342.351000
47	47	Q	H	-	2	0	B	4.19	0.022149	B	4.19	0.022149	B	1.56	0.008247	B	1.56	0.008247	342.351000
48	48	V	H	-	1	0	B	1.06	0.006534	B	1.06	0.006534	B	0.00	0.000000	B	0.00	0.000000	342.351000
49	49	T	H	-	0	0	E	75.05	0.506889	E	75.05	0.506889	E	72.21	0.487708	E	72.21	0.487708	342.351000
50	50	V	H	-	0	0	E	59.46	0.366494	E	59.46	0.366494	E	58.62	0.361317	E	58.62	0.361317	342.351000
51	51	T	H	-	1	0	B	0.74	0.004998	B	0.74	0.004998	B	0.00	0.000000	B	0.00	0.000000	342.351000
52	52	F	H	-	2	0	B	38.61	0.172914	B	38.61	0.172914	E	30.39	0.136101	E	30.39	0.136101	342.351000
53	53	A	H	-	0	0	E	50.74	0.435911	E	50.74	0.435911	E	49.20	0.422680	E	49.20	0.422680	342.351000
54	54	L	H	-	1	0	E	43.60	0.220213	E	43.60	0.220213	E	39.16	0.197788	E	39.16	0.197788	342.351000
55	55	V	H	-	3	0	B	0.05	0.000308	B	0.05	0.000308	B	0.00	0.000000	B	0.00	0.000000	342.351000
56	56	C	H	-	0	0	E	46.07	0.325629	E	46.07	0.325629	E	36.35	0.256927	E	36.35	0.256927	342.351000
57	57	I	H	-	0	0	E	109.85	0.578310	E	109.85	0.578310	E	111.71	0.588102	E	111.71	0.588102	342.351000
58	58	L	H	-	1	0	B	22.41	0.113188	B	22.41	0.113188	E	18.71	0.094500	E	18.71	0.094500	342.351000
59	59	W	H	-	1	0	B	5.14	0.019366	B	5.14	0.019366	B	0.96	0.003617	B	0.96	0.003617	342.351000
60	60	V	H	-	0	0	E	47.87	0.295057	E	47.87	0.295057	E	40.36	0.248767	E	40.36	0.248767	342.351000
61	61	V	H	-	0	0	E	48.05	0.296166	E	48.05	0.296166	E	45.60	0.281065	E	45.60	0.281065	342.351000
62	62	Y	H	-	0	0	B	43.24	0.181452	B	43.24	0.181452	E	37.56	0.157616	E	37.56	0.157616	342.351000
63	63	G	H	-	1	0	B	0.00	0.000000	B	0.00	0.000000	B	0.00	0.000000	B	0.00	0.000000	342.351000
64	64	Y	H	-	0	0	B	1.41	0.005917	B	1.41	0.005917	B	0.00	0.000000	B	0.00	0.000000	342.351000
65	65	S	2	-	0	0	B	0.44	0.003501	B	0.44	0.003501	B	0.00	0.000000	B	0.00	0.000000	-1.000000
66	66	L	2	-	0	0	B	32.99	0.166625	B	32.99	0.166625	E	23.88	0.120612	E	23.88	0.120612	-1.000000
67	67	A	2	-	0	0	B	0.00	0.000000	B	0.00	0.000000	B	0.00	0.000000	B	0.00	0.000000	-1.000000
68	68	F	2	-	0	0	B	32.23	0.144341	B	32.23	0.144341	E	18.34	0.082135	E	18.34	0.082135	-1.000000
69	69	G	2	-	0	0	B	0.95	0.011322	B	0.95	0.011322	B	0.00	0.000000	B	0.00	0.000000	-1.000000
70	70	E	2	-	0	0	E	156.31	0.835168	E	156.31	0.835168	E	175.99	0.940318	E	175.99	0.940318	-1.000000
71	71	G	2	-	0	0	E	44.58	0.531284	E	44.58	0.531284	E	45.15	0.538077	E	45.15	0.538077	-1.000000
72	72	N	2	-	0	0	E	75.31	0.445964	E	75.31	0.445964	E	75.76	0.448629	E	75.76	0.448629	-1.000000
73	73	N	2	-	0	0	E	59.35	0.351454	E	59.35	0.351454	E	57.84	0.342512	E	57.84	0.342512	-1.000000
74	74	F	2	-	0	0	E	80.04	0.358458	E	80.04	0.358458	E	79.99	0.358234	E	79.99	0.358234	-1.000000
75	75	F	2	-	0	0	E	101.47	0.454431	E	101.47	0.454431	E	106.32	0.476152	E	106.32	0.476152	-1.000000
76	76	G	2	-	0	0	B	3.54	0.042188	B	3.54	0.042188	B	1.58	0.018830	B	1.58	0.018830	-1.000000
77	77	N	2	-	0	0	E	34.33	0.203292	E	34.33	0.203292	E	25.06	0.148398	E	25.06	0.148398	-1.000000
78	78	I	2	-	0	0	E	117.16	0.616794	E	117.16	0.616794	E	127.15	0.669387	E	127.15	0.669387	-1.000000
79	79	N	2	-	0	0	E	89.72	0.531296	E	89.72	0.531296	E	93.95	0.556345	E	93.95	0.556345	-1.000000
80	80	W	2	-	0	0	E	53.49	0.201530	E	53.49	0.201530	E	45.86	0.172783	E	45.86	0.172783	-1.000000
81	81	L	2	-	0	0	E	77.76	0.392747	E	77.76	0.392747	E	74.64	0.376989	E	74.64	0.376989	-1.000000
82	82	M	2	-	0	0	E	123.90	0.588459	E	123.90	0.588459	E	128.91	0.612254	E	128.91	0.612254	-1.000000
83	83	L	2	-	0	0	B	17.60	0.088893	B	17.60	0.088893	B	9.50	0.047982	B	9.50	0.047982	-1.000000
84	84	K	2	-	0	0	E	146.41	0.705624	E	146.41	0.705624	E	164.22	0.791460	E	164.22	0.791460	-1.000000
85	85	N	2	-	0	0	E	117.14	0.693670	E	117.14	0.693670	E	120.77	0.715166	E	120.77	0.715166	-1.000000
86	86	I	2	-	0	0	B	13.44	0.070755	B	13.44	0.070755	B	8.82	0.046433	B	8.82	0.046433	-1.000000
87	87	E	2	-	0	0	E	125.27	0.669320	E	125.27	0.669320	E	142.54	0.761594	E	142.54	0.761594	-1.000000
88	88	L	2	-	0	0	E	130.46	0.658922	E	130.46	0.658922	E	139.17	0.702914	E	139.17	0.702914	-1.000000
89	89	T	2	-	0	0	E	98.55	0.665609	E	98.55	0.665609	E	103.98	0.702283	E	103.98	0.702283	-1.000000
90	90	A	2	-	0	0	E	27.21	0.233763	E	27.21	0.233763	E	24.92	0.214089	E	24.92	0.214089	-1.000000
91	91	V	2	-	0	0	E	36.22	0.223250	E	36.22	0.223250	E	29.01	0.178809	E	29.01	0.178809	-1.000000
92	92	M	2	-	0	0	E	63.98	0.303871	E	63.98	0.303871	E	57.54	0.273284	E	57.54	0.273284	-1.000000
93	93	G	2	-	0	0	E	65.91	0.785484	E	65.91	0.785484	E	67.93	0.809558	E	67.93	0.809558	-1.000000
94	94	S	2	-	0	0	E	33.24	0.264481	E	33.24	0.264481	E	30.03	0.238940	E	30.03	0.238940	-1.000000
95	95	I	2	-	0	0	B	0.00	0.000000	B	0.00	0.000000	B	0.00	0.000000	B	0.00	0.000000	-1.000000
96	96	Y	2	-	0	0	E	77.77	0.326353	E	77.77	0.326353	E	65.88	0.276458	E	65.88	0.276458	-1.000000
97	97	Q	2	-	0	0	B	12.07	0.063805	B	12.07	0.063805	B	7.54	0.039858	B	7.54	0.039858	-1.000000
98	98	Y	2	-	0	0	E	90.98	0.381788	E	90.98	0.381788	E	86.12	0.361393	E	86.12	0.361393	-1.000000
99	99	I	2	-	0	0	B	14.25	0.075020	B	14.25	0.075020	B	6.55	0.034483	B	6.55	0.034483	-1.000000
100	100	H	2	-	0	0	B	30.82	0.155257	B	30.82	0.155257	E	20.26	0.102060	E	20.26	0.102060	-1.000000
101	101	V	2	-	0	0	B	6.21	0.038277	B	6.21	0.038277	B	1.72	0.010602	B	1.72	0.010602	-1.000000
102	102	A	H	-	1	0	E	50.40	0.432990	E	50.40	0.432990	E	45.15	0.387887	E	45.15	0.387887	327.961000
103	103	F	H	-	1	0	B	4.69	0.021004	B	4.69	0.021004	B	0.15	0.000672	B	0.15	0.000672	327.961000
104	104	Q	H	-	0	0	B	24.55	0.129777	B	24.55	0.129777	E	12.33	0.065179	E	12.33	0.065179	327.961000
105	105	G	H	-	1	0	B	8.15	0.097128	B	8.15	0.097128	B	2.51	0.029913	B	2.51	0.029913	327.961000
106	106	S	H	-	2	0	B	0.71	0.005649	B	0.71	0.005649	B	0.04	0.000318	B	0.04	0.000318	327.961000
107	107	F	H	-	0	0	B	2.59	0.011599	B	2.59	0.011599	B	0.00	0.000000	B	0.00	0.000000	327.961000
108	108	A	H	-	2	0	B	0.00	0.000000	B	0.00	0.000000	B	0.00	0.000000	B	0.00	0.000000	327.961000
109	109	C	H	-	3	0	B	2.55	0.018024	B	2.55	0.018024	B	0.00	0.000000	B	0.00	0.000000	327.961000
110	110	I	H	-	2	0	B	3.54	0.018636	B	3.54	0.018636	B	0.00	0.000000	B	0.00	0.000000	327.961000
111	111	T	H	-	3	0	B	0.00	0.000000	B	0.00	0.000000	B	0.00	0.000000	B	0.00	0.000000	327.961000
112	112	V	H	-	2	0	B	1.97	0.012143	B	1.97	0.012143	B	0.00	0.000000	B	0.00	0.000000	327.961000
113	113	G	H	-	0	0	B	2.57	0.030628	B	2.57	0.030628	B	0.00	0.000000	B	0.00	0.000000	327.961000
114	114	L	H	-	0	0	B	4.49	0.022678	B	4.49	0.022678	B	0.00	0.000000	B	0.00	0.000000	327.961000
115	115	I	H	-	2	0	B	2.36	0.012424	B	2.36	0.012424	B	0.00	0.000000	B	0.00	0.000000	327.961000
116	116	V	H	-	3	0	B	0.39	0.002404	B	0.39	0.002404	B	0.00	0.000000	B	0.00	0.000000	327.961000
117	117	G	H	-	2	0	B	0.32	0.003814	B	0.32	0.003814	B	0.00	0.000000	B	0.00	0.000000	327.961000
118	118	A	H	-	0	0	B	0.12	0.001031	B	0.12	0.001031	B	0.00	0.000000	B	0.00	0.000000	327.961000
119	119	L	H	-	0	0	B	6.32	0.031921	B	6.32	0.031921	B	0.33	0.001667	B	0.33	0.001667	327.961000
120	120	A	1	-	0	0	B	4.59	0.039433	B	4.59	0.039433	B	0.03	0.000258	B	0.03	0.000258	-1.000000
121	121	E	1	-	0	0	B	34.79	0.185884	B	34.79	0.185884	E	17.02	0.090938	E	17.02	0.090938	-1.000000
122	122	R	1	-	0	0	E	120.94	0.485196	E	120.94	0.485196	E	111.03	0.445438	E	111.03	0.445438	-1.000000
123	123	I	1	-	0	0	B	11.87	0.062490	B	11.87	0.062490	B	3.57	0.018794	B	3.57	0.018794	-1.000000
124	124	R	1	-	0	0	E	70.64	0.283399	E	70.64	0.283399	E	71.07	0.285124	E	71.07	0.285124	-1.000000
125	125	F	1	-	0	0	E	70.54	0.315912	E	70.54	0.315912	E	67.32	0.301491	E	67.32	0.301491	-1.000000
126	126	S	1	-	0	0	E	42.24	0.336092	E	42.24	0.336092	E	40.80	0.324634	E	40.80	0.324634	-1.000000
127	127	A	H	-	1	0	B	0.00	0.000000	B	0.00	0.000000	B	0.00	0.000000	B	0.00	0.000000	249.669000
128	128	V	H	-	2	0	B	2.89	0.017813	B	2.89	0.017813	B	0.00	0.000000	B	0.00	0.000000	249.669000
129	129	L	H	-	0	0	E	55.90	0.282337	E	55.90	0.282337	E	53.49	0.270165	E	53.49	0.270165	249.669000
130	130	I	H	-	1	0	E	41.47	0.218321	E	41.47	0.218321	E	34.99	0.184206	E	34.99	0.184206	249.669000
131	131	F	H	-	1	0	B	2.02	0.009047	B	2.02	0.009047	B	0.00	0.000000	B	0.00	0.000000	249.669000
132	132	V	H	-	2	0	B	0.99	0.006102	B	0.99	0.006102	B	0.00	0.000000	B	0.00	0.000000	249.669000
133	133	V	H	-	0	0	E	57.11	0.352009	E	57.11	0.352009	E	57.41	0.353858	E	57.41	0.353858	249.669000
134	134	V	H	-	2	0	B	17.69	0.109036	B	17.69	0.109036	E	9.60	0.059172	E	9.60	0.059172	249.669000
135	135	W	H	-	3	0	B	0.54	0.002035	B	0.54	0.002035	B	0.00	0.000000	B	0.00	0.000000	249.669000
136	136	L	H	-	1	0	B	0.00	0.000000	B	0.00	0.000000	B	0.00	0.000000	B	0.00	0.000000	249.669000
137	137	T	H	-	0	0	E	30.97	0.209172	E	30.97	0.209172	E	24.74	0.167094	E	24.74	0.167094	249.669000
138	138	L	H	-	1	0	E	86.75	0.438153	E	86.75	0.438153	E	87.38	0.441335	E	87.38	0.441335	249.669000
139	139	S	H	-	2	0	B	0.00	0.000000	B	0.00	0.000000	B	0.00	0.000000	B	0.00	0.000000	249.669000
140	140	Y	H	-	2	0	B	0.54	0.002266	B	0.54	0.002266	B	0.00	0.000000	B	0.00	0.000000	249.669000
141	141	I	H	-	1	0	B	0.50	0.002632	B	0.50	0.002632	B	0.00	0.000000	B	0.00	0.000000	249.669000
142	142	P	H	-	0	0	B	9.15	0.063191	B	9.15	0.063191	B	1.02	0.007044	B	1.02	0.007044	249.669000
143	143	I	H	-	3	0	B	0.33	0.001737	B	0.33	0.001737	B	0.00	0.000000	B	0.00	0.000000	249.669000
144	144	A	H	-	1	0	B	0.33	0.002835	B	0.33	0.002835	B	0.00	0.000000	B	0.00	0.000000	249.669000
145	145	H	H	-	0	0	B	1.86	0.009370	B	1.86	0.009370	B	0.33	0.001662	B	0.33	0.001662	249.669000
146	146	M	H	-	0	0	B	0.08	0.000380	B	0.08	0.000380	B	0.00	0.000000	B	0.00	0.000000	249.669000
147	147	V	H	-	2	0	B	12.06	0.074334	B	12.06	0.074334	B	4.44	0.027367	B	4.44	0.027367	249.669000
148	148	W	2	-	0	0	E	59.93	0.225793	E	59.93	0.225793	E	53.74	0.202472	E	53.74	0.202472	-1.000000
149	149	G	2	-	0	0	E	20.18	0.240496	E	20.18	0.240496	E	13.24	0.157788	E	13.24	0.157788	-1.000000
150	150	G	2	-	0	0	E	58.64	0.698844	E	58.64	0.698844	E	60.72	0.723632	E	60.72	0.723632	-1.000000
151	151	G	2	-	0	0	B	0.00	0.000000	B	0.00	0.000000	B	0.00	0.000000	B	0.00	0.000000	-1.000000
152	152	L	2	-	0	0	E	39.97	0.201879	E	39.97	0.201879	E	34.92	0.176373	E	34.92	0.176373	-1.000000
153	153	L	2	-	0	0	B	5.77	0.029143	B	5.77	0.029143	B	0.61	0.003081	B	0.61	0.003081	-1.000000
154	154	A	2	-	0	0	E	38.53	0.331014	E	38.53	0.331014	E	35.95	0.308849	E	35.95	0.308849	-1.000000
155	155	S	2	-	0	0	E	73.02	0.580999	E	73.02	0.580999	E	79.03	0.628819	E	79.03	0.628819	-1.000000
156	156	H	2	-	0	0	E	107.85	0.543298	E	107.85	0.543298	E	96.30	0.485114	E	96.30	0.485114	-1.000000
157	157	G	2	-	0	0	E	36.65	0.436777	E	36.65	0.436777	E	20.57	0.245144	E	20.57	0.245144	-1.000000
158	158	A	2	-	0	0	B	19.13	0.164347	B	19.13	0.164347	E	8.92	0.076632	E	8.92	0.076632	-1.000000
159	159	L	2	-	0	0	B	30.25	0.152785	B	30.25	0.152785	E	14.01	0.070761	E	14.01	0.070761	-1.000000
160	160	D	2	-	0	0	B	8.92	0.057411	B	8.92	0.057411	B	0.77	0.004956	B	0.77	0.004956	-1.000000
161	161	F	H	-	3	0	B	25.09	0.112365	B	25.09	0.112365	E	15.99	0.071611	E	15.99	0.071611	79.583000
162	162	A	H	-	4	0	B	0.00	0.000000	B	0.00	0.000000	B	0.00	0.000000	B	0.00	0.000000	79.583000
163	163	G	H	-	1	0	B	0.00	0.000000	B	0.00	0.000000	B	0.00	0.000000	B	0.00	0.000000	79.583000
164	164	G	H	-	3	0	B	0.00	0.000000	B	0.00	0.000000	B	0.00	0.000000	B	0.00	0.000000	79.583000
165	165	T	H	-	2	0	B	2.59	0.017493	B	2.59	0.017493	B	0.00	0.000000	B	0.00	0.000000	79.583000
166	166	V	H	-	3	0	B	0.00	0.000000	B	0.00	0.000000	B	0.00	0.000000	B	0.00	0.000000	79.583000
167	167	V	H	-	1	0	B	0.37	0.002281	B	0.37	0.002281	B	0.00	0.000000	B	0.00	0.000000	79.583000
168	168	H	H	-	2	0	B	2.39	0.012040	B	2.39	0.012040	B	0.00	0.000000	B	0.00	0.000000	79.583000
169	169	I	H	-	1	0	B	0.00	0.000000	B	0.00	0.000000	B	0.00	0.000000	B	0.00	0.000000	79.583000
170	170	N	H	-	2	0	B	0.00	0.000000	B	0.00	0.000000	B	0.00	0.000000	B	0.00	0.000000	79.583000
171	171	A	H	-	2	0	B	0.18	0.001546	B	0.18	0.001546	B	0.00	0.000000	B	0.00	0.000000	79.583000
172	172	A	H	-	3	0	B	0.00	0.000000	B	0.00	0.000000	B	0.00	0.000000	B	0.00	0.000000	79.583000
173	173	I	H	-	2	0	B	17.37	0.091445	B	17.37	0.091445	E	11.11	0.058489	E	11.11	0.058489	79.583000
174	174	A	H	-	3	0	B	0.00	0.000000	B	0.00	0.000000	B	0.00	0.000000	B	0.00	0.000000	79.583000
175	175	G	H	-	1	0	B	0.00	0.000000	B	0.00	0.000000	B	0.00	0.000000	B	0.00	0.000000	79.583000
176	176	L	H	-	1	0	E	67.38	0.340320	E	67.38	0.340320	E	65.32	0.329916	E	65.32	0.329916	79.583000
177	177	V	H	-	1	0	B	26.88	0.165680	B	26.88	0.165680	E	22.19	0.136773	E	22.19	0.136773	79.583000
178	178	G	H	-	1	0	B	9.87	0.117626	B	9.87	0.117626	B	3.56	0.042426	B	3.56	0.042426	79.583000
179	179	A	1	-	0	0	E	48.22	0.414261	E	48.22	0.414261	E	45.79	0.393385	E	45.79	0.393385	-1.000000
180	180	Y	1	-	0	0	E	177.03	0.742887	E	177.03	0.742887	E	202.26	0.848762	E	202.26	0.848762	-1.000000
181	181	L	1	-	0	0	E	73.34	0.370423	E	73.34	0.370423	E	54.72	0.276378	E	54.72	0.276378	-1.000000
182	182	I	U	R	0	0	-	-1.00	-1.000000	-	-1.00	-1.000000	-	-1.00	-1.000000	-	-1.00	-1.000000	-1.000000
183	183	G	U	R	0	0	-	-1.00	-1.000000	-	-1.00	-1.000000	-	-1.00	-1.000000	-	-1.00	-1.000000	-1.000000
184	184	K	U	R	0	0	-	-1.00	-1.000000	-	-1.00	-1.000000	-	-1.00	-1.000000	-	-1.00	-1.000000	-1.000000
185	185	R	U	R	0	0	-	-1.00	-1.000000	-	-1.00	-1.000000	-	-1.00	-1.000000	-	-1.00	-1.000000	-1.000000
186	186	V	U	R	0	0	-	-1.00	-1.000000	-	-1.00	-1.000000	-	-1.00	-1.000000	-	-1.00	-1.000000	-1.000000
187	187	G	U	R	0	0	-	-1.00	-1.000000	-	-1.00	-1.000000	-	-1.00	-1.000000	-	-1.00	-1.000000	-1.000000
188	188	F	U	R	0	0	-	-1.00	-1.000000	-	-1.00	-1.000000	-	-1.00	-1.000000	-	-1.00	-1.000000	-1.000000
189	189	G	U	R	0	0	-	-1.00	-1.000000	-	-1.00	-1.000000	-	-1.00	-1.000000	-	-1.00	-1.000000	-1.000000
190	190	K	U	R	0	0	-	-1.00	-1.000000	-	-1.00	-1.000000	-	-1.00	-1.000000	-	-1.00	-1.000000	-1.000000
191	191	E	U	R	0	0	-	-1.00	-1.000000	-	-1.00	-1.000000	-	-1.00	-1.000000	-	-1.00	-1.000000	-1.000000
192	192	A	U	R	0	0	-	-1.00	-1.000000	-	-1.00	-1.000000	-	-1.00	-1.000000	-	-1.00	-1.000000	-1.000000
193	193	F	U	R	0	0	-	-1.00	-1.000000	-	-1.00	-1.000000	-	-1.00	-1.000000	-	-1.00	-1.000000	-1.000000
194	194	K	U	R	0	0	-	-1.00	-1.000000	-	-1.00	-1.000000	-	-1.00	-1.000000	-	-1.00	-1.000000	-1.000000
195	195	P	1	-	0	0	E	89.65	0.619130	E	89.65	0.619130	E	97.22	0.671409	E	97.22	0.671409	-1.000000
196	196	H	1	-	0	0	E	101.00	0.508790	E	101.00	0.508790	E	101.64	0.512015	E	101.64	0.512015	-1.000000
197	197	N	1	-	0	0	E	47.08	0.278794	E	47.08	0.278794	E	47.22	0.279623	E	47.22	0.279623	-1.000000
198	198	L	1	-	0	0	E	57.73	0.291580	E	57.73	0.291580	E	52.67	0.266024	E	52.67	0.266024	-1.000000
199	199	P	1	-	0	0	E	94.88	0.655249	E	94.88	0.655249	E	105.15	0.726174	E	105.15	0.726174	-1.000000
200	200	M	1	-	0	0	E	57.78	0.274424	E	57.78	0.274424	E	51.54	0.244787	E	51.54	0.244787	-1.000000
201	201	V	1	-	0	0	B	0.22	0.001356	B	0.22	0.001356	B	0.00	0.000000	B	0.00	0.000000	-1.000000
202	202	F	H	-	1	0	E	108.35	0.485243	E	108.35	0.485243	E	116.90	0.523534	E	116.90	0.523534	91.122000
203	203	T	H	-	1	0	E	57.81	0.390450	E	57.81	0.390450	E	59.48	0.401729	E	59.48	0.401729	91.122000
204	204	G	H	-	2	0	B	0.00	0.000000	B	0.00	0.000000	B	0.00	0.000000	B	0.00	0.000000	91.122000
205	205	T	H	-	1	0	B	7.59	0.051263	B	7.59	0.051263	B	2.74	0.018506	B	2.74	0.018506	91.122000
206	206	A	H	-	0	0	E	36.87	0.316753	E	36.87	0.316753	E	27.48	0.236082	E	27.48	0.236082	91.122000
207	207	I	H	-	1	0	B	25.75	0.135562	B	25.75	0.135562	E	21.27	0.111977	E	21.27	0.111977	91.122000
208	208	L	H	-	1	0	B	4.44	0.022425	B	4.44	0.022425	B	0.00	0.000000	B	0.00	0.000000	91.122000
209	209	Y	H	-	0	0	E	59.13	0.248133	E	59.13	0.248133	E	53.45	0.224297	E	53.45	0.224297	91.122000
210	210	I	H	-	0	0	E	85.58	0.450540	E	85.58	0.450540	E	89.42	0.470755	E	89.42	0.470755	91.122000
211	211	G	H	-	2	0	B	0.00	0.000000	B	0.00	0.000000	B	0.00	0.000000	B	0.00	0.000000	91.122000
212	212	W	H	-	1	0	B	4.76	0.017934	B	4.76	0.017934	B	0.00	0.000000	B	0.00	0.000000	91.122000
213	213	F	H	-	1	0	B	18.27	0.081822	B	18.27	0.081822	B	6.22	0.027856	B	6.22	0.027856	91.122000
214	214	G	H	-	3	0	B	0.09	0.001073	B	0.09	0.001073	B	0.00	0.000000	B	0.00	0.000000	91.122000
215	215	F	H	-	2	0	B	1.51	0.006763	B	1.51	0.006763	B	0.00	0.000000	B	0.00	0.000000	91.122000
216	216	N	H	-	3	0	B	0.13	0.000770	B	0.13	0.000770	B	0.00	0.000000	B	0.00	0.000000	91.122000
217	217	A	H	-	0	0	B	1.61	0.013832	B	1.61	0.013832	B	0.00	0.000000	B	0.00	0.000000	91.122000
218	218	G	H	-	1	0	B	0.45	0.005363	B	0.45	0.005363	B	0.00	0.000000	B	0.00	0.000000	91.122000
219	219	S	H	-	2	0	E	29.14	0.231859	E	29.14	0.231859	E	22.51	0.179106	E	22.51	0.179106	91.122000
220	220	A	2	-	0	0	E	24.53	0.210739	E	24.53	0.210739	E	22.76	0.195533	E	22.76	0.195533	-1.000000
221	221	G	2	-	0	0	B	14.81	0.176499	B	14.81	0.176499	E	6.75	0.080443	E	6.75	0.080443	-1.000000
222	222	T	2	-	0	0	E	29.91	0.202013	E	29.91	0.202013	E	27.00	0.182359	E	27.00	0.182359	-1.000000
223	223	A	2	-	0	0	E	58.33	0.501117	E	58.33	0.501117	E	59.05	0.507302	E	59.05	0.507302	-1.000000
224	224	N	2	-	0	0	E	55.89	0.330965	E	55.89	0.330965	E	52.67	0.311897	E	52.67	0.311897	-1.000000
225	225	E	2	-	0	0	E	122.44	0.654200	E	122.44	0.654200	E	140.92	0.752939	E	140.92	0.752939	-1.000000
226	226	I	2	-	0	0	E	47.03	0.247591	E	47.03	0.247591	E	38.62	0.203317	E	38.62	0.203317	-1.000000
227	227	A	2	-	0	0	B	4.92	0.042268	B	4.92	0.042268	B	2.03	0.017440	B	2.03	0.017440	-1.000000
228	228	A	2	-	0	0	E	55.04	0.472852	E	55.04	0.472852	E	58.95	0.506443	E	58.95	0.506443	-1.000000
229	229	L	2	-	0	0	E	41.05	0.207334	E	41.05	0.207334	E	34.44	0.173948	E	34.44	0.173948	-1.000000
230	230	A	2	-	0	0	B	0.00	0.000000	B	0.00	0.000000	B	0.00	0.000000	B	0.00	0.000000	-1.000000
231	231	F	H	-	0	0	E	93.37	0.418156	E	93.37	0.418156	E	91.77	0.410990	E	91.77	0.410990	124.746000
232	232	V	H	-	0	0	E	70.80	0.436391	E	70.80	0.436391	E	71.55	0.441013	E	71.55	0.441013	124.746000
233	233	N	H	-	3	0	B	0.00	0.000000	B	0.00	0.000000	B	0.00	0.000000	B	0.00	0.000000	124.746000
234	234	T	H	-	2	0	B	0.02	0.000135	B	0.02	0.000135	B	0.00	0.000000	B	0.00	0.000000	124.746000
235	235	V	H	-	0	0	E	62.63	0.386033	E	62.63	0.386033	E	62.08	0.382643	E	62.08	0.382643	124.746000
236	236	V	H	-	1	0	E	35.69	0.219983	E	35.69	0.219983	E	28.63	0.176467	E	28.63	0.176467	124.746000
237	237	A	H	-	4	0	B	0.00	0.000000	B	0.00	0.000000	B	0.00	0.000000	B	0.00	0.000000	124.746000
238	238	T	H	-	2	0	B	3.86	0.026071	B	3.86	0.026071	B	0.13	0.000878	B	0.13	0.000878	124.746000
239	239	A	H	-	0	0	E	46.11	0.396134	E	46.11	0.396134	E	42.08	0.361512	E	42.08	0.361512	124.746000
240	240	A	H	-	3	0	B	7.74	0.066495	B	7.74	0.066495	B	1.13	0.009708	B	1.13	0.009708	124.746000
241	241	A	H	-	4	0	B	0.00	0.000000	B	0.00	0.000000	B	0.00	0.000000	B	0.00	0.000000	124.746000
242	242	I	H	-	2	0	E	55.91	0.294341	E	55.91	0.294341	E	54.37	0.286233	E	54.37	0.286233	124.746000
243	243	L	H	-	0	0	E	124.25	0.627557	E	124.25	0.627557	E	130.50	0.659124	E	130.50	0.659124	124.746000
244	244	G	H	-	1	0	B	6.56	0.078179	B	6.56	0.078179	B	2.49	0.029675	B	2.49	0.029675	124.746000
245	245	W	H	-	3	0	B	7.10	0.026750	B	7.10	0.026750	B	1.75	0.006593	B	1.75	0.006593	124.746000
246	246	I	H	-	1	0	B	36.32	0.191208	B	36.32	0.191208	E	30.16	0.158779	E	30.16	0.158779	124.746000
247	247	F	H	-	0	0	E	125.90	0.563841	E	125.90	0.563841	E	136.13	0.609656	E	136.13	0.609656	124.746000
248	248	G	H	-	1	0	B	7.16	0.085330	B	7.16	0.085330	B	3.83	0.045644	B	3.83	0.045644	124.746000
249	249	E	1	-	0	0	B	0.00	0.000000	B	0.00	0.000000	B	0.00	0.000000	B	0.00	0.000000	-1.000000
250	250	W	1	-	0	0	E	142.41	0.536546	E	142.41	0.536546	E	157.61	0.593814	E	157.61	0.593814	-1.000000
251	251	A	1	-	0	0	E	60.38	0.518729	E	60.38	0.518729	E	62.41	0.536168	E	62.41	0.536168	-1.000000
252	252	L	1	-	0	0	E	127.16	0.642255	E	127.16	0.642255	E	125.32	0.632961	E	125.32	0.632961	-1.000000
253	253	R	1	-	0	0	E	152.81	0.613055	E	152.81	0.613055	E	142.69	0.572454	E	142.69	0.572454	-1.000000
254	254	G	1	-	0	0	E	53.89	0.642236	E	53.89	0.642236	E	58.82	0.700989	E	58.82	0.700989	-1.000000
255	255	K	1	-	0	0	E	138.05	0.665333	E	138.05	0.665333	E	152.07	0.732903	E	152.07	0.732903	-1.000000
256	256	P	1	-	0	0	E	67.89	0.468854	E	67.89	0.468854	E	70.89	0.489572	E	70.89	0.489572	-1.000000
257	257	S	1	-	0	0	E	35.49	0.282384	E	35.49	0.282384	E	25.92	0.206238	E	25.92	0.206238	-1.000000
258	258	L	1	-	0	0	E	74.68	0.377191	E	74.68	0.377191	E	71.54	0.361331	E	71.54	0.361331	-1.000000
259	259	L	1	-	0	0	E	56.15	0.283600	E	56.15	0.283600	E	40.98	0.206980	E	40.98	0.206980	-1.000000
260	260	G	1	-	0	0	B	3.52	0.041950	B	3.52	0.041950	B	0.21	0.002503	B	0.21	0.002503	-1.000000
261	261	A	H	-	2	0	E	27.72	0.238144	E	27.72	0.238144	E	23.38	0.200859	E	23.38	0.200859	0.120000
262	262	C	H	-	2	0	B	5.62	0.039723	B	5.62	0.039723	B	1.61	0.011380	B	1.61	0.011380	0.120000
263	263	S	H	-	0	0	B	15.74	0.125239	B	15.74	0.125239	B	4.60	0.036601	B	4.60	0.036601	0.120000
264	264	G	H	-	2	0	B	0.00	0.000000	B	0.00	0.000000	B	0.00	0.000000	B	0.00	0.000000	0.120000
265	265	A	H	-	2	0	B	6.94	0.059622	B	6.94	0.059622	B	2.81	0.024141	B	2.81	0.024141	0.120000
266	266	I	H	-	0	0	B	7.57	0.039853	B	7.57	0.039853	B	0.00	0.000000	B	0.00	0.000000	0.120000
267	267	A	H	-	4	0	B	0.00	0.000000	B	0.00	0.000000	B	0.00	0.000000	B	0.00	0.000000	0.120000
268	268	G	H	-	2	0	B	0.00	0.000000	B	0.00	0.000000	B	0.00	0.000000	B	0.00	0.000000	0.120000
269	269	L	H	-	2	0	B	0.00	0.000000	B	0.00	0.000000	B	0.00	0.000000	B	0.00	0.000000	0.120000
270	270	V	H	-	4	0	B	0.00	0.000000	B	0.00	0.000000	B	0.00	0.000000	B	0.00	0.000000	0.120000
271	271	G	H	-	3	0	B	0.00	0.000000	B	0.00	0.000000	B	0.00	0.000000	B	0.00	0.000000	0.120000
272	272	V	H	-	2	0	B	0.00	0.000000	B	0.00	0.000000	B	0.00	0.000000	B	0.00	0.000000	0.120000
273	273	T	H	-	3	0	B	0.00	0.000000	B	0.00	0.000000	B	0.00	0.000000	B	0.00	0.000000	0.120000
274	274	P	H	-	5	0	B	0.00	0.000000	B	0.00	0.000000	B	0.00	0.000000	B	0.00	0.000000	0.120000
275	275	A	H	-	2	0	B	0.00	0.000000	B	0.00	0.000000	B	0.00	0.000000	B	0.00	0.000000	0.120000
276	276	C	H	-	3	0	B	0.00	0.000000	B	0.00	0.000000	B	0.00	0.000000	B	0.00	0.000000	0.120000
277	277	G	2	-	0	0	B	1.87	0.022286	B	1.87	0.022286	B	0.23	0.002741	B	0.23	0.002741	-1.000000
278	278	Y	2	-	0	0	E	48.19	0.202224	E	48.19	0.202224	E	46.85	0.196601	E	46.85	0.196601	-1.000000
279	279	I	2	-	0	0	B	0.53	0.002790	B	0.53	0.002790	B	0.00	0.000000	B	0.00	0.000000	-1.000000
280	280	G	2	-	0	0	B	10.68	0.127279	B	10.68	0.127279	E	6.28	0.074842	E	6.28	0.074842	-1.000000
281	281	V	2	-	0	0	E	81.20	0.500493	E	81.20	0.500493	E	84.87	0.523114	E	84.87	0.523114	-1.000000
282	282	G	H	-	0	0	E	42.44	0.505780	E	42.44	0.505780	E	38.84	0.462877	E	38.84	0.462877	348.595000
283	283	G	H	-	1	0	B	1.37	0.016327	B	1.37	0.016327	B	0.02	0.000238	B	0.02	0.000238	348.595000
284	284	A	H	-	2	0	B	0.00	0.000000	B	0.00	0.000000	B	0.00	0.000000	B	0.00	0.000000	348.595000
285	285	L	H	-	2	0	E	95.04	0.480024	E	95.04	0.480024	E	106.78	0.539320	E	106.78	0.539320	348.595000
286	286	I	H	-	0	0	E	75.18	0.395788	E	75.18	0.395788	E	78.15	0.411424	E	78.15	0.411424	348.595000
287	287	I	H	-	3	0	B	0.00	0.000000	B	0.00	0.000000	B	0.00	0.000000	B	0.00	0.000000	348.595000
288	288	G	H	-	3	0	B	0.00	0.000000	B	0.00	0.000000	B	0.00	0.000000	B	0.00	0.000000	348.595000
289	289	V	H	-	1	0	E	52.26	0.322115	E	52.26	0.322115	E	48.50	0.298940	E	48.50	0.298940	348.595000
290	290	V	H	-	0	0	E	56.97	0.351146	E	56.97	0.351146	E	56.00	0.345168	E	56.00	0.345168	348.595000
291	291	A	H	-	2	0	B	0.00	0.000000	B	0.00	0.000000	B	0.00	0.000000	B	0.00	0.000000	348.595000
292	292	G	H	-	3	0	B	0.00	0.000000	B	0.00	0.000000	B	0.00	0.000000	B	0.00	0.000000	348.595000
293	293	L	H	-	1	0	E	74.23	0.374918	E	74.23	0.374918	E	67.57	0.341280	E	67.57	0.341280	348.595000
294	294	A	H	-	2	0	B	18.06	0.155155	B	18.06	0.155155	E	14.13	0.121392	E	14.13	0.121392	348.595000
295	295	G	H	-	1	0	B	0.00	0.000000	B	0.00	0.000000	B	0.00	0.000000	B	0.00	0.000000	348.595000
296	296	L	H	-	2	0	B	11.72	0.059195	B	11.72	0.059195	B	2.23	0.011263	B	2.23	0.011263	348.595000
297	297	W	H	-	0	0	E	143.47	0.540540	E	143.47	0.540540	E	153.85	0.579647	E	153.85	0.579647	348.595000
298	298	G	H	-	1	0	B	8.36	0.099631	B	8.36	0.099631	B	3.09	0.036825	B	3.09	0.036825	348.595000
299	299	V	H	-	0	0	E	56.89	0.350653	E	56.89	0.350653	E	46.98	0.289571	E	46.98	0.289571	348.595000
300	300	T	1	-	0	0	E	75.70	0.511279	E	75.70	0.511279	E	78.07	0.527286	E	78.07	0.527286	-1.000000
301	301	M	1	-	0	0	E	153.60	0.729518	E	153.60	0.729518	E	168.79	0.801662	E	168.79	0.801662	-1.000000
302	302	L	U	R	0	0	-	-1.00	-1.000000	-	-1.00	-1.000000	-	-1.00	-1.000000	-	-1.00	-1.000000	-1.000000
303	303	K	U	R	0	0	-	-1.00	-1.000000	-	-1.00	-1.000000	-	-1.00	-1.000000	-	-1.00	-1.000000	-1.000000
304	304	R	U	R	0	0	-	-1.00	-1.000000	-	-1.00	-1.000000	-	-1.00	-1.000000	-	-1.00	-1.000000	-1.000000
305	305	L	U	R	0	0	-	-1.00	-1.000000	-	-1.00	-1.000000	-	-1.00	-1.000000	-	-1.00	-1.000000	-1.000000
306	306	L	U	R	0	0	-	-1.00	-1.000000	-	-1.00	-1.000000	-	-1.00	-1.000000	-	-1.00	-1.000000	-1.000000
307	307	R	U	R	0	0	-	-1.00	-1.000000	-	-1.00	-1.000000	-	-1.00	-1.000000	-	-1.00	-1.000000	-1.000000
308	308	V	U	R	0	0	-	-1.00	-1.000000	-	-1.00	-1.000000	-	-1.00	-1.000000	-	-1.00	-1.000000	-1.000000
309	309	D	U	R	0	0	-	-1.00	-1.000000	-	-1.00	-1.000000	-	-1.00	-1.000000	-	-1.00	-1.000000	-1.000000
310	310	D	U	R	0	0	-	-1.00	-1.000000	-	-1.00	-1.000000	-	-1.00	-1.000000	-	-1.00	-1.000000	-1.000000
311	311	P	1	-	0	0	E	55.80	0.385359	E	55.80	0.385359	E	44.51	0.307390	E	44.51	0.307390	-1.000000
312	312	C	1	-	0	0	E	30.11	0.212822	E	30.11	0.212822	E	22.56	0.159457	E	22.56	0.159457	-1.000000
313	313	D	H	-	0	0	E	79.49	0.511617	E	79.49	0.511617	E	56.95	0.366544	E	56.95	0.366544	304.929000
314	314	V	H	-	2	0	B	1.94	0.011958	B	1.94	0.011958	B	0.00	0.000000	B	0.00	0.000000	304.929000
315	315	F	H	-	2	0	E	47.04	0.210668	E	47.04	0.210668	E	46.13	0.206592	E	46.13	0.206592	304.929000
316	316	G	H	-	1	0	B	12.12	0.144440	B	12.12	0.144440	E	6.55	0.078060	E	6.55	0.078060	304.929000
317	317	V	H	-	1	0	B	10.94	0.067431	B	10.94	0.067431	B	2.44	0.015039	B	2.44	0.015039	304.929000
318	318	H	H	-	2	0	B	15.65	0.078837	B	15.65	0.078837	B	2.01	0.010125	B	2.01	0.010125	304.929000
319	319	G	H	-	1	0	B	0.00	0.000000	B	0.00	0.000000	B	0.00	0.000000	B	0.00	0.000000	304.929000
320	320	V	H	-	1	0	B	21.62	0.133259	B	21.62	0.133259	E	10.63	0.065520	E	10.63	0.065520	304.929000
321	321	C	H	-	5	0	B	0.00	0.000000	B	0.00	0.000000	B	0.00	0.000000	B	0.00	0.000000	304.929000
322	322	G	H	-	2	0	B	0.00	0.000000	B	0.00	0.000000	B	0.00	0.000000	B	0.00	0.000000	304.929000
323	323	I	H	-	1	0	E	41.42	0.218057	E	41.42	0.218057	E	35.78	0.188365	E	35.78	0.188365	304.929000
324	324	V	H	-	1	0	B	27.20	0.167653	B	27.20	0.167653	E	22.15	0.136526	E	22.15	0.136526	304.929000
325	325	G	H	-	2	0	B	0.00	0.000000	B	0.00	0.000000	B	0.00	0.000000	B	0.00	0.000000	304.929000
326	326	C	H	-	4	0	B	1.85	0.013076	B	1.85	0.013076	B	0.00	0.000000	B	0.00	0.000000	304.929000
327	327	I	H	-	0	0	E	52.73	0.277599	E	52.73	0.277599	E	52.28	0.275230	E	52.28	0.275230	304.929000
328	328	M	H	-	1	0	B	22.09	0.104916	B	22.09	0.104916	E	17.15	0.081453	E	17.15	0.081453	304.929000
329	329	T	H	-	2	0	B	0.00	0.000000	B	0.00	0.000000	B	0.00	0.000000	B	0.00	0.000000	304.929000
330	330	G	H	-	1	0	B	0.00	0.000000	B	0.00	0.000000	B	0.00	0.000000	B	0.00	0.000000	304.929000
331	331	I	H	-	0	0	E	46.92	0.247012	E	46.92	0.247012	E	45.88	0.241537	E	45.88	0.241537	304.929000
332	332	F	H	-	1	0	B	23.66	0.105961	B	23.66	0.105961	E	17.65	0.079045	E	17.65	0.079045	304.929000
333	333	A	2	-	0	0	B	0.60	0.005155	B	0.60	0.005155	B	0.00	0.000000	B	0.00	0.000000	-1.000000
334	334	A	2	-	0	0	B	5.98	0.051375	B	5.98	0.051375	B	2.38	0.020447	B	2.38	0.020447	-1.000000
335	335	S	2	-	0	0	E	78.97	0.628342	E	78.97	0.628342	E	87.70	0.697804	E	87.70	0.697804	-1.000000
336	336	S	2	-	0	0	E	102.98	0.819383	E	102.98	0.819383	E	119.95	0.954408	E	119.95	0.954408	-1.000000
337	337	L	2	-	0	0	E	76.65	0.387141	E	76.65	0.387141	E	77.04	0.389111	E	77.04	0.389111	-1.000000
338	338	G	2	-	0	0	E	49.83	0.593851	E	49.83	0.593851	E	52.75	0.628650	E	52.75	0.628650	-1.000000
339	339	G	2	-	0	0	B	13.79	0.164343	B	13.79	0.164343	E	12.28	0.146347	E	12.28	0.146347	-1.000000
340	340	V	2	-	0	0	E	76.15	0.469366	E	76.15	0.469366	E	75.58	0.465853	E	75.58	0.465853	-1.000000
341	341	G	2	-	0	0	E	20.18	0.240496	E	20.18	0.240496	E	9.37	0.111667	E	9.37	0.111667	-1.000000
342	342	F	2	-	0	0	B	41.35	0.185185	B	41.35	0.185185	E	35.98	0.161136	E	35.98	0.161136	-1.000000
343	343	A	2	-	0	0	E	72.79	0.625344	E	72.79	0.625344	E	63.51	0.545619	E	63.51	0.545619	-1.000000
344	344	E	2	-	0	0	E	174.35	0.931556	E	174.35	0.931556	E	205.46	1.000000	E	205.46	1.000000	-1.000000
345	345	G	2	-	0	0	E	87.95	1.000000	E	87.95	1.000000	E	98.01	1.000000	E	98.01	1.000000	-1.000000
346	346	V	2	-	0	0	E	37.22	0.229413	E	37.22	0.229413	E	25.66	0.158161	E	25.66	0.158161	-1.000000
347	347	T	2	-	0	0	E	92.04	0.621640	E	92.04	0.621640	E	104.43	0.705322	E	104.43	0.705322	-1.000000
348	348	M	2	-	0	0	E	66.27	0.314747	E	66.27	0.314747	E	65.94	0.313180	E	65.94	0.313180	-1.000000
349	349	G	2	-	0	0	E	48.05	0.572637	E	48.05	0.572637	E	50.88	0.606364	E	50.88	0.606364	-1.000000
350	350	H	2	-	0	0	E	90.62	0.456501	E	90.62	0.456501	E	82.94	0.417813	E	82.94	0.417813	-1.000000
351	351	Q	2	-	0	0	B	6.18	0.032669	B	6.18	0.032669	B	0.00	0.000000	B	0.00	0.000000	-1.000000
352	352	L	2	-	0	0	E	47.16	0.238194	E	47.16	0.238194	E	44.30	0.223749	E	44.30	0.223749	-1.000000
353	353	L	H	-	0	0	E	99.49	0.502500	E	99.49	0.502500	E	107.51	0.543007	E	107.51	0.543007	22.839000
354	354	V	H	-	0	0	B	6.69	0.041235	B	6.69	0.041235	B	0.28	0.001726	B	0.28	0.001726	22.839000
355	355	Q	H	-	2	0	B	3.23	0.017075	B	3.23	0.017075	B	0.00	0.000000	B	0.00	0.000000	22.839000
356	356	L	H	-	0	0	E	87.86	0.443760	E	87.86	0.443760	E	85.87	0.433709	E	85.87	0.433709	22.839000
357	357	E	H	-	0	0	E	77.95	0.416489	E	77.95	0.416489	E	68.34	0.365142	E	68.34	0.365142	22.839000
358	358	S	H	-	0	0	B	4.18	0.033259	B	4.18	0.033259	B	0.00	0.000000	B	0.00	0.000000	22.839000
359	359	I	H	-	2	0	B	9.95	0.052382	B	9.95	0.052382	B	6.04	0.031798	B	6.04	0.031798	22.839000
360	360	A	H	-	0	0	E	53.37	0.458505	E	53.37	0.458505	E	54.85	0.471220	E	54.85	0.471220	22.839000
361	361	I	H	-	0	0	E	55.51	0.292235	E	55.51	0.292235	E	47.99	0.252645	E	47.99	0.252645	22.839000
362	362	T	H	-	1	0	B	0.11	0.000743	B	0.11	0.000743	B	0.00	0.000000	B	0.00	0.000000	22.839000
363	363	I	H	-	1	0	E	51.43	0.270755	E	51.43	0.270755	E	51.43	0.270755	E	51.43	0.270755	22.839000
364	364	V	H	-	0	0	E	94.03	0.579573	E	94.03	0.579573	E	100.92	0.622041	E	100.92	0.622041	22.839000
365	365	W	H	-	1	0	E	69.54	0.262000	E	69.54	0.262000	E	63.18	0.238038	E	63.18	0.238038	22.839000
366	366	S	H	-	2	0	B	0.00	0.000000	B	0.00	0.000000	B	0.00	0.000000	B	0.00	0.000000	22.839000
367	367	G	H	-	1	0	B	13.89	0.165535	B	13.89	0.165535	E	11.12	0.132523	E	11.12	0.132523	22.839000
368	368	V	H	-	0	0	E	80.44	0.495809	E	80.44	0.495809	E	85.07	0.524347	E	85.07	0.524347	22.839000
369	369	V	H	-	3	0	B	13.52	0.083333	B	13.52	0.083333	E	8.51	0.052453	E	8.51	0.052453	22.839000
370	370	A	H	-	2	0	B	0.00	0.000000	B	0.00	0.000000	B	0.00	0.000000	B	0.00	0.000000	22.839000
371	371	F	H	-	1	0	E	94.78	0.424470	E	94.78	0.424470	E	96.17	0.430696	E	96.17	0.430696	22.839000
372	372	I	H	-	0	0	E	84.30	0.443801	E	84.30	0.443801	E	82.46	0.434114	E	82.46	0.434114	22.839000
373	373	G	H	-	1	0	B	0.00	0.000000	B	0.00	0.000000	B	0.00	0.000000	B	0.00	0.000000	22.839000
374	374	Y	H	-	2	0	B	2.63	0.011037	B	2.63	0.011037	B	0.00	0.000000	B	0.00	0.000000	22.839000
375	375	K	H	-	0	0	E	78.76	0.379585	E	78.76	0.379585	E	75.09	0.361897	E	75.09	0.361897	22.839000
376	376	L	H	-	1	0	E	84.36	0.426082	E	84.36	0.426082	E	88.68	0.447901	E	88.68	0.447901	22.839000
377	377	A	H	-	2	0	B	0.00	0.000000	B	0.00	0.000000	B	0.00	0.000000	B	0.00	0.000000	22.839000
378	378	D	1	-	0	0	E	62.59	0.402845	E	62.59	0.402845	E	58.35	0.375555	E	58.35	0.375555	-1.000000
379	379	L	1	-	0	0	E	152.57	0.770594	E	152.57	0.770594	E	168.08	0.848932	E	168.08	0.848932	-1.000000
380	380	T	1	-	0	0	E	89.28	0.602999	E	89.28	0.602999	E	98.99	0.668580	E	98.99	0.668580	-1.000000
381	381	V	1	-	0	0	E	55.40	0.341469	E	55.40	0.341469	E	54.71	0.337216	E	54.71	0.337216	-1.000000
382	382	G	1	-	0	0	E	19.08	0.227386	E	19.08	0.227386	E	18.90	0.225241	E	18.90	0.225241	-1.000000
383	383	L	1	-	0	0	B	20.65	0.104298	B	20.65	0.104298	B	4.07	0.020557	B	4.07	0.020557	-1.000000
384	384	R	1	-	0	0	E	212.88	0.854048	E	212.88	0.854048	E	226.34	0.908048	E	226.34	0.908048	-1.000000
385	385	V	1	-	0	0	E	81.94	0.505054	E	81.94	0.505054	E	80.37	0.495377	E	80.37	0.495377	-1.000000
386	386	P	1	-	0	0	E	134.84	0.931215	E	134.84	0.931215	E	158.80	1.000000	E	158.80	1.000000	-1.000000
387	387	E	U	R	0	0	-	-1.00	-1.000000	-	-1.00	-1.000000	-	-1.00	-1.000000	-	-1.00	-1.000000	-1.000000
388	388	E	U	R	0	0	-	-1.00	-1.000000	-	-1.00	-1.000000	-	-1.00	-1.000000	-	-1.00	-1.000000	-1.000000
389	389	Q	U	R	0	0	-	-1.00	-1.000000	-	-1.00	-1.000000	-	-1.00	-1.000000	-	-1.00	-1.000000	-1.000000
390	390	E	U	R	0	0	-	-1.00	-1.000000	-	-1.00	-1.000000	-	-1.00	-1.000000	-	-1.00	-1.000000	-1.000000
391	391	R	U	R	0	0	-	-1.00	-1.000000	-	-1.00	-1.000000	-	-1.00	-1.000000	-	-1.00	-1.000000	-1.000000
392	392	E	U	R	0	0	-	-1.00	-1.000000	-	-1.00	-1.000000	-	-1.00	-1.000000	-	-1.00	-1.000000	-1.000000
393	393	G	U	R	0	0	-	-1.00	-1.000000	-	-1.00	-1.000000	-	-1.00	-1.000000	-	-1.00	-1.000000	-1.000000
394	394	L	U	R	0	0	-	-1.00	-1.000000	-	-1.00	-1.000000	-	-1.00	-1.000000	-	-1.00	-1.000000	-1.000000
395	395	D	U	R	0	0	-	-1.00	-1.000000	-	-1.00	-1.000000	-	-1.00	-1.000000	-	-1.00	-1.000000	-1.000000
396	396	V	U	R	0	0	-	-1.00	-1.000000	-	-1.00	-1.000000	-	-1.00	-1.000000	-	-1.00	-1.000000	-1.000000
397	397	N	U	R	0	0	-	-1.00	-1.000000	-	-1.00	-1.000000	-	-1.00	-1.000000	-	-1.00	-1.000000	-1.000000
398	398	S	U	R	0	0	-	-1.00	-1.000000	-	-1.00	-1.000000	-	-1.00	-1.000000	-	-1.00	-1.000000	-1.000000
399	399	H	U	R	0	0	-	-1.00	-1.000000	-	-1.00	-1.000000	-	-1.00	-1.000000	-	-1.00	-1.000000	-1.000000
400	400	G	U	R	0	0	-	-1.00	-1.000000	-	-1.00	-1.000000	-	-1.00	-1.000000	-	-1.00	-1.000000	-1.000000
401	401	E	U	R	0	0	-	-1.00	-1.000000	-	-1.00	-1.000000	-	-1.00	-1.000000	-	-1.00	-1.000000	-1.000000
402	402	N	U	R	0	0	-	-1.00	-1.000000	-	-1.00	-1.000000	-	-1.00	-1.000000	-	-1.00	-1.000000	-1.000000
403	403	A	U	R	0	0	-	-1.00	-1.000000	-	-1.00	-1.000000	-	-1.00	-1.000000	-	-1.00	-1.000000	-1.000000
404	404	Y	U	R	0	0	-	-1.00	-1.000000	-	-1.00	-1.000000	-	-1.00	-1.000000	-	-1.00	-1.000000	-1.000000
405	405	N	U	R	0	0	-	-1.00	-1.000000	-	-1.00	-1.000000	-	-1.00	-1.000000	-	-1.00	-1.000000	-1.000000
406	406	A	U	R	0	0	-	-1.00	-1.000000	-	-1.00	-1.000000	-	-1.00	-1.000000	-	-1.00	-1.000000	-1.000000
407	407	D	U	R	0	0	-	-1.00	-1.000000	-	-1.00	-1.000000	-	-1.00	-1.000000	-	-1.00	-1.000000	-1.000000
408	408	Q	U	R	0	0	-	-1.00	-1.000000	-	-1.00	-1.000000	-	-1.00	-1.000000	-	-1.00	-1.000000	-1.000000
409	409	A	U	R	0	0	-	-1.00	-1.000000	-	-1.00	-1.000000	-	-1.00	-1.000000	-	-1.00	-1.000000	-1.000000
410	410	Q	U	R	0	0	-	-1.00	-1.000000	-	-1.00	-1.000000	-	-1.00	-1.000000	-	-1.00	-1.000000	-1.000000
411	411	Q	U	R	0	0	-	-1.00	-1.000000	-	-1.00	-1.000000	-	-1.00	-1.000000	-	-1.00	-1.000000	-1.000000
412	412	P	U	R	0	0	-	-1.00	-1.000000	-	-1.00	-1.000000	-	-1.00	-1.000000	-	-1.00	-1.000000	-1.000000
413	413	A	U	R	0	0	-	-1.00	-1.000000	-	-1.00	-1.000000	-	-1.00	-1.000000	-	-1.00	-1.000000	-1.000000
414	414	Q	U	R	0	0	-	-1.00	-1.000000	-	-1.00	-1.000000	-	-1.00	-1.000000	-	-1.00	-1.000000	-1.000000
415	415	A	U	R	0	0	-	-1.00	-1.000000	-	-1.00	-1.000000	-	-1.00	-1.000000	-	-1.00	-1.000000	-1.000000
416	416	D	U	R	0	0	-	-1.00	-1.000000	-	-1.00	-1.000000	-	-1.00	-1.000000	-	-1.00	-1.000000	-1.000000
417	417	L	U	R	0	0	-	-1.00	-1.000000	-	-1.00	-1.000000	-	-1.00	-1.000000	-	-1.00	-1.000000	-1.000000
418	418	E	U	R	0	0	-	-1.00	-1.000000	-	-1.00	-1.000000	-	-1.00	-1.000000	-	-1.00	-1.000000	-1.000000
419	419	H	U	R	0	0	-	-1.00	-1.000000	-	-1.00	-1.000000	-	-1.00	-1.000000	-	-1.00	-1.000000	-1.000000
420	420	H	U	R	0	0	-	-1.00	-1.000000	-	-1.00	-1.000000	-	-1.00	-1.000000	-	-1.00	-1.000000	-1.000000
421	421	H	U	R	0	0	-	-1.00	-1.000000	-	-1.00	-1.000000	-	-1.00	-1.000000	-	-1.00	-1.000000	-1.000000
422	422	H	U	R	0	0	-	-1.00	-1.000000	-	-1.00	-1.000000	-	-1.00	-1.000000	-	-1.00	-1.000000	-1.000000
423	423	H	U	R	0	0	-	-1.00	-1.000000	-	-1.00	-1.000000	-	-1.00	-1.000000	-	-1.00	-1.000000	-1.000000
424	424	H	U	R	0	0	-	-1.00	-1.000000	-	-1.00	-1.000000	-	-1.00	-1.000000	-	-1.00	-1.000000	-1.000000
