# Supplementary material for: Lipid exposure prediction enhances the inference of rotational angles of transmembrane helices
Source: BMC Bioinformatics. 2013 Oct 11;14:304. doi: 10.1186/1471-2105-14-304 (PMC3854514; doi:10.1186/1471-2105-14-304)
Supplement: Additional file 7: Dataset S3 — The representative 110 multi-spanning protein chains used in this work. [file 1471-2105-14-304-S7.zip › S_Dataset_3_experiment/TMexpoDataset/2nq2A.profile]

SeqIndex	PDBIndex	AA	Topo	MissingData	IntraChainCTNum	InterChainCTNum	Class14_Chain	ASA14_Chain	RSA14_Chain	Class14_Complete	ASA14_Complete	RSA14_Complete	Class20_Chain	ASA20_Chain	RSA20_Chain	Class20_Complete	ASA20_Complete	RSA20_Complete	RotationalAngleChain360MGC
1	1	M	U	R	0	0	-	-1.00	-1.000000	-	-1.00	-1.000000	-	-1.00	-1.000000	-	-1.00	-1.000000	-1.000000
2	2	Q	U	R	0	0	-	-1.00	-1.000000	-	-1.00	-1.000000	-	-1.00	-1.000000	-	-1.00	-1.000000	-1.000000
3	3	P	U	R	0	0	-	-1.00	-1.000000	-	-1.00	-1.000000	-	-1.00	-1.000000	-	-1.00	-1.000000	-1.000000
4	4	D	U	R	0	0	-	-1.00	-1.000000	-	-1.00	-1.000000	-	-1.00	-1.000000	-	-1.00	-1.000000	-1.000000
5	5	S	U	R	0	0	-	-1.00	-1.000000	-	-1.00	-1.000000	-	-1.00	-1.000000	-	-1.00	-1.000000	-1.000000
6	6	Y	1	-	0	0	E	106.00	0.444817	E	106.00	0.444817	E	109.19	0.458204	E	109.19	0.458204	-1.000000
7	7	P	1	-	0	0	E	98.33	0.679075	E	98.33	0.679075	E	111.11	0.767334	E	111.11	0.767334	-1.000000
8	8	K	1	-	0	0	E	174.39	0.840474	E	174.39	0.840474	E	197.38	0.951275	E	197.38	0.951275	-1.000000
9	9	I	1	-	0	0	E	62.79	0.330561	E	62.79	0.330561	E	58.27	0.306765	E	58.27	0.306765	-1.000000
10	10	L	1	-	0	0	B	37.53	0.189555	B	37.53	0.189555	E	36.42	0.183949	E	36.42	0.183949	-1.000000
11	11	F	H	-	0	0	E	143.02	0.640512	E	143.02	0.640512	E	155.82	0.697837	E	155.82	0.697837	49.191000
12	12	G	H	-	0	0	E	26.58	0.316768	E	26.58	0.316768	E	23.12	0.275533	E	23.12	0.275533	49.191000
13	13	L	H	-	0	0	B	25.75	0.130057	B	25.75	0.130057	E	16.69	0.084297	E	16.69	0.084297	49.191000
14	14	T	H	-	0	0	E	56.49	0.381535	E	56.49	0.381535	E	51.96	0.350939	E	51.96	0.350939	49.191000
15	15	L	H	-	0	0	E	84.71	0.427850	E	84.71	0.427850	E	85.70	0.432850	E	85.70	0.432850	49.191000
16	16	L	H	-	0	0	E	86.45	0.436638	E	86.45	0.436638	E	87.61	0.442497	E	87.61	0.442497	49.191000
17	17	L	H	-	2	0	B	28.71	0.145007	B	28.71	0.145007	E	24.28	0.122632	E	24.28	0.122632	49.191000
18	18	V	H	-	0	0	E	82.89	0.510910	E	82.89	0.510910	E	86.72	0.534517	E	86.72	0.534517	49.191000
19	19	I	H	-	0	0	E	74.97	0.394683	E	74.97	0.394683	E	72.36	0.380942	E	72.36	0.380942	49.191000
20	20	T	H	-	2	0	B	16.31	0.110158	B	16.31	0.110158	E	7.93	0.053559	E	7.93	0.053559	49.191000
21	21	A	H	-	1	0	B	19.54	0.167869	B	19.54	0.167869	E	10.89	0.093557	E	10.89	0.093557	49.191000
22	22	V	H	-	0	0	E	47.36	0.291913	E	47.36	0.291913	E	25.47	0.156990	E	25.47	0.156990	49.191000
23	23	I	H	-	0	0	E	105.61	0.555988	E	105.61	0.555988	E	106.07	0.558410	E	106.07	0.558410	49.191000
24	24	S	H	-	2	0	B	0.05	0.000398	B	0.05	0.000398	B	0.00	0.000000	B	0.00	0.000000	49.191000
25	25	L	2	-	0	0	B	20.32	0.102631	B	20.32	0.102631	E	12.36	0.062427	E	12.36	0.062427	-1.000000
26	26	G	2	-	0	0	E	33.89	0.403885	E	33.89	0.403885	E	29.11	0.346919	E	29.11	0.346919	-1.000000
27	27	I	2	-	0	0	E	42.87	0.225691	E	42.87	0.225691	E	35.08	0.184680	E	35.08	0.184680	-1.000000
28	28	G	2	-	0	0	E	42.10	0.501728	E	42.10	0.501728	E	40.08	0.477655	E	40.08	0.477655	-1.000000
29	29	R	2	-	0	0	E	176.32	0.707374	E	176.32	0.707374	E	204.82	0.821712	E	204.82	0.821712	-1.000000
30	30	Y	2	-	0	0	E	103.91	0.436047	E	103.91	0.436047	E	106.90	0.448594	E	106.90	0.448594	-1.000000
31	31	S	2	-	0	0	E	29.76	0.236792	E	29.76	0.236792	E	27.04	0.215150	E	27.04	0.215150	-1.000000
32	32	L	2	-	0	0	B	30.13	0.152179	B	30.13	0.152179	B	9.84	0.049699	B	9.84	0.049699	-1.000000
33	33	S	2	-	0	0	E	115.43	0.918444	E	115.43	0.918444	E	131.08	1.000000	E	131.08	1.000000	-1.000000
34	34	V	2	-	0	0	E	130.85	0.806521	E	130.85	0.806521	E	149.01	0.918454	E	149.01	0.918454	-1.000000
35	35	P	2	-	0	0	E	76.98	0.531630	E	76.98	0.531630	E	71.16	0.491436	E	71.16	0.491436	-1.000000
36	36	Q	2	-	0	0	E	163.59	0.864778	E	163.59	0.864778	E	188.25	0.995137	E	188.25	0.995137	-1.000000
37	37	I	2	-	0	0	E	123.56	0.650487	E	123.56	0.650487	E	129.91	0.683917	E	129.91	0.683917	-1.000000
38	38	G	U	R	0	0	-	-1.00	-1.000000	-	-1.00	-1.000000	-	-1.00	-1.000000	-	-1.00	-1.000000	-1.000000
39	39	Q	U	R	0	0	-	-1.00	-1.000000	-	-1.00	-1.000000	-	-1.00	-1.000000	-	-1.00	-1.000000	-1.000000
40	40	I	U	R	0	0	-	-1.00	-1.000000	-	-1.00	-1.000000	-	-1.00	-1.000000	-	-1.00	-1.000000	-1.000000
41	41	L	U	R	0	0	-	-1.00	-1.000000	-	-1.00	-1.000000	-	-1.00	-1.000000	-	-1.00	-1.000000	-1.000000
42	42	W	U	R	0	0	-	-1.00	-1.000000	-	-1.00	-1.000000	-	-1.00	-1.000000	-	-1.00	-1.000000	-1.000000
43	43	A	U	R	0	0	-	-1.00	-1.000000	-	-1.00	-1.000000	-	-1.00	-1.000000	-	-1.00	-1.000000	-1.000000
44	44	K	U	R	0	0	-	-1.00	-1.000000	-	-1.00	-1.000000	-	-1.00	-1.000000	-	-1.00	-1.000000	-1.000000
45	45	A	U	R	0	0	-	-1.00	-1.000000	-	-1.00	-1.000000	-	-1.00	-1.000000	-	-1.00	-1.000000	-1.000000
46	46	T	U	R	0	0	-	-1.00	-1.000000	-	-1.00	-1.000000	-	-1.00	-1.000000	-	-1.00	-1.000000	-1.000000
47	47	A	U	R	0	0	-	-1.00	-1.000000	-	-1.00	-1.000000	-	-1.00	-1.000000	-	-1.00	-1.000000	-1.000000
48	48	L	U	R	0	0	-	-1.00	-1.000000	-	-1.00	-1.000000	-	-1.00	-1.000000	-	-1.00	-1.000000	-1.000000
49	49	E	U	R	0	0	-	-1.00	-1.000000	-	-1.00	-1.000000	-	-1.00	-1.000000	-	-1.00	-1.000000	-1.000000
50	50	I	U	R	0	0	-	-1.00	-1.000000	-	-1.00	-1.000000	-	-1.00	-1.000000	-	-1.00	-1.000000	-1.000000
51	51	D	2	-	0	0	E	103.18	0.664092	E	103.18	0.664092	E	115.04	0.740426	E	115.04	0.740426	-1.000000
52	52	P	2	-	0	0	E	105.55	0.728936	E	105.55	0.728936	E	120.48	0.832044	E	120.48	0.832044	-1.000000
53	53	V	2	-	0	0	E	60.58	0.373397	E	60.58	0.373397	E	56.27	0.346832	E	56.27	0.346832	-1.000000
54	54	Q	2	-	0	0	E	57.00	0.301316	E	57.00	0.301316	E	49.19	0.260031	E	49.19	0.260031	-1.000000
55	55	Q	2	-	0	0	E	91.39	0.483110	E	91.39	0.483110	E	92.48	0.488872	E	92.48	0.488872	-1.000000
56	56	Q	2	-	0	0	E	107.20	0.566686	E	107.20	0.566686	E	108.14	0.571655	E	108.14	0.571655	-1.000000
57	57	V	2	-	0	0	B	21.61	0.133198	B	21.61	0.133198	E	14.81	0.091285	E	14.81	0.091285	-1.000000
58	58	I	2	-	0	0	B	26.32	0.138563	B	26.32	0.138563	E	14.51	0.076389	E	14.51	0.076389	-1.000000
59	59	F	2	-	0	0	E	115.22	0.516011	E	115.22	0.516011	E	120.13	0.538000	E	120.13	0.538000	-1.000000
60	60	Q	2	-	0	0	E	120.74	0.638262	E	120.74	0.638262	E	123.20	0.651266	E	123.20	0.651266	-1.000000
61	61	V	2	-	0	0	E	85.64	0.527860	E	85.64	0.527860	E	75.00	0.462278	E	75.00	0.462278	-1.000000
62	62	R	2	-	0	0	B	18.15	0.072816	B	18.15	0.072816	B	10.57	0.042406	B	10.57	0.042406	-1.000000
63	63	L	2	-	0	0	E	52.63	0.265822	E	52.63	0.265822	E	46.24	0.233547	E	46.24	0.233547	-1.000000
64	64	P	2	-	0	0	B	0.00	0.000000	B	0.00	0.000000	B	0.00	0.000000	B	0.00	0.000000	-1.000000
65	65	R	2	-	0	0	B	27.02	0.108401	B	27.02	0.108401	B	9.76	0.039156	B	9.76	0.039156	-1.000000
66	66	I	H	-	2	0	B	5.93	0.031219	B	5.93	0.031219	B	0.00	0.000000	B	0.00	0.000000	61.705000
67	67	L	H	-	1	0	E	59.86	0.302339	E	59.86	0.302339	E	57.48	0.290318	E	57.48	0.290318	61.705000
68	68	T	H	-	1	0	B	0.91	0.006146	B	0.91	0.006146	B	0.00	0.000000	B	0.00	0.000000	61.705000
69	69	A	H	-	1	0	B	0.00	0.000000	B	0.00	0.000000	B	0.00	0.000000	B	0.00	0.000000	61.705000
70	70	L	H	-	2	0	B	14.48	0.073135	B	14.48	0.073135	B	7.20	0.036365	B	7.20	0.036365	61.705000
71	71	C	H	-	1	0	B	17.58	0.124258	B	17.58	0.124258	E	11.17	0.078951	E	11.17	0.078951	61.705000
72	72	V	H	-	2	0	B	0.08	0.000493	B	0.08	0.000493	B	0.00	0.000000	B	0.00	0.000000	61.705000
73	73	G	H	-	3	0	B	0.00	0.000000	B	0.00	0.000000	B	0.00	0.000000	B	0.00	0.000000	61.705000
74	74	A	H	-	2	0	B	6.25	0.053694	B	6.25	0.053694	B	3.70	0.031787	B	3.70	0.031787	61.705000
75	75	G	H	-	1	0	B	2.51	0.029913	B	2.51	0.029913	B	0.00	0.000000	B	0.00	0.000000	61.705000
76	76	L	H	-	2	0	B	3.16	0.015960	B	3.16	0.015960	B	0.00	0.000000	B	0.00	0.000000	61.705000
77	77	A	H	-	3	0	B	0.00	0.000000	B	0.00	0.000000	B	0.00	0.000000	B	0.00	0.000000	61.705000
78	78	L	H	-	2	0	B	0.00	0.000000	B	0.00	0.000000	B	0.00	0.000000	B	0.00	0.000000	61.705000
79	79	S	H	-	3	0	B	0.00	0.000000	B	0.00	0.000000	B	0.00	0.000000	B	0.00	0.000000	61.705000
80	80	G	H	-	2	0	B	0.00	0.000000	B	0.00	0.000000	B	0.00	0.000000	B	0.00	0.000000	61.705000
81	81	V	H	-	2	0	B	0.59	0.003637	B	0.59	0.003637	B	0.00	0.000000	B	0.00	0.000000	61.705000
82	82	V	H	-	2	0	B	0.36	0.002219	B	0.36	0.002219	B	0.00	0.000000	B	0.00	0.000000	61.705000
83	83	L	H	-	2	0	B	0.00	0.000000	B	0.00	0.000000	B	0.00	0.000000	B	0.00	0.000000	61.705000
84	84	Q	1	-	0	0	B	5.75	0.030396	B	0.04	0.000211	B	2.56	0.013533	B	0.00	0.000000	-1.000000
85	85	G	1	-	0	0	B	11.06	0.131808	B	1.98	0.023597	E	4.31	0.051365	B	0.00	0.000000	-1.000000
86	86	I	1	-	0	0	B	0.19	0.001000	B	0.19	0.001000	B	0.00	0.000000	B	0.00	0.000000	-1.000000
87	87	F	1	-	0	0	B	13.58	0.060818	B	13.58	0.060818	B	8.79	0.039366	B	8.79	0.039366	-1.000000
88	88	R	1	-	0	0	E	102.41	0.410856	E	63.93	0.256479	E	99.22	0.398058	E	54.27	0.217724	-1.000000
89	89	N	1	-	0	0	E	52.07	0.308344	E	50.12	0.296796	E	47.57	0.281696	E	46.95	0.278025	-1.000000
90	90	P	1	-	0	0	E	83.19	0.574517	E	51.47	0.355456	E	76.08	0.525414	E	36.24	0.250276	-1.000000
91	91	L	1	-	0	0	E	115.05	0.581090	E	63.47	0.320572	E	117.53	0.593616	E	42.41	0.214203	-1.000000
92	92	V	1	-	0	0	B	6.80	0.041913	B	6.80	0.041913	B	2.73	0.016827	B	2.73	0.016827	-1.000000
93	93	N	H	-	0	0	E	34.09	0.201871	E	34.09	0.201871	E	23.90	0.141529	E	23.90	0.141529	143.601000
94	94	P	H	-	4	0	B	2.21	0.015262	B	2.21	0.015262	B	0.00	0.000000	B	0.00	0.000000	143.601000
95	95	H	H	-	0	0	E	56.29	0.283563	E	56.29	0.283563	E	45.39	0.228653	E	45.39	0.228653	143.601000
96	96	I	H	-	0	0	B	35.50	0.186891	B	35.50	0.186891	E	27.75	0.146091	E	27.75	0.146091	143.601000
97	97	I	H	-	1	0	B	1.66	0.008739	B	1.66	0.008739	B	0.00	0.000000	B	0.00	0.000000	143.601000
98	98	G	H	-	2	0	B	0.00	0.000000	B	0.00	0.000000	B	0.00	0.000000	B	0.00	0.000000	143.601000
99	99	V	H	-	2	0	B	0.00	0.000000	B	0.00	0.000000	B	0.00	0.000000	B	0.00	0.000000	143.601000
100	100	T	H	-	1	0	B	20.24	0.136701	B	20.24	0.136701	B	6.43	0.043428	B	6.43	0.043428	143.601000
101	101	S	H	-	2	0	B	22.99	0.182925	B	22.99	0.182925	E	17.57	0.139799	E	17.57	0.139799	143.601000
102	102	G	H	-	3	0	B	0.00	0.000000	B	0.00	0.000000	B	0.00	0.000000	B	0.00	0.000000	143.601000
103	103	S	H	-	4	0	B	0.00	0.000000	B	0.00	0.000000	B	0.00	0.000000	B	0.00	0.000000	143.601000
104	104	A	H	-	0	0	B	12.27	0.105412	B	12.27	0.105412	E	7.93	0.068127	E	7.93	0.068127	143.601000
105	105	F	H	-	4	0	B	18.94	0.084822	B	18.94	0.084822	E	15.02	0.067267	E	15.02	0.067267	143.601000
106	106	G	H	-	2	0	B	0.00	0.000000	B	0.00	0.000000	B	0.00	0.000000	B	0.00	0.000000	143.601000
107	107	G	H	-	1	0	B	0.00	0.000000	B	0.00	0.000000	B	0.00	0.000000	B	0.00	0.000000	143.601000
108	108	T	2	-	0	0	B	0.00	0.000000	B	0.00	0.000000	B	0.00	0.000000	B	0.00	0.000000	-1.000000
109	109	L	2	-	0	0	B	34.11	0.172281	B	34.11	0.172281	E	29.09	0.146927	E	29.09	0.146927	-1.000000
110	110	A	2	-	0	0	B	1.32	0.011340	B	1.32	0.011340	B	0.00	0.000000	B	0.00	0.000000	-1.000000
111	111	I	2	-	0	0	B	29.18	0.153619	B	29.18	0.153619	E	17.52	0.092235	E	17.52	0.092235	-1.000000
112	112	F	2	-	0	0	B	42.44	0.190067	B	42.44	0.190067	E	35.97	0.161091	E	35.97	0.161091	-1.000000
113	113	F	2	-	0	0	E	120.17	0.538179	E	120.17	0.538179	E	132.39	0.592906	E	132.39	0.592906	-1.000000
114	114	G	2	-	0	0	E	54.04	0.644023	E	54.04	0.644023	E	58.01	0.691336	E	58.01	0.691336	-1.000000
115	115	F	2	-	0	0	E	109.13	0.488737	E	109.13	0.488737	E	104.98	0.470151	E	104.98	0.470151	-1.000000
116	116	S	2	-	0	0	E	74.77	0.594924	E	74.77	0.594924	E	82.24	0.654360	E	82.24	0.654360	-1.000000
117	117	L	2	-	0	0	E	60.70	0.306581	E	60.70	0.306581	E	55.32	0.279408	E	55.32	0.279408	-1.000000
118	118	Y	2	-	0	0	E	132.54	0.556190	E	132.54	0.556190	E	132.13	0.554469	E	132.13	0.554469	-1.000000
119	119	G	2	-	0	0	E	16.98	0.202360	E	16.98	0.202360	E	15.02	0.179001	E	15.02	0.179001	-1.000000
120	120	L	2	-	0	0	B	23.42	0.118289	B	23.42	0.118289	E	15.15	0.076519	E	15.15	0.076519	-1.000000
121	121	F	2	-	0	0	B	6.57	0.029424	B	6.57	0.029424	B	0.02	0.000090	B	0.02	0.000090	-1.000000
122	122	T	H	-	0	0	E	85.26	0.575848	E	85.26	0.575848	E	81.82	0.552614	E	81.82	0.552614	65.826000
123	123	S	H	-	1	0	B	11.13	0.088558	B	11.13	0.088558	B	5.34	0.042489	B	5.34	0.042489	65.826000
124	124	T	H	-	4	0	B	0.00	0.000000	B	0.00	0.000000	B	0.00	0.000000	B	0.00	0.000000	65.826000
125	125	I	H	-	0	0	B	35.79	0.188418	B	35.79	0.188418	E	28.33	0.149145	E	28.33	0.149145	65.826000
126	126	L	H	-	0	0	E	114.96	0.580635	E	114.96	0.580635	E	120.34	0.607808	E	120.34	0.607808	65.826000
127	127	F	H	-	3	0	E	63.77	0.285593	E	63.77	0.285593	E	61.17	0.273949	E	61.17	0.273949	65.826000
128	128	G	H	-	2	0	B	0.04	0.000477	B	0.04	0.000477	B	0.00	0.000000	B	0.00	0.000000	65.826000
129	129	F	H	-	0	0	E	65.57	0.293654	E	65.57	0.293654	E	61.43	0.275113	E	61.43	0.275113	65.826000
130	130	G	H	-	0	0	E	28.23	0.336432	E	28.23	0.336432	E	20.32	0.242164	E	20.32	0.242164	65.826000
131	131	T	H	-	3	0	B	0.23	0.001553	B	0.23	0.001553	B	0.00	0.000000	B	0.00	0.000000	65.826000
132	132	L	H	-	0	0	B	12.16	0.061417	B	12.16	0.061417	B	3.19	0.016112	B	3.19	0.016112	65.826000
133	133	A	H	-	0	0	E	48.30	0.414948	E	48.30	0.414948	E	48.56	0.417182	E	48.56	0.417182	65.826000
134	134	L	H	-	1	0	E	63.68	0.321632	E	63.68	0.321632	E	64.45	0.325521	E	64.45	0.325521	65.826000
135	135	V	H	-	2	0	B	0.38	0.002342	B	0.38	0.002342	B	0.00	0.000000	B	0.00	0.000000	65.826000
136	136	F	H	-	0	0	E	77.17	0.345604	E	77.17	0.345604	E	78.22	0.350307	E	78.22	0.350307	65.826000
137	137	L	H	-	0	0	E	99.77	0.503914	E	99.77	0.503914	E	98.60	0.498005	E	98.60	0.498005	65.826000
138	138	F	H	-	1	0	E	108.48	0.485826	E	108.48	0.485826	E	90.24	0.404138	E	90.24	0.404138	65.826000
139	139	S	1	-	0	0	E	33.82	0.269096	E	33.82	0.269096	E	19.20	0.152769	E	19.20	0.152769	-1.000000
140	140	F	1	-	0	0	E	129.44	0.579695	E	129.44	0.579695	E	133.90	0.599669	E	133.90	0.599669	-1.000000
141	141	K	1	-	0	0	E	212.59	1.000000	E	199.00	0.959082	E	241.39	1.000000	E	207.72	1.000000	-1.000000
142	142	F	U	R	0	0	-	-1.00	-1.000000	-	-1.00	-1.000000	-	-1.00	-1.000000	-	-1.00	-1.000000	-1.000000
143	143	N	U	R	0	0	-	-1.00	-1.000000	-	-1.00	-1.000000	-	-1.00	-1.000000	-	-1.00	-1.000000	-1.000000
144	144	Q	U	R	0	0	-	-1.00	-1.000000	-	-1.00	-1.000000	-	-1.00	-1.000000	-	-1.00	-1.000000	-1.000000
145	145	R	U	R	0	0	-	-1.00	-1.000000	-	-1.00	-1.000000	-	-1.00	-1.000000	-	-1.00	-1.000000	-1.000000
146	146	S	1	-	0	0	E	100.89	0.802753	E	100.89	0.802753	E	101.05	0.804026	E	101.05	0.804026	-1.000000
147	147	L	1	-	0	0	B	28.31	0.142987	B	28.31	0.142987	E	19.54	0.098692	E	19.54	0.098692	-1.000000
148	148	L	1	-	0	0	E	92.03	0.464821	E	79.15	0.399768	E	100.75	0.508864	E	79.74	0.402748	-1.000000
149	149	M	1	-	0	0	E	96.00	0.455949	E	79.60	0.378057	E	95.18	0.452054	E	66.33	0.315032	-1.000000
150	150	L	1	-	0	0	B	11.17	0.056417	B	11.17	0.056417	B	1.82	0.009192	B	1.82	0.009192	-1.000000
151	151	I	1	-	0	0	E	52.64	0.277126	E	52.64	0.277126	E	39.79	0.209476	E	39.53	0.208107	-1.000000
152	152	L	H	-	0	0	E	66.20	0.334360	B	9.78	0.049396	E	61.58	0.311026	B	2.16	0.010910	81.781000
153	153	I	H	-	2	0	B	18.48	0.097289	B	18.48	0.097289	B	8.50	0.044749	B	8.50	0.044749	81.781000
154	154	G	H	-	0	0	B	0.30	0.003575	B	0.30	0.003575	B	0.00	0.000000	B	0.00	0.000000	81.781000
155	155	M	H	-	0	0	E	130.43	0.619473	E	64.80	0.307765	E	135.95	0.645690	E	49.41	0.234671	81.781000
156	156	I	H	-	0	2	E	107.09	0.563780	B	27.03	0.142301	E	101.27	0.533140	B	8.48	0.044643	81.781000
157	157	L	H	-	2	0	B	8.08	0.040810	B	8.08	0.040810	B	0.37	0.001869	B	0.37	0.001869	81.781000
158	158	S	H	-	2	0	E	27.19	0.216343	E	27.19	0.216343	E	22.40	0.178230	E	22.33	0.177673	81.781000
159	159	G	H	-	0	0	E	39.24	0.467644	B	4.94	0.058873	E	39.40	0.469551	B	2.65	0.031581	81.781000
160	160	L	H	-	0	1	E	99.50	0.502551	E	41.97	0.211980	E	101.35	0.511895	E	34.00	0.171726	81.781000
161	161	F	H	-	3	0	B	18.13	0.081195	B	18.13	0.081195	B	8.95	0.040082	B	8.95	0.040082	81.781000
162	162	S	H	-	0	0	E	60.90	0.484564	E	60.90	0.484564	E	58.92	0.468810	E	54.91	0.436903	81.781000
163	163	A	H	-	0	2	E	56.11	0.482045	B	4.66	0.040034	E	57.16	0.491065	B	2.47	0.021220	81.781000
164	164	L	H	-	1	0	E	72.01	0.363705	E	50.73	0.256225	E	70.31	0.355119	E	48.53	0.245113	81.781000
165	165	V	H	-	1	0	B	13.52	0.083333	B	13.52	0.083333	B	5.07	0.031250	B	5.07	0.031250	81.781000
166	166	S	H	-	0	0	E	56.11	0.446451	B	23.86	0.189847	E	61.14	0.486474	E	20.81	0.165579	81.781000
167	167	L	H	-	0	1	E	89.18	0.450427	E	42.03	0.212283	E	92.84	0.468913	E	35.45	0.179049	81.781000
168	168	L	2	-	0	0	B	16.28	0.082226	B	16.28	0.082226	E	10.51	0.053083	E	10.51	0.053083	-1.000000
169	169	Q	2	-	0	0	E	47.48	0.250991	B	17.99	0.095100	E	42.77	0.226093	E	14.57	0.077021	-1.000000
170	170	Y	2	-	0	0	E	181.67	0.762358	E	57.95	0.243181	E	208.12	0.873353	E	51.84	0.217541	-1.000000
171	171	I	2	-	0	0	E	94.33	0.496604	E	89.77	0.472598	E	101.19	0.532719	E	88.52	0.466017	-1.000000
172	172	S	2	-	0	0	B	13.82	0.109962	B	12.70	0.101050	E	7.70	0.061267	E	7.21	0.057368	-1.000000
173	173	D	2	-	0	0	E	71.24	0.458518	E	71.24	0.458518	E	73.76	0.474738	E	73.76	0.474738	-1.000000
174	174	T	2	-	0	0	E	94.04	0.635148	E	46.89	0.316696	E	102.84	0.694583	E	45.70	0.308659	-1.000000
175	175	E	2	-	0	0	E	140.49	0.750641	E	100.87	0.538951	E	162.41	0.867760	E	107.70	0.575443	-1.000000
176	176	E	2	-	0	0	E	100.58	0.537401	E	100.58	0.537401	E	107.98	0.576940	E	107.98	0.576940	-1.000000
177	177	K	2	-	0	0	B	39.41	0.189937	B	39.41	0.189937	E	33.27	0.160345	E	33.27	0.160345	-1.000000
178	178	L	2	-	0	0	E	46.13	0.232992	B	0.24	0.001212	E	45.13	0.227941	B	0.00	0.000000	-1.000000
179	179	P	2	-	0	0	E	45.67	0.315401	B	15.78	0.108978	E	41.45	0.286257	E	11.73	0.081008	-1.000000
180	180	S	2	-	0	0	E	43.99	0.350016	E	43.99	0.350016	E	42.20	0.335773	E	42.20	0.335773	-1.000000
181	181	I	2	-	0	0	B	0.00	0.000000	B	0.00	0.000000	B	0.00	0.000000	B	0.00	0.000000	-1.000000
182	182	V	2	-	0	0	E	44.23	0.272621	B	9.37	0.057754	E	41.94	0.258506	B	3.17	0.019539	-1.000000
183	183	F	2	-	0	0	E	138.23	0.619060	E	60.85	0.272516	E	143.18	0.641229	E	51.79	0.231941	-1.000000
184	184	W	2	-	0	0	B	41.41	0.156017	B	41.41	0.156017	E	35.66	0.134353	E	35.66	0.134353	-1.000000
185	185	L	2	-	0	0	E	43.99	0.222183	E	43.99	0.222183	E	38.73	0.195616	E	38.73	0.195616	-1.000000
186	186	M	2	-	0	0	E	56.04	0.266160	B	12.06	0.057279	E	51.89	0.246450	B	5.20	0.024697	-1.000000
187	187	G	2	-	0	0	B	4.53	0.053986	B	4.53	0.053986	B	0.73	0.008700	B	0.73	0.008700	-1.000000
188	188	S	2	-	0	0	E	34.56	0.274984	E	34.56	0.274984	E	17.85	0.142027	E	17.85	0.142027	-1.000000
189	189	F	2	-	0	0	B	1.95	0.008733	B	1.95	0.008733	B	0.00	0.000000	B	0.00	0.000000	-1.000000
190	190	A	2	-	0	0	E	44.01	0.378093	E	44.01	0.378093	E	35.30	0.303265	E	35.30	0.303265	-1.000000
191	191	T	2	-	0	0	E	99.84	0.674321	E	99.84	0.674321	E	104.20	0.703769	E	104.20	0.703769	-1.000000
192	192	S	2	-	0	0	B	17.82	0.141789	B	17.82	0.141789	B	6.23	0.049570	B	6.23	0.049570	-1.000000
193	193	N	2	-	0	0	E	58.23	0.344821	E	58.23	0.344821	E	57.46	0.340262	E	57.46	0.340262	-1.000000
194	194	W	2	-	0	0	E	91.68	0.345415	E	91.68	0.345415	E	87.54	0.329817	E	87.54	0.329817	-1.000000
195	195	E	2	-	0	0	E	86.12	0.460141	E	86.12	0.460141	E	80.45	0.429846	E	80.45	0.429846	-1.000000
196	196	K	2	-	0	0	B	25.97	0.125163	B	25.97	0.125163	E	16.16	0.077883	E	16.16	0.077883	-1.000000
197	197	L	H	-	2	0	B	6.13	0.030961	B	6.13	0.030961	B	1.14	0.005758	B	1.14	0.005758	120.468000
198	198	L	H	-	0	0	E	105.02	0.530431	E	105.02	0.530431	E	107.75	0.544219	E	107.75	0.544219	120.468000
199	199	F	H	-	0	0	E	63.34	0.283667	E	63.34	0.283667	E	51.20	0.229298	E	51.20	0.229298	120.468000
200	200	F	H	-	2	0	B	0.64	0.002866	B	0.64	0.002866	B	0.00	0.000000	B	0.00	0.000000	120.468000
201	201	F	H	-	0	0	E	77.81	0.348471	E	77.81	0.348471	E	76.90	0.344395	E	76.90	0.344395	120.468000
202	202	V	H	-	0	0	E	96.38	0.594058	E	96.38	0.594058	E	99.91	0.615816	E	99.91	0.615816	120.468000
203	203	P	H	-	1	0	E	29.23	0.201865	E	29.23	0.201865	E	22.34	0.154282	E	22.34	0.154282	120.468000
204	204	F	H	-	1	0	B	17.84	0.079896	B	17.84	0.079896	E	12.47	0.055847	E	12.47	0.055847	120.468000
205	205	L	H	-	0	0	E	96.68	0.488307	E	96.68	0.488307	E	99.43	0.502197	E	99.43	0.502197	120.468000
206	206	L	H	-	0	0	E	100.06	0.505379	E	100.06	0.505379	E	101.85	0.514420	E	101.85	0.514420	120.468000
207	207	C	H	-	3	0	B	7.90	0.055838	B	7.90	0.055838	B	4.88	0.034493	B	4.88	0.034493	120.468000
208	208	S	H	-	1	0	B	4.70	0.037397	B	4.70	0.037397	B	0.54	0.004297	B	0.54	0.004297	120.468000
209	209	S	H	-	0	0	E	54.74	0.435551	E	54.74	0.435551	E	52.20	0.415341	E	52.20	0.415341	120.468000
210	210	I	H	-	1	0	E	58.23	0.306554	E	49.14	0.258700	E	57.07	0.300447	E	45.94	0.241853	120.468000
211	211	L	H	-	1	0	B	0.00	0.000000	B	0.00	0.000000	B	0.00	0.000000	B	0.00	0.000000	120.468000
212	212	L	H	-	0	0	E	67.13	0.339058	E	60.58	0.305975	E	64.95	0.328047	E	56.75	0.286631	120.468000
213	213	S	1	-	0	0	E	89.42	0.711489	E	30.75	0.244669	E	97.75	0.777769	E	31.11	0.247533	-1.000000
214	214	L	1	-	0	0	B	29.55	0.149250	B	0.17	0.000859	E	27.92	0.141017	B	0.00	0.000000	-1.000000
215	215	S	1	-	0	0	B	9.53	0.075827	B	1.57	0.012492	B	6.13	0.048775	B	0.13	0.001034	-1.000000
216	216	W	1	-	0	0	E	132.36	0.498681	B	3.07	0.011567	E	137.36	0.517519	B	0.00	0.000000	-1.000000
217	217	R	1	-	0	0	E	94.07	0.377397	B	21.66	0.086897	E	83.68	0.335714	B	6.49	0.026037	-1.000000
218	218	L	1	-	0	0	B	0.94	0.004748	B	0.92	0.004647	B	0.00	0.000000	B	0.00	0.000000	-1.000000
219	219	N	1	-	0	0	E	35.02	0.207378	B	2.87	0.016995	E	27.90	0.165216	B	0.00	0.000000	-1.000000
220	220	L	1	-	0	0	B	17.24	0.087075	B	0.00	0.000000	B	9.42	0.047578	B	0.00	0.000000	-1.000000
221	221	L	1	-	0	0	B	1.01	0.005101	B	1.01	0.005101	B	0.00	0.000000	B	0.00	0.000000	-1.000000
222	222	S	1	-	0	0	E	75.26	0.598822	B	8.09	0.064370	E	72.17	0.574236	B	0.26	0.002069	-1.000000
223	223	L	1	-	0	0	B	35.29	0.178241	B	0.79	0.003990	E	33.66	0.170009	B	0.00	0.000000	-1.000000
224	224	D	1	-	0	0	E	102.52	0.659844	E	94.56	0.608612	E	102.11	0.657205	E	67.86	0.436764	-1.000000
225	225	E	1	-	0	0	E	151.54	0.809682	E	120.00	0.641163	E	149.90	0.800919	E	106.16	0.567215	-1.000000
226	226	K	1	-	0	0	E	173.25	0.834980	E	42.94	0.206950	E	185.65	0.894742	E	23.89	0.115138	-1.000000
227	227	E	1	-	0	0	E	84.70	0.452554	B	3.06	0.016350	E	91.77	0.490329	B	0.00	0.000000	-1.000000
228	228	A	1	-	0	0	B	3.76	0.032302	B	3.76	0.032302	B	0.96	0.008247	B	0.96	0.008247	-1.000000
229	229	K	1	-	0	0	E	160.09	0.771555	E	102.73	0.495108	E	172.95	0.833534	E	97.03	0.467637	-1.000000
230	230	A	1	-	0	0	E	84.17	0.723110	B	16.64	0.142955	E	94.93	0.815550	E	7.88	0.067698	-1.000000
231	231	L	1	-	0	0	E	97.77	0.493813	B	4.68	0.023638	E	101.46	0.512450	B	0.00	0.000000	-1.000000
232	232	G	1	-	0	0	E	51.51	0.613872	E	41.21	0.491121	E	46.61	0.555476	E	30.91	0.368371	-1.000000
233	233	V	1	-	0	0	B	10.84	0.066815	B	9.63	0.059357	B	2.40	0.014793	B	2.40	0.014793	-1.000000
234	234	K	1	-	0	0	E	147.08	0.708853	E	147.08	0.708853	E	158.16	0.762254	E	155.65	0.750157	-1.000000
235	235	M	1	-	0	0	B	30.18	0.143339	B	30.18	0.143339	E	20.32	0.096509	E	20.32	0.096509	-1.000000
236	236	A	1	-	0	0	E	52.55	0.451460	E	52.55	0.451460	E	47.60	0.408935	E	47.60	0.408935	-1.000000
237	237	P	1	-	0	0	E	79.60	0.549724	E	79.60	0.549724	E	82.60	0.570442	E	82.60	0.570442	-1.000000
238	238	L	1	-	0	0	B	17.05	0.086115	B	14.15	0.071468	B	7.99	0.040356	B	3.49	0.017627	-1.000000
239	239	R	1	-	0	0	B	44.97	0.180414	B	44.97	0.180414	E	31.28	0.125491	E	31.28	0.125491	-1.000000
240	240	W	1	-	0	0	B	40.87	0.153982	B	40.87	0.153982	E	24.76	0.093286	E	24.76	0.093286	-1.000000
241	241	L	1	-	0	0	E	67.33	0.340068	E	56.00	0.282843	E	65.86	0.332643	E	49.05	0.247740	-1.000000
242	242	V	H	-	1	0	B	0.00	0.000000	B	0.00	0.000000	B	0.00	0.000000	B	0.00	0.000000	244.018000
243	243	I	H	-	0	0	B	1.78	0.009371	B	1.78	0.009371	B	0.00	0.000000	B	0.00	0.000000	244.018000
244	244	F	H	-	0	0	E	92.43	0.413946	E	92.43	0.413946	E	91.91	0.411617	E	91.91	0.411617	244.018000
245	245	L	H	-	3	0	B	6.47	0.032678	B	6.47	0.032678	B	1.45	0.007324	B	1.45	0.007324	244.018000
246	246	S	H	-	3	0	B	0.43	0.003421	B	0.43	0.003421	B	0.00	0.000000	B	0.00	0.000000	244.018000
247	247	G	H	-	1	0	B	0.01	0.000119	B	0.01	0.000119	B	0.00	0.000000	B	0.00	0.000000	244.018000
248	248	S	H	-	1	0	B	4.18	0.033259	B	4.18	0.033259	B	1.66	0.013208	B	1.66	0.013208	244.018000
249	249	L	H	-	3	0	B	1.45	0.007324	B	1.45	0.007324	B	0.00	0.000000	B	0.00	0.000000	244.018000
250	250	V	H	-	2	0	B	0.88	0.005424	B	0.88	0.005424	B	0.00	0.000000	B	0.00	0.000000	244.018000
251	251	A	H	-	1	0	B	0.01	0.000086	B	0.01	0.000086	B	0.00	0.000000	B	0.00	0.000000	244.018000
252	252	C	H	-	2	0	B	4.14	0.029262	B	4.14	0.029262	B	1.03	0.007280	B	1.03	0.007280	244.018000
253	253	Q	H	-	1	0	B	3.65	0.019295	B	3.65	0.019295	B	0.00	0.000000	B	0.00	0.000000	244.018000
254	254	V	H	-	2	0	B	1.38	0.008506	B	1.38	0.008506	B	0.00	0.000000	B	0.00	0.000000	244.018000
255	255	A	H	-	1	0	B	2.77	0.023797	B	2.77	0.023797	B	0.26	0.002234	B	0.26	0.002234	244.018000
256	256	I	H	-	1	0	B	10.08	0.053067	B	10.08	0.053067	B	0.39	0.002053	B	0.39	0.002053	244.018000
257	257	S	H	-	0	0	B	6.38	0.050764	B	6.38	0.050764	B	1.93	0.015356	B	1.93	0.015356	244.018000
258	258	G	2	-	0	0	B	0.00	0.000000	B	0.00	0.000000	B	0.00	0.000000	B	0.00	0.000000	-1.000000
259	259	S	H	-	0	0	E	33.95	0.270130	E	33.95	0.270130	E	23.49	0.186903	E	23.49	0.186903	49.019000
260	260	I	H	-	0	0	B	6.13	0.032272	B	6.13	0.032272	B	0.00	0.000000	B	0.00	0.000000	49.019000
261	261	G	H	-	1	0	E	16.96	0.202121	E	16.96	0.202121	E	9.65	0.115004	E	9.65	0.115004	49.019000
262	262	W	H	-	3	0	E	100.18	0.377440	B	51.38	0.193580	E	95.27	0.358941	E	35.45	0.133562	49.019000
263	263	V	H	-	1	0	B	2.27	0.013992	B	2.27	0.013992	B	0.00	0.000000	B	0.00	0.000000	49.019000
264	264	G	H	-	2	0	B	2.38	0.028364	B	2.38	0.028364	B	0.00	0.000000	B	0.00	0.000000	49.019000
265	265	L	H	-	0	0	B	29.83	0.150664	B	19.72	0.099601	E	15.03	0.075913	B	4.64	0.023436	49.019000
266	266	I	H	-	2	0	B	0.71	0.003738	B	0.71	0.003738	B	0.00	0.000000	B	0.00	0.000000	49.019000
267	267	I	H	-	3	0	B	0.00	0.000000	B	0.00	0.000000	B	0.00	0.000000	B	0.00	0.000000	49.019000
268	268	P	H	-	1	0	B	0.00	0.000000	B	0.00	0.000000	B	0.00	0.000000	B	0.00	0.000000	49.019000
269	269	H	1	-	0	0	E	62.01	0.312377	E	62.01	0.312377	E	42.53	0.214246	E	42.53	0.214246	-1.000000
270	270	L	1	-	0	0	B	39.29	0.198444	B	39.29	0.198444	E	33.10	0.167180	E	33.10	0.167180	-1.000000
271	271	S	1	-	0	0	B	0.00	0.000000	B	0.00	0.000000	B	0.00	0.000000	B	0.00	0.000000	-1.000000
272	272	R	1	-	0	0	E	63.74	0.255717	B	37.63	0.150967	E	49.72	0.199470	E	22.20	0.089064	-1.000000
273	273	M	1	-	0	0	E	94.35	0.448112	E	94.35	0.448112	E	93.91	0.446022	E	93.91	0.446022	-1.000000
274	274	L	1	-	0	0	E	71.82	0.362746	E	71.82	0.362746	E	68.30	0.344967	E	68.30	0.344967	-1.000000
275	275	V	1	-	0	0	B	29.35	0.180905	B	29.35	0.180905	E	25.25	0.155634	E	25.25	0.155634	-1.000000
276	276	G	1	-	0	0	E	30.07	0.358360	E	29.40	0.350375	E	33.16	0.395185	E	26.02	0.310094	-1.000000
277	277	A	1	-	0	0	E	71.41	0.613488	B	6.21	0.053351	E	77.25	0.663660	B	0.50	0.004296	-1.000000
278	278	N	1	-	0	0	E	66.43	0.393380	B	33.01	0.195476	E	65.65	0.388761	E	18.63	0.110322	-1.000000
279	279	H	1	-	0	0	B	24.24	0.122110	B	2.60	0.013098	E	12.20	0.061458	B	0.00	0.000000	-1.000000
280	280	Q	1	-	0	0	E	95.53	0.504996	E	42.65	0.225459	E	101.18	0.534863	E	33.43	0.176719	-1.000000
281	281	S	1	-	0	0	B	15.15	0.120544	B	15.15	0.120544	E	9.68	0.077021	E	9.68	0.077021	-1.000000
282	282	L	1	-	0	0	B	0.79	0.003990	B	0.79	0.003990	B	0.00	0.000000	B	0.00	0.000000	-1.000000
283	283	L	1	-	0	0	B	0.00	0.000000	B	0.00	0.000000	B	0.00	0.000000	B	0.00	0.000000	-1.000000
284	284	P	H	-	0	0	B	28.84	0.199171	B	28.84	0.199171	E	22.01	0.152003	E	22.01	0.152003	84.153000
285	285	C	H	-	0	0	B	0.00	0.000000	B	0.00	0.000000	B	0.00	0.000000	B	0.00	0.000000	84.153000
286	286	T	H	-	3	0	B	0.00	0.000000	B	0.00	0.000000	B	0.00	0.000000	B	0.00	0.000000	84.153000
287	287	M	H	-	2	0	B	25.56	0.121396	B	25.56	0.121396	E	18.35	0.087153	E	18.35	0.087153	84.153000
288	288	L	H	-	0	0	E	42.37	0.214001	E	42.37	0.214001	E	36.82	0.185969	E	36.82	0.185969	84.153000
289	289	V	H	-	0	0	B	19.13	0.117912	B	19.13	0.117912	E	11.28	0.069527	E	11.28	0.069527	84.153000
290	290	G	H	-	3	0	B	0.00	0.000000	B	0.00	0.000000	B	0.00	0.000000	B	0.00	0.000000	84.153000
291	291	A	H	-	4	0	B	6.61	0.056787	B	6.61	0.056787	B	3.82	0.032818	B	3.82	0.032818	84.153000
292	292	T	H	-	2	0	B	12.04	0.081318	B	12.04	0.081318	B	3.53	0.023842	B	3.53	0.023842	84.153000
293	293	Y	H	-	0	0	B	24.80	0.104070	B	24.80	0.104070	E	13.67	0.057365	E	13.67	0.057365	84.153000
294	294	M	H	-	3	0	B	0.00	0.000000	B	0.00	0.000000	B	0.00	0.000000	B	0.00	0.000000	84.153000
295	295	L	H	-	2	0	B	1.17	0.005909	B	1.17	0.005909	B	0.00	0.000000	B	0.00	0.000000	84.153000
296	296	L	H	-	0	0	E	83.20	0.420223	E	83.20	0.420223	E	79.70	0.402546	E	79.70	0.402546	84.153000
297	297	V	H	-	1	0	B	5.31	0.032729	B	5.31	0.032729	B	1.03	0.006349	B	1.03	0.006349	84.153000
298	298	D	H	-	1	0	B	2.63	0.016927	B	2.63	0.016927	B	0.00	0.000000	B	0.00	0.000000	84.153000
299	299	N	H	-	1	0	B	14.88	0.088115	B	14.88	0.088115	B	5.64	0.033398	B	5.64	0.033398	84.153000
300	300	V	H	-	0	0	E	53.78	0.331484	E	53.78	0.331484	E	50.20	0.309418	E	50.20	0.309418	84.153000
301	301	A	H	-	0	0	B	1.79	0.015378	B	1.79	0.015378	B	0.00	0.000000	B	0.00	0.000000	84.153000
302	302	R	2	-	0	0	B	33.26	0.133435	B	33.26	0.133435	E	15.30	0.061382	E	15.30	0.061382	-1.000000
303	303	S	2	-	0	0	E	64.78	0.515436	E	64.78	0.515436	E	67.50	0.537078	E	67.50	0.537078	-1.000000
304	304	L	2	-	0	0	E	113.32	0.572352	E	113.32	0.572352	E	125.12	0.631951	E	125.11	0.631901	-1.000000
305	305	S	2	-	0	0	E	48.11	0.382798	E	48.11	0.382798	E	40.31	0.320735	E	40.31	0.320735	-1.000000
306	306	D	2	-	0	0	E	156.46	1.000000	E	156.46	1.000000	E	184.60	1.000000	E	184.60	1.000000	-1.000000
307	307	A	2	-	0	0	E	69.44	0.596564	E	62.25	0.534794	E	78.52	0.674570	E	58.83	0.505412	-1.000000
308	308	E	2	-	0	0	E	79.58	0.425198	E	56.91	0.304071	E	71.19	0.380370	E	45.01	0.240489	-1.000000
309	309	I	2	-	0	0	E	42.58	0.224164	B	19.00	0.100026	E	32.77	0.172519	B	3.30	0.017373	-1.000000
310	310	P	2	-	0	0	E	30.32	0.209392	B	6.93	0.047859	E	19.24	0.132873	B	0.24	0.001657	-1.000000
311	311	I	H	-	1	0	B	0.96	0.005054	B	0.96	0.005054	B	0.00	0.000000	B	0.00	0.000000	233.786000
312	312	S	H	-	0	0	B	21.47	0.170831	B	21.32	0.169637	E	15.42	0.122693	E	13.61	0.108291	233.786000
313	313	I	H	-	0	1	E	66.22	0.348618	B	1.61	0.008476	E	66.27	0.348881	B	0.02	0.000105	233.786000
314	314	L	H	-	1	0	B	12.75	0.064397	B	12.75	0.064397	B	7.03	0.035507	B	7.03	0.035507	233.786000
315	315	T	H	-	2	0	B	0.42	0.002837	B	0.42	0.002837	B	0.00	0.000000	B	0.00	0.000000	233.786000
316	316	A	H	-	1	1	E	34.45	0.295962	B	8.44	0.072509	E	31.29	0.268814	B	4.54	0.039003	233.786000
317	317	L	H	-	0	1	E	117.68	0.594373	E	54.32	0.274357	E	126.19	0.637355	E	48.00	0.242436	233.786000
318	318	I	H	-	0	0	E	58.58	0.308397	E	58.58	0.308397	E	54.04	0.284496	E	54.04	0.284496	233.786000
319	319	G	H	-	1	0	B	0.00	0.000000	B	0.00	0.000000	B	0.00	0.000000	B	0.00	0.000000	233.786000
320	320	A	H	-	0	2	E	40.18	0.345189	B	0.00	0.000000	E	40.21	0.345447	B	0.00	0.000000	233.786000
321	321	P	H	-	0	0	E	75.09	0.518577	E	56.22	0.388260	E	79.74	0.550691	E	54.94	0.379420	233.786000
322	322	L	H	-	1	0	E	50.76	0.256377	E	50.76	0.256377	E	47.29	0.238850	E	47.29	0.238850	233.786000
323	323	F	H	-	1	0	E	53.01	0.237404	B	12.84	0.057504	E	41.62	0.186394	B	2.47	0.011062	233.786000
324	324	G	H	-	0	1	E	36.37	0.433441	E	17.34	0.206650	E	36.48	0.434752	E	13.31	0.158622	233.786000
325	325	V	H	-	0	0	E	79.70	0.491248	E	79.70	0.491248	E	83.13	0.512389	E	83.13	0.512389	233.786000
326	326	L	H	-	0	0	B	12.37	0.062478	B	12.37	0.062478	B	3.13	0.015809	B	3.13	0.015809	233.786000
327	327	V	1	-	0	0	E	70.07	0.431891	B	26.34	0.162352	E	61.87	0.381349	E	11.74	0.072362	-1.000000
328	328	Y	1	-	0	0	E	189.89	0.796853	E	189.89	0.796853	E	214.05	0.898238	E	211.36	0.886949	-1.000000
329	329	K	1	-	0	0	E	108.51	0.522965	E	108.51	0.522965	E	107.52	0.518194	E	107.52	0.518194	-1.000000
330	330	L	1	-	0	0	E	198.33	1.000000	E	183.97	0.929188	E	237.46	1.000000	E	213.00	1.000000	-1.000000
331	331	K	U	R	0	0	-	-1.00	-1.000000	-	-1.00	-1.000000	-	-1.00	-1.000000	-	-1.00	-1.000000	-1.000000
332	332	R	U	R	0	0	-	-1.00	-1.000000	-	-1.00	-1.000000	-	-1.00	-1.000000	-	-1.00	-1.000000	-1.000000
333	333	G	U	R	0	0	-	-1.00	-1.000000	-	-1.00	-1.000000	-	-1.00	-1.000000	-	-1.00	-1.000000	-1.000000
334	334	G	U	R	0	0	-	-1.00	-1.000000	-	-1.00	-1.000000	-	-1.00	-1.000000	-	-1.00	-1.000000	-1.000000
335	335	M	U	R	0	0	-	-1.00	-1.000000	-	-1.00	-1.000000	-	-1.00	-1.000000	-	-1.00	-1.000000	-1.000000
336	336	N	U	R	0	0	-	-1.00	-1.000000	-	-1.00	-1.000000	-	-1.00	-1.000000	-	-1.00	-1.000000	-1.000000
337	337	E	U	R	0	0	-	-1.00	-1.000000	-	-1.00	-1.000000	-	-1.00	-1.000000	-	-1.00	-1.000000	-1.000000
