# Supplementary material for: Lipid exposure prediction enhances the inference of rotational angles of transmembrane helices
Source: BMC Bioinformatics. 2013 Oct 11;14:304. doi: 10.1186/1471-2105-14-304 (PMC3854514; doi:10.1186/1471-2105-14-304)
Supplement: Additional file 7: Dataset S3 — The representative 110 multi-spanning protein chains used in this work. [file 1471-2105-14-304-S7.zip › S_Dataset_3_experiment/TMexpoDataset/2nr9A.profile]

SeqIndex	PDBIndex	AA	Topo	MissingData	IntraChainCTNum	InterChainCTNum	Class14_Chain	ASA14_Chain	RSA14_Chain	Class14_Complete	ASA14_Complete	RSA14_Complete	Class20_Chain	ASA20_Chain	RSA20_Chain	Class20_Complete	ASA20_Complete	RSA20_Complete	RotationalAngleChain360MGC
1	1	M	U	R	0	0	-	-1.00	-1.000000	-	-1.00	-1.000000	-	-1.00	-1.000000	-	-1.00	-1.000000	-1.000000
2	2	E	U	R	0	0	-	-1.00	-1.000000	-	-1.00	-1.000000	-	-1.00	-1.000000	-	-1.00	-1.000000	-1.000000
3	3	N	U	R	0	0	-	-1.00	-1.000000	-	-1.00	-1.000000	-	-1.00	-1.000000	-	-1.00	-1.000000	-1.000000
4	4	F	2	-	0	0	E	197.43	0.884186	E	197.43	0.884186	E	221.48	0.991894	E	221.48	0.991894	-1.000000
5	5	L	2	-	0	0	E	59.42	0.300116	E	59.42	0.300116	E	55.81	0.281883	E	55.81	0.281883	-1.000000
6	6	A	2	-	0	0	E	93.36	0.802062	E	93.36	0.802062	E	110.26	0.947251	E	110.26	0.947251	-1.000000
7	7	Q	2	-	0	0	E	130.64	0.690596	E	130.64	0.690596	E	138.52	0.732251	E	138.52	0.732251	-1.000000
8	8	Q	2	-	0	0	E	40.95	0.216472	E	40.95	0.216472	E	30.87	0.163187	E	30.87	0.163187	-1.000000
9	9	G	2	-	0	0	B	6.72	0.080086	B	6.72	0.080086	E	4.99	0.059468	E	4.99	0.059468	-1.000000
10	10	K	2	-	0	0	E	137.46	0.662490	E	137.46	0.662490	E	150.92	0.727360	E	150.92	0.727360	-1.000000
11	11	I	H	-	0	0	B	33.36	0.175625	B	33.36	0.175625	E	26.76	0.140879	E	26.76	0.140879	260.641000
12	12	T	H	-	2	0	B	0.03	0.000203	B	0.03	0.000203	B	0.00	0.000000	B	0.00	0.000000	260.641000
13	13	L	H	-	0	0	B	36.91	0.186424	B	36.91	0.186424	E	25.19	0.127229	E	25.19	0.127229	260.641000
14	14	I	H	-	0	0	E	98.85	0.520400	E	98.85	0.520400	E	101.15	0.532509	E	101.15	0.532509	260.641000
15	15	L	H	-	0	0	B	12.97	0.065508	B	12.97	0.065508	B	6.50	0.032830	B	6.50	0.032830	260.641000
16	16	T	H	-	2	0	B	20.24	0.136701	B	20.24	0.136701	E	16.80	0.113468	E	16.80	0.113468	260.641000
17	17	A	H	-	0	0	E	50.14	0.430756	E	50.14	0.430756	E	48.78	0.419072	E	48.78	0.419072	260.641000
18	18	L	H	-	0	0	E	70.93	0.358250	E	70.93	0.358250	E	70.65	0.356836	E	70.65	0.356836	260.641000
19	19	C	H	-	1	0	B	0.06	0.000424	B	0.06	0.000424	B	0.00	0.000000	B	0.00	0.000000	260.641000
20	20	V	H	-	0	0	E	61.86	0.381287	E	61.86	0.381287	E	62.41	0.384677	E	62.41	0.384677	260.641000
21	21	L	H	-	0	0	E	114.41	0.577857	E	114.41	0.577857	E	119.94	0.605788	E	119.94	0.605788	260.641000
22	22	I	H	-	0	0	B	28.41	0.149566	B	28.41	0.149566	E	23.62	0.124349	E	23.62	0.124349	260.641000
23	23	Y	H	-	1	0	B	18.57	0.077927	B	18.57	0.077927	B	9.92	0.041628	B	9.92	0.041628	260.641000
24	24	I	H	-	0	0	E	85.99	0.452698	E	85.99	0.452698	E	84.94	0.447170	E	84.94	0.447170	260.641000
25	25	A	1	-	0	0	E	40.20	0.345361	E	40.20	0.345361	E	40.15	0.344931	E	40.15	0.344931	-1.000000
26	26	Q	1	-	0	0	B	7.50	0.039647	B	7.50	0.039647	B	5.08	0.026854	B	5.08	0.026854	-1.000000
27	27	Q	1	-	0	0	E	100.93	0.533541	E	100.93	0.533541	E	103.24	0.545752	E	103.24	0.545752	-1.000000
28	28	L	1	-	0	0	E	137.69	0.695439	E	137.69	0.695439	E	158.41	0.800091	E	158.41	0.800091	-1.000000
29	29	G	1	-	0	0	E	62.88	0.749374	E	62.88	0.749374	E	69.21	0.824812	E	69.21	0.824812	-1.000000
30	30	F	1	-	0	0	E	111.69	0.500202	E	111.69	0.500202	E	119.48	0.535089	E	119.48	0.535089	-1.000000
31	31	E	1	-	0	0	E	51.21	0.273616	E	51.21	0.273616	E	46.15	0.246580	E	46.15	0.246580	-1.000000
32	32	D	1	-	0	0	E	105.80	0.680955	E	105.80	0.680955	E	118.61	0.763403	E	118.61	0.763403	-1.000000
33	33	D	1	-	0	0	E	66.98	0.431100	E	66.98	0.431100	E	63.70	0.409989	E	63.70	0.409989	-1.000000
34	34	I	1	-	0	0	B	23.31	0.122717	B	23.31	0.122717	E	14.72	0.077494	E	14.72	0.077494	-1.000000
35	35	M	1	-	0	0	E	47.03	0.223367	E	47.03	0.223367	E	42.71	0.202850	E	42.71	0.202850	-1.000000
36	36	Y	1	-	0	0	E	140.27	0.588628	E	140.27	0.588628	E	150.06	0.629710	E	150.06	0.629710	-1.000000
37	37	L	1	-	0	0	E	75.84	0.383050	E	75.84	0.383050	E	75.21	0.379868	E	75.21	0.379868	-1.000000
38	38	M	1	-	0	0	B	20.17	0.095797	B	20.17	0.095797	E	14.16	0.067252	E	14.16	0.067252	-1.000000
39	39	H	1	-	0	0	B	30.96	0.155962	B	30.96	0.155962	E	25.91	0.130522	E	25.91	0.130522	-1.000000
40	40	Y	1	-	0	0	B	11.32	0.047503	B	11.32	0.047503	B	5.30	0.022241	B	5.30	0.022241	-1.000000
41	41	P	1	-	0	0	B	9.03	0.062362	B	9.03	0.062362	B	2.76	0.019061	B	2.76	0.019061	-1.000000
42	42	A	1	-	0	0	E	48.61	0.417612	E	48.61	0.417612	E	47.00	0.403780	E	47.00	0.403780	-1.000000
43	43	Y	1	-	0	0	E	140.20	0.588334	E	140.20	0.588334	E	154.08	0.646580	E	154.08	0.646580	-1.000000
44	44	E	1	-	0	0	E	160.16	0.855738	E	160.16	0.855738	E	182.56	0.975422	E	182.56	0.975422	-1.000000
45	45	E	1	-	0	0	E	133.03	0.710782	E	133.03	0.710782	E	149.04	0.796324	E	149.04	0.796324	-1.000000
46	46	Q	1	-	0	0	B	18.84	0.099593	B	18.84	0.099593	B	9.14	0.048316	B	9.14	0.048316	-1.000000
47	47	D	1	-	0	0	E	77.34	0.497779	E	77.34	0.497779	E	81.17	0.522430	E	81.17	0.522430	-1.000000
48	48	S	1	-	0	0	E	90.40	0.719287	E	90.40	0.719287	E	100.25	0.797661	E	100.25	0.797661	-1.000000
49	49	E	1	-	0	0	E	45.20	0.241505	E	45.20	0.241505	E	39.46	0.210836	E	39.46	0.210836	-1.000000
50	50	V	1	-	0	0	E	99.81	0.615200	E	99.81	0.615200	E	110.51	0.681151	E	110.51	0.681151	-1.000000
51	51	W	1	-	0	0	E	123.61	0.465715	E	123.61	0.465715	E	128.34	0.483536	E	128.34	0.483536	-1.000000
52	52	R	1	-	0	0	B	3.52	0.014122	B	3.52	0.014122	B	0.61	0.002447	B	0.61	0.002447	-1.000000
53	53	Y	1	-	0	0	E	59.62	0.250189	E	59.62	0.250189	E	50.36	0.211330	E	50.36	0.211330	-1.000000
54	54	I	1	-	0	0	B	31.88	0.167834	B	31.88	0.167834	E	21.80	0.114767	E	21.80	0.114767	-1.000000
55	55	S	1	-	0	0	B	9.72	0.077339	B	9.72	0.077339	B	4.85	0.038590	B	4.85	0.038590	-1.000000
56	56	H	1	-	0	0	B	0.29	0.001461	B	0.29	0.001461	B	0.00	0.000000	B	0.00	0.000000	-1.000000
57	57	T	1	-	0	0	B	1.92	0.012968	B	1.92	0.012968	B	0.00	0.000000	B	0.00	0.000000	-1.000000
58	58	L	1	-	0	0	B	23.75	0.119956	B	23.75	0.119956	E	19.73	0.099651	E	19.73	0.099651	-1.000000
59	59	V	1	-	0	0	B	0.00	0.000000	B	0.00	0.000000	B	0.00	0.000000	B	0.00	0.000000	-1.000000
60	60	H	1	-	0	0	B	0.05	0.000252	B	0.05	0.000252	B	0.00	0.000000	B	0.00	0.000000	-1.000000
61	61	L	1	-	0	0	E	68.02	0.343553	E	68.02	0.343553	E	63.33	0.319865	E	63.33	0.319865	-1.000000
62	62	S	1	-	0	0	E	41.97	0.333943	E	41.97	0.333943	E	41.82	0.332750	E	41.82	0.332750	-1.000000
63	63	N	1	-	0	0	E	101.32	0.599988	E	101.32	0.599988	E	106.49	0.630603	E	106.49	0.630603	-1.000000
64	64	L	H	-	0	0	E	92.90	0.469216	E	92.90	0.469216	E	100.48	0.507500	E	100.48	0.507500	289.907000
65	65	H	H	-	0	0	B	1.71	0.008614	B	1.71	0.008614	B	0.00	0.000000	B	0.00	0.000000	289.907000
66	66	I	H	-	1	0	B	16.61	0.087444	B	16.61	0.087444	E	10.92	0.057489	E	10.92	0.057489	289.907000
67	67	L	H	-	0	0	E	104.75	0.529067	E	104.75	0.529067	E	113.72	0.574372	E	113.72	0.574372	289.907000
68	68	F	H	-	0	0	E	106.75	0.478078	E	106.75	0.478078	E	91.12	0.408079	E	91.12	0.408079	289.907000
69	69	N	H	-	3	0	B	10.36	0.061349	B	10.36	0.061349	B	3.27	0.019364	B	3.27	0.019364	289.907000
70	70	L	H	-	2	0	B	17.18	0.086772	B	17.18	0.086772	E	10.85	0.054801	E	10.85	0.054801	289.907000
71	71	S	H	-	0	0	E	46.47	0.369749	E	46.47	0.369749	E	39.98	0.318109	E	39.98	0.318109	289.907000
72	72	W	H	-	1	0	B	22.32	0.084093	B	22.32	0.084093	B	5.95	0.022417	B	5.95	0.022417	289.907000
73	73	F	H	-	1	0	B	0.00	0.000000	B	0.00	0.000000	B	0.00	0.000000	B	0.00	0.000000	289.907000
74	74	F	H	-	1	0	E	60.51	0.270993	E	60.51	0.270993	E	50.94	0.228134	E	50.94	0.228134	289.907000
75	75	I	H	-	0	0	E	55.79	0.293709	E	55.79	0.293709	E	45.66	0.240379	E	45.66	0.240379	289.907000
76	76	F	H	-	2	0	B	7.34	0.032872	B	7.34	0.032872	B	0.56	0.002508	B	0.56	0.002508	289.907000
77	77	G	H	-	3	0	B	0.00	0.000000	B	0.00	0.000000	B	0.00	0.000000	B	0.00	0.000000	289.907000
78	78	G	H	-	1	0	B	1.03	0.012275	B	1.03	0.012275	B	0.00	0.000000	B	0.00	0.000000	289.907000
79	79	M	2	-	0	0	B	37.38	0.177535	B	37.38	0.177535	E	21.50	0.102114	E	21.50	0.102114	-1.000000
80	80	I	2	-	0	0	B	0.00	0.000000	B	0.00	0.000000	B	0.00	0.000000	B	0.00	0.000000	-1.000000
81	81	E	2	-	0	0	B	9.72	0.051934	B	9.72	0.051934	B	6.33	0.033821	B	6.33	0.033821	-1.000000
82	82	R	2	-	0	0	E	130.60	0.523951	E	130.60	0.523951	E	122.94	0.493220	E	122.94	0.493220	-1.000000
83	83	T	2	-	0	0	E	50.70	0.342429	E	50.70	0.342429	E	47.44	0.320411	E	47.44	0.320411	-1.000000
84	84	F	2	-	0	0	E	46.43	0.207936	E	46.43	0.207936	E	44.00	0.197053	E	44.00	0.197053	-1.000000
85	85	G	2	-	0	0	E	29.29	0.349064	E	29.29	0.349064	E	30.53	0.363842	E	30.53	0.363842	-1.000000
86	86	S	2	-	0	0	E	48.32	0.384468	E	48.32	0.384468	E	41.74	0.332113	E	41.74	0.332113	-1.000000
87	87	V	2	-	0	0	E	98.55	0.607433	E	98.55	0.607433	E	102.45	0.631472	E	102.45	0.631472	-1.000000
88	88	K	H	-	0	0	B	40.30	0.194226	B	40.30	0.194226	E	34.49	0.166225	E	34.49	0.166225	284.096000
89	89	L	H	-	1	0	B	0.14	0.000707	B	0.14	0.000707	B	0.00	0.000000	B	0.00	0.000000	284.096000
90	90	L	H	-	0	0	E	76.29	0.385322	E	76.29	0.385322	E	74.42	0.375878	E	74.42	0.375878	284.096000
91	91	M	H	-	0	0	E	101.67	0.482878	E	101.67	0.482878	E	108.32	0.514462	E	108.32	0.514462	284.096000
92	92	L	H	-	0	0	B	0.46	0.002323	B	0.46	0.002323	B	0.00	0.000000	B	0.00	0.000000	284.096000
93	93	Y	H	-	1	0	B	12.36	0.051867	B	12.36	0.051867	B	7.96	0.033403	B	7.96	0.033403	284.096000
94	94	V	H	-	0	0	E	64.73	0.398977	E	64.73	0.398977	E	66.48	0.409763	E	66.48	0.409763	284.096000
95	95	V	H	-	0	0	E	53.85	0.331916	E	53.85	0.331916	E	51.33	0.316383	E	51.33	0.316383	284.096000
96	96	A	H	-	1	0	B	0.04	0.000344	B	0.04	0.000344	B	0.00	0.000000	B	0.00	0.000000	284.096000
97	97	S	H	-	1	0	B	0.00	0.000000	B	0.00	0.000000	B	0.00	0.000000	B	0.00	0.000000	284.096000
98	98	A	H	-	0	0	E	31.64	0.271821	E	31.64	0.271821	E	27.19	0.233591	E	27.19	0.233591	284.096000
99	99	I	H	-	1	0	E	72.53	0.381837	E	72.53	0.381837	E	73.98	0.389471	E	73.98	0.389471	284.096000
100	100	T	H	-	4	0	B	1.28	0.008645	B	1.28	0.008645	B	0.00	0.000000	B	0.00	0.000000	284.096000
101	101	G	H	-	0	0	B	0.00	0.000000	B	0.00	0.000000	B	0.00	0.000000	B	0.00	0.000000	284.096000
102	102	Y	H	-	0	0	E	148.16	0.621737	E	148.16	0.621737	E	151.34	0.635082	E	151.34	0.635082	284.096000
103	103	V	H	-	2	0	E	44.77	0.275949	E	44.77	0.275949	E	42.21	0.260170	E	42.21	0.260170	284.096000
104	104	Q	H	-	1	0	B	1.58	0.008352	B	1.58	0.008352	B	0.00	0.000000	B	0.00	0.000000	284.096000
105	105	N	1	-	0	0	E	46.34	0.274412	E	46.34	0.274412	E	42.33	0.250666	E	42.33	0.250666	-1.000000
106	106	Y	1	-	0	0	E	190.13	0.797860	E	190.13	0.797860	E	207.28	0.869828	E	207.28	0.869828	-1.000000
107	107	V	1	-	0	0	E	88.21	0.543701	E	88.21	0.543701	E	96.07	0.592147	E	96.07	0.592147	-1.000000
108	108	S	1	-	0	0	E	75.27	0.598902	E	75.27	0.598902	E	76.17	0.606063	E	76.17	0.606063	-1.000000
109	109	G	1	-	0	0	E	19.24	0.229293	E	19.24	0.229293	E	18.75	0.223454	E	18.75	0.223454	-1.000000
110	110	P	1	-	0	0	E	43.26	0.298757	E	43.26	0.298757	E	40.47	0.279489	E	40.47	0.279489	-1.000000
111	111	A	1	-	0	0	E	92.21	0.792182	E	92.21	0.792182	E	90.94	0.781271	E	90.94	0.781271	-1.000000
112	112	F	1	-	0	0	B	2.29	0.010256	B	2.29	0.010256	B	0.00	0.000000	B	0.00	0.000000	-1.000000
113	113	F	1	-	0	0	B	15.60	0.069864	B	15.60	0.069864	B	10.24	0.045860	B	10.24	0.045860	-1.000000
114	114	G	1	-	0	0	B	0.99	0.011798	B	0.99	0.011798	B	0.00	0.000000	B	0.00	0.000000	-1.000000
115	115	L	H	-	2	0	B	0.14	0.000707	B	0.14	0.000707	B	0.00	0.000000	B	0.00	0.000000	183.473000
116	116	S	H	-	1	0	B	1.67	0.013288	B	1.67	0.013288	B	0.00	0.000000	B	0.00	0.000000	183.473000
117	117	G	H	-	3	0	B	1.56	0.018591	B	1.56	0.018591	B	0.00	0.000000	B	0.00	0.000000	183.473000
118	118	V	H	-	2	0	B	0.76	0.004684	B	0.76	0.004684	B	0.00	0.000000	B	0.00	0.000000	183.473000
119	119	V	H	-	2	0	B	6.77	0.041728	B	6.77	0.041728	B	1.51	0.009307	B	1.51	0.009307	183.473000
120	120	Y	H	-	3	0	B	16.30	0.068401	B	16.30	0.068401	B	1.87	0.007847	B	1.87	0.007847	183.473000
121	121	A	H	-	3	0	B	0.31	0.002663	B	0.31	0.002663	B	0.00	0.000000	B	0.00	0.000000	183.473000
122	122	V	H	-	2	0	B	0.57	0.003513	B	0.57	0.003513	B	0.00	0.000000	B	0.00	0.000000	183.473000
123	123	L	H	-	1	0	B	9.84	0.049699	B	9.84	0.049699	B	0.52	0.002626	B	0.52	0.002626	183.473000
124	124	G	H	-	3	0	B	0.00	0.000000	B	0.00	0.000000	B	0.00	0.000000	B	0.00	0.000000	183.473000
125	125	Y	H	-	2	0	B	0.00	0.000000	B	0.00	0.000000	B	0.00	0.000000	B	0.00	0.000000	183.473000
126	126	V	2	-	0	0	B	13.47	0.083025	B	13.47	0.083025	B	1.17	0.007212	B	1.17	0.007212	-1.000000
127	127	F	2	-	0	0	E	108.83	0.487393	E	108.83	0.487393	E	89.62	0.401361	E	89.62	0.401361	-1.000000
128	128	I	2	-	0	0	B	20.71	0.109029	B	20.71	0.109029	E	14.80	0.077915	E	14.80	0.077915	-1.000000
129	129	R	2	-	0	0	B	14.22	0.057049	B	14.22	0.057049	B	9.09	0.036468	B	9.09	0.036468	-1.000000
130	130	D	2	-	0	0	B	29.48	0.189741	B	29.48	0.189741	E	15.72	0.101178	E	15.72	0.101178	-1.000000
131	131	K	2	-	0	0	E	140.99	0.679503	E	140.99	0.679503	E	151.29	0.729144	E	151.29	0.729144	-1.000000
132	132	L	2	-	0	0	E	68.31	0.345017	E	68.31	0.345017	E	63.85	0.322491	E	63.85	0.322491	-1.000000
133	133	N	2	-	0	0	E	45.62	0.270149	E	45.62	0.270149	E	32.53	0.192633	E	32.53	0.192633	-1.000000
134	134	H	2	-	0	0	E	92.96	0.468289	E	92.96	0.468289	E	90.98	0.458314	E	90.98	0.458314	-1.000000
135	135	H	2	-	0	0	E	154.32	0.777392	E	154.32	0.777392	E	174.22	0.877638	E	174.22	0.877638	-1.000000
136	136	L	2	-	0	0	E	56.01	0.282893	E	56.01	0.282893	E	44.01	0.222284	E	44.01	0.222284	-1.000000
137	137	F	2	-	0	0	B	15.99	0.071611	B	15.99	0.071611	B	5.09	0.022795	B	5.09	0.022795	-1.000000
138	138	D	2	-	0	0	E	124.36	0.800412	E	124.36	0.800412	E	138.28	0.890005	E	138.28	0.890005	-1.000000
139	139	L	2	-	0	0	E	131.09	0.662104	E	131.09	0.662104	E	129.99	0.656548	E	129.99	0.656548	-1.000000
140	140	P	2	-	0	0	E	37.33	0.257804	E	37.33	0.257804	E	14.21	0.098135	E	14.21	0.098135	-1.000000
141	141	E	2	-	0	0	E	110.13	0.588427	E	110.13	0.588427	E	114.16	0.609959	E	114.16	0.609959	-1.000000
142	142	G	2	-	0	0	E	40.63	0.484209	E	40.63	0.484209	E	36.76	0.438088	E	36.76	0.438088	-1.000000
143	143	F	2	-	0	0	E	141.19	0.632317	E	141.19	0.632317	E	156.71	0.701823	E	156.71	0.701823	-1.000000
144	144	F	H	-	0	0	B	34.77	0.155717	B	34.77	0.155717	E	28.17	0.126159	E	28.17	0.126159	209.548000
145	145	T	H	-	0	0	E	64.21	0.433676	E	64.21	0.433676	E	52.28	0.353100	E	52.28	0.353100	209.548000
146	146	M	H	-	0	0	E	137.70	0.654001	E	137.70	0.654001	E	146.50	0.695797	E	146.50	0.695797	209.548000
147	147	L	H	-	0	0	E	89.42	0.451639	E	89.42	0.451639	E	80.33	0.405728	E	80.33	0.405728	209.548000
148	148	L	H	-	0	0	E	51.62	0.260720	E	51.62	0.260720	E	16.77	0.084701	E	16.77	0.084701	209.548000
149	149	V	H	-	0	0	E	118.37	0.729598	E	118.37	0.729598	E	123.87	0.763499	E	123.87	0.763499	209.548000
150	150	G	H	-	0	0	E	47.52	0.566321	E	47.52	0.566321	E	39.11	0.466095	E	39.11	0.466095	209.548000
151	151	I	H	-	0	0	E	43.26	0.227744	E	43.26	0.227744	E	27.92	0.146986	E	27.92	0.146986	209.548000
152	152	A	H	-	0	0	E	35.95	0.308849	E	35.95	0.308849	E	31.38	0.269588	E	31.38	0.269588	209.548000
153	153	L	H	-	0	0	E	86.92	0.439012	E	86.92	0.439012	E	94.88	0.479216	E	94.88	0.479216	209.548000
154	154	G	H	-	0	0	B	14.58	0.173758	B	14.58	0.173758	B	2.11	0.025146	B	2.11	0.025146	209.548000
155	155	F	H	-	0	0	B	21.94	0.098258	B	21.94	0.098258	B	4.81	0.021541	B	4.81	0.021541	209.548000
156	156	I	H	-	0	0	E	115.47	0.607897	E	115.47	0.607897	E	124.91	0.657594	E	124.91	0.657594	209.548000
157	157	S	H	-	0	0	E	59.25	0.471435	E	59.25	0.471435	E	63.04	0.501591	E	63.04	0.501591	209.548000
158	158	P	1	-	0	0	E	98.80	0.682320	E	98.80	0.682320	E	107.68	0.743646	E	107.68	0.743646	-1.000000
159	159	L	1	-	0	0	E	131.89	0.666145	E	131.89	0.666145	E	142.98	0.722158	E	142.98	0.722158	-1.000000
160	160	F	1	-	0	0	E	113.12	0.506606	E	113.12	0.506606	E	97.54	0.436831	E	97.54	0.436831	-1.000000
161	161	G	1	-	0	0	E	32.23	0.384102	E	32.23	0.384102	E	26.75	0.318794	E	26.75	0.318794	-1.000000
162	162	V	1	-	0	0	B	26.50	0.163338	B	26.50	0.163338	B	7.10	0.043762	B	7.10	0.043762	-1.000000
163	163	E	1	-	0	0	E	57.33	0.306315	E	57.33	0.306315	E	56.07	0.299583	E	56.07	0.299583	-1.000000
164	164	M	1	-	0	0	B	21.76	0.103348	B	21.76	0.103348	E	15.35	0.072904	E	15.35	0.072904	-1.000000
165	165	G	1	-	0	0	E	28.17	0.335717	E	28.17	0.335717	E	22.23	0.264927	E	22.23	0.264927	-1.000000
166	166	N	1	-	0	0	E	51.55	0.305264	E	51.55	0.305264	E	51.63	0.305738	E	51.63	0.305738	-1.000000
167	167	A	H	-	1	0	B	21.80	0.187285	B	21.80	0.187285	E	13.52	0.116151	E	13.52	0.116151	4.099000
168	168	A	H	-	3	0	B	0.00	0.000000	B	0.00	0.000000	B	0.00	0.000000	B	0.00	0.000000	4.099000
169	169	H	H	-	1	0	B	3.40	0.017128	B	3.40	0.017128	B	0.00	0.000000	B	0.00	0.000000	4.099000
170	170	I	H	-	0	0	E	73.24	0.385575	E	73.24	0.385575	E	67.41	0.354883	E	67.41	0.354883	4.099000
171	171	S	H	-	2	0	B	13.53	0.107654	B	13.53	0.107654	E	6.32	0.050286	E	6.32	0.050286	4.099000
172	172	G	H	-	4	0	B	0.00	0.000000	B	0.00	0.000000	B	0.00	0.000000	B	0.00	0.000000	4.099000
173	173	L	H	-	2	0	E	63.63	0.321380	E	63.63	0.321380	E	37.31	0.188444	E	37.31	0.188444	4.099000
174	174	I	H	-	0	0	E	85.60	0.450645	E	85.60	0.450645	E	87.24	0.459279	E	87.24	0.459279	4.099000
175	175	V	H	-	1	0	B	16.33	0.100653	B	16.33	0.100653	B	7.44	0.045858	B	7.44	0.045858	4.099000
176	176	G	H	-	3	0	B	0.00	0.000000	B	0.00	0.000000	B	0.00	0.000000	B	0.00	0.000000	4.099000
177	177	L	H	-	1	0	E	52.96	0.267488	E	52.96	0.267488	E	48.48	0.244861	E	48.48	0.244861	4.099000
178	178	I	H	-	0	0	E	100.33	0.528192	E	100.33	0.528192	E	106.71	0.561779	E	106.71	0.561779	4.099000
179	179	W	H	-	1	0	B	49.69	0.187213	B	49.69	0.187213	E	38.88	0.146485	E	38.88	0.146485	4.099000
180	180	G	2	-	0	0	B	0.00	0.000000	B	0.00	0.000000	B	0.00	0.000000	B	0.00	0.000000	-1.000000
181	181	F	2	-	0	0	E	124.56	0.557840	E	124.56	0.557840	E	130.39	0.583949	E	130.39	0.583949	-1.000000
182	182	I	2	-	0	0	E	81.95	0.431429	E	81.95	0.431429	E	81.68	0.430008	E	81.68	0.430008	-1.000000
183	183	D	2	-	0	0	B	15.28	0.098346	B	15.28	0.098346	B	7.12	0.045826	B	7.12	0.045826	-1.000000
184	184	S	2	-	0	0	B	6.13	0.048775	B	6.13	0.048775	B	3.11	0.024745	B	3.11	0.024745	-1.000000
185	185	K	2	-	0	0	E	109.33	0.526917	E	109.33	0.526917	E	110.52	0.532652	E	110.52	0.532652	-1.000000
186	186	L	2	-	0	0	E	102.21	0.516238	E	102.21	0.516238	E	107.98	0.545381	E	107.98	0.545381	-1.000000
187	187	R	2	-	0	0	E	129.26	0.518575	E	129.26	0.518575	E	128.25	0.514523	E	128.25	0.514523	-1.000000
188	188	K	2	-	0	0	E	136.35	0.657140	E	136.35	0.657140	E	144.55	0.696660	E	144.55	0.696660	-1.000000
189	189	N	2	-	0	0	E	70.32	0.416415	E	70.32	0.416415	E	65.44	0.387517	E	65.44	0.387517	-1.000000
190	190	S	2	-	0	0	E	75.73	0.602562	E	75.73	0.602562	E	77.42	0.616009	E	77.42	0.616009	-1.000000
191	191	L	2	-	0	0	E	78.77	0.397848	E	78.77	0.397848	E	75.33	0.380474	E	75.33	0.380474	-1.000000
192	192	E	2	-	0	0	E	133.70	0.714362	E	133.70	0.714362	E	141.00	0.753366	E	141.00	0.753366	-1.000000
193	193	L	2	-	0	0	E	170.61	0.861710	E	170.61	0.861710	E	198.12	1.000000	E	198.12	1.000000	-1.000000
194	194	V	2	-	0	0	E	77.70	0.478920	E	77.70	0.478920	E	77.27	0.476270	E	77.27	0.476270	-1.000000
195	195	P	2	-	0	0	E	181.51	1.000000	E	181.51	1.000000	E	223.86	1.000000	E	223.86	1.000000	-1.000000
196	196	R	U	R	0	0	-	-1.00	-1.000000	-	-1.00	-1.000000	-	-1.00	-1.000000	-	-1.00	-1.000000	-1.000000
