# Supplementary material for: Lipid exposure prediction enhances the inference of rotational angles of transmembrane helices
Source: BMC Bioinformatics. 2013 Oct 11;14:304. doi: 10.1186/1471-2105-14-304 (PMC3854514; doi:10.1186/1471-2105-14-304)
Supplement: Additional file 7: Dataset S3 — The representative 110 multi-spanning protein chains used in this work. [file 1471-2105-14-304-S7.zip › S_Dataset_3_experiment/TMexpoDataset/2oarA.profile]

SeqIndex	PDBIndex	AA	Topo	MissingData	IntraChainCTNum	InterChainCTNum	Class14_Chain	ASA14_Chain	RSA14_Chain	Class14_Complete	ASA14_Complete	RSA14_Complete	Class20_Chain	ASA20_Chain	RSA20_Chain	Class20_Complete	ASA20_Complete	RSA20_Complete	RotationalAngleChain360MGC
1	-22	M	U	R	0	0	-	-1.00	-1.000000	-	-1.00	-1.000000	-	-1.00	-1.000000	-	-1.00	-1.000000	-1.000000
2	-21	G	U	R	0	0	-	-1.00	-1.000000	-	-1.00	-1.000000	-	-1.00	-1.000000	-	-1.00	-1.000000	-1.000000
3	-20	H	U	R	0	0	-	-1.00	-1.000000	-	-1.00	-1.000000	-	-1.00	-1.000000	-	-1.00	-1.000000	-1.000000
4	-19	H	U	R	0	0	-	-1.00	-1.000000	-	-1.00	-1.000000	-	-1.00	-1.000000	-	-1.00	-1.000000	-1.000000
5	-18	H	U	R	0	0	-	-1.00	-1.000000	-	-1.00	-1.000000	-	-1.00	-1.000000	-	-1.00	-1.000000	-1.000000
6	-17	H	U	R	0	0	-	-1.00	-1.000000	-	-1.00	-1.000000	-	-1.00	-1.000000	-	-1.00	-1.000000	-1.000000
7	-16	H	U	R	0	0	-	-1.00	-1.000000	-	-1.00	-1.000000	-	-1.00	-1.000000	-	-1.00	-1.000000	-1.000000
8	-15	H	U	R	0	0	-	-1.00	-1.000000	-	-1.00	-1.000000	-	-1.00	-1.000000	-	-1.00	-1.000000	-1.000000
9	-14	H	U	R	0	0	-	-1.00	-1.000000	-	-1.00	-1.000000	-	-1.00	-1.000000	-	-1.00	-1.000000	-1.000000
10	-13	H	U	R	0	0	-	-1.00	-1.000000	-	-1.00	-1.000000	-	-1.00	-1.000000	-	-1.00	-1.000000	-1.000000
11	-12	H	U	R	0	0	-	-1.00	-1.000000	-	-1.00	-1.000000	-	-1.00	-1.000000	-	-1.00	-1.000000	-1.000000
12	-11	H	U	R	0	0	-	-1.00	-1.000000	-	-1.00	-1.000000	-	-1.00	-1.000000	-	-1.00	-1.000000	-1.000000
13	-10	S	U	R	0	0	-	-1.00	-1.000000	-	-1.00	-1.000000	-	-1.00	-1.000000	-	-1.00	-1.000000	-1.000000
14	-9	S	U	R	0	0	-	-1.00	-1.000000	-	-1.00	-1.000000	-	-1.00	-1.000000	-	-1.00	-1.000000	-1.000000
15	-8	G	U	R	0	0	-	-1.00	-1.000000	-	-1.00	-1.000000	-	-1.00	-1.000000	-	-1.00	-1.000000	-1.000000
16	-7	H	U	R	0	0	-	-1.00	-1.000000	-	-1.00	-1.000000	-	-1.00	-1.000000	-	-1.00	-1.000000	-1.000000
17	-6	I	U	R	0	0	-	-1.00	-1.000000	-	-1.00	-1.000000	-	-1.00	-1.000000	-	-1.00	-1.000000	-1.000000
18	-5	D	U	R	0	0	-	-1.00	-1.000000	-	-1.00	-1.000000	-	-1.00	-1.000000	-	-1.00	-1.000000	-1.000000
19	-4	D	U	R	0	0	-	-1.00	-1.000000	-	-1.00	-1.000000	-	-1.00	-1.000000	-	-1.00	-1.000000	-1.000000
20	-3	D	U	R	0	0	-	-1.00	-1.000000	-	-1.00	-1.000000	-	-1.00	-1.000000	-	-1.00	-1.000000	-1.000000
21	-2	D	U	R	0	0	-	-1.00	-1.000000	-	-1.00	-1.000000	-	-1.00	-1.000000	-	-1.00	-1.000000	-1.000000
22	-1	K	U	R	0	0	-	-1.00	-1.000000	-	-1.00	-1.000000	-	-1.00	-1.000000	-	-1.00	-1.000000	-1.000000
23	0	H	U	R	0	0	-	-1.00	-1.000000	-	-1.00	-1.000000	-	-1.00	-1.000000	-	-1.00	-1.000000	-1.000000
24	1	M	1	-	0	0	E	216.55	1.000000	E	174.16	0.827167	E	253.18	1.000000	E	191.12	0.907718	-1.000000
25	2	L	1	-	0	0	E	141.25	0.713420	E	141.25	0.713420	E	161.49	0.815647	E	161.49	0.815647	-1.000000
26	3	K	1	-	0	0	E	139.03	0.670056	E	100.28	0.483300	E	152.58	0.735361	E	100.43	0.484023	-1.000000
27	4	G	1	-	0	0	E	41.90	0.499345	B	10.00	0.119175	E	43.03	0.512811	E	6.32	0.075319	-1.000000
28	5	F	1	-	0	0	E	154.42	0.691567	E	77.49	0.347037	E	168.69	0.755475	E	57.27	0.256483	-1.000000
29	6	K	1	-	0	0	E	120.08	0.578727	E	111.95	0.539544	E	125.84	0.606487	E	102.79	0.495397	-1.000000
30	7	E	1	-	0	0	E	108.58	0.580145	E	60.23	0.321810	E	113.07	0.604135	E	49.69	0.265495	-1.000000
31	8	F	1	-	0	0	E	119.39	0.534686	B	8.21	0.036768	E	123.58	0.553451	B	0.16	0.000717	-1.000000
32	9	L	1	-	0	0	E	81.82	0.413253	E	70.45	0.355826	E	74.44	0.375979	E	51.78	0.261528	-1.000000
33	10	A	1	-	0	0	E	101.45	0.871564	E	31.72	0.272509	E	112.22	0.964089	E	16.17	0.138918	-1.000000
34	11	R	1	-	0	0	E	159.71	0.640737	E	52.60	0.211025	E	174.37	0.699551	E	26.05	0.104509	-1.000000
35	12	G	1	-	0	0	B	6.11	0.072816	B	0.34	0.004052	B	2.56	0.030509	B	0.00	0.000000	-1.000000
36	13	N	1	-	0	0	E	113.13	0.669924	E	68.37	0.404868	E	119.34	0.706697	E	38.99	0.230888	-1.000000
37	14	I	1	-	0	0	E	76.64	0.403475	B	4.50	0.023690	E	67.16	0.353567	B	0.00	0.000000	-1.000000
38	15	V	1	-	0	0	E	58.04	0.357742	B	17.38	0.107125	E	54.76	0.337525	B	5.21	0.032113	-1.000000
39	16	D	1	-	0	0	E	109.20	0.702838	B	8.65	0.055674	E	121.47	0.781811	B	0.06	0.000386	-1.000000
40	17	L	1	-	0	0	E	98.94	0.499722	B	20.15	0.101773	E	101.49	0.512602	B	6.54	0.033032	-1.000000
41	18	A	1	-	0	0	E	43.18	0.370962	B	12.58	0.108076	E	42.43	0.364519	B	5.64	0.048454	-1.000000
42	19	V	H	-	0	1	E	70.85	0.436699	B	6.09	0.037537	E	72.24	0.445266	B	0.13	0.000801	314.072000
43	20	A	H	-	0	0	E	57.46	0.493643	B	0.00	0.000000	E	60.87	0.522938	B	0.00	0.000000	314.072000
44	21	V	H	-	0	1	E	77.94	0.480399	B	12.69	0.078217	E	80.75	0.497719	B	3.54	0.021820	314.072000
45	22	V	H	-	0	2	E	91.23	0.562315	B	8.46	0.052145	E	97.38	0.600222	B	2.72	0.016765	314.072000
46	23	I	H	-	0	0	E	101.75	0.535667	E	52.68	0.277336	E	110.47	0.581574	E	14.97	0.078810	314.072000
47	24	G	H	-	0	2	E	35.78	0.426409	B	0.30	0.003575	E	34.18	0.407341	B	0.00	0.000000	314.072000
48	25	T	H	-	0	0	E	92.57	0.625220	E	41.33	0.279144	E	99.26	0.670404	E	28.90	0.195191	314.072000
49	26	A	H	-	0	1	E	59.61	0.512113	B	7.74	0.066495	E	60.16	0.516838	B	0.41	0.003522	314.072000
50	27	F	H	-	0	1	E	60.83	0.272426	B	32.73	0.146581	E	33.38	0.149492	E	12.11	0.054234	314.072000
51	28	T	H	-	0	2	E	62.77	0.423950	B	13.31	0.089896	E	61.32	0.414156	E	7.55	0.050993	314.072000
52	29	A	H	-	0	0	E	51.72	0.444330	E	44.87	0.385481	E	50.89	0.437199	E	33.34	0.286426	314.072000
53	30	L	H	-	0	2	E	129.65	0.654831	E	42.04	0.212334	E	140.01	0.707157	E	28.01	0.141472	314.072000
54	31	V	H	-	2	0	B	16.12	0.099359	B	16.12	0.099359	E	9.07	0.055905	E	9.07	0.055905	314.072000
55	32	T	H	-	1	0	E	44.33	0.299406	E	38.68	0.261245	E	41.58	0.280832	E	27.70	0.187086	314.072000
56	33	K	H	-	0	0	E	139.51	0.672370	E	93.60	0.451106	E	149.38	0.719938	E	92.12	0.443973	314.072000
57	34	F	H	-	0	1	E	99.20	0.444265	E	75.64	0.338752	E	103.69	0.464374	E	77.15	0.345515	314.072000
58	35	T	H	-	1	0	B	1.10	0.007429	B	1.10	0.007429	B	0.00	0.000000	B	0.00	0.000000	314.072000
59	36	D	H	-	0	0	E	81.45	0.524232	E	81.45	0.524232	E	77.36	0.497908	E	67.50	0.434447	314.072000
60	37	S	H	-	0	3	E	71.04	0.565245	B	8.79	0.069940	E	76.37	0.607654	B	3.04	0.024188	314.072000
61	38	I	H	-	0	0	E	84.69	0.445854	B	32.68	0.172045	E	92.75	0.488286	E	30.13	0.158621	314.072000
62	39	I	H	-	1	0	B	20.51	0.107976	B	20.51	0.107976	E	14.57	0.076704	E	14.57	0.076704	314.072000
63	40	T	H	-	1	0	E	31.23	0.210928	E	31.23	0.210928	E	24.14	0.163042	E	24.14	0.163042	314.072000
64	41	P	H	-	0	1	E	59.24	0.409116	B	10.78	0.074448	E	61.65	0.425760	B	2.92	0.020166	314.072000
65	42	L	H	-	0	0	E	109.70	0.554068	E	87.58	0.442346	E	115.63	0.584019	E	87.36	0.441234	314.072000
66	43	I	H	-	0	0	B	23.65	0.124506	B	23.65	0.124506	E	12.89	0.067860	E	12.89	0.067860	314.072000
67	44	N	H	-	1	0	E	76.43	0.452597	B	30.09	0.178184	E	80.66	0.477646	E	26.18	0.155030	314.072000
68	45	R	H	-	0	0	E	231.91	0.930394	E	149.48	0.599695	E	269.77	1.000000	E	157.24	0.630827	314.072000
69	46	I	H	-	0	0	E	123.98	0.652698	E	119.16	0.627323	E	122.58	0.645328	E	117.07	0.616320	314.072000
70	47	G	H	-	0	0	E	40.18	0.478846	B	0.00	0.000000	E	37.28	0.444286	B	0.00	0.000000	314.072000
71	48	V	2	-	0	0	E	129.16	0.796105	E	98.30	0.605893	E	139.57	0.860269	E	99.63	0.614090	-1.000000
72	49	N	2	-	0	0	E	49.32	0.292059	E	46.43	0.274945	E	34.93	0.206846	E	34.29	0.203056	-1.000000
73	50	A	2	-	0	0	E	46.59	0.400258	B	6.39	0.054897	E	41.90	0.359966	B	0.47	0.004038	-1.000000
74	51	Q	2	-	0	0	E	120.28	0.635830	E	104.97	0.554898	E	128.74	0.680552	E	109.98	0.581382	-1.000000
75	52	S	2	-	0	0	E	66.71	0.530792	E	66.71	0.530792	E	61.76	0.491407	E	58.69	0.466980	-1.000000
76	53	D	2	-	0	0	E	113.55	0.730836	E	67.78	0.436249	E	122.12	0.785995	E	61.63	0.396666	-1.000000
77	54	V	2	-	0	0	E	124.67	0.768429	E	95.17	0.586600	E	133.61	0.823533	E	97.88	0.603304	-1.000000
78	55	G	2	-	0	0	E	20.04	0.238827	B	10.34	0.123227	E	8.02	0.095579	B	3.61	0.043022	-1.000000
79	56	I	2	-	0	0	E	111.69	0.587997	E	108.38	0.570571	E	118.87	0.625796	E	113.32	0.596578	-1.000000
80	57	L	2	-	0	0	E	118.08	0.596394	B	23.52	0.118794	E	116.20	0.586898	B	9.11	0.046012	-1.000000
81	58	R	2	-	0	0	E	213.30	0.855733	E	189.82	0.761534	E	243.11	0.975327	E	213.51	0.856575	-1.000000
82	59	I	2	-	0	0	E	157.48	0.829060	B	37.48	0.197315	E	178.05	0.937352	E	23.36	0.122980	-1.000000
83	60	G	2	-	0	0	E	44.62	0.531760	E	35.00	0.417114	E	45.78	0.545585	E	24.64	0.293648	-1.000000
84	61	I	2	-	0	0	E	160.40	0.844433	E	160.40	0.844433	E	186.37	0.981153	E	182.34	0.959937	-1.000000
85	62	G	2	-	0	0	E	35.69	0.425337	E	35.69	0.425337	E	35.18	0.419259	E	35.18	0.419259	-1.000000
86	63	G	2	-	0	0	E	63.38	0.755333	E	63.38	0.755333	E	71.33	0.850077	E	71.33	0.850077	-1.000000
87	64	G	2	-	0	0	E	47.74	0.568943	E	47.74	0.568943	E	50.27	0.599094	E	50.27	0.599094	-1.000000
88	65	Q	2	-	0	0	E	119.75	0.633028	E	55.58	0.293810	E	112.73	0.595919	E	41.58	0.219802	-1.000000
89	66	T	2	-	0	0	E	72.89	0.492300	E	58.29	0.393692	E	70.30	0.474808	E	44.40	0.299878	-1.000000
90	67	I	H	-	0	1	E	115.83	0.609792	E	41.41	0.218005	E	120.92	0.636589	E	31.52	0.165938	71.664000
91	68	D	H	-	0	1	E	72.30	0.465341	E	56.69	0.364871	E	69.77	0.449057	E	54.02	0.347686	71.664000
92	69	L	H	-	0	0	E	64.58	0.326178	E	57.65	0.291176	E	61.14	0.308803	E	56.07	0.283196	71.664000
93	70	N	H	-	1	0	B	20.43	0.120981	B	15.02	0.088944	E	12.25	0.072541	E	9.63	0.057026	71.664000
94	71	V	H	-	0	1	E	78.89	0.486255	E	35.24	0.217209	E	83.51	0.514731	E	24.29	0.149716	71.664000
95	72	L	H	-	0	1	E	117.19	0.591899	E	45.61	0.230365	E	125.47	0.633719	E	36.40	0.183848	71.664000
96	73	L	H	-	0	0	E	92.29	0.466135	E	92.29	0.466135	E	90.26	0.455882	E	90.26	0.455882	71.664000
97	74	S	H	-	1	0	B	6.16	0.049013	B	6.16	0.049013	B	0.32	0.002546	B	0.32	0.002546	71.664000
98	75	A	H	-	0	1	E	52.61	0.451976	B	11.25	0.096649	E	48.30	0.414948	B	2.80	0.024055	71.664000
99	76	A	H	-	0	0	E	47.51	0.408162	E	35.38	0.303952	E	40.98	0.352062	E	28.36	0.243643	71.664000
100	77	I	H	-	1	0	E	52.48	0.276283	E	52.48	0.276283	E	49.90	0.262701	E	49.90	0.262701	71.664000
101	78	N	H	-	2	0	B	21.11	0.125007	B	10.33	0.061171	E	15.93	0.094333	B	2.63	0.015574	71.664000
102	79	F	H	-	0	2	E	131.30	0.588025	E	46.78	0.209503	E	143.87	0.644319	E	35.25	0.157866	71.664000
103	80	F	H	-	0	0	E	119.91	0.537015	E	119.91	0.537015	E	126.71	0.567468	E	125.56	0.562318	71.664000
104	81	L	H	-	1	0	E	57.11	0.288449	E	57.11	0.288449	E	50.14	0.253245	E	50.14	0.253245	71.664000
105	82	I	H	-	1	1	B	28.43	0.149671	B	2.72	0.014320	E	17.91	0.094288	B	0.08	0.000421	71.664000
106	83	A	H	-	0	0	E	43.15	0.370704	E	30.70	0.263746	E	37.95	0.326031	E	15.53	0.133419	71.664000
107	84	F	H	-	0	0	E	126.94	0.568498	E	126.94	0.568498	E	126.34	0.565811	E	126.34	0.565811	71.664000
108	85	A	H	-	0	0	E	31.61	0.271564	E	31.61	0.271564	E	29.61	0.254381	E	29.61	0.254381	71.664000
109	86	V	H	-	0	1	E	60.80	0.374753	B	5.04	0.031065	E	60.89	0.375308	B	0.00	0.000000	71.664000
110	87	Y	H	-	0	0	E	125.61	0.527109	E	50.47	0.211792	E	129.85	0.544901	E	25.18	0.105665	71.664000
111	88	F	H	-	0	0	E	135.49	0.606789	E	135.49	0.606789	E	138.99	0.622464	E	135.42	0.606476	71.664000
112	89	L	H	-	0	0	E	128.27	0.647861	E	128.27	0.647861	E	135.92	0.686499	E	123.49	0.623718	71.664000
113	90	V	1	-	0	0	E	78.66	0.484837	E	37.78	0.232865	E	75.59	0.465915	E	18.16	0.111933	-1.000000
114	91	V	1	-	0	0	E	56.29	0.346955	B	3.61	0.022251	E	52.13	0.321314	B	0.00	0.000000	-1.000000
115	92	L	1	-	0	0	E	98.98	0.499924	E	98.98	0.499924	E	96.09	0.485328	E	95.71	0.483408	-1.000000
116	93	P	1	-	0	0	E	45.85	0.316644	E	43.41	0.299793	E	43.69	0.301727	E	28.98	0.200138	-1.000000
117	94	Y	1	-	0	0	E	114.54	0.480655	B	8.05	0.033781	E	111.67	0.468611	B	0.00	0.000000	-1.000000
118	95	N	1	-	0	0	E	94.17	0.557648	B	22.12	0.130988	E	92.67	0.548765	B	7.37	0.043643	-1.000000
119	96	T	1	-	0	0	E	60.07	0.405714	E	60.07	0.405714	E	55.01	0.371539	E	55.01	0.371539	-1.000000
120	97	L	1	-	0	0	E	65.08	0.328703	E	41.16	0.207889	E	65.59	0.331279	E	20.25	0.102278	-1.000000
121	98	R	1	-	0	0	E	66.02	0.264864	B	49.60	0.198989	E	55.38	0.222178	E	33.00	0.132392	-1.000000
122	99	K	1	-	0	0	E	181.19	0.873247	E	126.32	0.608800	E	208.09	1.000000	E	134.23	0.646923	-1.000000
123	100	K	1	-	0	0	E	155.11	0.747554	E	155.11	0.747554	E	178.53	0.860427	E	178.53	0.860427	-1.000000
124	101	G	1	-	0	0	E	44.21	0.526874	E	44.21	0.526874	E	44.47	0.529973	E	44.47	0.529973	-1.000000
125	102	E	1	-	0	0	E	131.58	0.703035	E	128.68	0.687540	E	146.56	0.783073	E	123.15	0.657993	-1.000000
126	103	V	1	-	0	0	B	24.04	0.148176	B	5.32	0.032791	E	17.71	0.109159	B	0.93	0.005732	-1.000000
127	104	E	1	-	0	0	E	118.85	0.635018	E	94.23	0.503473	E	125.51	0.670603	E	95.57	0.510633	-1.000000
128	105	Q	1	-	0	0	E	77.70	0.410742	B	28.10	0.148544	E	80.65	0.426336	E	11.05	0.058413	-1.000000
129	106	P	1	-	0	0	E	99.01	0.683771	B	27.53	0.190124	E	115.38	0.796823	E	16.56	0.114365	-1.000000
130	107	G	1	-	0	0	E	27.34	0.325825	B	7.93	0.094506	E	25.15	0.299726	E	5.14	0.061256	-1.000000
131	108	D	1	-	0	0	E	55.73	0.358692	E	49.15	0.316342	E	53.27	0.342859	E	40.22	0.258866	-1.000000
132	109	T	1	-	0	0	E	61.51	0.415440	E	46.31	0.312779	E	56.83	0.383831	E	38.64	0.260975	-1.000000
133	110	Q	1	-	0	0	E	109.99	0.581435	B	12.78	0.067558	E	118.66	0.627266	B	7.32	0.038695	-1.000000
134	111	V	1	-	0	0	E	90.71	0.559110	E	39.16	0.241371	E	100.38	0.618713	E	32.93	0.202971	-1.000000
135	112	V	1	-	0	0	E	78.46	0.483605	E	78.26	0.482372	E	78.04	0.481016	E	76.83	0.473558	-1.000000
136	113	L	1	-	0	0	E	102.32	0.516794	B	7.95	0.040154	E	104.86	0.529623	B	1.98	0.010001	-1.000000
137	114	L	1	-	0	0	E	111.25	0.561897	B	8.12	0.041012	E	114.86	0.580130	B	1.39	0.007021	-1.000000
138	115	T	1	-	0	0	E	46.27	0.312508	E	35.42	0.239227	E	38.63	0.260908	E	31.69	0.214035	-1.000000
139	116	E	1	-	0	0	E	81.79	0.437006	E	55.14	0.294614	E	81.07	0.433159	E	51.78	0.276662	-1.000000
140	117	I	1	-	0	0	E	93.99	0.494814	B	11.15	0.058700	E	91.08	0.479495	B	4.90	0.025796	-1.000000
141	118	R	1	-	0	0	E	164.43	0.659673	E	73.54	0.295033	E	185.40	0.743802	E	80.51	0.322996	-1.000000
142	119	D	1	-	0	0	E	60.79	0.391260	E	60.79	0.391260	E	59.93	0.385724	E	59.93	0.385724	-1.000000
143	120	L	1	-	0	0	E	106.48	0.537805	E	41.55	0.209859	E	107.44	0.542654	E	31.89	0.161069	-1.000000
144	121	L	1	-	0	0	E	123.70	0.624779	B	15.85	0.080055	E	130.94	0.661347	B	5.48	0.027678	-1.000000
145	122	A	1	-	0	0	E	61.10	0.524914	E	46.35	0.398196	E	62.73	0.538918	E	45.74	0.392955	-1.000000
146	123	Q	1	-	0	0	E	144.77	0.765290	E	132.34	0.699582	E	162.24	0.857641	E	145.04	0.766718	-1.000000
147	124	T	1	-	0	0	E	115.59	0.780697	E	70.86	0.478590	E	130.65	0.882413	E	65.00	0.439011	-1.000000
148	125	N	1	-	0	0	E	163.34	0.967253	E	103.97	0.615681	E	190.19	1.000000	E	112.38	0.665482	-1.000000
149	126	G	U	R	0	0	-	-1.00	-1.000000	-	-1.00	-1.000000	-	-1.00	-1.000000	-	-1.00	-1.000000	-1.000000
150	127	D	U	R	0	0	-	-1.00	-1.000000	-	-1.00	-1.000000	-	-1.00	-1.000000	-	-1.00	-1.000000	-1.000000
151	128	S	U	R	0	0	-	-1.00	-1.000000	-	-1.00	-1.000000	-	-1.00	-1.000000	-	-1.00	-1.000000	-1.000000
152	129	P	U	R	0	0	-	-1.00	-1.000000	-	-1.00	-1.000000	-	-1.00	-1.000000	-	-1.00	-1.000000	-1.000000
153	130	G	U	R	0	0	-	-1.00	-1.000000	-	-1.00	-1.000000	-	-1.00	-1.000000	-	-1.00	-1.000000	-1.000000
154	131	R	U	R	0	0	-	-1.00	-1.000000	-	-1.00	-1.000000	-	-1.00	-1.000000	-	-1.00	-1.000000	-1.000000
155	132	H	U	R	0	0	-	-1.00	-1.000000	-	-1.00	-1.000000	-	-1.00	-1.000000	-	-1.00	-1.000000	-1.000000
156	133	G	U	R	0	0	-	-1.00	-1.000000	-	-1.00	-1.000000	-	-1.00	-1.000000	-	-1.00	-1.000000	-1.000000
157	134	G	U	R	0	0	-	-1.00	-1.000000	-	-1.00	-1.000000	-	-1.00	-1.000000	-	-1.00	-1.000000	-1.000000
158	135	R	U	R	0	0	-	-1.00	-1.000000	-	-1.00	-1.000000	-	-1.00	-1.000000	-	-1.00	-1.000000	-1.000000
159	136	G	U	R	0	0	-	-1.00	-1.000000	-	-1.00	-1.000000	-	-1.00	-1.000000	-	-1.00	-1.000000	-1.000000
160	137	T	U	R	0	0	-	-1.00	-1.000000	-	-1.00	-1.000000	-	-1.00	-1.000000	-	-1.00	-1.000000	-1.000000
161	138	P	U	R	0	0	-	-1.00	-1.000000	-	-1.00	-1.000000	-	-1.00	-1.000000	-	-1.00	-1.000000	-1.000000
162	139	S	U	R	0	0	-	-1.00	-1.000000	-	-1.00	-1.000000	-	-1.00	-1.000000	-	-1.00	-1.000000	-1.000000
163	140	P	U	R	0	0	-	-1.00	-1.000000	-	-1.00	-1.000000	-	-1.00	-1.000000	-	-1.00	-1.000000	-1.000000
164	141	T	U	R	0	0	-	-1.00	-1.000000	-	-1.00	-1.000000	-	-1.00	-1.000000	-	-1.00	-1.000000	-1.000000
165	142	D	U	R	0	0	-	-1.00	-1.000000	-	-1.00	-1.000000	-	-1.00	-1.000000	-	-1.00	-1.000000	-1.000000
166	143	G	U	R	0	0	-	-1.00	-1.000000	-	-1.00	-1.000000	-	-1.00	-1.000000	-	-1.00	-1.000000	-1.000000
167	144	P	U	R	0	0	-	-1.00	-1.000000	-	-1.00	-1.000000	-	-1.00	-1.000000	-	-1.00	-1.000000	-1.000000
168	145	R	U	R	0	0	-	-1.00	-1.000000	-	-1.00	-1.000000	-	-1.00	-1.000000	-	-1.00	-1.000000	-1.000000
169	146	A	U	R	0	0	-	-1.00	-1.000000	-	-1.00	-1.000000	-	-1.00	-1.000000	-	-1.00	-1.000000	-1.000000
170	147	S	U	R	0	0	-	-1.00	-1.000000	-	-1.00	-1.000000	-	-1.00	-1.000000	-	-1.00	-1.000000	-1.000000
171	148	T	U	R	0	0	-	-1.00	-1.000000	-	-1.00	-1.000000	-	-1.00	-1.000000	-	-1.00	-1.000000	-1.000000
172	149	E	U	R	0	0	-	-1.00	-1.000000	-	-1.00	-1.000000	-	-1.00	-1.000000	-	-1.00	-1.000000	-1.000000
173	150	S	U	R	0	0	-	-1.00	-1.000000	-	-1.00	-1.000000	-	-1.00	-1.000000	-	-1.00	-1.000000	-1.000000
174	151	Q	U	R	0	0	-	-1.00	-1.000000	-	-1.00	-1.000000	-	-1.00	-1.000000	-	-1.00	-1.000000	-1.000000
