# Supplementary material for: Lipid exposure prediction enhances the inference of rotational angles of transmembrane helices
Source: BMC Bioinformatics. 2013 Oct 11;14:304. doi: 10.1186/1471-2105-14-304 (PMC3854514; doi:10.1186/1471-2105-14-304)
Supplement: Additional file 7: Dataset S3 — The representative 110 multi-spanning protein chains used in this work. [file 1471-2105-14-304-S7.zip › S_Dataset_3_experiment/TMexpoDataset/2oauA.profile]

SeqIndex	PDBIndex	AA	Topo	MissingData	IntraChainCTNum	InterChainCTNum	Class14_Chain	ASA14_Chain	RSA14_Chain	Class14_Complete	ASA14_Complete	RSA14_Complete	Class20_Chain	ASA20_Chain	RSA20_Chain	Class20_Complete	ASA20_Complete	RSA20_Complete	RotationalAngleChain360MGC
1	-19	M	U	R	0	0	-	-1.00	-1.000000	-	-1.00	-1.000000	-	-1.00	-1.000000	-	-1.00	-1.000000	-1.000000
2	-18	G	U	R	0	0	-	-1.00	-1.000000	-	-1.00	-1.000000	-	-1.00	-1.000000	-	-1.00	-1.000000	-1.000000
3	-17	S	U	R	0	0	-	-1.00	-1.000000	-	-1.00	-1.000000	-	-1.00	-1.000000	-	-1.00	-1.000000	-1.000000
4	-16	S	U	R	0	0	-	-1.00	-1.000000	-	-1.00	-1.000000	-	-1.00	-1.000000	-	-1.00	-1.000000	-1.000000
5	-15	H	U	R	0	0	-	-1.00	-1.000000	-	-1.00	-1.000000	-	-1.00	-1.000000	-	-1.00	-1.000000	-1.000000
6	-14	H	U	R	0	0	-	-1.00	-1.000000	-	-1.00	-1.000000	-	-1.00	-1.000000	-	-1.00	-1.000000	-1.000000
7	-13	H	U	R	0	0	-	-1.00	-1.000000	-	-1.00	-1.000000	-	-1.00	-1.000000	-	-1.00	-1.000000	-1.000000
8	-12	H	U	R	0	0	-	-1.00	-1.000000	-	-1.00	-1.000000	-	-1.00	-1.000000	-	-1.00	-1.000000	-1.000000
9	-11	H	U	R	0	0	-	-1.00	-1.000000	-	-1.00	-1.000000	-	-1.00	-1.000000	-	-1.00	-1.000000	-1.000000
10	-10	H	U	R	0	0	-	-1.00	-1.000000	-	-1.00	-1.000000	-	-1.00	-1.000000	-	-1.00	-1.000000	-1.000000
11	-9	S	U	R	0	0	-	-1.00	-1.000000	-	-1.00	-1.000000	-	-1.00	-1.000000	-	-1.00	-1.000000	-1.000000
12	-8	S	U	R	0	0	-	-1.00	-1.000000	-	-1.00	-1.000000	-	-1.00	-1.000000	-	-1.00	-1.000000	-1.000000
13	-7	G	U	R	0	0	-	-1.00	-1.000000	-	-1.00	-1.000000	-	-1.00	-1.000000	-	-1.00	-1.000000	-1.000000
14	-6	L	U	R	0	0	-	-1.00	-1.000000	-	-1.00	-1.000000	-	-1.00	-1.000000	-	-1.00	-1.000000	-1.000000
15	-5	V	U	R	0	0	-	-1.00	-1.000000	-	-1.00	-1.000000	-	-1.00	-1.000000	-	-1.00	-1.000000	-1.000000
16	-4	P	U	R	0	0	-	-1.00	-1.000000	-	-1.00	-1.000000	-	-1.00	-1.000000	-	-1.00	-1.000000	-1.000000
17	-3	R	U	R	0	0	-	-1.00	-1.000000	-	-1.00	-1.000000	-	-1.00	-1.000000	-	-1.00	-1.000000	-1.000000
18	-2	G	U	R	0	0	-	-1.00	-1.000000	-	-1.00	-1.000000	-	-1.00	-1.000000	-	-1.00	-1.000000	-1.000000
19	-1	S	U	R	0	0	-	-1.00	-1.000000	-	-1.00	-1.000000	-	-1.00	-1.000000	-	-1.00	-1.000000	-1.000000
20	0	H	U	R	0	0	-	-1.00	-1.000000	-	-1.00	-1.000000	-	-1.00	-1.000000	-	-1.00	-1.000000	-1.000000
21	1	M	U	R	0	0	-	-1.00	-1.000000	-	-1.00	-1.000000	-	-1.00	-1.000000	-	-1.00	-1.000000	-1.000000
22	2	E	U	R	0	0	-	-1.00	-1.000000	-	-1.00	-1.000000	-	-1.00	-1.000000	-	-1.00	-1.000000	-1.000000
23	3	D	U	R	0	0	-	-1.00	-1.000000	-	-1.00	-1.000000	-	-1.00	-1.000000	-	-1.00	-1.000000	-1.000000
24	4	L	U	R	0	0	-	-1.00	-1.000000	-	-1.00	-1.000000	-	-1.00	-1.000000	-	-1.00	-1.000000	-1.000000
25	5	N	U	R	0	0	-	-1.00	-1.000000	-	-1.00	-1.000000	-	-1.00	-1.000000	-	-1.00	-1.000000	-1.000000
26	6	V	U	R	0	0	-	-1.00	-1.000000	-	-1.00	-1.000000	-	-1.00	-1.000000	-	-1.00	-1.000000	-1.000000
27	7	V	U	R	0	0	-	-1.00	-1.000000	-	-1.00	-1.000000	-	-1.00	-1.000000	-	-1.00	-1.000000	-1.000000
28	8	D	U	R	0	0	-	-1.00	-1.000000	-	-1.00	-1.000000	-	-1.00	-1.000000	-	-1.00	-1.000000	-1.000000
29	9	S	U	R	0	0	-	-1.00	-1.000000	-	-1.00	-1.000000	-	-1.00	-1.000000	-	-1.00	-1.000000	-1.000000
30	10	I	U	R	0	0	-	-1.00	-1.000000	-	-1.00	-1.000000	-	-1.00	-1.000000	-	-1.00	-1.000000	-1.000000
31	11	N	U	R	0	0	-	-1.00	-1.000000	-	-1.00	-1.000000	-	-1.00	-1.000000	-	-1.00	-1.000000	-1.000000
32	12	G	U	R	0	0	-	-1.00	-1.000000	-	-1.00	-1.000000	-	-1.00	-1.000000	-	-1.00	-1.000000	-1.000000
33	13	A	U	R	0	0	-	-1.00	-1.000000	-	-1.00	-1.000000	-	-1.00	-1.000000	-	-1.00	-1.000000	-1.000000
34	14	G	U	R	0	0	-	-1.00	-1.000000	-	-1.00	-1.000000	-	-1.00	-1.000000	-	-1.00	-1.000000	-1.000000
35	15	S	U	R	0	0	-	-1.00	-1.000000	-	-1.00	-1.000000	-	-1.00	-1.000000	-	-1.00	-1.000000	-1.000000
36	16	W	U	R	0	0	-	-1.00	-1.000000	-	-1.00	-1.000000	-	-1.00	-1.000000	-	-1.00	-1.000000	-1.000000
37	17	L	U	R	0	0	-	-1.00	-1.000000	-	-1.00	-1.000000	-	-1.00	-1.000000	-	-1.00	-1.000000	-1.000000
38	18	V	U	R	0	0	-	-1.00	-1.000000	-	-1.00	-1.000000	-	-1.00	-1.000000	-	-1.00	-1.000000	-1.000000
39	19	A	U	R	0	0	-	-1.00	-1.000000	-	-1.00	-1.000000	-	-1.00	-1.000000	-	-1.00	-1.000000	-1.000000
40	20	N	U	R	0	0	-	-1.00	-1.000000	-	-1.00	-1.000000	-	-1.00	-1.000000	-	-1.00	-1.000000	-1.000000
41	21	Q	U	R	0	0	-	-1.00	-1.000000	-	-1.00	-1.000000	-	-1.00	-1.000000	-	-1.00	-1.000000	-1.000000
42	22	A	U	R	0	0	-	-1.00	-1.000000	-	-1.00	-1.000000	-	-1.00	-1.000000	-	-1.00	-1.000000	-1.000000
43	23	L	U	R	0	0	-	-1.00	-1.000000	-	-1.00	-1.000000	-	-1.00	-1.000000	-	-1.00	-1.000000	-1.000000
44	24	L	U	R	0	0	-	-1.00	-1.000000	-	-1.00	-1.000000	-	-1.00	-1.000000	-	-1.00	-1.000000	-1.000000
45	25	L	U	R	0	0	-	-1.00	-1.000000	-	-1.00	-1.000000	-	-1.00	-1.000000	-	-1.00	-1.000000	-1.000000
46	26	S	U	R	0	0	-	-1.00	-1.000000	-	-1.00	-1.000000	-	-1.00	-1.000000	-	-1.00	-1.000000	-1.000000
47	27	Y	1	-	0	0	E	218.39	0.916450	E	186.77	0.783760	E	253.41	1.000000	E	177.89	0.746496	-1.000000
48	28	A	1	-	0	0	E	70.93	0.609364	E	70.93	0.609364	E	78.21	0.671907	E	78.21	0.671907	-1.000000
49	29	V	1	-	0	0	E	121.37	0.748089	E	107.88	0.664941	E	132.97	0.819588	E	99.94	0.616001	-1.000000
50	30	N	1	-	0	0	E	67.83	0.401670	E	67.83	0.401670	E	63.74	0.377450	E	63.74	0.377450	-1.000000
51	31	I	1	-	0	0	E	97.39	0.512714	E	96.30	0.506976	E	93.22	0.490761	E	80.31	0.422795	-1.000000
52	32	V	H	-	0	0	E	91.45	0.563671	E	91.45	0.563671	E	96.06	0.592086	E	96.06	0.592086	343.008000
53	33	A	H	-	0	0	E	24.88	0.213746	E	24.88	0.213746	E	17.35	0.149055	E	17.35	0.149055	343.008000
54	34	A	H	-	3	0	B	1.31	0.011254	B	1.31	0.011254	B	0.00	0.000000	B	0.00	0.000000	343.008000
55	35	L	H	-	0	0	E	96.45	0.487146	E	96.45	0.487146	E	97.46	0.492247	E	97.46	0.492247	343.008000
56	36	A	H	-	0	0	E	43.44	0.373196	E	43.44	0.373196	E	40.96	0.351890	E	40.96	0.351890	343.008000
57	37	I	H	-	0	0	E	54.03	0.284443	B	25.61	0.134825	E	41.84	0.220268	E	11.57	0.060911	343.008000
58	38	I	H	-	2	0	E	47.84	0.251856	E	47.84	0.251856	E	36.57	0.192524	E	36.57	0.192524	343.008000
59	39	I	H	-	0	0	E	105.06	0.553093	E	105.06	0.553093	E	111.37	0.586312	E	111.37	0.586312	343.008000
60	40	V	H	-	0	0	E	74.22	0.457470	E	74.22	0.457470	E	75.02	0.462401	E	69.41	0.427823	343.008000
61	41	G	H	-	1	0	B	2.01	0.023954	B	2.01	0.023954	B	0.02	0.000238	B	0.02	0.000238	343.008000
62	42	L	H	-	0	0	E	81.78	0.413051	E	81.78	0.413051	E	75.61	0.381888	E	75.61	0.381888	343.008000
63	43	I	H	-	0	0	E	87.79	0.462174	E	87.79	0.462174	E	90.76	0.477810	E	90.76	0.477810	343.008000
64	44	I	H	-	0	0	E	60.93	0.320769	E	57.56	0.303027	E	53.53	0.281811	E	41.76	0.219847	343.008000
65	45	A	H	-	3	0	B	0.16	0.001375	B	0.16	0.001375	B	0.00	0.000000	B	0.00	0.000000	343.008000
66	46	R	H	-	0	0	E	142.27	0.570769	E	142.27	0.570769	E	145.09	0.582083	E	145.09	0.582083	343.008000
67	47	M	H	-	0	0	E	136.01	0.645975	E	136.01	0.645975	E	133.33	0.633246	E	133.33	0.633246	343.008000
68	48	I	H	-	1	0	E	74.63	0.392893	E	74.63	0.392893	E	79.32	0.417584	E	68.62	0.361253	343.008000
69	49	S	H	-	2	0	B	8.25	0.065643	B	8.25	0.065643	B	3.46	0.027530	B	3.46	0.027530	343.008000
70	50	N	H	-	0	0	E	79.71	0.472020	E	79.71	0.472020	E	86.28	0.510926	E	86.28	0.510926	343.008000
71	51	A	H	-	0	0	E	35.04	0.301031	E	35.04	0.301031	E	30.77	0.264347	E	30.77	0.264347	343.008000
72	52	V	H	-	1	0	B	26.58	0.163831	B	26.58	0.163831	E	18.25	0.112488	E	18.25	0.112488	343.008000
73	53	N	H	-	1	0	E	42.32	0.250607	E	42.32	0.250607	E	37.11	0.219755	E	37.11	0.219755	343.008000
74	54	R	H	-	0	0	E	156.43	0.627578	E	156.43	0.627578	E	154.88	0.621359	E	154.88	0.621359	343.008000
75	55	L	H	-	0	0	E	126.19	0.637355	E	126.19	0.637355	E	132.44	0.668923	E	130.35	0.658367	343.008000
76	56	M	H	-	0	0	E	42.78	0.203182	E	42.78	0.203182	E	36.33	0.172548	E	36.33	0.172548	343.008000
77	57	I	H	-	0	0	E	106.98	0.563201	E	106.98	0.563201	E	118.79	0.625375	E	118.79	0.625375	343.008000
78	58	S	H	-	0	0	E	96.52	0.767982	E	96.52	0.767982	E	109.50	0.871260	E	109.50	0.871260	343.008000
79	59	R	2	-	0	0	E	214.45	0.860347	E	214.45	0.860347	E	244.93	0.982629	E	244.93	0.982629	-1.000000
80	60	K	2	-	0	0	E	164.22	0.791460	E	164.22	0.791460	E	175.49	0.845776	E	169.41	0.816473	-1.000000
81	61	I	2	-	0	0	E	78.00	0.410634	E	78.00	0.410634	E	75.66	0.398315	E	75.66	0.398315	-1.000000
82	62	D	2	-	0	0	E	69.43	0.446869	E	69.43	0.446869	E	67.88	0.436893	E	59.43	0.382506	-1.000000
83	63	A	2	-	0	0	E	73.10	0.628007	E	73.10	0.628007	E	77.88	0.669072	E	77.88	0.669072	-1.000000
84	64	T	2	-	0	0	E	98.24	0.663515	E	98.24	0.663515	E	108.23	0.730987	E	108.23	0.730987	-1.000000
85	65	V	2	-	0	0	E	80.92	0.498767	E	59.12	0.364398	E	82.98	0.511464	E	34.74	0.214127	-1.000000
86	66	A	2	-	0	0	B	0.00	0.000000	B	0.00	0.000000	B	0.00	0.000000	B	0.00	0.000000	-1.000000
87	67	D	2	-	0	0	E	83.87	0.539808	E	83.87	0.539808	E	85.31	0.549076	E	85.31	0.549076	-1.000000
88	68	F	2	-	0	0	E	148.82	0.666488	E	148.82	0.666488	E	154.48	0.691836	E	153.00	0.685208	-1.000000
89	69	L	2	-	0	0	E	75.79	0.382797	E	75.79	0.382797	E	75.69	0.382292	E	75.69	0.382292	-1.000000
90	70	S	H	-	3	0	B	3.66	0.029122	B	3.66	0.029122	B	1.38	0.010980	B	1.38	0.010980	159.596000
91	71	A	H	-	0	0	B	20.58	0.176804	B	20.58	0.176804	E	12.00	0.103093	E	12.00	0.103093	159.596000
92	72	L	H	-	0	0	E	113.74	0.574473	E	113.74	0.574473	E	112.10	0.566190	E	112.10	0.566190	159.596000
93	73	V	H	-	1	0	E	48.09	0.296413	E	48.09	0.296413	E	45.57	0.280880	E	45.57	0.280880	159.596000
94	74	R	H	-	2	0	E	57.01	0.228717	E	57.01	0.228717	E	57.17	0.229359	E	57.17	0.229359	159.596000
95	75	Y	H	-	0	0	E	128.52	0.539320	E	128.52	0.539320	E	134.43	0.564121	E	134.43	0.564121	159.596000
96	76	G	H	-	0	0	E	43.82	0.522226	E	38.89	0.463473	E	39.05	0.465380	E	22.66	0.270051	159.596000
97	77	I	H	-	1	0	B	25.47	0.134088	B	25.47	0.134088	E	20.05	0.105554	E	16.38	0.086233	159.596000
98	78	I	H	-	1	0	E	45.98	0.242064	E	45.98	0.242064	E	36.13	0.190208	E	36.13	0.190208	159.596000
99	79	A	H	-	0	0	E	40.16	0.345017	E	39.08	0.335739	E	26.97	0.231701	E	26.97	0.231701	159.596000
100	80	F	H	-	0	1	E	127.58	0.571365	B	17.95	0.080389	E	130.76	0.585606	B	3.71	0.016615	159.596000
101	81	T	H	-	2	0	B	3.54	0.023909	B	3.17	0.021410	B	0.00	0.000000	B	0.00	0.000000	159.596000
102	82	L	H	-	0	0	E	84.73	0.427951	E	84.73	0.427951	E	80.12	0.404667	E	80.12	0.404667	159.596000
103	83	I	H	-	1	1	B	31.83	0.167570	B	9.26	0.048750	E	14.01	0.073756	B	2.08	0.010950	159.596000
104	84	A	H	-	0	1	E	32.83	0.282045	B	1.08	0.009278	E	28.67	0.246306	B	0.00	0.000000	159.596000
105	85	A	H	-	2	0	B	0.70	0.006014	B	0.70	0.006014	B	0.00	0.000000	B	0.00	0.000000	159.596000
106	86	L	H	-	1	0	E	74.92	0.378403	E	60.85	0.307339	E	67.98	0.343351	E	48.20	0.243447	159.596000
107	87	G	H	-	0	0	E	42.18	0.502681	E	34.29	0.408652	E	40.63	0.484209	E	27.01	0.321893	159.596000
108	88	R	H	-	1	0	E	136.12	0.546096	E	96.33	0.386464	E	146.30	0.586937	E	87.84	0.352403	159.596000
109	89	V	H	-	2	0	E	77.53	0.477872	E	64.02	0.394601	E	69.98	0.431336	E	34.75	0.214189	159.596000
110	90	G	1	-	0	0	E	63.47	0.756406	E	29.14	0.347277	E	71.76	0.855202	E	23.99	0.285902	-1.000000
111	91	V	H	-	2	1	E	71.60	0.441321	B	9.12	0.056213	E	77.15	0.475530	B	0.87	0.005362	243.002000
112	92	Q	H	-	0	0	E	150.26	0.794312	E	103.35	0.546334	E	163.64	0.865042	E	79.89	0.422319	243.002000
113	93	T	H	-	1	0	B	20.15	0.136093	B	6.65	0.044914	E	11.10	0.074970	B	0.51	0.003445	243.002000
114	94	A	H	-	0	1	E	59.92	0.514777	E	33.46	0.287457	E	61.38	0.527320	E	25.23	0.216753	243.002000
115	95	S	H	-	0	2	E	84.12	0.669319	B	3.22	0.025621	E	92.75	0.737985	B	0.07	0.000557	243.002000
116	96	V	H	-	0	0	E	65.20	0.401874	E	48.53	0.299125	E	58.88	0.362919	E	35.18	0.216839	243.002000
117	97	I	H	-	0	1	E	93.24	0.490866	E	38.61	0.203264	E	99.90	0.525928	E	36.96	0.194578	243.002000
118	98	A	H	-	0	0	E	67.65	0.581186	E	26.12	0.224399	E	70.99	0.609880	E	21.43	0.184107	243.002000
119	99	V	H	-	0	0	E	100.65	0.620377	E	65.42	0.403230	E	104.98	0.647066	E	59.88	0.369083	243.002000
120	100	L	H	-	0	0	E	102.91	0.519774	E	63.52	0.320824	E	90.50	0.457094	E	45.99	0.232284	243.002000
121	101	G	H	-	0	0	E	42.54	0.506972	E	26.43	0.314980	E	44.91	0.535216	E	21.83	0.260160	243.002000
122	102	A	H	-	0	1	E	66.54	0.571649	B	11.11	0.095447	E	67.00	0.575601	E	6.06	0.052062	243.002000
123	103	A	H	-	0	0	E	51.58	0.443127	E	51.10	0.439003	E	49.75	0.427405	E	46.64	0.400687	243.002000
124	104	G	H	-	0	1	E	44.34	0.528423	B	15.80	0.188297	E	48.28	0.575378	E	8.09	0.096413	243.002000
125	105	L	2	-	0	0	E	121.07	0.611496	E	45.41	0.229355	E	134.03	0.676953	E	34.20	0.172736	-1.000000
126	106	A	2	-	0	0	E	57.48	0.493814	B	4.85	0.041667	E	59.06	0.507388	B	1.30	0.011168	-1.000000
127	107	V	2	-	0	0	E	84.84	0.522929	E	75.35	0.464435	E	86.74	0.534640	E	70.86	0.436760	-1.000000
128	108	G	2	-	0	0	E	35.59	0.424145	B	0.98	0.011679	E	30.14	0.359194	B	0.00	0.000000	-1.000000
129	109	L	2	-	0	0	E	111.61	0.563715	B	31.51	0.159149	E	119.75	0.604829	E	19.38	0.097884	-1.000000
130	110	A	2	-	0	0	E	83.88	0.720619	B	4.10	0.035223	E	90.67	0.778952	B	0.53	0.004553	-1.000000
131	111	L	2	-	0	0	E	85.41	0.431385	E	62.32	0.314763	E	91.34	0.461336	E	60.40	0.305066	-1.000000
132	112	Q	2	-	0	0	E	107.35	0.567479	E	48.26	0.255114	E	117.38	0.620500	E	44.57	0.235608	-1.000000
133	113	G	2	-	0	0	E	42.16	0.502443	E	38.42	0.457872	E	41.88	0.499106	E	29.65	0.353355	-1.000000
134	114	S	2	-	0	0	E	60.75	0.483370	B	12.89	0.102562	E	58.28	0.463717	B	1.68	0.013367	-1.000000
135	115	L	2	-	0	0	E	90.44	0.456791	B	36.11	0.182383	E	85.94	0.434062	E	24.26	0.122531	-1.000000
136	116	S	2	-	0	0	E	57.42	0.456875	E	37.96	0.302037	E	55.41	0.440882	E	26.39	0.209978	-1.000000
137	117	N	2	-	0	0	E	35.93	0.212767	B	15.57	0.092201	E	33.39	0.197726	B	5.94	0.035175	-1.000000
138	118	L	2	-	0	0	E	76.81	0.387949	E	71.21	0.359665	E	78.55	0.396737	E	49.49	0.249962	-1.000000
139	119	A	2	-	0	0	E	51.69	0.444072	B	10.89	0.093557	E	52.35	0.449742	B	1.07	0.009192	-1.000000
140	120	A	2	-	0	0	B	7.21	0.061942	B	6.66	0.057216	B	2.66	0.022852	B	1.20	0.010309	-1.000000
141	121	G	2	-	0	0	B	1.14	0.013586	B	1.14	0.013586	B	0.00	0.000000	B	0.00	0.000000	-1.000000
142	122	V	2	-	0	0	E	84.48	0.520710	E	60.21	0.371117	E	80.05	0.493405	E	24.55	0.151319	-1.000000
143	123	L	2	-	0	0	E	82.95	0.418961	B	37.12	0.187484	E	78.93	0.398656	E	18.05	0.091166	-1.000000
144	124	L	2	-	0	0	B	5.20	0.026264	B	5.20	0.026264	B	1.60	0.008081	B	1.60	0.008081	-1.000000
145	125	V	2	-	0	0	E	66.33	0.408839	E	44.36	0.273422	E	63.56	0.391765	E	27.42	0.169009	-1.000000
146	126	M	2	-	0	0	E	134.59	0.639231	E	42.70	0.202802	E	149.77	0.711327	E	24.01	0.114035	-1.000000
147	127	F	2	-	0	0	E	144.99	0.649335	E	127.63	0.571589	E	159.34	0.713601	E	98.24	0.439966	-1.000000
148	128	R	2	-	0	0	E	80.82	0.324240	E	74.32	0.298163	E	77.08	0.309235	E	60.00	0.240713	-1.000000
149	129	P	2	-	0	0	E	56.72	0.391713	E	48.89	0.337638	E	39.32	0.271547	E	30.48	0.210497	-1.000000
150	130	F	2	-	0	0	B	0.00	0.000000	B	0.00	0.000000	B	0.00	0.000000	B	0.00	0.000000	-1.000000
151	131	R	2	-	0	0	E	117.86	0.472840	E	117.86	0.472840	E	126.24	0.506459	E	126.24	0.506459	-1.000000
152	132	A	2	-	0	0	E	64.35	0.552835	E	64.35	0.552835	E	67.05	0.576031	E	67.05	0.576031	-1.000000
153	133	G	2	-	0	0	E	54.88	0.654034	E	54.88	0.654034	E	58.94	0.702419	E	58.94	0.702419	-1.000000
154	134	E	2	-	0	0	B	29.76	0.159008	B	29.76	0.159008	E	24.30	0.129835	E	24.30	0.129835	-1.000000
155	135	Y	2	-	0	0	E	76.00	0.318926	E	76.00	0.318926	E	70.12	0.294251	E	70.12	0.294251	-1.000000
156	136	V	2	-	0	0	B	0.00	0.000000	B	0.00	0.000000	B	0.00	0.000000	B	0.00	0.000000	-1.000000
157	137	D	2	-	0	0	E	33.00	0.212396	E	33.00	0.212396	E	32.79	0.211045	E	30.06	0.193474	-1.000000
158	138	L	2	-	0	0	B	3.84	0.019395	B	3.84	0.019395	B	0.00	0.000000	B	0.00	0.000000	-1.000000
159	139	G	2	-	0	0	E	44.38	0.528900	E	44.38	0.528900	E	38.17	0.454892	E	38.00	0.452866	-1.000000
160	140	G	2	-	0	0	E	47.36	0.564414	E	47.36	0.564414	E	55.55	0.662019	E	55.55	0.662019	-1.000000
161	141	V	2	-	0	0	E	56.04	0.345414	E	38.87	0.239583	E	57.65	0.355338	E	38.06	0.234591	-1.000000
162	142	A	2	-	0	0	E	30.34	0.260653	E	30.34	0.260653	E	23.44	0.201375	E	23.44	0.201375	-1.000000
163	143	G	2	-	0	0	B	0.00	0.000000	B	0.00	0.000000	B	0.00	0.000000	B	0.00	0.000000	-1.000000
164	144	T	2	-	0	0	E	36.98	0.249764	E	36.98	0.249764	E	31.05	0.209712	E	31.05	0.209712	-1.000000
165	145	V	2	-	0	0	B	2.57	0.015841	B	2.57	0.015841	B	0.97	0.005979	B	0.97	0.005979	-1.000000
166	146	L	2	-	0	0	E	71.01	0.358654	E	71.01	0.358654	E	71.22	0.359715	E	70.70	0.357089	-1.000000
167	147	S	2	-	0	0	E	34.71	0.276178	E	34.71	0.276178	E	34.44	0.274029	E	32.29	0.256922	-1.000000
168	148	V	2	-	0	0	E	34.92	0.215237	E	34.92	0.215237	E	24.29	0.149716	E	24.29	0.149716	-1.000000
169	149	Q	2	-	0	0	E	85.54	0.452186	E	77.49	0.409632	E	88.05	0.465454	E	70.28	0.371518	-1.000000
170	150	I	2	-	0	0	E	132.88	0.699553	E	117.29	0.617478	E	136.26	0.717347	E	109.25	0.575151	-1.000000
171	151	F	2	-	0	0	E	92.56	0.414528	B	31.31	0.140221	E	86.00	0.385149	E	13.38	0.059922	-1.000000
172	152	S	2	-	0	0	B	22.36	0.177912	B	22.36	0.177912	E	17.99	0.143141	E	12.14	0.096595	-1.000000
173	153	T	2	-	0	0	B	0.00	0.000000	B	0.00	0.000000	B	0.00	0.000000	B	0.00	0.000000	-1.000000
174	154	T	2	-	0	0	B	21.16	0.142915	B	5.51	0.037215	E	16.76	0.113197	B	0.24	0.001621	-1.000000
175	155	M	2	-	0	0	B	0.00	0.000000	B	0.00	0.000000	B	0.00	0.000000	B	0.00	0.000000	-1.000000
176	156	R	2	-	0	0	E	107.70	0.432079	E	88.17	0.353727	E	114.59	0.459721	E	81.74	0.327931	-1.000000
177	157	T	2	-	0	0	B	13.54	0.091449	B	13.39	0.090436	E	8.33	0.056261	E	8.33	0.056261	-1.000000
178	158	A	2	-	0	0	E	88.98	0.764433	E	46.96	0.403436	E	94.07	0.808162	E	37.76	0.324399	-1.000000
179	159	D	2	-	0	0	E	108.44	0.697947	E	43.60	0.280620	E	122.57	0.788891	E	36.65	0.235889	-1.000000
180	160	G	2	-	0	0	E	41.54	0.495054	B	0.00	0.000000	E	41.61	0.495888	B	0.00	0.000000	-1.000000
181	161	K	2	-	0	0	E	126.23	0.608367	E	65.08	0.313654	E	143.76	0.692853	E	66.68	0.321365	-1.000000
182	162	I	2	-	0	0	E	94.68	0.498447	B	11.51	0.060595	E	99.20	0.522243	B	2.72	0.014320	-1.000000
183	163	I	2	-	0	0	E	43.46	0.228797	B	12.87	0.067755	E	35.47	0.186733	B	3.17	0.016689	-1.000000
184	164	V	2	-	0	0	E	83.16	0.512574	B	7.86	0.048447	E	85.85	0.529154	B	0.50	0.003082	-1.000000
185	165	I	2	-	0	0	B	5.06	0.026639	B	0.11	0.000579	B	2.52	0.013267	B	0.00	0.000000	-1.000000
186	166	P	2	-	0	0	E	61.80	0.426796	B	10.21	0.070511	E	61.53	0.424931	B	3.05	0.021064	-1.000000
187	167	N	2	-	0	0	B	0.00	0.000000	B	0.00	0.000000	B	0.00	0.000000	B	0.00	0.000000	-1.000000
188	168	G	2	-	0	0	E	16.82	0.200453	E	16.82	0.200453	E	8.83	0.105232	E	8.83	0.105232	-1.000000
189	169	K	2	-	0	0	E	113.91	0.548990	E	72.97	0.351680	E	112.17	0.540604	E	61.80	0.297846	-1.000000
190	170	I	2	-	0	0	B	1.26	0.006633	B	1.26	0.006633	B	0.00	0.000000	B	0.00	0.000000	-1.000000
191	171	I	2	-	0	0	E	65.34	0.343985	B	34.17	0.179889	E	63.94	0.336615	E	17.15	0.090287	-1.000000
192	172	A	2	-	0	0	E	91.42	0.785395	E	62.52	0.537113	E	105.65	0.907646	E	64.02	0.550000	-1.000000
193	173	G	2	-	0	0	E	32.39	0.386009	E	20.90	0.249076	E	22.85	0.272316	E	12.31	0.146705	-1.000000
194	174	N	2	-	0	0	E	123.20	0.729555	B	22.22	0.131581	E	139.86	0.828211	E	13.68	0.081009	-1.000000
195	175	I	2	-	0	0	E	59.64	0.313977	B	12.30	0.064754	E	53.54	0.281864	B	5.63	0.029639	-1.000000
196	176	I	2	-	0	0	E	81.26	0.427797	B	13.06	0.068755	E	82.81	0.435957	B	3.51	0.018479	-1.000000
197	177	N	2	-	0	0	B	22.32	0.132173	B	4.59	0.027181	E	10.76	0.063718	B	0.00	0.000000	-1.000000
198	178	F	2	-	0	0	B	42.73	0.191365	B	30.13	0.134937	E	24.69	0.110574	E	13.85	0.062027	-1.000000
199	179	S	2	-	0	0	E	62.66	0.498568	E	62.66	0.498568	E	63.45	0.504854	E	63.45	0.504854	-1.000000
200	180	R	2	-	0	0	E	188.28	0.755356	E	143.42	0.575383	E	199.72	0.801252	E	130.32	0.522828	-1.000000
201	181	E	2	-	0	0	E	105.10	0.561552	E	45.57	0.243482	E	104.46	0.558132	E	32.94	0.175999	-1.000000
202	182	P	2	-	0	0	E	76.84	0.530663	E	76.84	0.530663	E	78.55	0.542472	E	78.55	0.542472	-1.000000
203	183	V	2	-	0	0	B	10.40	0.064103	B	9.14	0.056336	B	1.37	0.008444	B	1.33	0.008198	-1.000000
204	184	R	2	-	0	0	E	96.84	0.388510	E	60.52	0.242799	E	86.49	0.346987	E	48.09	0.192931	-1.000000
205	185	R	2	-	0	0	E	99.10	0.397577	B	40.07	0.160756	E	96.25	0.386143	E	23.89	0.095844	-1.000000
206	186	N	2	-	0	0	B	9.70	0.057441	B	9.70	0.057441	B	6.45	0.038195	B	6.45	0.038195	-1.000000
207	187	E	2	-	0	0	E	79.16	0.422954	E	79.16	0.422954	E	78.11	0.417343	E	76.58	0.409169	-1.000000
208	188	F	2	-	0	0	B	2.47	0.011062	B	2.47	0.011062	B	0.00	0.000000	B	0.00	0.000000	-1.000000
209	189	I	2	-	0	0	E	96.24	0.506660	E	96.24	0.506660	E	88.36	0.465175	E	80.83	0.425533	-1.000000
210	190	I	2	-	0	0	B	11.30	0.059489	B	3.65	0.019216	B	4.57	0.024059	B	0.00	0.000000	-1.000000
211	191	G	2	-	0	0	E	21.98	0.261947	E	21.98	0.261947	E	18.01	0.214635	E	15.37	0.183172	-1.000000
212	192	V	2	-	0	0	B	0.22	0.001356	B	0.22	0.001356	B	0.00	0.000000	B	0.00	0.000000	-1.000000
213	193	A	2	-	0	0	B	17.19	0.147680	B	12.93	0.111082	E	10.39	0.089261	E	8.05	0.069158	-1.000000
214	194	Y	2	-	0	0	E	107.50	0.451112	B	25.29	0.106127	E	106.04	0.444985	E	12.07	0.050650	-1.000000
215	195	D	2	-	0	0	E	139.25	0.896248	E	137.16	0.882796	E	159.98	1.000000	E	148.98	0.958872	-1.000000
216	196	S	2	-	0	0	B	20.89	0.166216	B	19.91	0.158418	E	11.73	0.093332	E	10.57	0.084102	-1.000000
217	197	D	2	-	0	0	E	81.08	0.521851	E	80.74	0.519663	E	83.86	0.539744	E	81.70	0.525842	-1.000000
218	198	I	2	-	0	0	E	65.13	0.342880	B	10.47	0.055120	E	62.63	0.329718	B	4.92	0.025902	-1.000000
219	199	D	2	-	0	0	E	98.27	0.632490	E	75.32	0.484778	E	108.57	0.698784	E	79.17	0.509558	-1.000000
220	200	Q	2	-	0	0	E	77.32	0.408733	E	77.32	0.408733	E	78.79	0.416504	E	78.79	0.416504	-1.000000
221	201	V	2	-	0	0	B	0.13	0.000801	B	0.13	0.000801	B	0.00	0.000000	B	0.00	0.000000	-1.000000
222	202	K	2	-	0	0	E	65.82	0.317220	E	47.48	0.228830	E	57.50	0.277122	E	39.08	0.188346	-1.000000
223	203	Q	2	-	0	0	E	107.12	0.566263	E	107.12	0.566263	E	115.57	0.610932	E	115.57	0.610932	-1.000000
224	204	I	2	-	0	0	B	23.54	0.123927	B	23.54	0.123927	E	14.76	0.077705	E	14.76	0.077705	-1.000000
225	205	L	2	-	0	0	B	1.47	0.007425	B	1.47	0.007425	B	0.00	0.000000	B	0.00	0.000000	-1.000000
226	206	T	2	-	0	0	E	44.94	0.303526	E	44.94	0.303526	E	37.47	0.253073	E	37.47	0.253073	-1.000000
227	207	N	2	-	0	0	E	79.74	0.472198	E	79.74	0.472198	E	76.95	0.455676	E	76.95	0.455676	-1.000000
228	208	I	2	-	0	0	B	2.81	0.014793	B	2.81	0.014793	B	0.00	0.000000	B	0.00	0.000000	-1.000000
229	209	I	2	-	0	0	B	1.63	0.008581	B	1.63	0.008581	B	0.00	0.000000	B	0.00	0.000000	-1.000000
230	210	Q	2	-	0	0	E	95.53	0.504996	E	95.53	0.504996	E	96.35	0.509330	E	96.35	0.509330	-1.000000
231	211	S	2	-	0	0	E	60.02	0.477562	E	60.02	0.477562	E	60.91	0.484644	E	60.91	0.484644	-1.000000
232	212	E	2	-	0	0	B	24.79	0.132454	B	24.79	0.132454	E	15.25	0.081481	E	15.25	0.081481	-1.000000
233	213	D	2	-	0	0	E	120.63	0.776405	E	120.63	0.776405	E	136.96	0.881509	E	136.96	0.881509	-1.000000
234	214	R	2	-	0	0	E	82.22	0.329856	E	82.22	0.329856	E	78.31	0.314170	E	78.31	0.314170	-1.000000
235	215	I	2	-	0	0	B	0.84	0.004422	B	0.84	0.004422	B	0.00	0.000000	B	0.00	0.000000	-1.000000
236	216	L	2	-	0	0	B	35.92	0.181423	B	35.92	0.181423	E	31.43	0.158745	E	31.43	0.158745	-1.000000
237	217	K	2	-	0	0	E	94.79	0.456841	E	94.79	0.456841	E	94.36	0.454769	E	94.36	0.454769	-1.000000
238	218	D	2	-	0	0	E	127.33	0.819528	E	127.33	0.819528	E	146.57	0.943361	E	146.57	0.943361	-1.000000
239	219	R	2	-	0	0	E	99.15	0.397777	E	99.15	0.397777	E	99.15	0.397777	E	99.15	0.397777	-1.000000
240	220	E	2	-	0	0	E	71.08	0.379782	E	71.00	0.379355	E	73.41	0.392231	E	72.56	0.387690	-1.000000
241	221	M	2	-	0	0	E	48.72	0.231394	E	48.72	0.231394	E	41.98	0.199383	E	41.98	0.199383	-1.000000
242	222	T	2	-	0	0	E	34.89	0.235648	B	19.78	0.133594	E	26.63	0.179860	E	14.18	0.095772	-1.000000
243	223	V	2	-	0	0	B	17.49	0.107803	B	17.49	0.107803	E	10.90	0.067184	E	10.90	0.067184	-1.000000
244	224	R	2	-	0	0	E	149.24	0.598732	B	47.17	0.189240	E	162.72	0.652812	E	38.90	0.156062	-1.000000
245	225	L	2	-	0	0	E	67.11	0.338957	B	3.19	0.016112	E	59.55	0.300773	B	0.00	0.000000	-1.000000
246	226	N	2	-	0	0	E	85.40	0.505714	E	35.79	0.211938	E	84.69	0.501510	E	24.81	0.146918	-1.000000
247	227	E	2	-	0	0	E	99.10	0.529493	E	96.45	0.515334	E	101.96	0.544775	E	97.12	0.518914	-1.000000
248	228	L	2	-	0	0	E	125.86	0.635689	E	40.32	0.203647	E	139.77	0.705945	E	27.61	0.139451	-1.000000
249	229	G	2	-	0	0	B	14.84	0.176856	B	14.84	0.176856	E	9.66	0.115123	E	7.29	0.086879	-1.000000
250	230	A	2	-	0	0	E	109.57	0.941323	E	76.67	0.658677	E	126.89	1.000000	E	83.69	0.718986	-1.000000
251	231	S	2	-	0	0	E	26.65	0.212046	B	15.91	0.126591	E	13.54	0.107734	E	8.49	0.067553	-1.000000
252	232	S	2	-	0	0	B	19.39	0.154281	B	19.39	0.154281	E	16.41	0.130570	E	16.41	0.130570	-1.000000
253	233	I	2	-	0	0	B	8.55	0.045012	B	1.02	0.005370	B	4.64	0.024427	B	0.00	0.000000	-1.000000
254	234	N	2	-	0	0	B	22.82	0.135134	B	22.82	0.135134	E	19.67	0.116480	E	19.67	0.116480	-1.000000
255	235	F	2	-	0	0	B	0.87	0.003896	B	0.87	0.003896	B	0.00	0.000000	B	0.00	0.000000	-1.000000
256	236	V	2	-	0	0	B	6.77	0.041728	B	0.21	0.001294	B	2.31	0.014238	B	0.00	0.000000	-1.000000
257	237	V	2	-	0	0	B	0.46	0.002835	B	0.46	0.002835	B	0.00	0.000000	B	0.00	0.000000	-1.000000
258	238	R	2	-	0	0	E	73.61	0.295314	E	51.43	0.206331	E	73.00	0.292867	E	41.62	0.166974	-1.000000
259	239	V	2	-	0	0	B	0.00	0.000000	B	0.00	0.000000	B	0.00	0.000000	B	0.00	0.000000	-1.000000
260	240	W	2	-	0	0	E	60.11	0.226471	B	27.67	0.104250	E	56.92	0.214453	E	14.02	0.052822	-1.000000
261	241	S	2	-	0	0	B	0.00	0.000000	B	0.00	0.000000	B	0.00	0.000000	B	0.00	0.000000	-1.000000
262	242	N	2	-	0	0	E	66.46	0.393557	E	66.46	0.393557	E	68.32	0.404572	E	68.32	0.404572	-1.000000
263	243	S	2	-	0	0	E	40.35	0.321053	E	40.35	0.321053	E	33.33	0.265197	E	33.33	0.265197	-1.000000
264	244	G	2	-	0	0	E	64.52	0.768919	E	64.52	0.768919	E	69.73	0.831009	E	69.73	0.831009	-1.000000
265	245	D	2	-	0	0	E	49.19	0.316599	E	49.19	0.316599	E	50.22	0.323228	E	50.22	0.323228	-1.000000
266	246	L	2	-	0	0	B	22.78	0.115056	B	22.78	0.115056	E	13.08	0.066064	E	13.08	0.066064	-1.000000
267	247	Q	2	-	0	0	E	81.68	0.431781	E	73.55	0.388804	E	83.69	0.442406	E	65.84	0.348047	-1.000000
268	248	N	2	-	0	0	E	70.03	0.414698	E	56.25	0.333096	E	76.18	0.451116	E	59.28	0.351039	-1.000000
269	249	V	2	-	0	0	B	0.00	0.000000	B	0.00	0.000000	B	0.00	0.000000	B	0.00	0.000000	-1.000000
270	250	Y	2	-	0	0	E	77.81	0.326521	E	61.13	0.256525	E	74.56	0.312883	E	48.11	0.201888	-1.000000
271	251	W	2	-	0	0	E	152.99	0.576407	B	12.38	0.046643	E	163.65	0.616570	B	6.60	0.024866	-1.000000
272	252	D	2	-	0	0	E	64.25	0.413529	E	42.52	0.273669	E	54.43	0.350325	E	31.95	0.205638	-1.000000
273	253	V	2	-	0	0	B	2.85	0.017567	B	2.85	0.017567	B	0.00	0.000000	B	0.00	0.000000	-1.000000
274	254	L	2	-	0	0	E	67.58	0.341330	B	6.05	0.030557	E	61.37	0.309965	B	0.96	0.004849	-1.000000
275	255	E	2	-	0	0	E	94.41	0.504435	B	27.46	0.146719	E	96.03	0.513090	E	19.67	0.105097	-1.000000
276	256	R	2	-	0	0	E	85.68	0.343737	E	85.68	0.343737	E	74.78	0.300008	E	74.78	0.300008	-1.000000
277	257	I	2	-	0	0	B	0.82	0.004317	B	0.57	0.003001	B	0.00	0.000000	B	0.00	0.000000	-1.000000
278	258	K	2	-	0	0	E	103.65	0.499542	B	8.70	0.041930	E	112.09	0.540219	B	1.50	0.007229	-1.000000
279	259	R	2	-	0	0	E	151.72	0.608682	E	94.38	0.378641	E	162.97	0.653815	E	85.71	0.343858	-1.000000
280	260	E	2	-	0	0	E	62.09	0.331748	E	62.09	0.331748	E	59.00	0.315238	E	59.00	0.315238	-1.000000
281	261	F	2	-	0	0	B	0.00	0.000000	B	0.00	0.000000	B	0.00	0.000000	B	0.00	0.000000	-1.000000
282	262	D	2	-	0	0	E	75.42	0.485422	E	75.42	0.485422	E	76.68	0.493532	E	73.98	0.476154	-1.000000
283	263	A	2	-	0	0	E	88.75	0.762457	E	88.75	0.762457	E	102.67	0.882045	E	102.67	0.882045	-1.000000
284	264	A	2	-	0	0	E	42.20	0.362543	E	42.20	0.362543	E	39.98	0.343471	E	39.98	0.343471	-1.000000
285	265	G	2	-	0	0	E	60.00	0.715052	E	60.00	0.715052	E	66.93	0.797640	E	66.93	0.797640	-1.000000
286	266	I	2	-	0	0	B	10.57	0.055646	B	10.57	0.055646	B	2.63	0.013846	B	2.63	0.013846	-1.000000
287	267	S	2	-	0	0	E	58.84	0.468173	E	58.84	0.468173	E	60.22	0.479153	E	60.22	0.479153	-1.000000
288	268	F	2	-	0	0	E	70.56	0.316002	B	24.10	0.107931	E	52.02	0.232971	B	9.91	0.044382	-1.000000
289	269	P	2	-	0	0	E	37.51	0.259047	E	30.60	0.211326	E	28.71	0.198273	E	13.81	0.095373	-1.000000
290	270	Y	2	-	0	0	E	185.16	0.777004	E	48.79	0.204742	E	211.57	0.887830	E	29.27	0.122828	-1.000000
291	271	P	2	-	0	0	E	119.22	0.823343	E	46.32	0.319890	E	135.71	0.937224	E	43.44	0.300000	-1.000000
292	272	Q	2	-	0	0	E	117.38	0.620500	B	11.51	0.060845	E	110.97	0.586615	B	2.37	0.012528	-1.000000
293	273	M	2	-	0	0	E	168.49	0.800237	B	25.93	0.123154	E	178.39	0.847257	E	17.70	0.084066	-1.000000
294	274	D	2	-	0	0	E	141.05	0.907833	B	14.71	0.094677	E	151.98	0.978181	E	10.55	0.067902	-1.000000
295	275	V	2	-	0	0	E	96.66	0.595784	B	7.87	0.048508	E	96.01	0.591778	B	4.17	0.025703	-1.000000
296	276	N	2	-	0	0	E	128.60	0.761533	B	16.03	0.094925	E	136.86	0.810446	E	9.82	0.058151	-1.000000
297	277	F	2	-	0	0	E	178.02	0.797259	B	25.67	0.114963	E	192.07	0.860182	B	9.61	0.043038	-1.000000
298	278	K	2	-	0	0	E	182.34	0.878789	E	82.89	0.399489	E	202.43	0.975613	E	80.18	0.386428	-1.000000
299	279	R	2	-	0	0	E	245.45	0.984715	E	150.78	0.604911	E	275.63	1.000000	E	141.02	0.565755	-1.000000
300	280	V	2	-	0	0	E	196.65	1.000000	E	146.98	0.905942	E	236.08	1.000000	E	161.37	0.994638	-1.000000
301	281	K	U	R	0	0	-	-1.00	-1.000000	-	-1.00	-1.000000	-	-1.00	-1.000000	-	-1.00	-1.000000	-1.000000
302	282	E	U	R	0	0	-	-1.00	-1.000000	-	-1.00	-1.000000	-	-1.00	-1.000000	-	-1.00	-1.000000	-1.000000
303	283	D	U	R	0	0	-	-1.00	-1.000000	-	-1.00	-1.000000	-	-1.00	-1.000000	-	-1.00	-1.000000	-1.000000
304	284	K	U	R	0	0	-	-1.00	-1.000000	-	-1.00	-1.000000	-	-1.00	-1.000000	-	-1.00	-1.000000	-1.000000
305	285	A	U	R	0	0	-	-1.00	-1.000000	-	-1.00	-1.000000	-	-1.00	-1.000000	-	-1.00	-1.000000	-1.000000
306	286	A	U	R	0	0	-	-1.00	-1.000000	-	-1.00	-1.000000	-	-1.00	-1.000000	-	-1.00	-1.000000	-1.000000
