# Supplementary material for: Lipid exposure prediction enhances the inference of rotational angles of transmembrane helices
Source: BMC Bioinformatics. 2013 Oct 11;14:304. doi: 10.1186/1471-2105-14-304 (PMC3854514; doi:10.1186/1471-2105-14-304)
Supplement: Additional file 7: Dataset S3 — The representative 110 multi-spanning protein chains used in this work. [file 1471-2105-14-304-S7.zip › S_Dataset_3_experiment/TMexpoDataset/2onjA.profile]

SeqIndex	PDBIndex	AA	Topo	MissingData	IntraChainCTNum	InterChainCTNum	Class14_Chain	ASA14_Chain	RSA14_Chain	Class14_Complete	ASA14_Complete	RSA14_Complete	Class20_Chain	ASA20_Chain	RSA20_Chain	Class20_Complete	ASA20_Complete	RSA20_Complete	RotationalAngleChain360MGC
1	1	M	2	-	0	0	E	88.77	0.421610	E	88.77	0.421610	E	87.03	0.413346	E	87.03	0.413346	-1.000000
2	2	I	2	-	0	0	E	60.48	0.318400	E	60.48	0.318400	E	60.21	0.316978	E	60.21	0.316978	-1.000000
3	3	K	2	-	0	0	E	164.68	0.793677	E	164.68	0.793677	E	185.68	0.894887	E	185.68	0.894887	-1.000000
4	4	R	2	-	0	0	E	104.65	0.419843	E	104.65	0.419843	E	104.15	0.417837	E	104.15	0.417837	-1.000000
5	5	Y	2	-	0	0	B	3.43	0.014394	B	3.43	0.014394	B	0.00	0.000000	B	0.00	0.000000	-1.000000
6	6	L	2	-	0	0	E	52.35	0.264407	E	52.35	0.264407	E	37.64	0.190111	E	37.64	0.190111	-1.000000
7	7	Q	2	-	0	0	E	117.99	0.623725	E	117.99	0.623725	E	122.34	0.646720	E	122.34	0.646720	-1.000000
8	8	F	2	-	0	0	B	32.54	0.145730	B	32.54	0.145730	E	16.67	0.074656	E	16.67	0.074656	-1.000000
9	9	V	2	-	0	0	B	4.57	0.028168	B	4.57	0.028168	B	0.53	0.003267	B	0.53	0.003267	-1.000000
10	10	K	H	-	0	0	E	120.27	0.579642	E	120.27	0.579642	E	131.01	0.631404	E	131.01	0.631404	178.634000
11	11	P	H	-	0	0	E	74.18	0.512293	E	74.18	0.512293	E	73.00	0.504144	E	73.00	0.504144	178.634000
12	12	Y	H	-	0	0	B	21.28	0.089299	B	21.28	0.089299	E	16.01	0.067184	E	16.01	0.067184	178.634000
13	13	K	H	-	0	0	E	98.70	0.475686	E	98.70	0.475686	E	88.61	0.427057	E	88.61	0.427057	178.634000
14	14	Y	H	-	0	0	E	163.78	0.687285	E	163.78	0.687285	E	184.42	0.773898	E	184.42	0.773898	178.634000
15	15	R	H	-	1	0	E	90.52	0.363155	E	90.52	0.363155	E	92.86	0.372543	E	92.86	0.372543	178.634000
16	16	I	H	-	1	0	B	12.85	0.067649	B	12.85	0.067649	B	6.44	0.033904	B	6.44	0.033904	178.634000
17	17	F	H	-	0	0	E	117.05	0.524206	E	117.05	0.524206	E	115.89	0.519011	E	115.89	0.519011	178.634000
18	18	A	H	-	0	0	E	39.12	0.336082	E	39.12	0.336082	E	38.53	0.331014	E	38.53	0.331014	178.634000
19	19	T	H	-	2	0	B	0.00	0.000000	B	0.00	0.000000	B	0.00	0.000000	B	0.00	0.000000	178.634000
20	20	I	H	-	1	0	B	27.93	0.147039	B	27.93	0.147039	E	16.87	0.088813	E	16.87	0.088813	178.634000
21	21	I	H	-	0	0	E	93.76	0.493604	E	93.76	0.493604	E	96.66	0.508871	E	96.66	0.508871	178.634000
22	22	V	H	-	0	0	B	28.12	0.173323	B	28.12	0.173323	E	19.62	0.120932	E	19.62	0.120932	178.634000
23	23	G	H	-	1	0	B	1.38	0.016446	B	1.38	0.016446	B	0.00	0.000000	B	0.00	0.000000	178.634000
24	24	I	H	-	0	0	E	66.38	0.349460	E	66.38	0.349460	E	59.34	0.312398	E	59.34	0.312398	178.634000
25	25	I	H	-	0	0	E	99.41	0.523348	E	99.41	0.523348	E	101.62	0.534983	E	101.62	0.534983	178.634000
26	26	K	H	-	0	0	E	49.69	0.239481	E	47.65	0.229650	E	40.26	0.194033	E	31.56	0.152104	178.634000
27	27	F	H	-	0	0	E	75.17	0.336647	E	75.17	0.336647	E	36.61	0.163957	E	36.61	0.163957	178.634000
28	28	G	H	-	0	0	E	41.33	0.492552	E	41.33	0.492552	E	36.79	0.438446	E	36.79	0.438446	178.634000
29	29	I	H	-	1	0	B	11.45	0.060279	B	11.45	0.060279	B	4.18	0.022006	B	4.18	0.022006	178.634000
30	30	P	H	-	0	0	E	66.44	0.458840	E	66.44	0.458840	E	65.22	0.450414	E	61.67	0.425898	178.634000
31	31	M	H	-	0	0	E	135.27	0.642460	E	135.27	0.642460	E	142.37	0.676181	E	142.37	0.676181	178.634000
32	32	L	H	-	0	0	E	54.35	0.274509	E	54.35	0.274509	E	41.88	0.211526	E	41.88	0.211526	178.634000
33	33	I	H	-	0	0	E	88.56	0.466228	E	45.86	0.241432	E	87.76	0.462016	E	12.31	0.064807	178.634000
34	34	P	H	-	0	0	E	70.47	0.486671	E	70.47	0.486671	E	71.21	0.491782	E	69.18	0.477762	178.634000
35	35	L	H	-	0	0	E	103.58	0.523158	E	103.58	0.523158	E	99.42	0.502147	E	99.42	0.502147	178.634000
36	36	L	1	-	0	0	E	51.55	0.260367	B	20.75	0.104803	E	32.05	0.161877	B	5.81	0.029345	-1.000000
37	37	I	1	-	0	0	E	88.90	0.468018	B	33.28	0.175204	E	91.62	0.482337	E	23.48	0.123611	-1.000000
38	38	K	1	-	0	0	E	123.66	0.595981	E	123.66	0.595981	E	136.89	0.659743	E	136.89	0.659743	-1.000000
39	39	Y	1	-	0	0	E	85.66	0.359463	E	85.66	0.359463	E	79.32	0.332858	E	79.32	0.332858	-1.000000
40	40	A	1	-	0	0	B	21.32	0.183162	B	4.19	0.035997	E	17.54	0.150687	B	0.00	0.000000	-1.000000
41	41	I	1	-	0	0	E	81.17	0.427323	B	36.62	0.192788	E	86.32	0.454435	E	24.09	0.126823	-1.000000
42	42	D	1	-	0	0	E	84.77	0.545601	E	84.77	0.545601	E	89.03	0.573019	E	89.03	0.573019	-1.000000
43	43	G	1	-	0	0	E	27.19	0.324038	E	27.19	0.324038	E	21.92	0.261232	E	21.92	0.261232	-1.000000
44	44	V	1	-	0	0	B	7.62	0.046967	B	2.67	0.016457	B	1.43	0.008814	B	0.09	0.000555	-1.000000
45	45	I	1	-	0	0	E	116.54	0.613530	B	30.59	0.161042	E	114.53	0.602948	E	19.98	0.105186	-1.000000
46	46	N	1	-	0	0	E	74.61	0.441819	E	70.16	0.415468	E	74.63	0.441938	E	66.81	0.395630	-1.000000
47	47	N	1	-	0	0	E	63.34	0.375081	E	63.34	0.375081	E	67.26	0.398295	E	67.26	0.398295	-1.000000
48	48	H	1	-	0	0	E	177.30	0.893154	E	177.30	0.893154	E	201.68	1.000000	E	201.68	1.000000	-1.000000
49	49	A	1	-	0	0	E	80.05	0.687715	E	80.05	0.687715	E	91.04	0.782131	E	91.04	0.782131	-1.000000
50	50	L	1	-	0	0	B	37.18	0.187787	B	37.18	0.187787	E	26.32	0.132936	E	26.32	0.132936	-1.000000
51	51	T	1	-	0	0	E	77.84	0.525733	E	77.84	0.525733	E	86.71	0.585641	E	86.71	0.585641	-1.000000
52	52	T	1	-	0	0	E	86.84	0.586519	E	80.58	0.544239	E	96.71	0.653181	E	82.36	0.556261	-1.000000
53	53	D	1	-	0	0	E	103.47	0.665959	E	103.47	0.665959	E	114.63	0.737787	E	114.63	0.737787	-1.000000
54	54	E	1	-	0	0	E	73.46	0.392498	E	73.46	0.392498	E	77.18	0.412374	E	77.18	0.412374	-1.000000
55	55	K	1	-	0	0	E	66.78	0.321847	B	41.47	0.199865	E	65.94	0.317798	E	39.36	0.189696	-1.000000
56	56	V	1	-	0	0	E	86.29	0.531866	E	48.99	0.301960	E	89.87	0.553932	E	38.79	0.239090	-1.000000
57	57	H	1	-	0	0	E	99.27	0.500076	E	99.27	0.500076	E	106.21	0.535036	E	106.21	0.535036	-1.000000
58	58	H	1	-	0	0	E	64.72	0.326029	E	64.72	0.326029	E	66.38	0.334391	E	66.38	0.334391	-1.000000
59	59	L	1	-	0	0	E	68.98	0.348401	B	10.72	0.054144	E	61.58	0.311026	B	2.79	0.014092	-1.000000
60	60	T	1	-	0	0	E	78.59	0.530798	E	78.59	0.530798	E	80.46	0.543428	E	80.46	0.543428	-1.000000
61	61	I	1	-	0	0	E	84.01	0.442274	E	84.01	0.442274	E	77.37	0.407318	E	77.37	0.407318	-1.000000
62	62	A	1	-	0	0	B	9.75	0.083763	B	9.75	0.083763	B	4.68	0.040206	B	4.68	0.040206	-1.000000
63	63	I	1	-	0	0	E	71.03	0.373941	B	27.39	0.144196	E	66.09	0.347934	E	22.07	0.116188	-1.000000
64	64	G	H	-	0	0	E	47.28	0.563461	E	47.28	0.563461	E	45.62	0.543678	E	45.62	0.543678	343.390000
65	65	I	H	-	0	0	E	108.12	0.569202	E	108.12	0.569202	E	109.09	0.574309	E	109.09	0.574309	343.390000
66	66	A	H	-	0	1	B	18.75	0.161082	B	7.77	0.066753	E	6.81	0.058505	B	0.63	0.005412	343.390000
67	67	L	H	-	0	0	E	107.47	0.542805	E	68.50	0.345977	E	117.00	0.590939	E	69.73	0.352190	343.390000
68	68	F	H	-	0	0	E	108.73	0.486945	E	108.73	0.486945	E	116.82	0.523176	E	116.82	0.523176	343.390000
69	69	I	H	-	0	0	E	45.49	0.239484	E	45.49	0.239484	E	36.72	0.193314	E	36.72	0.193314	343.390000
70	70	F	H	-	0	1	E	60.86	0.272560	B	10.45	0.046800	E	48.91	0.219043	B	0.00	0.000000	343.390000
71	71	V	H	-	0	0	E	99.86	0.615508	E	61.65	0.379993	E	109.95	0.677700	E	60.64	0.373767	343.390000
72	72	I	H	-	0	0	E	94.72	0.498658	E	94.72	0.498658	E	102.37	0.538931	E	102.37	0.538931	343.390000
73	73	V	H	-	0	0	E	62.42	0.384739	E	62.42	0.384739	E	59.63	0.367542	E	59.63	0.367542	343.390000
74	74	R	H	-	1	0	E	77.74	0.311883	B	20.78	0.083367	E	71.84	0.288213	B	4.95	0.019859	343.390000
75	75	P	H	-	0	2	E	59.70	0.412293	B	24.20	0.167127	E	61.05	0.421616	E	20.14	0.139088	343.390000
76	76	P	H	-	0	0	E	69.12	0.477348	E	69.12	0.477348	E	71.11	0.491091	E	71.11	0.491091	343.390000
77	77	I	H	-	0	0	B	31.25	0.164517	B	31.25	0.164517	E	21.30	0.112135	E	21.30	0.112135	343.390000
78	78	E	H	-	0	0	E	59.60	0.318444	B	4.23	0.022601	E	52.09	0.278318	B	0.00	0.000000	343.390000
79	79	F	H	-	0	1	E	135.84	0.608357	E	60.08	0.269067	E	148.26	0.663980	E	52.07	0.233195	343.390000
80	80	I	H	-	0	0	E	81.24	0.427691	E	81.24	0.427691	E	80.58	0.424217	E	80.58	0.424217	343.390000
81	81	R	H	-	1	0	B	29.79	0.119514	B	29.79	0.119514	E	18.83	0.075544	E	18.83	0.075544	343.390000
82	82	Q	H	-	0	1	E	128.16	0.677486	E	56.44	0.298356	E	134.12	0.708992	E	40.39	0.213512	343.390000
83	83	Y	H	-	0	0	E	121.49	0.509820	E	49.60	0.208141	E	121.66	0.510533	E	43.69	0.183340	343.390000
84	84	L	H	-	1	0	B	32.56	0.164453	B	32.56	0.164453	E	25.83	0.130461	E	25.83	0.130461	343.390000
85	85	A	H	-	2	0	B	7.50	0.064433	B	7.50	0.064433	B	2.84	0.024399	B	2.84	0.024399	343.390000
86	86	Q	H	-	0	1	E	64.07	0.338690	E	41.06	0.217053	E	59.58	0.314955	E	33.31	0.176085	343.390000
87	87	W	H	-	0	0	E	93.21	0.351179	E	59.78	0.225228	E	85.44	0.321905	E	53.55	0.201756	343.390000
88	88	T	H	-	2	0	B	0.00	0.000000	B	0.00	0.000000	B	0.00	0.000000	B	0.00	0.000000	343.390000
89	89	S	H	-	2	0	B	0.00	0.000000	B	0.00	0.000000	B	0.00	0.000000	B	0.00	0.000000	343.390000
90	90	N	2	-	0	0	E	68.28	0.404335	B	12.95	0.076686	E	67.79	0.401433	B	0.00	0.000000	-1.000000
91	91	K	2	-	0	0	E	86.07	0.414815	E	70.61	0.340306	E	89.62	0.431924	E	72.29	0.348402	-1.000000
92	92	I	2	-	0	0	B	0.00	0.000000	B	0.00	0.000000	B	0.00	0.000000	B	0.00	0.000000	-1.000000
93	93	L	2	-	0	0	B	3.41	0.017223	B	3.41	0.017223	B	0.01	0.000051	B	0.00	0.000000	-1.000000
94	94	Y	2	-	0	0	E	113.71	0.477172	B	21.09	0.088502	E	115.67	0.485397	E	13.24	0.055560	-1.000000
95	95	D	2	-	0	0	E	39.39	0.253524	E	39.39	0.253524	E	29.72	0.191285	E	29.72	0.191285	-1.000000
96	96	I	2	-	0	0	B	2.13	0.011213	B	2.13	0.011213	B	0.00	0.000000	B	0.00	0.000000	-1.000000
97	97	R	2	-	0	0	E	66.91	0.268435	B	5.00	0.020059	E	60.61	0.243160	B	0.00	0.000000	-1.000000
98	98	K	2	-	0	0	E	118.30	0.570148	E	87.19	0.420213	E	125.73	0.605957	E	86.35	0.416165	-1.000000
99	99	K	2	-	0	0	E	102.96	0.496217	E	102.96	0.496217	E	98.47	0.474577	E	98.47	0.474577	-1.000000
100	100	L	2	-	0	0	B	0.43	0.002172	B	0.43	0.002172	B	0.00	0.000000	B	0.00	0.000000	-1.000000
101	101	Y	2	-	0	0	E	118.43	0.496979	B	2.96	0.012421	E	127.19	0.533739	B	0.00	0.000000	-1.000000
102	102	N	2	-	0	0	E	92.79	0.549476	E	78.03	0.462071	E	94.12	0.557352	E	71.83	0.425357	-1.000000
103	103	H	2	-	0	0	B	7.85	0.039545	B	7.85	0.039545	B	0.80	0.004030	B	0.80	0.004030	-1.000000
104	104	L	2	-	0	0	B	22.30	0.112632	B	0.21	0.001061	E	12.96	0.065458	B	0.00	0.000000	-1.000000
105	105	Q	2	-	0	0	E	123.00	0.650209	B	5.26	0.027806	E	131.04	0.692710	B	0.28	0.001480	-1.000000
106	106	A	2	-	0	0	E	42.73	0.367096	E	35.99	0.309192	E	40.95	0.351804	E	31.72	0.272509	-1.000000
107	107	L	2	-	0	0	B	15.86	0.080105	B	0.40	0.002020	B	8.42	0.042527	B	0.00	0.000000	-1.000000
108	108	S	2	-	0	0	B	8.63	0.068666	B	5.63	0.044796	B	0.55	0.004376	B	0.00	0.000000	-1.000000
109	109	A	2	-	0	0	E	46.53	0.399742	E	43.99	0.377921	E	40.82	0.350687	E	18.29	0.157131	-1.000000
110	110	R	2	-	0	0	E	86.49	0.346987	E	86.49	0.346987	E	73.47	0.294752	E	73.47	0.294752	-1.000000
111	111	F	2	-	0	0	B	14.30	0.064042	B	14.30	0.064042	B	3.37	0.015092	B	3.37	0.015092	-1.000000
112	112	Y	2	-	0	0	E	94.40	0.396139	B	36.15	0.151700	E	75.48	0.316744	E	15.08	0.063282	-1.000000
113	113	A	2	-	0	0	E	71.90	0.617698	B	8.05	0.069158	E	78.59	0.675172	B	0.13	0.001117	-1.000000
114	114	N	2	-	0	0	E	112.93	0.668739	E	86.24	0.510689	E	111.43	0.659857	E	73.65	0.436134	-1.000000
115	115	N	2	-	0	0	E	68.47	0.405460	E	53.17	0.314858	E	42.93	0.254219	E	28.79	0.170486	-1.000000
116	116	Q	2	-	0	0	E	54.54	0.288312	B	31.26	0.165248	E	40.64	0.214833	E	14.80	0.078237	-1.000000
117	117	V	2	-	0	0	E	66.15	0.407729	B	7.89	0.048632	E	55.83	0.344120	B	0.62	0.003821	-1.000000
118	118	G	2	-	0	0	B	0.88	0.010487	B	0.00	0.000000	B	0.00	0.000000	B	0.00	0.000000	-1.000000
119	119	Q	2	-	0	0	E	53.55	0.283079	E	53.55	0.283079	E	33.16	0.175292	E	33.16	0.175292	-1.000000
120	120	V	2	-	0	0	B	10.19	0.062808	B	6.42	0.039571	B	0.34	0.002096	B	0.11	0.000678	-1.000000
121	121	I	2	-	0	0	E	64.78	0.341037	B	0.07	0.000369	E	57.08	0.300500	B	0.00	0.000000	-1.000000
122	122	S	2	-	0	0	B	0.12	0.000955	B	0.12	0.000955	B	0.00	0.000000	B	0.00	0.000000	-1.000000
123	123	R	2	-	0	0	B	43.13	0.173032	B	43.13	0.173032	E	15.89	0.063749	E	15.89	0.063749	-1.000000
124	124	V	2	-	0	0	B	20.12	0.124014	B	0.05	0.000308	E	11.49	0.070821	B	0.00	0.000000	-1.000000
125	125	I	2	-	0	0	E	84.19	0.443222	B	2.17	0.011424	E	88.11	0.463859	B	0.00	0.000000	-1.000000
126	126	N	2	-	0	0	E	45.21	0.267721	B	18.46	0.109315	E	37.14	0.219932	B	6.16	0.036478	-1.000000
127	127	D	2	-	0	0	B	0.73	0.004698	B	0.73	0.004698	B	0.00	0.000000	B	0.00	0.000000	-1.000000
128	128	V	2	-	0	0	B	0.27	0.001664	B	0.27	0.001664	B	0.00	0.000000	B	0.00	0.000000	-1.000000
129	129	E	2	-	0	0	E	72.89	0.389453	E	46.85	0.250321	E	66.99	0.357929	E	26.90	0.143727	-1.000000
130	130	Q	2	-	0	0	E	79.52	0.420363	E	79.52	0.420363	E	58.79	0.310779	E	57.80	0.305545	-1.000000
131	131	T	2	-	0	0	B	0.75	0.005066	B	0.75	0.005066	B	0.00	0.000000	B	0.00	0.000000	-1.000000
132	132	K	2	-	0	0	B	38.36	0.184876	B	26.61	0.128247	E	34.85	0.167960	E	19.04	0.091763	-1.000000
133	133	D	H	-	2	0	E	50.39	0.324323	E	50.39	0.324323	E	42.43	0.273090	E	42.43	0.273090	154.010000
134	134	F	H	-	1	0	B	11.22	0.050249	B	11.22	0.050249	B	5.94	0.026602	B	5.94	0.026602	154.010000
135	135	I	H	-	1	0	B	0.00	0.000000	B	0.00	0.000000	B	0.00	0.000000	B	0.00	0.000000	154.010000
136	136	L	H	-	2	0	B	27.70	0.139906	B	27.70	0.139906	E	20.41	0.103086	E	20.41	0.103086	154.010000
137	137	T	H	-	1	0	B	26.51	0.179049	B	26.51	0.179049	E	22.63	0.152843	E	22.63	0.152843	154.010000
138	138	G	H	-	1	0	B	6.15	0.073293	B	6.15	0.073293	B	1.50	0.017876	B	1.50	0.017876	154.010000
139	139	L	H	-	0	0	B	37.99	0.191878	B	37.99	0.191878	E	26.48	0.133744	E	26.48	0.133744	154.010000
140	140	M	H	-	2	0	B	0.62	0.002945	B	0.62	0.002945	B	0.00	0.000000	B	0.00	0.000000	154.010000
141	141	N	H	-	0	0	E	49.69	0.294250	E	49.69	0.294250	E	44.63	0.264286	E	44.63	0.264286	154.010000
142	142	I	H	-	0	0	B	36.03	0.189681	B	36.03	0.189681	E	29.21	0.153777	E	29.21	0.153777	154.010000
143	143	W	H	-	1	0	E	126.69	0.477319	E	126.69	0.477319	E	132.16	0.497928	E	132.16	0.497928	154.010000
144	144	L	H	-	0	0	B	20.26	0.102328	B	20.26	0.102328	E	12.21	0.061670	E	12.21	0.061670	154.010000
145	145	D	H	-	3	0	B	15.04	0.096801	B	15.04	0.096801	B	6.12	0.039390	B	6.12	0.039390	154.010000
146	146	C	H	-	0	0	E	46.71	0.330153	E	46.71	0.330153	E	40.05	0.283079	E	40.05	0.283079	154.010000
147	147	I	H	-	0	0	E	56.26	0.296183	E	56.26	0.296183	E	41.79	0.220005	E	41.79	0.220005	154.010000
148	148	T	H	-	1	0	B	11.50	0.077671	B	11.50	0.077671	B	0.27	0.001824	B	0.27	0.001824	154.010000
149	149	I	H	-	1	0	B	16.36	0.086128	B	16.36	0.086128	B	9.14	0.048118	B	9.14	0.048118	154.010000
150	150	I	H	-	0	0	E	117.93	0.620848	E	117.93	0.620848	E	123.41	0.649697	E	123.41	0.649697	154.010000
151	151	I	H	-	0	0	E	90.65	0.477231	E	90.65	0.477231	E	83.31	0.438589	E	83.31	0.438589	154.010000
152	152	A	H	-	1	0	B	0.19	0.001632	B	0.19	0.001632	B	0.00	0.000000	B	0.00	0.000000	154.010000
153	153	L	H	-	0	0	B	38.95	0.196727	B	38.95	0.196727	E	31.62	0.159705	E	31.62	0.159705	154.010000
154	154	S	H	-	0	0	E	50.91	0.405076	E	50.91	0.405076	E	47.79	0.380251	E	47.79	0.380251	154.010000
155	155	I	H	-	1	0	E	67.32	0.354409	E	67.32	0.354409	E	60.00	0.315873	E	60.00	0.315873	154.010000
156	156	M	H	-	1	0	B	1.82	0.008644	B	1.82	0.008644	B	0.00	0.000000	B	0.00	0.000000	154.010000
157	157	F	H	-	1	0	E	102.33	0.458283	E	102.33	0.458283	E	98.31	0.440279	E	98.31	0.440279	154.010000
158	158	F	1	-	0	0	E	183.10	0.820010	E	183.10	0.820010	E	204.69	0.916700	E	204.69	0.916700	-1.000000
159	159	L	1	-	0	0	E	59.32	0.299611	E	59.32	0.299611	E	50.84	0.256781	E	50.84	0.256781	-1.000000
160	160	D	1	-	0	0	B	8.70	0.055995	B	8.70	0.055995	B	3.21	0.020660	B	3.21	0.020660	-1.000000
161	161	V	1	-	0	0	E	74.06	0.456484	E	74.06	0.456484	E	78.03	0.480954	E	78.03	0.480954	-1.000000
162	162	K	1	-	0	0	E	105.01	0.506097	E	105.01	0.506097	E	106.35	0.512555	E	106.35	0.512555	-1.000000
163	163	L	1	-	0	0	B	5.59	0.028234	B	5.59	0.028234	B	0.00	0.000000	B	0.00	0.000000	-1.000000
164	164	T	H	-	2	0	B	0.29	0.001959	B	0.29	0.001959	B	0.00	0.000000	B	0.00	0.000000	153.690000
165	165	L	H	-	0	0	E	109.14	0.551240	E	109.14	0.551240	E	113.66	0.574069	E	113.66	0.574069	153.690000
166	166	A	H	-	1	0	B	6.97	0.059880	B	6.97	0.059880	B	3.20	0.027491	B	3.20	0.027491	153.690000
167	167	A	H	-	1	0	B	0.00	0.000000	B	0.00	0.000000	B	0.00	0.000000	B	0.00	0.000000	153.690000
168	168	L	H	-	0	0	E	45.77	0.231173	E	45.77	0.231173	E	38.37	0.193798	E	38.37	0.193798	153.690000
169	169	F	H	-	1	0	E	105.08	0.470599	E	105.08	0.470599	E	108.28	0.484930	E	108.28	0.484930	153.690000
170	170	I	H	-	2	0	B	6.17	0.032482	B	6.17	0.032482	B	0.43	0.002264	B	0.43	0.002264	153.690000
171	171	F	H	-	0	0	B	41.03	0.183752	B	41.03	0.183752	E	32.41	0.145148	E	32.41	0.145148	153.690000
172	172	P	H	-	0	0	E	79.49	0.548964	E	79.49	0.548964	E	85.34	0.589365	E	85.34	0.589365	153.690000
173	173	F	H	-	0	0	E	102.08	0.457163	E	102.08	0.457163	E	94.02	0.421067	E	94.02	0.421067	153.690000
174	174	Y	H	-	1	0	B	17.28	0.072514	B	17.28	0.072514	B	9.07	0.038061	B	9.07	0.038061	153.690000
175	175	I	H	-	0	0	E	111.66	0.587839	E	111.66	0.587839	E	117.84	0.620374	E	117.84	0.620374	153.690000
176	176	L	H	-	0	0	E	112.75	0.569473	E	112.75	0.569473	E	118.18	0.596899	E	118.18	0.596899	153.690000
177	177	T	H	-	1	0	B	20.75	0.140146	B	20.75	0.140146	E	14.74	0.099554	E	14.74	0.099554	153.690000
178	178	V	H	-	1	0	E	33.24	0.204882	E	33.24	0.204882	E	27.26	0.168023	E	27.26	0.168023	153.690000
179	179	Y	H	-	0	0	E	172.30	0.723038	E	172.30	0.723038	E	183.75	0.771087	E	183.75	0.771087	153.690000
180	180	V	H	-	0	0	E	91.84	0.566075	E	91.84	0.566075	E	81.16	0.500247	E	81.16	0.500247	153.690000
181	181	F	H	-	1	0	B	13.61	0.060952	B	13.61	0.060952	B	7.67	0.034350	B	7.67	0.034350	153.690000
182	182	F	H	-	1	0	E	59.07	0.264544	E	59.07	0.264544	E	47.14	0.211116	E	47.14	0.211116	153.690000
183	183	G	H	-	0	0	E	31.65	0.377190	E	31.65	0.377190	E	27.00	0.321773	E	27.00	0.321773	153.690000
184	184	R	H	-	0	0	E	138.04	0.553799	E	138.04	0.553799	E	138.55	0.555845	E	138.55	0.555845	153.690000
185	185	L	H	-	2	0	B	0.62	0.003131	B	0.62	0.003131	B	0.00	0.000000	B	0.00	0.000000	153.690000
186	186	R	H	-	1	0	E	55.71	0.223502	E	55.71	0.223502	E	56.45	0.226470	E	56.45	0.226470	153.690000
187	187	K	2	-	0	0	E	121.96	0.587787	E	121.96	0.587787	E	133.18	0.641862	E	133.18	0.641862	-1.000000
188	188	L	2	-	0	0	B	17.07	0.086216	B	17.07	0.086216	B	7.87	0.039749	B	7.87	0.039749	-1.000000
189	189	T	2	-	0	0	B	8.00	0.054032	B	8.00	0.054032	B	0.67	0.004525	B	0.67	0.004525	-1.000000
190	190	R	2	-	0	0	E	71.05	0.285044	E	71.05	0.285044	E	59.39	0.238265	E	59.39	0.238265	-1.000000
191	191	E	2	-	0	0	E	71.07	0.379729	E	71.07	0.379729	E	58.38	0.311926	E	58.38	0.311926	-1.000000
192	192	R	2	-	0	0	E	84.36	0.338442	B	49.56	0.198829	E	71.34	0.286207	E	21.97	0.088141	-1.000000
193	193	S	2	-	0	0	B	16.67	0.132638	B	16.67	0.132638	B	2.95	0.023472	B	2.95	0.023472	-1.000000
194	194	Q	2	-	0	0	E	50.36	0.266216	E	50.36	0.266216	E	42.08	0.222445	E	42.08	0.222445	-1.000000
195	195	A	2	-	0	0	B	1.12	0.009622	B	1.12	0.009622	B	0.00	0.000000	B	0.00	0.000000	-1.000000
196	196	L	2	-	0	0	E	50.49	0.255013	B	22.94	0.115864	E	42.88	0.216577	B	9.83	0.049649	-1.000000
197	197	A	2	-	0	0	B	0.00	0.000000	B	0.00	0.000000	B	0.00	0.000000	B	0.00	0.000000	-1.000000
198	198	E	2	-	0	0	E	48.99	0.261755	E	48.99	0.261755	E	44.96	0.240222	E	44.96	0.240222	-1.000000
199	199	V	2	-	0	0	B	15.48	0.095414	B	2.92	0.017998	E	8.73	0.053809	B	0.00	0.000000	-1.000000
200	200	Q	2	-	0	0	E	50.98	0.269493	B	0.00	0.000000	E	41.36	0.218639	B	0.00	0.000000	-1.000000
201	201	G	2	-	0	0	B	0.00	0.000000	B	0.00	0.000000	B	0.00	0.000000	B	0.00	0.000000	-1.000000
202	202	F	2	-	0	0	B	14.15	0.063371	B	8.76	0.039231	B	2.74	0.012271	B	0.40	0.001791	-1.000000
203	203	L	2	-	0	0	E	78.33	0.395626	B	0.32	0.001616	E	77.76	0.392747	B	0.00	0.000000	-1.000000
204	204	H	2	-	0	0	E	67.48	0.339932	B	2.86	0.014407	E	56.35	0.283865	B	0.27	0.001360	-1.000000
205	205	E	2	-	0	0	E	87.14	0.465591	B	17.46	0.093289	E	81.83	0.437219	B	4.61	0.024631	-1.000000
206	206	R	2	-	0	0	E	81.89	0.328532	B	18.31	0.073457	E	66.33	0.266108	B	6.66	0.026719	-1.000000
207	207	V	2	-	0	0	E	95.97	0.591531	B	4.49	0.027675	E	96.30	0.593565	B	0.06	0.000370	-1.000000
208	208	Q	2	-	0	0	E	94.74	0.500819	E	48.96	0.258815	E	57.16	0.302162	E	17.38	0.091875	-1.000000
209	209	G	2	-	0	0	E	27.81	0.331427	B	2.82	0.033607	E	25.24	0.300798	B	0.57	0.006793	-1.000000
210	210	I	2	-	0	0	E	64.09	0.337405	B	9.03	0.047539	E	59.65	0.314030	B	0.51	0.002685	-1.000000
211	211	S	2	-	0	0	E	89.47	0.711887	E	50.61	0.402689	E	95.54	0.760185	E	35.00	0.278485	-1.000000
212	212	V	2	-	0	0	E	79.05	0.487241	B	7.40	0.045611	E	78.01	0.480831	B	2.23	0.013745	-1.000000
213	213	V	2	-	0	0	B	12.54	0.077293	B	0.26	0.001603	B	5.19	0.031990	B	0.00	0.000000	-1.000000
214	214	K	2	-	0	0	E	130.78	0.630295	B	22.65	0.109162	E	143.56	0.691889	B	2.46	0.011856	-1.000000
215	215	S	2	-	0	0	E	89.24	0.710057	B	3.89	0.030952	E	99.02	0.787874	B	0.11	0.000875	-1.000000
216	216	F	2	-	0	0	E	142.92	0.640064	B	14.03	0.062833	E	163.31	0.731381	B	1.39	0.006225	-1.000000
217	217	A	2	-	0	0	E	74.55	0.640464	E	26.82	0.230412	E	81.66	0.701546	E	19.08	0.163918	-1.000000
218	218	I	2	-	0	0	E	54.26	0.285654	B	8.25	0.043432	E	49.67	0.261490	B	3.27	0.017215	-1.000000
219	219	E	2	-	0	0	E	74.44	0.397735	B	35.88	0.191708	E	68.46	0.365783	E	25.26	0.134965	-1.000000
220	220	D	2	-	0	0	E	118.10	0.760121	E	118.10	0.760121	E	131.04	0.843406	E	130.11	0.837420	-1.000000
221	221	N	2	-	0	0	E	78.97	0.467638	E	46.45	0.275064	E	80.24	0.475158	E	29.93	0.177237	-1.000000
222	222	E	2	-	0	0	B	19.46	0.103975	B	1.92	0.010259	E	13.01	0.069513	B	0.13	0.000695	-1.000000
223	223	A	2	-	0	0	E	61.61	0.529296	E	24.69	0.212113	E	62.01	0.532732	E	13.08	0.112371	-1.000000
224	224	K	2	-	0	0	E	139.18	0.670779	E	139.18	0.670779	E	148.45	0.715456	E	148.45	0.715456	-1.000000
225	225	N	2	-	0	0	E	47.49	0.281222	E	47.49	0.281222	E	40.62	0.240540	E	29.71	0.175934	-1.000000
226	226	F	2	-	0	0	E	57.76	0.258677	B	2.94	0.013167	E	52.29	0.234180	B	0.00	0.000000	-1.000000
227	227	D	2	-	0	0	E	79.42	0.511167	E	40.28	0.259252	E	85.32	0.549141	E	37.47	0.241166	-1.000000
228	228	K	2	-	0	0	E	145.09	0.699263	E	145.09	0.699263	E	153.60	0.740277	E	153.60	0.740277	-1.000000
229	229	K	2	-	0	0	E	67.36	0.324642	E	67.36	0.324642	E	56.52	0.272399	E	56.52	0.272399	-1.000000
230	230	N	2	-	0	0	E	53.79	0.318529	B	1.66	0.009830	E	52.02	0.308048	B	0.00	0.000000	-1.000000
231	231	T	2	-	0	0	E	63.41	0.428272	E	53.51	0.361408	E	64.60	0.436310	E	55.38	0.374038	-1.000000
232	232	N	2	-	0	0	E	45.98	0.272280	E	45.98	0.272280	E	38.13	0.225795	E	38.13	0.225795	-1.000000
233	233	F	2	-	0	0	E	46.71	0.209190	B	15.17	0.067939	E	38.57	0.172735	B	0.00	0.000000	-1.000000
234	234	L	2	-	0	0	E	91.51	0.462195	B	17.69	0.089348	E	91.42	0.461740	B	5.98	0.030204	-1.000000
235	235	T	2	-	0	0	E	69.71	0.470823	E	69.71	0.470823	E	64.75	0.437323	E	64.75	0.437323	-1.000000
236	236	R	2	-	0	0	E	94.73	0.380045	E	94.73	0.380045	E	86.10	0.345422	E	86.10	0.345422	-1.000000
237	237	A	2	-	0	0	B	16.19	0.139089	B	3.01	0.025859	E	8.22	0.070619	B	0.00	0.000000	-1.000000
238	238	L	2	-	0	0	E	79.54	0.401737	B	19.85	0.100258	E	76.06	0.384161	E	10.84	0.054750	-1.000000
239	239	K	2	-	0	0	E	109.83	0.529327	E	109.83	0.529327	E	101.88	0.491012	E	101.88	0.491012	-1.000000
240	240	H	2	-	0	0	B	6.09	0.030679	B	6.09	0.030679	B	2.10	0.010579	B	2.07	0.010428	-1.000000
241	241	T	H	-	0	1	E	73.05	0.493381	B	8.58	0.057949	E	72.98	0.492908	B	0.76	0.005133	126.637000
242	242	R	H	-	0	0	E	162.30	0.651127	E	116.18	0.466100	E	169.90	0.681618	E	115.79	0.464535	126.637000
243	243	W	H	-	1	0	E	72.75	0.274094	E	72.75	0.274094	E	62.98	0.237284	E	62.98	0.237284	126.637000
244	244	N	H	-	1	0	B	23.08	0.136673	B	15.15	0.089714	E	17.80	0.105407	B	6.01	0.035590	126.637000
245	245	A	H	-	0	2	E	62.36	0.535739	B	0.88	0.007560	E	63.80	0.548110	B	0.00	0.000000	126.637000
246	246	Y	H	-	0	0	E	139.56	0.585648	E	121.31	0.509064	E	151.33	0.635040	E	128.76	0.540327	126.637000
247	247	S	H	-	1	0	B	1.03	0.008195	B	1.03	0.008195	B	0.00	0.000000	B	0.00	0.000000	126.637000
248	248	F	H	-	0	0	E	82.30	0.368579	B	33.24	0.148865	E	75.72	0.339111	E	16.90	0.075686	126.637000
249	249	A	H	-	0	1	E	61.61	0.529296	B	9.65	0.082904	E	64.76	0.556357	B	4.37	0.037543	126.637000
250	250	A	H	-	0	0	E	27.43	0.235653	E	27.43	0.235653	E	22.71	0.195103	E	22.28	0.191409	126.637000
251	251	I	H	-	2	0	B	0.22	0.001158	B	0.22	0.001158	B	0.00	0.000000	B	0.00	0.000000	126.637000
252	252	N	H	-	1	0	B	5.64	0.033398	B	0.63	0.003731	B	2.07	0.012258	B	0.00	0.000000	126.637000
253	253	T	H	-	0	1	E	81.33	0.549304	B	22.62	0.152776	E	85.45	0.577131	E	14.89	0.100567	126.637000
254	254	V	H	-	1	0	B	24.87	0.153291	B	24.87	0.153291	E	18.16	0.111933	E	18.16	0.111933	126.637000
255	255	T	H	-	2	0	B	1.20	0.008105	B	1.20	0.008105	B	0.00	0.000000	B	0.00	0.000000	126.637000
256	256	D	H	-	0	1	E	73.47	0.472871	B	12.14	0.078136	E	66.67	0.429105	B	1.61	0.010362	126.637000
257	257	I	H	-	1	0	E	83.57	0.439958	E	51.68	0.272072	E	77.47	0.407844	E	41.11	0.216425	126.637000
258	258	G	H	-	2	0	B	0.00	0.000000	B	0.00	0.000000	B	0.00	0.000000	B	0.00	0.000000	126.637000
259	259	P	H	-	1	0	E	37.53	0.259185	B	13.40	0.092541	E	33.95	0.234461	B	0.33	0.002279	126.637000
260	260	I	H	-	0	1	E	118.71	0.624954	B	9.40	0.049487	E	123.80	0.651750	B	0.17	0.000895	126.637000
261	261	I	H	-	2	0	B	36.31	0.191156	B	36.31	0.191156	E	30.16	0.158779	E	29.71	0.156410	126.637000
262	262	V	H	-	1	0	B	0.07	0.000431	B	0.07	0.000431	B	0.00	0.000000	B	0.00	0.000000	126.637000
263	263	I	1	-	0	0	E	93.58	0.492656	B	8.74	0.046012	E	94.10	0.495394	B	0.44	0.002316	-1.000000
264	264	G	1	-	0	0	E	47.67	0.568109	B	16.76	0.199738	E	46.98	0.559886	E	11.55	0.137647	-1.000000
265	265	V	1	-	0	0	E	56.26	0.346770	E	56.26	0.346770	E	53.56	0.330128	E	53.56	0.330128	-1.000000
266	266	G	1	-	0	0	B	0.99	0.011798	B	0.99	0.011798	B	0.00	0.000000	B	0.00	0.000000	-1.000000
267	267	A	1	-	0	0	E	39.97	0.343385	B	4.37	0.037543	E	38.36	0.329553	B	0.00	0.000000	-1.000000
268	268	Y	1	-	0	0	E	139.34	0.584725	E	112.57	0.472388	E	153.96	0.646076	E	119.74	0.502476	-1.000000
269	269	L	1	-	0	0	E	40.43	0.204202	E	40.43	0.204202	E	35.31	0.178342	E	35.31	0.178342	-1.000000
270	270	A	1	-	0	0	E	26.62	0.228694	B	16.60	0.142612	E	18.22	0.156529	E	11.35	0.097509	-1.000000
271	271	I	1	-	0	0	E	139.08	0.732193	E	45.79	0.241063	E	157.44	0.828850	E	35.99	0.189471	-1.000000
272	272	S	1	-	0	0	E	80.86	0.643380	E	80.86	0.643380	E	88.15	0.701384	E	88.15	0.701384	-1.000000
273	273	G	1	-	0	0	E	55.39	0.660112	E	55.39	0.660112	E	61.77	0.736146	E	61.77	0.736146	-1.000000
274	274	S	1	-	0	0	E	43.09	0.342855	E	43.09	0.342855	E	35.85	0.285248	E	35.85	0.285248	-1.000000
275	275	I	1	-	0	0	E	55.29	0.291077	E	55.29	0.291077	E	47.15	0.248223	E	47.15	0.248223	-1.000000
276	276	T	1	-	0	0	E	93.82	0.633662	E	93.82	0.633662	E	105.50	0.712549	E	105.06	0.709577	-1.000000
277	277	V	1	-	0	0	E	99.92	0.615878	E	32.74	0.201800	E	110.18	0.679117	E	23.32	0.143738	-1.000000
278	278	G	1	-	0	0	E	61.43	0.732094	E	61.43	0.732094	E	65.33	0.778572	E	65.33	0.778572	-1.000000
279	279	T	1	-	0	0	B	24.10	0.162772	B	24.10	0.162772	E	19.49	0.131636	E	19.49	0.131636	-1.000000
280	280	L	1	-	0	0	B	33.33	0.168342	B	14.68	0.074145	E	19.57	0.098843	B	0.27	0.001364	-1.000000
281	281	A	1	-	0	0	E	62.07	0.533247	E	39.04	0.335395	E	64.05	0.550258	E	37.04	0.318213	-1.000000
282	282	A	1	-	0	0	E	41.67	0.357990	E	41.67	0.357990	E	39.61	0.340292	E	39.61	0.340292	-1.000000
283	283	F	1	-	0	0	B	1.58	0.007076	B	1.58	0.007076	B	0.00	0.000000	B	0.00	0.000000	-1.000000
284	284	V	1	-	0	0	E	48.78	0.300666	B	8.04	0.049556	E	46.01	0.283592	B	1.29	0.007951	-1.000000
285	285	G	1	-	0	0	E	60.44	0.720296	E	60.17	0.717078	E	63.78	0.760100	E	61.23	0.729710	-1.000000
286	286	Y	H	-	1	0	E	94.22	0.395384	E	94.22	0.395384	E	95.27	0.399790	E	95.27	0.399790	165.241000
287	287	L	H	-	0	0	B	20.40	0.103036	B	7.92	0.040002	E	14.25	0.071973	B	0.93	0.004697	165.241000
288	288	E	H	-	0	0	E	134.97	0.721148	E	128.15	0.684708	E	140.22	0.749199	E	110.65	0.591205	165.241000
289	289	L	H	-	1	0	E	62.56	0.315976	E	62.56	0.315976	E	50.76	0.256377	E	50.76	0.256377	165.241000
290	290	L	H	-	0	0	B	0.00	0.000000	B	0.00	0.000000	B	0.00	0.000000	B	0.00	0.000000	165.241000
291	291	F	H	-	3	0	B	15.86	0.071029	B	15.86	0.071029	B	7.21	0.032290	B	5.27	0.023602	165.241000
292	292	G	H	-	0	0	B	8.78	0.104636	B	8.78	0.104636	B	2.91	0.034680	B	2.91	0.034680	165.241000
293	293	P	H	-	3	0	B	0.87	0.006008	B	0.87	0.006008	B	0.00	0.000000	B	0.00	0.000000	165.241000
294	294	L	H	-	1	0	B	5.10	0.025759	B	5.10	0.025759	B	2.18	0.011011	B	2.18	0.011011	165.241000
295	295	R	H	-	0	0	E	118.48	0.475327	E	73.04	0.293027	E	122.79	0.492618	E	63.18	0.253470	165.241000
296	296	R	H	-	1	0	E	138.57	0.555926	E	138.57	0.555926	E	129.33	0.518856	E	129.33	0.518856	165.241000
297	297	L	H	-	1	0	B	25.80	0.130310	B	25.80	0.130310	E	17.51	0.088439	E	17.51	0.088439	165.241000
298	298	V	H	-	2	0	B	0.92	0.005671	B	0.92	0.005671	B	0.00	0.000000	B	0.00	0.000000	165.241000
299	299	A	H	-	0	0	E	51.25	0.440292	E	51.25	0.440292	E	51.43	0.441838	E	51.34	0.441065	165.241000
300	300	S	H	-	1	0	B	13.89	0.110519	B	13.89	0.110519	E	8.10	0.064449	E	8.10	0.064449	165.241000
301	301	F	H	-	1	0	B	23.20	0.103901	B	23.20	0.103901	E	11.72	0.052488	E	11.72	0.052488	165.241000
302	302	T	H	-	1	0	B	25.39	0.171485	B	25.39	0.171485	E	19.98	0.134945	E	16.36	0.110496	165.241000
303	303	T	H	-	1	0	E	33.63	0.227138	E	33.63	0.227138	E	28.53	0.192692	E	28.53	0.192692	165.241000
304	304	L	H	-	1	0	B	23.13	0.116824	B	23.13	0.116824	E	16.84	0.085055	E	16.84	0.085055	165.241000
305	305	T	H	-	3	0	B	0.08	0.000540	B	0.08	0.000540	B	0.00	0.000000	B	0.00	0.000000	165.241000
306	306	Q	H	-	0	0	E	40.29	0.212983	E	40.29	0.212983	E	29.06	0.153618	E	29.06	0.153618	165.241000
307	307	S	H	-	2	0	B	0.70	0.005570	B	0.70	0.005570	B	0.00	0.000000	B	0.00	0.000000	165.241000
308	308	F	H	-	0	0	B	25.28	0.113216	B	25.28	0.113216	E	20.31	0.090958	E	20.31	0.090958	165.241000
309	309	A	2	-	0	0	B	0.44	0.003780	B	0.44	0.003780	B	0.00	0.000000	B	0.00	0.000000	-1.000000
310	310	S	2	-	0	0	B	1.78	0.014163	B	1.78	0.014163	B	0.00	0.000000	B	0.00	0.000000	-1.000000
311	311	M	2	-	0	0	B	0.08	0.000380	B	0.08	0.000380	B	0.00	0.000000	B	0.00	0.000000	-1.000000
312	312	D	2	-	0	0	B	30.09	0.193667	B	30.09	0.193667	E	23.85	0.153505	E	23.85	0.153505	-1.000000
313	313	R	2	-	0	0	B	8.00	0.032095	B	8.00	0.032095	B	1.98	0.007944	B	1.98	0.007944	-1.000000
314	314	V	2	-	0	0	B	5.20	0.032051	B	5.20	0.032051	B	0.00	0.000000	B	0.00	0.000000	-1.000000
315	315	F	2	-	0	0	B	12.38	0.055444	B	12.38	0.055444	B	4.65	0.020825	B	4.65	0.020825	-1.000000
316	316	Q	2	-	0	0	E	104.88	0.554422	E	104.88	0.554422	E	99.97	0.528466	E	99.97	0.528466	-1.000000
317	317	L	2	-	0	0	B	3.14	0.015859	B	3.14	0.015859	B	0.00	0.000000	B	0.00	0.000000	-1.000000
318	318	I	2	-	0	0	B	21.15	0.111345	B	21.15	0.111345	E	12.16	0.064017	E	12.16	0.064017	-1.000000
319	319	D	2	-	0	0	E	80.35	0.517153	E	80.35	0.517153	E	80.82	0.520178	E	80.82	0.520178	-1.000000
320	320	E	2	-	0	0	E	68.32	0.365035	E	68.32	0.365035	E	56.94	0.304232	E	56.94	0.304232	-1.000000
321	321	D	2	-	0	0	E	92.62	0.596125	E	92.62	0.596125	E	90.41	0.581901	E	90.41	0.581901	-1.000000
322	322	Y	2	-	0	0	E	79.52	0.333697	E	79.52	0.333697	E	72.84	0.305665	E	72.84	0.305665	-1.000000
323	323	D	2	-	0	0	E	58.36	0.375619	E	58.36	0.375619	E	38.70	0.249083	E	38.70	0.249083	-1.000000
324	324	I	2	-	0	0	B	23.38	0.123085	B	23.38	0.123085	B	7.47	0.039326	B	5.85	0.030798	-1.000000
325	325	K	2	-	0	0	E	117.88	0.568124	E	117.88	0.568124	E	117.47	0.566148	E	117.47	0.566148	-1.000000
326	326	N	2	-	0	0	E	63.57	0.376443	E	63.57	0.376443	E	58.82	0.348315	E	58.82	0.348315	-1.000000
327	327	G	2	-	0	0	E	47.73	0.568824	E	47.73	0.568824	E	47.27	0.563342	E	47.27	0.563342	-1.000000
328	328	V	2	-	0	0	E	161.57	0.995870	E	161.57	0.995870	E	194.11	1.000000	E	194.11	1.000000	-1.000000
329	329	G	2	-	0	0	E	46.61	0.555476	E	46.61	0.555476	E	39.76	0.473841	E	39.76	0.473841	-1.000000
330	330	A	2	-	0	0	E	33.81	0.290464	E	33.81	0.290464	E	30.46	0.261684	E	30.46	0.261684	-1.000000
331	331	Q	2	-	0	0	E	106.42	0.562563	E	106.42	0.562563	E	119.19	0.630068	E	119.19	0.630068	-1.000000
332	332	P	2	-	0	0	E	97.83	0.675622	E	97.83	0.675622	E	105.46	0.728315	E	105.46	0.728315	-1.000000
333	333	I	2	-	0	0	B	26.97	0.141985	B	26.97	0.141985	E	17.13	0.090182	E	17.13	0.090182	-1.000000
334	334	E	2	-	0	0	E	119.51	0.638545	E	119.51	0.638545	E	125.95	0.672954	E	125.95	0.672954	-1.000000
335	335	I	2	-	0	0	B	6.77	0.035641	B	6.77	0.035641	B	4.06	0.021374	B	4.06	0.021374	-1.000000
336	336	K	2	-	0	0	E	166.39	0.801918	E	166.39	0.801918	E	185.53	0.894164	E	185.53	0.894164	-1.000000
337	337	Q	2	-	0	0	E	94.30	0.498493	E	94.30	0.498493	E	94.88	0.501559	E	94.88	0.501559	-1.000000
338	338	G	2	-	0	0	B	7.32	0.087236	B	7.32	0.087236	B	1.94	0.023120	B	1.94	0.023120	-1.000000
339	339	R	2	-	0	0	E	81.51	0.327008	E	81.51	0.327008	E	83.34	0.334350	E	83.34	0.334350	-1.000000
340	340	I	2	-	0	0	B	0.00	0.000000	B	0.00	0.000000	B	0.00	0.000000	B	0.00	0.000000	-1.000000
341	341	D	2	-	0	0	B	13.10	0.084315	B	13.10	0.084315	B	6.22	0.040033	B	6.22	0.040033	-1.000000
342	342	I	2	-	0	0	B	1.29	0.006791	B	1.29	0.006791	B	0.00	0.000000	B	0.00	0.000000	-1.000000
343	343	D	2	-	0	0	E	48.92	0.314861	E	48.92	0.314861	E	41.24	0.265431	E	41.24	0.265431	-1.000000
344	344	H	2	-	0	0	E	116.22	0.585462	E	116.22	0.585462	E	128.60	0.647826	E	128.60	0.647826	-1.000000
345	345	V	2	-	0	0	B	0.00	0.000000	B	0.00	0.000000	B	0.00	0.000000	B	0.00	0.000000	-1.000000
346	346	S	2	-	0	0	E	26.14	0.207989	E	26.14	0.207989	E	19.80	0.157543	E	19.80	0.157543	-1.000000
347	347	F	2	-	0	0	B	2.62	0.011734	B	2.62	0.011734	B	0.00	0.000000	B	0.00	0.000000	-1.000000
348	348	Q	2	-	0	0	E	50.13	0.265000	E	50.13	0.265000	E	40.75	0.215415	E	40.75	0.215415	-1.000000
349	349	Y	2	-	0	0	E	66.22	0.277885	E	66.22	0.277885	E	52.81	0.221611	E	20.07	0.084222	-1.000000
350	350	N	2	-	0	0	E	69.18	0.409664	E	64.56	0.382306	E	47.57	0.281696	E	35.84	0.212234	-1.000000
351	351	D	2	-	0	0	E	139.54	0.898114	E	139.54	0.898114	E	150.13	0.966274	E	150.13	0.966274	-1.000000
352	352	N	2	-	0	0	E	146.17	0.865577	E	144.45	0.855392	E	171.93	1.000000	E	164.91	0.976550	-1.000000
353	353	E	2	-	0	0	E	99.06	0.529280	E	45.58	0.243535	E	103.74	0.554285	E	23.68	0.126523	-1.000000
354	354	A	2	-	0	0	E	71.37	0.613144	E	71.37	0.613144	E	77.60	0.666667	E	66.90	0.574742	-1.000000
355	355	P	2	-	0	0	E	53.78	0.371409	E	53.78	0.371409	E	49.30	0.340470	E	49.30	0.340470	-1.000000
356	356	I	2	-	0	0	E	61.11	0.321716	E	61.11	0.321716	E	53.93	0.283917	E	40.14	0.211319	-1.000000
357	357	L	2	-	0	0	B	0.09	0.000455	B	0.09	0.000455	B	0.00	0.000000	B	0.00	0.000000	-1.000000
358	358	K	2	-	0	0	E	67.72	0.326377	E	67.72	0.326377	E	63.68	0.306906	E	63.68	0.306906	-1.000000
359	359	D	2	-	0	0	E	76.22	0.490571	E	76.22	0.490571	E	76.49	0.492309	E	76.49	0.492309	-1.000000
360	360	I	2	-	0	0	B	1.80	0.009476	B	1.80	0.009476	B	0.00	0.000000	B	0.00	0.000000	-1.000000
361	361	N	2	-	0	0	E	73.13	0.433055	E	73.13	0.433055	E	71.21	0.421685	E	71.21	0.421685	-1.000000
362	362	L	2	-	0	0	B	10.51	0.053083	B	10.51	0.053083	B	3.35	0.016920	B	3.35	0.016920	-1.000000
363	363	S	2	-	0	0	E	52.96	0.421388	E	52.96	0.421388	E	46.28	0.368237	E	46.28	0.368237	-1.000000
364	364	I	2	-	0	0	B	0.00	0.000000	B	0.00	0.000000	B	0.00	0.000000	B	0.00	0.000000	-1.000000
365	365	E	2	-	0	0	E	88.37	0.472163	E	88.37	0.472163	E	93.16	0.497756	E	93.16	0.497756	-1.000000
366	366	K	2	-	0	0	E	134.84	0.649863	E	134.84	0.649863	E	137.97	0.664948	E	137.97	0.664948	-1.000000
367	367	G	2	-	0	0	E	29.33	0.349541	E	29.33	0.349541	E	21.93	0.261351	E	21.93	0.261351	-1.000000
368	368	E	2	-	0	0	E	40.73	0.217621	E	40.73	0.217621	E	35.80	0.191280	E	35.80	0.191280	-1.000000
369	369	T	2	-	0	0	B	14.29	0.096515	B	14.29	0.096515	B	5.83	0.039376	B	5.83	0.039376	-1.000000
370	370	V	2	-	0	0	B	0.08	0.000493	B	0.08	0.000493	B	0.00	0.000000	B	0.00	0.000000	-1.000000
371	371	A	2	-	0	0	B	0.00	0.000000	B	0.00	0.000000	B	0.00	0.000000	B	0.00	0.000000	-1.000000
372	372	F	2	-	0	0	B	2.05	0.009181	B	2.05	0.009181	B	0.00	0.000000	B	0.00	0.000000	-1.000000
373	373	V	2	-	0	0	B	2.07	0.012759	B	2.07	0.012759	B	0.00	0.000000	B	0.00	0.000000	-1.000000
374	374	G	2	-	0	0	B	3.28	0.039090	B	1.53	0.018234	B	0.00	0.000000	B	0.00	0.000000	-1.000000
375	375	M	2	-	0	0	E	124.60	0.591783	E	85.46	0.405889	E	109.11	0.518214	E	70.74	0.335977	-1.000000
376	376	S	2	-	0	0	E	99.40	0.790898	B	15.60	0.124125	E	113.06	0.899586	E	9.83	0.078215	-1.000000
377	377	G	2	-	0	0	E	75.18	0.895960	E	35.42	0.422119	E	71.99	0.857943	E	20.92	0.249315	-1.000000
378	378	G	2	-	0	0	B	5.36	0.063878	B	5.36	0.063878	B	0.92	0.010964	B	0.92	0.010964	-1.000000
379	379	G	2	-	0	0	B	4.87	0.058038	B	4.87	0.058038	B	0.15	0.001788	B	0.15	0.001788	-1.000000
380	380	K	2	-	0	0	B	9.78	0.047135	B	9.78	0.047135	B	1.42	0.006844	B	0.48	0.002313	-1.000000
381	381	S	2	-	0	0	E	47.07	0.374523	E	39.04	0.310630	E	37.20	0.295990	E	16.49	0.131206	-1.000000
382	382	T	2	-	0	0	B	16.08	0.108605	B	16.08	0.108605	E	7.52	0.050790	B	7.25	0.048967	-1.000000
383	383	L	2	-	0	0	B	1.33	0.006718	B	1.33	0.006718	B	0.00	0.000000	B	0.00	0.000000	-1.000000
384	384	I	2	-	0	0	B	1.65	0.008686	B	1.65	0.008686	B	0.00	0.000000	B	0.00	0.000000	-1.000000
385	385	N	2	-	0	0	E	33.97	0.201161	E	33.97	0.201161	E	19.59	0.116006	E	19.59	0.116006	-1.000000
386	386	L	2	-	0	0	B	3.65	0.018435	B	3.65	0.018435	B	0.00	0.000000	B	0.00	0.000000	-1.000000
387	387	I	2	-	0	0	B	1.44	0.007581	B	1.44	0.007581	B	0.00	0.000000	B	0.00	0.000000	-1.000000
388	388	P	2	-	0	0	B	2.43	0.016782	B	2.04	0.014088	B	0.10	0.000691	B	0.00	0.000000	-1.000000
389	389	R	2	-	0	0	B	14.29	0.057330	B	14.29	0.057330	B	8.08	0.032416	B	8.08	0.032416	-1.000000
390	390	F	2	-	0	0	E	55.59	0.248959	B	17.56	0.078642	E	41.83	0.187335	B	1.62	0.007255	-1.000000
391	391	Y	2	-	0	0	B	35.51	0.149014	B	35.04	0.147042	B	11.59	0.048636	B	6.32	0.026521	-1.000000
392	392	D	2	-	0	0	E	49.77	0.320332	E	49.77	0.320332	E	31.91	0.205381	E	31.91	0.205381	-1.000000
393	393	V	2	-	0	0	B	18.43	0.113597	B	18.43	0.113597	B	4.40	0.027120	B	4.40	0.027120	-1.000000
394	394	T	2	-	0	0	E	67.41	0.455288	E	67.41	0.455288	E	61.34	0.414292	E	61.34	0.414292	-1.000000
395	395	S	2	-	0	0	E	61.21	0.487031	E	61.21	0.487031	E	67.94	0.540579	E	67.94	0.540579	-1.000000
396	396	G	2	-	0	0	E	39.54	0.471219	E	39.54	0.471219	E	33.80	0.402813	E	33.80	0.402813	-1.000000
397	397	Q	2	-	0	0	E	69.52	0.367500	E	69.52	0.367500	E	76.58	0.404821	E	76.58	0.404821	-1.000000
398	398	I	2	-	0	0	B	4.48	0.023585	B	4.48	0.023585	B	0.00	0.000000	B	0.00	0.000000	-1.000000
399	399	L	2	-	0	0	B	24.89	0.125713	B	24.89	0.125713	E	21.26	0.107379	E	21.26	0.107379	-1.000000
400	400	I	2	-	0	0	B	0.00	0.000000	B	0.00	0.000000	B	0.00	0.000000	B	0.00	0.000000	-1.000000
401	401	D	2	-	0	0	B	29.49	0.189805	B	29.49	0.189805	E	21.68	0.139538	E	21.68	0.139538	-1.000000
402	402	G	2	-	0	0	E	55.92	0.666428	E	55.92	0.666428	E	57.63	0.686807	E	57.63	0.686807	-1.000000
403	403	H	2	-	0	0	E	83.86	0.422447	E	83.86	0.422447	E	90.85	0.457660	E	90.85	0.457660	-1.000000
404	404	N	2	-	0	0	B	32.39	0.191804	B	32.39	0.191804	E	25.53	0.151181	E	25.53	0.151181	-1.000000
405	405	I	2	-	0	0	B	5.96	0.031377	B	5.96	0.031377	B	0.00	0.000000	B	0.00	0.000000	-1.000000
406	406	K	2	-	0	0	E	87.43	0.421370	E	87.43	0.421370	E	79.75	0.384356	E	79.75	0.384356	-1.000000
407	407	D	2	-	0	0	E	73.19	0.471069	E	73.19	0.471069	E	71.14	0.457875	E	71.14	0.457875	-1.000000
408	408	F	2	-	0	0	B	0.51	0.002284	B	0.51	0.002284	B	0.00	0.000000	B	0.00	0.000000	-1.000000
409	409	L	2	-	0	0	E	54.62	0.275873	E	54.62	0.275873	E	56.32	0.284459	E	56.32	0.284459	-1.000000
410	410	T	2	-	0	0	E	31.76	0.214508	B	21.61	0.145954	E	26.57	0.179454	E	11.07	0.074767	-1.000000
411	411	G	2	-	0	0	E	43.07	0.513288	E	25.46	0.303420	E	45.42	0.541294	E	23.39	0.278751	-1.000000
412	412	S	2	-	0	0	B	21.74	0.172979	B	21.74	0.172979	E	16.84	0.133991	E	16.84	0.133991	-1.000000
413	413	L	2	-	0	0	B	1.20	0.006061	B	1.20	0.006061	B	0.00	0.000000	B	0.00	0.000000	-1.000000
414	414	R	2	-	0	0	E	73.33	0.294191	B	7.11	0.028524	E	54.48	0.218567	B	0.04	0.000160	-1.000000
415	415	N	2	-	0	0	E	96.90	0.573814	E	74.90	0.443536	E	100.03	0.592349	E	72.82	0.431219	-1.000000
416	416	Q	2	-	0	0	B	20.54	0.108580	B	20.54	0.108580	E	12.93	0.068351	E	12.93	0.068351	-1.000000
417	417	I	2	-	0	0	B	7.17	0.037747	B	1.06	0.005580	B	3.86	0.020321	B	0.00	0.000000	-1.000000
418	418	G	2	-	0	0	B	2.40	0.028602	B	0.00	0.000000	B	0.43	0.005125	B	0.00	0.000000	-1.000000
419	419	L	2	-	0	0	E	41.63	0.210263	B	8.59	0.043386	E	29.54	0.149199	B	2.20	0.011112	-1.000000
420	420	V	2	-	0	0	B	4.67	0.028785	B	4.67	0.028785	B	0.00	0.000000	B	0.00	0.000000	-1.000000
421	421	Q	2	-	0	0	E	78.36	0.414231	E	49.00	0.259026	E	61.13	0.323148	E	26.37	0.139398	-1.000000
422	422	Q	2	-	0	0	E	84.54	0.446900	E	38.85	0.205371	E	79.89	0.422319	E	20.33	0.107469	-1.000000
423	423	D	2	-	0	0	E	110.98	0.714295	E	67.18	0.432387	E	106.97	0.688486	E	36.03	0.231898	-1.000000
424	424	N	2	-	0	0	B	33.39	0.197726	B	33.38	0.197667	E	15.44	0.091431	E	12.35	0.073133	-1.000000
425	425	I	2	-	0	0	E	96.65	0.508818	B	23.92	0.125928	E	82.03	0.431850	B	2.68	0.014109	-1.000000
426	426	L	2	-	0	0	B	5.11	0.025809	B	4.86	0.024547	B	1.07	0.005404	B	0.41	0.002071	-1.000000
427	427	F	2	-	0	0	E	111.39	0.498858	B	4.78	0.021407	E	112.94	0.505800	B	0.00	0.000000	-1.000000
428	428	S	2	-	0	0	E	63.35	0.504058	E	35.24	0.280395	E	58.77	0.467616	E	18.08	0.143857	-1.000000
429	429	D	2	-	0	0	E	55.49	0.357147	E	42.44	0.273154	E	52.53	0.338096	E	32.15	0.206925	-1.000000
430	430	T	2	-	0	0	B	23.83	0.160948	B	23.83	0.160948	E	18.32	0.123734	E	18.32	0.123734	-1.000000
431	431	V	2	-	0	0	B	0.00	0.000000	B	0.00	0.000000	B	0.00	0.000000	B	0.00	0.000000	-1.000000
432	432	K	2	-	0	0	E	52.25	0.251819	E	52.25	0.251819	E	44.77	0.215769	E	44.77	0.215769	-1.000000
433	433	E	2	-	0	0	E	76.06	0.406390	E	76.06	0.406390	E	74.41	0.397574	E	59.66	0.318765	-1.000000
434	434	N	2	-	0	0	B	0.99	0.005862	B	0.99	0.005862	B	0.00	0.000000	B	0.00	0.000000	-1.000000
435	435	I	2	-	0	0	B	0.10	0.000526	B	0.10	0.000526	B	0.00	0.000000	B	0.00	0.000000	-1.000000
436	436	L	2	-	0	0	B	19.71	0.099550	B	19.71	0.099550	B	9.63	0.048639	B	9.32	0.047073	-1.000000
437	437	L	2	-	0	0	E	83.89	0.423708	B	9.50	0.047982	E	77.84	0.393151	B	0.88	0.004445	-1.000000
438	438	G	2	-	0	0	B	16.51	0.196758	B	3.66	0.043618	E	10.81	0.128829	B	0.26	0.003099	-1.000000
439	439	R	2	-	0	0	E	74.02	0.296959	E	74.02	0.296959	E	66.26	0.265827	E	66.26	0.265827	-1.000000
440	440	P	2	-	0	0	E	100.17	0.691782	E	48.95	0.338052	E	106.09	0.732666	E	38.33	0.264710	-1.000000
441	441	T	2	-	0	0	E	122.06	0.824396	E	122.06	0.824396	E	141.99	0.959003	E	140.64	0.949885	-1.000000
442	442	A	2	-	0	0	B	20.67	0.177577	B	20.67	0.177577	E	17.66	0.151718	E	17.66	0.151718	-1.000000
443	443	T	2	-	0	0	E	63.58	0.429421	E	63.58	0.429421	E	71.57	0.483385	E	71.57	0.483385	-1.000000
444	444	D	2	-	0	0	E	70.92	0.456459	E	70.92	0.456459	E	65.22	0.419772	E	65.22	0.419772	-1.000000
445	445	E	2	-	0	0	E	116.03	0.619951	E	116.03	0.619951	E	128.81	0.688235	E	128.81	0.688235	-1.000000
446	446	E	2	-	0	0	E	62.48	0.333832	E	62.48	0.333832	E	62.74	0.335221	E	62.74	0.335221	-1.000000
447	447	V	2	-	0	0	B	0.55	0.003390	B	0.55	0.003390	B	0.00	0.000000	B	0.00	0.000000	-1.000000
448	448	V	2	-	0	0	E	33.51	0.206546	E	33.51	0.206546	E	28.42	0.175173	E	28.42	0.175173	-1.000000
449	449	E	2	-	0	0	E	90.32	0.482582	E	90.32	0.482582	E	94.19	0.503259	E	94.19	0.503259	-1.000000
450	450	A	2	-	0	0	B	3.37	0.028952	B	3.37	0.028952	B	0.89	0.007646	B	0.89	0.007646	-1.000000
451	451	A	2	-	0	0	B	0.00	0.000000	B	0.00	0.000000	B	0.00	0.000000	B	0.00	0.000000	-1.000000
452	452	K	2	-	0	0	E	105.39	0.507928	E	105.39	0.507928	E	109.25	0.526531	E	109.25	0.526531	-1.000000
453	453	M	2	-	0	0	E	79.89	0.379435	E	79.89	0.379435	E	71.10	0.337687	E	71.10	0.337687	-1.000000
454	454	A	2	-	0	0	B	0.00	0.000000	B	0.00	0.000000	B	0.00	0.000000	B	0.00	0.000000	-1.000000
455	455	N	2	-	0	0	E	40.37	0.239060	E	40.37	0.239060	E	24.87	0.147273	E	24.87	0.147273	-1.000000
456	456	A	2	-	0	0	B	0.00	0.000000	B	0.00	0.000000	B	0.00	0.000000	B	0.00	0.000000	-1.000000
457	457	H	2	-	0	0	B	35.48	0.178732	B	35.48	0.178732	E	29.65	0.149363	E	29.65	0.149363	-1.000000
458	458	D	2	-	0	0	E	112.09	0.721439	E	112.09	0.721439	E	110.68	0.712364	E	110.68	0.712364	-1.000000
459	459	F	2	-	0	0	B	30.04	0.134534	B	30.04	0.134534	E	19.93	0.089256	E	19.14	0.085718	-1.000000
460	460	I	2	-	0	0	B	0.00	0.000000	B	0.00	0.000000	B	0.00	0.000000	B	0.00	0.000000	-1.000000
461	461	M	2	-	0	0	E	99.62	0.473142	E	99.62	0.473142	E	104.78	0.497649	E	104.78	0.497649	-1.000000
462	462	N	2	-	0	0	E	139.90	0.828448	E	138.81	0.821993	E	156.97	0.929532	E	133.36	0.789720	-1.000000
463	463	L	2	-	0	0	B	30.27	0.152887	B	30.27	0.152887	E	20.07	0.101369	E	16.02	0.080913	-1.000000
464	464	P	2	-	0	0	E	84.57	0.584047	E	47.28	0.326519	E	94.36	0.651657	E	33.20	0.229282	-1.000000
465	465	Q	2	-	0	0	E	132.34	0.699582	E	121.98	0.644817	E	149.49	0.790242	E	126.70	0.669768	-1.000000
466	466	G	2	-	0	0	B	12.12	0.144440	B	12.12	0.144440	E	9.91	0.118103	E	9.91	0.118103	-1.000000
467	467	Y	2	-	0	0	B	24.06	0.100965	B	24.06	0.100965	B	10.67	0.044775	B	10.67	0.044775	-1.000000
468	468	D	2	-	0	0	E	97.15	0.625282	E	97.15	0.625282	E	99.13	0.638025	E	99.13	0.638025	-1.000000
469	469	T	2	-	0	0	B	9.93	0.067067	B	9.93	0.067067	B	1.39	0.009388	B	1.39	0.009388	-1.000000
470	470	E	2	-	0	0	E	96.83	0.517365	E	96.83	0.517365	E	96.44	0.515281	E	96.44	0.515281	-1.000000
471	471	V	2	-	0	0	B	1.68	0.010355	B	1.68	0.010355	B	0.08	0.000493	B	0.08	0.000493	-1.000000
472	472	G	2	-	0	0	B	5.79	0.069003	B	1.15	0.013705	B	2.06	0.024550	B	0.00	0.000000	-1.000000
473	473	E	2	-	0	0	E	134.34	0.717782	B	21.95	0.117279	E	134.77	0.720079	B	3.98	0.021265	-1.000000
474	474	R	2	-	0	0	E	133.67	0.536267	E	53.39	0.214194	E	99.06	0.397416	B	11.09	0.044492	-1.000000
475	475	G	2	-	0	0	B	0.00	0.000000	B	0.00	0.000000	B	0.00	0.000000	B	0.00	0.000000	-1.000000
476	476	V	2	-	0	0	E	100.51	0.619514	E	78.26	0.482372	E	107.75	0.664140	E	60.35	0.371980	-1.000000
477	477	K	2	-	0	0	E	140.96	0.679358	E	96.13	0.463299	E	148.80	0.717143	E	38.94	0.187672	-1.000000
478	478	L	2	-	0	0	B	15.32	0.077378	B	15.32	0.077378	E	11.70	0.059094	E	11.52	0.058185	-1.000000
479	479	S	2	-	0	0	E	65.03	0.517425	E	28.88	0.229790	E	71.62	0.569860	E	10.74	0.085455	-1.000000
480	480	G	2	-	0	0	E	33.81	0.402932	B	16.37	0.195090	E	34.13	0.406745	E	6.34	0.075557	-1.000000
481	481	G	2	-	0	0	B	6.78	0.080801	B	0.72	0.008581	B	2.27	0.027053	B	0.00	0.000000	-1.000000
482	482	Q	2	-	0	0	E	38.28	0.202358	B	21.23	0.112227	E	35.85	0.189512	E	12.40	0.065550	-1.000000
483	483	K	2	-	0	0	E	45.24	0.218035	B	30.07	0.144923	E	36.22	0.174563	E	11.51	0.055473	-1.000000
484	484	Q	2	-	0	0	B	4.34	0.022942	B	4.34	0.022942	B	0.00	0.000000	B	0.00	0.000000	-1.000000
485	485	R	2	-	0	0	B	28.98	0.116264	B	12.94	0.051914	E	21.35	0.085654	B	8.03	0.032215	-1.000000
486	486	L	2	-	0	0	B	0.17	0.000859	B	0.17	0.000859	B	0.00	0.000000	B	0.00	0.000000	-1.000000
487	487	S	2	-	0	0	B	7.07	0.056254	B	7.07	0.056254	B	0.67	0.005331	B	0.67	0.005331	-1.000000
488	488	I	2	-	0	0	B	0.32	0.001685	B	0.32	0.001685	B	0.00	0.000000	B	0.00	0.000000	-1.000000
489	489	A	2	-	0	0	B	0.00	0.000000	B	0.00	0.000000	B	0.00	0.000000	B	0.00	0.000000	-1.000000
490	490	R	2	-	0	0	B	40.51	0.162521	B	6.61	0.026518	E	28.25	0.113335	B	1.91	0.007663	-1.000000
491	491	I	2	-	0	0	B	4.95	0.026059	B	0.37	0.001948	B	0.75	0.003948	B	0.00	0.000000	-1.000000
492	492	F	2	-	0	0	B	19.05	0.085315	B	19.05	0.085315	E	11.41	0.051099	E	11.41	0.051099	-1.000000
493	493	L	2	-	0	0	B	2.88	0.014546	B	2.88	0.014546	B	0.78	0.003940	B	0.78	0.003940	-1.000000
494	494	N	2	-	0	0	E	36.41	0.215610	B	20.34	0.120448	E	20.87	0.123586	E	9.74	0.057678	-1.000000
495	495	N	2	-	0	0	E	76.67	0.454018	E	76.67	0.454018	E	83.32	0.493397	E	83.32	0.493397	-1.000000
496	496	P	2	-	0	0	B	4.73	0.032666	B	4.73	0.032666	B	0.88	0.006077	B	0.88	0.006077	-1.000000
497	497	P	2	-	0	0	E	38.78	0.267818	E	38.78	0.267818	E	28.68	0.198066	E	28.68	0.198066	-1.000000
498	498	I	2	-	0	0	B	0.00	0.000000	B	0.00	0.000000	B	0.00	0.000000	B	0.00	0.000000	-1.000000
499	499	L	2	-	0	0	B	0.32	0.001616	B	0.32	0.001616	B	0.00	0.000000	B	0.00	0.000000	-1.000000
500	500	I	2	-	0	0	B	0.00	0.000000	B	0.00	0.000000	B	0.00	0.000000	B	0.00	0.000000	-1.000000
501	501	L	2	-	0	0	B	4.76	0.024042	B	4.76	0.024042	B	1.14	0.005758	B	1.14	0.005758	-1.000000
502	502	D	2	-	0	0	B	6.19	0.039840	B	6.19	0.039840	B	0.70	0.004505	B	0.70	0.004505	-1.000000
503	503	E	2	-	0	0	B	26.42	0.141163	B	17.51	0.093556	B	8.33	0.044507	B	1.28	0.006839	-1.000000
504	504	A	2	-	0	0	B	9.24	0.079381	B	9.24	0.079381	B	1.19	0.010223	B	1.19	0.010223	-1.000000
505	505	T	2	-	0	0	B	29.28	0.197758	B	29.28	0.197758	B	4.68	0.031609	B	4.68	0.031609	-1.000000
506	506	S	2	-	0	0	E	51.13	0.406827	B	19.28	0.153405	E	44.42	0.353437	B	6.15	0.048934	-1.000000
507	507	A	2	-	0	0	E	52.77	0.453351	B	9.07	0.077921	E	52.79	0.453522	B	5.23	0.044931	-1.000000
508	508	L	2	-	0	0	B	6.69	0.033790	B	0.34	0.001717	B	3.06	0.015455	B	0.00	0.000000	-1.000000
509	509	D	2	-	0	0	E	78.31	0.504023	B	1.63	0.010491	E	82.61	0.531699	B	0.00	0.000000	-1.000000
510	510	L	2	-	0	0	E	143.09	0.722713	B	16.41	0.082883	E	158.83	0.802212	B	3.46	0.017476	-1.000000
511	511	E	2	-	0	0	E	126.52	0.675999	E	41.86	0.223659	E	143.13	0.764747	E	34.12	0.182304	-1.000000
512	512	S	2	-	0	0	B	13.71	0.109087	B	10.30	0.081954	E	10.21	0.081238	B	4.24	0.033736	-1.000000
513	513	E	2	-	0	0	B	16.87	0.090137	B	16.87	0.090137	B	6.24	0.033340	B	5.89	0.031470	-1.000000
514	514	S	2	-	0	0	E	63.30	0.503660	E	43.37	0.345083	E	65.36	0.520051	E	36.28	0.288670	-1.000000
515	515	I	2	-	0	0	E	73.73	0.388155	E	73.73	0.388155	E	66.06	0.347776	E	66.06	0.347776	-1.000000
516	516	I	2	-	0	0	B	5.96	0.031377	B	5.96	0.031377	B	0.00	0.000000	B	0.00	0.000000	-1.000000
517	517	Q	2	-	0	0	E	47.39	0.250515	E	47.39	0.250515	E	26.28	0.138923	E	26.28	0.138923	-1.000000
518	518	E	2	-	0	0	E	122.73	0.655749	E	122.73	0.655749	E	130.71	0.698386	E	130.71	0.698386	-1.000000
519	519	A	2	-	0	0	B	14.64	0.125773	B	14.64	0.125773	E	6.72	0.057732	E	6.72	0.057732	-1.000000
520	520	L	2	-	0	0	B	17.22	0.086974	B	17.22	0.086974	B	1.12	0.005657	B	1.12	0.005657	-1.000000
521	521	D	2	-	0	0	E	65.65	0.422540	E	65.65	0.422540	E	53.45	0.344018	E	53.45	0.344018	-1.000000
522	522	V	2	-	0	0	E	102.69	0.632951	E	102.69	0.632951	E	101.69	0.626787	E	101.69	0.626787	-1.000000
523	523	L	2	-	0	0	B	22.33	0.112783	B	22.33	0.112783	E	12.41	0.062680	E	12.41	0.062680	-1.000000
524	524	S	2	-	0	0	B	15.52	0.123488	B	15.52	0.123488	B	2.96	0.023552	B	2.96	0.023552	-1.000000
525	525	K	2	-	0	0	E	145.49	0.701190	E	145.49	0.701190	E	161.20	0.776905	E	161.20	0.776905	-1.000000
526	526	D	2	-	0	0	E	117.55	0.756581	E	117.55	0.756581	E	127.40	0.819978	E	127.40	0.819978	-1.000000
527	527	R	2	-	0	0	B	48.23	0.193493	B	48.23	0.193493	E	42.46	0.170344	E	42.46	0.170344	-1.000000
528	528	T	2	-	0	0	B	1.11	0.007497	B	1.11	0.007497	B	0.00	0.000000	B	0.00	0.000000	-1.000000
529	529	T	2	-	0	0	B	0.05	0.000338	B	0.05	0.000338	B	0.00	0.000000	B	0.00	0.000000	-1.000000
530	530	L	2	-	0	0	B	0.90	0.004546	B	0.90	0.004546	B	0.00	0.000000	B	0.00	0.000000	-1.000000
531	531	I	2	-	0	0	B	23.86	0.125612	B	23.86	0.125612	B	5.28	0.027797	B	5.28	0.027797	-1.000000
532	532	V	2	-	0	0	B	2.16	0.013314	B	2.16	0.013314	B	0.00	0.000000	B	0.00	0.000000	-1.000000
533	533	A	2	-	0	0	B	8.32	0.071478	B	8.32	0.071478	B	0.50	0.004296	B	0.50	0.004296	-1.000000
534	534	H	2	-	0	0	E	81.90	0.412574	B	9.28	0.046748	E	63.05	0.317616	B	0.11	0.000554	-1.000000
535	535	R	2	-	0	0	E	82.60	0.331381	B	27.66	0.110968	E	64.97	0.260652	B	5.42	0.021744	-1.000000
536	536	L	2	-	0	0	B	5.70	0.028789	B	1.56	0.007879	B	0.53	0.002677	B	0.00	0.000000	-1.000000
537	537	S	2	-	0	0	E	70.54	0.561267	E	59.93	0.476846	E	66.31	0.527610	E	35.20	0.280076	-1.000000
538	538	T	2	-	0	0	B	22.24	0.150209	B	22.24	0.150209	B	6.78	0.045792	B	6.78	0.045792	-1.000000
539	539	I	2	-	0	0	B	0.41	0.002158	B	0.41	0.002158	B	0.00	0.000000	B	0.00	0.000000	-1.000000
540	540	T	2	-	0	0	E	54.02	0.364852	E	54.02	0.364852	E	49.97	0.337498	E	49.97	0.337498	-1.000000
541	541	H	2	-	0	0	E	88.00	0.443303	E	88.00	0.443303	E	72.48	0.365120	E	72.48	0.365120	-1.000000
542	542	A	2	-	0	0	B	5.54	0.047595	B	5.54	0.047595	B	2.75	0.023625	B	2.75	0.023625	-1.000000
543	543	D	2	-	0	0	E	76.14	0.490056	E	76.14	0.490056	E	75.44	0.485551	E	75.44	0.485551	-1.000000
544	544	K	2	-	0	0	E	48.27	0.232638	E	48.27	0.232638	E	43.54	0.209841	E	43.54	0.209841	-1.000000
545	545	I	2	-	0	0	B	0.00	0.000000	B	0.00	0.000000	B	0.00	0.000000	B	0.00	0.000000	-1.000000
546	546	V	2	-	0	0	B	0.00	0.000000	B	0.00	0.000000	B	0.00	0.000000	B	0.00	0.000000	-1.000000
547	547	V	2	-	0	0	B	4.32	0.026627	B	4.32	0.026627	B	0.00	0.000000	B	0.00	0.000000	-1.000000
548	548	I	2	-	0	0	B	0.82	0.004317	B	0.82	0.004317	B	0.00	0.000000	B	0.00	0.000000	-1.000000
549	549	E	2	-	0	0	E	56.44	0.301560	E	56.44	0.301560	E	46.97	0.250962	E	46.97	0.250962	-1.000000
550	550	N	2	-	0	0	E	118.71	0.702967	E	117.26	0.694380	E	120.63	0.714336	E	101.04	0.598330	-1.000000
551	551	G	2	-	0	0	B	1.87	0.022286	B	1.87	0.022286	B	0.46	0.005482	B	0.46	0.005482	-1.000000
552	552	H	2	-	0	0	E	72.86	0.367034	E	72.86	0.367034	E	71.21	0.358722	E	71.21	0.358722	-1.000000
553	553	I	2	-	0	0	E	43.94	0.231324	E	43.94	0.231324	E	35.74	0.188155	E	35.74	0.188155	-1.000000
554	554	V	2	-	0	0	E	78.77	0.485515	E	78.77	0.485515	E	85.03	0.524100	E	85.03	0.524100	-1.000000
555	555	E	2	-	0	0	B	17.54	0.093717	B	17.54	0.093717	E	9.91	0.052949	E	9.91	0.052949	-1.000000
556	556	T	2	-	0	0	E	60.55	0.408956	E	60.55	0.408956	E	57.02	0.385114	E	57.02	0.385114	-1.000000
557	557	G	2	-	0	0	B	4.84	0.057681	B	4.84	0.057681	B	1.45	0.017280	B	1.45	0.017280	-1.000000
558	558	T	2	-	0	0	E	47.63	0.321694	E	47.63	0.321694	E	45.57	0.307781	E	45.57	0.307781	-1.000000
559	559	H	2	-	0	0	B	21.76	0.109617	B	21.76	0.109617	E	13.04	0.065689	E	13.04	0.065689	-1.000000
560	560	R	2	-	0	0	E	201.22	0.807270	E	201.22	0.807270	E	222.23	0.891559	E	222.23	0.891559	-1.000000
561	561	E	2	-	0	0	E	95.75	0.511594	E	95.75	0.511594	E	102.73	0.548889	E	102.73	0.548889	-1.000000
562	562	L	2	-	0	0	B	0.00	0.000000	B	0.00	0.000000	B	0.00	0.000000	B	0.00	0.000000	-1.000000
563	563	I	2	-	0	0	E	53.18	0.279968	E	53.18	0.279968	E	47.81	0.251698	E	47.81	0.251698	-1.000000
564	564	A	2	-	0	0	E	74.60	0.640893	E	74.60	0.640893	E	81.80	0.702749	E	81.80	0.702749	-1.000000
565	565	K	2	-	0	0	E	127.62	0.615066	E	127.62	0.615066	E	136.45	0.657622	E	136.45	0.657622	-1.000000
566	566	Q	2	-	0	0	E	140.64	0.743458	E	140.64	0.743458	E	164.41	0.869112	E	164.41	0.869112	-1.000000
567	567	G	2	-	0	0	E	27.51	0.327851	E	27.51	0.327851	E	27.91	0.332618	E	27.91	0.332618	-1.000000
568	568	A	2	-	0	0	E	32.36	0.278007	E	32.36	0.278007	E	20.69	0.177749	E	20.69	0.177749	-1.000000
569	569	Y	2	-	0	0	B	0.79	0.003315	B	0.79	0.003315	B	0.00	0.000000	B	0.00	0.000000	-1.000000
570	570	E	2	-	0	0	E	38.76	0.207096	E	38.76	0.207096	E	33.20	0.177388	E	33.20	0.177388	-1.000000
571	571	H	2	-	0	0	E	111.32	0.560778	E	92.41	0.465518	E	108.69	0.547529	E	90.97	0.458264	-1.000000
572	572	L	2	-	0	0	E	58.05	0.293197	B	11.20	0.056569	E	32.51	0.164200	B	1.17	0.005909	-1.000000
573	573	Y	2	-	0	0	E	64.49	0.270625	E	58.45	0.245279	E	58.33	0.244775	E	39.95	0.167646	-1.000000
574	574	S	2	-	0	0	E	30.48	0.242521	E	30.48	0.242521	E	23.20	0.184596	E	23.20	0.184596	-1.000000
575	575	I	2	-	0	0	E	94.77	0.498921	E	43.08	0.226797	E	94.54	0.497710	E	28.52	0.150145	-1.000000
576	576	Q	2	-	0	0	E	93.28	0.493101	E	64.81	0.342602	E	89.13	0.471164	E	32.16	0.170006	-1.000000
577	577	N	2	-	0	0	E	137.43	0.813821	E	131.31	0.777580	E	152.84	0.905075	E	129.34	0.765915	-1.000000
578	578	L	2	-	0	0	E	173.84	0.878024	E	173.84	0.878024	E	195.07	0.985252	E	195.07	0.985252	-1.000000
