# Supplementary material for: Lipid exposure prediction enhances the inference of rotational angles of transmembrane helices
Source: BMC Bioinformatics. 2013 Oct 11;14:304. doi: 10.1186/1471-2105-14-304 (PMC3854514; doi:10.1186/1471-2105-14-304)
Supplement: Additional file 7: Dataset S3 — The representative 110 multi-spanning protein chains used in this work. [file 1471-2105-14-304-S7.zip › S_Dataset_3_experiment/TMexpoDataset/2pnoA.profile]

SeqIndex	PDBIndex	AA	Topo	MissingData	IntraChainCTNum	InterChainCTNum	Class14_Chain	ASA14_Chain	RSA14_Chain	Class14_Complete	ASA14_Complete	RSA14_Complete	Class20_Chain	ASA20_Chain	RSA20_Chain	Class20_Complete	ASA20_Complete	RSA20_Complete	RotationalAngleChain360MGC
1	1	M	U	R	0	0	-	-1.00	-1.000000	-	-1.00	-1.000000	-	-1.00	-1.000000	-	-1.00	-1.000000	-1.000000
2	2	K	1	-	0	0	E	202.20	0.974505	E	119.51	0.575980	E	231.41	1.000000	E	123.89	0.597089	-1.000000
3	3	D	1	-	0	0	E	125.46	0.807492	E	108.74	0.699878	E	141.13	0.908348	E	119.90	0.771706	-1.000000
4	4	E	1	-	0	0	E	124.17	0.663443	E	91.23	0.487444	E	135.46	0.723766	E	79.23	0.423328	-1.000000
5	5	V	1	-	0	0	E	40.29	0.248336	B	24.64	0.151874	E	30.59	0.188548	E	12.94	0.079758	-1.000000
6	6	A	1	-	0	0	E	57.86	0.497079	B	1.65	0.014175	E	54.88	0.471478	B	0.00	0.000000	-1.000000
7	7	L	1	-	0	0	E	92.20	0.465680	E	70.50	0.356079	E	95.25	0.481085	E	67.32	0.340017	-1.000000
8	8	L	H	-	2	0	B	0.00	0.000000	B	0.00	0.000000	B	0.00	0.000000	B	0.00	0.000000	156.493000
9	9	A	H	-	0	1	E	44.04	0.378351	B	0.05	0.000430	E	44.56	0.382818	B	0.00	0.000000	156.493000
10	10	A	H	-	0	0	E	57.38	0.492955	E	36.49	0.313488	E	56.48	0.485223	E	31.89	0.273969	156.493000
11	11	V	H	-	1	0	B	9.15	0.056398	B	9.15	0.056398	B	3.40	0.020957	B	3.40	0.020957	156.493000
12	12	T	H	-	0	1	B	25.78	0.174119	B	1.93	0.013035	E	24.22	0.163582	B	0.00	0.000000	156.493000
13	13	L	H	-	0	0	E	108.83	0.549674	B	14.50	0.073236	E	120.00	0.606091	B	9.34	0.047174	156.493000
14	14	L	H	-	0	0	E	85.77	0.433204	E	85.77	0.433204	E	87.31	0.440982	E	87.31	0.440982	156.493000
15	15	G	H	-	1	0	B	0.03	0.000358	B	0.03	0.000358	B	0.00	0.000000	B	0.00	0.000000	156.493000
16	16	V	H	-	0	2	E	69.21	0.426590	B	2.48	0.015286	E	69.19	0.426467	B	0.00	0.000000	156.493000
17	17	L	H	-	0	0	E	105.08	0.530734	E	66.72	0.336987	E	110.45	0.557856	E	61.19	0.309056	156.493000
18	18	L	H	-	1	0	B	25.38	0.128188	B	25.38	0.128188	E	14.88	0.075155	E	14.88	0.075155	156.493000
19	19	Q	H	-	1	1	B	30.59	0.161706	B	13.31	0.070360	E	16.73	0.088439	B	0.53	0.002802	156.493000
20	20	A	H	-	0	0	E	45.27	0.388918	B	19.65	0.168814	E	40.06	0.344158	B	2.92	0.025086	156.493000
21	21	Y	H	-	0	0	E	83.80	0.351658	E	83.80	0.351658	E	82.54	0.346370	E	82.54	0.346370	156.493000
22	22	F	2	-	0	0	B	0.23	0.001030	B	0.23	0.001030	B	0.00	0.000000	B	0.00	0.000000	-1.000000
23	23	S	2	-	0	0	E	45.62	0.362985	B	13.48	0.107257	E	42.82	0.340707	B	2.72	0.021642	-1.000000
24	24	L	2	-	0	0	E	110.30	0.557099	E	93.70	0.473256	E	117.03	0.591090	E	83.50	0.421738	-1.000000
25	25	Q	2	-	0	0	E	61.59	0.325580	E	61.59	0.325580	E	59.99	0.317122	E	59.99	0.317122	-1.000000
26	26	V	2	-	0	0	B	8.39	0.051714	B	8.39	0.051714	B	3.56	0.021943	B	3.56	0.021943	-1.000000
27	27	I	2	-	0	0	E	112.57	0.592630	E	93.20	0.490655	E	116.31	0.612319	E	68.90	0.362727	-1.000000
28	28	S	2	-	0	0	E	59.22	0.471197	E	59.22	0.471197	E	60.33	0.480029	E	60.33	0.480029	-1.000000
29	29	A	2	-	0	0	B	8.01	0.068814	B	8.01	0.068814	B	4.31	0.037027	B	4.31	0.037027	-1.000000
30	30	R	2	-	0	0	E	50.55	0.202800	B	41.87	0.167977	E	34.63	0.138931	E	16.63	0.066717	-1.000000
31	31	R	2	A	0	0	E	78.44	0.314691	E	78.44	0.314691	E	87.12	0.349515	E	87.12	0.349515	-1.000000
32	32	A	2	-	0	0	E	65.37	0.561598	E	65.37	0.561598	E	64.93	0.557818	E	64.93	0.557818	-1.000000
33	33	F	2	-	0	0	E	56.44	0.252765	E	56.44	0.252765	E	46.10	0.206458	E	46.10	0.206458	-1.000000
34	34	R	2	-	0	0	E	206.62	0.828934	E	206.62	0.828934	E	236.45	0.948608	E	236.45	0.948608	-1.000000
35	35	V	2	-	0	0	B	7.70	0.047461	B	7.70	0.047461	B	2.07	0.012759	B	2.07	0.012759	-1.000000
36	36	S	2	-	0	0	E	63.50	0.505251	E	63.50	0.505251	E	69.41	0.552276	E	69.41	0.552276	-1.000000
37	37	P	2	-	0	0	E	108.83	0.751588	E	30.02	0.207320	E	124.72	0.861326	E	23.61	0.163052	-1.000000
38	38	P	2	-	0	0	E	124.69	0.861119	E	35.25	0.243439	E	142.74	0.985773	E	22.21	0.153384	-1.000000
39	39	L	2	-	0	0	E	93.09	0.470175	E	88.37	0.446336	E	100.34	0.506793	E	85.91	0.433911	-1.000000
40	40	T	2	-	0	0	E	72.34	0.488586	E	42.00	0.283669	E	71.43	0.482440	E	15.49	0.104620	-1.000000
41	41	T	2	-	0	0	E	70.96	0.479265	E	70.96	0.479265	E	74.55	0.503512	E	74.03	0.500000	-1.000000
42	42	G	2	-	0	0	E	28.64	0.341318	E	28.64	0.341318	E	29.14	0.347277	E	29.14	0.347277	-1.000000
43	43	P	2	-	0	0	E	53.16	0.367127	E	53.16	0.367127	E	54.23	0.374517	E	54.23	0.374517	-1.000000
44	44	P	2	-	0	0	E	98.47	0.680041	E	94.25	0.650898	E	110.40	0.762431	E	102.46	0.707597	-1.000000
45	45	E	2	-	0	0	E	79.04	0.422312	E	79.04	0.422312	E	84.57	0.451859	E	84.57	0.451859	-1.000000
46	46	F	2	-	0	0	B	0.00	0.000000	B	0.00	0.000000	B	0.00	0.000000	B	0.00	0.000000	-1.000000
47	47	E	2	-	0	0	E	60.07	0.320955	B	32.88	0.175679	E	57.73	0.308453	E	18.88	0.100876	-1.000000
48	48	R	2	-	0	0	B	47.65	0.191166	B	33.71	0.135240	E	40.63	0.163002	E	30.14	0.120918	-1.000000
49	49	V	2	-	0	0	B	14.55	0.089682	B	14.55	0.089682	E	8.74	0.053871	E	8.74	0.053871	-1.000000
50	50	Y	2	-	0	0	B	42.45	0.178137	B	16.32	0.068485	E	37.20	0.156106	B	4.68	0.019639	-1.000000
51	51	R	2	-	0	0	E	100.86	0.404638	B	17.89	0.071772	E	98.01	0.393204	B	1.61	0.006459	-1.000000
52	52	A	2	-	0	0	B	0.00	0.000000	B	0.00	0.000000	B	0.00	0.000000	B	0.00	0.000000	-1.000000
53	53	Q	2	-	0	0	B	31.62	0.167151	B	9.57	0.050589	E	26.49	0.140033	B	1.32	0.006978	-1.000000
54	54	V	2	-	0	0	E	32.81	0.202231	B	24.63	0.151812	E	27.90	0.171967	B	5.36	0.033037	-1.000000
55	55	N	2	-	0	0	B	26.80	0.158702	B	26.80	0.158702	E	21.33	0.126310	E	14.68	0.086931	-1.000000
56	56	C	2	-	0	0	B	0.98	0.006927	B	0.98	0.006927	B	0.00	0.000000	B	0.00	0.000000	-1.000000
57	57	S	2	-	0	0	E	43.42	0.345481	B	15.20	0.120942	E	40.89	0.325350	B	1.72	0.013686	-1.000000
58	58	E	H	-	0	0	E	99.50	0.531631	B	33.38	0.178350	E	100.44	0.536653	E	12.06	0.064437	335.217000
59	59	Y	H	-	0	0	E	72.17	0.302854	B	30.43	0.127696	E	66.95	0.280948	B	9.11	0.038229	335.217000
60	60	F	H	-	1	0	B	27.12	0.121456	B	3.01	0.013480	E	22.91	0.102602	B	0.00	0.000000	335.217000
61	61	P	H	-	0	2	E	75.39	0.520649	B	7.55	0.052141	E	79.56	0.549448	B	1.05	0.007251	335.217000
62	62	L	H	-	0	1	E	95.16	0.480630	B	5.86	0.029597	E	98.73	0.498662	B	0.00	0.000000	335.217000
63	63	F	H	-	1	0	B	0.00	0.000000	B	0.00	0.000000	B	0.00	0.000000	B	0.00	0.000000	335.217000
64	64	L	H	-	0	1	E	46.85	0.236628	B	22.27	0.112480	E	45.55	0.230062	E	11.95	0.060357	335.217000
65	65	A	H	-	0	2	E	59.83	0.514003	B	9.76	0.083849	E	61.92	0.531959	B	4.99	0.042869	335.217000
66	66	T	H	-	2	1	B	18.16	0.122653	B	0.31	0.002094	E	12.67	0.085573	B	0.00	0.000000	335.217000
67	67	L	H	-	1	0	B	0.00	0.000000	B	0.00	0.000000	B	0.00	0.000000	B	0.00	0.000000	335.217000
68	68	W	H	-	1	0	E	72.18	0.271946	E	64.52	0.243086	E	66.96	0.252279	E	39.30	0.148067	335.217000
69	69	V	H	-	1	1	E	56.20	0.346400	B	5.27	0.032483	E	52.51	0.323656	B	0.00	0.000000	335.217000
70	70	A	H	-	3	0	B	0.10	0.000859	B	0.10	0.000859	B	0.00	0.000000	B	0.00	0.000000	335.217000
71	71	G	H	-	2	0	B	4.96	0.059111	B	4.96	0.059111	B	2.58	0.030747	B	2.58	0.030747	335.217000
72	72	I	1	-	0	0	E	100.08	0.526875	E	75.00	0.394841	E	101.12	0.532351	E	51.19	0.269492	-1.000000
73	73	F	1	-	0	0	E	86.75	0.388508	B	28.27	0.126607	E	79.22	0.354785	E	20.41	0.091406	-1.000000
74	74	F	1	-	0	0	E	92.20	0.412916	E	92.20	0.412916	E	94.03	0.421112	E	94.03	0.421112	-1.000000
75	75	H	1	-	0	0	E	103.79	0.522845	E	103.79	0.522845	E	117.56	0.592212	E	117.56	0.592212	-1.000000
76	76	E	1	-	0	0	B	33.14	0.177068	B	33.14	0.177068	E	26.51	0.141644	E	26.51	0.141644	-1.000000
77	77	G	1	-	0	0	E	21.13	0.251817	E	21.13	0.251817	E	15.31	0.182457	E	15.31	0.182457	-1.000000
78	78	A	1	-	0	0	E	32.04	0.275258	E	32.04	0.275258	E	28.03	0.240808	E	28.03	0.240808	-1.000000
79	79	A	H	-	3	0	B	0.38	0.003265	B	0.38	0.003265	B	0.00	0.000000	B	0.00	0.000000	220.718000
80	80	A	H	-	1	0	B	5.79	0.049742	B	5.79	0.049742	B	1.09	0.009364	B	1.09	0.009364	220.718000
81	81	L	H	-	0	0	E	118.11	0.596545	E	118.11	0.596545	E	127.23	0.642608	E	127.23	0.642608	220.718000
82	82	C	H	-	2	0	B	14.20	0.100368	B	14.20	0.100368	B	6.99	0.049406	B	6.99	0.049406	220.718000
83	83	G	H	-	0	0	B	0.00	0.000000	B	0.00	0.000000	B	0.00	0.000000	B	0.00	0.000000	220.718000
84	84	L	H	-	0	0	E	75.41	0.380878	E	75.41	0.380878	E	72.91	0.368251	E	72.91	0.368251	220.718000
85	85	V	H	-	1	0	E	84.70	0.522066	E	84.70	0.522066	E	79.60	0.490631	E	79.60	0.490631	220.718000
86	86	Y	H	-	3	0	B	4.77	0.020017	B	4.77	0.020017	B	0.00	0.000000	B	0.00	0.000000	220.718000
87	87	L	H	-	2	0	B	6.31	0.031870	B	6.31	0.031870	B	0.78	0.003940	B	0.78	0.003940	220.718000
88	88	F	H	-	0	0	E	123.56	0.553361	E	123.56	0.553361	E	134.63	0.602938	E	134.63	0.602938	220.718000
89	89	A	H	-	1	0	B	0.00	0.000000	B	0.00	0.000000	B	0.00	0.000000	B	0.00	0.000000	220.718000
90	90	R	H	-	0	0	B	5.63	0.022587	B	5.63	0.022587	B	0.00	0.000000	B	0.00	0.000000	220.718000
91	91	L	H	-	0	0	E	44.77	0.226123	E	44.77	0.226123	E	41.84	0.211324	E	41.84	0.211324	220.718000
92	92	R	2	-	0	0	E	92.05	0.369293	E	92.05	0.369293	E	87.49	0.350999	E	87.49	0.350999	-1.000000
93	93	Y	2	-	0	0	B	4.73	0.019849	B	4.73	0.019849	B	0.26	0.001091	B	0.26	0.001091	-1.000000
94	94	F	2	-	0	0	B	6.78	0.030364	B	6.78	0.030364	B	1.06	0.004747	B	1.06	0.004747	-1.000000
95	95	Q	2	-	0	0	E	82.37	0.435428	E	82.37	0.435428	E	79.93	0.422530	E	79.93	0.422530	-1.000000
96	96	G	2	-	0	0	B	8.64	0.102967	B	8.64	0.102967	E	6.15	0.073293	E	6.15	0.073293	-1.000000
97	97	Y	2	-	0	0	B	32.16	0.134956	B	6.99	0.029333	E	24.25	0.101762	B	2.09	0.008770	-1.000000
98	98	A	2	-	0	0	B	20.98	0.180241	B	20.98	0.180241	E	14.50	0.124570	E	14.50	0.124570	-1.000000
99	99	R	2	-	0	0	E	173.40	0.695659	E	173.40	0.695659	E	193.59	0.776659	E	193.59	0.776659	-1.000000
100	100	S	2	-	0	0	E	40.36	0.321133	E	40.36	0.321133	E	44.25	0.352085	E	44.25	0.352085	-1.000000
101	101	A	2	-	0	0	E	51.29	0.440636	E	24.22	0.208076	E	52.35	0.449742	E	19.50	0.167526	-1.000000
102	102	Q	2	-	0	0	E	116.46	0.615637	E	116.46	0.615637	E	130.74	0.691124	E	130.74	0.691124	-1.000000
103	103	L	2	-	0	0	E	74.21	0.374817	E	74.21	0.374817	E	70.97	0.358452	E	70.97	0.358452	-1.000000
104	104	R	2	-	0	0	E	67.08	0.269117	B	33.74	0.135361	E	70.14	0.281393	E	18.14	0.072775	-1.000000
105	105	L	2	-	0	0	E	50.39	0.254508	E	50.39	0.254508	E	46.19	0.233295	E	46.13	0.232992	-1.000000
106	106	A	2	-	0	0	E	71.77	0.616581	E	71.77	0.616581	E	71.25	0.612113	E	71.25	0.612113	-1.000000
107	107	P	2	-	0	0	B	11.15	0.077003	B	11.15	0.077003	E	8.22	0.056768	E	8.22	0.056768	-1.000000
108	108	L	2	-	0	0	E	39.97	0.201879	B	24.94	0.125966	E	28.21	0.142482	B	2.71	0.013688	-1.000000
109	109	Y	2	-	0	0	E	111.88	0.469492	E	111.88	0.469492	E	119.38	0.500965	E	114.14	0.478976	-1.000000
110	110	A	2	-	0	0	B	17.61	0.151289	B	17.61	0.151289	E	9.20	0.079038	E	9.20	0.079038	-1.000000
111	111	S	H	-	2	0	B	1.40	0.011139	B	1.40	0.011139	B	0.00	0.000000	B	0.00	0.000000	170.562000
112	112	A	H	-	0	0	E	35.17	0.302148	E	35.17	0.302148	E	22.02	0.189175	E	21.56	0.185223	170.562000
113	113	R	H	-	0	0	E	158.33	0.635200	E	158.33	0.635200	E	171.46	0.687876	E	171.46	0.687876	170.562000
114	114	A	H	-	2	0	B	5.85	0.050258	B	5.85	0.050258	B	1.00	0.008591	B	1.00	0.008591	170.562000
115	115	L	H	-	0	0	B	21.70	0.109601	B	18.16	0.091722	B	6.76	0.034143	B	1.64	0.008283	170.562000
116	116	W	H	-	0	0	E	175.50	0.661216	E	119.02	0.448421	E	191.71	0.722289	E	100.67	0.379286	170.562000
117	117	L	H	-	1	0	E	91.65	0.462902	E	91.65	0.462902	E	97.07	0.490277	E	97.07	0.490277	170.562000
118	118	L	H	-	3	0	B	0.00	0.000000	B	0.00	0.000000	B	0.00	0.000000	B	0.00	0.000000	170.562000
119	119	V	H	-	1	0	E	60.32	0.371795	B	12.60	0.077663	E	51.74	0.318910	B	3.89	0.023977	170.562000
120	120	A	H	-	0	0	E	43.69	0.375344	E	43.69	0.375344	E	42.08	0.361512	E	42.08	0.361512	170.562000
121	121	L	H	-	0	0	B	20.50	0.103541	B	20.50	0.103541	E	15.56	0.078590	E	15.56	0.078590	170.562000
122	122	A	H	-	2	1	B	9.00	0.077320	B	0.00	0.000000	B	5.57	0.047852	B	0.00	0.000000	170.562000
123	123	A	H	-	0	0	E	49.89	0.428608	E	39.76	0.341581	E	45.65	0.392182	E	32.09	0.275687	170.562000
124	124	L	H	-	0	0	E	94.70	0.478307	E	94.70	0.478307	E	98.15	0.495732	E	98.15	0.495732	170.562000
125	125	G	1	-	0	0	B	3.91	0.046598	B	3.91	0.046598	B	0.36	0.004290	B	0.36	0.004290	-1.000000
126	126	L	1	-	0	0	E	66.91	0.337946	B	15.72	0.079398	E	65.96	0.333148	B	9.44	0.047679	-1.000000
127	127	L	1	-	0	0	E	104.17	0.526138	E	104.17	0.526138	E	102.40	0.517198	E	102.40	0.517198	-1.000000
128	128	A	1	-	0	0	E	73.70	0.633162	E	73.70	0.633162	E	77.10	0.662371	E	77.10	0.662371	-1.000000
129	129	H	1	-	0	0	E	105.58	0.531862	E	63.81	0.321445	E	110.46	0.556446	E	52.56	0.264773	-1.000000
130	130	F	1	-	0	0	E	126.02	0.564378	E	71.72	0.321197	E	130.85	0.586009	E	59.50	0.266470	-1.000000
131	131	L	1	-	0	0	E	87.40	0.441436	E	87.40	0.441436	E	87.81	0.443507	E	87.81	0.443507	-1.000000
132	132	P	1	-	0	0	E	76.63	0.529213	E	76.63	0.529213	E	80.01	0.552555	E	80.01	0.552555	-1.000000
133	133	A	1	-	0	0	E	56.11	0.482045	E	56.11	0.482045	E	49.77	0.427577	E	49.77	0.427577	-1.000000
134	134	A	1	-	0	0	E	51.11	0.439089	E	51.11	0.439089	E	49.85	0.428265	E	49.85	0.428265	-1.000000
135	135	L	1	-	0	0	E	96.26	0.486186	E	96.26	0.486186	E	97.93	0.494621	E	97.93	0.494621	-1.000000
136	136	R	1	-	0	0	E	154.89	0.621399	E	154.89	0.621399	E	169.39	0.679572	E	169.39	0.679572	-1.000000
137	137	A	1	-	0	0	E	62.35	0.535653	E	62.35	0.535653	E	67.92	0.583505	E	67.92	0.583505	-1.000000
138	138	A	1	-	0	0	E	63.00	0.541237	E	63.00	0.541237	E	64.09	0.550601	E	64.09	0.550601	-1.000000
139	139	L	1	-	0	0	E	127.53	0.644123	E	127.53	0.644123	E	137.36	0.693772	E	137.36	0.693772	-1.000000
140	140	L	1	-	0	0	E	109.36	0.552351	E	109.36	0.552351	E	115.26	0.582151	E	115.26	0.582151	-1.000000
141	141	G	1	-	0	0	E	49.29	0.587415	E	49.29	0.587415	E	53.00	0.631629	E	53.00	0.631629	-1.000000
142	142	R	1	A	0	0	E	57.71	0.231525	E	57.71	0.231525	E	58.05	0.232889	E	58.05	0.232889	-1.000000
143	143	L	1	A	0	0	E	48.99	0.247437	E	48.99	0.247437	E	46.96	0.237184	E	46.96	0.237184	-1.000000
144	144	R	1	A	0	0	E	79.05	0.317139	E	79.05	0.317139	E	89.63	0.359584	E	89.63	0.359584	-1.000000
145	145	T	1	A	0	0	E	87.54	0.591247	E	87.54	0.591247	E	99.43	0.671552	E	99.43	0.671552	-1.000000
146	146	L	1	-	0	0	E	164.45	0.830598	E	164.45	0.830598	E	188.77	0.953432	E	188.77	0.953432	-1.000000
147	147	L	1	A	0	0	E	126.10	0.636901	E	126.10	0.636901	E	152.15	0.768473	E	152.15	0.768473	-1.000000
148	148	P	U	R	0	0	-	-1.00	-1.000000	-	-1.00	-1.000000	-	-1.00	-1.000000	-	-1.00	-1.000000	-1.000000
149	149	W	U	R	0	0	-	-1.00	-1.000000	-	-1.00	-1.000000	-	-1.00	-1.000000	-	-1.00	-1.000000	-1.000000
150	150	A	U	R	0	0	-	-1.00	-1.000000	-	-1.00	-1.000000	-	-1.00	-1.000000	-	-1.00	-1.000000	-1.000000
151	151	H	U	R	0	0	-	-1.00	-1.000000	-	-1.00	-1.000000	-	-1.00	-1.000000	-	-1.00	-1.000000	-1.000000
152	152	H	U	R	0	0	-	-1.00	-1.000000	-	-1.00	-1.000000	-	-1.00	-1.000000	-	-1.00	-1.000000	-1.000000
153	153	H	U	R	0	0	-	-1.00	-1.000000	-	-1.00	-1.000000	-	-1.00	-1.000000	-	-1.00	-1.000000	-1.000000
154	154	H	U	R	0	0	-	-1.00	-1.000000	-	-1.00	-1.000000	-	-1.00	-1.000000	-	-1.00	-1.000000	-1.000000
155	155	H	U	R	0	0	-	-1.00	-1.000000	-	-1.00	-1.000000	-	-1.00	-1.000000	-	-1.00	-1.000000	-1.000000
156	156	H	U	R	0	0	-	-1.00	-1.000000	-	-1.00	-1.000000	-	-1.00	-1.000000	-	-1.00	-1.000000	-1.000000
