# Supplementary material for: Lipid exposure prediction enhances the inference of rotational angles of transmembrane helices
Source: BMC Bioinformatics. 2013 Oct 11;14:304. doi: 10.1186/1471-2105-14-304 (PMC3854514; doi:10.1186/1471-2105-14-304)
Supplement: Additional file 7: Dataset S3 — The representative 110 multi-spanning protein chains used in this work. [file 1471-2105-14-304-S7.zip › S_Dataset_3_experiment/TMexpoDataset/2q67A.profile]

SeqIndex	PDBIndex	AA	Topo	MissingData	IntraChainCTNum	InterChainCTNum	Class14_Chain	ASA14_Chain	RSA14_Chain	Class14_Complete	ASA14_Complete	RSA14_Complete	Class20_Chain	ASA20_Chain	RSA20_Chain	Class20_Complete	ASA20_Complete	RSA20_Complete	RotationalAngleChain360MGC
1	1	M	1	A	0	0	E	116.10	0.551413	E	116.10	0.551413	E	139.13	0.660793	E	139.13	0.660793	-1.000000
2	2	L	1	-	0	0	E	119.52	0.603667	E	119.52	0.603667	E	132.33	0.668367	E	132.33	0.668367	-1.000000
3	3	S	1	-	0	0	E	80.33	0.639163	E	45.60	0.362826	E	90.38	0.719128	E	40.30	0.320656	-1.000000
4	4	F	1	-	0	0	E	141.22	0.632451	E	50.96	0.228223	E	155.08	0.694523	E	33.45	0.149805	-1.000000
5	5	L	1	-	0	0	E	79.03	0.399162	E	79.03	0.399162	E	80.36	0.405879	E	80.36	0.405879	-1.000000
6	6	L	1	-	0	0	E	101.26	0.511440	E	101.26	0.511440	E	102.39	0.517147	E	102.39	0.517147	-1.000000
7	7	T	1	-	0	0	E	46.42	0.313522	B	2.85	0.019249	E	43.12	0.291233	B	0.44	0.002972	-1.000000
8	8	L	1	-	0	0	E	57.62	0.291025	B	24.57	0.124097	E	49.84	0.251730	E	19.43	0.098136	-1.000000
9	9	K	1	-	0	0	E	104.46	0.503446	E	104.46	0.503446	E	106.64	0.513952	E	106.64	0.513952	-1.000000
10	10	R	1	-	0	0	E	129.03	0.517652	E	108.05	0.433483	E	137.97	0.553518	E	106.47	0.427144	-1.000000
11	11	M	1	-	0	0	E	118.64	0.563477	B	34.72	0.164901	E	128.16	0.608692	E	18.69	0.088768	-1.000000
12	12	L	1	-	0	0	E	88.30	0.445982	E	79.87	0.403404	E	83.07	0.419567	E	69.52	0.351129	-1.000000
13	13	R	1	-	0	0	E	157.40	0.631469	E	157.40	0.631469	E	164.99	0.661919	E	164.99	0.661919	-1.000000
14	14	A	1	-	0	0	E	59.90	0.514605	E	59.90	0.514605	E	60.32	0.518213	E	52.28	0.449141	-1.000000
15	15	C	1	-	0	0	E	66.16	0.467628	E	66.16	0.467628	E	64.28	0.454340	E	53.54	0.378428	-1.000000
16	16	L	1	-	0	0	E	114.63	0.578969	E	114.63	0.578969	E	116.96	0.590737	E	116.96	0.590737	-1.000000
17	17	R	1	-	0	0	E	160.24	0.642863	E	160.24	0.642863	E	180.48	0.724063	E	180.48	0.724063	-1.000000
18	18	A	1	-	0	0	E	41.27	0.354553	E	41.27	0.354553	E	22.56	0.193814	E	22.56	0.193814	-1.000000
19	19	W	1	-	0	0	E	119.55	0.450418	E	119.55	0.450418	E	113.34	0.427021	E	109.35	0.411989	-1.000000
20	20	K	1	-	0	0	E	119.84	0.577570	E	119.84	0.577570	E	126.27	0.608559	E	126.27	0.608559	-1.000000
21	21	D	1	-	0	0	E	38.03	0.244771	E	38.03	0.244771	E	31.37	0.201905	E	31.37	0.201905	-1.000000
22	22	K	1	-	0	0	E	144.67	0.697238	E	144.67	0.697238	E	167.60	0.807750	E	167.60	0.807750	-1.000000
23	23	E	1	-	0	0	E	103.97	0.555514	E	103.97	0.555514	E	108.93	0.582015	E	108.93	0.582015	-1.000000
24	24	F	1	-	0	0	B	35.96	0.161046	B	32.80	0.146894	E	19.89	0.089077	E	11.69	0.052353	-1.000000
25	25	Q	1	-	0	0	E	56.33	0.297774	E	56.33	0.297774	E	48.24	0.255009	E	48.24	0.255009	-1.000000
26	26	V	H	-	0	0	E	81.25	0.500801	E	81.25	0.500801	E	84.43	0.520402	E	84.43	0.520402	289.443000
27	27	L	H	-	1	0	B	24.36	0.123037	B	24.36	0.123037	E	19.19	0.096924	E	19.19	0.096924	289.443000
28	28	F	H	-	0	0	E	88.66	0.397062	E	88.66	0.397062	E	82.92	0.371356	E	74.12	0.331945	289.443000
29	29	V	H	-	0	0	E	76.28	0.470168	E	76.28	0.470168	E	77.55	0.477996	E	77.55	0.477996	289.443000
30	30	L	H	-	0	0	E	78.02	0.394060	E	78.02	0.394060	E	80.19	0.405020	E	80.19	0.405020	289.443000
31	31	T	H	-	0	0	B	27.72	0.187221	B	14.42	0.097393	E	19.96	0.134810	B	4.24	0.028637	289.443000
32	32	I	H	-	0	0	E	63.51	0.334351	E	63.51	0.334351	E	60.77	0.319926	E	58.30	0.306923	289.443000
33	33	L	H	-	0	0	E	94.09	0.475226	E	94.09	0.475226	E	97.16	0.490732	E	97.16	0.490732	289.443000
34	34	T	H	-	0	0	B	18.15	0.122585	B	18.15	0.122585	E	10.19	0.068823	E	10.19	0.068823	289.443000
35	35	L	H	-	0	0	B	31.33	0.158240	B	12.24	0.061821	E	20.49	0.103490	B	4.63	0.023385	289.443000
36	36	I	H	-	0	0	E	89.51	0.471229	E	89.51	0.471229	E	88.90	0.468018	E	88.90	0.468018	289.443000
37	37	S	H	-	0	0	E	57.55	0.457909	E	57.55	0.457909	E	55.23	0.439449	E	55.23	0.439449	289.443000
38	38	G	H	-	0	0	B	0.00	0.000000	B	0.00	0.000000	B	0.00	0.000000	B	0.00	0.000000	289.443000
39	39	T	H	-	0	0	B	22.88	0.154532	B	22.88	0.154532	E	16.40	0.110766	E	16.40	0.110766	289.443000
40	40	I	H	-	0	0	E	105.80	0.556989	E	105.80	0.556989	E	115.90	0.610161	E	115.90	0.610161	289.443000
41	41	F	H	-	1	0	B	23.75	0.106364	B	23.75	0.106364	E	18.29	0.081911	E	18.29	0.081911	289.443000
42	42	Y	H	-	0	0	B	0.00	0.000000	B	0.00	0.000000	B	0.00	0.000000	B	0.00	0.000000	289.443000
43	43	S	2	-	0	0	E	29.62	0.235678	E	29.62	0.235678	E	24.91	0.198202	E	24.91	0.198202	-1.000000
44	44	T	2	-	0	0	E	102.01	0.688977	E	102.01	0.688977	E	116.13	0.784344	E	116.13	0.784344	-1.000000
45	45	V	2	-	0	0	E	42.00	0.258876	E	42.00	0.258876	E	35.21	0.217024	E	35.21	0.217024	-1.000000
46	46	E	2	-	0	0	B	27.38	0.146292	B	27.38	0.146292	E	22.27	0.118989	E	22.27	0.118989	-1.000000
47	47	G	2	-	0	0	E	61.97	0.738529	E	61.97	0.738529	E	70.62	0.841616	E	70.62	0.841616	-1.000000
48	48	L	2	-	0	0	B	36.77	0.185716	B	36.77	0.185716	E	27.94	0.141118	E	27.94	0.141118	-1.000000
49	49	R	2	-	0	0	E	162.25	0.650927	E	128.37	0.515004	E	181.72	0.729038	E	136.16	0.546257	-1.000000
50	50	P	2	-	0	0	E	87.07	0.601312	E	87.07	0.601312	E	96.18	0.664227	E	96.18	0.664227	-1.000000
51	51	I	2	-	0	0	E	106.55	0.560937	B	26.17	0.137773	E	108.37	0.570519	E	17.21	0.090603	-1.000000
52	52	D	2	-	0	0	E	63.69	0.409925	E	39.00	0.251014	E	61.00	0.392611	E	32.78	0.210980	-1.000000
53	53	A	2	-	0	0	B	0.00	0.000000	B	0.00	0.000000	B	0.00	0.000000	B	0.00	0.000000	-1.000000
54	54	L	L	-	0	0	E	76.72	0.387494	E	58.25	0.294207	E	76.93	0.388555	E	51.14	0.258296	-1.000000
55	55	Y	L	-	0	0	E	139.97	0.587369	B	21.54	0.090390	E	136.65	0.573437	B	3.77	0.015820	-1.000000
56	56	F	L	-	0	0	B	12.21	0.054682	B	12.21	0.054682	B	5.59	0.025035	B	5.59	0.025035	-1.000000
57	57	S	L	-	0	0	B	0.00	0.000000	B	0.00	0.000000	B	0.00	0.000000	B	0.00	0.000000	-1.000000
58	58	V	L	-	0	0	E	55.79	0.343873	B	0.12	0.000740	E	52.47	0.323410	B	0.00	0.000000	-1.000000
59	59	V	L	-	0	0	B	11.16	0.068787	B	1.44	0.008876	B	6.20	0.038215	B	0.00	0.000000	-1.000000
60	60	T	L	-	0	0	B	12.49	0.084358	B	12.49	0.084358	B	3.99	0.026949	B	3.99	0.026949	-1.000000
61	61	L	L	-	0	0	B	11.27	0.056922	B	10.46	0.052831	B	2.02	0.010203	B	2.02	0.010203	-1.000000
62	62	T	L	-	0	0	E	72.35	0.488653	B	17.02	0.114953	E	63.97	0.432055	B	5.13	0.034648	-1.000000
63	63	T	L	-	0	0	E	99.50	0.672025	E	79.69	0.538228	E	99.37	0.671147	E	71.38	0.482102	-1.000000
64	64	V	L	-	0	0	E	112.94	0.696129	B	8.71	0.053686	E	125.30	0.772313	B	1.55	0.009554	-1.000000
65	65	G	L	-	0	0	E	40.79	0.486116	E	32.93	0.392444	E	37.79	0.450363	E	29.39	0.350256	-1.000000
66	66	A	L	-	0	0	E	35.30	0.303265	E	34.40	0.295533	E	31.17	0.267784	E	29.44	0.252921	-1.000000
67	67	G	2	-	0	0	E	72.75	0.867000	B	15.99	0.190561	E	74.85	0.892027	E	8.95	0.106662	-1.000000
68	68	N	2	-	0	0	E	159.19	0.942678	E	94.32	0.558536	E	185.45	1.000000	E	93.05	0.551016	-1.000000
69	69	F	2	-	0	0	E	59.86	0.268082	E	59.86	0.268082	E	41.72	0.186842	E	39.99	0.179094	-1.000000
70	70	S	2	-	0	0	E	65.90	0.524348	E	65.90	0.524348	E	74.75	0.594764	E	74.75	0.594764	-1.000000
71	71	P	2	-	0	0	B	16.16	0.111602	B	16.16	0.111602	E	8.77	0.060566	E	8.77	0.060566	-1.000000
72	72	Q	2	-	0	0	E	133.94	0.708040	E	133.94	0.708040	E	140.40	0.742190	E	140.40	0.742190	-1.000000
73	73	T	2	-	0	0	E	51.36	0.346886	E	51.36	0.346886	E	55.27	0.373295	E	55.27	0.373295	-1.000000
74	74	D	2	-	0	0	E	108.12	0.695887	E	108.12	0.695887	E	121.64	0.782905	E	121.64	0.782905	-1.000000
75	75	F	2	-	0	0	E	129.15	0.578396	E	129.15	0.578396	E	139.83	0.626226	E	139.83	0.626226	-1.000000
76	76	G	H	-	0	0	B	0.00	0.000000	B	0.00	0.000000	B	0.00	0.000000	B	0.00	0.000000	152.261000
77	77	K	H	-	0	0	E	89.30	0.430382	E	89.30	0.430382	E	94.11	0.453564	E	94.11	0.453564	152.261000
78	78	I	H	-	0	0	E	97.56	0.513609	E	97.56	0.513609	E	100.72	0.530245	E	100.72	0.530245	152.261000
79	79	F	H	-	1	0	E	45.76	0.204935	E	45.76	0.204935	E	31.87	0.142729	E	31.87	0.142729	152.261000
80	80	T	H	-	0	0	B	14.02	0.094691	B	14.02	0.094691	E	9.66	0.065244	E	9.66	0.065244	152.261000
81	81	I	H	-	0	0	E	87.92	0.462859	E	87.92	0.462859	E	87.21	0.459121	E	87.21	0.459121	152.261000
82	82	L	H	-	0	0	E	100.70	0.508612	E	100.70	0.508612	E	103.44	0.522451	E	103.44	0.522451	152.261000
83	83	Y	H	-	0	0	B	4.49	0.018842	B	4.49	0.018842	B	0.03	0.000126	B	0.03	0.000126	152.261000
84	84	I	H	-	0	0	E	62.45	0.328771	E	62.45	0.328771	E	58.02	0.305449	E	58.02	0.305449	152.261000
85	85	F	H	-	0	0	E	133.53	0.598012	E	133.53	0.598012	E	140.12	0.627525	E	140.12	0.627525	152.261000
86	86	I	H	-	0	0	E	86.71	0.456489	E	86.71	0.456489	E	85.15	0.448276	E	85.15	0.448276	152.261000
87	87	G	H	-	0	0	B	2.77	0.033012	B	2.77	0.033012	B	0.00	0.000000	B	0.00	0.000000	152.261000
88	88	I	H	-	0	0	E	52.31	0.275388	E	52.31	0.275388	E	42.27	0.222532	E	42.27	0.222532	152.261000
89	89	G	H	-	0	0	E	41.63	0.496127	E	41.63	0.496127	E	41.50	0.494578	E	41.50	0.494578	152.261000
90	90	L	H	-	0	0	B	19.55	0.098742	B	19.55	0.098742	B	8.02	0.040507	B	8.02	0.040507	152.261000
91	91	V	H	-	0	0	E	64.26	0.396080	E	50.62	0.312007	E	54.22	0.334196	E	27.80	0.171351	152.261000
92	92	F	H	-	0	0	E	133.11	0.596131	E	133.11	0.596131	E	141.63	0.634287	E	141.63	0.634287	152.261000
93	93	G	H	-	0	0	E	21.50	0.256227	E	21.50	0.256227	E	18.39	0.219163	E	18.39	0.219163	152.261000
94	94	F	H	-	1	0	E	51.92	0.232523	B	24.59	0.110126	E	40.24	0.180214	E	12.88	0.057683	152.261000
95	95	I	1	-	0	0	E	94.74	0.498763	E	62.38	0.328402	E	97.13	0.511345	E	55.94	0.294499	-1.000000
96	96	H	1	-	0	0	E	123.53	0.622286	E	123.53	0.622286	E	131.00	0.659916	E	131.00	0.659916	-1.000000
97	97	K	1	-	0	0	B	26.46	0.127524	B	26.46	0.127524	B	8.42	0.040580	B	8.42	0.040580	-1.000000
98	98	L	1	-	0	0	E	108.28	0.546896	B	28.20	0.142431	E	100.87	0.509470	B	8.88	0.044851	-1.000000
99	99	A	1	-	0	0	E	51.93	0.446134	E	46.46	0.399141	E	47.13	0.404897	E	36.53	0.313832	-1.000000
100	100	V	1	-	0	0	E	59.10	0.364275	E	59.10	0.364275	E	52.50	0.323595	E	52.50	0.323595	-1.000000
101	101	N	1	-	0	0	E	88.32	0.523006	E	83.03	0.491680	E	72.90	0.431693	E	63.61	0.376680	-1.000000
102	102	V	1	-	0	0	E	117.63	0.725037	B	22.98	0.141642	E	130.16	0.802268	E	15.67	0.096585	-1.000000
103	103	Q	1	-	0	0	E	143.66	0.759423	E	122.52	0.647671	E	164.20	0.868002	E	126.98	0.671248	-1.000000
104	104	L	1	-	0	0	E	190.70	0.963180	E	190.70	0.963180	E	218.65	1.000000	E	213.98	1.000000	-1.000000
105	105	P	U	R	0	0	-	-1.00	-1.000000	-	-1.00	-1.000000	-	-1.00	-1.000000	-	-1.00	-1.000000	-1.000000
106	106	S	U	R	0	0	-	-1.00	-1.000000	-	-1.00	-1.000000	-	-1.00	-1.000000	-	-1.00	-1.000000	-1.000000
107	107	I	U	R	0	0	-	-1.00	-1.000000	-	-1.00	-1.000000	-	-1.00	-1.000000	-	-1.00	-1.000000	-1.000000
108	108	L	U	R	0	0	-	-1.00	-1.000000	-	-1.00	-1.000000	-	-1.00	-1.000000	-	-1.00	-1.000000	-1.000000
109	109	S	U	R	0	0	-	-1.00	-1.000000	-	-1.00	-1.000000	-	-1.00	-1.000000	-	-1.00	-1.000000	-1.000000
110	110	N	U	R	0	0	-	-1.00	-1.000000	-	-1.00	-1.000000	-	-1.00	-1.000000	-	-1.00	-1.000000	-1.000000
111	111	L	U	R	0	0	-	-1.00	-1.000000	-	-1.00	-1.000000	-	-1.00	-1.000000	-	-1.00	-1.000000	-1.000000
112	112	V	U	R	0	0	-	-1.00	-1.000000	-	-1.00	-1.000000	-	-1.00	-1.000000	-	-1.00	-1.000000	-1.000000
113	113	P	U	R	0	0	-	-1.00	-1.000000	-	-1.00	-1.000000	-	-1.00	-1.000000	-	-1.00	-1.000000	-1.000000
114	114	R	U	R	0	0	-	-1.00	-1.000000	-	-1.00	-1.000000	-	-1.00	-1.000000	-	-1.00	-1.000000	-1.000000
