# Supplementary material for: Lipid exposure prediction enhances the inference of rotational angles of transmembrane helices
Source: BMC Bioinformatics. 2013 Oct 11;14:304. doi: 10.1186/1471-2105-14-304 (PMC3854514; doi:10.1186/1471-2105-14-304)
Supplement: Additional file 7: Dataset S3 — The representative 110 multi-spanning protein chains used in this work. [file 1471-2105-14-304-S7.zip › S_Dataset_3_experiment/TMexpoDataset/2q7rA.profile]

SeqIndex	PDBIndex	AA	Topo	MissingData	IntraChainCTNum	InterChainCTNum	Class14_Chain	ASA14_Chain	RSA14_Chain	Class14_Complete	ASA14_Complete	RSA14_Complete	Class20_Chain	ASA20_Chain	RSA20_Chain	Class20_Complete	ASA20_Complete	RSA20_Complete	RotationalAngleChain360MGC
1	1	M	1	-	0	0	-	-1.00	-1.000000	-	-1.00	-1.000000	-	-1.00	-1.000000	-	-1.00	-1.000000	-1.000000
2	2	D	1	-	0	0	E	128.72	0.828474	E	128.72	0.828474	E	153.90	0.990539	E	151.27	0.973611	-1.000000
3	3	Q	1	-	0	0	E	161.05	0.851351	E	59.56	0.314849	E	185.49	0.980547	E	50.69	0.267960	-1.000000
4	4	E	1	-	0	0	E	123.53	0.660024	E	123.53	0.660024	E	133.89	0.715377	E	133.88	0.715324	-1.000000
5	5	T	1	-	0	0	E	58.15	0.392746	E	58.15	0.392746	E	63.00	0.425503	E	63.00	0.425503	-1.000000
6	6	V	1	-	0	0	E	71.68	0.441815	E	32.64	0.201183	E	70.89	0.436945	E	15.13	0.093257	-1.000000
7	7	G	1	-	0	0	E	35.85	0.427243	B	15.93	0.189846	E	33.00	0.393279	E	11.84	0.141104	-1.000000
8	8	N	1	-	0	0	E	73.83	0.437200	E	73.83	0.437200	E	72.18	0.427429	E	72.18	0.427429	-1.000000
9	9	V	1	-	0	0	E	43.00	0.265039	E	35.65	0.219736	E	37.41	0.230584	E	26.88	0.165680	-1.000000
10	10	V	1	-	0	0	E	54.97	0.338819	B	4.81	0.029647	E	54.51	0.335984	B	1.92	0.011834	-1.000000
11	11	L	1	-	0	0	E	59.68	0.301429	E	55.64	0.281024	E	57.51	0.290469	E	51.17	0.258447	-1.000000
12	12	L	H	-	1	0	B	0.00	0.000000	B	0.00	0.000000	B	0.00	0.000000	B	0.00	0.000000	153.656000
13	13	A	H	-	0	0	E	32.24	0.276976	B	3.70	0.031787	E	28.47	0.244588	B	0.00	0.000000	153.656000
14	14	I	H	-	0	0	E	85.90	0.452224	E	53.94	0.283969	E	89.04	0.468755	E	48.17	0.253593	153.656000
15	15	V	H	-	2	0	B	5.07	0.031250	B	5.07	0.031250	B	0.65	0.004006	B	0.65	0.004006	153.656000
16	16	T	H	-	0	0	B	25.01	0.168918	B	11.54	0.077941	E	19.93	0.134608	B	1.96	0.013238	153.656000
17	17	L	H	-	0	1	E	108.77	0.549371	B	15.46	0.078085	E	113.85	0.575029	B	3.84	0.019395	153.656000
18	18	I	H	-	1	0	E	66.47	0.349934	E	66.47	0.349934	E	60.22	0.317031	E	59.85	0.315083	153.656000
19	19	S	H	-	1	0	B	0.34	0.002705	B	0.34	0.002705	B	0.00	0.000000	B	0.00	0.000000	153.656000
20	20	V	H	-	0	2	E	77.64	0.478550	B	11.64	0.071746	E	78.54	0.484098	B	3.53	0.021758	153.656000
21	21	V	H	-	0	0	E	110.28	0.679734	E	87.02	0.536366	E	120.67	0.743775	E	83.59	0.515224	153.656000
22	22	Q	H	-	0	0	B	18.72	0.098959	B	18.72	0.098959	E	11.28	0.059629	E	11.28	0.059629	153.656000
23	23	N	H	-	0	1	E	41.50	0.245751	B	19.90	0.117842	E	23.46	0.138923	B	0.60	0.003553	153.656000
24	24	G	H	-	0	0	E	37.75	0.449887	E	36.40	0.433798	E	39.61	0.472053	E	35.09	0.418186	153.656000
25	25	F	H	-	0	0	E	84.24	0.377267	E	84.24	0.377267	E	77.60	0.347530	E	77.60	0.347530	153.656000
26	26	F	H	-	2	0	B	2.25	0.010077	B	2.25	0.010077	B	0.00	0.000000	B	0.00	0.000000	153.656000
27	27	A	H	-	0	0	E	54.00	0.463918	E	36.41	0.312801	E	54.24	0.465979	E	14.05	0.120704	153.656000
28	28	H	H	-	0	0	E	88.64	0.446527	E	88.39	0.445267	E	90.14	0.454083	E	86.22	0.434336	153.656000
29	29	K	H	-	0	0	E	72.88	0.351246	E	72.88	0.351246	E	60.38	0.291002	E	60.38	0.291002	153.656000
30	30	V	2	-	0	0	B	19.96	0.123028	B	2.18	0.013437	E	12.57	0.077478	B	0.00	0.000000	-1.000000
31	31	E	2	-	0	0	E	62.99	0.336557	B	5.89	0.031470	E	57.68	0.308186	B	0.00	0.000000	-1.000000
32	32	H	2	-	0	0	E	103.27	0.520226	E	103.27	0.520226	E	102.00	0.513828	E	102.00	0.513828	-1.000000
33	33	E	2	-	0	0	B	37.36	0.199615	B	37.36	0.199615	E	28.50	0.152276	E	28.50	0.152276	-1.000000
34	34	S	2	-	0	0	B	9.50	0.075589	B	7.93	0.063097	B	3.39	0.026973	B	2.70	0.021483	-1.000000
35	35	R	2	-	0	0	E	185.63	0.744724	E	166.88	0.669502	E	200.81	0.805625	E	164.49	0.659913	-1.000000
36	36	T	2	-	0	0	E	107.00	0.722680	E	107.00	0.722680	E	117.86	0.796029	E	117.86	0.796029	-1.000000
37	37	Q	2	-	0	0	E	64.10	0.338849	E	64.10	0.338849	E	60.99	0.322408	E	60.99	0.322408	-1.000000
38	38	N	2	-	0	0	E	137.32	0.813170	E	137.32	0.813170	E	154.51	0.914964	E	154.51	0.914964	-1.000000
39	39	G	2	-	0	0	E	33.53	0.399595	E	32.69	0.389584	E	28.60	0.340841	E	26.21	0.312358	-1.000000
40	40	R	2	-	0	0	E	247.19	0.991695	E	92.67	0.371780	E	288.00	1.000000	E	91.26	0.366124	-1.000000
41	41	S	2	-	0	0	E	79.03	0.628819	E	31.50	0.250637	E	73.89	0.587922	E	18.85	0.149984	-1.000000
42	42	F	2	-	0	0	E	79.68	0.356845	B	10.92	0.048905	E	58.74	0.263066	B	1.26	0.005643	-1.000000
43	43	Q	2	-	0	0	E	169.62	0.896654	B	7.85	0.041497	E	185.52	0.980705	B	1.79	0.009462	-1.000000
44	44	R	2	-	0	0	E	210.91	0.846145	E	154.36	0.619273	E	233.03	0.934887	E	156.17	0.626535	-1.000000
45	45	T	2	-	0	0	E	115.38	0.779279	E	97.33	0.657369	E	129.73	0.876199	E	86.54	0.584493	-1.000000
46	46	G	2	-	0	0	E	22.53	0.268502	E	22.53	0.268502	E	17.14	0.204266	E	17.14	0.204266	-1.000000
47	47	T	2	-	0	0	E	63.12	0.426314	E	63.12	0.426314	E	68.08	0.459814	E	68.08	0.459814	-1.000000
48	48	L	2	-	0	0	E	131.82	0.665791	E	121.96	0.615991	E	127.33	0.643113	E	108.95	0.550280	-1.000000
49	49	A	2	-	0	0	E	34.33	0.294931	E	34.33	0.294931	E	15.54	0.133505	E	15.54	0.133505	-1.000000
50	50	F	2	-	0	0	B	11.96	0.053563	B	11.96	0.053563	B	0.90	0.004031	B	0.90	0.004031	-1.000000
51	51	E	2	-	0	0	E	52.84	0.282325	B	18.76	0.100235	E	37.54	0.200577	B	1.33	0.007106	-1.000000
52	52	R	2	-	0	0	E	74.77	0.299968	B	44.61	0.178970	E	51.34	0.205970	B	12.15	0.048744	-1.000000
53	53	V	2	-	0	0	B	7.77	0.047892	B	7.77	0.047892	B	0.00	0.000000	B	0.00	0.000000	-1.000000
54	54	Y	2	-	0	0	E	78.17	0.328032	B	11.74	0.049266	E	61.05	0.256190	B	0.76	0.003189	-1.000000
55	55	T	2	-	0	0	E	49.21	0.332365	B	7.38	0.049845	E	41.72	0.281778	B	1.02	0.006889	-1.000000
56	56	A	2	-	0	0	B	0.51	0.004381	B	0.51	0.004381	B	0.00	0.000000	B	0.00	0.000000	-1.000000
57	57	N	2	-	0	0	B	10.80	0.063955	B	8.44	0.049979	B	3.89	0.023035	B	0.25	0.001480	-1.000000
58	58	Q	H	-	0	0	E	68.28	0.360945	B	5.44	0.028757	E	68.95	0.364487	B	1.32	0.006978	73.537000
59	59	N	H	-	0	0	B	18.32	0.108486	B	2.86	0.016936	E	10.87	0.064369	B	0.26	0.001540	73.537000
60	60	C	H	-	2	0	B	4.69	0.033150	B	4.69	0.033150	B	0.00	0.000000	B	0.00	0.000000	73.537000
61	61	V	H	-	0	1	E	72.35	0.445944	B	18.12	0.111686	E	62.36	0.384369	B	1.05	0.006472	73.537000
62	62	D	H	-	0	1	E	67.23	0.432709	B	14.09	0.090687	E	59.22	0.381155	B	2.43	0.015640	73.537000
63	63	A	H	-	0	0	B	18.38	0.157904	B	18.38	0.157904	E	13.59	0.116753	E	13.59	0.116753	73.537000
64	64	Y	H	-	0	1	B	35.03	0.147000	B	0.80	0.003357	E	32.87	0.137935	B	0.00	0.000000	73.537000
65	65	P	H	-	0	1	E	78.01	0.538743	B	21.23	0.146616	E	84.30	0.582182	E	7.51	0.051865	73.537000
66	66	T	H	-	0	2	E	95.85	0.647373	B	26.28	0.177496	E	96.96	0.654870	E	9.67	0.065311	73.537000
67	67	F	H	-	0	0	B	2.56	0.011465	B	2.56	0.011465	B	0.00	0.000000	B	0.00	0.000000	73.537000
68	68	L	H	-	0	0	B	31.45	0.158846	B	28.38	0.143341	E	28.63	0.144603	E	20.76	0.104854	73.537000
69	69	A	H	-	0	1	E	54.36	0.467010	B	17.68	0.151890	E	55.67	0.478265	E	10.84	0.093127	73.537000
70	70	V	H	-	3	0	B	18.15	0.111871	B	1.36	0.008383	E	8.42	0.051898	B	0.00	0.000000	73.537000
71	71	L	H	-	1	0	B	0.13	0.000657	B	0.13	0.000657	B	0.00	0.000000	B	0.00	0.000000	73.537000
72	72	W	H	-	1	0	E	69.59	0.262188	E	69.59	0.262188	E	68.27	0.257215	E	63.18	0.238038	73.537000
73	73	S	H	-	1	0	E	37.81	0.300843	B	17.53	0.139481	E	36.95	0.294001	B	5.18	0.041216	73.537000
74	74	A	H	-	3	0	B	4.34	0.037285	B	4.34	0.037285	B	0.35	0.003007	B	0.35	0.003007	73.537000
75	75	G	H	-	1	0	B	2.74	0.032654	B	2.74	0.032654	B	0.97	0.011560	B	0.97	0.011560	73.537000
76	76	L	1	-	0	0	E	93.58	0.472650	E	92.33	0.466337	E	96.08	0.485277	E	87.67	0.442800	-1.000000
77	77	L	1	-	0	0	E	84.20	0.425274	B	32.85	0.165917	E	82.58	0.417092	E	16.94	0.085560	-1.000000
78	78	C	1	-	0	0	E	59.10	0.417727	E	59.10	0.417727	E	47.46	0.335454	E	47.46	0.335454	-1.000000
79	79	S	1	-	0	0	E	87.93	0.699634	E	87.93	0.699634	E	91.98	0.731859	E	91.98	0.731859	-1.000000
80	80	Q	1	-	0	0	B	26.69	0.141090	B	26.69	0.141090	E	19.00	0.100439	E	19.00	0.100439	-1.000000
81	81	V	1	-	0	0	E	97.76	0.602564	E	97.76	0.602564	E	106.64	0.657298	E	106.64	0.657298	-1.000000
82	82	P	1	-	0	0	E	67.21	0.464157	E	67.21	0.464157	E	58.61	0.404765	E	58.61	0.404765	-1.000000
83	83	A	H	-	2	0	B	4.50	0.038660	B	4.50	0.038660	B	0.41	0.003522	B	0.41	0.003522	222.954000
84	84	A	H	-	0	0	B	8.83	0.075859	B	8.83	0.075859	B	4.41	0.037887	B	4.41	0.037887	222.954000
85	85	F	H	-	0	0	E	150.18	0.672578	E	150.18	0.672578	E	161.95	0.725290	E	161.95	0.725290	222.954000
86	86	A	H	-	2	0	B	6.29	0.054038	B	6.29	0.054038	B	1.05	0.009021	B	1.05	0.009021	222.954000
87	87	G	H	-	2	0	B	0.00	0.000000	B	0.00	0.000000	B	0.00	0.000000	B	0.00	0.000000	222.954000
88	88	L	H	-	1	0	E	57.31	0.289459	E	57.31	0.289459	E	41.88	0.211526	E	41.88	0.211526	222.954000
89	89	M	H	-	0	0	-	-1.00	-1.000000	-	-1.00	-1.000000	-	-1.00	-1.000000	-	-1.00	-1.000000	222.954000
90	90	Y	H	-	1	0	B	5.97	0.025052	B	5.97	0.025052	B	1.93	0.008099	B	1.93	0.008099	222.954000
91	91	L	H	-	2	0	B	5.35	0.027022	B	5.35	0.027022	B	1.27	0.006414	B	1.27	0.006414	222.954000
92	92	F	H	-	0	0	E	131.73	0.589950	E	131.73	0.589950	E	136.83	0.612791	E	136.83	0.612791	222.954000
93	93	V	H	-	0	0	E	60.81	0.374815	E	60.81	0.374815	E	60.55	0.373213	E	60.55	0.373213	222.954000
94	94	R	H	-	1	0	B	0.28	0.001123	B	0.28	0.001123	B	0.00	0.000000	B	0.00	0.000000	222.954000
95	95	Q	H	-	0	0	B	37.36	0.197494	B	37.36	0.197494	E	28.97	0.153143	E	28.97	0.153143	222.954000
96	96	K	H	-	0	0	E	129.08	0.622102	E	129.08	0.622102	E	138.59	0.667936	E	138.59	0.667936	222.954000
97	97	Y	H	-	1	0	B	15.67	0.065757	B	15.52	0.065128	B	8.05	0.033781	B	8.05	0.033781	222.954000
98	98	F	H	-	1	0	B	10.83	0.048502	B	10.83	0.048502	B	0.57	0.002553	B	0.57	0.002553	222.954000
99	99	V	H	-	0	0	E	67.31	0.414879	E	67.31	0.414879	E	60.00	0.369822	E	60.00	0.369822	222.954000
100	100	G	2	-	0	0	E	24.78	0.295316	E	24.78	0.295316	E	15.93	0.189846	E	15.93	0.189846	-1.000000
101	101	Y	2	-	0	0	B	25.81	0.108309	B	2.66	0.011162	E	20.28	0.085103	B	0.00	0.000000	-1.000000
102	102	L	2	-	0	0	E	97.30	0.491439	E	97.30	0.491439	E	66.05	0.333603	E	66.05	0.333603	-1.000000
103	103	G	2	-	0	0	E	36.93	0.440114	E	36.93	0.440114	E	26.42	0.314861	E	26.42	0.314861	-1.000000
104	104	E	2	-	0	0	E	135.24	0.722590	E	135.24	0.722590	E	126.90	0.678029	E	126.90	0.678029	-1.000000
105	105	R	2	-	0	0	E	254.38	1.000000	E	254.38	1.000000	E	294.85	1.000000	E	294.85	1.000000	-1.000000
106	106	T	2	-	0	0	E	87.62	0.591787	E	87.62	0.591787	E	79.88	0.539511	E	79.88	0.539511	-1.000000
107	107	Q	2	-	0	0	E	170.66	0.902152	E	165.34	0.874029	E	197.74	1.000000	E	177.42	0.937887	-1.000000
108	108	S	2	-	0	0	E	27.94	0.222311	B	8.41	0.066916	E	16.42	0.130649	B	1.26	0.010025	-1.000000
109	109	T	2	-	0	0	E	62.84	0.424423	E	62.84	0.424423	E	64.19	0.433540	E	64.19	0.433540	-1.000000
110	110	P	2	-	0	0	E	98.20	0.678177	E	46.46	0.320856	E	106.07	0.732528	E	42.91	0.296340	-1.000000
111	111	G	2	-	0	0	E	41.52	0.494816	B	8.93	0.106424	E	41.76	0.497676	E	6.44	0.076749	-1.000000
112	112	Y	2	-	0	0	E	146.22	0.613596	B	12.94	0.054301	E	148.93	0.624969	B	2.82	0.011834	-1.000000
113	113	I	H	-	0	0	E	114.11	0.600737	E	65.26	0.343564	E	113.28	0.596367	E	43.91	0.231166	89.480000
114	114	F	H	-	1	0	B	19.44	0.087062	B	19.44	0.087062	B	9.88	0.044247	B	9.88	0.044247	89.480000
115	115	G	H	-	0	0	B	13.28	0.158265	B	13.28	0.158265	E	7.54	0.089858	E	7.54	0.089858	89.480000
116	116	K	H	-	0	0	E	129.63	0.624753	E	129.63	0.624753	E	128.38	0.618729	E	128.21	0.617909	89.480000
117	117	R	H	-	0	0	E	188.85	0.757643	E	188.85	0.757643	E	202.30	0.811602	E	202.30	0.811602	89.480000
118	118	I	H	-	1	0	B	35.84	0.188681	B	35.84	0.188681	E	28.86	0.151935	E	28.86	0.151935	89.480000
119	119	I	H	-	1	0	E	50.11	0.263806	E	50.11	0.263806	E	34.38	0.180995	E	26.21	0.137984	89.480000
120	120	L	H	-	0	0	E	91.71	0.463205	E	91.71	0.463205	E	91.13	0.460276	E	84.74	0.428001	89.480000
121	121	F	H	-	1	0	E	106.93	0.478884	E	106.93	0.478884	E	94.57	0.423530	E	94.57	0.423530	89.480000
122	122	L	H	-	3	0	B	1.98	0.010001	B	1.98	0.010001	B	0.00	0.000000	B	0.00	0.000000	89.480000
123	123	F	H	-	1	0	E	103.79	0.464822	B	38.40	0.171974	E	112.07	0.501903	E	29.89	0.133862	89.480000
124	124	L	H	-	0	0	E	76.23	0.385019	E	76.23	0.385019	E	73.78	0.372645	E	73.78	0.372645	89.480000
125	125	M	H	-	0	0	-	-1.00	-1.000000	-	-1.00	-1.000000	-	-1.00	-1.000000	-	-1.00	-1.000000	89.480000
126	126	S	H	-	2	1	B	13.88	0.110439	B	1.23	0.009787	E	7.84	0.062381	B	0.00	0.000000	89.480000
127	127	V	H	-	0	0	E	67.07	0.413400	E	61.24	0.377465	E	64.66	0.398545	E	59.89	0.369144	89.480000
128	128	A	H	-	0	0	E	40.06	0.344158	E	40.06	0.344158	E	37.78	0.324570	E	37.78	0.324570	89.480000
129	129	G	1	-	0	0	B	7.70	0.091765	B	6.72	0.080086	B	0.61	0.007270	B	0.61	0.007270	-1.000000
130	130	I	1	-	0	0	E	77.29	0.406897	B	15.68	0.082548	E	74.03	0.389734	B	8.22	0.043275	-1.000000
131	131	F	1	-	0	0	E	119.99	0.537373	E	119.99	0.537373	E	131.51	0.588965	E	131.51	0.588965	-1.000000
132	132	N	1	-	0	0	E	70.96	0.420205	E	70.96	0.420205	E	74.41	0.440635	E	74.41	0.440635	-1.000000
133	133	Y	1	-	0	0	E	114.40	0.480067	B	21.01	0.088166	E	121.55	0.510071	E	13.23	0.055518	-1.000000
134	134	Y	1	-	0	0	E	121.43	0.509568	E	84.02	0.352581	E	125.91	0.528368	E	75.08	0.315065	-1.000000
135	135	L	1	-	0	0	E	70.06	0.353856	E	70.06	0.353856	E	65.47	0.330673	E	65.47	0.330673	-1.000000
136	136	I	1	-	0	0	E	108.25	0.569887	E	81.42	0.428639	E	113.86	0.599421	E	80.55	0.424059	-1.000000
137	137	F	1	-	0	0	E	125.62	0.562587	E	119.45	0.534955	E	135.85	0.608402	E	129.87	0.581620	-1.000000
138	138	F	1	-	0	0	E	133.96	0.599937	E	133.96	0.599937	E	141.27	0.632675	E	141.27	0.632675	-1.000000
139	139	F	1	-	0	0	E	165.61	0.741681	E	165.61	0.741681	E	188.77	0.845403	E	188.77	0.845403	-1.000000
140	140	G	1	-	0	0	E	104.83	1.000000	E	104.83	1.000000	E	123.99	1.000000	E	123.99	1.000000	-1.000000
141	141	S	U	R	0	0	-	-1.00	-1.000000	-	-1.00	-1.000000	-	-1.00	-1.000000	-	-1.00	-1.000000	-1.000000
142	142	D	U	R	0	0	-	-1.00	-1.000000	-	-1.00	-1.000000	-	-1.00	-1.000000	-	-1.00	-1.000000	-1.000000
143	143	F	U	R	0	0	-	-1.00	-1.000000	-	-1.00	-1.000000	-	-1.00	-1.000000	-	-1.00	-1.000000	-1.000000
144	144	E	U	R	0	0	-	-1.00	-1.000000	-	-1.00	-1.000000	-	-1.00	-1.000000	-	-1.00	-1.000000	-1.000000
145	145	N	U	R	0	0	-	-1.00	-1.000000	-	-1.00	-1.000000	-	-1.00	-1.000000	-	-1.00	-1.000000	-1.000000
146	146	Y	U	R	0	0	-	-1.00	-1.000000	-	-1.00	-1.000000	-	-1.00	-1.000000	-	-1.00	-1.000000	-1.000000
147	147	I	U	R	0	0	-	-1.00	-1.000000	-	-1.00	-1.000000	-	-1.00	-1.000000	-	-1.00	-1.000000	-1.000000
148	148	A	U	R	0	0	-	-1.00	-1.000000	-	-1.00	-1.000000	-	-1.00	-1.000000	-	-1.00	-1.000000	-1.000000
149	149	T	U	R	0	0	-	-1.00	-1.000000	-	-1.00	-1.000000	-	-1.00	-1.000000	-	-1.00	-1.000000	-1.000000
150	150	I	U	R	0	0	-	-1.00	-1.000000	-	-1.00	-1.000000	-	-1.00	-1.000000	-	-1.00	-1.000000	-1.000000
151	151	S	U	R	0	0	-	-1.00	-1.000000	-	-1.00	-1.000000	-	-1.00	-1.000000	-	-1.00	-1.000000	-1.000000
152	152	T	U	R	0	0	-	-1.00	-1.000000	-	-1.00	-1.000000	-	-1.00	-1.000000	-	-1.00	-1.000000	-1.000000
153	153	T	U	R	0	0	-	-1.00	-1.000000	-	-1.00	-1.000000	-	-1.00	-1.000000	-	-1.00	-1.000000	-1.000000
154	154	I	U	R	0	0	-	-1.00	-1.000000	-	-1.00	-1.000000	-	-1.00	-1.000000	-	-1.00	-1.000000	-1.000000
155	155	S	U	R	0	0	-	-1.00	-1.000000	-	-1.00	-1.000000	-	-1.00	-1.000000	-	-1.00	-1.000000	-1.000000
156	156	P	U	R	0	0	-	-1.00	-1.000000	-	-1.00	-1.000000	-	-1.00	-1.000000	-	-1.00	-1.000000	-1.000000
157	157	L	U	R	0	0	-	-1.00	-1.000000	-	-1.00	-1.000000	-	-1.00	-1.000000	-	-1.00	-1.000000	-1.000000
158	158	L	U	R	0	0	-	-1.00	-1.000000	-	-1.00	-1.000000	-	-1.00	-1.000000	-	-1.00	-1.000000	-1.000000
159	159	L	U	R	0	0	-	-1.00	-1.000000	-	-1.00	-1.000000	-	-1.00	-1.000000	-	-1.00	-1.000000	-1.000000
160	160	I	U	R	0	0	-	-1.00	-1.000000	-	-1.00	-1.000000	-	-1.00	-1.000000	-	-1.00	-1.000000	-1.000000
161	161	P	U	R	0	0	-	-1.00	-1.000000	-	-1.00	-1.000000	-	-1.00	-1.000000	-	-1.00	-1.000000	-1.000000
