# Supplementary material for: Lipid exposure prediction enhances the inference of rotational angles of transmembrane helices
Source: BMC Bioinformatics. 2013 Oct 11;14:304. doi: 10.1186/1471-2105-14-304 (PMC3854514; doi:10.1186/1471-2105-14-304)
Supplement: Additional file 7: Dataset S3 — The representative 110 multi-spanning protein chains used in this work. [file 1471-2105-14-304-S7.zip › S_Dataset_3_experiment/TMexpoDataset/2qjyA.profile]

SeqIndex	PDBIndex	AA	Topo	MissingData	IntraChainCTNum	InterChainCTNum	Class14_Chain	ASA14_Chain	RSA14_Chain	Class14_Complete	ASA14_Complete	RSA14_Complete	Class20_Chain	ASA20_Chain	RSA20_Chain	Class20_Complete	ASA20_Complete	RSA20_Complete	RotationalAngleChain360MGC
1	1	M	U	R	0	0	-	-1.00	-1.000000	-	-1.00	-1.000000	-	-1.00	-1.000000	-	-1.00	-1.000000	-1.000000
2	2	S	U	R	0	0	-	-1.00	-1.000000	-	-1.00	-1.000000	-	-1.00	-1.000000	-	-1.00	-1.000000	-1.000000
3	3	G	1	-	0	0	E	87.48	1.000000	E	87.48	1.000000	E	85.82	1.000000	E	85.82	1.000000	-1.000000
4	4	I	1	-	0	0	B	13.58	0.071492	B	13.58	0.071492	B	1.74	0.009160	B	1.74	0.009160	-1.000000
5	5	P	1	-	0	0	E	31.63	0.218439	E	31.63	0.218439	E	24.50	0.169199	E	24.50	0.169199	-1.000000
6	6	H	1	-	0	0	E	95.53	0.481235	E	95.53	0.481235	E	67.40	0.339529	E	67.40	0.339529	-1.000000
7	7	D	1	-	0	0	E	86.35	0.555770	E	86.35	0.555770	E	72.22	0.464826	E	72.22	0.464826	-1.000000
8	8	H	1	-	0	0	E	128.00	0.644804	E	128.00	0.644804	E	131.21	0.660974	E	131.21	0.660974	-1.000000
9	9	Y	1	-	0	0	B	26.22	0.110029	B	26.22	0.110029	E	13.91	0.058372	E	13.91	0.058372	-1.000000
10	10	E	1	-	0	0	E	83.51	0.446196	E	83.51	0.446196	E	78.83	0.421190	E	78.83	0.421190	-1.000000
11	11	P	1	-	0	0	B	26.76	0.184807	B	26.76	0.184807	E	18.20	0.125691	E	18.20	0.125691	-1.000000
12	12	R	1	-	0	0	E	173.42	0.695739	E	173.42	0.695739	E	199.87	0.801853	E	199.87	0.801853	-1.000000
13	13	T	1	-	0	0	E	71.30	0.481562	E	71.30	0.481562	E	78.94	0.533162	E	78.94	0.533162	-1.000000
14	14	G	1	-	0	0	E	49.18	0.586104	E	49.18	0.586104	E	53.83	0.641521	E	53.83	0.641521	-1.000000
15	15	I	1	-	0	0	E	132.29	0.696446	E	132.29	0.696446	E	145.80	0.767570	E	145.80	0.767570	-1.000000
16	16	E	1	-	0	0	E	48.46	0.258923	E	48.46	0.258923	E	43.87	0.234398	E	43.87	0.234398	-1.000000
17	17	K	1	-	0	0	E	109.24	0.526483	E	109.24	0.526483	E	118.05	0.568943	E	118.05	0.568943	-1.000000
18	18	W	1	-	0	0	E	146.15	0.550637	E	92.37	0.348014	E	159.81	0.602102	E	82.19	0.309660	-1.000000
19	19	L	1	-	0	0	E	52.50	0.265165	E	43.48	0.219607	E	45.44	0.229507	E	36.29	0.183292	-1.000000
20	20	H	1	-	0	0	E	68.27	0.343912	E	68.27	0.343912	E	64.02	0.322503	E	64.02	0.322503	-1.000000
21	21	S	1	-	0	0	E	86.73	0.690086	E	77.01	0.612747	E	100.25	0.797661	E	75.52	0.600891	-1.000000
22	22	R	1	-	0	0	E	140.06	0.561903	B	27.42	0.110006	E	154.13	0.618350	E	22.46	0.090107	-1.000000
23	23	L	1	-	0	0	E	101.28	0.511541	B	6.74	0.034042	E	112.73	0.569372	B	3.68	0.018587	-1.000000
24	24	P	1	-	0	0	E	71.93	0.496754	E	41.92	0.289503	E	73.45	0.507251	E	38.32	0.264641	-1.000000
25	25	I	1	-	0	0	E	95.98	0.505291	E	65.53	0.344986	E	97.27	0.512082	E	60.64	0.319242	-1.000000
26	26	V	1	-	0	0	E	58.98	0.363536	E	58.98	0.363536	E	52.70	0.324827	E	52.70	0.324827	-1.000000
27	27	A	1	-	0	0	B	12.22	0.104983	B	12.22	0.104983	E	8.53	0.073282	E	8.53	0.073282	-1.000000
28	28	L	1	-	0	0	E	120.64	0.609324	E	97.91	0.494520	E	130.60	0.659629	E	102.46	0.517501	-1.000000
29	29	A	1	-	0	0	E	58.68	0.504124	E	58.68	0.504124	E	56.02	0.481271	E	56.02	0.481271	-1.000000
30	30	Y	1	-	0	0	E	57.27	0.240327	E	57.27	0.240327	E	51.81	0.217415	E	51.81	0.217415	-1.000000
31	31	D	1	-	0	0	E	59.63	0.383794	E	59.63	0.383794	E	42.43	0.273090	E	42.43	0.273090	-1.000000
32	32	T	1	-	0	0	E	55.76	0.376604	E	55.76	0.376604	E	43.79	0.295758	E	43.79	0.295758	-1.000000
33	33	I	1	-	0	0	E	54.20	0.285338	E	54.20	0.285338	E	50.97	0.268334	E	50.97	0.268334	-1.000000
34	34	M	1	-	0	0	E	51.01	0.242270	E	51.01	0.242270	E	34.98	0.166136	E	34.98	0.166136	-1.000000
35	35	I	1	-	0	0	B	17.99	0.094709	B	17.99	0.094709	B	6.67	0.035115	B	6.67	0.035115	-1.000000
36	36	P	1	-	0	0	B	13.97	0.096478	B	13.97	0.096478	B	5.20	0.035912	B	5.20	0.035912	-1.000000
37	37	T	1	-	0	0	B	2.73	0.018438	B	2.73	0.018438	B	0.23	0.001553	B	0.23	0.001553	-1.000000
38	38	P	1	-	0	0	B	2.21	0.015262	B	2.21	0.015262	B	0.00	0.000000	B	0.00	0.000000	-1.000000
39	39	R	1	-	0	0	E	73.53	0.294993	B	46.56	0.186793	E	73.19	0.293629	E	42.05	0.168699	-1.000000
40	40	N	1	-	0	0	B	18.56	0.109907	B	18.56	0.109907	E	12.84	0.076035	E	12.84	0.076035	-1.000000
41	41	L	1	-	0	0	B	20.68	0.104450	B	20.68	0.104450	E	11.99	0.060559	E	11.99	0.060559	-1.000000
42	42	N	H	-	0	0	E	46.01	0.272458	E	46.01	0.272458	E	41.77	0.247350	E	41.77	0.247350	0.455000
43	43	W	H	-	0	0	E	131.41	0.495102	E	126.60	0.476980	E	135.51	0.510549	E	124.24	0.468088	0.455000
44	44	M	H	-	1	0	E	71.42	0.339207	E	71.42	0.339207	E	68.23	0.324056	E	68.23	0.324056	0.455000
45	45	W	H	-	0	0	B	36.49	0.137480	B	36.49	0.137480	E	14.16	0.053349	E	14.16	0.053349	0.455000
46	46	I	H	-	1	0	B	12.97	0.068281	B	12.97	0.068281	B	7.37	0.038800	B	7.37	0.038800	0.455000
47	47	W	H	-	1	0	B	32.57	0.122711	B	32.57	0.122711	E	28.61	0.107791	E	28.61	0.107791	0.455000
48	48	G	H	-	1	0	E	30.86	0.367775	E	30.86	0.367775	E	18.72	0.223096	E	18.72	0.223096	0.455000
49	49	V	H	-	1	0	E	45.67	0.281497	E	45.67	0.281497	E	32.81	0.202231	E	32.81	0.202231	0.455000
50	50	V	H	-	1	0	B	0.53	0.003267	B	0.53	0.003267	B	0.00	0.000000	B	0.00	0.000000	0.455000
51	51	L	H	-	1	0	B	20.63	0.104197	B	20.63	0.104197	B	6.75	0.034093	B	6.75	0.034093	0.455000
52	52	A	H	-	0	0	E	46.65	0.400773	E	46.65	0.400773	E	30.63	0.263144	E	30.63	0.263144	0.455000
53	53	F	H	-	1	0	E	59.34	0.265753	E	59.34	0.265753	E	51.39	0.230149	E	51.39	0.230149	0.455000
54	54	C	H	-	2	0	B	0.08	0.000565	B	0.08	0.000565	B	0.00	0.000000	B	0.00	0.000000	0.455000
55	55	L	H	-	0	0	B	15.18	0.076671	B	15.18	0.076671	B	4.42	0.022324	B	4.42	0.022324	0.455000
56	56	V	H	-	0	0	E	90.03	0.554919	E	90.03	0.554919	E	91.26	0.562500	E	91.26	0.562500	0.455000
57	57	L	H	-	0	0	B	20.01	0.101066	B	20.01	0.101066	E	11.35	0.057326	E	11.35	0.057326	0.455000
58	58	Q	H	-	0	0	B	23.09	0.122060	B	23.09	0.122060	B	2.68	0.014167	B	2.68	0.014167	0.455000
59	59	I	H	-	0	0	B	34.15	0.179784	B	34.01	0.179047	E	20.84	0.109713	E	20.30	0.106870	0.455000
60	60	V	H	-	0	0	E	76.54	0.471770	E	50.16	0.309172	E	78.08	0.481262	E	43.16	0.266026	0.455000
61	61	T	2	-	0	0	B	5.21	0.035188	B	2.13	0.014386	B	1.87	0.012630	B	0.26	0.001756	-1.000000
62	62	G	2	-	0	0	E	18.52	0.220713	E	18.52	0.220713	E	9.66	0.115123	E	9.66	0.115123	-1.000000
63	63	I	2	-	0	0	E	61.47	0.323611	B	23.44	0.123401	E	54.85	0.288760	E	14.44	0.076020	-1.000000
64	64	V	2	-	0	0	E	48.28	0.297584	B	10.39	0.064041	E	42.20	0.260108	B	5.37	0.033099	-1.000000
65	65	L	2	-	0	0	B	21.98	0.111016	B	21.98	0.111016	E	14.47	0.073084	E	14.47	0.073084	-1.000000
66	66	A	2	-	0	0	E	29.37	0.252320	B	8.42	0.072337	E	20.56	0.176632	B	3.13	0.026890	-1.000000
67	67	M	2	-	0	0	E	139.53	0.662693	B	9.22	0.043790	E	155.78	0.739872	B	6.45	0.030634	-1.000000
68	68	H	2	-	0	0	E	67.85	0.341796	B	15.07	0.075916	E	63.98	0.322301	B	0.37	0.001864	-1.000000
69	69	Y	2	-	0	0	B	24.04	0.100881	B	11.12	0.046664	E	14.27	0.059883	B	3.43	0.014394	-1.000000
70	70	T	2	-	0	0	E	50.50	0.341078	B	5.46	0.036877	E	51.65	0.348845	B	1.41	0.009523	-1.000000
71	71	P	2	-	0	0	E	32.48	0.224309	B	0.46	0.003177	E	28.13	0.194268	B	0.00	0.000000	-1.000000
72	72	H	2	-	0	0	E	66.00	0.332477	B	27.92	0.140648	E	67.38	0.339429	E	22.52	0.113445	-1.000000
73	73	V	2	-	0	0	E	41.31	0.254623	E	41.31	0.254623	E	33.35	0.205560	E	33.35	0.205560	-1.000000
74	74	D	2	-	0	0	E	109.34	0.703739	E	109.22	0.702967	E	122.73	0.789921	E	120.63	0.776405	-1.000000
75	75	L	2	-	0	0	E	90.28	0.455983	E	47.29	0.238850	E	100.81	0.509167	E	41.61	0.210162	-1.000000
76	76	A	2	-	0	0	B	0.00	0.000000	B	0.00	0.000000	B	0.00	0.000000	B	0.00	0.000000	-1.000000
77	77	F	2	-	0	0	B	41.05	0.183842	B	19.55	0.087554	E	14.55	0.065162	B	1.21	0.005419	-1.000000
78	78	A	2	-	0	0	E	60.08	0.516151	E	40.83	0.350773	E	56.00	0.481100	E	30.60	0.262887	-1.000000
79	79	S	2	-	0	0	B	9.80	0.077976	B	9.80	0.077976	B	5.66	0.045035	B	5.66	0.045035	-1.000000
80	80	V	2	-	0	0	B	15.30	0.094305	B	15.30	0.094305	B	4.66	0.028723	B	4.66	0.028723	-1.000000
81	81	E	2	-	0	0	E	45.10	0.240970	B	8.08	0.043172	E	29.68	0.158581	B	0.38	0.002030	-1.000000
82	82	H	2	-	0	0	E	77.78	0.391819	E	51.59	0.259886	E	80.04	0.403204	E	29.15	0.146844	-1.000000
83	83	I	2	-	0	0	B	3.80	0.020005	B	3.80	0.020005	B	0.16	0.000842	B	0.16	0.000842	-1.000000
84	84	M	2	-	0	0	B	31.92	0.151603	B	8.75	0.041558	E	22.57	0.107195	B	0.00	0.000000	-1.000000
85	85	R	2	-	0	0	E	186.63	0.748736	B	12.04	0.048303	E	214.96	0.862393	B	0.00	0.000000	-1.000000
86	86	N	2	-	0	0	E	99.43	0.588796	B	14.13	0.083674	E	105.29	0.623497	B	1.84	0.010896	-1.000000
87	87	V	2	-	0	0	B	25.39	0.156497	B	4.16	0.025641	E	13.98	0.086169	B	0.00	0.000000	-1.000000
88	88	N	2	-	0	0	E	145.48	0.861491	E	46.96	0.278084	E	170.54	1.000000	E	37.32	0.220998	-1.000000
89	89	G	2	-	0	0	E	31.68	0.377547	E	24.76	0.295078	E	30.01	0.357645	E	16.76	0.199738	-1.000000
90	90	G	2	-	0	0	B	0.18	0.002145	B	0.18	0.002145	B	0.00	0.000000	B	0.00	0.000000	-1.000000
91	91	F	2	-	0	0	E	99.50	0.445609	B	19.23	0.086121	E	106.56	0.477227	B	10.95	0.049039	-1.000000
92	92	M	2	-	0	0	E	58.41	0.277416	B	25.57	0.121444	E	50.71	0.240845	E	10.64	0.050534	-1.000000
93	93	L	2	-	0	0	E	44.49	0.224708	B	9.80	0.049497	E	39.43	0.199151	B	0.33	0.001667	-1.000000
94	94	R	2	-	0	0	B	41.42	0.166172	B	41.42	0.166172	E	16.45	0.065995	E	16.45	0.065995	-1.000000
95	95	Y	2	-	0	0	B	31.61	0.132648	B	4.15	0.017415	E	27.22	0.114226	B	0.99	0.004154	-1.000000
96	96	L	2	-	0	0	B	17.05	0.086115	B	17.05	0.086115	E	14.01	0.070761	E	10.78	0.054447	-1.000000
97	97	H	2	-	0	0	B	37.47	0.188756	B	37.47	0.188756	E	18.12	0.091280	E	18.12	0.091280	-1.000000
98	98	A	2	-	0	0	E	49.85	0.428265	E	49.85	0.428265	E	35.94	0.308763	E	35.94	0.308763	-1.000000
99	99	N	2	-	0	0	B	6.96	0.041215	B	6.96	0.041215	B	0.83	0.004915	B	0.83	0.004915	-1.000000
100	100	G	2	-	0	0	B	0.08	0.000953	B	0.08	0.000953	B	0.00	0.000000	B	0.00	0.000000	-1.000000
101	101	A	H	-	0	0	B	19.50	0.167526	B	19.50	0.167526	E	8.08	0.069416	E	8.08	0.069416	200.365000
102	102	S	H	-	0	0	B	6.18	0.049173	B	6.18	0.049173	B	1.80	0.014322	B	1.80	0.014322	200.365000
103	103	L	H	-	2	0	B	12.72	0.064246	B	12.72	0.064246	B	4.31	0.021769	B	4.31	0.021769	200.365000
104	104	F	H	-	1	0	B	20.29	0.090868	B	20.29	0.090868	B	2.39	0.010704	B	2.39	0.010704	200.365000
105	105	F	H	-	0	0	B	2.53	0.011331	B	2.53	0.011331	B	0.00	0.000000	B	0.00	0.000000	200.365000
106	106	I	H	-	0	0	E	73.93	0.389208	E	73.93	0.389208	E	63.44	0.333983	E	63.44	0.333983	200.365000
107	107	A	H	-	2	0	B	0.00	0.000000	B	0.00	0.000000	B	0.00	0.000000	B	0.00	0.000000	200.365000
108	108	V	H	-	0	0	B	9.90	0.061021	B	9.90	0.061021	B	1.79	0.011033	B	1.79	0.011033	200.365000
109	109	Y	H	-	0	0	B	17.49	0.073395	B	17.49	0.073395	B	7.67	0.032186	B	7.67	0.032186	200.365000
110	110	L	H	-	1	0	E	61.38	0.310016	E	61.38	0.310016	E	58.92	0.297591	E	58.92	0.297591	200.365000
111	111	H	H	-	1	0	B	39.15	0.197219	B	39.15	0.197219	E	13.88	0.069921	E	13.88	0.069921	200.365000
112	112	I	H	-	0	0	B	18.63	0.098078	B	18.63	0.098078	B	3.25	0.017110	B	3.25	0.017110	200.365000
113	113	F	H	-	0	0	B	27.08	0.121277	B	27.08	0.121277	E	14.02	0.062788	E	14.02	0.062788	200.365000
114	114	R	H	-	1	0	B	34.07	0.136685	B	34.07	0.136685	E	23.62	0.094760	E	23.62	0.094760	200.365000
115	115	G	H	-	0	0	B	2.75	0.032773	B	2.75	0.032773	B	0.17	0.002026	B	0.17	0.002026	200.365000
116	116	L	H	-	0	0	B	1.37	0.006920	B	1.37	0.006920	B	0.00	0.000000	B	0.00	0.000000	200.365000
117	117	Y	H	-	1	0	B	31.67	0.132900	B	31.67	0.132900	E	18.88	0.079228	E	18.88	0.079228	200.365000
118	118	Y	H	-	0	0	B	19.90	0.083508	B	19.90	0.083508	E	15.67	0.065757	E	15.67	0.065757	200.365000
119	119	G	H	-	0	0	B	1.56	0.018591	B	1.56	0.018591	B	0.00	0.000000	B	0.00	0.000000	200.365000
120	120	S	H	-	0	0	B	17.73	0.141073	B	17.73	0.141073	B	5.07	0.040341	B	5.07	0.040341	200.365000
121	121	Y	H	-	3	0	B	1.61	0.006756	B	1.61	0.006756	B	0.00	0.000000	B	0.00	0.000000	200.365000
122	122	K	H	-	0	0	B	18.81	0.090655	B	18.81	0.090655	B	8.06	0.038845	B	8.06	0.038845	200.365000
123	123	A	1	-	0	0	E	59.64	0.512371	E	50.98	0.437973	E	63.67	0.546993	E	52.05	0.447165	-1.000000
124	124	P	1	-	0	0	E	73.45	0.507251	E	41.89	0.289296	E	69.92	0.482873	E	34.31	0.236948	-1.000000
125	125	R	1	-	0	0	B	8.98	0.036027	B	8.98	0.036027	B	1.36	0.005456	B	1.36	0.005456	-1.000000
126	126	E	H	-	1	0	E	44.99	0.240383	B	12.16	0.064971	E	37.62	0.201004	B	6.53	0.034890	112.292000
127	127	V	H	-	0	0	E	93.58	0.576800	B	17.49	0.107803	E	93.44	0.575937	E	9.87	0.060836	112.292000
128	128	T	H	-	2	0	B	18.77	0.126773	B	18.77	0.126773	E	8.64	0.058355	E	8.64	0.058355	112.292000
129	129	W	H	-	2	0	B	27.89	0.105079	B	27.89	0.105079	B	10.46	0.039409	B	10.46	0.039409	112.292000
130	130	I	H	-	0	0	E	69.21	0.364359	E	65.15	0.342985	E	63.67	0.335193	E	58.32	0.307028	112.292000
131	131	V	H	-	2	0	B	12.43	0.076615	B	12.42	0.076553	B	8.03	0.049495	B	7.98	0.049186	112.292000
132	132	G	H	-	1	0	E	20.76	0.247408	E	20.76	0.247408	E	7.52	0.089620	E	7.52	0.089620	112.292000
133	133	M	H	-	1	0	B	12.70	0.060318	B	12.70	0.060318	B	2.04	0.009689	B	2.04	0.009689	112.292000
134	134	L	H	-	0	0	E	88.22	0.445578	E	88.22	0.445578	E	90.15	0.455326	E	90.15	0.455326	112.292000
135	135	I	H	-	1	0	B	15.79	0.083127	B	15.79	0.083127	B	4.32	0.022743	B	4.32	0.022743	112.292000
136	136	Y	H	-	0	0	B	4.22	0.017709	B	4.22	0.017709	B	0.10	0.000420	B	0.10	0.000420	112.292000
137	137	L	H	-	0	0	E	78.08	0.394363	E	78.08	0.394363	E	65.88	0.332744	E	65.88	0.332744	112.292000
138	138	A	H	-	1	0	B	13.85	0.118986	B	13.85	0.118986	E	10.02	0.086082	E	10.02	0.086082	112.292000
139	139	M	H	-	0	0	B	4.89	0.023225	B	4.89	0.023225	B	0.47	0.002232	B	0.47	0.002232	112.292000
140	140	M	H	-	0	0	B	22.16	0.105248	B	22.16	0.105248	E	14.34	0.068107	E	14.34	0.068107	112.292000
141	141	A	H	-	0	0	E	41.26	0.354467	E	41.26	0.354467	E	39.57	0.339948	E	39.57	0.339948	112.292000
142	142	T	2	-	0	0	B	14.59	0.098541	B	14.59	0.098541	B	2.69	0.018168	B	2.69	0.018168	-1.000000
143	143	A	2	-	0	0	B	15.91	0.136684	B	15.91	0.136684	B	4.68	0.040206	B	4.68	0.040206	-1.000000
144	144	F	2	-	0	0	B	22.55	0.100990	B	22.55	0.100990	B	10.02	0.044874	B	10.02	0.044874	-1.000000
145	145	M	2	-	0	0	B	12.22	0.058038	B	12.22	0.058038	B	6.69	0.031774	B	6.69	0.031774	-1.000000
146	146	G	2	-	0	0	B	15.15	0.180551	B	15.15	0.180551	E	7.84	0.093433	E	7.84	0.093433	-1.000000
147	147	Y	2	-	0	0	E	54.34	0.228032	E	54.34	0.228032	E	25.53	0.107134	E	25.53	0.107134	-1.000000
148	148	V	2	-	0	0	B	1.74	0.010725	B	1.74	0.010725	B	0.00	0.000000	B	0.00	0.000000	-1.000000
149	149	L	2	-	0	0	B	18.45	0.093187	B	18.45	0.093187	B	9.79	0.049447	B	9.79	0.049447	-1.000000
150	150	P	2	-	0	0	B	22.11	0.152693	B	22.11	0.152693	E	11.99	0.082804	E	11.99	0.082804	-1.000000
151	151	W	2	-	0	0	B	19.46	0.073318	B	19.46	0.073318	B	7.09	0.026712	B	7.09	0.026712	-1.000000
152	152	G	2	-	0	0	B	0.00	0.000000	B	0.00	0.000000	B	0.00	0.000000	B	0.00	0.000000	-1.000000
153	153	Q	2	-	0	0	B	4.96	0.026220	B	4.96	0.026220	B	0.18	0.000952	B	0.18	0.000952	-1.000000
154	154	M	2	-	0	0	B	6.13	0.029114	B	6.13	0.029114	B	0.53	0.002517	B	0.53	0.002517	-1.000000
155	155	S	2	-	0	0	B	0.57	0.004535	B	0.57	0.004535	B	0.00	0.000000	B	0.00	0.000000	-1.000000
156	156	F	2	-	0	0	B	12.11	0.054234	B	8.58	0.038425	B	3.98	0.017824	B	0.94	0.004210	-1.000000
157	157	W	2	-	0	0	B	40.09	0.151044	B	5.05	0.019026	E	36.18	0.136312	B	0.12	0.000452	-1.000000
158	158	G	2	-	0	0	E	21.88	0.260756	E	21.88	0.260756	E	4.85	0.057800	E	4.85	0.057800	-1.000000
159	159	A	2	-	0	0	B	0.00	0.000000	B	0.00	0.000000	B	0.00	0.000000	B	0.00	0.000000	-1.000000
160	160	T	2	-	0	0	E	47.35	0.319803	B	20.70	0.139808	E	39.77	0.268607	B	2.71	0.018303	-1.000000
161	161	V	2	-	0	0	E	88.50	0.545488	B	19.64	0.121055	E	63.57	0.391827	E	8.55	0.052700	-1.000000
162	162	I	2	-	0	0	E	43.22	0.227534	E	43.22	0.227534	E	24.25	0.127665	E	24.25	0.127665	-1.000000
163	163	T	2	-	0	0	B	3.35	0.022626	B	3.35	0.022626	B	0.00	0.000000	B	0.00	0.000000	-1.000000
164	164	G	2	-	0	0	E	21.00	0.250268	B	4.04	0.048147	E	14.30	0.170421	B	0.28	0.003337	-1.000000
165	165	L	2	-	0	0	B	24.28	0.122632	B	14.25	0.071973	E	10.63	0.053690	B	5.81	0.029345	-1.000000
166	166	F	2	-	0	0	E	67.44	0.302029	E	67.44	0.302029	E	59.67	0.267231	E	59.67	0.267231	-1.000000
167	167	G	2	-	0	0	E	21.28	0.253605	E	21.28	0.253605	E	14.99	0.178644	E	14.99	0.178644	-1.000000
168	168	A	2	-	0	0	B	10.90	0.093643	B	10.24	0.087973	E	5.96	0.051203	E	5.96	0.051203	-1.000000
169	169	I	2	-	0	0	E	54.30	0.285865	E	54.30	0.285865	E	47.25	0.248750	E	47.25	0.248750	-1.000000
170	170	P	2	-	0	0	E	56.17	0.387914	E	56.17	0.387914	E	49.36	0.340884	E	49.36	0.340884	-1.000000
171	171	G	2	-	0	0	E	86.01	1.000000	E	86.01	1.000000	E	95.18	1.000000	E	95.18	1.000000	-1.000000
172	172	I	2	-	0	0	E	106.87	0.562622	E	106.87	0.562622	E	119.85	0.630956	E	119.85	0.630956	-1.000000
173	173	G	2	-	0	0	B	0.41	0.004886	B	0.41	0.004886	B	0.00	0.000000	B	0.00	0.000000	-1.000000
174	174	H	2	-	0	0	E	139.45	0.702484	E	139.45	0.702484	E	139.33	0.701879	E	137.53	0.692811	-1.000000
175	175	S	2	-	0	0	E	77.44	0.616168	E	76.10	0.605506	E	80.71	0.642187	E	76.95	0.612269	-1.000000
176	176	I	2	-	0	0	E	48.46	0.255120	E	48.46	0.255120	E	42.95	0.226112	E	42.95	0.226112	-1.000000
177	177	Q	2	-	0	0	B	36.71	0.194058	B	36.71	0.194058	E	28.33	0.149759	E	23.59	0.124703	-1.000000
178	178	T	2	-	0	0	E	59.43	0.401391	E	34.36	0.232068	E	55.92	0.377685	E	25.55	0.172565	-1.000000
179	179	W	2	-	0	0	E	182.30	0.686836	E	71.34	0.268782	E	196.88	0.741768	E	65.82	0.247984	-1.000000
180	180	L	2	-	0	0	E	41.57	0.209960	B	33.60	0.169706	E	21.73	0.109753	E	21.14	0.106773	-1.000000
181	181	L	2	-	0	0	B	9.04	0.045659	B	9.04	0.045659	B	1.38	0.006970	B	1.27	0.006414	-1.000000
182	182	G	2	-	0	0	E	41.16	0.490526	B	2.02	0.024073	E	41.63	0.496127	B	0.00	0.000000	-1.000000
183	183	G	2	-	0	0	B	16.43	0.195805	B	3.99	0.047551	E	10.36	0.123466	B	0.00	0.000000	-1.000000
184	184	P	2	-	0	0	E	143.16	0.988674	E	65.95	0.455456	E	150.98	1.000000	E	29.80	0.205801	-1.000000
185	185	A	2	-	0	0	E	55.47	0.476546	B	9.13	0.078436	E	50.31	0.432216	B	0.71	0.006100	-1.000000
186	186	V	2	-	0	0	B	11.17	0.068849	B	9.43	0.058124	B	0.98	0.006040	B	0.05	0.000308	-1.000000
187	187	D	2	-	0	0	E	82.35	0.530025	E	73.71	0.474416	E	78.29	0.503894	E	44.20	0.284482	-1.000000
188	188	N	2	-	0	0	E	38.60	0.228578	E	36.82	0.218038	E	36.81	0.217978	E	28.48	0.168650	-1.000000
189	189	A	2	-	0	0	E	42.45	0.364691	E	28.20	0.242268	E	37.85	0.325172	B	3.57	0.030670	-1.000000
190	190	T	2	-	0	0	B	0.00	0.000000	B	0.00	0.000000	B	0.00	0.000000	B	0.00	0.000000	-1.000000
191	191	L	2	-	0	0	B	0.00	0.000000	B	0.00	0.000000	B	0.00	0.000000	B	0.00	0.000000	-1.000000
192	192	N	2	-	0	0	E	71.21	0.421685	B	4.44	0.026292	E	73.92	0.437733	B	0.29	0.001717	-1.000000
193	193	R	2	-	0	0	E	82.17	0.329656	B	2.93	0.011755	E	75.02	0.300971	B	0.00	0.000000	-1.000000
194	194	F	2	-	0	0	B	8.39	0.037574	B	8.39	0.037574	B	1.47	0.006583	B	1.47	0.006583	-1.000000
195	195	F	2	-	0	0	B	41.68	0.186663	B	8.38	0.037530	E	30.81	0.137982	B	0.85	0.003807	-1.000000
196	196	S	2	-	0	0	E	67.49	0.536999	B	0.00	0.000000	E	67.68	0.538511	B	0.00	0.000000	-1.000000
197	197	L	2	-	0	0	E	74.03	0.373908	E	40.64	0.205263	E	59.76	0.301833	E	31.44	0.158796	-1.000000
198	198	H	2	-	0	0	B	29.76	0.149917	B	29.76	0.149917	B	8.07	0.040653	B	8.07	0.040653	-1.000000
199	199	Y	2	-	0	0	E	92.45	0.387956	B	19.71	0.082711	E	80.53	0.337935	B	7.34	0.030802	-1.000000
200	200	L	2	-	0	0	E	92.34	0.466387	B	31.02	0.156675	E	97.13	0.490580	E	27.52	0.138997	-1.000000
201	201	L	H	-	0	0	B	32.96	0.166473	B	32.96	0.166473	E	28.34	0.143139	E	28.34	0.143139	240.274000
202	202	P	H	-	0	0	B	20.10	0.138812	B	20.10	0.138812	B	4.13	0.028522	B	4.13	0.028522	240.274000
203	203	F	H	-	0	1	E	96.25	0.431054	B	36.79	0.164763	E	94.19	0.421828	E	24.59	0.110126	240.274000
204	204	V	H	-	0	0	E	60.51	0.372966	E	60.51	0.372966	E	56.58	0.348743	E	56.45	0.347941	240.274000
205	205	I	H	-	1	0	B	3.04	0.016004	B	3.04	0.016004	B	0.00	0.000000	B	0.00	0.000000	240.274000
206	206	A	H	-	0	0	E	37.61	0.323110	E	37.61	0.323110	E	33.59	0.288574	E	33.59	0.288574	240.274000
207	207	A	H	-	0	0	E	57.63	0.495103	E	57.63	0.495103	E	59.94	0.514948	E	59.94	0.514948	240.274000
208	208	L	H	-	2	0	B	33.22	0.167786	B	33.22	0.167786	E	26.71	0.134906	E	26.71	0.134906	240.274000
209	209	V	H	-	0	0	B	32.35	0.199396	B	32.35	0.199396	E	12.67	0.078094	E	12.67	0.078094	240.274000
210	210	A	H	-	0	0	E	58.78	0.504983	E	58.78	0.504983	E	62.06	0.533162	E	62.06	0.533162	240.274000
211	211	I	H	-	0	0	E	78.66	0.414109	E	52.49	0.276336	E	75.39	0.396894	E	46.70	0.245854	240.274000
212	212	H	H	-	2	0	B	31.65	0.159438	B	31.65	0.159438	E	11.41	0.057478	E	11.41	0.057478	240.274000
213	213	I	H	-	0	0	E	70.70	0.372203	E	70.70	0.372203	E	61.54	0.323980	E	61.54	0.323980	240.274000
214	214	W	H	-	0	0	E	180.60	0.680431	E	78.95	0.297453	E	200.03	0.753636	E	72.42	0.272851	240.274000
215	215	A	H	-	1	0	B	14.69	0.126203	B	1.35	0.011598	B	5.80	0.049828	B	0.00	0.000000	240.274000
216	216	F	H	-	1	0	E	58.19	0.260603	E	58.19	0.260603	E	41.31	0.185006	E	41.31	0.185006	240.274000
217	217	H	1	-	0	0	E	51.34	0.258627	E	51.34	0.258627	E	29.45	0.148355	E	29.45	0.148355	-1.000000
218	218	S	1	-	0	0	E	77.97	0.620385	E	44.99	0.357973	E	72.49	0.576782	E	28.74	0.228676	-1.000000
219	219	T	1	-	0	0	B	29.52	0.199379	B	11.44	0.077266	E	18.83	0.127178	B	2.61	0.017628	-1.000000
220	220	G	1	-	0	0	B	3.46	0.041235	B	3.46	0.041235	B	0.00	0.000000	B	0.00	0.000000	-1.000000
221	221	N	1	-	0	0	E	36.58	0.216616	E	36.58	0.216616	E	14.80	0.087641	E	14.80	0.087641	-1.000000
222	222	N	1	-	0	0	B	6.73	0.039853	B	6.73	0.039853	B	2.52	0.014923	B	2.52	0.014923	-1.000000
223	223	N	1	-	0	0	B	2.20	0.013028	B	2.20	0.013028	B	0.00	0.000000	B	0.00	0.000000	-1.000000
224	224	P	1	-	0	0	B	2.41	0.016644	B	2.41	0.016644	B	0.00	0.000000	B	0.00	0.000000	-1.000000
225	225	T	1	-	0	0	B	2.62	0.017696	B	2.62	0.017696	B	0.38	0.002567	B	0.38	0.002567	-1.000000
226	226	G	1	-	0	0	B	7.00	0.083423	B	7.00	0.083423	E	4.28	0.051007	E	4.28	0.051007	-1.000000
227	227	V	1	-	0	0	B	30.21	0.186206	B	30.21	0.186206	E	25.79	0.158962	E	25.79	0.158962	-1.000000
228	228	E	1	-	0	0	E	56.59	0.302362	E	56.59	0.302362	E	42.34	0.226224	E	42.34	0.226224	-1.000000
229	229	V	1	-	0	0	B	9.62	0.059295	B	9.62	0.059295	B	1.29	0.007951	B	1.29	0.007951	-1.000000
230	230	R	1	-	0	0	E	63.31	0.253992	E	63.31	0.253992	E	56.18	0.225387	E	56.18	0.225387	-1.000000
231	231	R	1	-	0	0	E	90.50	0.363075	E	90.50	0.363075	E	83.09	0.333347	E	83.09	0.333347	-1.000000
232	232	T	1	-	0	0	E	121.46	0.820343	E	121.46	0.820343	E	140.65	0.949953	E	140.65	0.949953	-1.000000
233	233	S	1	-	0	0	E	39.02	0.310471	E	39.02	0.310471	E	41.56	0.330681	E	41.56	0.330681	-1.000000
234	234	K	1	-	0	0	E	104.63	0.504265	E	104.63	0.504265	E	106.71	0.514290	E	106.71	0.514290	-1.000000
235	235	A	1	-	0	0	E	69.23	0.594759	E	69.23	0.594759	E	73.37	0.630326	E	73.37	0.630326	-1.000000
236	236	E	1	-	0	0	E	41.08	0.219491	E	41.08	0.219491	E	41.50	0.221735	E	41.50	0.221735	-1.000000
237	237	A	1	-	0	0	B	0.65	0.005584	B	0.65	0.005584	B	0.00	0.000000	B	0.00	0.000000	-1.000000
238	238	Q	1	-	0	0	E	109.31	0.577840	E	109.31	0.577840	E	98.11	0.518634	E	98.11	0.518634	-1.000000
239	239	K	1	-	0	0	E	91.39	0.440455	E	91.39	0.440455	E	99.28	0.478481	E	99.28	0.478481	-1.000000
240	240	D	1	-	0	0	B	0.44	0.002832	B	0.44	0.002832	B	0.00	0.000000	B	0.00	0.000000	-1.000000
241	241	T	1	-	0	0	B	6.21	0.041942	B	6.21	0.041942	B	0.58	0.003917	B	0.58	0.003917	-1.000000
242	242	V	1	-	0	0	B	27.02	0.166543	B	9.18	0.056583	E	14.37	0.088572	B	3.59	0.022128	-1.000000
243	243	P	1	-	0	0	E	41.54	0.286878	E	41.54	0.286878	E	38.74	0.267541	E	38.74	0.267541	-1.000000
244	244	F	1	-	0	0	E	47.22	0.211474	E	47.22	0.211474	E	31.35	0.140400	E	31.35	0.140400	-1.000000
245	245	W	1	-	0	0	E	117.99	0.444541	E	117.99	0.444541	E	129.60	0.488283	E	129.60	0.488283	-1.000000
246	246	P	1	-	0	0	E	44.26	0.305663	E	29.03	0.200483	E	42.75	0.295235	E	27.49	0.189848	-1.000000
247	247	Y	1	-	0	0	E	128.07	0.537432	B	45.68	0.191691	E	137.21	0.575787	E	44.26	0.185732	-1.000000
248	248	F	1	-	0	0	B	14.56	0.065207	B	6.59	0.029513	B	4.90	0.021945	B	0.01	0.000045	-1.000000
249	249	I	H	-	0	0	B	37.85	0.199263	B	37.85	0.199263	E	33.14	0.174467	E	33.14	0.174467	126.282000
250	250	I	H	-	0	1	E	100.92	0.531298	B	24.36	0.128244	E	106.72	0.561832	E	14.73	0.077547	126.282000
251	251	K	H	-	0	1	E	52.03	0.250759	B	24.13	0.116295	E	43.29	0.208637	E	14.77	0.071184	126.282000
252	252	D	H	-	1	0	B	15.14	0.097445	B	15.14	0.097445	B	3.19	0.020532	B	3.19	0.020532	126.282000
253	253	V	H	-	0	1	E	84.97	0.523730	E	62.06	0.382520	E	84.03	0.517936	E	53.68	0.330868	126.282000
254	254	F	H	-	0	2	E	112.14	0.502217	B	26.91	0.120516	E	119.76	0.536343	E	21.23	0.095078	126.282000
255	255	A	H	-	1	0	B	5.94	0.051031	B	5.94	0.051031	B	2.07	0.017784	B	2.07	0.017784	126.282000
256	256	L	H	-	1	0	B	24.46	0.123542	B	24.46	0.123542	E	17.63	0.089045	E	17.63	0.089045	126.282000
257	257	A	H	-	0	2	E	57.99	0.498196	B	4.91	0.042182	E	56.08	0.481787	B	1.20	0.010309	126.282000
258	258	V	H	-	0	0	E	69.58	0.428871	E	60.74	0.374384	E	65.73	0.405141	E	59.91	0.369268	126.282000
259	259	V	H	-	0	0	B	22.52	0.138807	B	22.52	0.138807	E	11.96	0.073718	E	11.96	0.073718	126.282000
260	260	L	H	-	0	1	B	27.85	0.140664	B	16.09	0.081267	E	24.91	0.125814	E	12.37	0.062478	126.282000
261	261	L	H	-	0	0	E	123.86	0.625587	B	37.46	0.189201	E	135.34	0.683570	E	32.50	0.164150	126.282000
262	262	V	H	-	0	0	E	87.94	0.542036	E	87.94	0.542036	E	91.02	0.561021	E	91.02	0.561021	126.282000
263	263	F	H	-	1	0	B	10.91	0.048860	B	10.91	0.048860	B	2.89	0.012943	B	2.89	0.012943	126.282000
264	264	F	H	-	0	0	E	98.31	0.440279	E	45.61	0.204264	E	90.12	0.403601	E	23.41	0.104841	126.282000
265	265	A	2	-	0	0	E	41.94	0.360309	E	31.56	0.271134	E	36.28	0.311684	E	28.74	0.246907	-1.000000
266	266	I	2	-	0	0	E	38.44	0.202369	E	38.44	0.202369	E	26.17	0.137773	E	26.12	0.137510	-1.000000
267	267	V	2	-	0	0	B	1.35	0.008321	B	0.28	0.001726	B	0.00	0.000000	B	0.00	0.000000	-1.000000
268	268	G	2	-	0	0	E	43.17	0.514480	B	0.67	0.007985	E	40.52	0.482898	B	0.00	0.000000	-1.000000
269	269	F	2	-	0	0	E	177.23	0.793721	E	57.14	0.255900	E	204.55	0.916073	E	40.07	0.179453	-1.000000
270	270	M	2	-	0	0	E	80.70	0.383282	E	57.83	0.274662	E	82.10	0.389931	E	36.22	0.172026	-1.000000
271	271	P	2	-	0	0	B	27.29	0.188467	B	10.21	0.070511	E	18.12	0.125138	B	3.19	0.022030	-1.000000
272	272	N	2	-	0	0	E	71.57	0.423817	E	34.70	0.205484	E	57.61	0.341150	E	9.59	0.056789	-1.000000
273	273	Y	2	-	0	0	E	155.53	0.652665	B	45.27	0.189971	E	169.98	0.713303	E	28.98	0.121611	-1.000000
274	274	L	2	-	0	0	E	66.58	0.336280	E	66.58	0.336280	E	36.41	0.183898	E	36.41	0.183898	-1.000000
275	275	G	2	-	0	0	E	47.49	0.565964	E	47.49	0.565964	E	31.12	0.370874	E	28.95	0.345013	-1.000000
276	276	H	2	-	0	0	B	38.83	0.195607	B	38.83	0.195607	E	16.21	0.081658	E	16.21	0.081658	-1.000000
277	277	P	2	-	0	0	E	100.04	0.690884	E	29.71	0.205180	E	100.88	0.696685	E	12.70	0.087707	-1.000000
278	278	D	2	-	0	0	B	25.31	0.162901	B	20.83	0.134067	E	21.14	0.136062	E	14.11	0.090815	-1.000000
279	279	N	2	-	0	0	B	18.24	0.108012	B	18.24	0.108012	B	5.69	0.033695	B	5.69	0.033695	-1.000000
280	280	Y	2	-	0	0	E	101.90	0.427612	B	27.04	0.113470	E	79.48	0.333529	B	9.01	0.037809	-1.000000
281	281	I	2	-	0	0	E	89.70	0.472230	E	56.45	0.297183	E	91.02	0.479179	E	41.34	0.217636	-1.000000
282	282	E	2	-	0	0	E	113.61	0.607021	E	63.98	0.341847	E	121.42	0.648750	E	49.76	0.265869	-1.000000
283	283	A	2	-	0	0	B	20.20	0.173540	B	20.20	0.173540	E	15.54	0.133505	E	15.54	0.133505	-1.000000
284	284	N	2	-	0	0	E	53.25	0.315331	E	53.25	0.315331	E	53.73	0.318174	E	53.73	0.318174	-1.000000
285	285	P	2	-	0	0	E	80.87	0.558494	E	33.39	0.230594	E	79.37	0.548135	E	22.67	0.156561	-1.000000
286	286	L	2	-	0	0	E	161.91	0.817769	E	47.35	0.239153	E	188.99	0.954543	E	39.93	0.201677	-1.000000
287	287	R	2	-	0	0	E	148.11	0.594199	E	137.49	0.551593	E	156.98	0.629784	E	120.10	0.481826	-1.000000
288	288	T	2	-	0	0	E	65.84	0.444685	B	4.66	0.031474	E	66.13	0.446643	B	0.18	0.001216	-1.000000
289	289	P	2	-	0	0	B	12.32	0.085083	B	9.25	0.063881	B	5.27	0.036395	B	3.52	0.024309	-1.000000
290	290	A	2	-	0	0	E	93.47	0.803007	E	31.69	0.272251	E	97.39	0.836684	E	11.73	0.100773	-1.000000
291	291	H	2	-	0	0	E	140.14	0.705959	E	76.15	0.383608	E	147.70	0.744043	E	55.70	0.280590	-1.000000
292	292	I	2	-	0	0	E	58.91	0.310134	B	22.10	0.116346	E	38.74	0.203948	B	5.58	0.029376	-1.000000
293	293	V	2	-	0	0	E	42.62	0.262697	E	42.62	0.262697	E	26.12	0.160996	E	26.12	0.160996	-1.000000
294	294	P	2	-	0	0	E	34.82	0.240470	E	34.82	0.240470	E	14.71	0.101588	E	14.71	0.101588	-1.000000
295	295	E	2	-	0	0	B	31.60	0.168839	B	31.60	0.168839	B	1.10	0.005877	B	1.10	0.005877	-1.000000
296	296	W	2	-	0	0	E	59.20	0.223043	E	59.20	0.223043	E	42.22	0.159069	E	42.22	0.159069	-1.000000
297	297	Y	2	-	0	0	B	13.72	0.057574	B	13.72	0.057574	B	5.03	0.021108	B	5.03	0.021108	-1.000000
298	298	F	2	-	0	0	B	25.08	0.112320	B	25.08	0.112320	E	15.37	0.068834	E	15.37	0.068834	-1.000000
299	299	L	2	-	0	0	B	12.63	0.063791	B	12.63	0.063791	B	8.74	0.044144	B	8.74	0.044144	-1.000000
300	300	P	2	-	0	0	B	2.74	0.018923	B	2.74	0.018923	B	0.00	0.000000	B	0.00	0.000000	-1.000000
301	301	F	2	-	0	0	B	11.46	0.051323	B	11.46	0.051323	B	1.59	0.007121	B	1.59	0.007121	-1.000000
302	302	Y	2	-	0	0	E	57.89	0.242929	B	24.82	0.104154	E	32.16	0.134956	B	8.32	0.034914	-1.000000
303	303	A	2	-	0	0	B	0.45	0.003866	B	0.45	0.003866	B	0.00	0.000000	B	0.00	0.000000	-1.000000
304	304	I	2	-	0	0	B	1.92	0.010108	B	1.92	0.010108	B	0.00	0.000000	B	0.00	0.000000	-1.000000
305	305	L	2	-	0	0	E	45.15	0.228042	B	5.88	0.029698	E	30.19	0.152482	B	0.77	0.003889	-1.000000
306	306	R	2	-	0	0	E	56.21	0.225508	B	23.69	0.095041	E	34.26	0.137447	B	4.11	0.016489	-1.000000
307	307	A	2	-	0	0	B	7.16	0.061512	B	7.16	0.061512	B	0.03	0.000258	B	0.03	0.000258	-1.000000
308	308	F	2	-	0	0	B	25.28	0.113216	B	18.39	0.082359	E	13.24	0.059295	B	8.60	0.038515	-1.000000
309	309	T	2	-	0	0	E	70.64	0.477104	E	34.60	0.233689	E	55.57	0.375321	E	10.94	0.073889	-1.000000
310	310	A	2	-	0	0	E	70.70	0.607388	E	33.17	0.284966	E	73.71	0.633247	E	15.45	0.132732	-1.000000
311	311	D	2	-	0	0	E	112.21	0.722211	E	98.55	0.634292	E	125.82	0.809809	E	88.35	0.568643	-1.000000
312	312	V	2	-	0	0	B	21.53	0.132705	B	21.53	0.132705	E	12.69	0.078217	E	12.69	0.078217	-1.000000
313	313	W	2	-	0	0	E	198.39	0.747457	E	198.39	0.747457	E	210.06	0.791425	E	210.06	0.791425	-1.000000
314	314	V	2	-	0	0	E	79.96	0.492850	E	79.96	0.492850	E	84.46	0.520587	E	84.46	0.520587	-1.000000
315	315	V	2	-	0	0	B	2.85	0.017567	B	2.85	0.017567	B	0.34	0.002096	B	0.34	0.002096	-1.000000
316	316	Q	2	-	0	0	E	87.45	0.462283	E	87.45	0.462283	E	84.01	0.444098	E	84.01	0.444098	-1.000000
317	317	I	2	-	0	0	E	97.72	0.514451	E	97.72	0.514451	E	98.61	0.519137	E	98.61	0.519137	-1.000000
318	318	A	2	-	0	0	B	20.29	0.174313	B	20.29	0.174313	E	15.06	0.129381	E	15.06	0.129381	-1.000000
319	319	N	2	-	0	0	E	60.29	0.357020	E	60.29	0.357020	E	62.15	0.368035	E	62.15	0.368035	-1.000000
320	320	F	2	-	0	0	E	167.93	0.752071	E	167.93	0.752071	E	186.49	0.835192	E	186.49	0.835192	-1.000000
321	321	I	2	-	0	0	E	118.91	0.626007	E	118.91	0.626007	E	129.33	0.680863	E	129.33	0.680863	-1.000000
322	322	S	2	-	0	0	B	22.13	0.176082	B	22.13	0.176082	E	16.39	0.130411	E	16.39	0.130411	-1.000000
323	323	F	2	-	0	0	E	187.61	0.840208	E	187.61	0.840208	E	217.42	0.973711	E	217.42	0.973711	-1.000000
324	324	G	2	-	0	0	E	41.20	0.491002	E	41.20	0.491002	E	41.67	0.496604	E	41.67	0.496604	-1.000000
325	325	I	2	-	0	0	E	110.74	0.582996	E	110.74	0.582996	E	115.97	0.610529	E	115.97	0.610529	-1.000000
326	326	I	2	-	0	0	E	44.33	0.233377	E	44.33	0.233377	E	44.36	0.233535	E	44.36	0.233535	-1.000000
327	327	D	2	-	0	0	E	63.29	0.407350	E	40.94	0.263500	E	63.65	0.409667	E	31.36	0.201841	-1.000000
328	328	A	2	-	0	0	B	21.22	0.182302	B	7.50	0.064433	E	12.92	0.110997	B	0.04	0.000344	-1.000000
329	329	K	2	-	0	0	E	127.31	0.613572	B	33.97	0.163719	E	126.94	0.611789	E	27.02	0.130223	-1.000000
330	330	F	2	-	0	0	B	28.83	0.129115	B	28.83	0.129115	E	21.75	0.097407	E	21.75	0.097407	-1.000000
331	331	F	2	-	0	0	B	34.38	0.153970	B	34.38	0.153970	E	28.96	0.129697	E	28.96	0.129697	-1.000000
332	332	G	2	-	0	0	B	1.85	0.022047	B	1.85	0.022047	B	0.01	0.000119	B	0.00	0.000000	-1.000000
333	333	V	2	-	0	0	B	13.18	0.081238	B	8.64	0.053254	B	3.77	0.023237	B	1.78	0.010971	-1.000000
334	334	L	2	-	0	0	E	81.22	0.410223	E	81.22	0.410223	E	76.42	0.385979	E	76.42	0.385979	-1.000000
335	335	A	H	-	0	0	B	9.76	0.083849	B	9.76	0.083849	B	4.95	0.042526	B	4.95	0.042526	337.035000
336	336	M	H	-	0	0	B	23.45	0.111375	B	23.45	0.111375	E	18.26	0.086725	E	18.26	0.086725	337.035000
337	337	F	H	-	0	0	E	80.34	0.359801	E	80.34	0.359801	E	58.56	0.262260	E	58.56	0.262260	337.035000
338	338	G	H	-	0	0	B	15.82	0.188535	B	15.82	0.188535	E	10.65	0.126922	E	10.65	0.126922	337.035000
339	339	A	H	-	1	0	B	0.00	0.000000	B	0.00	0.000000	B	0.00	0.000000	B	0.00	0.000000	337.035000
340	340	I	H	-	0	0	B	9.94	0.052330	B	9.94	0.052330	B	1.56	0.008213	B	1.56	0.008213	337.035000
341	341	L	H	-	0	0	E	100.84	0.509319	E	100.84	0.509319	E	109.81	0.554624	E	109.81	0.554624	337.035000
342	342	V	H	-	1	0	B	10.74	0.066198	B	10.74	0.066198	B	5.97	0.036797	B	5.97	0.036797	337.035000
343	343	M	H	-	0	0	B	5.94	0.028212	B	5.94	0.028212	B	0.00	0.000000	B	0.00	0.000000	337.035000
344	344	A	H	-	1	0	B	19.26	0.165464	B	19.26	0.165464	E	10.59	0.090979	E	10.59	0.090979	337.035000
345	345	L	H	-	0	0	E	71.20	0.359614	E	71.20	0.359614	E	68.59	0.346432	E	68.59	0.346432	337.035000
346	346	V	H	-	2	0	B	0.26	0.001603	B	0.26	0.001603	B	0.00	0.000000	B	0.00	0.000000	337.035000
347	347	P	H	-	3	0	B	19.15	0.132251	B	19.15	0.132251	E	11.64	0.080387	E	11.64	0.080387	337.035000
348	348	W	H	-	0	0	E	143.06	0.538995	E	131.75	0.496383	E	140.96	0.531083	E	123.08	0.463718	337.035000
349	349	L	H	-	3	0	B	32.92	0.166271	B	32.92	0.166271	E	28.76	0.145260	E	28.76	0.145260	337.035000
350	350	D	H	-	0	0	B	11.23	0.072279	B	11.23	0.072279	B	7.13	0.045890	B	7.13	0.045890	337.035000
351	351	T	1	-	0	0	E	79.12	0.534378	E	79.12	0.534378	E	79.91	0.539714	E	79.91	0.539714	-1.000000
352	352	S	1	-	0	0	B	10.74	0.085455	B	10.74	0.085455	B	3.63	0.028883	B	3.63	0.028883	-1.000000
353	353	P	1	-	0	0	E	126.62	0.874448	E	126.62	0.874448	E	133.03	0.918715	E	133.03	0.918715	-1.000000
354	354	V	1	-	0	0	B	28.52	0.175789	B	28.52	0.175789	E	16.07	0.099051	E	16.07	0.099051	-1.000000
355	355	R	1	-	0	0	E	53.08	0.212950	E	53.08	0.212950	E	43.75	0.175520	E	43.75	0.175520	-1.000000
356	356	S	1	-	0	0	B	1.01	0.008036	B	1.01	0.008036	B	0.00	0.000000	B	0.00	0.000000	-1.000000
357	357	G	1	-	0	0	B	0.94	0.011202	B	0.94	0.011202	B	0.00	0.000000	B	0.00	0.000000	-1.000000
358	358	R	1	-	0	0	E	80.24	0.321913	E	80.24	0.321913	E	75.10	0.301292	E	75.10	0.301292	-1.000000
359	359	Y	1	-	0	0	B	20.76	0.087117	B	20.76	0.087117	E	15.88	0.066639	E	15.88	0.066639	-1.000000
360	360	R	1	-	0	0	B	1.98	0.007944	B	1.98	0.007944	B	0.00	0.000000	B	0.00	0.000000	-1.000000
361	361	P	1	-	0	0	E	62.42	0.431077	E	62.42	0.431077	E	58.62	0.404834	E	58.62	0.404834	-1.000000
362	362	M	H	-	1	0	E	78.33	0.372026	E	78.33	0.372026	E	75.79	0.359962	E	75.79	0.359962	336.859000
363	363	F	H	-	1	0	B	2.20	0.009853	B	2.20	0.009853	B	0.00	0.000000	B	0.00	0.000000	336.859000
364	364	K	H	-	0	0	E	68.59	0.330570	E	68.59	0.330570	E	67.92	0.327341	E	67.92	0.327341	336.859000
365	365	I	H	-	0	0	E	104.66	0.550987	E	104.66	0.550987	E	112.60	0.592788	E	112.60	0.592788	336.859000
366	366	Y	H	-	2	0	E	61.38	0.257574	E	61.38	0.257574	E	64.04	0.268737	E	64.04	0.268737	336.859000
367	367	F	H	-	1	0	B	7.51	0.033633	B	7.51	0.033633	B	2.94	0.013167	B	2.94	0.013167	336.859000
368	368	W	H	-	0	0	E	155.28	0.585035	E	155.28	0.585035	E	162.49	0.612200	E	162.49	0.612200	336.859000
369	369	L	H	-	0	0	E	84.47	0.426638	E	84.47	0.426638	E	85.15	0.430072	E	85.15	0.430072	336.859000
370	370	L	H	-	1	0	B	0.00	0.000000	B	0.00	0.000000	B	0.00	0.000000	B	0.00	0.000000	336.859000
371	371	A	H	-	0	0	B	21.46	0.184364	B	21.46	0.184364	E	13.10	0.112543	E	13.10	0.112543	336.859000
372	372	A	H	-	0	0	E	45.14	0.387801	E	45.14	0.387801	E	41.41	0.355756	E	41.41	0.355756	336.859000
373	373	D	H	-	3	0	B	7.05	0.045376	B	7.05	0.045376	B	2.93	0.018858	B	2.93	0.018858	336.859000
374	374	F	H	-	0	0	B	22.47	0.100631	B	22.47	0.100631	B	9.23	0.041336	B	9.23	0.041336	336.859000
375	375	V	H	-	0	0	E	97.44	0.600592	E	97.44	0.600592	E	104.11	0.641704	E	104.11	0.641704	336.859000
376	376	I	H	-	0	0	E	70.13	0.369202	E	70.13	0.369202	E	69.06	0.363569	E	69.06	0.363569	336.859000
377	377	L	H	-	1	0	B	1.37	0.006920	B	1.37	0.006920	B	0.00	0.000000	B	0.00	0.000000	336.859000
378	378	T	2	-	0	0	E	30.45	0.205660	E	30.45	0.205660	E	22.52	0.152100	E	22.52	0.152100	-1.000000
379	379	W	2	-	0	0	E	118.92	0.448045	E	59.06	0.222515	E	121.15	0.456446	E	36.01	0.135672	-1.000000
380	380	V	2	-	0	0	B	1.22	0.007520	B	1.22	0.007520	B	0.00	0.000000	B	0.00	0.000000	-1.000000
381	381	G	2	-	0	0	B	1.64	0.019545	B	1.64	0.019545	B	0.00	0.000000	B	0.00	0.000000	-1.000000
382	382	A	2	-	0	0	E	53.11	0.456271	E	45.42	0.390206	E	49.71	0.427062	E	36.54	0.313918	-1.000000
383	383	Q	2	-	0	0	E	47.82	0.252788	B	21.21	0.112121	E	43.80	0.231538	E	12.45	0.065814	-1.000000
384	384	Q	2	-	0	0	E	124.17	0.656394	E	118.23	0.624993	E	126.74	0.669979	E	98.66	0.521541	-1.000000
385	385	T	2	-	0	0	E	78.71	0.531609	E	38.62	0.260840	E	67.66	0.456977	B	3.10	0.020937	-1.000000
386	386	T	2	-	0	0	E	75.50	0.509928	E	75.50	0.509928	E	80.83	0.545927	E	53.12	0.358773	-1.000000
387	387	F	2	-	0	0	E	150.16	0.672489	E	150.16	0.672489	E	169.94	0.761073	E	169.94	0.761073	-1.000000
388	388	P	2	-	0	0	E	54.66	0.377486	E	54.66	0.377486	E	55.28	0.381768	E	55.28	0.381768	-1.000000
389	389	Y	2	-	0	0	E	57.40	0.240873	E	56.02	0.235082	E	53.44	0.224255	E	41.29	0.173269	-1.000000
390	390	D	2	-	0	0	E	54.23	0.349038	E	54.23	0.349038	E	34.25	0.220442	E	32.46	0.208921	-1.000000
391	391	W	2	-	0	0	E	143.67	0.541293	E	143.67	0.541293	E	133.12	0.501545	E	133.12	0.501545	-1.000000
392	392	I	2	-	0	0	E	50.27	0.264649	E	50.27	0.264649	E	45.18	0.237852	E	45.18	0.237852	-1.000000
393	393	S	2	-	0	0	B	7.72	0.061426	B	7.72	0.061426	B	0.01	0.000080	B	0.01	0.000080	-1.000000
394	394	L	2	-	0	0	E	39.77	0.200869	E	39.77	0.200869	E	22.20	0.112127	E	22.20	0.112127	-1.000000
395	395	I	H	-	0	0	E	109.78	0.577942	E	109.78	0.577942	E	115.61	0.608634	E	115.61	0.608634	338.697000
396	396	A	H	-	2	0	B	5.31	0.045619	B	5.31	0.045619	B	0.62	0.005326	B	0.62	0.005326	338.697000
397	397	S	H	-	0	0	B	1.34	0.010662	B	1.34	0.010662	B	0.00	0.000000	B	0.00	0.000000	338.697000
398	398	A	H	-	0	0	E	59.76	0.513402	E	59.76	0.513402	E	59.86	0.514261	E	59.86	0.514261	338.697000
399	399	Y	H	-	1	0	B	41.33	0.173437	B	41.33	0.173437	E	31.11	0.130550	E	31.11	0.130550	338.697000
400	400	W	H	-	2	0	B	3.18	0.011981	B	3.18	0.011981	B	0.00	0.000000	B	0.00	0.000000	338.697000
401	401	F	H	-	0	0	B	42.74	0.191410	B	42.74	0.191410	E	32.92	0.147432	E	32.92	0.147432	338.697000
402	402	A	H	-	0	0	E	31.00	0.266323	E	31.00	0.266323	E	27.84	0.239175	E	27.84	0.239175	338.697000
403	403	Y	H	-	2	0	B	1.29	0.005413	B	1.29	0.005413	B	0.00	0.000000	B	0.00	0.000000	338.697000
404	404	F	H	-	3	0	B	0.00	0.000000	B	0.00	0.000000	B	0.00	0.000000	B	0.00	0.000000	338.697000
405	405	L	H	-	0	0	E	87.39	0.441386	E	87.39	0.441386	E	89.26	0.450831	E	89.26	0.450831	338.697000
406	406	V	H	-	0	0	E	77.93	0.480338	E	77.93	0.480338	E	84.50	0.520833	E	84.50	0.520833	338.697000
407	407	I	H	-	1	0	B	27.42	0.144354	B	27.42	0.144354	E	19.86	0.104554	E	19.86	0.104554	338.697000
408	408	L	H	-	1	0	B	0.40	0.002020	B	0.40	0.002020	B	0.00	0.000000	B	0.00	0.000000	338.697000
409	409	P	H	-	1	0	E	40.61	0.280456	E	40.61	0.280456	E	35.74	0.246823	E	35.74	0.246823	338.697000
410	410	I	H	-	0	0	E	90.89	0.478494	E	90.89	0.478494	E	90.63	0.477126	E	90.63	0.477126	338.697000
411	411	L	H	-	2	0	B	3.25	0.016415	B	3.25	0.016415	B	0.14	0.000707	B	0.14	0.000707	338.697000
412	412	G	1	-	0	0	E	18.56	0.221189	E	18.56	0.221189	E	11.07	0.131927	E	11.07	0.131927	-1.000000
413	413	A	1	-	0	0	E	100.29	0.861598	E	100.29	0.861598	E	112.18	0.963746	E	112.18	0.963746	-1.000000
414	414	I	1	-	0	0	E	104.42	0.549724	E	104.42	0.549724	E	107.12	0.563938	E	107.12	0.563938	-1.000000
415	415	E	1	-	0	0	B	20.28	0.108356	B	20.28	0.108356	E	10.10	0.053965	E	10.10	0.053965	-1.000000
416	416	K	1	-	0	0	E	178.26	0.859126	E	178.26	0.859126	E	200.46	0.966119	E	200.46	0.966119	-1.000000
417	417	P	1	-	0	0	E	66.39	0.458494	E	66.39	0.458494	E	61.52	0.424862	E	61.52	0.424862	-1.000000
418	418	V	1	-	0	0	E	83.20	0.512821	E	83.20	0.512821	E	86.73	0.534578	E	86.73	0.534578	-1.000000
419	419	A	1	-	0	0	E	83.43	0.716753	E	83.43	0.716753	E	93.42	0.802577	E	93.42	0.802577	-1.000000
420	420	P	1	-	0	0	E	63.64	0.439503	E	63.64	0.439503	E	57.59	0.397721	E	57.59	0.397721	-1.000000
421	421	P	1	-	0	0	B	26.65	0.184047	B	26.65	0.184047	E	20.91	0.144406	E	20.91	0.144406	-1.000000
422	422	A	1	-	0	0	E	83.15	0.714347	E	83.15	0.714347	E	93.38	0.802234	E	93.38	0.802234	-1.000000
423	423	T	1	-	0	0	B	23.76	0.160475	B	23.76	0.160475	E	17.52	0.118330	E	17.52	0.118330	-1.000000
424	424	I	1	-	0	0	B	0.01	0.000053	B	0.01	0.000053	B	0.00	0.000000	B	0.00	0.000000	-1.000000
425	425	E	1	-	0	0	E	46.24	0.247061	E	46.24	0.247061	E	42.22	0.225582	E	42.22	0.225582	-1.000000
426	426	E	1	-	0	0	E	89.99	0.480819	E	89.99	0.480819	E	91.95	0.491291	E	91.95	0.491291	-1.000000
427	427	D	1	-	0	0	B	30.85	0.198558	B	30.85	0.198558	E	21.51	0.138444	E	21.51	0.138444	-1.000000
428	428	F	1	-	0	0	E	95.55	0.427919	B	22.87	0.102423	E	96.61	0.432666	B	8.33	0.037306	-1.000000
429	429	N	1	-	0	0	E	105.96	0.627465	E	102.71	0.608219	E	117.05	0.693137	E	105.65	0.625629	-1.000000
430	430	A	1	-	0	0	E	119.36	1.000000	E	111.41	0.957131	E	139.85	1.000000	E	126.76	1.000000	-1.000000
431	431	H	U	R	0	0	-	-1.00	-1.000000	-	-1.00	-1.000000	-	-1.00	-1.000000	-	-1.00	-1.000000	-1.000000
432	432	Y	U	R	0	0	-	-1.00	-1.000000	-	-1.00	-1.000000	-	-1.00	-1.000000	-	-1.00	-1.000000	-1.000000
433	433	S	U	R	0	0	-	-1.00	-1.000000	-	-1.00	-1.000000	-	-1.00	-1.000000	-	-1.00	-1.000000	-1.000000
434	434	P	U	R	0	0	-	-1.00	-1.000000	-	-1.00	-1.000000	-	-1.00	-1.000000	-	-1.00	-1.000000	-1.000000
435	435	A	U	R	0	0	-	-1.00	-1.000000	-	-1.00	-1.000000	-	-1.00	-1.000000	-	-1.00	-1.000000	-1.000000
436	436	T	U	R	0	0	-	-1.00	-1.000000	-	-1.00	-1.000000	-	-1.00	-1.000000	-	-1.00	-1.000000	-1.000000
437	437	G	U	R	0	0	-	-1.00	-1.000000	-	-1.00	-1.000000	-	-1.00	-1.000000	-	-1.00	-1.000000	-1.000000
438	438	G	U	R	0	0	-	-1.00	-1.000000	-	-1.00	-1.000000	-	-1.00	-1.000000	-	-1.00	-1.000000	-1.000000
439	439	T	U	R	0	0	-	-1.00	-1.000000	-	-1.00	-1.000000	-	-1.00	-1.000000	-	-1.00	-1.000000	-1.000000
440	440	K	U	R	0	0	-	-1.00	-1.000000	-	-1.00	-1.000000	-	-1.00	-1.000000	-	-1.00	-1.000000	-1.000000
441	441	T	U	R	0	0	-	-1.00	-1.000000	-	-1.00	-1.000000	-	-1.00	-1.000000	-	-1.00	-1.000000	-1.000000
442	442	V	U	R	0	0	-	-1.00	-1.000000	-	-1.00	-1.000000	-	-1.00	-1.000000	-	-1.00	-1.000000	-1.000000
443	443	V	U	R	0	0	-	-1.00	-1.000000	-	-1.00	-1.000000	-	-1.00	-1.000000	-	-1.00	-1.000000	-1.000000
444	444	A	U	R	0	0	-	-1.00	-1.000000	-	-1.00	-1.000000	-	-1.00	-1.000000	-	-1.00	-1.000000	-1.000000
445	445	E	U	R	0	0	-	-1.00	-1.000000	-	-1.00	-1.000000	-	-1.00	-1.000000	-	-1.00	-1.000000	-1.000000
