# Supplementary material for: Lipid exposure prediction enhances the inference of rotational angles of transmembrane helices
Source: BMC Bioinformatics. 2013 Oct 11;14:304. doi: 10.1186/1471-2105-14-304 (PMC3854514; doi:10.1186/1471-2105-14-304)
Supplement: Additional file 7: Dataset S3 — The representative 110 multi-spanning protein chains used in this work. [file 1471-2105-14-304-S7.zip › S_Dataset_3_experiment/TMexpoDataset/2r6gF.profile]

SeqIndex	PDBIndex	AA	Topo	MissingData	IntraChainCTNum	InterChainCTNum	Class14_Chain	ASA14_Chain	RSA14_Chain	Class14_Complete	ASA14_Complete	RSA14_Complete	Class20_Chain	ASA20_Chain	RSA20_Chain	Class20_Complete	ASA20_Complete	RSA20_Complete	RotationalAngleChain360MGC
1	1	M	U	R	0	0	-	-1.00	-1.000000	-	-1.00	-1.000000	-	-1.00	-1.000000	-	-1.00	-1.000000	-1.000000
2	2	D	U	R	0	0	-	-1.00	-1.000000	-	-1.00	-1.000000	-	-1.00	-1.000000	-	-1.00	-1.000000	-1.000000
3	3	V	U	R	0	0	-	-1.00	-1.000000	-	-1.00	-1.000000	-	-1.00	-1.000000	-	-1.00	-1.000000	-1.000000
4	4	I	U	R	0	0	-	-1.00	-1.000000	-	-1.00	-1.000000	-	-1.00	-1.000000	-	-1.00	-1.000000	-1.000000
5	5	K	U	R	0	0	-	-1.00	-1.000000	-	-1.00	-1.000000	-	-1.00	-1.000000	-	-1.00	-1.000000	-1.000000
6	6	K	U	R	0	0	-	-1.00	-1.000000	-	-1.00	-1.000000	-	-1.00	-1.000000	-	-1.00	-1.000000	-1.000000
7	7	K	U	R	0	0	-	-1.00	-1.000000	-	-1.00	-1.000000	-	-1.00	-1.000000	-	-1.00	-1.000000	-1.000000
8	8	H	U	R	0	0	-	-1.00	-1.000000	-	-1.00	-1.000000	-	-1.00	-1.000000	-	-1.00	-1.000000	-1.000000
9	9	W	U	R	0	0	-	-1.00	-1.000000	-	-1.00	-1.000000	-	-1.00	-1.000000	-	-1.00	-1.000000	-1.000000
10	10	W	U	R	0	0	-	-1.00	-1.000000	-	-1.00	-1.000000	-	-1.00	-1.000000	-	-1.00	-1.000000	-1.000000
11	11	Q	U	R	0	0	-	-1.00	-1.000000	-	-1.00	-1.000000	-	-1.00	-1.000000	-	-1.00	-1.000000	-1.000000
12	12	S	U	R	0	0	-	-1.00	-1.000000	-	-1.00	-1.000000	-	-1.00	-1.000000	-	-1.00	-1.000000	-1.000000
13	13	D	1	A	0	0	E	164.80	1.000000	E	164.80	1.000000	E	205.49	1.000000	E	205.49	1.000000	-1.000000
14	14	A	1	-	0	0	E	105.18	0.903608	E	105.18	0.903608	E	111.89	0.961254	E	111.89	0.961254	-1.000000
15	15	L	1	-	0	0	E	131.53	0.664326	E	131.53	0.664326	E	135.50	0.684378	E	135.50	0.684378	-1.000000
16	16	K	1	-	0	0	E	129.37	0.623500	E	129.37	0.623500	E	117.63	0.566919	E	117.63	0.566919	-1.000000
17	17	W	H	-	0	0	E	141.45	0.532929	E	141.45	0.532929	E	134.19	0.505576	E	134.19	0.505576	91.810000
18	18	S	H	-	0	0	E	75.87	0.603676	E	75.87	0.603676	E	81.27	0.646642	E	81.27	0.646642	91.810000
19	19	V	H	-	0	0	E	84.56	0.521203	E	84.56	0.521203	E	87.14	0.537106	E	87.14	0.537106	91.810000
20	20	L	H	-	0	0	B	24.84	0.125461	B	24.84	0.125461	E	10.65	0.053791	E	10.65	0.053791	91.810000
21	21	G	H	-	0	0	E	42.18	0.502681	E	42.18	0.502681	E	41.01	0.488738	E	41.01	0.488738	91.810000
22	22	L	H	-	0	0	E	116.83	0.590080	E	116.83	0.590080	E	123.24	0.622456	E	123.24	0.622456	91.810000
23	23	L	H	-	0	0	E	82.44	0.416385	E	82.44	0.416385	E	81.33	0.410778	E	81.33	0.410778	91.810000
24	24	G	H	-	0	0	E	36.96	0.440472	E	36.96	0.440472	E	38.03	0.453224	E	38.03	0.453224	91.810000
25	25	L	H	-	0	0	E	91.86	0.463963	E	91.86	0.463963	E	92.55	0.467448	E	92.55	0.467448	91.810000
26	26	L	H	-	0	0	E	92.00	0.464670	E	92.00	0.464670	E	90.51	0.457144	E	88.77	0.448356	91.810000
27	27	V	H	-	1	0	E	49.60	0.305720	E	49.60	0.305720	E	32.11	0.197917	E	32.11	0.197917	91.810000
28	28	G	H	-	0	0	E	25.04	0.298415	E	25.04	0.298415	E	22.17	0.264212	E	22.17	0.264212	91.810000
29	29	Y	H	-	0	0	E	155.54	0.652707	E	155.54	0.652707	E	165.12	0.692908	E	165.12	0.692908	91.810000
30	30	L	H	-	0	0	E	91.05	0.459872	E	52.46	0.264963	E	86.42	0.436487	E	32.29	0.163089	91.810000
31	31	V	H	-	2	0	B	15.13	0.093257	B	15.13	0.093257	B	5.24	0.032298	B	5.24	0.032298	91.810000
32	32	V	H	-	0	0	E	100.20	0.617604	E	100.20	0.617604	E	110.53	0.681275	E	110.53	0.681275	91.810000
33	33	L	2	-	0	0	E	101.38	0.512046	E	85.62	0.432446	E	105.94	0.535078	E	91.45	0.461892	-1.000000
34	34	M	2	-	0	0	B	34.79	0.165234	B	8.63	0.040988	E	23.01	0.109285	B	2.53	0.012016	-1.000000
35	35	Y	2	-	0	0	E	137.29	0.576123	E	137.29	0.576123	E	148.76	0.624255	E	148.76	0.624255	-1.000000
36	36	A	2	-	0	0	E	52.41	0.450258	E	52.41	0.450258	E	52.77	0.453351	E	52.77	0.453351	-1.000000
37	37	Q	2	-	0	0	E	135.88	0.718296	E	124.92	0.660358	E	149.00	0.787651	E	137.36	0.726119	-1.000000
38	38	G	2	-	0	0	E	48.45	0.577404	E	48.45	0.577404	E	53.20	0.634013	E	49.60	0.591110	-1.000000
39	39	E	2	-	0	0	E	88.97	0.475369	B	29.80	0.159222	E	90.67	0.484452	E	17.92	0.095747	-1.000000
40	40	Y	2	-	0	0	E	122.39	0.513596	E	122.39	0.513596	E	128.45	0.539026	E	128.45	0.539026	-1.000000
41	41	L	2	-	0	0	E	131.04	0.661852	E	131.04	0.661852	E	130.56	0.659427	E	117.01	0.590989	-1.000000
42	42	F	2	-	0	0	E	114.84	0.514309	B	27.08	0.121277	E	111.29	0.498410	B	9.26	0.041471	-1.000000
43	43	A	2	-	0	0	B	6.95	0.059708	B	6.95	0.059708	B	1.37	0.011770	B	1.37	0.011770	-1.000000
44	44	I	H	-	0	0	E	113.64	0.598263	E	113.64	0.598263	E	114.16	0.601000	E	114.16	0.601000	346.850000
45	45	T	H	-	0	0	E	33.68	0.227475	E	33.09	0.223490	E	17.03	0.115021	E	15.04	0.101580	346.850000
46	46	T	H	-	1	0	E	30.95	0.209037	E	30.95	0.209037	E	20.44	0.138052	E	20.44	0.138052	346.850000
47	47	L	H	-	1	0	E	88.90	0.449013	E	88.90	0.449013	E	93.70	0.473256	E	93.70	0.473256	346.850000
48	48	I	H	-	0	0	E	100.32	0.528139	E	100.32	0.528139	E	106.22	0.559200	E	106.22	0.559200	346.850000
49	49	L	H	-	0	0	E	53.08	0.268094	E	53.08	0.268094	E	33.49	0.169150	E	33.49	0.169150	346.850000
50	50	S	H	-	1	0	B	23.79	0.189290	B	23.79	0.189290	E	17.74	0.141152	E	17.74	0.141152	346.850000
51	51	S	H	-	0	0	E	55.56	0.442075	E	55.56	0.442075	E	51.94	0.413272	E	51.94	0.413272	346.850000
52	52	A	H	-	0	0	E	51.09	0.438918	E	51.09	0.438918	E	52.73	0.453007	E	52.73	0.453007	346.850000
53	53	G	H	-	1	0	B	7.29	0.086879	B	7.29	0.086879	B	3.90	0.046478	B	3.90	0.046478	346.850000
54	54	L	H	-	0	0	E	49.56	0.250316	E	49.56	0.250316	E	34.49	0.174201	E	34.49	0.174201	346.850000
55	55	Y	H	-	0	0	E	123.29	0.517373	E	123.29	0.517373	E	127.56	0.535292	E	127.56	0.535292	346.850000
56	56	I	H	-	2	0	B	13.68	0.072019	B	13.68	0.072019	B	6.45	0.033956	B	6.45	0.033956	346.850000
57	57	F	H	-	0	0	E	76.83	0.344082	E	76.83	0.344082	E	60.73	0.271978	E	60.73	0.271978	346.850000
58	58	A	H	-	0	0	B	18.77	0.161254	B	18.77	0.161254	E	9.66	0.082990	E	9.66	0.082990	346.850000
59	59	N	H	-	0	0	E	125.89	0.745485	E	125.89	0.745485	E	138.85	0.822230	E	138.85	0.822230	346.850000
60	60	R	H	-	0	0	E	136.68	0.548343	E	133.18	0.534302	E	148.55	0.595964	E	131.29	0.526719	346.850000
61	61	K	1	-	0	0	E	141.02	0.679647	E	141.02	0.679647	E	153.43	0.739457	E	153.43	0.739457	-1.000000
62	62	A	1	-	0	0	B	5.61	0.048196	B	5.61	0.048196	B	2.72	0.023368	B	2.72	0.023368	-1.000000
63	63	Y	1	-	0	0	E	132.21	0.554805	E	69.15	0.290180	E	143.41	0.601804	E	58.45	0.245279	-1.000000
64	64	A	1	-	0	0	E	71.53	0.614519	B	13.92	0.119588	E	75.54	0.648969	E	8.92	0.076632	-1.000000
65	65	W	1	-	0	0	E	124.87	0.470462	E	57.36	0.216110	E	130.01	0.489827	E	48.17	0.181486	-1.000000
66	66	R	H	-	1	0	B	44.81	0.179772	B	44.81	0.179772	E	31.13	0.124890	E	30.78	0.123486	6.601000
67	67	Y	H	-	0	2	E	152.67	0.640663	B	10.11	0.042426	E	165.00	0.692405	B	1.38	0.005791	6.601000
68	68	V	H	-	0	1	E	67.77	0.417714	B	0.00	0.000000	E	68.99	0.425234	B	0.00	0.000000	6.601000
69	69	Y	H	-	2	0	E	48.26	0.202518	E	48.26	0.202518	E	33.02	0.138565	E	33.02	0.138565	6.601000
70	70	P	H	-	0	0	E	77.74	0.536878	E	45.36	0.313260	E	81.99	0.566229	E	39.26	0.271133	6.601000
71	71	G	H	-	0	0	E	47.30	0.563699	B	0.37	0.004409	E	49.33	0.587892	B	0.00	0.000000	6.601000
72	72	M	H	-	0	0	E	91.08	0.432581	E	48.38	0.229779	E	84.67	0.402137	E	38.03	0.180622	6.601000
73	73	A	H	-	0	0	E	24.14	0.207388	E	24.14	0.207388	E	17.34	0.148969	E	17.14	0.147251	6.601000
74	74	G	H	-	0	1	E	27.05	0.322369	B	8.49	0.101180	E	23.78	0.283399	B	1.36	0.016208	6.601000
75	75	M	H	-	0	1	E	110.12	0.523011	B	9.46	0.044930	E	111.82	0.531085	B	1.09	0.005177	6.601000
76	76	G	H	-	0	0	E	20.00	0.238351	E	20.00	0.238351	E	9.57	0.114051	E	9.57	0.114051	6.601000
77	77	L	H	-	0	0	E	77.51	0.391484	E	40.50	0.204556	E	53.92	0.272337	E	16.02	0.080913	6.601000
78	78	F	H	-	0	1	E	146.08	0.654216	B	10.47	0.046890	E	165.58	0.741547	B	6.07	0.027184	6.601000
79	79	V	H	-	0	1	E	81.33	0.501294	B	24.84	0.153107	E	84.63	0.521635	E	19.26	0.118713	6.601000
80	80	L	H	-	0	1	E	99.57	0.502904	E	68.25	0.344714	E	101.86	0.514470	E	66.64	0.336583	6.601000
81	81	F	H	-	0	0	E	110.44	0.494603	E	55.77	0.249765	E	91.75	0.410901	E	22.71	0.101706	6.601000
82	82	P	H	-	0	0	E	58.56	0.404420	B	6.06	0.041851	E	56.53	0.390401	B	1.50	0.010359	6.601000
83	83	L	H	-	0	1	E	87.18	0.440325	B	24.80	0.125259	E	69.79	0.352493	B	8.28	0.041820	6.601000
84	84	V	H	-	0	0	E	82.05	0.505732	E	82.05	0.505732	E	82.18	0.506534	E	79.93	0.492665	6.601000
85	85	C	2	-	0	0	E	68.37	0.483249	E	36.98	0.261380	E	66.69	0.471374	E	26.73	0.188931	-1.000000
86	86	T	2	-	0	0	E	47.44	0.320411	B	1.60	0.010806	E	37.76	0.255032	B	0.00	0.000000	-1.000000
87	87	I	2	-	0	0	E	74.94	0.394525	E	66.13	0.348144	E	63.16	0.332509	E	62.37	0.328350	-1.000000
88	88	A	2	-	0	0	E	59.01	0.506959	E	59.01	0.506959	E	60.59	0.520533	E	60.59	0.520533	-1.000000
89	89	I	2	-	0	0	B	33.09	0.174204	B	20.69	0.108923	E	22.70	0.119505	E	11.91	0.062701	-1.000000
90	90	A	2	-	0	0	B	0.00	0.000000	B	0.00	0.000000	B	0.00	0.000000	B	0.00	0.000000	-1.000000
91	91	F	2	-	0	0	E	69.19	0.309866	E	69.19	0.309866	E	58.84	0.263514	E	58.84	0.263514	-1.000000
92	92	T	2	-	0	0	B	17.88	0.120762	B	17.88	0.120762	E	14.23	0.096110	E	14.23	0.096110	-1.000000
93	93	N	2	-	0	0	B	24.96	0.147806	B	24.96	0.147806	E	10.85	0.064251	E	10.85	0.064251	-1.000000
94	94	Y	2	-	0	0	E	78.19	0.328116	B	31.98	0.134201	E	82.08	0.344440	E	21.31	0.089425	-1.000000
95	95	S	2	-	0	0	B	11.53	0.091741	B	11.53	0.091741	B	2.93	0.023313	B	2.93	0.023313	-1.000000
96	96	S	2	-	0	0	E	48.60	0.386696	B	19.94	0.158657	E	44.32	0.352642	B	2.97	0.023631	-1.000000
97	97	T	2	-	0	0	E	63.19	0.426786	E	32.41	0.218898	E	56.65	0.382615	E	24.44	0.165068	-1.000000
98	98	N	2	-	0	0	B	12.66	0.074969	B	12.11	0.071712	E	10.70	0.063362	E	10.70	0.063362	-1.000000
99	99	Q	2	-	0	0	E	79.70	0.421314	B	8.73	0.046149	E	75.94	0.401438	B	0.71	0.003753	-1.000000
100	100	L	2	-	0	0	E	39.92	0.201626	B	1.12	0.005657	E	33.95	0.171473	B	0.00	0.000000	-1.000000
101	101	T	2	-	0	0	E	72.44	0.489261	E	72.35	0.488653	E	73.83	0.498649	E	69.11	0.466770	-1.000000
102	102	F	2	-	0	0	E	63.23	0.283174	E	63.23	0.283174	E	56.48	0.252945	E	56.48	0.252945	-1.000000
103	103	E	2	-	0	0	E	118.80	0.634751	E	118.80	0.634751	E	130.24	0.695875	E	130.24	0.695875	-1.000000
104	104	R	2	-	0	0	E	103.24	0.414186	B	31.76	0.127417	E	110.55	0.443513	E	18.71	0.075062	-1.000000
105	105	A	2	-	0	0	B	0.80	0.006873	B	0.80	0.006873	B	0.00	0.000000	B	0.00	0.000000	-1.000000
106	106	Q	2	-	0	0	E	38.08	0.201300	E	38.08	0.201300	E	34.12	0.180367	E	34.12	0.180367	-1.000000
107	107	E	2	-	0	0	E	108.04	0.577260	E	108.04	0.577260	E	114.91	0.613967	E	104.39	0.557758	-1.000000
108	108	V	2	-	0	0	E	33.39	0.205806	B	5.01	0.030880	E	25.49	0.157113	B	0.01	0.000062	-1.000000
109	109	L	2	-	0	0	B	3.81	0.019243	B	3.81	0.019243	B	0.68	0.003435	B	0.68	0.003435	-1.000000
110	110	L	2	-	0	0	E	71.73	0.362291	E	71.73	0.362291	E	69.45	0.350775	E	69.45	0.350775	-1.000000
111	111	D	2	-	0	0	E	114.71	0.738302	E	74.56	0.479887	E	119.88	0.771578	E	57.41	0.369505	-1.000000
112	112	R	2	-	0	0	E	108.09	0.433644	B	32.23	0.129303	E	107.06	0.429511	B	12.13	0.048664	-1.000000
113	113	S	2	-	0	0	E	79.20	0.630172	E	51.21	0.407463	E	84.65	0.673536	E	28.89	0.229870	-1.000000
114	114	W	2	-	0	0	E	54.97	0.207106	B	52.09	0.196255	E	47.73	0.179828	E	39.93	0.150441	-1.000000
115	115	Q	2	-	0	0	E	82.68	0.437067	E	72.21	0.381720	E	85.14	0.450071	E	55.11	0.291325	-1.000000
116	116	A	2	-	0	0	E	60.01	0.515550	E	60.01	0.515550	E	63.08	0.541924	E	63.08	0.541924	-1.000000
117	117	G	2	-	0	0	E	34.74	0.414015	E	34.74	0.414015	E	24.57	0.292814	E	24.57	0.292814	-1.000000
118	118	K	2	-	0	0	E	92.75	0.447009	E	92.75	0.447009	E	86.34	0.416116	E	86.34	0.416116	-1.000000
119	119	T	2	-	0	0	E	65.60	0.443064	E	59.33	0.400716	E	59.21	0.399905	E	38.68	0.261245	-1.000000
120	120	Y	2	-	0	0	B	8.71	0.036551	B	8.71	0.036551	B	0.08	0.000336	B	0.08	0.000336	-1.000000
121	121	N	2	-	0	0	E	85.96	0.509031	E	85.96	0.509031	E	81.09	0.480192	E	78.57	0.465269	-1.000000
122	122	F	2	-	0	0	B	19.75	0.088450	B	19.75	0.088450	B	7.75	0.034708	B	7.75	0.034708	-1.000000
123	123	G	2	-	0	0	B	8.38	0.099869	B	8.38	0.099869	B	2.53	0.030151	B	2.53	0.030151	-1.000000
124	124	L	2	-	0	0	B	1.07	0.005404	B	1.07	0.005404	B	0.00	0.000000	B	0.00	0.000000	-1.000000
125	125	Y	2	-	0	0	B	32.18	0.135040	B	32.18	0.135040	E	23.15	0.097146	E	23.15	0.097146	-1.000000
126	126	P	2	-	0	0	E	46.35	0.320097	E	46.35	0.320097	E	39.25	0.271064	E	39.25	0.271064	-1.000000
127	127	A	2	-	0	0	E	40.66	0.349313	E	40.66	0.349313	E	32.66	0.280584	E	32.66	0.280584	-1.000000
128	128	G	2	-	0	0	E	76.75	0.914670	E	76.75	0.914670	E	86.15	1.000000	E	86.15	1.000000	-1.000000
129	129	D	2	-	0	0	E	137.83	0.887108	E	137.83	0.887108	E	151.65	0.976057	E	151.65	0.976057	-1.000000
130	130	E	2	-	0	0	E	54.63	0.291889	E	54.63	0.291889	E	58.60	0.313101	E	58.60	0.313101	-1.000000
131	131	W	2	-	0	0	E	55.09	0.207558	E	55.09	0.207558	E	48.54	0.182880	E	48.54	0.182880	-1.000000
132	132	Q	2	-	0	0	B	35.26	0.186393	B	35.26	0.186393	E	30.76	0.162605	E	30.76	0.162605	-1.000000
133	133	L	2	-	0	0	B	0.00	0.000000	B	0.00	0.000000	B	0.00	0.000000	B	0.00	0.000000	-1.000000
134	134	A	2	-	0	0	B	16.95	0.145619	B	16.95	0.145619	E	7.81	0.067096	E	7.81	0.067096	-1.000000
135	135	L	2	-	0	0	B	2.41	0.012172	B	2.41	0.012172	B	0.00	0.000000	B	0.00	0.000000	-1.000000
136	136	S	2	-	0	0	E	43.14	0.343253	E	43.14	0.343253	E	38.56	0.306811	E	38.56	0.306811	-1.000000
137	137	D	2	-	0	0	B	14.83	0.095450	B	14.83	0.095450	B	7.08	0.045569	B	7.08	0.045569	-1.000000
138	138	G	2	-	0	0	E	76.33	0.909665	E	76.33	0.909665	E	74.80	0.891431	E	74.80	0.891431	-1.000000
139	139	E	2	-	0	0	E	124.08	0.662962	E	124.08	0.662962	E	145.71	0.778532	E	145.71	0.778532	-1.000000
140	140	T	2	-	0	0	E	97.18	0.656356	E	97.18	0.656356	E	106.22	0.717412	E	106.22	0.717412	-1.000000
141	141	G	2	-	0	0	E	57.82	0.689072	E	57.82	0.689072	E	60.16	0.716959	E	60.16	0.716959	-1.000000
142	142	K	2	-	0	0	E	83.33	0.401610	E	83.33	0.401610	E	89.04	0.429129	E	89.04	0.429129	-1.000000
143	143	N	2	-	0	0	E	70.15	0.415408	E	70.15	0.415408	E	48.61	0.287855	E	48.61	0.287855	-1.000000
144	144	Y	2	-	0	0	B	20.33	0.085313	B	20.33	0.085313	B	8.40	0.035250	B	8.40	0.035250	-1.000000
145	145	L	2	-	0	0	B	22.79	0.115107	B	22.79	0.115107	E	13.23	0.066822	E	13.23	0.066822	-1.000000
146	146	S	2	-	0	0	B	3.82	0.030395	B	3.82	0.030395	B	0.79	0.006286	B	0.79	0.006286	-1.000000
147	147	D	2	-	0	0	E	83.48	0.537298	E	83.48	0.537298	E	79.69	0.512905	E	79.69	0.512905	-1.000000
148	148	A	2	-	0	0	E	55.65	0.478093	E	55.65	0.478093	E	55.13	0.473625	E	55.13	0.473625	-1.000000
149	149	F	2	-	0	0	B	14.37	0.064356	B	14.37	0.064356	B	9.73	0.043576	B	9.73	0.043576	-1.000000
150	150	K	2	-	0	0	E	125.16	0.603210	E	125.16	0.603210	E	132.87	0.640368	E	132.87	0.640368	-1.000000
151	151	F	2	-	0	0	E	49.64	0.222312	E	49.64	0.222312	E	46.56	0.208518	E	46.56	0.208518	-1.000000
152	152	G	2	-	0	0	E	53.37	0.636039	E	53.37	0.636039	E	57.98	0.690978	E	57.98	0.690978	-1.000000
153	153	G	2	-	0	0	E	43.13	0.514003	E	43.13	0.514003	E	46.51	0.554284	E	46.51	0.554284	-1.000000
154	154	E	2	-	0	0	E	155.04	0.828382	E	155.04	0.828382	E	171.07	0.914031	E	171.07	0.914031	-1.000000
155	155	Q	2	-	0	0	E	49.40	0.261141	E	49.40	0.261141	E	44.06	0.232912	E	44.06	0.232912	-1.000000
156	156	K	2	-	0	0	E	139.19	0.670828	E	139.19	0.670828	E	149.23	0.719215	E	149.23	0.719215	-1.000000
157	157	L	2	-	0	0	B	15.96	0.080610	B	15.96	0.080610	B	8.41	0.042477	B	8.41	0.042477	-1.000000
158	158	Q	2	-	0	0	E	86.88	0.459269	E	86.88	0.459269	E	84.92	0.448908	E	84.92	0.448908	-1.000000
159	159	L	2	-	0	0	B	1.09	0.005505	B	1.09	0.005505	B	0.00	0.000000	B	0.00	0.000000	-1.000000
160	160	K	2	-	0	0	E	122.38	0.589812	E	122.38	0.589812	E	128.64	0.619982	E	128.64	0.619982	-1.000000
161	161	E	2	-	0	0	E	97.65	0.521746	E	97.65	0.521746	E	96.22	0.514106	E	96.22	0.514106	-1.000000
162	162	T	2	-	0	0	E	35.96	0.242875	E	35.96	0.242875	E	24.71	0.166892	E	24.71	0.166892	-1.000000
163	163	T	2	-	0	0	E	142.80	0.964474	E	142.80	0.964474	E	154.77	1.000000	E	154.77	1.000000	-1.000000
164	164	A	2	-	0	0	E	65.55	0.563144	E	65.55	0.563144	E	68.56	0.589003	E	68.56	0.589003	-1.000000
165	165	Q	2	-	0	0	E	152.65	0.806946	E	152.65	0.806946	E	149.08	0.788074	E	149.08	0.788074	-1.000000
166	166	P	2	-	0	0	B	24.79	0.171202	B	24.79	0.171202	E	14.91	0.102970	E	14.91	0.102970	-1.000000
167	167	E	2	-	0	0	E	157.90	0.843663	E	157.90	0.843663	E	178.44	0.953409	E	178.44	0.953409	-1.000000
168	168	G	2	-	0	0	E	41.25	0.491598	E	41.25	0.491598	E	41.28	0.491956	E	41.28	0.491956	-1.000000
169	169	E	2	-	0	0	E	155.38	0.830199	E	155.38	0.830199	E	179.19	0.957416	E	179.19	0.957416	-1.000000
170	170	R	2	-	0	0	E	165.98	0.665891	E	165.98	0.665891	E	173.63	0.696582	E	173.63	0.696582	-1.000000
171	171	A	2	-	0	0	B	19.43	0.166924	B	19.43	0.166924	E	10.03	0.086168	E	10.03	0.086168	-1.000000
172	172	N	2	-	0	0	E	101.29	0.599811	E	101.05	0.598389	E	107.61	0.637236	E	107.32	0.635518	-1.000000
173	173	L	2	-	0	0	E	86.90	0.438911	B	19.38	0.097884	E	89.52	0.452144	E	10.80	0.054548	-1.000000
174	174	R	2	-	0	0	E	165.42	0.663644	E	82.61	0.331421	E	183.24	0.735136	E	81.53	0.327088	-1.000000
175	175	V	2	-	0	0	E	40.77	0.251294	E	40.77	0.251294	E	36.97	0.227872	E	36.97	0.227872	-1.000000
176	176	I	2	-	0	0	B	9.19	0.048381	B	9.19	0.048381	B	3.75	0.019742	B	3.75	0.019742	-1.000000
177	177	T	2	-	0	0	E	42.87	0.289545	B	0.41	0.002769	E	41.87	0.282791	B	0.00	0.000000	-1.000000
178	178	Q	2	-	0	0	E	124.61	0.658720	E	117.52	0.621240	E	127.95	0.676376	E	116.54	0.616060	-1.000000
179	179	N	2	-	0	0	E	37.02	0.219222	E	37.02	0.219222	E	32.73	0.193818	E	32.73	0.193818	-1.000000
180	180	R	2	-	0	0	E	131.18	0.526278	B	44.13	0.177044	E	141.97	0.569566	E	26.45	0.106114	-1.000000
181	181	Q	2	-	0	0	E	136.30	0.720516	E	133.06	0.703388	E	146.72	0.775599	E	127.59	0.674473	-1.000000
182	182	A	2	-	0	0	B	15.44	0.132646	B	15.44	0.132646	E	8.56	0.073540	E	8.56	0.073540	-1.000000
183	183	L	2	-	0	0	B	0.00	0.000000	B	0.00	0.000000	B	0.00	0.000000	B	0.00	0.000000	-1.000000
184	184	S	2	-	0	0	E	40.57	0.322804	E	39.08	0.310948	E	35.82	0.285010	E	30.39	0.241805	-1.000000
185	185	D	2	-	0	0	E	45.82	0.294909	E	45.82	0.294909	E	37.54	0.241617	E	37.54	0.241617	-1.000000
186	186	I	2	-	0	0	B	0.00	0.000000	B	0.00	0.000000	B	0.00	0.000000	B	0.00	0.000000	-1.000000
187	187	T	2	-	0	0	B	17.51	0.118263	B	17.51	0.118263	B	6.75	0.045590	B	6.75	0.045590	-1.000000
188	188	A	2	-	0	0	B	0.00	0.000000	B	0.00	0.000000	B	0.00	0.000000	B	0.00	0.000000	-1.000000
189	189	I	2	-	0	0	E	45.81	0.241169	E	45.81	0.241169	E	37.50	0.197420	E	37.50	0.197420	-1.000000
190	190	L	2	-	0	0	B	1.89	0.009546	B	1.89	0.009546	B	0.08	0.000404	B	0.08	0.000404	-1.000000
191	191	P	2	-	0	0	E	64.79	0.447445	E	64.79	0.447445	E	65.06	0.449309	E	65.06	0.449309	-1.000000
192	192	D	2	-	0	0	E	110.53	0.711399	E	110.53	0.711399	E	119.67	0.770226	E	119.67	0.770226	-1.000000
193	193	G	2	-	0	0	E	43.78	0.521749	E	43.78	0.521749	E	46.93	0.559290	E	46.93	0.559290	-1.000000
194	194	N	2	-	0	0	E	72.28	0.428022	E	72.28	0.428022	E	64.26	0.380529	E	64.26	0.380529	-1.000000
195	195	K	2	-	0	0	E	104.70	0.504603	E	104.70	0.504603	E	86.38	0.416309	E	86.38	0.416309	-1.000000
196	196	V	2	-	0	0	B	0.86	0.005301	B	0.86	0.005301	B	0.00	0.000000	B	0.00	0.000000	-1.000000
197	197	M	2	-	0	0	E	84.67	0.402137	E	84.67	0.402137	E	65.84	0.312705	E	65.84	0.312705	-1.000000
198	198	M	2	-	0	0	B	40.42	0.191973	B	21.25	0.100926	E	31.11	0.147756	B	10.47	0.049727	-1.000000
199	199	S	2	-	0	0	E	56.49	0.449475	E	37.89	0.301480	E	55.60	0.442393	E	16.40	0.130490	-1.000000
200	200	S	2	-	0	0	E	46.04	0.366327	B	5.99	0.047661	E	47.81	0.380411	B	0.09	0.000716	-1.000000
201	201	L	2	-	0	0	E	72.24	0.364867	B	3.62	0.018284	E	66.88	0.337795	B	0.12	0.000606	-1.000000
202	202	R	2	-	0	0	E	152.56	0.612052	E	110.52	0.443392	E	155.59	0.624208	E	97.29	0.390315	-1.000000
203	203	Q	2	-	0	0	E	55.32	0.292435	B	27.51	0.145425	E	55.96	0.295819	B	7.35	0.038854	-1.000000
204	204	F	2	-	0	0	B	0.00	0.000000	B	0.00	0.000000	B	0.00	0.000000	B	0.00	0.000000	-1.000000
205	205	S	2	-	0	0	B	0.75	0.005968	B	0.75	0.005968	B	0.00	0.000000	B	0.00	0.000000	-1.000000
206	206	G	2	-	0	0	B	8.56	0.102014	B	8.56	0.102014	B	1.25	0.014897	B	1.25	0.014897	-1.000000
207	207	T	2	-	0	0	E	37.74	0.254897	E	37.74	0.254897	E	20.71	0.139876	E	14.84	0.100230	-1.000000
208	208	Q	2	-	0	0	E	88.14	0.465930	E	88.14	0.465930	E	72.46	0.383042	E	72.46	0.383042	-1.000000
209	209	P	2	-	0	0	E	75.40	0.520718	E	75.40	0.520718	E	70.20	0.484807	E	70.20	0.484807	-1.000000
210	210	L	2	-	0	0	B	39.54	0.199707	B	29.56	0.149300	E	35.21	0.177837	E	17.26	0.087176	-1.000000
211	211	Y	2	-	0	0	B	17.16	0.072010	B	17.16	0.072010	B	11.41	0.047881	B	11.41	0.047881	-1.000000
212	212	T	2	-	0	0	E	65.84	0.444685	E	65.84	0.444685	E	69.80	0.471431	E	69.80	0.471431	-1.000000
213	213	L	2	-	0	0	E	59.89	0.302490	E	59.89	0.302490	E	56.10	0.283348	E	56.10	0.283348	-1.000000
214	214	D	2	-	0	0	E	74.67	0.480595	E	74.67	0.480595	E	79.32	0.510523	E	79.32	0.510523	-1.000000
215	215	G	2	-	0	0	E	88.47	1.000000	E	88.47	1.000000	E	105.02	1.000000	E	105.02	1.000000	-1.000000
216	216	D	2	-	0	0	E	104.15	0.670335	E	104.15	0.670335	E	114.83	0.739074	E	114.83	0.739074	-1.000000
217	217	G	2	-	0	0	E	22.63	0.269694	E	22.63	0.269694	E	14.51	0.172923	E	14.51	0.172923	-1.000000
218	218	T	2	-	0	0	B	27.05	0.182696	B	27.05	0.182696	E	16.67	0.112589	E	16.67	0.112589	-1.000000
219	219	L	2	-	0	0	B	0.00	0.000000	B	0.00	0.000000	B	0.00	0.000000	B	0.00	0.000000	-1.000000
220	220	T	2	-	0	0	E	38.96	0.263137	E	38.96	0.263137	E	30.67	0.207146	E	30.67	0.207146	-1.000000
221	221	N	2	-	0	0	B	20.21	0.119678	B	20.21	0.119678	E	14.59	0.086398	E	14.59	0.086398	-1.000000
222	222	N	2	-	0	0	E	61.14	0.362054	E	61.14	0.362054	E	58.90	0.348789	E	58.90	0.348789	-1.000000
223	223	Q	2	-	0	0	E	119.99	0.634297	E	119.99	0.634297	E	132.51	0.700481	E	132.38	0.699794	-1.000000
224	224	S	2	-	0	0	E	71.23	0.566757	E	71.23	0.566757	E	76.62	0.609644	E	76.62	0.609644	-1.000000
225	225	G	2	-	0	0	E	51.08	0.608747	E	51.08	0.608747	E	54.52	0.649744	E	54.52	0.649744	-1.000000
226	226	V	2	-	0	0	E	56.54	0.348496	E	56.54	0.348496	E	56.15	0.346092	E	56.15	0.346092	-1.000000
227	227	K	2	-	0	0	E	106.97	0.515543	E	106.97	0.515543	E	115.39	0.556123	E	115.39	0.556123	-1.000000
228	228	Y	2	-	0	0	B	14.18	0.059505	B	14.18	0.059505	B	10.31	0.043265	B	10.31	0.043265	-1.000000
229	229	R	2	-	0	0	E	106.65	0.427866	E	106.65	0.427866	E	103.15	0.413825	E	103.15	0.413825	-1.000000
230	230	P	2	-	0	0	E	33.05	0.228246	E	33.05	0.228246	E	18.58	0.128315	E	18.58	0.128315	-1.000000
231	231	N	2	-	0	0	B	16.51	0.097768	B	16.51	0.097768	E	10.69	0.063303	E	10.69	0.063303	-1.000000
232	232	N	2	-	0	0	E	77.12	0.456683	E	77.12	0.456683	E	74.97	0.443951	E	74.97	0.443951	-1.000000
233	233	Q	2	-	0	0	E	143.44	0.758260	E	143.44	0.758260	E	139.35	0.736639	E	139.35	0.736639	-1.000000
234	234	I	2	-	0	0	E	91.61	0.482285	E	91.61	0.482285	E	93.71	0.493340	E	93.71	0.493340	-1.000000
235	235	G	2	-	0	0	B	0.00	0.000000	B	0.00	0.000000	B	0.00	0.000000	B	0.00	0.000000	-1.000000
236	236	F	2	-	0	0	B	31.46	0.140893	B	31.46	0.140893	E	25.15	0.112634	E	25.15	0.112634	-1.000000
237	237	Y	2	-	0	0	B	2.66	0.011162	B	2.66	0.011162	B	0.00	0.000000	B	0.00	0.000000	-1.000000
238	238	Q	2	-	0	0	B	28.80	0.152244	B	28.80	0.152244	E	22.39	0.118359	E	22.39	0.118359	-1.000000
239	239	S	2	-	0	0	B	9.57	0.076146	B	9.57	0.076146	B	5.54	0.044080	B	5.54	0.044080	-1.000000
240	240	I	2	-	0	0	E	41.08	0.216267	E	41.08	0.216267	E	26.01	0.136931	E	26.01	0.136931	-1.000000
241	241	T	2	-	0	0	E	85.21	0.575510	E	85.21	0.575510	E	92.24	0.622991	E	92.24	0.622991	-1.000000
242	242	A	2	-	0	0	E	149.29	1.000000	E	149.29	1.000000	E	174.68	1.000000	E	174.68	1.000000	-1.000000
243	243	D	U	R	0	0	-	-1.00	-1.000000	-	-1.00	-1.000000	-	-1.00	-1.000000	-	-1.00	-1.000000	-1.000000
244	244	G	U	R	0	0	-	-1.00	-1.000000	-	-1.00	-1.000000	-	-1.00	-1.000000	-	-1.00	-1.000000	-1.000000
245	245	N	2	-	0	0	E	116.88	0.692130	E	116.88	0.692130	E	120.76	0.715106	E	120.76	0.715106	-1.000000
246	246	W	2	-	0	0	E	115.29	0.434368	E	115.29	0.434368	E	113.77	0.428641	E	113.77	0.428641	-1.000000
247	247	G	2	-	0	0	B	12.09	0.144083	B	12.09	0.144083	E	5.15	0.061375	E	5.15	0.061375	-1.000000
248	248	D	2	A	0	0	E	111.24	0.715968	E	111.24	0.715968	E	132.07	0.850035	E	132.07	0.850035	-1.000000
249	249	E	2	A	0	0	E	44.75	0.239100	E	44.75	0.239100	E	44.56	0.238085	E	44.56	0.238085	-1.000000
250	250	K	2	A	0	0	E	63.18	0.304497	E	63.18	0.304497	E	59.26	0.285604	E	59.26	0.285604	-1.000000
251	251	L	2	-	0	0	B	32.10	0.162129	B	32.10	0.162129	E	26.83	0.135512	E	26.83	0.135512	-1.000000
252	252	S	2	-	0	0	E	80.90	0.643698	E	34.98	0.278326	E	82.18	0.653883	E	17.37	0.138208	-1.000000
253	253	P	2	-	0	0	E	29.98	0.207044	B	0.81	0.005594	E	19.91	0.137500	B	0.00	0.000000	-1.000000
254	254	G	2	-	0	0	B	2.89	0.034442	B	2.85	0.033965	B	0.00	0.000000	B	0.00	0.000000	-1.000000
255	255	Y	2	-	0	0	B	2.40	0.010071	B	2.40	0.010071	B	0.00	0.000000	B	0.00	0.000000	-1.000000
256	256	T	2	-	0	0	E	38.11	0.257396	E	38.11	0.257396	E	31.28	0.211266	E	31.28	0.211266	-1.000000
257	257	V	2	-	0	0	B	24.07	0.148360	B	24.07	0.148360	E	17.80	0.109714	E	17.80	0.109714	-1.000000
258	258	T	2	-	0	0	E	111.34	0.751992	E	111.34	0.751992	E	117.93	0.796501	E	117.93	0.796501	-1.000000
259	259	T	2	-	0	0	B	25.18	0.170066	B	25.18	0.170066	E	7.62	0.051466	E	7.62	0.051466	-1.000000
260	260	G	2	-	0	0	E	25.36	0.302229	E	25.36	0.302229	E	23.78	0.283399	E	23.78	0.283399	-1.000000
261	261	W	2	-	0	0	E	185.47	0.698779	E	185.47	0.698779	E	206.06	0.776354	E	206.06	0.776354	-1.000000
262	262	K	2	-	0	0	E	100.07	0.482288	E	100.07	0.482288	E	95.35	0.459540	E	95.35	0.459540	-1.000000
263	263	N	2	-	0	0	B	9.00	0.053295	B	9.00	0.053295	B	0.26	0.001540	B	0.26	0.001540	-1.000000
264	264	F	2	-	0	0	B	21.92	0.098168	B	21.92	0.098168	B	9.30	0.041650	B	9.30	0.041650	-1.000000
265	265	T	2	-	0	0	E	71.00	0.479535	E	71.00	0.479535	E	71.45	0.482575	E	71.45	0.482575	-1.000000
266	266	R	2	-	0	0	E	151.67	0.608481	E	151.67	0.608481	E	138.68	0.556367	E	138.68	0.556367	-1.000000
267	267	V	2	-	0	0	E	33.68	0.207594	E	33.68	0.207594	B	3.46	0.021326	B	3.46	0.021326	-1.000000
268	268	F	2	-	0	0	E	138.42	0.619911	E	138.42	0.619911	E	137.94	0.617762	E	137.94	0.617762	-1.000000
269	269	T	2	-	0	0	E	92.90	0.627448	E	92.90	0.627448	E	93.83	0.633730	E	93.83	0.633730	-1.000000
270	270	D	2	-	0	0	E	55.58	0.357727	E	55.58	0.357727	E	54.81	0.352771	E	54.81	0.352771	-1.000000
271	271	E	2	-	0	0	E	159.42	0.851785	E	159.42	0.851785	E	167.85	0.896826	E	167.85	0.896826	-1.000000
272	272	G	2	-	0	0	B	4.52	0.053867	B	4.52	0.053867	B	0.22	0.002622	B	0.22	0.002622	-1.000000
273	273	I	2	-	0	0	E	45.44	0.239221	E	45.44	0.239221	E	23.29	0.122611	E	23.29	0.122611	-1.000000
274	274	Q	2	-	0	0	E	85.24	0.450600	E	85.24	0.450600	E	73.44	0.388222	E	73.44	0.388222	-1.000000
275	275	K	2	-	0	0	E	149.26	0.719360	E	149.26	0.719360	E	148.57	0.716035	E	148.57	0.716035	-1.000000
276	276	P	2	-	0	0	B	7.55	0.052141	B	7.55	0.052141	B	4.07	0.028108	B	4.07	0.028108	-1.000000
277	277	F	2	-	0	0	E	55.11	0.246809	E	55.11	0.246809	E	26.30	0.117784	E	26.30	0.117784	-1.000000
278	278	L	2	-	0	0	E	110.50	0.558109	E	110.50	0.558109	E	113.69	0.574221	E	113.69	0.574221	-1.000000
279	279	A	2	-	0	0	E	44.52	0.382474	E	44.52	0.382474	E	43.31	0.372079	E	43.31	0.372079	-1.000000
280	280	I	2	-	0	0	B	0.00	0.000000	B	0.00	0.000000	B	0.00	0.000000	B	0.00	0.000000	-1.000000
281	281	F	2	-	0	0	E	50.54	0.226342	E	50.54	0.226342	E	44.12	0.197591	E	44.12	0.197591	-1.000000
282	282	V	H	-	0	0	E	91.72	0.565335	E	91.72	0.565335	E	96.14	0.592579	E	96.14	0.592579	49.991000
283	283	W	H	-	0	0	B	8.26	0.031120	B	8.26	0.031120	B	2.44	0.009193	B	2.44	0.009193	49.991000
284	284	T	H	-	1	0	B	0.00	0.000000	B	0.00	0.000000	B	0.00	0.000000	B	0.00	0.000000	49.991000
285	285	V	H	-	0	0	B	29.61	0.182507	B	29.61	0.182507	E	23.89	0.147251	E	23.89	0.147251	49.991000
286	286	V	H	-	0	0	E	62.45	0.384924	E	62.45	0.384924	E	58.31	0.359406	E	58.31	0.359406	49.991000
287	287	F	H	-	0	0	B	0.00	0.000000	B	0.00	0.000000	B	0.00	0.000000	B	0.00	0.000000	49.991000
288	288	S	H	-	3	0	B	0.00	0.000000	B	0.00	0.000000	B	0.00	0.000000	B	0.00	0.000000	49.991000
289	289	L	H	-	0	0	E	92.39	0.466640	E	92.39	0.466640	E	92.90	0.469216	E	92.90	0.469216	49.991000
290	290	I	H	-	1	0	E	66.09	0.347934	E	66.09	0.347934	E	64.93	0.341827	E	64.93	0.341827	49.991000
291	291	T	H	-	2	0	B	2.38	0.016075	B	2.38	0.016075	B	0.00	0.000000	B	0.00	0.000000	49.991000
292	292	V	H	-	3	0	B	11.04	0.068047	B	11.04	0.068047	B	4.37	0.026935	B	4.37	0.026935	49.991000
293	293	F	H	-	0	0	E	139.03	0.622643	E	139.03	0.622643	E	148.94	0.667025	E	148.94	0.667025	49.991000
294	294	L	H	-	1	0	E	58.11	0.293500	E	58.11	0.293500	E	55.01	0.277842	E	55.01	0.277842	49.991000
295	295	T	H	-	3	0	B	4.98	0.033635	B	4.98	0.033635	B	0.00	0.000000	B	0.00	0.000000	49.991000
296	296	V	H	-	1	0	B	12.61	0.077724	B	12.61	0.077724	B	6.48	0.039941	B	6.48	0.039941	49.991000
297	297	A	H	-	0	0	E	37.03	0.318127	E	37.03	0.318127	E	22.45	0.192869	E	22.45	0.192869	49.991000
298	298	V	H	-	1	0	E	52.17	0.321561	E	34.02	0.209689	E	48.49	0.298878	E	25.50	0.157175	49.991000
299	299	G	H	-	1	0	B	0.00	0.000000	B	0.00	0.000000	B	0.00	0.000000	B	0.00	0.000000	49.991000
300	300	M	H	-	1	0	B	6.89	0.032724	B	6.89	0.032724	B	0.11	0.000522	B	0.11	0.000522	49.991000
301	301	V	H	-	0	0	E	68.81	0.424125	E	68.81	0.424125	E	63.35	0.390471	E	60.58	0.373397	49.991000
302	302	L	H	-	1	0	B	35.39	0.178746	B	8.23	0.041568	E	29.93	0.151169	B	2.63	0.013283	49.991000
303	303	A	H	-	1	0	B	0.88	0.007560	B	0.88	0.007560	B	0.00	0.000000	B	0.00	0.000000	49.991000
304	304	C	H	-	0	0	B	23.08	0.163133	B	23.08	0.163133	E	9.30	0.065734	E	9.30	0.065734	49.991000
305	305	L	H	-	0	0	E	96.24	0.486085	E	51.44	0.259811	E	82.31	0.415728	E	28.07	0.141775	49.991000
306	306	V	H	-	2	0	B	7.55	0.046536	B	5.19	0.031990	B	0.15	0.000925	B	0.00	0.000000	49.991000
307	307	Q	1	-	0	0	E	60.87	0.321774	E	41.21	0.217846	E	31.03	0.164032	E	17.50	0.092509	-1.000000
308	308	W	1	-	0	0	E	134.74	0.507648	E	110.50	0.416321	E	104.09	0.392171	E	61.80	0.232839	-1.000000
309	309	E	1	-	0	0	E	155.89	0.832924	E	154.14	0.823573	E	169.91	0.907833	E	158.62	0.847510	-1.000000
310	310	A	1	-	0	0	E	80.60	0.692440	E	57.57	0.494588	E	88.98	0.764433	E	51.56	0.442955	-1.000000
311	311	L	1	-	0	0	E	72.38	0.365574	B	4.35	0.021971	E	65.01	0.328350	B	0.00	0.000000	-1.000000
312	312	R	1	-	0	0	E	213.84	0.857899	E	199.24	0.799326	E	232.85	0.934165	E	214.16	0.859183	-1.000000
313	313	G	1	-	0	0	B	16.10	0.191872	B	16.10	0.191872	E	10.97	0.130735	E	10.97	0.130735	-1.000000
314	314	K	H	-	1	0	B	38.91	0.187527	B	38.91	0.187527	E	29.27	0.141067	E	29.27	0.141067	198.625000
315	315	A	H	-	0	0	E	51.65	0.443729	E	44.36	0.381100	E	44.06	0.378522	E	33.53	0.288058	198.625000
316	316	V	H	-	0	0	E	90.24	0.556213	E	90.24	0.556213	E	91.98	0.566938	E	91.98	0.566938	198.625000
317	317	Y	H	-	0	0	E	118.06	0.495426	B	22.46	0.094251	E	120.20	0.504406	E	14.21	0.059631	198.625000
318	318	R	H	-	1	0	E	82.88	0.332504	B	43.61	0.174958	E	76.98	0.308834	E	30.02	0.120436	198.625000
319	319	V	H	-	0	0	E	86.36	0.532298	B	21.15	0.130362	E	89.38	0.550912	E	13.87	0.085491	198.625000
320	320	L	H	-	0	1	E	105.04	0.530532	E	40.47	0.204404	E	108.30	0.546997	E	34.93	0.176423	198.625000
321	321	L	H	-	1	0	E	41.83	0.211273	B	0.07	0.000354	E	36.50	0.184353	B	0.00	0.000000	198.625000
322	322	I	H	-	0	1	B	36.43	0.191787	B	2.18	0.011477	E	29.24	0.153935	B	0.00	0.000000	198.625000
323	323	L	H	-	0	1	E	87.41	0.441487	B	33.99	0.171675	E	87.35	0.441184	E	25.77	0.130158	198.625000
324	324	P	H	-	1	0	B	14.67	0.101312	B	1.40	0.009669	E	7.35	0.050760	B	0.00	0.000000	198.625000
325	325	Y	H	-	1	0	E	113.24	0.475199	E	55.50	0.232900	E	105.14	0.441209	E	32.86	0.137893	198.625000
326	326	A	H	-	0	2	E	65.72	0.564605	B	3.54	0.030412	E	71.27	0.612285	B	0.00	0.000000	198.625000
327	327	V	H	-	0	2	E	73.18	0.451060	B	12.40	0.076430	E	71.62	0.441445	B	2.56	0.015779	198.625000
328	328	P	H	-	0	1	E	98.08	0.677348	B	20.28	0.140055	E	107.14	0.739917	B	1.35	0.009323	198.625000
329	329	S	H	-	0	0	E	50.34	0.400541	E	47.36	0.376830	E	41.08	0.326862	E	32.36	0.257479	198.625000
330	330	F	2	-	0	0	E	125.24	0.560885	E	55.67	0.249317	E	133.26	0.596802	E	32.69	0.146402	-1.000000
331	331	I	2	-	0	0	E	88.88	0.467913	B	0.36	0.001895	E	92.14	0.485075	B	0.00	0.000000	-1.000000
332	332	S	2	-	0	0	B	8.15	0.064847	B	0.93	0.007400	B	3.43	0.027292	B	0.00	0.000000	-1.000000
333	333	I	2	-	0	0	B	2.33	0.012266	B	2.33	0.012266	B	0.18	0.000948	B	0.18	0.000948	-1.000000
334	334	L	2	-	0	0	E	63.66	0.321531	B	27.44	0.138593	E	58.77	0.296833	E	12.95	0.065407	-1.000000
335	335	I	2	-	0	0	E	85.28	0.448960	B	10.55	0.055541	E	84.48	0.444749	B	0.10	0.000526	-1.000000
336	336	F	2	-	0	0	B	14.86	0.066550	B	5.64	0.025259	B	7.56	0.033857	B	2.02	0.009047	-1.000000
337	337	K	2	-	0	0	E	83.68	0.403297	E	66.57	0.320835	E	89.20	0.429900	E	40.42	0.194805	-1.000000
338	338	G	2	-	0	0	E	36.21	0.431534	B	15.54	0.185198	E	32.74	0.390180	B	1.15	0.013705	-1.000000
339	339	L	2	-	0	0	E	46.67	0.235719	B	5.90	0.029799	E	42.40	0.214152	B	0.00	0.000000	-1.000000
340	340	F	2	-	0	0	B	2.06	0.009226	B	2.06	0.009226	B	0.54	0.002418	B	0.54	0.002418	-1.000000
341	341	N	2	-	0	0	E	46.81	0.277195	B	5.20	0.030793	E	45.66	0.270386	B	0.00	0.000000	-1.000000
342	342	Q	2	-	0	0	E	58.99	0.311836	B	27.26	0.144103	E	53.85	0.284665	E	9.47	0.050061	-1.000000
343	343	S	2	-	0	0	E	64.37	0.512174	E	28.35	0.225573	E	64.46	0.512890	E	20.21	0.160805	-1.000000
344	344	F	2	-	0	0	E	147.24	0.659412	E	51.60	0.231090	E	170.39	0.763088	E	42.23	0.189126	-1.000000
345	345	G	2	-	0	0	B	10.06	0.119890	B	8.35	0.099511	E	6.17	0.073531	B	2.54	0.030271	-1.000000
346	346	E	2	-	0	0	E	107.34	0.573520	B	36.97	0.197532	E	114.85	0.613646	E	18.98	0.101411	-1.000000
347	347	I	2	-	0	0	B	32.99	0.173677	B	32.99	0.173677	E	23.12	0.121716	E	19.80	0.104238	-1.000000
348	348	N	2	-	0	0	B	0.34	0.002013	B	0.34	0.002013	B	0.00	0.000000	B	0.00	0.000000	-1.000000
349	349	M	2	-	0	0	E	111.72	0.530610	E	111.72	0.530610	E	111.41	0.529138	E	111.41	0.529138	-1.000000
350	350	M	2	-	0	0	E	93.05	0.441938	E	93.05	0.441938	E	99.53	0.472714	E	91.56	0.434861	-1.000000
351	351	L	2	-	0	0	B	37.95	0.191676	B	37.95	0.191676	E	32.70	0.165160	E	32.70	0.165160	-1.000000
352	352	S	2	-	0	0	E	56.18	0.447008	E	56.18	0.447008	E	55.42	0.440961	E	55.42	0.440961	-1.000000
353	353	A	2	-	0	0	E	78.22	0.671993	E	78.22	0.671993	E	89.42	0.768213	E	89.42	0.768213	-1.000000
354	354	L	2	-	0	0	E	128.54	0.649225	E	128.54	0.649225	E	144.13	0.727966	E	144.13	0.727966	-1.000000
355	355	F	2	-	0	0	E	134.94	0.604326	E	134.94	0.604326	E	145.58	0.651977	E	145.58	0.651977	-1.000000
356	356	G	2	-	0	0	E	72.57	0.864855	E	72.57	0.864855	E	81.05	0.965916	E	81.05	0.965916	-1.000000
357	357	V	2	-	0	0	E	114.93	0.708395	E	114.93	0.708395	E	130.32	0.803254	E	130.32	0.803254	-1.000000
358	358	K	2	-	0	0	E	97.69	0.470818	E	97.69	0.470818	E	95.56	0.460552	E	95.56	0.460552	-1.000000
359	359	P	2	-	0	0	E	30.96	0.213812	E	30.96	0.213812	E	23.70	0.163674	E	23.70	0.163674	-1.000000
360	360	A	2	-	0	0	E	38.11	0.327405	E	38.11	0.327405	E	36.36	0.312371	E	36.36	0.312371	-1.000000
361	361	W	2	-	0	0	B	32.16	0.121166	B	32.16	0.121166	E	25.45	0.095886	E	25.45	0.095886	-1.000000
362	362	F	2	-	0	0	B	38.29	0.171481	B	35.74	0.160061	E	30.99	0.138788	B	5.93	0.026557	-1.000000
363	363	S	2	-	0	0	E	70.53	0.561187	E	31.86	0.253501	E	76.73	0.610519	E	21.02	0.167250	-1.000000
364	364	D	2	-	0	0	E	56.26	0.362103	E	56.26	0.362103	E	62.01	0.399112	E	62.01	0.399112	-1.000000
365	365	P	2	-	0	0	E	40.21	0.277693	E	33.08	0.228453	E	36.69	0.253384	E	27.94	0.192956	-1.000000
366	366	T	2	-	0	0	E	95.70	0.646360	E	95.70	0.646360	E	105.77	0.714373	E	105.77	0.714373	-1.000000
367	367	T	2	-	0	0	E	34.27	0.231460	E	34.27	0.231460	E	27.41	0.185128	E	27.41	0.185128	-1.000000
368	368	A	2	-	0	0	B	0.04	0.000344	B	0.04	0.000344	B	0.00	0.000000	B	0.00	0.000000	-1.000000
369	369	R	2	-	0	0	E	54.69	0.219409	E	54.69	0.219409	E	44.12	0.177004	E	44.12	0.177004	-1.000000
370	370	T	H	-	0	0	E	57.97	0.391530	E	57.97	0.391530	E	57.76	0.390112	E	57.76	0.390112	68.673000
371	371	M	H	-	0	0	B	0.00	0.000000	B	0.00	0.000000	B	0.00	0.000000	B	0.00	0.000000	68.673000
372	372	L	H	-	0	0	B	0.00	0.000000	B	0.00	0.000000	B	0.00	0.000000	B	0.00	0.000000	68.673000
373	373	I	H	-	1	0	B	26.27	0.138300	B	26.27	0.138300	E	21.39	0.112609	E	21.39	0.112609	68.673000
374	374	I	H	-	0	0	E	70.98	0.373677	E	70.98	0.373677	E	65.07	0.342564	E	65.07	0.342564	68.673000
375	375	V	H	-	0	0	B	0.07	0.000431	B	0.07	0.000431	B	0.00	0.000000	B	0.00	0.000000	68.673000
376	376	N	H	-	1	0	B	5.82	0.034464	B	5.82	0.034464	B	1.15	0.006810	B	1.15	0.006810	68.673000
377	377	T	H	-	1	0	B	20.25	0.136769	B	20.25	0.136769	E	15.92	0.107524	E	12.95	0.087465	68.673000
378	378	W	H	-	1	1	E	82.54	0.310979	B	13.59	0.051202	E	78.10	0.294251	B	3.10	0.011680	68.673000
379	379	L	H	-	0	0	B	21.00	0.106066	B	21.00	0.106066	B	8.49	0.042881	B	8.49	0.042881	68.673000
380	380	G	H	-	1	0	E	17.98	0.214277	E	17.98	0.214277	E	9.99	0.119056	E	9.99	0.119056	68.673000
381	381	Y	H	-	2	0	B	25.07	0.105204	B	1.44	0.006043	E	17.64	0.074024	B	0.00	0.000000	68.673000
382	382	P	H	-	1	0	B	0.00	0.000000	B	0.00	0.000000	B	0.00	0.000000	B	0.00	0.000000	68.673000
383	383	Y	H	-	0	0	E	80.71	0.338691	B	45.54	0.191104	E	69.46	0.291481	E	27.03	0.113428	68.673000
384	384	M	H	-	2	0	B	0.14	0.000665	B	0.14	0.000665	B	0.00	0.000000	B	0.00	0.000000	68.673000
385	385	M	H	-	1	0	B	0.00	0.000000	B	0.00	0.000000	B	0.00	0.000000	B	0.00	0.000000	68.673000
386	386	I	H	-	0	0	E	82.27	0.433114	B	3.45	0.018163	E	78.30	0.412214	B	0.00	0.000000	68.673000
387	387	L	H	-	0	0	E	40.99	0.207031	B	1.22	0.006162	E	35.44	0.178999	B	0.00	0.000000	68.673000
388	388	C	H	-	2	0	B	0.06	0.000424	B	0.06	0.000424	B	0.00	0.000000	B	0.00	0.000000	68.673000
389	389	M	H	-	0	1	E	54.57	0.259178	B	8.16	0.038756	E	43.39	0.206079	B	0.00	0.000000	68.673000
390	390	G	H	-	0	2	E	48.80	0.581575	B	0.00	0.000000	E	52.07	0.620546	B	0.00	0.000000	68.673000
391	391	L	H	-	0	0	E	44.12	0.222840	B	2.48	0.012526	E	37.85	0.191171	B	0.00	0.000000	68.673000
392	392	L	1	-	0	0	B	4.97	0.025102	B	4.05	0.020456	B	0.00	0.000000	B	0.00	0.000000	-1.000000
393	393	K	1	-	0	0	E	136.88	0.659694	B	26.26	0.126560	E	134.33	0.647405	B	2.80	0.013495	-1.000000
394	394	A	1	-	0	0	E	84.67	0.727405	B	16.55	0.142182	E	83.25	0.715206	B	0.00	0.000000	-1.000000
395	395	I	1	-	0	0	B	14.15	0.074493	B	4.20	0.022111	B	1.88	0.009897	B	0.00	0.000000	-1.000000
396	396	P	1	-	0	0	E	68.13	0.470511	E	37.24	0.257182	E	71.14	0.491298	E	23.11	0.159599	-1.000000
397	397	D	1	-	0	0	E	116.06	0.746991	E	60.68	0.390552	E	112.02	0.720989	E	43.72	0.281393	-1.000000
398	398	D	1	-	0	0	E	89.02	0.572955	E	48.49	0.312094	E	96.17	0.618974	E	21.80	0.140310	-1.000000
399	399	L	1	-	0	0	E	71.39	0.360574	B	6.06	0.030608	E	70.33	0.355220	B	1.61	0.008132	-1.000000
400	400	Y	1	-	0	0	E	59.47	0.249559	E	58.97	0.247461	E	37.56	0.157616	E	37.54	0.157533	-1.000000
401	401	E	1	-	0	0	E	114.92	0.614020	B	29.94	0.159970	E	124.80	0.666809	E	20.94	0.111883	-1.000000
402	402	A	1	-	0	0	E	51.48	0.442268	B	0.00	0.000000	E	50.84	0.436770	B	0.00	0.000000	-1.000000
403	403	S	1	-	0	0	B	8.97	0.071372	B	0.27	0.002148	B	3.45	0.027451	B	0.00	0.000000	-1.000000
404	404	A	1	-	0	0	E	59.11	0.507818	B	10.39	0.089261	E	61.18	0.525601	B	5.81	0.049914	-1.000000
405	405	M	1	-	0	0	E	168.81	0.801757	B	6.96	0.033056	E	194.77	0.925053	B	1.04	0.004939	-1.000000
406	406	D	1	-	0	0	E	125.76	0.809423	B	12.66	0.081483	E	144.83	0.932162	B	4.95	0.031859	-1.000000
407	407	G	1	-	0	0	E	50.98	0.607556	E	25.12	0.299368	E	54.25	0.646526	E	14.95	0.178167	-1.000000
408	408	A	1	-	0	0	E	37.50	0.322165	B	8.51	0.073110	E	25.70	0.220790	B	3.79	0.032560	-1.000000
409	409	G	1	-	0	0	E	30.90	0.368252	E	25.88	0.308426	E	30.35	0.361697	E	12.36	0.147301	-1.000000
410	410	P	1	-	0	0	E	73.54	0.507873	E	41.59	0.287224	E	62.67	0.432804	E	21.99	0.151865	-1.000000
411	411	F	1	-	0	0	E	159.14	0.712705	E	139.88	0.626450	E	180.09	0.806530	E	146.79	0.657396	-1.000000
412	412	Q	1	-	0	0	E	95.52	0.504943	E	68.53	0.362267	E	102.37	0.541153	E	64.33	0.340064	-1.000000
413	413	N	1	-	0	0	B	21.36	0.126488	B	21.36	0.126488	B	6.32	0.037425	B	6.32	0.037425	-1.000000
414	414	F	1	-	0	0	B	30.60	0.137042	B	30.60	0.137042	E	12.63	0.056563	E	12.63	0.056563	-1.000000
415	415	F	1	-	0	0	E	124.92	0.559452	E	124.92	0.559452	E	127.68	0.571812	E	127.68	0.571812	-1.000000
416	416	K	1	-	0	0	E	154.09	0.742638	E	77.48	0.373416	E	170.19	0.820232	E	70.86	0.341510	-1.000000
417	417	I	1	-	0	0	E	42.93	0.226007	B	0.41	0.002158	E	33.85	0.178205	B	0.00	0.000000	-1.000000
418	418	T	1	-	0	0	B	8.66	0.058490	B	8.66	0.058490	B	4.69	0.031676	B	4.69	0.031676	-1.000000
419	419	L	1	-	0	0	E	55.07	0.278145	E	55.07	0.278145	E	51.25	0.258851	E	51.25	0.258851	-1.000000
420	420	P	1	-	0	0	E	55.66	0.384392	E	40.78	0.281630	E	53.34	0.368370	E	35.12	0.242541	-1.000000
421	421	L	1	-	0	0	E	84.37	0.426133	E	41.93	0.211778	E	77.31	0.390474	E	18.14	0.091621	-1.000000
422	422	L	1	-	0	0	B	1.27	0.006414	B	1.27	0.006414	B	0.00	0.000000	B	0.00	0.000000	-1.000000
423	423	I	1	-	0	0	E	76.39	0.402158	E	76.39	0.402158	E	71.71	0.377520	E	71.71	0.377520	-1.000000
424	424	K	1	-	0	0	E	164.84	0.794448	E	144.76	0.697672	E	185.63	0.894646	E	128.94	0.621428	-1.000000
425	425	P	1	-	0	0	E	51.54	0.355939	B	27.37	0.189019	E	42.68	0.294751	B	5.63	0.038881	-1.000000
426	426	L	H	-	0	0	B	1.20	0.006061	B	1.20	0.006061	B	0.00	0.000000	B	0.00	0.000000	67.573000
427	427	T	H	-	0	0	E	66.25	0.447454	E	66.25	0.447454	E	67.32	0.454681	E	67.32	0.454681	67.573000
428	428	P	H	-	0	0	E	74.21	0.512500	B	17.41	0.120235	E	76.84	0.530663	B	4.49	0.031008	67.573000
429	429	L	H	-	0	0	E	51.27	0.258952	B	8.57	0.043285	E	45.94	0.232032	B	0.00	0.000000	67.573000
430	430	M	H	-	1	0	E	51.75	0.245785	E	51.75	0.245785	E	38.24	0.181620	E	38.24	0.181620	67.573000
431	431	I	H	-	0	0	E	84.59	0.445328	E	60.81	0.320137	E	76.60	0.403264	E	50.69	0.266860	67.573000
432	432	A	H	-	0	0	E	59.81	0.513832	E	29.66	0.254811	E	57.16	0.491065	E	10.36	0.089003	67.573000
433	433	S	H	-	1	0	B	13.81	0.109882	B	13.81	0.109882	B	3.22	0.025621	B	3.22	0.025621	67.573000
434	434	F	H	-	2	0	B	15.58	0.069775	B	15.58	0.069775	B	4.36	0.019526	B	4.36	0.019526	67.573000
435	435	A	H	-	0	1	E	37.05	0.318299	B	10.57	0.090808	E	31.51	0.270704	B	2.35	0.020189	67.573000
436	436	F	H	-	0	0	E	142.47	0.638049	E	142.47	0.638049	E	156.88	0.702584	E	156.26	0.699807	67.573000
437	437	N	H	-	2	0	B	9.97	0.059039	B	9.97	0.059039	B	2.41	0.014271	B	2.41	0.014271	67.573000
438	438	F	H	-	2	0	B	0.18	0.000806	B	0.18	0.000806	B	0.00	0.000000	B	0.00	0.000000	67.573000
439	439	N	H	-	0	0	E	47.39	0.280630	B	29.40	0.174098	E	43.10	0.255226	E	17.98	0.106472	67.573000
440	440	N	H	-	0	0	B	18.77	0.111151	B	18.77	0.111151	B	4.93	0.029194	B	4.93	0.029194	67.573000
441	441	F	2	-	0	0	E	53.99	0.241793	E	53.99	0.241793	E	46.49	0.208205	E	46.49	0.208205	-1.000000
442	442	V	2	-	0	0	E	78.90	0.486317	E	78.90	0.486317	E	76.11	0.469120	E	74.62	0.459936	-1.000000
443	443	L	2	-	0	0	B	1.01	0.005101	B	1.01	0.005101	B	0.00	0.000000	B	0.00	0.000000	-1.000000
444	444	I	2	-	0	0	B	0.00	0.000000	B	0.00	0.000000	B	0.00	0.000000	B	0.00	0.000000	-1.000000
445	445	Q	2	-	0	0	B	29.65	0.156737	B	29.65	0.156737	E	21.70	0.114712	E	21.70	0.114712	-1.000000
446	446	L	2	-	0	0	B	36.55	0.184605	B	36.55	0.184605	E	28.31	0.142987	E	28.31	0.142987	-1.000000
447	447	L	2	-	0	0	B	9.94	0.050205	B	7.25	0.036618	B	7.25	0.036618	B	0.02	0.000101	-1.000000
448	448	T	2	-	0	0	B	10.59	0.071525	B	8.94	0.060381	B	7.08	0.047818	B	2.25	0.015197	-1.000000
449	449	N	2	-	0	0	E	88.79	0.525789	E	39.10	0.231539	E	89.18	0.528099	E	26.34	0.155978	-1.000000
450	450	G	2	-	0	0	B	0.64	0.007627	B	0.17	0.002026	B	0.00	0.000000	B	0.00	0.000000	-1.000000
451	451	G	2	-	0	0	E	23.40	0.278870	E	22.19	0.264450	E	20.28	0.241688	E	8.00	0.095340	-1.000000
452	452	P	2	-	0	0	E	28.99	0.200207	B	3.51	0.024240	E	25.49	0.176036	B	0.00	0.000000	-1.000000
453	453	D	2	-	0	0	E	84.41	0.543284	B	6.51	0.041900	E	82.31	0.529768	B	0.31	0.001995	-1.000000
454	454	R	2	-	0	0	B	32.41	0.130025	B	32.41	0.130025	E	22.34	0.089625	E	22.34	0.089625	-1.000000
455	455	L	2	-	0	0	E	141.95	0.716955	E	74.48	0.376181	E	159.74	0.806808	E	73.29	0.370170	-1.000000
456	456	G	2	-	0	0	E	80.44	0.958646	E	67.69	0.806698	E	81.53	0.971636	E	56.61	0.674651	-1.000000
457	457	T	2	-	0	0	E	34.17	0.230785	B	15.25	0.102999	E	25.14	0.169796	B	6.65	0.044914	-1.000000
458	458	T	2	-	0	0	E	116.45	0.786505	E	78.60	0.530866	E	126.34	0.853303	E	61.42	0.414832	-1.000000
459	459	T	2	-	0	0	B	24.42	0.164933	B	23.40	0.158044	E	21.71	0.146630	E	12.97	0.087600	-1.000000
460	460	P	2	-	0	0	E	66.20	0.457182	B	13.10	0.090470	E	59.07	0.407942	B	1.55	0.010704	-1.000000
461	461	A	2	-	0	0	B	5.59	0.048024	B	0.00	0.000000	B	2.22	0.019072	B	0.00	0.000000	-1.000000
462	462	G	2	-	0	0	B	2.91	0.034680	B	0.23	0.002741	B	1.00	0.011918	B	0.00	0.000000	-1.000000
463	463	Y	2	-	0	0	E	62.64	0.262862	E	58.93	0.247293	E	62.56	0.262526	E	61.36	0.257491	-1.000000
464	464	T	2	-	0	0	B	0.82	0.005538	B	0.82	0.005538	B	0.00	0.000000	B	0.00	0.000000	-1.000000
465	465	D	2	-	0	0	B	0.00	0.000000	B	0.00	0.000000	B	0.00	0.000000	B	0.00	0.000000	-1.000000
466	466	L	2	-	0	0	B	0.00	0.000000	B	0.00	0.000000	B	0.00	0.000000	B	0.00	0.000000	-1.000000
467	467	L	2	-	0	0	B	4.68	0.023638	B	4.68	0.023638	B	0.77	0.003889	B	0.77	0.003889	-1.000000
468	468	V	2	-	0	0	B	29.30	0.180597	B	25.16	0.155079	E	23.47	0.144662	B	5.77	0.035565	-1.000000
469	469	N	2	-	0	0	B	0.00	0.000000	B	0.00	0.000000	B	0.00	0.000000	B	0.00	0.000000	-1.000000
470	470	Y	2	-	0	0	B	4.09	0.017163	B	4.09	0.017163	B	0.45	0.001888	B	0.45	0.001888	-1.000000
471	471	T	2	-	0	0	B	13.59	0.091787	B	13.59	0.091787	B	3.34	0.022558	B	2.16	0.014589	-1.000000
472	472	Y	2	-	0	0	E	78.21	0.328200	E	75.72	0.317751	E	73.34	0.307763	E	61.13	0.256525	-1.000000
473	473	R	2	-	0	0	B	17.62	0.070689	B	0.46	0.001845	B	11.40	0.045735	B	0.00	0.000000	-1.000000
474	474	I	2	-	0	0	B	34.95	0.183996	B	34.95	0.183996	E	18.44	0.097078	E	18.44	0.097078	-1.000000
475	475	A	2	-	0	0	B	3.25	0.027921	B	3.25	0.027921	B	0.58	0.004983	B	0.58	0.004983	-1.000000
476	476	F	2	-	0	0	E	48.22	0.215952	B	23.77	0.106453	E	36.90	0.165256	B	9.55	0.042769	-1.000000
477	477	E	2	-	0	0	E	85.84	0.458645	E	50.49	0.269769	E	80.80	0.431716	E	36.59	0.195501	-1.000000
478	478	G	2	-	0	0	E	68.30	0.813967	E	37.78	0.450244	E	70.29	0.837683	E	24.92	0.296985	-1.000000
479	479	G	2	-	0	0	E	55.48	0.661185	B	8.15	0.097128	E	60.32	0.718865	B	3.00	0.035753	-1.000000
480	480	G	2	-	0	0	E	85.76	1.000000	E	60.99	0.726850	E	84.88	1.000000	E	52.05	0.620307	-1.000000
481	481	G	2	-	0	0	E	33.90	0.404004	B	5.72	0.068168	E	31.58	0.376356	B	0.49	0.005840	-1.000000
482	482	Q	2	-	0	0	E	91.69	0.484696	E	49.02	0.259132	E	102.84	0.543638	E	23.14	0.122324	-1.000000
483	483	D	2	-	0	0	E	41.34	0.266075	E	41.34	0.266075	E	21.51	0.138444	E	21.51	0.138444	-1.000000
484	484	F	2	-	0	0	E	59.47	0.266335	B	28.47	0.127502	E	54.76	0.245242	E	14.33	0.064177	-1.000000
485	485	G	2	-	0	0	B	0.00	0.000000	B	0.00	0.000000	B	0.00	0.000000	B	0.00	0.000000	-1.000000
486	486	L	2	-	0	0	B	31.39	0.158543	B	31.39	0.158543	E	11.92	0.060205	E	11.92	0.060205	-1.000000
487	487	A	2	-	0	0	B	17.78	0.152749	B	4.71	0.040464	E	11.20	0.096220	B	0.26	0.002234	-1.000000
488	488	A	2	-	0	0	B	7.93	0.068127	B	0.00	0.000000	B	4.81	0.041323	B	0.00	0.000000	-1.000000
489	489	A	2	-	0	0	B	0.00	0.000000	B	0.00	0.000000	B	0.00	0.000000	B	0.00	0.000000	-1.000000
490	490	I	2	-	0	0	B	8.80	0.046328	B	8.80	0.046328	B	0.21	0.001106	B	0.21	0.001106	-1.000000
491	491	A	2	-	0	0	E	48.90	0.420103	B	4.53	0.038918	E	40.42	0.347251	B	0.18	0.001546	-1.000000
492	492	T	2	-	0	0	B	27.74	0.187356	B	22.48	0.151830	E	15.74	0.106308	E	14.85	0.100297	-1.000000
493	493	L	H	-	0	0	E	47.02	0.237487	E	47.02	0.237487	E	30.22	0.152634	E	30.22	0.152634	60.590000
494	494	I	H	-	0	0	B	16.46	0.086654	B	7.85	0.041327	B	3.75	0.019742	B	0.20	0.001053	60.590000
495	495	F	H	-	0	2	E	115.90	0.519056	B	26.51	0.118725	E	104.28	0.467016	E	15.79	0.070715	60.590000
496	496	L	H	-	0	0	E	107.88	0.544876	E	107.88	0.544876	E	111.31	0.562200	E	111.31	0.562200	60.590000
497	497	L	H	-	0	0	E	52.89	0.267135	E	52.89	0.267135	E	43.54	0.219910	E	43.54	0.219910	60.590000
498	498	V	H	-	0	0	B	15.21	0.093750	B	2.16	0.013314	B	5.98	0.036859	B	0.00	0.000000	60.590000
499	499	G	H	-	0	0	E	23.69	0.282326	B	5.68	0.067692	E	14.53	0.173162	B	1.44	0.017161	60.590000
500	500	A	H	-	0	0	E	56.14	0.482302	E	56.14	0.482302	E	54.00	0.463918	E	54.00	0.463918	60.590000
501	501	L	H	-	0	0	E	69.65	0.351785	E	69.65	0.351785	E	59.46	0.300318	E	59.46	0.300318	60.590000
502	502	A	H	-	0	0	E	39.52	0.339519	E	24.16	0.207560	E	22.04	0.189347	E	9.39	0.080670	60.590000
503	503	I	H	-	0	0	E	157.17	0.827428	E	120.27	0.633167	E	182.99	0.963359	E	124.23	0.654014	60.590000
504	504	V	H	-	0	0	E	159.38	0.982372	E	159.38	0.982372	E	180.99	1.000000	E	180.99	1.000000	60.590000
505	505	N	U	R	0	0	-	-1.00	-1.000000	-	-1.00	-1.000000	-	-1.00	-1.000000	-	-1.00	-1.000000	-1.000000
506	506	L	U	R	0	0	-	-1.00	-1.000000	-	-1.00	-1.000000	-	-1.00	-1.000000	-	-1.00	-1.000000	-1.000000
507	507	K	U	R	0	0	-	-1.00	-1.000000	-	-1.00	-1.000000	-	-1.00	-1.000000	-	-1.00	-1.000000	-1.000000
508	508	A	U	R	0	0	-	-1.00	-1.000000	-	-1.00	-1.000000	-	-1.00	-1.000000	-	-1.00	-1.000000	-1.000000
509	509	T	U	R	0	0	-	-1.00	-1.000000	-	-1.00	-1.000000	-	-1.00	-1.000000	-	-1.00	-1.000000	-1.000000
510	510	R	U	R	0	0	-	-1.00	-1.000000	-	-1.00	-1.000000	-	-1.00	-1.000000	-	-1.00	-1.000000	-1.000000
511	511	M	U	R	0	0	-	-1.00	-1.000000	-	-1.00	-1.000000	-	-1.00	-1.000000	-	-1.00	-1.000000	-1.000000
512	512	K	U	R	0	0	-	-1.00	-1.000000	-	-1.00	-1.000000	-	-1.00	-1.000000	-	-1.00	-1.000000	-1.000000
513	513	F	U	R	0	0	-	-1.00	-1.000000	-	-1.00	-1.000000	-	-1.00	-1.000000	-	-1.00	-1.000000	-1.000000
514	514	D	U	R	0	0	-	-1.00	-1.000000	-	-1.00	-1.000000	-	-1.00	-1.000000	-	-1.00	-1.000000	-1.000000
