# Supplementary material for: Lipid exposure prediction enhances the inference of rotational angles of transmembrane helices
Source: BMC Bioinformatics. 2013 Oct 11;14:304. doi: 10.1186/1471-2105-14-304 (PMC3854514; doi:10.1186/1471-2105-14-304)
Supplement: Additional file 7: Dataset S3 — The representative 110 multi-spanning protein chains used in this work. [file 1471-2105-14-304-S7.zip › S_Dataset_3_experiment/TMexpoDataset/2r6gG.profile]

SeqIndex	PDBIndex	AA	Topo	MissingData	IntraChainCTNum	InterChainCTNum	Class14_Chain	ASA14_Chain	RSA14_Chain	Class14_Complete	ASA14_Complete	RSA14_Complete	Class20_Chain	ASA20_Chain	RSA20_Chain	Class20_Complete	ASA20_Complete	RSA20_Complete	RotationalAngleChain360MGC
1	1	M	U	R	0	0	-	-1.00	-1.000000	-	-1.00	-1.000000	-	-1.00	-1.000000	-	-1.00	-1.000000	-1.000000
2	2	A	U	R	0	0	-	-1.00	-1.000000	-	-1.00	-1.000000	-	-1.00	-1.000000	-	-1.00	-1.000000	-1.000000
3	3	M	U	R	0	0	-	-1.00	-1.000000	-	-1.00	-1.000000	-	-1.00	-1.000000	-	-1.00	-1.000000	-1.000000
4	4	V	U	R	0	0	-	-1.00	-1.000000	-	-1.00	-1.000000	-	-1.00	-1.000000	-	-1.00	-1.000000	-1.000000
5	5	Q	U	R	0	0	-	-1.00	-1.000000	-	-1.00	-1.000000	-	-1.00	-1.000000	-	-1.00	-1.000000	-1.000000
6	6	P	U	R	0	0	-	-1.00	-1.000000	-	-1.00	-1.000000	-	-1.00	-1.000000	-	-1.00	-1.000000	-1.000000
7	7	K	1	-	0	0	E	215.04	1.000000	E	215.04	1.000000	E	244.37	1.000000	E	244.09	1.000000	-1.000000
8	8	S	1	-	0	0	E	76.90	0.611871	E	69.67	0.554344	E	87.94	0.699714	E	71.72	0.570656	-1.000000
9	9	Q	1	-	0	0	E	125.41	0.662949	E	64.98	0.343501	E	137.85	0.728710	E	37.00	0.195591	-1.000000
10	10	K	1	-	0	0	E	143.14	0.689865	E	142.33	0.685961	E	161.00	0.775941	E	140.34	0.676370	-1.000000
11	11	A	1	-	0	0	E	38.40	0.329897	E	38.40	0.329897	E	35.07	0.301289	E	35.07	0.301289	-1.000000
12	12	R	1	-	0	0	E	155.89	0.625411	E	88.53	0.355171	E	170.98	0.685950	E	52.88	0.212148	-1.000000
13	13	L	1	-	0	0	E	84.50	0.426789	B	27.74	0.140108	E	83.30	0.420728	E	14.61	0.073792	-1.000000
14	14	F	1	-	0	0	E	133.93	0.599803	E	133.93	0.599803	E	143.33	0.641901	E	142.09	0.636347	-1.000000
15	15	I	H	-	0	0	E	115.74	0.609318	E	115.74	0.609318	E	107.09	0.563780	E	103.41	0.544406	298.866000
16	16	T	H	-	0	0	E	67.59	0.456504	B	25.29	0.170809	E	61.73	0.416926	E	12.31	0.083142	298.866000
17	17	H	H	-	0	0	E	100.44	0.505969	B	37.91	0.190973	E	96.02	0.483704	E	28.07	0.141403	298.866000
18	18	L	H	-	0	0	E	114.43	0.577958	E	114.43	0.577958	E	121.08	0.611546	E	121.08	0.611546	298.866000
19	19	L	H	-	0	0	E	134.45	0.679075	E	134.45	0.679075	E	133.99	0.676751	E	125.71	0.634931	298.866000
20	20	L	H	-	0	0	E	100.12	0.505682	B	8.36	0.042224	E	97.46	0.492247	B	1.75	0.008839	298.866000
21	21	L	H	-	0	0	E	102.43	0.517349	E	84.67	0.427648	E	104.65	0.528562	E	88.01	0.444517	298.866000
22	22	L	H	-	0	0	E	115.35	0.582605	E	115.35	0.582605	E	119.79	0.605031	E	119.79	0.605031	298.866000
23	23	F	H	-	0	0	E	126.19	0.565140	E	62.90	0.281696	E	136.61	0.611805	E	53.84	0.241121	298.866000
24	24	I	H	-	0	0	E	78.19	0.411635	B	17.59	0.092603	E	77.19	0.406370	E	11.71	0.061648	298.866000
25	25	A	H	-	0	0	E	59.37	0.510052	E	59.37	0.510052	E	54.99	0.472423	E	54.99	0.472423	298.866000
26	26	A	H	-	0	0	E	68.91	0.592010	E	68.17	0.585653	E	73.10	0.628007	E	71.34	0.612887	298.866000
27	27	I	H	-	0	0	E	87.30	0.459595	B	9.89	0.052066	E	88.03	0.463438	B	5.67	0.029850	298.866000
28	28	M	H	-	0	0	E	80.26	0.381192	B	33.81	0.160579	E	82.14	0.390121	E	26.06	0.123771	298.866000
29	29	F	H	-	0	0	E	99.80	0.446952	E	67.25	0.301178	E	98.57	0.441444	E	45.58	0.204129	298.866000
30	30	P	H	-	0	0	E	75.33	0.520235	B	4.50	0.031077	E	80.65	0.556975	B	0.70	0.004834	298.866000
31	31	L	H	-	0	0	E	99.04	0.500227	B	11.22	0.056670	E	95.51	0.482398	B	2.17	0.010960	298.866000
32	32	L	H	-	0	0	E	96.92	0.489520	E	96.92	0.489520	E	87.42	0.441537	E	87.42	0.441537	298.866000
33	33	M	2	-	0	0	E	50.23	0.238566	B	7.63	0.036238	E	40.30	0.191403	B	0.14	0.000665	-1.000000
34	34	V	2	-	0	0	E	50.62	0.312007	B	1.12	0.006903	E	43.32	0.267012	B	0.00	0.000000	-1.000000
35	35	V	2	-	0	0	E	53.30	0.328526	E	53.30	0.328526	E	45.55	0.280757	E	45.27	0.279031	-1.000000
36	36	A	2	-	0	0	B	3.24	0.027835	B	3.24	0.027835	B	0.64	0.005498	B	0.64	0.005498	-1.000000
37	37	I	2	-	0	0	B	12.16	0.064017	B	0.22	0.001158	B	4.36	0.022953	B	0.00	0.000000	-1.000000
38	38	S	2	-	0	0	B	0.00	0.000000	B	0.00	0.000000	B	0.00	0.000000	B	0.00	0.000000	-1.000000
39	39	L	2	-	0	0	B	39.11	0.197535	B	39.11	0.197535	E	32.53	0.164301	E	32.53	0.164301	-1.000000
40	40	R	2	-	0	0	B	0.94	0.003771	B	0.94	0.003771	B	0.00	0.000000	B	0.00	0.000000	-1.000000
41	41	Q	2	-	0	0	E	83.17	0.439657	B	29.66	0.156790	E	83.99	0.443992	E	15.08	0.079717	-1.000000
42	42	G	2	-	0	0	E	36.99	0.440829	B	12.53	0.149327	E	35.52	0.423311	E	6.59	0.078537	-1.000000
43	43	N	2	-	0	0	E	49.57	0.293539	B	23.54	0.139397	E	41.27	0.244389	E	9.39	0.055605	-1.000000
44	44	F	2	-	0	0	E	113.32	0.507501	B	12.26	0.054906	E	115.46	0.517085	B	1.56	0.006986	-1.000000
45	45	A	2	-	0	0	E	49.41	0.424485	B	17.13	0.147165	E	44.56	0.382818	B	2.57	0.022079	-1.000000
46	46	T	2	-	0	0	E	105.81	0.714643	B	23.29	0.157301	E	117.84	0.795894	E	8.96	0.060516	-1.000000
47	47	G	2	-	0	0	E	33.67	0.401263	E	18.88	0.225003	E	33.66	0.401144	E	14.42	0.171851	-1.000000
48	48	S	2	-	0	0	E	43.03	0.342377	E	39.80	0.316677	E	43.87	0.349061	E	39.39	0.313415	-1.000000
49	49	L	2	-	0	0	E	118.81	0.600081	E	108.42	0.547603	E	115.23	0.581999	E	101.55	0.512905	-1.000000
50	50	I	2	-	0	0	E	148.02	0.779258	E	148.02	0.779258	E	163.70	0.861806	E	163.70	0.861806	-1.000000
51	51	P	2	-	0	0	B	18.88	0.130387	B	18.88	0.130387	E	9.97	0.068854	E	9.97	0.068854	-1.000000
52	52	E	2	-	0	0	E	101.83	0.544080	E	72.59	0.387850	E	103.38	0.552362	E	63.56	0.339602	-1.000000
53	53	Q	2	-	0	0	E	107.22	0.566792	E	99.49	0.525929	E	120.17	0.635249	E	94.31	0.498546	-1.000000
54	54	I	2	-	0	0	E	104.55	0.550408	E	104.55	0.550408	E	103.00	0.542248	E	103.00	0.542248	-1.000000
55	55	S	2	-	0	0	B	17.73	0.141073	B	17.73	0.141073	E	10.29	0.081875	E	10.00	0.079567	-1.000000
56	56	W	2	-	0	0	E	158.65	0.597732	E	158.65	0.597732	E	167.50	0.631075	E	167.50	0.631075	-1.000000
57	57	D	2	-	0	0	E	53.96	0.347300	E	53.96	0.347300	E	52.32	0.336745	E	46.39	0.298578	-1.000000
58	58	H	2	-	0	0	B	13.33	0.067150	B	13.33	0.067150	B	6.16	0.031031	B	6.16	0.031031	-1.000000
59	59	W	2	-	0	0	E	57.73	0.217504	E	57.73	0.217504	E	46.40	0.174817	E	46.40	0.174817	-1.000000
60	60	K	2	-	0	0	E	74.38	0.358475	E	74.38	0.358475	E	72.33	0.348595	E	72.33	0.348595	-1.000000
61	61	L	2	-	0	0	B	29.79	0.150462	B	29.79	0.150462	E	16.97	0.085711	E	16.97	0.085711	-1.000000
62	62	A	2	-	0	0	B	4.63	0.039777	B	4.63	0.039777	B	0.00	0.000000	B	0.00	0.000000	-1.000000
63	63	L	2	-	0	0	E	65.17	0.329158	E	65.17	0.329158	E	63.04	0.318400	E	63.04	0.318400	-1.000000
64	64	G	2	-	0	0	E	54.02	0.643785	E	54.02	0.643785	E	52.50	0.625670	E	52.50	0.625670	-1.000000
65	65	F	2	-	0	0	E	122.77	0.549823	E	122.77	0.549823	E	135.30	0.605938	E	135.30	0.605938	-1.000000
66	66	S	2	-	0	0	E	52.50	0.417728	E	52.50	0.417728	E	52.24	0.415659	E	52.24	0.415659	-1.000000
67	67	V	2	-	0	0	E	68.58	0.422707	E	68.58	0.422707	E	70.21	0.432754	E	70.21	0.432754	-1.000000
68	68	E	U	R	0	0	-	-1.00	-1.000000	-	-1.00	-1.000000	-	-1.00	-1.000000	-	-1.00	-1.000000	-1.000000
69	69	Q	U	R	0	0	-	-1.00	-1.000000	-	-1.00	-1.000000	-	-1.00	-1.000000	-	-1.00	-1.000000	-1.000000
70	70	A	U	R	0	0	-	-1.00	-1.000000	-	-1.00	-1.000000	-	-1.00	-1.000000	-	-1.00	-1.000000	-1.000000
71	71	D	U	R	0	0	-	-1.00	-1.000000	-	-1.00	-1.000000	-	-1.00	-1.000000	-	-1.00	-1.000000	-1.000000
72	72	G	U	R	0	0	-	-1.00	-1.000000	-	-1.00	-1.000000	-	-1.00	-1.000000	-	-1.00	-1.000000	-1.000000
73	73	R	U	R	0	0	-	-1.00	-1.000000	-	-1.00	-1.000000	-	-1.00	-1.000000	-	-1.00	-1.000000	-1.000000
74	74	I	2	A	0	0	E	128.88	0.678494	E	128.88	0.678494	E	150.74	0.793577	E	150.74	0.793577	-1.000000
75	75	T	2	-	0	0	E	75.02	0.506686	E	75.02	0.506686	E	86.46	0.583952	E	86.46	0.583952	-1.000000
76	76	P	2	-	0	0	E	90.66	0.626105	E	90.66	0.626105	E	97.29	0.671892	E	97.29	0.671892	-1.000000
77	77	P	2	-	0	0	E	50.04	0.345580	E	50.04	0.345580	E	46.32	0.319890	E	46.32	0.319890	-1.000000
78	78	P	2	-	0	0	E	80.54	0.556215	E	70.70	0.488260	E	74.52	0.514641	E	43.43	0.299931	-1.000000
79	79	F	2	-	0	0	E	51.67	0.231403	B	15.89	0.071163	E	40.09	0.179542	B	0.53	0.002374	-1.000000
80	80	P	2	-	0	0	E	49.39	0.341091	E	49.39	0.341091	E	42.64	0.294475	E	42.64	0.294475	-1.000000
81	81	V	2	-	0	0	B	3.56	0.021943	B	3.56	0.021943	B	0.00	0.000000	B	0.00	0.000000	-1.000000
82	82	L	2	-	0	0	E	91.78	0.463559	E	91.78	0.463559	E	89.34	0.451235	E	89.34	0.451235	-1.000000
83	83	L	2	-	0	0	E	65.61	0.331380	E	65.61	0.331380	E	64.92	0.327895	E	64.92	0.327895	-1.000000
84	84	W	2	-	0	0	B	0.00	0.000000	B	0.00	0.000000	B	0.00	0.000000	B	0.00	0.000000	-1.000000
85	85	L	2	-	0	0	B	31.97	0.161473	B	31.97	0.161473	E	20.96	0.105864	E	20.96	0.105864	-1.000000
86	86	W	H	-	0	0	E	149.25	0.562316	E	149.25	0.562316	E	165.18	0.622334	E	165.18	0.622334	64.243000
87	87	N	H	-	0	0	B	5.19	0.030734	B	5.19	0.030734	B	2.42	0.014331	B	2.42	0.014331	64.243000
88	88	S	H	-	1	0	B	2.74	0.021801	B	2.74	0.021801	B	0.00	0.000000	B	0.00	0.000000	64.243000
89	89	V	H	-	1	0	E	44.45	0.273977	E	44.45	0.273977	E	37.65	0.232064	E	37.65	0.232064	64.243000
90	90	K	H	-	0	0	E	81.23	0.391489	E	81.23	0.391489	E	76.85	0.370379	E	76.85	0.370379	64.243000
91	91	V	H	-	2	0	B	2.19	0.013499	B	2.19	0.013499	B	0.00	0.000000	B	0.00	0.000000	64.243000
92	92	A	H	-	3	0	B	0.36	0.003093	B	0.36	0.003093	B	0.00	0.000000	B	0.00	0.000000	64.243000
93	93	G	H	-	1	0	B	12.89	0.153617	B	12.89	0.153617	E	9.07	0.108092	E	9.07	0.108092	64.243000
94	94	I	H	-	0	0	E	97.13	0.511345	E	97.13	0.511345	E	91.98	0.484233	E	91.98	0.484233	64.243000
95	95	S	H	-	1	0	B	0.00	0.000000	B	0.00	0.000000	B	0.00	0.000000	B	0.00	0.000000	64.243000
96	96	A	H	-	1	0	B	0.02	0.000172	B	0.02	0.000172	B	0.00	0.000000	B	0.00	0.000000	64.243000
97	97	I	H	-	0	0	E	98.29	0.517452	E	98.29	0.517452	E	102.54	0.539826	E	102.54	0.539826	64.243000
98	98	G	H	-	0	0	E	18.93	0.225599	E	18.93	0.225599	E	14.94	0.178048	E	14.94	0.178048	64.243000
99	99	I	H	-	2	0	B	8.04	0.042327	B	8.04	0.042327	B	1.93	0.010161	B	1.93	0.010161	64.243000
100	100	V	H	-	2	0	B	26.77	0.165002	B	26.77	0.165002	E	15.91	0.098065	E	15.91	0.098065	64.243000
101	101	A	H	-	0	0	E	50.00	0.429553	E	50.00	0.429553	E	47.74	0.410137	E	47.74	0.410137	64.243000
102	102	L	H	-	0	0	E	86.17	0.435224	B	35.98	0.181726	E	87.97	0.444315	E	29.72	0.150109	64.243000
103	103	S	H	-	3	0	B	0.21	0.001671	B	0.21	0.001671	B	0.00	0.000000	B	0.00	0.000000	64.243000
104	104	T	H	-	0	0	B	6.29	0.042483	B	6.29	0.042483	B	0.75	0.005066	B	0.75	0.005066	64.243000
105	105	T	H	-	0	0	E	54.75	0.369783	B	24.20	0.163447	E	44.26	0.298933	E	15.59	0.105295	64.243000
106	106	C	H	-	0	0	E	38.55	0.272477	B	0.00	0.000000	E	35.66	0.252050	B	0.00	0.000000	64.243000
107	107	A	H	-	3	0	B	0.00	0.000000	B	0.00	0.000000	B	0.00	0.000000	B	0.00	0.000000	64.243000
108	108	Y	1	-	0	0	B	18.05	0.075745	B	7.52	0.031557	B	7.06	0.029627	B	4.02	0.016869	-1.000000
109	109	A	1	-	0	0	E	27.22	0.233849	B	0.00	0.000000	E	24.37	0.209364	B	0.00	0.000000	-1.000000
110	110	F	1	-	0	0	B	17.82	0.079807	B	7.67	0.034350	B	4.86	0.021765	B	0.94	0.004210	-1.000000
111	111	A	1	-	0	0	B	19.60	0.168385	B	19.60	0.168385	E	15.37	0.132045	E	15.37	0.132045	-1.000000
112	112	R	1	-	0	0	E	67.52	0.270882	E	67.52	0.270882	E	54.04	0.216802	E	54.04	0.216802	-1.000000
113	113	M	1	-	0	0	E	76.94	0.365424	B	29.59	0.140537	E	71.62	0.340157	E	20.93	0.099406	-1.000000
114	114	R	1	-	0	0	E	226.68	0.909412	E	223.62	0.897136	E	261.00	1.000000	E	241.81	0.970112	-1.000000
115	115	F	1	-	0	0	E	69.89	0.313001	B	15.87	0.071073	E	60.65	0.271620	B	8.63	0.038649	-1.000000
116	116	P	1	-	0	0	E	133.97	0.925207	E	110.34	0.762017	E	157.35	1.000000	E	115.37	0.796754	-1.000000
117	117	G	H	-	0	0	E	35.79	0.426528	E	35.79	0.426528	E	36.56	0.435705	E	36.56	0.435705	318.188000
118	118	K	H	-	0	0	E	67.46	0.325124	E	67.46	0.325124	E	59.86	0.288496	E	59.86	0.288496	318.188000
119	119	A	H	-	0	0	E	76.89	0.660567	E	76.89	0.660567	E	82.24	0.706529	E	82.24	0.706529	318.188000
120	120	T	H	-	0	0	E	81.62	0.551263	E	81.62	0.551263	E	84.40	0.570039	E	84.40	0.570039	318.188000
121	121	L	H	-	0	0	E	94.29	0.476236	E	49.30	0.249002	E	102.20	0.516188	E	45.36	0.229102	318.188000
122	122	L	H	-	0	0	B	9.01	0.045507	B	9.01	0.045507	B	2.35	0.011869	B	2.35	0.011869	318.188000
123	123	K	H	-	0	0	E	119.79	0.577329	E	108.93	0.524989	E	127.94	0.616608	E	105.95	0.510627	318.188000
124	124	G	H	-	0	0	B	14.06	0.167560	B	14.06	0.167560	E	5.70	0.067930	E	5.70	0.067930	318.188000
125	125	M	H	-	1	0	E	42.49	0.201805	B	3.96	0.018808	E	31.55	0.149846	B	0.44	0.002090	318.188000
126	126	L	H	-	0	0	E	77.69	0.392394	B	21.12	0.106672	E	70.02	0.353654	B	4.34	0.021920	318.188000
127	127	I	H	-	0	0	E	89.77	0.472598	B	27.12	0.142774	E	85.04	0.447697	E	12.22	0.064333	318.188000
128	128	F	H	-	0	0	E	176.45	0.790228	E	84.82	0.379865	E	195.40	0.875095	E	80.92	0.362399	318.188000
129	129	Q	H	-	1	0	E	73.31	0.387535	E	55.84	0.295184	E	59.51	0.314585	E	41.55	0.219644	318.188000
130	130	M	H	-	0	0	E	134.44	0.638518	B	18.52	0.087960	E	146.16	0.694182	B	4.85	0.023035	318.188000
131	131	F	H	-	0	0	E	162.00	0.725514	B	21.94	0.098258	E	167.53	0.750280	E	11.96	0.053563	318.188000
132	132	P	H	-	0	0	E	89.06	0.615055	B	16.19	0.111809	E	96.46	0.666160	B	2.73	0.018854	318.188000
133	133	A	H	-	0	0	E	100.80	0.865979	E	100.80	0.865979	E	108.79	0.934622	E	107.74	0.925601	318.188000
134	134	V	2	-	0	0	E	98.96	0.609961	E	48.73	0.300357	E	103.10	0.635478	E	26.98	0.166297	-1.000000
135	135	L	2	-	0	0	E	135.04	0.682055	B	16.02	0.080913	E	147.64	0.745694	B	6.90	0.034850	-1.000000
136	136	S	2	-	0	0	E	46.00	0.366009	B	23.73	0.188813	E	37.18	0.295831	E	9.42	0.074952	-1.000000
137	137	L	2	-	0	0	E	58.02	0.293045	E	58.02	0.293045	E	48.69	0.245922	E	45.67	0.230668	-1.000000
138	138	V	2	-	0	0	E	103.19	0.636033	E	51.49	0.317369	E	110.59	0.681644	E	27.64	0.170365	-1.000000
139	139	A	2	-	0	0	E	65.39	0.561770	B	1.72	0.014777	E	68.79	0.590979	B	0.00	0.000000	-1.000000
140	140	L	2	-	0	0	E	46.07	0.232689	B	12.77	0.064498	E	34.36	0.173544	B	3.70	0.018688	-1.000000
141	141	Y	2	-	0	0	E	87.66	0.367856	E	52.64	0.220898	E	83.07	0.348594	B	5.68	0.023836	-1.000000
142	142	A	2	-	0	0	E	36.92	0.317182	E	32.54	0.279553	E	34.27	0.294416	E	23.46	0.201546	-1.000000
143	143	L	2	-	0	0	E	96.56	0.487701	B	13.49	0.068135	E	103.13	0.520885	B	1.52	0.007677	-1.000000
144	144	F	2	-	0	0	B	5.79	0.025930	B	0.31	0.001388	B	1.03	0.004613	B	0.00	0.000000	-1.000000
145	145	D	2	-	0	0	E	69.68	0.448478	E	69.68	0.448478	E	66.15	0.425758	E	53.61	0.345047	-1.000000
146	146	R	2	-	0	0	E	151.55	0.608000	E	103.68	0.415951	E	158.96	0.637728	E	80.19	0.321712	-1.000000
147	147	L	2	-	0	0	E	47.25	0.238648	B	21.82	0.110208	E	37.08	0.187282	E	12.57	0.063488	-1.000000
148	148	G	2	-	0	0	E	22.59	0.269217	E	22.59	0.269217	E	18.99	0.226314	E	18.99	0.226314	-1.000000
149	149	E	2	-	0	0	E	117.04	0.625347	E	95.29	0.509137	E	127.39	0.680648	E	97.93	0.523242	-1.000000
150	150	Y	2	-	0	0	E	161.42	0.677381	B	25.82	0.108351	E	180.46	0.757281	E	17.43	0.073143	-1.000000
151	151	I	2	-	0	0	E	88.64	0.466649	E	68.97	0.363096	E	97.34	0.512451	E	62.22	0.327560	-1.000000
152	152	P	2	-	0	0	E	79.61	0.549793	E	79.61	0.549793	E	88.20	0.609116	E	88.20	0.609116	-1.000000
153	153	F	2	-	0	0	E	149.01	0.667338	E	149.01	0.667338	E	169.01	0.756908	E	169.01	0.756908	-1.000000
154	154	I	2	-	0	0	B	24.62	0.129613	B	24.62	0.129613	E	15.54	0.081811	E	15.54	0.081811	-1.000000
155	155	G	2	-	0	0	B	1.71	0.020379	B	1.71	0.020379	B	0.09	0.001073	B	0.09	0.001073	-1.000000
156	156	L	2	-	0	0	B	32.78	0.165564	B	32.78	0.165564	E	22.64	0.114349	E	22.64	0.114349	-1.000000
157	157	N	2	-	0	0	E	45.05	0.266773	E	45.05	0.266773	E	37.48	0.221946	E	37.48	0.221946	-1.000000
158	158	T	2	-	0	0	B	27.46	0.185465	B	27.46	0.185465	E	20.98	0.141699	E	20.98	0.141699	-1.000000
159	159	H	2	-	0	0	B	38.21	0.192484	B	38.21	0.192484	E	25.77	0.129817	E	25.77	0.129817	-1.000000
160	160	G	H	-	0	0	E	17.24	0.205458	E	17.24	0.205458	E	11.75	0.140031	E	11.75	0.140031	101.950000
161	161	G	H	-	0	0	B	0.00	0.000000	B	0.00	0.000000	B	0.00	0.000000	B	0.00	0.000000	101.950000
162	162	V	H	-	1	0	B	0.00	0.000000	B	0.00	0.000000	B	0.00	0.000000	B	0.00	0.000000	101.950000
163	163	I	H	-	1	0	B	29.67	0.156199	B	29.67	0.156199	E	23.11	0.121664	E	23.11	0.121664	101.950000
164	164	F	H	-	0	0	E	107.83	0.482915	E	75.69	0.338976	E	109.16	0.488871	E	73.01	0.326974	101.950000
165	165	A	H	-	0	0	E	26.12	0.224399	B	13.17	0.113144	E	16.26	0.139691	E	6.31	0.054210	101.950000
166	166	Y	H	-	2	0	B	32.05	0.134494	B	32.05	0.134494	E	18.02	0.075619	E	18.02	0.075619	101.950000
167	167	L	H	-	0	0	B	31.30	0.158089	B	16.08	0.081216	E	18.90	0.095459	B	7.09	0.035810	101.950000
168	168	G	H	-	0	0	E	61.01	0.727089	B	0.54	0.006435	E	64.88	0.773209	B	0.00	0.000000	101.950000
169	169	G	H	-	0	0	E	26.83	0.319747	E	24.70	0.294363	E	24.35	0.290192	E	20.93	0.249434	101.950000
170	170	I	H	-	2	0	B	28.93	0.152303	B	0.24	0.001263	E	24.58	0.129402	B	0.00	0.000000	101.950000
171	171	A	H	-	2	0	B	7.42	0.063746	B	0.22	0.001890	B	2.13	0.018299	B	0.00	0.000000	101.950000
172	172	L	H	-	0	0	E	87.92	0.444063	E	54.39	0.274711	E	80.33	0.405728	E	33.76	0.170514	101.950000
173	173	H	H	-	2	0	B	11.79	0.059392	B	11.79	0.059392	B	1.71	0.008614	B	1.60	0.008060	101.950000
174	174	V	H	-	2	0	B	0.16	0.000986	B	0.16	0.000986	B	0.00	0.000000	B	0.00	0.000000	101.950000
175	175	W	H	-	0	0	E	99.30	0.374124	E	65.97	0.248549	E	95.74	0.360711	E	49.36	0.185969	101.950000
176	176	T	H	-	0	0	E	59.86	0.404296	B	2.07	0.013981	E	53.17	0.359111	B	0.00	0.000000	101.950000
177	177	I	H	-	2	0	B	0.79	0.004159	B	0.79	0.004159	B	0.00	0.000000	B	0.00	0.000000	101.950000
178	178	K	H	-	1	0	B	25.99	0.125259	B	24.03	0.115813	E	23.08	0.111234	E	16.99	0.081883	101.950000
179	179	G	1	-	0	0	E	38.96	0.464307	E	18.26	0.217614	E	37.65	0.448695	B	2.49	0.029675	-1.000000
180	180	Y	1	-	0	0	E	64.89	0.272304	B	5.45	0.022870	E	55.46	0.232732	B	0.00	0.000000	-1.000000
181	181	F	1	-	0	0	B	0.00	0.000000	B	0.00	0.000000	B	0.00	0.000000	B	0.00	0.000000	-1.000000
182	182	E	1	-	0	0	E	91.90	0.491024	E	76.85	0.410611	E	98.98	0.528852	E	74.81	0.399711	-1.000000
183	183	T	1	-	0	0	E	110.07	0.743415	E	70.19	0.474065	E	111.87	0.755572	E	38.31	0.258746	-1.000000
184	184	I	1	-	0	0	B	12.01	0.063227	B	12.01	0.063227	B	1.35	0.007107	B	0.37	0.001948	-1.000000
185	185	D	1	-	0	0	E	58.69	0.377743	E	58.69	0.377743	E	56.79	0.365515	E	50.54	0.325288	-1.000000
186	186	S	1	-	0	0	E	68.57	0.545592	E	68.57	0.545592	E	65.98	0.524984	E	62.38	0.496340	-1.000000
187	187	S	1	-	0	0	E	47.67	0.379297	B	18.01	0.143300	E	46.94	0.373488	E	12.52	0.099618	-1.000000
188	188	L	1	-	0	0	B	38.12	0.192535	B	0.99	0.005000	E	24.93	0.125915	B	0.00	0.000000	-1.000000
189	189	E	1	-	0	0	B	23.46	0.125347	B	23.46	0.125347	E	13.32	0.071169	E	13.32	0.071169	-1.000000
190	190	E	1	-	0	0	E	101.14	0.540393	B	29.93	0.159917	E	104.57	0.558720	E	20.88	0.111562	-1.000000
191	191	A	1	-	0	0	E	55.83	0.479639	B	0.41	0.003522	E	51.05	0.438574	B	0.00	0.000000	-1.000000
192	192	A	1	-	0	0	B	9.61	0.082560	B	0.00	0.000000	B	4.07	0.034966	B	0.00	0.000000	-1.000000
193	193	A	1	-	0	0	E	61.74	0.530412	B	22.98	0.197423	E	64.21	0.551632	E	18.75	0.161082	-1.000000
194	194	L	1	-	0	0	E	161.68	0.816607	B	22.01	0.111167	E	185.76	0.938229	B	7.99	0.040356	-1.000000
195	195	D	1	-	0	0	E	132.97	0.855828	B	27.49	0.176932	E	153.55	0.988286	E	10.28	0.066165	-1.000000
196	196	G	1	-	0	0	E	60.68	0.723156	E	35.49	0.422953	E	67.36	0.802765	E	26.66	0.317721	-1.000000
197	197	A	1	-	0	0	E	27.72	0.238144	B	7.94	0.068213	E	16.90	0.145189	B	0.43	0.003694	-1.000000
198	198	T	1	-	0	0	E	64.60	0.436310	E	52.95	0.357625	E	70.50	0.476158	E	53.57	0.361813	-1.000000
199	199	P	1	-	0	0	E	78.00	0.538674	E	57.09	0.394268	E	81.87	0.565401	E	56.98	0.393508	-1.000000
200	200	W	1	-	0	0	E	147.24	0.554743	E	115.44	0.434933	E	151.42	0.570492	E	121.13	0.456371	-1.000000
201	201	Q	1	-	0	0	E	84.53	0.446847	E	52.90	0.279643	E	84.37	0.446001	E	44.21	0.233705	-1.000000
202	202	A	1	-	0	0	B	6.65	0.057131	B	6.65	0.057131	B	1.78	0.015292	B	1.78	0.015292	-1.000000
203	203	F	1	-	0	0	B	6.29	0.028170	B	4.69	0.021004	B	1.59	0.007121	B	1.59	0.007121	-1.000000
204	204	R	1	-	0	0	E	152.08	0.610126	E	152.08	0.610126	E	162.01	0.649964	E	162.01	0.649964	-1.000000
205	205	L	1	-	0	0	E	123.36	0.623062	E	63.46	0.320521	E	127.36	0.643265	E	46.17	0.233194	-1.000000
206	206	V	1	-	0	0	E	40.11	0.247226	B	0.66	0.004068	E	35.62	0.219551	B	0.00	0.000000	-1.000000
207	207	L	1	-	0	0	B	0.18	0.000909	B	0.18	0.000909	B	0.00	0.000000	B	0.00	0.000000	-1.000000
208	208	L	1	-	0	0	B	35.17	0.177635	B	35.17	0.177635	E	31.26	0.157887	E	31.26	0.157887	-1.000000
209	209	P	1	-	0	0	E	58.44	0.403591	E	38.61	0.266644	E	58.05	0.400898	E	36.58	0.252624	-1.000000
210	210	L	1	-	0	0	B	34.42	0.173847	B	0.66	0.003334	E	29.10	0.146977	B	0.00	0.000000	-1.000000
211	211	S	1	-	0	0	B	0.00	0.000000	B	0.00	0.000000	B	0.00	0.000000	B	0.00	0.000000	-1.000000
212	212	V	1	-	0	0	B	22.03	0.135786	B	22.03	0.135786	E	14.59	0.089929	E	14.59	0.089929	-1.000000
213	213	P	1	-	0	0	B	16.89	0.116644	B	0.13	0.000898	E	11.69	0.080732	B	0.00	0.000000	-1.000000
214	214	I	H	-	1	0	B	26.02	0.136983	B	0.00	0.000000	E	24.42	0.128560	B	0.00	0.000000	195.510000
215	215	L	H	-	0	0	B	10.29	0.051972	B	10.29	0.051972	B	2.61	0.013182	B	2.61	0.013182	195.510000
216	216	A	H	-	2	0	B	3.44	0.029553	B	3.44	0.029553	B	0.45	0.003866	B	0.45	0.003866	195.510000
217	217	V	H	-	0	0	E	42.52	0.262081	B	0.34	0.002096	E	37.96	0.233974	B	0.00	0.000000	195.510000
218	218	V	H	-	2	0	B	2.91	0.017936	B	2.91	0.017936	B	0.00	0.000000	B	0.00	0.000000	195.510000
219	219	F	H	-	2	0	E	51.52	0.230731	E	51.52	0.230731	E	39.63	0.177482	E	39.63	0.177482	195.510000
220	220	I	H	-	3	0	B	20.15	0.106081	B	2.59	0.013635	E	9.86	0.051908	B	0.00	0.000000	195.510000
221	221	L	H	-	0	0	E	93.66	0.473054	B	8.67	0.043790	E	87.43	0.441588	B	0.77	0.003889	195.510000
222	222	S	H	-	1	0	B	3.09	0.024586	B	3.09	0.024586	B	0.00	0.000000	B	0.00	0.000000	195.510000
223	223	F	H	-	3	0	B	2.46	0.011017	B	2.46	0.011017	B	0.53	0.002374	B	0.53	0.002374	195.510000
224	224	I	H	-	1	0	E	66.87	0.352040	B	8.39	0.044170	E	60.33	0.317610	B	0.44	0.002316	195.510000
225	225	A	H	-	0	0	E	56.31	0.483763	E	55.52	0.476976	E	49.38	0.424227	E	45.25	0.388746	195.510000
226	226	A	H	-	2	0	B	8.97	0.077062	B	8.97	0.077062	B	0.00	0.000000	B	0.00	0.000000	195.510000
227	227	I	H	-	3	0	B	7.61	0.040063	B	5.22	0.027481	B	0.65	0.003422	B	0.00	0.000000	195.510000
228	228	T	H	-	0	0	E	88.28	0.596245	E	49.05	0.331285	E	89.45	0.604147	E	31.40	0.212076	195.510000
229	229	E	H	-	0	0	B	33.51	0.179045	B	33.51	0.179045	E	28.60	0.152810	E	28.60	0.152810	195.510000
230	230	V	2	-	0	0	E	42.63	0.262759	E	40.56	0.250000	E	36.93	0.227626	E	19.85	0.122350	-1.000000
231	231	P	2	-	0	0	E	77.52	0.535359	E	77.52	0.535359	E	78.99	0.545511	E	75.01	0.518025	-1.000000
232	232	V	2	-	0	0	B	23.38	0.144107	B	23.38	0.144107	E	19.00	0.117110	E	19.00	0.117110	-1.000000
233	233	A	2	-	0	0	B	0.84	0.007216	B	0.84	0.007216	B	0.00	0.000000	B	0.00	0.000000	-1.000000
234	234	S	2	-	0	0	E	52.10	0.414545	B	6.49	0.051639	E	50.89	0.404917	B	0.95	0.007559	-1.000000
235	235	L	2	-	0	0	E	54.96	0.277590	B	29.19	0.147432	E	50.33	0.254205	B	3.84	0.019395	-1.000000
236	236	L	2	-	0	0	B	1.63	0.008233	B	1.63	0.008233	B	0.00	0.000000	B	0.00	0.000000	-1.000000
237	237	L	2	-	0	0	B	6.92	0.034951	B	6.50	0.032830	B	2.53	0.012778	B	0.00	0.000000	-1.000000
238	238	R	2	-	0	0	E	160.73	0.644829	E	141.67	0.568362	E	163.37	0.655420	E	97.68	0.391880	-1.000000
239	239	D	2	-	0	0	E	81.65	0.525520	E	81.65	0.525520	E	91.28	0.587501	E	84.87	0.546244	-1.000000
240	240	V	2	-	0	0	E	77.20	0.475838	E	55.93	0.344736	E	77.67	0.478735	E	37.88	0.233481	-1.000000
241	241	N	2	-	0	0	E	97.90	0.579736	E	97.90	0.579736	E	107.37	0.635815	E	107.37	0.635815	-1.000000
242	242	S	2	-	0	0	B	20.01	0.159214	B	20.01	0.159214	E	14.33	0.114020	E	14.33	0.114020	-1.000000
243	243	Y	2	-	0	0	B	27.12	0.113806	B	5.71	0.023961	E	24.05	0.100923	B	0.00	0.000000	-1.000000
244	244	T	2	-	0	0	B	6.14	0.041470	B	6.14	0.041470	B	0.00	0.000000	B	0.00	0.000000	-1.000000
245	245	L	2	-	0	0	B	2.03	0.010253	B	2.03	0.010253	B	0.00	0.000000	B	0.00	0.000000	-1.000000
246	246	A	2	-	0	0	B	6.60	0.056701	B	6.38	0.054811	B	0.58	0.004983	B	0.00	0.000000	-1.000000
247	247	V	2	-	0	0	B	5.89	0.036304	B	0.99	0.006102	B	0.55	0.003390	B	0.00	0.000000	-1.000000
248	248	G	2	-	0	0	B	0.00	0.000000	B	0.00	0.000000	B	0.00	0.000000	B	0.00	0.000000	-1.000000
249	249	M	2	-	0	0	B	18.23	0.086583	B	6.10	0.028972	E	11.22	0.053289	B	0.34	0.001615	-1.000000
250	250	Q	2	-	0	0	E	64.33	0.340064	B	30.13	0.159275	E	53.44	0.282497	B	7.13	0.037691	-1.000000
251	251	Q	2	-	0	0	E	83.26	0.440133	B	9.26	0.048951	E	76.77	0.405825	B	0.19	0.001004	-1.000000
252	252	Y	2	-	0	0	B	7.66	0.032144	B	7.66	0.032144	B	0.00	0.000000	B	0.00	0.000000	-1.000000
253	253	L	2	-	0	0	E	50.86	0.256882	B	33.83	0.170867	E	45.79	0.231274	E	13.38	0.067579	-1.000000
254	254	N	2	-	0	0	E	56.07	0.332031	B	9.13	0.054065	E	51.06	0.302363	B	2.13	0.012613	-1.000000
255	255	P	2	-	0	0	E	138.54	0.956768	E	95.70	0.660912	E	160.82	1.000000	E	94.07	0.649655	-1.000000
256	256	Q	2	-	0	0	E	159.42	0.842734	E	50.48	0.266850	E	187.71	0.992282	E	30.17	0.159486	-1.000000
257	257	N	2	-	0	0	E	82.11	0.486232	B	31.24	0.184994	E	81.36	0.481791	B	5.97	0.035353	-1.000000
258	258	Y	2	-	0	0	E	85.61	0.359253	E	57.51	0.241334	E	85.25	0.357742	E	49.79	0.208938	-1.000000
259	259	L	2	-	0	0	E	60.89	0.307541	E	60.83	0.307238	E	56.97	0.287742	E	33.63	0.169857	-1.000000
260	260	W	2	-	0	0	E	77.50	0.291990	B	30.07	0.113292	E	76.79	0.289315	B	12.54	0.047246	-1.000000
261	261	G	2	-	0	0	B	0.00	0.000000	B	0.00	0.000000	B	0.00	0.000000	B	0.00	0.000000	-1.000000
262	262	D	2	-	0	0	B	17.78	0.114437	B	17.78	0.114437	B	5.27	0.033919	B	5.27	0.033919	-1.000000
263	263	F	2	-	0	0	E	46.06	0.206279	B	6.48	0.029021	E	41.89	0.187604	B	0.41	0.001836	-1.000000
264	264	A	2	-	0	0	B	2.12	0.018213	B	0.00	0.000000	B	0.02	0.000172	B	0.00	0.000000	-1.000000
265	265	A	2	-	0	0	B	0.00	0.000000	B	0.00	0.000000	B	0.00	0.000000	B	0.00	0.000000	-1.000000
266	266	A	2	-	0	0	B	0.33	0.002835	B	0.33	0.002835	B	0.00	0.000000	B	0.00	0.000000	-1.000000
267	267	A	2	-	0	0	E	36.73	0.315550	B	0.38	0.003265	E	31.26	0.268557	B	0.00	0.000000	-1.000000
268	268	V	2	-	0	0	E	41.98	0.258752	E	36.39	0.224297	E	31.43	0.193725	E	26.31	0.162167	-1.000000
269	269	M	H	-	0	0	B	14.80	0.070292	B	14.80	0.070292	B	3.05	0.014486	B	3.05	0.014486	333.998000
270	270	S	H	-	1	0	B	20.68	0.164545	B	2.66	0.021165	E	12.14	0.096595	B	0.00	0.000000	333.998000
271	271	A	H	-	0	0	E	50.44	0.433333	B	9.94	0.085395	E	43.39	0.372766	B	4.79	0.041151	333.998000
272	272	L	H	-	0	0	E	109.52	0.553159	E	109.52	0.553159	E	108.97	0.550381	E	108.97	0.550381	333.998000
273	273	P	H	-	1	0	B	6.51	0.044959	B	6.51	0.044959	B	0.58	0.004006	B	0.58	0.004006	333.998000
274	274	I	H	-	1	0	E	41.41	0.218005	B	5.49	0.028902	E	35.32	0.185944	B	0.00	0.000000	333.998000
275	275	T	H	-	0	0	E	68.73	0.464204	B	28.44	0.192084	E	65.04	0.439281	E	20.69	0.139741	333.998000
276	276	I	H	-	0	0	E	85.54	0.450329	E	85.54	0.450329	E	82.93	0.436589	E	82.93	0.436589	333.998000
277	277	V	H	-	2	0	B	24.21	0.149223	B	24.21	0.149223	E	12.09	0.074519	E	12.09	0.074519	333.998000
278	278	F	H	-	1	0	E	104.68	0.468807	B	3.00	0.013435	E	107.84	0.482959	B	0.00	0.000000	333.998000
279	279	L	H	-	0	0	E	110.83	0.559776	E	83.41	0.421284	E	115.75	0.584625	E	75.92	0.383454	333.998000
280	280	L	H	-	0	0	E	92.58	0.467599	E	92.58	0.467599	E	95.45	0.482095	E	95.45	0.482095	333.998000
281	281	A	H	-	2	0	B	12.86	0.110481	B	12.86	0.110481	E	7.46	0.064089	E	7.46	0.064089	333.998000
282	282	Q	H	-	0	0	E	74.24	0.392451	B	28.56	0.150975	E	74.80	0.395412	E	18.61	0.098377	333.998000
283	283	R	H	-	0	0	E	173.61	0.696502	E	173.61	0.696502	E	190.96	0.766108	E	190.96	0.766108	333.998000
284	284	W	H	-	1	0	E	123.83	0.466544	E	123.83	0.466544	E	124.85	0.470387	E	124.85	0.470387	333.998000
285	285	L	H	-	0	0	E	59.36	0.299813	B	14.69	0.074196	E	53.80	0.271731	B	7.27	0.036719	333.998000
286	286	V	1	-	0	0	E	80.36	0.495316	E	70.90	0.437007	E	78.41	0.483296	E	73.80	0.454882	-1.000000
287	287	N	1	-	0	0	E	146.32	0.866465	E	46.36	0.274531	E	171.75	1.000000	E	21.83	0.129271	-1.000000
288	288	G	1	-	0	0	E	55.82	0.665237	B	7.90	0.094148	E	54.28	0.646884	B	2.52	0.030032	-1.000000
289	289	L	1	-	0	0	E	64.75	0.327037	B	39.10	0.197485	E	57.97	0.292793	E	23.72	0.119804	-1.000000
290	290	T	1	-	0	0	E	77.93	0.526341	E	40.39	0.272795	E	53.59	0.361948	E	8.39	0.056666	-1.000000
291	291	A	1	-	0	0	E	79.39	0.682045	E	29.41	0.252663	E	87.68	0.753265	E	14.84	0.127491	-1.000000
292	292	G	1	-	0	0	E	61.01	0.727089	E	18.02	0.214754	E	66.93	0.797640	E	8.40	0.100107	-1.000000
293	293	G	1	-	0	0	E	76.93	0.916816	B	1.50	0.017876	E	83.65	0.996901	B	0.00	0.000000	-1.000000
294	294	V	1	-	0	0	E	57.15	0.352256	E	43.24	0.266519	E	37.26	0.229660	E	20.06	0.123644	-1.000000
295	295	K	1	-	0	0	E	201.83	0.972722	B	19.89	0.095860	E	237.57	1.000000	B	0.91	0.004386	-1.000000
296	296	G	1	-	0	0	E	135.18	1.000000	E	30.49	0.363366	E	163.80	1.000000	E	20.21	0.240853	-1.000000
