# Supplementary material for: Lipid exposure prediction enhances the inference of rotational angles of transmembrane helices
Source: BMC Bioinformatics. 2013 Oct 11;14:304. doi: 10.1186/1471-2105-14-304 (PMC3854514; doi:10.1186/1471-2105-14-304)
Supplement: Additional file 7: Dataset S3 — The representative 110 multi-spanning protein chains used in this work. [file 1471-2105-14-304-S7.zip › S_Dataset_3_experiment/TMexpoDataset/2r9rB.profile]

SeqIndex	PDBIndex	AA	Topo	MissingData	IntraChainCTNum	InterChainCTNum	Class14_Chain	ASA14_Chain	RSA14_Chain	Class14_Complete	ASA14_Complete	RSA14_Complete	Class20_Chain	ASA20_Chain	RSA20_Chain	Class20_Complete	ASA20_Complete	RSA20_Complete	RotationalAngleChain360MGC
1	-18	M	U	R	0	0	-	-1.00	-1.000000	-	-1.00	-1.000000	-	-1.00	-1.000000	-	-1.00	-1.000000	-1.000000
2	-17	A	U	R	0	0	-	-1.00	-1.000000	-	-1.00	-1.000000	-	-1.00	-1.000000	-	-1.00	-1.000000	-1.000000
3	-16	H	U	R	0	0	-	-1.00	-1.000000	-	-1.00	-1.000000	-	-1.00	-1.000000	-	-1.00	-1.000000	-1.000000
4	-15	H	U	R	0	0	-	-1.00	-1.000000	-	-1.00	-1.000000	-	-1.00	-1.000000	-	-1.00	-1.000000	-1.000000
5	-14	H	U	R	0	0	-	-1.00	-1.000000	-	-1.00	-1.000000	-	-1.00	-1.000000	-	-1.00	-1.000000	-1.000000
6	-13	H	U	R	0	0	-	-1.00	-1.000000	-	-1.00	-1.000000	-	-1.00	-1.000000	-	-1.00	-1.000000	-1.000000
7	-12	H	U	R	0	0	-	-1.00	-1.000000	-	-1.00	-1.000000	-	-1.00	-1.000000	-	-1.00	-1.000000	-1.000000
8	-11	H	U	R	0	0	-	-1.00	-1.000000	-	-1.00	-1.000000	-	-1.00	-1.000000	-	-1.00	-1.000000	-1.000000
9	-10	H	U	R	0	0	-	-1.00	-1.000000	-	-1.00	-1.000000	-	-1.00	-1.000000	-	-1.00	-1.000000	-1.000000
10	-9	H	U	R	0	0	-	-1.00	-1.000000	-	-1.00	-1.000000	-	-1.00	-1.000000	-	-1.00	-1.000000	-1.000000
11	-8	H	U	R	0	0	-	-1.00	-1.000000	-	-1.00	-1.000000	-	-1.00	-1.000000	-	-1.00	-1.000000	-1.000000
12	-7	H	U	R	0	0	-	-1.00	-1.000000	-	-1.00	-1.000000	-	-1.00	-1.000000	-	-1.00	-1.000000	-1.000000
13	-6	G	U	R	0	0	-	-1.00	-1.000000	-	-1.00	-1.000000	-	-1.00	-1.000000	-	-1.00	-1.000000	-1.000000
14	-5	L	U	R	0	0	-	-1.00	-1.000000	-	-1.00	-1.000000	-	-1.00	-1.000000	-	-1.00	-1.000000	-1.000000
15	-4	V	U	R	0	0	-	-1.00	-1.000000	-	-1.00	-1.000000	-	-1.00	-1.000000	-	-1.00	-1.000000	-1.000000
16	-3	P	U	R	0	0	-	-1.00	-1.000000	-	-1.00	-1.000000	-	-1.00	-1.000000	-	-1.00	-1.000000	-1.000000
17	-2	R	U	R	0	0	-	-1.00	-1.000000	-	-1.00	-1.000000	-	-1.00	-1.000000	-	-1.00	-1.000000	-1.000000
18	-1	G	U	R	0	0	-	-1.00	-1.000000	-	-1.00	-1.000000	-	-1.00	-1.000000	-	-1.00	-1.000000	-1.000000
19	0	S	U	R	0	0	-	-1.00	-1.000000	-	-1.00	-1.000000	-	-1.00	-1.000000	-	-1.00	-1.000000	-1.000000
20	1	M	U	R	0	0	-	-1.00	-1.000000	-	-1.00	-1.000000	-	-1.00	-1.000000	-	-1.00	-1.000000	-1.000000
21	2	T	U	R	0	0	-	-1.00	-1.000000	-	-1.00	-1.000000	-	-1.00	-1.000000	-	-1.00	-1.000000	-1.000000
22	3	V	U	R	0	0	-	-1.00	-1.000000	-	-1.00	-1.000000	-	-1.00	-1.000000	-	-1.00	-1.000000	-1.000000
23	4	A	U	R	0	0	-	-1.00	-1.000000	-	-1.00	-1.000000	-	-1.00	-1.000000	-	-1.00	-1.000000	-1.000000
24	5	T	U	R	0	0	-	-1.00	-1.000000	-	-1.00	-1.000000	-	-1.00	-1.000000	-	-1.00	-1.000000	-1.000000
25	6	G	U	R	0	0	-	-1.00	-1.000000	-	-1.00	-1.000000	-	-1.00	-1.000000	-	-1.00	-1.000000	-1.000000
26	7	D	U	R	0	0	-	-1.00	-1.000000	-	-1.00	-1.000000	-	-1.00	-1.000000	-	-1.00	-1.000000	-1.000000
27	8	P	U	R	0	0	-	-1.00	-1.000000	-	-1.00	-1.000000	-	-1.00	-1.000000	-	-1.00	-1.000000	-1.000000
28	9	V	U	R	0	0	-	-1.00	-1.000000	-	-1.00	-1.000000	-	-1.00	-1.000000	-	-1.00	-1.000000	-1.000000
29	10	D	U	R	0	0	-	-1.00	-1.000000	-	-1.00	-1.000000	-	-1.00	-1.000000	-	-1.00	-1.000000	-1.000000
30	11	E	U	R	0	0	-	-1.00	-1.000000	-	-1.00	-1.000000	-	-1.00	-1.000000	-	-1.00	-1.000000	-1.000000
31	12	A	U	R	0	0	-	-1.00	-1.000000	-	-1.00	-1.000000	-	-1.00	-1.000000	-	-1.00	-1.000000	-1.000000
32	13	A	U	R	0	0	-	-1.00	-1.000000	-	-1.00	-1.000000	-	-1.00	-1.000000	-	-1.00	-1.000000	-1.000000
33	14	A	U	R	0	0	-	-1.00	-1.000000	-	-1.00	-1.000000	-	-1.00	-1.000000	-	-1.00	-1.000000	-1.000000
34	15	L	U	R	0	0	-	-1.00	-1.000000	-	-1.00	-1.000000	-	-1.00	-1.000000	-	-1.00	-1.000000	-1.000000
35	16	P	U	R	0	0	-	-1.00	-1.000000	-	-1.00	-1.000000	-	-1.00	-1.000000	-	-1.00	-1.000000	-1.000000
36	17	G	U	R	0	0	-	-1.00	-1.000000	-	-1.00	-1.000000	-	-1.00	-1.000000	-	-1.00	-1.000000	-1.000000
37	18	H	U	R	0	0	-	-1.00	-1.000000	-	-1.00	-1.000000	-	-1.00	-1.000000	-	-1.00	-1.000000	-1.000000
38	19	P	U	R	0	0	-	-1.00	-1.000000	-	-1.00	-1.000000	-	-1.00	-1.000000	-	-1.00	-1.000000	-1.000000
39	20	Q	U	R	0	0	-	-1.00	-1.000000	-	-1.00	-1.000000	-	-1.00	-1.000000	-	-1.00	-1.000000	-1.000000
40	21	D	U	R	0	0	-	-1.00	-1.000000	-	-1.00	-1.000000	-	-1.00	-1.000000	-	-1.00	-1.000000	-1.000000
41	22	T	U	R	0	0	-	-1.00	-1.000000	-	-1.00	-1.000000	-	-1.00	-1.000000	-	-1.00	-1.000000	-1.000000
42	23	Y	U	R	0	0	-	-1.00	-1.000000	-	-1.00	-1.000000	-	-1.00	-1.000000	-	-1.00	-1.000000	-1.000000
43	24	D	U	R	0	0	-	-1.00	-1.000000	-	-1.00	-1.000000	-	-1.00	-1.000000	-	-1.00	-1.000000	-1.000000
44	25	P	U	R	0	0	-	-1.00	-1.000000	-	-1.00	-1.000000	-	-1.00	-1.000000	-	-1.00	-1.000000	-1.000000
45	26	E	U	R	0	0	-	-1.00	-1.000000	-	-1.00	-1.000000	-	-1.00	-1.000000	-	-1.00	-1.000000	-1.000000
46	27	A	U	R	0	0	-	-1.00	-1.000000	-	-1.00	-1.000000	-	-1.00	-1.000000	-	-1.00	-1.000000	-1.000000
47	28	D	U	R	0	0	-	-1.00	-1.000000	-	-1.00	-1.000000	-	-1.00	-1.000000	-	-1.00	-1.000000	-1.000000
48	29	H	U	R	0	0	-	-1.00	-1.000000	-	-1.00	-1.000000	-	-1.00	-1.000000	-	-1.00	-1.000000	-1.000000
49	30	E	U	R	0	0	-	-1.00	-1.000000	-	-1.00	-1.000000	-	-1.00	-1.000000	-	-1.00	-1.000000	-1.000000
50	31	S	U	R	0	0	-	-1.00	-1.000000	-	-1.00	-1.000000	-	-1.00	-1.000000	-	-1.00	-1.000000	-1.000000
51	32	S	1	-	0	0	E	113.35	0.901894	E	113.35	0.901894	E	125.90	1.000000	E	114.74	0.912954	-1.000000
52	33	E	1	-	0	0	E	123.43	0.659489	E	67.23	0.359211	E	137.47	0.734505	E	31.16	0.166489	-1.000000
53	34	R	1	-	0	0	E	163.88	0.657466	E	163.88	0.657466	E	167.31	0.671227	E	162.53	0.652050	-1.000000
54	35	V	1	-	0	0	B	11.33	0.069835	B	11.33	0.069835	B	1.88	0.011588	B	0.69	0.004253	-1.000000
55	36	V	1	-	0	0	B	19.08	0.117604	B	19.08	0.117604	E	8.28	0.051036	E	8.28	0.051036	-1.000000
56	37	I	1	-	0	0	B	0.74	0.003896	B	0.74	0.003896	B	0.00	0.000000	B	0.00	0.000000	-1.000000
57	38	N	1	-	0	0	B	11.67	0.069106	B	11.67	0.069106	B	3.60	0.021318	B	3.60	0.021318	-1.000000
58	39	I	1	-	0	0	B	0.00	0.000000	B	0.00	0.000000	B	0.00	0.000000	B	0.00	0.000000	-1.000000
59	40	S	1	-	0	0	E	38.61	0.307209	E	38.61	0.307209	E	38.34	0.305060	E	38.34	0.305060	-1.000000
60	41	G	1	-	0	0	E	50.08	0.596830	E	50.08	0.596830	E	53.47	0.637230	E	53.47	0.637230	-1.000000
61	42	L	1	-	0	0	E	67.83	0.342593	E	67.83	0.342593	E	68.27	0.344815	E	68.27	0.344815	-1.000000
62	43	R	1	-	0	0	E	149.24	0.598732	E	146.46	0.587579	E	153.37	0.615301	E	137.03	0.549747	-1.000000
63	44	F	1	-	0	0	B	22.89	0.102512	B	22.89	0.102512	E	15.11	0.067670	E	15.11	0.067670	-1.000000
64	45	E	1	-	0	0	E	67.55	0.360921	E	67.55	0.360921	E	60.30	0.322184	E	60.30	0.322184	-1.000000
65	46	T	1	-	0	0	B	12.31	0.083142	B	12.31	0.083142	B	7.21	0.048696	B	7.21	0.048696	-1.000000
66	47	Q	1	-	0	0	E	65.50	0.346249	E	65.50	0.346249	E	69.79	0.368927	E	69.79	0.368927	-1.000000
67	48	L	1	-	0	0	E	52.83	0.266832	E	52.83	0.266832	E	46.44	0.234557	E	46.44	0.234557	-1.000000
68	49	K	1	-	0	0	E	131.64	0.634440	E	131.64	0.634440	E	138.53	0.667647	E	138.53	0.667647	-1.000000
69	50	T	1	-	0	0	B	18.67	0.126098	B	18.67	0.126098	E	10.84	0.073214	E	10.84	0.073214	-1.000000
70	51	L	1	-	0	0	B	0.44	0.002222	B	0.44	0.002222	B	0.00	0.000000	B	0.00	0.000000	-1.000000
71	52	A	1	-	0	0	E	54.00	0.463918	E	54.00	0.463918	E	52.43	0.450430	E	52.43	0.450430	-1.000000
72	53	Q	1	-	0	0	E	90.74	0.479674	E	90.74	0.479674	E	95.00	0.502194	E	95.00	0.502194	-1.000000
73	54	F	1	-	0	0	E	48.75	0.218326	E	48.75	0.218326	E	47.10	0.210936	E	47.10	0.210936	-1.000000
74	55	P	1	-	0	0	E	85.65	0.591506	E	85.65	0.591506	E	88.90	0.613950	E	88.90	0.613950	-1.000000
75	56	E	1	-	0	0	E	151.74	0.810750	E	151.74	0.810750	E	164.23	0.877485	E	164.23	0.877485	-1.000000
76	57	T	1	-	0	0	B	5.21	0.035188	B	5.21	0.035188	B	0.93	0.006281	B	0.93	0.006281	-1.000000
77	58	L	1	-	0	0	B	5.75	0.029042	B	5.75	0.029042	B	1.65	0.008334	B	1.65	0.008334	-1.000000
78	59	L	1	-	0	0	B	0.53	0.002677	B	0.53	0.002677	B	0.00	0.000000	B	0.00	0.000000	-1.000000
79	60	G	1	-	0	0	B	7.68	0.091527	B	7.68	0.091527	B	1.77	0.021094	B	1.77	0.021094	-1.000000
80	61	D	1	-	0	0	E	32.65	0.210144	E	32.65	0.210144	E	31.03	0.199717	E	31.03	0.199717	-1.000000
81	62	P	1	-	0	0	E	80.83	0.558218	E	62.00	0.428177	E	81.96	0.566022	E	57.80	0.399171	-1.000000
82	63	K	1	-	0	0	E	170.67	0.822546	E	170.67	0.822546	E	187.23	0.902357	E	184.47	0.889055	-1.000000
83	64	K	1	-	0	0	E	73.10	0.352306	E	73.10	0.352306	E	71.69	0.345511	E	71.69	0.345511	-1.000000
84	65	R	1	-	0	0	B	20.01	0.080278	B	13.96	0.056006	B	10.24	0.041082	B	1.75	0.007021	-1.000000
85	66	M	1	-	0	0	E	131.61	0.625077	E	51.60	0.245072	E	132.74	0.630444	E	31.45	0.149371	-1.000000
86	67	R	1	-	0	0	E	197.18	0.791062	E	197.18	0.791062	E	226.14	0.907245	E	226.14	0.907245	-1.000000
87	68	Y	1	-	0	0	B	44.43	0.186446	B	44.43	0.186446	E	29.08	0.122031	E	29.08	0.122031	-1.000000
88	69	F	1	-	0	0	E	73.97	0.331273	B	23.19	0.103856	E	62.61	0.280398	E	16.50	0.073895	-1.000000
89	70	D	1	-	0	0	E	38.01	0.244642	E	38.01	0.244642	E	30.73	0.197786	E	30.73	0.197786	-1.000000
90	71	P	1	-	0	0	E	104.49	0.721616	E	54.17	0.374102	E	114.99	0.794130	E	45.25	0.312500	-1.000000
91	72	L	1	-	0	0	E	168.77	0.852417	E	136.41	0.688974	E	195.61	0.987979	E	150.91	0.762210	-1.000000
92	73	R	1	-	0	0	E	161.34	0.647276	E	156.94	0.629624	E	170.71	0.684867	E	164.21	0.658790	-1.000000
93	74	N	1	-	0	0	E	105.54	0.624978	B	33.44	0.198022	E	100.33	0.594126	E	10.76	0.063718	-1.000000
94	75	E	1	-	0	0	B	9.93	0.053056	B	9.93	0.053056	B	0.88	0.004702	B	0.88	0.004702	-1.000000
95	76	Y	1	-	0	0	B	30.31	0.127193	B	8.55	0.035879	E	18.91	0.079354	B	0.53	0.002224	-1.000000
96	77	F	1	-	0	0	E	84.33	0.377670	E	84.33	0.377670	E	77.08	0.345201	E	77.08	0.345201	-1.000000
97	78	F	1	-	0	0	B	2.09	0.009360	B	2.09	0.009360	B	0.00	0.000000	B	0.00	0.000000	-1.000000
98	79	D	1	-	0	0	E	119.87	0.771513	E	119.87	0.771513	E	137.01	0.881830	E	137.01	0.881830	-1.000000
99	80	R	1	-	0	0	E	80.20	0.321752	E	80.20	0.321752	E	78.50	0.314932	E	78.50	0.314932	-1.000000
100	81	N	1	-	0	0	E	46.80	0.277136	E	46.80	0.277136	E	42.31	0.250548	E	42.31	0.250548	-1.000000
101	82	R	1	-	0	0	E	103.24	0.414186	E	103.24	0.414186	E	110.41	0.442951	E	110.41	0.442951	-1.000000
102	83	P	1	-	0	0	E	63.89	0.441229	E	63.89	0.441229	E	56.76	0.391989	E	56.76	0.391989	-1.000000
103	84	S	1	-	0	0	B	0.67	0.005331	B	0.67	0.005331	B	0.00	0.000000	B	0.00	0.000000	-1.000000
104	85	F	1	-	0	0	B	0.75	0.003359	B	0.75	0.003359	B	0.00	0.000000	B	0.00	0.000000	-1.000000
105	86	D	1	-	0	0	E	87.67	0.564266	E	87.67	0.564266	E	87.73	0.564652	E	87.73	0.564652	-1.000000
106	87	A	1	-	0	0	B	10.75	0.092354	B	10.75	0.092354	B	5.16	0.044330	B	5.16	0.044330	-1.000000
107	88	I	1	-	0	0	B	0.00	0.000000	B	0.00	0.000000	B	0.00	0.000000	B	0.00	0.000000	-1.000000
108	89	L	1	-	0	0	B	11.79	0.059548	B	11.79	0.059548	B	6.70	0.033840	B	6.70	0.033840	-1.000000
109	90	Y	1	-	0	0	E	91.16	0.382543	E	91.16	0.382543	E	87.95	0.369073	E	87.95	0.369073	-1.000000
110	91	Y	1	-	0	0	B	14.52	0.060932	B	14.52	0.060932	B	8.66	0.036341	B	8.66	0.036341	-1.000000
111	92	Y	1	-	0	0	B	0.28	0.001175	B	0.28	0.001175	B	0.00	0.000000	B	0.00	0.000000	-1.000000
112	93	Q	1	-	0	0	E	100.76	0.532643	E	100.76	0.532643	E	104.34	0.551567	E	104.34	0.551567	-1.000000
113	94	S	1	-	0	0	E	39.08	0.310948	E	39.08	0.310948	E	38.71	0.308004	E	38.71	0.308004	-1.000000
114	95	G	1	-	0	0	E	40.38	0.481230	E	40.38	0.481230	E	43.13	0.514003	E	43.13	0.514003	-1.000000
115	96	G	1	-	0	0	E	35.43	0.422238	E	35.43	0.422238	E	29.30	0.349184	E	29.30	0.349184	-1.000000
116	97	R	1	-	0	0	E	128.22	0.514403	E	128.22	0.514403	E	140.57	0.563949	E	140.57	0.563949	-1.000000
117	98	L	1	-	0	0	B	20.61	0.104096	B	20.61	0.104096	B	6.24	0.031517	B	6.24	0.031517	-1.000000
118	99	R	1	-	0	0	E	140.98	0.565594	E	140.98	0.565594	E	139.92	0.561342	E	139.92	0.561342	-1.000000
119	100	R	1	-	0	0	E	71.82	0.288133	E	71.82	0.288133	E	61.78	0.247854	E	61.78	0.247854	-1.000000
120	101	P	1	-	0	0	B	24.46	0.168923	B	24.46	0.168923	E	20.01	0.138191	E	20.01	0.138191	-1.000000
121	102	V	1	-	0	0	E	147.46	0.908900	E	147.46	0.908900	E	172.09	1.000000	E	172.09	1.000000	-1.000000
122	103	N	1	-	0	0	E	103.51	0.612957	E	103.51	0.612957	E	113.34	0.671167	E	113.34	0.671167	-1.000000
123	104	V	1	-	0	0	B	3.18	0.019601	B	3.18	0.019601	B	0.27	0.001664	B	0.27	0.001664	-1.000000
124	105	P	1	-	0	0	E	68.72	0.474586	E	68.72	0.474586	E	72.99	0.504075	E	72.99	0.504075	-1.000000
125	106	L	1	-	0	0	E	46.25	0.233598	E	46.25	0.233598	E	40.12	0.202636	E	40.12	0.202636	-1.000000
126	107	D	1	-	0	0	E	93.82	0.603849	E	93.82	0.603849	E	101.71	0.654631	E	101.71	0.654631	-1.000000
127	108	I	1	-	0	0	E	59.41	0.312767	E	59.41	0.312767	E	59.02	0.310713	E	59.02	0.310713	-1.000000
128	109	F	1	-	0	0	B	0.00	0.000000	B	0.00	0.000000	B	0.00	0.000000	B	0.00	0.000000	-1.000000
129	110	S	1	-	0	0	B	13.27	0.105586	B	13.27	0.105586	E	6.87	0.054663	E	6.87	0.054663	-1.000000
130	111	E	1	-	0	0	E	105.12	0.561658	E	105.12	0.561658	E	100.99	0.539592	E	100.99	0.539592	-1.000000
131	112	E	1	-	0	0	B	8.25	0.044080	B	8.25	0.044080	B	4.48	0.023937	B	4.48	0.023937	-1.000000
132	113	I	1	-	0	0	B	2.05	0.010792	B	2.05	0.010792	B	0.00	0.000000	B	0.00	0.000000	-1.000000
133	114	R	1	-	0	0	E	192.52	0.772366	E	192.52	0.772366	E	210.34	0.843858	E	210.34	0.843858	-1.000000
134	115	F	1	-	0	0	E	45.59	0.204174	E	45.59	0.204174	E	39.01	0.174706	E	39.01	0.174706	-1.000000
135	116	Y	1	-	0	0	B	1.62	0.006798	B	1.62	0.006798	B	0.00	0.000000	B	0.00	0.000000	-1.000000
136	117	E	1	-	0	0	E	71.18	0.380316	E	71.18	0.380316	E	69.70	0.372409	E	69.70	0.372409	-1.000000
137	118	L	1	-	0	0	B	11.27	0.056922	B	11.27	0.056922	B	6.45	0.032577	B	6.45	0.032577	-1.000000
138	119	G	1	-	0	0	E	42.25	0.503516	E	42.25	0.503516	E	31.21	0.371946	E	31.21	0.371946	-1.000000
139	120	E	1	-	0	0	E	148.44	0.793118	E	148.44	0.793118	E	166.37	0.888919	E	166.37	0.888919	-1.000000
140	121	E	1	-	0	0	E	141.47	0.755877	E	141.47	0.755877	E	155.18	0.829130	E	155.18	0.829130	-1.000000
141	122	A	1	-	0	0	B	9.22	0.079210	B	9.22	0.079210	B	1.93	0.016581	B	1.93	0.016581	-1.000000
142	123	M	1	-	0	0	B	33.44	0.158822	B	33.44	0.158822	E	18.10	0.085965	E	18.10	0.085965	-1.000000
143	124	E	1	-	0	0	E	101.92	0.544561	E	101.92	0.544561	E	100.86	0.538897	E	100.86	0.538897	-1.000000
144	125	M	1	-	0	0	E	135.15	0.641890	E	135.15	0.641890	E	129.26	0.613916	E	129.26	0.613916	-1.000000
145	126	F	1	-	0	0	B	5.55	0.024856	B	5.55	0.024856	B	0.00	0.000000	B	0.00	0.000000	-1.000000
146	127	R	1	-	0	0	E	95.34	0.382492	E	95.34	0.382492	E	95.11	0.381569	E	95.11	0.381569	-1.000000
147	128	E	1	-	0	0	E	105.72	0.564864	E	105.72	0.564864	E	106.83	0.570795	E	106.83	0.570795	-1.000000
148	129	D	1	-	0	0	E	120.35	0.774603	E	120.35	0.774603	E	117.76	0.757933	E	117.76	0.757933	-1.000000
149	130	E	1	-	0	0	E	51.04	0.272708	E	51.04	0.272708	E	41.88	0.223766	E	41.88	0.223766	-1.000000
150	131	G	1	-	0	0	E	34.62	0.412585	E	34.62	0.412585	E	27.90	0.332499	E	27.90	0.332499	-1.000000
151	132	Y	1	-	0	0	E	104.63	0.439068	E	104.63	0.439068	E	94.68	0.397314	E	94.68	0.397314	-1.000000
152	133	I	1	A	0	0	E	78.46	0.413056	E	78.46	0.413056	E	79.58	0.418952	E	79.58	0.418952	-1.000000
153	134	K	1	A	0	0	E	81.26	0.391633	E	81.26	0.391633	E	93.90	0.452552	E	93.90	0.452552	-1.000000
154	135	E	1	A	0	0	E	83.28	0.444967	E	83.28	0.444967	E	95.06	0.507908	E	95.06	0.507908	-1.000000
155	136	E	1	A	0	0	E	86.30	0.461103	E	86.30	0.461103	E	102.28	0.546484	E	102.28	0.546484	-1.000000
156	137	E	1	A	0	0	E	79.65	0.425572	E	79.65	0.425572	E	82.40	0.440265	E	82.40	0.440265	-1.000000
157	138	R	1	A	0	0	E	50.91	0.204245	E	50.91	0.204245	E	45.13	0.181056	E	45.13	0.181056	-1.000000
158	139	P	1	A	0	0	E	53.64	0.370442	E	53.64	0.370442	E	52.33	0.361395	E	52.33	0.361395	-1.000000
159	140	L	1	A	0	0	B	27.49	0.138845	B	27.49	0.138845	E	23.21	0.117228	E	23.21	0.117228	-1.000000
160	141	P	1	A	0	0	E	73.86	0.510083	E	73.86	0.510083	E	79.99	0.552417	E	79.99	0.552417	-1.000000
161	142	E	1	A	0	0	E	65.31	0.348953	E	65.31	0.348953	E	75.25	0.402062	E	75.25	0.402062	-1.000000
162	143	N	1	A	0	0	E	50.61	0.299698	E	50.61	0.299698	E	53.24	0.315272	E	53.24	0.315272	-1.000000
163	144	E	1	A	0	0	E	69.49	0.371287	E	69.49	0.371287	E	75.65	0.404200	E	75.65	0.404200	-1.000000
164	145	F	1	-	0	0	E	149.17	0.668055	E	149.17	0.668055	E	170.46	0.763402	E	170.46	0.763402	-1.000000
165	146	Q	1	-	0	0	E	70.95	0.375059	E	70.95	0.375059	E	63.67	0.336576	E	63.67	0.336576	-1.000000
166	147	R	1	A	0	0	B	27.46	0.110166	B	27.46	0.110166	E	22.17	0.088943	E	22.17	0.088943	-1.000000
167	148	Q	1	-	0	0	E	104.09	0.550246	E	104.09	0.550246	E	98.71	0.521806	E	98.71	0.521806	-1.000000
168	149	V	1	-	0	0	E	33.98	0.209443	E	33.98	0.209443	E	25.71	0.158469	E	25.71	0.158469	-1.000000
169	150	W	1	-	0	0	B	25.40	0.095697	B	25.40	0.095697	B	11.85	0.044646	B	11.85	0.044646	-1.000000
170	151	L	1	-	0	0	E	75.55	0.381585	E	75.55	0.381585	E	70.51	0.356129	E	70.51	0.356129	-1.000000
171	152	L	1	-	0	0	B	37.36	0.188696	B	37.36	0.188696	E	28.22	0.142532	E	28.22	0.142532	-1.000000
172	153	F	1	-	0	0	B	17.91	0.080210	B	17.91	0.080210	B	8.17	0.036589	B	8.17	0.036589	-1.000000
173	154	E	1	-	0	0	E	59.08	0.315666	E	59.08	0.315666	E	39.31	0.210034	E	39.31	0.210034	-1.000000
174	155	Y	1	-	0	0	E	98.26	0.412337	E	98.26	0.412337	E	87.89	0.368821	E	87.89	0.368821	-1.000000
175	156	P	1	-	0	0	E	48.64	0.335912	E	48.64	0.335912	E	30.53	0.210843	E	30.53	0.210843	-1.000000
176	157	E	1	-	0	0	E	127.68	0.682197	E	127.68	0.682197	E	138.86	0.741932	E	138.86	0.741932	-1.000000
177	158	S	1	-	0	0	E	52.53	0.417966	E	52.53	0.417966	E	50.47	0.401575	E	50.47	0.401575	-1.000000
178	159	S	1	-	0	0	E	46.06	0.366486	E	46.06	0.366486	E	38.33	0.304981	E	38.33	0.304981	-1.000000
179	160	G	1	-	0	0	E	43.78	0.521749	E	43.78	0.521749	E	44.55	0.530926	E	44.55	0.530926	-1.000000
180	161	P	1	-	0	0	E	78.61	0.542887	E	78.61	0.542887	E	88.88	0.613812	E	88.88	0.613812	-1.000000
181	162	A	1	-	0	0	B	0.71	0.006100	B	0.71	0.006100	B	0.00	0.000000	B	0.00	0.000000	-1.000000
182	163	R	1	-	0	0	E	134.38	0.539116	E	134.38	0.539116	E	143.16	0.574340	E	143.16	0.574340	-1.000000
183	164	I	H	-	0	0	E	107.44	0.565623	E	107.44	0.565623	E	115.25	0.606739	E	115.25	0.606739	3.278000
184	165	I	H	-	0	0	B	32.13	0.169150	B	32.13	0.169150	E	23.04	0.121295	E	23.04	0.121295	3.278000
185	166	A	H	-	0	0	B	14.22	0.122165	B	14.22	0.122165	B	5.68	0.048797	B	5.68	0.048797	3.278000
186	167	I	H	-	0	0	E	102.93	0.541879	E	102.93	0.541879	E	105.24	0.554041	E	105.24	0.554041	3.278000
187	168	V	H	-	0	0	E	53.63	0.330560	E	53.63	0.330560	E	51.34	0.316445	E	51.34	0.316445	3.278000
188	169	S	H	-	0	0	B	1.84	0.014640	B	1.84	0.014640	B	0.00	0.000000	B	0.00	0.000000	3.278000
189	170	V	H	-	1	0	E	33.12	0.204142	E	33.12	0.204142	E	27.17	0.167468	E	27.17	0.167468	3.278000
190	171	M	H	-	0	0	E	91.66	0.435336	E	91.66	0.435336	E	94.41	0.448397	E	94.41	0.448397	3.278000
191	172	V	H	-	1	0	B	22.00	0.135602	B	22.00	0.135602	E	17.05	0.105091	E	17.05	0.105091	3.278000
192	173	I	H	-	2	0	B	1.63	0.008581	B	1.63	0.008581	B	0.00	0.000000	B	0.00	0.000000	3.278000
193	174	L	H	-	0	0	E	76.99	0.388858	E	76.99	0.388858	E	76.18	0.384767	E	76.18	0.384767	3.278000
194	175	I	H	-	0	0	E	91.21	0.480179	E	91.21	0.480179	E	89.51	0.471229	E	89.51	0.471229	3.278000
195	176	S	H	-	2	0	B	0.57	0.004535	B	0.57	0.004535	B	0.00	0.000000	B	0.00	0.000000	3.278000
196	177	I	H	-	0	0	B	24.75	0.130297	B	24.75	0.130297	E	18.62	0.098026	E	18.62	0.098026	3.278000
197	178	V	H	-	0	0	E	85.44	0.526627	E	85.44	0.526627	E	85.91	0.529524	E	85.91	0.529524	3.278000
198	179	S	H	-	1	0	B	10.79	0.085853	B	10.79	0.085853	B	3.51	0.027928	B	3.51	0.027928	3.278000
199	180	F	H	-	1	0	B	28.05	0.125621	B	28.05	0.125621	E	19.28	0.086345	E	19.28	0.086345	3.278000
200	181	C	H	-	0	0	E	65.27	0.461337	E	65.27	0.461337	E	63.08	0.445858	E	63.08	0.445858	3.278000
201	182	L	H	-	0	0	E	66.31	0.334916	E	66.31	0.334916	E	67.54	0.341128	E	67.54	0.341128	3.278000
202	183	E	2	-	0	0	B	7.06	0.037722	B	7.06	0.037722	B	0.15	0.000801	B	0.15	0.000801	-1.000000
203	184	T	2	-	0	0	E	71.20	0.480886	E	71.20	0.480886	E	65.75	0.444077	E	65.75	0.444077	-1.000000
204	185	L	2	-	0	0	E	74.27	0.375120	E	74.27	0.375120	E	77.06	0.389212	E	77.06	0.389212	-1.000000
205	186	P	2	-	0	0	E	66.93	0.462224	E	66.93	0.462224	E	67.98	0.469475	E	67.98	0.469475	-1.000000
206	187	I	2	-	0	0	E	129.94	0.684075	E	129.94	0.684075	E	142.58	0.750619	E	142.58	0.750619	-1.000000
207	188	F	2	-	0	0	E	92.34	0.413543	E	92.34	0.413543	E	91.03	0.407676	E	91.03	0.407676	-1.000000
208	189	R	2	-	0	0	E	129.41	0.519177	E	129.41	0.519177	E	102.86	0.412661	E	102.86	0.412661	-1.000000
209	190	D	2	-	0	0	E	74.60	0.480144	E	74.60	0.480144	E	70.25	0.452146	E	70.25	0.452146	-1.000000
210	191	E	2	-	0	0	E	122.81	0.656177	E	122.81	0.656177	E	130.52	0.697371	E	130.52	0.697371	-1.000000
211	192	N	2	-	0	0	B	32.41	0.191923	B	32.41	0.191923	E	19.26	0.114052	E	19.26	0.114052	-1.000000
212	193	E	2	-	0	0	E	140.84	0.752511	E	140.84	0.752511	E	151.57	0.809842	E	151.57	0.809842	-1.000000
213	194	D	2	-	0	0	E	33.46	0.215357	E	33.46	0.215357	E	23.19	0.149257	E	23.19	0.149257	-1.000000
214	195	M	2	-	0	0	E	82.45	0.391593	E	82.45	0.391593	E	74.04	0.351650	E	74.04	0.351650	-1.000000
215	196	H	2	-	0	0	E	162.56	0.818901	E	162.56	0.818901	E	183.50	0.924387	E	183.50	0.924387	-1.000000
216	197	G	2	-	0	0	E	75.20	0.896198	E	75.20	0.896198	E	86.97	1.000000	E	86.97	1.000000	-1.000000
217	198	G	2	-	0	0	E	72.29	0.861518	E	72.29	0.861518	E	81.72	0.973901	E	81.72	0.973901	-1.000000
218	199	G	2	-	0	0	E	40.41	0.481587	E	40.41	0.481587	E	35.76	0.426171	E	35.76	0.426171	-1.000000
219	200	V	2	-	0	0	E	130.34	0.803378	E	130.34	0.803378	E	127.42	0.785380	E	127.42	0.785380	-1.000000
220	201	T	2	-	0	0	E	43.21	0.291841	E	43.21	0.291841	E	38.52	0.260165	E	38.52	0.260165	-1.000000
221	202	F	2	-	0	0	B	37.36	0.167316	B	37.36	0.167316	E	25.22	0.112947	E	25.22	0.112947	-1.000000
222	203	H	2	-	0	0	E	126.34	0.636441	E	126.34	0.636441	E	116.07	0.584706	E	116.07	0.584706	-1.000000
223	204	T	2	-	0	0	B	7.93	0.053559	B	7.93	0.053559	B	1.07	0.007227	B	1.07	0.007227	-1.000000
224	205	Y	2	-	0	0	E	64.23	0.269534	E	64.23	0.269534	E	43.89	0.184180	E	43.89	0.184180	-1.000000
225	206	S	2	-	0	0	B	20.07	0.159691	B	20.07	0.159691	E	7.85	0.062460	E	7.85	0.062460	-1.000000
226	207	Q	2	-	0	0	E	58.76	0.310620	E	58.76	0.310620	E	32.88	0.173812	E	32.88	0.173812	-1.000000
227	208	S	2	-	0	0	E	70.25	0.558959	E	70.25	0.558959	E	38.53	0.306572	E	38.53	0.306572	-1.000000
228	209	T	2	-	0	0	B	4.50	0.030393	B	4.50	0.030393	B	0.00	0.000000	B	0.00	0.000000	-1.000000
229	210	I	2	-	0	0	B	7.37	0.038800	B	7.37	0.038800	B	0.00	0.000000	B	0.00	0.000000	-1.000000
230	211	G	2	-	0	0	B	11.43	0.136217	B	11.43	0.136217	B	1.94	0.023120	B	1.94	0.023120	-1.000000
231	212	Y	2	-	0	0	B	2.68	0.011246	B	2.68	0.011246	B	0.00	0.000000	B	0.00	0.000000	-1.000000
232	213	Q	2	-	0	0	E	60.89	0.321880	E	60.89	0.321880	E	45.37	0.239837	E	45.37	0.239837	-1.000000
233	214	Q	2	-	0	0	E	41.01	0.216789	E	41.01	0.216789	E	16.66	0.088069	E	16.66	0.088069	-1.000000
234	215	S	2	-	0	0	E	30.05	0.239099	E	30.05	0.239099	E	27.53	0.219048	E	27.53	0.219048	-1.000000
235	216	T	2	-	0	0	E	136.34	0.920843	E	136.34	0.920843	E	159.43	1.000000	E	159.43	1.000000	-1.000000
236	217	S	2	-	0	0	E	79.79	0.634866	E	79.79	0.634866	E	88.84	0.706875	E	88.84	0.706875	-1.000000
237	218	F	2	-	0	0	E	91.11	0.408034	E	91.11	0.408034	E	93.02	0.416588	E	93.02	0.416588	-1.000000
238	219	T	2	-	0	0	E	95.33	0.643861	E	95.33	0.643861	E	105.70	0.713900	E	105.70	0.713900	-1.000000
239	220	D	2	-	0	0	B	12.25	0.078844	B	12.25	0.078844	B	5.38	0.034627	B	5.38	0.034627	-1.000000
240	221	P	2	-	0	0	E	91.22	0.629972	E	91.22	0.629972	E	97.78	0.675276	E	97.78	0.675276	-1.000000
241	222	F	2	-	0	0	B	41.26	0.184782	B	41.26	0.184782	E	22.96	0.102826	E	22.96	0.102826	-1.000000
242	223	F	H	-	0	0	B	13.25	0.059340	B	13.25	0.059340	B	8.24	0.036903	B	8.24	0.036903	107.514000
243	224	I	H	-	0	0	E	62.85	0.330877	E	62.85	0.330877	E	60.83	0.320242	E	60.83	0.320242	107.514000
244	225	V	H	-	1	0	E	45.03	0.277552	E	45.03	0.277552	E	38.55	0.237611	E	38.55	0.237611	107.514000
245	226	E	H	-	0	0	B	3.07	0.016403	B	3.07	0.016403	B	0.00	0.000000	B	0.00	0.000000	107.514000
246	227	T	H	-	0	0	B	17.45	0.117858	B	17.45	0.117858	E	10.01	0.067608	E	10.01	0.067608	107.514000
247	228	L	H	-	0	0	E	113.90	0.575282	E	113.90	0.575282	E	120.13	0.606748	E	120.13	0.606748	107.514000
248	229	C	H	-	2	0	B	6.45	0.045589	B	6.45	0.045589	B	1.95	0.013783	B	1.95	0.013783	107.514000
249	230	I	H	-	1	0	B	0.97	0.005107	B	0.97	0.005107	B	0.00	0.000000	B	0.00	0.000000	107.514000
250	231	I	H	-	0	0	E	99.89	0.525875	E	99.89	0.525875	E	101.51	0.534404	E	101.51	0.534404	107.514000
251	232	W	H	-	0	0	E	58.23	0.219388	E	58.23	0.219388	E	52.08	0.196217	E	52.08	0.196217	107.514000
252	233	F	H	-	1	0	B	0.16	0.000717	B	0.16	0.000717	B	0.00	0.000000	B	0.00	0.000000	107.514000
253	234	S	H	-	0	0	B	14.94	0.118873	B	14.94	0.118873	E	7.79	0.061983	E	7.79	0.061983	107.514000
254	235	F	H	-	0	0	E	96.45	0.431949	E	96.45	0.431949	E	97.25	0.435532	E	97.25	0.435532	107.514000
255	236	E	H	-	0	0	B	4.85	0.025914	B	4.85	0.025914	B	0.00	0.000000	B	0.00	0.000000	107.514000
256	237	F	H	-	0	0	B	34.76	0.155672	B	34.76	0.155672	E	25.81	0.115590	E	25.81	0.115590	107.514000
257	238	L	H	-	0	0	E	85.76	0.433153	E	85.76	0.433153	E	86.77	0.438254	E	86.77	0.438254	107.514000
258	239	V	H	-	0	0	B	24.31	0.149840	B	24.31	0.149840	E	17.24	0.106262	E	17.24	0.106262	107.514000
259	240	R	H	-	0	0	B	8.47	0.033981	B	8.47	0.033981	B	0.55	0.002207	B	0.55	0.002207	107.514000
260	241	F	H	-	0	0	E	54.89	0.245824	E	54.89	0.245824	E	52.35	0.234448	E	52.35	0.234448	107.514000
261	242	F	H	-	0	0	E	126.66	0.567244	E	126.66	0.567244	E	132.65	0.594070	E	132.65	0.594070	107.514000
262	243	A	1	-	0	0	B	5.32	0.045704	B	5.32	0.045704	B	1.31	0.011254	B	1.31	0.011254	-1.000000
263	244	C	1	-	0	0	B	4.44	0.031383	B	4.44	0.031383	B	1.63	0.011521	B	1.63	0.011521	-1.000000
264	245	P	1	-	0	0	E	51.86	0.358149	E	51.86	0.358149	E	42.06	0.290470	E	42.06	0.290470	-1.000000
265	246	S	1	-	0	0	E	59.11	0.470321	E	59.11	0.470321	E	55.91	0.444860	E	55.91	0.444860	-1.000000
266	247	K	1	-	0	0	E	94.78	0.456793	E	94.78	0.456793	E	89.00	0.428936	E	89.00	0.428936	-1.000000
267	248	A	1	-	0	0	E	93.01	0.799055	E	93.01	0.799055	E	106.36	0.913746	E	106.36	0.913746	-1.000000
268	249	G	1	-	0	0	E	46.80	0.557740	E	46.80	0.557740	E	43.79	0.521869	E	43.79	0.521869	-1.000000
269	250	F	1	-	0	0	B	5.37	0.024049	B	5.37	0.024049	B	0.99	0.004434	B	0.99	0.004434	-1.000000
270	251	F	1	-	0	0	E	119.07	0.533253	E	119.07	0.533253	E	122.19	0.547226	E	122.19	0.547226	-1.000000
271	252	T	H	-	0	0	E	109.84	0.741861	E	109.84	0.741861	E	123.86	0.836553	E	123.86	0.836553	302.083000
272	253	N	H	-	0	0	E	65.65	0.388761	E	65.65	0.388761	E	55.04	0.325931	E	55.04	0.325931	302.083000
273	254	I	H	-	0	0	E	120.71	0.635483	E	120.71	0.635483	E	121.44	0.639326	E	121.44	0.639326	302.083000
274	255	M	H	-	1	0	B	35.37	0.167989	B	35.37	0.167989	E	22.67	0.107670	E	22.67	0.107670	302.083000
275	256	N	H	-	0	0	B	10.80	0.063955	B	10.80	0.063955	B	1.34	0.007935	B	1.34	0.007935	302.083000
276	257	I	H	-	0	0	E	67.45	0.355093	E	67.45	0.355093	E	66.18	0.348407	E	66.18	0.348407	302.083000
277	258	I	H	-	2	0	B	29.10	0.153198	B	29.10	0.153198	E	12.45	0.065544	E	12.45	0.065544	302.083000
278	259	D	H	-	0	0	B	3.97	0.025552	B	3.97	0.025552	B	0.00	0.000000	B	0.00	0.000000	302.083000
279	260	I	H	-	0	0	B	32.51	0.171150	B	32.51	0.171150	E	26.45	0.139247	E	26.45	0.139247	302.083000
280	261	V	H	-	1	0	E	34.29	0.211354	E	34.29	0.211354	E	25.27	0.155757	E	25.27	0.155757	302.083000
281	262	A	H	-	1	0	B	5.82	0.050000	B	5.82	0.050000	B	0.00	0.000000	B	0.00	0.000000	302.083000
282	263	I	H	-	1	0	B	14.44	0.076020	B	14.44	0.076020	B	8.47	0.044591	B	8.47	0.044591	302.083000
283	264	I	H	-	0	0	E	59.28	0.312082	E	59.28	0.312082	E	57.43	0.302343	E	57.43	0.302343	302.083000
284	265	P	H	-	2	0	B	2.64	0.018232	B	2.64	0.018232	B	0.00	0.000000	B	0.00	0.000000	302.083000
285	266	Y	H	-	1	0	B	15.16	0.063617	B	15.16	0.063617	B	7.24	0.030382	B	7.24	0.030382	302.083000
286	267	Y	H	-	0	0	E	97.13	0.407595	E	97.13	0.407595	E	96.48	0.404868	E	96.48	0.404868	302.083000
287	268	V	H	-	1	0	E	38.69	0.238474	E	38.69	0.238474	E	35.02	0.215853	E	35.02	0.215853	302.083000
288	269	T	H	-	0	0	B	7.78	0.052546	B	7.78	0.052546	B	0.00	0.000000	B	0.00	0.000000	302.083000
289	270	I	H	-	0	0	E	59.47	0.313082	E	59.47	0.313082	E	56.56	0.297763	E	56.56	0.297763	302.083000
290	271	F	H	-	0	0	E	132.29	0.592458	E	132.29	0.592458	E	143.82	0.644095	E	143.82	0.644095	302.083000
291	272	L	H	-	1	0	B	20.02	0.101116	B	20.02	0.101116	E	16.56	0.083641	E	16.56	0.083641	302.083000
292	273	T	2	-	0	0	B	9.32	0.062947	B	9.32	0.062947	B	0.98	0.006619	B	0.98	0.006619	-1.000000
293	274	E	2	-	0	0	E	99.04	0.529173	E	99.04	0.529173	E	100.94	0.539325	E	100.94	0.539325	-1.000000
294	275	S	2	-	0	0	E	55.67	0.442950	E	55.67	0.442950	E	53.77	0.427833	E	53.77	0.427833	-1.000000
295	276	N	2	-	0	0	B	26.32	0.155860	B	26.32	0.155860	E	22.09	0.130811	E	22.09	0.130811	-1.000000
296	277	K	2	-	0	0	E	116.07	0.559400	E	116.07	0.559400	E	105.79	0.509856	E	105.79	0.509856	-1.000000
297	278	S	2	-	0	0	E	42.60	0.338956	E	42.60	0.338956	E	45.90	0.365213	E	45.90	0.365213	-1.000000
298	279	V	2	-	0	0	E	70.65	0.435466	E	70.65	0.435466	E	56.81	0.350160	E	56.81	0.350160	-1.000000
299	280	L	2	-	0	0	E	139.04	0.702258	E	139.04	0.702258	E	153.41	0.774837	E	153.41	0.774837	-1.000000
300	281	Q	2	-	0	0	E	83.85	0.443252	E	83.85	0.443252	E	91.98	0.486229	E	91.98	0.486229	-1.000000
301	282	F	2	-	0	0	B	0.73	0.003269	B	0.73	0.003269	B	0.00	0.000000	B	0.00	0.000000	-1.000000
302	283	Q	2	-	0	0	E	114.82	0.606967	E	114.82	0.606967	E	114.91	0.607443	E	114.91	0.607443	-1.000000
303	284	N	2	-	0	0	E	112.58	0.666667	E	112.58	0.666667	E	113.59	0.672648	E	113.59	0.672648	-1.000000
304	285	V	2	-	0	0	B	18.93	0.116679	B	18.93	0.116679	E	12.91	0.079573	E	12.91	0.079573	-1.000000
305	286	R	2	-	0	0	E	75.80	0.304100	E	75.80	0.304100	E	73.52	0.294953	E	73.52	0.294953	-1.000000
306	287	R	2	-	0	0	E	174.39	0.699631	E	174.39	0.699631	E	175.48	0.704004	E	175.48	0.704004	-1.000000
307	288	V	2	-	0	0	E	54.02	0.332964	E	54.02	0.332964	E	49.51	0.305165	E	49.51	0.305165	-1.000000
308	289	V	H	-	1	0	B	1.87	0.011526	B	1.87	0.011526	B	0.00	0.000000	B	0.00	0.000000	33.491000
309	290	Q	H	-	0	0	E	63.98	0.338214	E	63.98	0.338214	E	60.37	0.319131	E	60.37	0.319131	33.491000
310	291	I	H	-	0	0	E	100.05	0.526718	E	100.05	0.526718	E	98.91	0.520716	E	98.91	0.520716	33.491000
311	292	F	H	-	2	0	B	38.20	0.171078	B	38.20	0.171078	E	37.98	0.170093	E	37.98	0.170093	33.491000
312	293	R	H	-	0	0	B	45.90	0.184145	B	45.90	0.184145	E	25.23	0.101220	E	25.23	0.101220	33.491000
313	294	I	H	-	0	0	E	118.70	0.624901	E	118.70	0.624901	E	125.84	0.662490	E	125.84	0.662490	33.491000
314	295	M	H	-	0	0	E	58.96	0.280028	E	58.96	0.280028	E	54.18	0.257326	E	54.18	0.257326	33.491000
315	296	R	H	-	2	0	B	10.75	0.043128	B	10.75	0.043128	B	0.00	0.000000	B	0.00	0.000000	33.491000
316	297	I	H	-	0	0	E	58.66	0.308818	E	58.66	0.308818	E	55.03	0.289708	E	55.03	0.289708	33.491000
317	298	L	H	-	1	0	E	66.72	0.336987	E	66.72	0.336987	E	64.05	0.323501	E	64.05	0.323501	33.491000
318	299	R	H	-	1	0	B	2.76	0.011073	B	2.76	0.011073	B	0.00	0.000000	B	0.00	0.000000	33.491000
319	300	I	H	-	0	0	E	63.47	0.334141	E	63.47	0.334141	E	58.81	0.309608	E	58.81	0.309608	33.491000
320	301	F	H	-	1	0	E	97.75	0.437772	E	97.75	0.437772	E	96.92	0.434054	E	96.92	0.434054	33.491000
321	302	K	H	-	3	0	B	7.94	0.038267	B	7.94	0.038267	B	0.00	0.000000	B	0.00	0.000000	33.491000
322	303	L	H	-	1	0	B	38.13	0.192585	B	38.13	0.192585	E	31.42	0.158695	E	31.42	0.158695	33.491000
323	304	S	H	-	0	0	B	11.51	0.091582	B	11.51	0.091582	B	5.65	0.044955	B	5.65	0.044955	33.491000
324	305	R	H	-	1	0	B	46.09	0.184907	B	46.09	0.184907	E	13.13	0.052676	E	13.13	0.052676	33.491000
325	306	H	H	-	1	0	E	62.83	0.316508	E	62.83	0.316508	E	54.01	0.272077	E	54.01	0.272077	33.491000
326	307	S	H	-	0	0	E	34.74	0.276416	E	34.74	0.276416	E	34.30	0.272915	E	34.30	0.272915	33.491000
327	308	K	1	-	0	0	E	126.66	0.610439	E	126.66	0.610439	E	130.76	0.630199	E	130.76	0.630199	-1.000000
328	309	G	1	-	0	0	E	38.18	0.455011	E	38.18	0.455011	E	33.22	0.395900	E	33.22	0.395900	-1.000000
329	310	L	1	-	0	0	E	58.03	0.293096	E	58.03	0.293096	E	39.97	0.201879	E	39.97	0.201879	-1.000000
330	311	Q	1	-	0	0	E	56.29	0.297563	E	56.29	0.297563	E	41.67	0.220278	E	41.67	0.220278	-1.000000
331	312	I	1	-	0	0	B	5.57	0.029324	B	5.57	0.029324	B	0.75	0.003948	B	0.75	0.003948	-1.000000
332	313	L	1	-	0	0	E	74.98	0.378706	E	74.98	0.378706	E	72.56	0.366483	E	72.56	0.366483	-1.000000
333	314	G	1	-	0	0	E	35.66	0.424979	E	35.66	0.424979	E	22.53	0.268502	E	22.53	0.268502	-1.000000
334	315	Q	1	-	0	0	E	76.32	0.403447	E	76.32	0.403447	E	62.38	0.329756	E	62.38	0.329756	-1.000000
335	316	T	1	-	0	0	B	2.02	0.013643	B	2.02	0.013643	B	0.00	0.000000	B	0.00	0.000000	-1.000000
336	317	L	1	-	0	0	E	73.14	0.369413	E	73.14	0.369413	E	74.20	0.374766	E	74.20	0.374766	-1.000000
337	318	K	1	-	0	0	E	165.69	0.798545	E	165.69	0.798545	E	183.38	0.883802	E	183.38	0.883802	-1.000000
338	319	A	1	-	0	0	E	51.03	0.438402	E	51.03	0.438402	E	48.94	0.420447	E	48.94	0.420447	-1.000000
339	320	S	1	-	0	0	B	0.00	0.000000	B	0.00	0.000000	B	0.00	0.000000	B	0.00	0.000000	-1.000000
340	321	M	1	-	0	0	E	135.61	0.644075	E	135.61	0.644075	E	150.17	0.713227	E	150.17	0.713227	-1.000000
341	322	R	H	-	0	0	E	177.85	0.713512	E	177.85	0.713512	E	200.25	0.803378	E	200.25	0.803378	57.083000
342	323	E	H	-	1	0	B	31.75	0.169641	B	31.75	0.169641	E	20.11	0.107448	E	20.11	0.107448	57.083000
343	324	L	H	-	0	0	E	50.01	0.252589	E	50.01	0.252589	E	42.32	0.213748	E	42.32	0.213748	57.083000
344	325	G	H	-	0	0	E	35.03	0.417471	E	35.03	0.417471	E	34.82	0.414968	E	34.82	0.414968	57.083000
345	326	L	H	-	0	0	E	60.91	0.307642	E	60.91	0.307642	E	53.35	0.269458	E	53.35	0.269458	57.083000
346	327	L	H	-	0	0	B	30.84	0.155765	B	30.84	0.155765	E	27.47	0.138744	E	27.47	0.138744	57.083000
347	328	I	H	-	0	0	E	111.38	0.586365	E	111.38	0.586365	E	118.12	0.621848	E	118.12	0.621848	57.083000
348	329	F	H	-	0	0	E	116.42	0.521385	E	116.42	0.521385	E	125.69	0.562900	E	125.69	0.562900	57.083000
349	330	F	H	-	1	0	E	75.70	0.339021	E	75.70	0.339021	E	70.10	0.313942	E	70.10	0.313942	57.083000
350	331	L	H	-	1	0	B	28.68	0.144856	B	28.68	0.144856	E	18.42	0.093035	E	18.42	0.093035	57.083000
351	332	F	H	-	0	0	E	111.93	0.501276	E	111.93	0.501276	E	114.46	0.512607	E	114.46	0.512607	57.083000
352	333	I	H	-	0	0	E	77.92	0.410213	E	77.92	0.410213	E	76.18	0.401053	E	76.18	0.401053	57.083000
353	334	G	H	-	0	0	B	7.87	0.093791	B	7.87	0.093791	B	4.06	0.048385	B	4.06	0.048385	57.083000
354	335	V	H	-	0	0	B	13.71	0.084504	B	13.71	0.084504	B	6.77	0.041728	B	6.77	0.041728	57.083000
355	336	I	H	-	0	0	E	65.86	0.346723	E	65.86	0.346723	E	65.07	0.342564	E	65.07	0.342564	57.083000
356	337	L	H	-	0	0	E	104.01	0.525330	E	104.01	0.525330	E	106.97	0.540280	E	106.97	0.540280	57.083000
357	338	F	H	-	1	0	B	24.80	0.111066	B	24.80	0.111066	E	16.26	0.072820	E	16.26	0.072820	57.083000
358	339	S	H	-	0	0	B	0.00	0.000000	B	0.00	0.000000	B	0.00	0.000000	B	0.00	0.000000	57.083000
359	340	S	H	-	0	0	E	29.70	0.236314	E	29.70	0.236314	E	27.36	0.217696	E	27.36	0.217696	57.083000
360	341	A	H	-	1	0	E	39.69	0.340979	E	39.69	0.340979	E	34.43	0.295790	E	34.43	0.295790	57.083000
361	342	V	H	-	1	0	B	0.00	0.000000	B	0.00	0.000000	B	0.00	0.000000	B	0.00	0.000000	57.083000
362	343	Y	H	-	0	0	E	53.16	0.223080	E	53.16	0.223080	E	53.30	0.223668	E	53.30	0.223668	57.083000
363	344	F	H	-	0	0	E	133.65	0.598549	E	133.65	0.598549	E	145.76	0.652783	E	145.76	0.652783	57.083000
364	345	A	H	-	2	0	E	35.13	0.301804	E	35.13	0.301804	E	29.85	0.256443	E	29.85	0.256443	57.083000
365	346	E	2	-	0	0	B	0.09	0.000481	B	0.09	0.000481	B	0.00	0.000000	B	0.00	0.000000	-1.000000
366	347	A	2	-	0	0	E	47.31	0.406443	E	47.31	0.406443	E	41.01	0.352320	E	41.01	0.352320	-1.000000
367	348	D	2	-	0	0	E	142.20	0.915235	E	142.20	0.915235	E	160.75	1.000000	E	160.75	1.000000	-1.000000
368	349	E	2	-	0	0	E	74.00	0.395384	E	74.00	0.395384	E	72.22	0.385873	E	72.22	0.385873	-1.000000
369	350	R	2	-	0	0	E	228.37	0.916192	E	228.37	0.916192	E	260.45	1.000000	E	260.45	1.000000	-1.000000
370	351	D	2	-	0	0	E	104.05	0.669692	E	104.05	0.669692	E	106.88	0.687906	E	106.88	0.687906	-1.000000
371	352	S	2	-	0	0	E	34.23	0.272358	E	34.23	0.272358	E	28.35	0.225573	E	28.35	0.225573	-1.000000
372	353	Q	2	-	0	0	E	64.72	0.342126	E	64.72	0.342126	E	61.60	0.325633	E	61.60	0.325633	-1.000000
373	354	F	2	-	0	0	B	5.33	0.023870	B	5.33	0.023870	B	1.85	0.008285	B	1.85	0.008285	-1.000000
374	355	P	2	-	0	0	E	100.44	0.693646	E	100.44	0.693646	E	109.53	0.756423	E	109.53	0.756423	-1.000000
375	356	S	2	-	0	0	E	33.08	0.263208	E	33.08	0.263208	E	33.59	0.267266	E	33.59	0.267266	-1.000000
376	357	I	2	-	0	0	E	42.68	0.224691	E	42.68	0.224691	E	38.75	0.204001	E	38.75	0.204001	-1.000000
377	358	P	L	-	0	0	E	85.32	0.589227	E	85.32	0.589227	E	92.50	0.638812	E	92.50	0.638812	-1.000000
378	359	D	L	-	0	0	E	70.60	0.454399	E	70.60	0.454399	E	74.20	0.477570	E	74.20	0.477570	-1.000000
379	360	A	L	-	0	0	B	0.00	0.000000	B	0.00	0.000000	B	0.00	0.000000	B	0.00	0.000000	-1.000000
380	361	F	L	-	0	0	E	71.21	0.318913	E	71.21	0.318913	E	69.28	0.310269	E	69.28	0.310269	-1.000000
381	362	W	L	-	0	0	E	122.37	0.461043	E	122.37	0.461043	E	127.62	0.480823	E	127.62	0.480823	-1.000000
382	363	W	L	-	0	0	B	14.31	0.053915	B	14.31	0.053915	B	5.45	0.020533	B	5.45	0.020533	-1.000000
383	364	A	L	-	0	0	B	0.00	0.000000	B	0.00	0.000000	B	0.00	0.000000	B	0.00	0.000000	-1.000000
384	365	V	L	-	0	0	E	52.43	0.323163	E	52.43	0.323163	E	49.38	0.304364	E	49.38	0.304364	-1.000000
385	366	V	L	-	0	0	B	10.34	0.063733	B	10.34	0.063733	B	1.08	0.006657	B	1.08	0.006657	-1.000000
386	367	S	L	-	0	0	B	19.51	0.155236	B	19.51	0.155236	E	9.95	0.079169	E	9.95	0.079169	-1.000000
387	368	M	L	-	0	0	B	0.79	0.003752	B	0.79	0.003752	B	0.00	0.000000	B	0.00	0.000000	-1.000000
388	369	T	L	-	0	0	E	46.83	0.316291	E	46.83	0.316291	E	43.59	0.294408	E	43.59	0.294408	-1.000000
389	370	T	L	-	0	0	E	88.40	0.597055	E	88.40	0.597055	E	92.27	0.623193	E	92.27	0.623193	-1.000000
390	371	V	L	-	0	0	E	83.95	0.517443	E	83.95	0.517443	E	87.87	0.541605	E	87.87	0.541605	-1.000000
391	372	G	L	-	0	0	E	50.99	0.607675	E	50.99	0.607675	E	51.79	0.617209	E	51.79	0.617209	-1.000000
392	373	Y	L	-	0	0	E	143.47	0.602056	E	143.47	0.602056	E	162.14	0.680403	E	162.14	0.680403	-1.000000
393	374	G	2	-	0	0	E	46.92	0.559171	E	46.92	0.559171	E	44.40	0.529138	E	44.40	0.529138	-1.000000
394	375	D	2	-	0	0	E	88.03	0.566583	E	88.03	0.566583	E	93.26	0.600245	E	93.26	0.600245	-1.000000
395	376	M	2	-	0	0	B	26.12	0.124056	B	26.12	0.124056	E	17.43	0.082783	E	17.43	0.082783	-1.000000
396	377	V	2	-	0	0	E	60.98	0.375863	E	60.98	0.375863	E	62.65	0.386156	E	62.65	0.386156	-1.000000
397	378	P	2	-	0	0	B	17.51	0.120925	B	17.51	0.120925	E	10.55	0.072859	E	10.55	0.072859	-1.000000
398	379	T	2	-	0	0	E	67.97	0.459071	E	67.97	0.459071	E	66.57	0.449615	E	66.57	0.449615	-1.000000
399	380	T	2	-	0	0	B	25.00	0.168850	B	25.00	0.168850	E	19.49	0.131636	E	19.49	0.131636	-1.000000
400	381	I	2	-	0	0	E	140.11	0.737615	E	140.11	0.737615	E	159.83	0.841432	E	159.83	0.841432	-1.000000
401	382	G	H	-	1	0	E	33.33	0.397211	E	33.33	0.397211	E	32.12	0.382791	E	32.12	0.382791	293.166000
402	383	G	H	-	1	0	B	0.00	0.000000	B	0.00	0.000000	B	0.00	0.000000	B	0.00	0.000000	293.166000
403	384	K	H	-	0	0	E	107.88	0.519929	E	107.88	0.519929	E	115.37	0.556027	E	115.37	0.556027	293.166000
404	385	I	H	-	0	0	E	101.37	0.533667	E	101.37	0.533667	E	106.47	0.560516	E	106.47	0.560516	293.166000
405	386	V	H	-	2	0	B	20.79	0.128143	B	20.79	0.128143	E	15.22	0.093812	E	15.22	0.093812	293.166000
406	387	G	H	-	0	0	B	13.25	0.157907	B	13.25	0.157907	E	9.76	0.116315	E	9.76	0.116315	293.166000
407	388	S	H	-	0	0	E	62.90	0.500477	E	62.90	0.500477	E	64.41	0.512492	E	64.41	0.512492	293.166000
408	389	L	H	-	0	0	E	95.83	0.484014	E	95.83	0.484014	E	100.51	0.507652	E	100.51	0.507652	293.166000
409	390	C	H	-	1	0	B	0.00	0.000000	B	0.00	0.000000	B	0.00	0.000000	B	0.00	0.000000	293.166000
410	391	A	H	-	0	0	E	39.41	0.338574	E	39.41	0.338574	E	37.47	0.321907	E	37.47	0.321907	293.166000
411	392	I	H	-	0	0	E	106.13	0.558726	E	106.13	0.558726	E	110.44	0.581416	E	110.44	0.581416	293.166000
412	393	A	H	-	0	0	E	28.42	0.244158	E	28.42	0.244158	E	23.01	0.197680	E	23.01	0.197680	293.166000
413	394	G	H	-	0	0	B	0.00	0.000000	B	0.00	0.000000	B	0.00	0.000000	B	0.00	0.000000	293.166000
414	395	V	H	-	0	0	E	80.07	0.493528	E	80.07	0.493528	E	80.36	0.495316	E	80.36	0.495316	293.166000
415	396	L	H	-	0	0	E	106.09	0.535835	E	106.09	0.535835	E	110.83	0.559776	E	110.83	0.559776	293.166000
416	397	T	H	-	2	0	B	18.98	0.128191	B	18.98	0.128191	E	13.73	0.092733	E	13.73	0.092733	293.166000
417	398	I	H	-	0	0	E	52.26	0.275125	E	52.26	0.275125	E	45.06	0.237220	E	45.06	0.237220	293.166000
418	399	A	H	-	0	0	E	49.50	0.425258	E	49.50	0.425258	E	45.21	0.388402	E	45.21	0.388402	293.166000
419	400	L	H	-	0	0	E	123.17	0.622102	E	123.17	0.622102	E	130.41	0.658670	E	130.41	0.658670	293.166000
420	401	P	H	-	1	0	B	7.08	0.048895	B	7.08	0.048895	B	2.42	0.016713	B	2.42	0.016713	293.166000
421	402	V	H	-	0	0	E	48.34	0.297954	E	48.34	0.297954	E	45.72	0.281805	E	45.72	0.281805	293.166000
422	403	P	1	-	0	0	E	76.97	0.531561	E	76.97	0.531561	E	81.08	0.559945	E	81.08	0.559945	-1.000000
423	404	V	1	-	0	0	E	69.32	0.427268	E	69.32	0.427268	E	72.88	0.449211	E	72.88	0.449211	-1.000000
424	405	I	1	-	0	0	B	22.12	0.116452	B	22.12	0.116452	E	15.97	0.084075	E	15.97	0.084075	-1.000000
425	406	V	1	-	0	0	E	84.74	0.522313	E	84.74	0.522313	E	85.07	0.524347	E	85.07	0.524347	-1.000000
426	407	S	1	-	0	0	E	64.85	0.515993	E	64.85	0.515993	E	68.22	0.542807	E	68.22	0.542807	-1.000000
427	408	N	1	-	0	0	B	33.06	0.195772	B	33.06	0.195772	E	27.69	0.163972	E	27.69	0.163972	-1.000000
428	409	F	1	-	0	0	E	74.74	0.334722	E	74.74	0.334722	E	66.37	0.297237	E	66.37	0.297237	-1.000000
429	410	N	1	-	0	0	E	75.66	0.448037	E	75.66	0.448037	E	76.88	0.455261	E	76.88	0.455261	-1.000000
430	411	Y	1	-	0	0	E	113.06	0.474444	E	113.06	0.474444	E	106.52	0.447000	E	106.52	0.447000	-1.000000
431	412	F	1	-	0	0	B	35.46	0.158807	B	35.46	0.158807	E	31.76	0.142237	E	31.76	0.142237	-1.000000
432	413	Y	1	-	0	0	E	98.89	0.414981	E	98.89	0.414981	E	102.00	0.428032	E	102.00	0.428032	-1.000000
433	414	H	1	-	0	0	E	106.21	0.535036	E	106.21	0.535036	E	114.52	0.576898	E	114.52	0.576898	-1.000000
434	415	R	1	-	0	0	E	118.96	0.477253	E	118.96	0.477253	E	100.48	0.403113	E	100.48	0.403113	-1.000000
435	416	E	1	A	0	0	E	49.46	0.264266	E	49.46	0.264266	E	40.36	0.215644	E	40.36	0.215644	-1.000000
436	417	T	1	A	0	0	E	105.51	0.712617	E	105.51	0.712617	E	120.94	0.816831	E	120.94	0.816831	-1.000000
437	418	E	U	R	0	0	-	-1.00	-1.000000	-	-1.00	-1.000000	-	-1.00	-1.000000	-	-1.00	-1.000000	-1.000000
438	419	G	U	R	0	0	-	-1.00	-1.000000	-	-1.00	-1.000000	-	-1.00	-1.000000	-	-1.00	-1.000000	-1.000000
439	420	E	U	R	0	0	-	-1.00	-1.000000	-	-1.00	-1.000000	-	-1.00	-1.000000	-	-1.00	-1.000000	-1.000000
440	421	E	U	R	0	0	-	-1.00	-1.000000	-	-1.00	-1.000000	-	-1.00	-1.000000	-	-1.00	-1.000000	-1.000000
441	422	Q	U	R	0	0	-	-1.00	-1.000000	-	-1.00	-1.000000	-	-1.00	-1.000000	-	-1.00	-1.000000	-1.000000
442	423	A	U	R	0	0	-	-1.00	-1.000000	-	-1.00	-1.000000	-	-1.00	-1.000000	-	-1.00	-1.000000	-1.000000
443	424	Q	U	R	0	0	-	-1.00	-1.000000	-	-1.00	-1.000000	-	-1.00	-1.000000	-	-1.00	-1.000000	-1.000000
444	425	Y	U	R	0	0	-	-1.00	-1.000000	-	-1.00	-1.000000	-	-1.00	-1.000000	-	-1.00	-1.000000	-1.000000
445	426	L	U	R	0	0	-	-1.00	-1.000000	-	-1.00	-1.000000	-	-1.00	-1.000000	-	-1.00	-1.000000	-1.000000
446	427	Q	U	R	0	0	-	-1.00	-1.000000	-	-1.00	-1.000000	-	-1.00	-1.000000	-	-1.00	-1.000000	-1.000000
447	428	V	U	R	0	0	-	-1.00	-1.000000	-	-1.00	-1.000000	-	-1.00	-1.000000	-	-1.00	-1.000000	-1.000000
448	429	T	U	R	0	0	-	-1.00	-1.000000	-	-1.00	-1.000000	-	-1.00	-1.000000	-	-1.00	-1.000000	-1.000000
449	430	S	U	R	0	0	-	-1.00	-1.000000	-	-1.00	-1.000000	-	-1.00	-1.000000	-	-1.00	-1.000000	-1.000000
450	431	S	U	R	0	0	-	-1.00	-1.000000	-	-1.00	-1.000000	-	-1.00	-1.000000	-	-1.00	-1.000000	-1.000000
451	432	P	U	R	0	0	-	-1.00	-1.000000	-	-1.00	-1.000000	-	-1.00	-1.000000	-	-1.00	-1.000000	-1.000000
452	433	K	U	R	0	0	-	-1.00	-1.000000	-	-1.00	-1.000000	-	-1.00	-1.000000	-	-1.00	-1.000000	-1.000000
453	434	I	U	R	0	0	-	-1.00	-1.000000	-	-1.00	-1.000000	-	-1.00	-1.000000	-	-1.00	-1.000000	-1.000000
454	435	P	U	R	0	0	-	-1.00	-1.000000	-	-1.00	-1.000000	-	-1.00	-1.000000	-	-1.00	-1.000000	-1.000000
455	436	S	U	R	0	0	-	-1.00	-1.000000	-	-1.00	-1.000000	-	-1.00	-1.000000	-	-1.00	-1.000000	-1.000000
456	437	S	U	R	0	0	-	-1.00	-1.000000	-	-1.00	-1.000000	-	-1.00	-1.000000	-	-1.00	-1.000000	-1.000000
457	438	P	U	R	0	0	-	-1.00	-1.000000	-	-1.00	-1.000000	-	-1.00	-1.000000	-	-1.00	-1.000000	-1.000000
458	439	D	U	R	0	0	-	-1.00	-1.000000	-	-1.00	-1.000000	-	-1.00	-1.000000	-	-1.00	-1.000000	-1.000000
459	440	L	U	R	0	0	-	-1.00	-1.000000	-	-1.00	-1.000000	-	-1.00	-1.000000	-	-1.00	-1.000000	-1.000000
460	441	K	U	R	0	0	-	-1.00	-1.000000	-	-1.00	-1.000000	-	-1.00	-1.000000	-	-1.00	-1.000000	-1.000000
461	442	K	U	R	0	0	-	-1.00	-1.000000	-	-1.00	-1.000000	-	-1.00	-1.000000	-	-1.00	-1.000000	-1.000000
462	443	S	U	R	0	0	-	-1.00	-1.000000	-	-1.00	-1.000000	-	-1.00	-1.000000	-	-1.00	-1.000000	-1.000000
463	444	R	U	R	0	0	-	-1.00	-1.000000	-	-1.00	-1.000000	-	-1.00	-1.000000	-	-1.00	-1.000000	-1.000000
464	445	S	U	R	0	0	-	-1.00	-1.000000	-	-1.00	-1.000000	-	-1.00	-1.000000	-	-1.00	-1.000000	-1.000000
465	446	A	U	R	0	0	-	-1.00	-1.000000	-	-1.00	-1.000000	-	-1.00	-1.000000	-	-1.00	-1.000000	-1.000000
466	447	S	U	R	0	0	-	-1.00	-1.000000	-	-1.00	-1.000000	-	-1.00	-1.000000	-	-1.00	-1.000000	-1.000000
467	448	T	U	R	0	0	-	-1.00	-1.000000	-	-1.00	-1.000000	-	-1.00	-1.000000	-	-1.00	-1.000000	-1.000000
468	449	I	U	R	0	0	-	-1.00	-1.000000	-	-1.00	-1.000000	-	-1.00	-1.000000	-	-1.00	-1.000000	-1.000000
469	450	S	U	R	0	0	-	-1.00	-1.000000	-	-1.00	-1.000000	-	-1.00	-1.000000	-	-1.00	-1.000000	-1.000000
470	451	K	U	R	0	0	-	-1.00	-1.000000	-	-1.00	-1.000000	-	-1.00	-1.000000	-	-1.00	-1.000000	-1.000000
471	452	S	U	R	0	0	-	-1.00	-1.000000	-	-1.00	-1.000000	-	-1.00	-1.000000	-	-1.00	-1.000000	-1.000000
472	453	D	U	R	0	0	-	-1.00	-1.000000	-	-1.00	-1.000000	-	-1.00	-1.000000	-	-1.00	-1.000000	-1.000000
473	454	Y	U	R	0	0	-	-1.00	-1.000000	-	-1.00	-1.000000	-	-1.00	-1.000000	-	-1.00	-1.000000	-1.000000
474	455	M	U	R	0	0	-	-1.00	-1.000000	-	-1.00	-1.000000	-	-1.00	-1.000000	-	-1.00	-1.000000	-1.000000
475	456	E	U	R	0	0	-	-1.00	-1.000000	-	-1.00	-1.000000	-	-1.00	-1.000000	-	-1.00	-1.000000	-1.000000
476	457	I	U	R	0	0	-	-1.00	-1.000000	-	-1.00	-1.000000	-	-1.00	-1.000000	-	-1.00	-1.000000	-1.000000
477	458	Q	U	R	0	0	-	-1.00	-1.000000	-	-1.00	-1.000000	-	-1.00	-1.000000	-	-1.00	-1.000000	-1.000000
478	459	E	U	R	0	0	-	-1.00	-1.000000	-	-1.00	-1.000000	-	-1.00	-1.000000	-	-1.00	-1.000000	-1.000000
479	460	G	U	R	0	0	-	-1.00	-1.000000	-	-1.00	-1.000000	-	-1.00	-1.000000	-	-1.00	-1.000000	-1.000000
480	461	V	U	R	0	0	-	-1.00	-1.000000	-	-1.00	-1.000000	-	-1.00	-1.000000	-	-1.00	-1.000000	-1.000000
481	462	N	U	R	0	0	-	-1.00	-1.000000	-	-1.00	-1.000000	-	-1.00	-1.000000	-	-1.00	-1.000000	-1.000000
482	463	N	U	R	0	0	-	-1.00	-1.000000	-	-1.00	-1.000000	-	-1.00	-1.000000	-	-1.00	-1.000000	-1.000000
483	464	S	U	R	0	0	-	-1.00	-1.000000	-	-1.00	-1.000000	-	-1.00	-1.000000	-	-1.00	-1.000000	-1.000000
484	465	N	U	R	0	0	-	-1.00	-1.000000	-	-1.00	-1.000000	-	-1.00	-1.000000	-	-1.00	-1.000000	-1.000000
485	466	E	U	R	0	0	-	-1.00	-1.000000	-	-1.00	-1.000000	-	-1.00	-1.000000	-	-1.00	-1.000000	-1.000000
486	467	D	U	R	0	0	-	-1.00	-1.000000	-	-1.00	-1.000000	-	-1.00	-1.000000	-	-1.00	-1.000000	-1.000000
487	468	F	U	R	0	0	-	-1.00	-1.000000	-	-1.00	-1.000000	-	-1.00	-1.000000	-	-1.00	-1.000000	-1.000000
488	469	R	U	R	0	0	-	-1.00	-1.000000	-	-1.00	-1.000000	-	-1.00	-1.000000	-	-1.00	-1.000000	-1.000000
489	470	E	U	R	0	0	-	-1.00	-1.000000	-	-1.00	-1.000000	-	-1.00	-1.000000	-	-1.00	-1.000000	-1.000000
490	471	E	U	R	0	0	-	-1.00	-1.000000	-	-1.00	-1.000000	-	-1.00	-1.000000	-	-1.00	-1.000000	-1.000000
491	472	N	U	R	0	0	-	-1.00	-1.000000	-	-1.00	-1.000000	-	-1.00	-1.000000	-	-1.00	-1.000000	-1.000000
492	473	L	U	R	0	0	-	-1.00	-1.000000	-	-1.00	-1.000000	-	-1.00	-1.000000	-	-1.00	-1.000000	-1.000000
493	474	K	U	R	0	0	-	-1.00	-1.000000	-	-1.00	-1.000000	-	-1.00	-1.000000	-	-1.00	-1.000000	-1.000000
494	475	T	U	R	0	0	-	-1.00	-1.000000	-	-1.00	-1.000000	-	-1.00	-1.000000	-	-1.00	-1.000000	-1.000000
495	476	A	U	R	0	0	-	-1.00	-1.000000	-	-1.00	-1.000000	-	-1.00	-1.000000	-	-1.00	-1.000000	-1.000000
496	477	N	U	R	0	0	-	-1.00	-1.000000	-	-1.00	-1.000000	-	-1.00	-1.000000	-	-1.00	-1.000000	-1.000000
497	478	S	U	R	0	0	-	-1.00	-1.000000	-	-1.00	-1.000000	-	-1.00	-1.000000	-	-1.00	-1.000000	-1.000000
498	479	T	U	R	0	0	-	-1.00	-1.000000	-	-1.00	-1.000000	-	-1.00	-1.000000	-	-1.00	-1.000000	-1.000000
499	480	L	U	R	0	0	-	-1.00	-1.000000	-	-1.00	-1.000000	-	-1.00	-1.000000	-	-1.00	-1.000000	-1.000000
500	481	A	U	R	0	0	-	-1.00	-1.000000	-	-1.00	-1.000000	-	-1.00	-1.000000	-	-1.00	-1.000000	-1.000000
501	482	N	U	R	0	0	-	-1.00	-1.000000	-	-1.00	-1.000000	-	-1.00	-1.000000	-	-1.00	-1.000000	-1.000000
502	483	T	U	R	0	0	-	-1.00	-1.000000	-	-1.00	-1.000000	-	-1.00	-1.000000	-	-1.00	-1.000000	-1.000000
503	484	N	U	R	0	0	-	-1.00	-1.000000	-	-1.00	-1.000000	-	-1.00	-1.000000	-	-1.00	-1.000000	-1.000000
504	485	Y	U	R	0	0	-	-1.00	-1.000000	-	-1.00	-1.000000	-	-1.00	-1.000000	-	-1.00	-1.000000	-1.000000
505	486	V	U	R	0	0	-	-1.00	-1.000000	-	-1.00	-1.000000	-	-1.00	-1.000000	-	-1.00	-1.000000	-1.000000
506	487	N	U	R	0	0	-	-1.00	-1.000000	-	-1.00	-1.000000	-	-1.00	-1.000000	-	-1.00	-1.000000	-1.000000
507	488	I	U	R	0	0	-	-1.00	-1.000000	-	-1.00	-1.000000	-	-1.00	-1.000000	-	-1.00	-1.000000	-1.000000
508	489	T	U	R	0	0	-	-1.00	-1.000000	-	-1.00	-1.000000	-	-1.00	-1.000000	-	-1.00	-1.000000	-1.000000
509	490	K	U	R	0	0	-	-1.00	-1.000000	-	-1.00	-1.000000	-	-1.00	-1.000000	-	-1.00	-1.000000	-1.000000
510	491	M	U	R	0	0	-	-1.00	-1.000000	-	-1.00	-1.000000	-	-1.00	-1.000000	-	-1.00	-1.000000	-1.000000
511	492	L	U	R	0	0	-	-1.00	-1.000000	-	-1.00	-1.000000	-	-1.00	-1.000000	-	-1.00	-1.000000	-1.000000
512	493	T	U	R	0	0	-	-1.00	-1.000000	-	-1.00	-1.000000	-	-1.00	-1.000000	-	-1.00	-1.000000	-1.000000
513	494	D	U	R	0	0	-	-1.00	-1.000000	-	-1.00	-1.000000	-	-1.00	-1.000000	-	-1.00	-1.000000	-1.000000
514	495	V	U	R	0	0	-	-1.00	-1.000000	-	-1.00	-1.000000	-	-1.00	-1.000000	-	-1.00	-1.000000	-1.000000
