# Supplementary material for: Lipid exposure prediction enhances the inference of rotational angles of transmembrane helices
Source: BMC Bioinformatics. 2013 Oct 11;14:304. doi: 10.1186/1471-2105-14-304 (PMC3854514; doi:10.1186/1471-2105-14-304)
Supplement: Additional file 7: Dataset S3 — The representative 110 multi-spanning protein chains used in this work. [file 1471-2105-14-304-S7.zip › S_Dataset_3_experiment/TMexpoDataset/2vl0A.profile]

SeqIndex	PDBIndex	AA	Topo	MissingData	IntraChainCTNum	InterChainCTNum	Class14_Chain	ASA14_Chain	RSA14_Chain	Class14_Complete	ASA14_Complete	RSA14_Complete	Class20_Chain	ASA20_Chain	RSA20_Chain	Class20_Complete	ASA20_Complete	RSA20_Complete	RotationalAngleChain360MGC
1	1	A	U	R	0	0	-	-1.00	-1.000000	-	-1.00	-1.000000	-	-1.00	-1.000000	-	-1.00	-1.000000	-1.000000
2	2	P	U	R	0	0	-	-1.00	-1.000000	-	-1.00	-1.000000	-	-1.00	-1.000000	-	-1.00	-1.000000	-1.000000
3	3	A	U	R	0	0	-	-1.00	-1.000000	-	-1.00	-1.000000	-	-1.00	-1.000000	-	-1.00	-1.000000	-1.000000
4	4	D	U	R	0	0	-	-1.00	-1.000000	-	-1.00	-1.000000	-	-1.00	-1.000000	-	-1.00	-1.000000	-1.000000
5	5	N	U	R	0	0	-	-1.00	-1.000000	-	-1.00	-1.000000	-	-1.00	-1.000000	-	-1.00	-1.000000	-1.000000
6	6	A	U	R	0	0	-	-1.00	-1.000000	-	-1.00	-1.000000	-	-1.00	-1.000000	-	-1.00	-1.000000	-1.000000
7	7	A	U	R	0	0	-	-1.00	-1.000000	-	-1.00	-1.000000	-	-1.00	-1.000000	-	-1.00	-1.000000	-1.000000
8	8	D	U	R	0	0	-	-1.00	-1.000000	-	-1.00	-1.000000	-	-1.00	-1.000000	-	-1.00	-1.000000	-1.000000
9	9	A	U	R	0	0	-	-1.00	-1.000000	-	-1.00	-1.000000	-	-1.00	-1.000000	-	-1.00	-1.000000	-1.000000
10	10	R	U	R	0	0	-	-1.00	-1.000000	-	-1.00	-1.000000	-	-1.00	-1.000000	-	-1.00	-1.000000	-1.000000
11	11	P	1	-	0	0	E	129.73	0.895925	E	129.73	0.895925	E	141.01	0.973826	E	141.01	0.973826	-1.000000
12	12	V	1	-	0	0	E	51.16	0.315335	E	51.16	0.315335	E	46.75	0.288153	E	46.75	0.288153	-1.000000
13	13	D	1	-	0	0	E	51.45	0.331145	E	51.45	0.331145	E	42.69	0.274763	E	42.69	0.274763	-1.000000
14	14	V	1	-	0	0	B	1.33	0.008198	B	1.33	0.008198	B	0.00	0.000000	B	0.00	0.000000	-1.000000
15	15	S	1	-	0	0	B	23.01	0.183084	B	23.01	0.183084	E	8.80	0.070019	E	8.80	0.070019	-1.000000
16	16	V	1	-	0	0	B	0.60	0.003698	B	0.60	0.003698	B	0.00	0.000000	B	0.00	0.000000	-1.000000
17	17	S	1	-	0	0	E	27.58	0.219446	E	27.58	0.219446	E	18.44	0.146722	E	18.44	0.146722	-1.000000
18	18	I	1	-	0	0	B	2.23	0.011740	B	2.23	0.011740	B	0.00	0.000000	B	0.00	0.000000	-1.000000
19	19	F	1	-	0	0	E	68.89	0.308523	B	44.16	0.197770	E	63.32	0.283577	E	13.42	0.060101	-1.000000
20	20	I	1	-	0	0	B	4.29	0.022585	B	4.29	0.022585	B	0.00	0.000000	B	0.00	0.000000	-1.000000
21	21	N	1	-	0	0	E	70.49	0.417422	E	68.26	0.404216	E	58.44	0.346065	E	50.68	0.300113	-1.000000
22	22	K	1	-	0	0	E	112.73	0.543303	E	43.21	0.208251	E	116.59	0.561907	E	24.45	0.117837	-1.000000
23	23	I	1	-	0	0	E	41.69	0.219479	E	41.69	0.219479	E	18.79	0.098921	E	18.79	0.098921	-1.000000
24	24	Y	1	-	0	0	E	71.96	0.301972	B	19.90	0.083508	E	65.76	0.275955	B	7.89	0.033110	-1.000000
25	25	G	1	-	0	0	E	42.04	0.501013	E	32.16	0.383268	E	35.11	0.418425	E	12.93	0.154094	-1.000000
26	26	V	1	-	0	0	E	35.54	0.219058	E	35.54	0.219058	E	24.65	0.151935	E	22.42	0.138190	-1.000000
27	27	N	1	-	0	0	E	60.68	0.359330	E	60.68	0.359330	E	64.62	0.382661	E	64.62	0.382661	-1.000000
28	28	T	1	-	0	0	B	20.32	0.137242	B	20.32	0.137242	E	9.56	0.064568	E	9.56	0.064568	-1.000000
29	29	L	1	-	0	0	E	107.99	0.545432	E	78.42	0.396081	E	107.74	0.544169	E	49.11	0.248043	-1.000000
30	30	E	1	-	0	0	E	114.62	0.612417	E	42.48	0.226972	E	114.84	0.613593	E	27.36	0.146185	-1.000000
31	31	Q	1	-	0	0	E	62.90	0.332505	B	17.77	0.093937	E	50.11	0.264894	B	2.90	0.015330	-1.000000
32	32	T	1	-	0	0	B	10.14	0.068486	B	9.95	0.067202	B	2.87	0.019384	B	2.87	0.019384	-1.000000
33	33	Y	1	-	0	0	B	0.07	0.000294	B	0.07	0.000294	B	0.00	0.000000	B	0.00	0.000000	-1.000000
34	34	K	1	-	0	0	E	79.98	0.385464	E	76.71	0.369705	E	89.69	0.432262	E	83.28	0.401369	-1.000000
35	35	V	1	-	0	0	B	0.08	0.000493	B	0.08	0.000493	B	0.00	0.000000	B	0.00	0.000000	-1.000000
36	36	D	1	-	0	0	B	16.94	0.109030	B	3.70	0.023814	E	8.05	0.051812	B	0.06	0.000386	-1.000000
37	37	G	1	-	0	0	B	0.00	0.000000	B	0.00	0.000000	B	0.00	0.000000	B	0.00	0.000000	-1.000000
38	38	Y	1	-	0	0	E	73.88	0.310029	B	32.93	0.138187	E	69.18	0.290306	E	18.14	0.076123	-1.000000
39	39	I	1	-	0	0	B	18.28	0.096236	B	18.28	0.096236	B	6.55	0.034483	B	6.55	0.034483	-1.000000
40	40	V	1	-	0	0	B	28.56	0.176036	B	28.45	0.175357	E	18.44	0.113659	B	5.01	0.030880	-1.000000
41	41	A	1	-	0	0	B	2.74	0.023540	B	2.74	0.023540	B	0.00	0.000000	B	0.00	0.000000	-1.000000
42	42	Q	1	-	0	0	E	62.89	0.332452	E	50.31	0.265951	E	50.68	0.267907	E	30.82	0.162922	-1.000000
43	43	W	1	-	0	0	B	12.74	0.047999	B	12.74	0.047999	B	0.74	0.002788	B	0.74	0.002788	-1.000000
44	44	T	1	-	0	0	E	91.34	0.616912	E	91.34	0.616912	E	78.29	0.528772	E	78.29	0.528772	-1.000000
45	45	G	1	-	0	0	E	18.31	0.218210	E	18.31	0.218210	E	7.84	0.093433	E	7.84	0.093433	-1.000000
46	46	K	1	-	0	0	E	173.22	0.834835	E	173.22	0.834835	E	202.16	0.974312	E	202.16	0.974312	-1.000000
47	47	P	1	-	0	0	E	103.46	0.714503	E	103.46	0.714503	E	117.35	0.810428	E	117.35	0.810428	-1.000000
48	48	R	1	-	0	0	E	69.71	0.279668	E	69.71	0.279668	E	51.01	0.204646	E	51.01	0.204646	-1.000000
49	49	K	1	-	0	0	E	195.86	0.943949	E	195.86	0.943949	E	214.16	1.000000	E	214.16	1.000000	-1.000000
50	50	T	1	-	0	0	B	11.68	0.078887	B	11.68	0.078887	B	2.64	0.017831	B	2.64	0.017831	-1.000000
51	51	P	1	-	0	0	E	98.99	0.683633	E	98.99	0.683633	E	106.81	0.737638	E	106.81	0.737638	-1.000000
52	52	G	1	-	0	0	E	84.85	1.000000	E	84.85	1.000000	E	99.41	1.000000	E	99.41	1.000000	-1.000000
53	53	D	1	-	0	0	E	93.03	0.598764	E	93.03	0.598764	E	92.28	0.593937	E	92.28	0.593937	-1.000000
54	54	K	1	-	0	0	E	172.94	0.833486	E	161.68	0.779218	E	198.31	0.955757	E	164.14	0.791074	-1.000000
55	55	P	1	-	0	0	E	42.78	0.295442	E	42.78	0.295442	E	34.13	0.235704	E	26.67	0.184185	-1.000000
56	56	L	1	-	0	0	E	41.58	0.210011	E	41.58	0.210011	E	35.32	0.178393	E	35.32	0.178393	-1.000000
57	57	I	1	-	0	0	E	96.68	0.508976	E	41.20	0.216899	E	99.73	0.525033	E	31.28	0.164675	-1.000000
58	58	V	1	-	0	0	B	5.21	0.032113	B	5.21	0.032113	B	0.98	0.006040	B	0.98	0.006040	-1.000000
59	59	E	1	-	0	0	E	108.59	0.580199	B	24.55	0.131171	E	110.79	0.591953	E	11.78	0.062941	-1.000000
60	60	N	1	-	0	0	E	67.46	0.399479	E	59.09	0.349914	E	56.32	0.333511	E	49.70	0.294309	-1.000000
61	61	T	1	-	0	0	E	110.43	0.745846	E	52.80	0.356612	E	117.51	0.793665	E	36.21	0.244563	-1.000000
62	62	Q	1	-	0	0	E	69.58	0.367817	B	31.73	0.167733	E	68.38	0.361474	E	22.19	0.117302	-1.000000
63	63	I	1	-	0	0	B	13.24	0.069703	B	13.24	0.069703	B	6.63	0.034904	B	6.63	0.034904	-1.000000
64	64	E	1	-	0	0	E	129.55	0.692189	E	94.60	0.505450	E	131.08	0.700363	E	80.93	0.432411	-1.000000
65	65	R	1	-	0	0	E	144.31	0.578954	E	94.81	0.380366	E	148.44	0.595523	E	83.32	0.334269	-1.000000
66	66	W	1	-	0	0	E	78.56	0.295984	E	78.56	0.295984	E	54.90	0.206842	E	54.90	0.206842	-1.000000
67	67	I	1	-	0	0	E	71.95	0.378784	B	33.49	0.176310	E	69.90	0.367992	E	18.29	0.096288	-1.000000
68	68	N	1	-	0	0	E	121.02	0.716646	E	57.48	0.340380	E	131.61	0.779357	E	50.57	0.299461	-1.000000
69	69	N	1	-	0	0	E	121.35	0.718600	E	121.35	0.718600	E	123.57	0.731746	E	123.57	0.731746	-1.000000
70	70	G	1	-	0	0	E	62.08	0.739840	E	62.08	0.739840	E	70.32	0.838041	E	70.10	0.835419	-1.000000
71	71	L	1	-	0	0	B	22.95	0.115915	B	22.95	0.115915	E	14.33	0.072377	E	14.33	0.072377	-1.000000
72	72	W	1	-	0	0	E	84.34	0.317761	E	84.34	0.317761	E	75.96	0.286188	E	75.85	0.285773	-1.000000
73	73	V	1	-	0	0	E	39.51	0.243528	B	29.87	0.184110	E	27.72	0.170858	E	16.39	0.101023	-1.000000
74	74	P	1	-	0	0	B	14.63	0.101036	B	14.42	0.099586	B	1.24	0.008564	B	1.24	0.008564	-1.000000
75	75	A	1	-	0	0	E	54.84	0.471134	B	14.62	0.125601	E	56.29	0.483591	E	10.68	0.091753	-1.000000
76	76	L	1	-	0	0	B	38.10	0.192434	B	37.65	0.190161	E	20.28	0.102429	E	18.33	0.092580	-1.000000
77	77	E	1	-	0	0	E	73.15	0.390842	B	11.22	0.059949	E	71.95	0.384430	B	2.91	0.015548	-1.000000
78	78	F	1	-	0	0	B	20.16	0.090286	B	17.61	0.078866	B	5.34	0.023915	B	4.67	0.020915	-1.000000
79	79	I	1	-	0	0	E	60.35	0.317715	B	31.64	0.166570	E	56.20	0.295867	E	18.51	0.097447	-1.000000
80	80	N	1	-	0	0	B	21.15	0.125244	B	19.51	0.115533	E	14.72	0.087168	E	12.68	0.075087	-1.000000
81	81	V	1	-	0	0	B	22.54	0.138930	B	3.43	0.021142	E	18.08	0.111440	B	0.76	0.004684	-1.000000
82	82	V	1	-	0	0	E	85.81	0.528908	B	22.43	0.138252	E	78.58	0.484344	E	12.67	0.078094	-1.000000
83	83	G	1	-	0	0	E	66.71	0.795018	B	13.65	0.162674	E	74.80	0.891431	E	5.06	0.060303	-1.000000
84	84	S	1	-	0	0	E	97.75	0.777769	E	49.32	0.392425	E	112.50	0.895130	E	42.84	0.340866	-1.000000
85	85	P	1	-	0	0	E	47.29	0.326588	E	47.29	0.326588	E	36.79	0.254075	E	31.07	0.214572	-1.000000
86	86	D	1	-	0	0	E	90.89	0.584991	E	57.93	0.372852	E	98.24	0.632297	E	58.20	0.374590	-1.000000
87	87	T	1	-	0	0	E	64.80	0.437660	E	61.30	0.414021	E	58.77	0.396934	E	53.50	0.361340	-1.000000
88	88	G	1	-	0	0	E	41.63	0.496127	E	26.64	0.317483	E	36.95	0.440353	E	15.47	0.184364	-1.000000
89	89	N	1	-	0	0	E	99.77	0.590809	B	30.06	0.178007	E	95.18	0.563629	E	21.98	0.130159	-1.000000
90	90	K	1	-	0	0	E	84.60	0.407730	E	82.91	0.399586	E	81.14	0.391055	E	79.00	0.380741	-1.000000
91	91	R	1	-	0	0	E	68.76	0.275857	B	15.23	0.061101	E	60.84	0.244082	B	0.70	0.002808	-1.000000
92	92	L	1	-	0	0	B	0.00	0.000000	B	0.00	0.000000	B	0.00	0.000000	B	0.00	0.000000	-1.000000
93	93	M	1	-	0	0	E	43.14	0.204892	B	26.68	0.126716	E	43.09	0.204654	B	9.73	0.046212	-1.000000
94	94	L	1	-	0	0	B	0.61	0.003081	B	0.61	0.003081	B	0.00	0.000000	B	0.00	0.000000	-1.000000
95	95	F	1	-	0	0	B	26.24	0.117515	B	8.68	0.038873	E	23.70	0.106140	B	3.63	0.016257	-1.000000
96	96	P	1	-	0	0	E	35.58	0.245718	E	35.58	0.245718	E	27.03	0.186671	E	27.03	0.186671	-1.000000
97	97	D	1	-	0	0	E	77.00	0.495591	E	77.00	0.495591	E	80.14	0.515801	E	80.14	0.515801	-1.000000
98	98	G	1	-	0	0	B	0.00	0.000000	B	0.00	0.000000	B	0.00	0.000000	B	0.00	0.000000	-1.000000
99	99	R	1	-	0	0	E	92.97	0.372984	E	65.10	0.261173	E	103.32	0.414507	E	68.53	0.274934	-1.000000
100	100	V	1	-	0	0	B	0.41	0.002527	B	0.41	0.002527	B	0.00	0.000000	B	0.00	0.000000	-1.000000
101	101	I	1	-	0	0	B	24.51	0.129034	B	2.63	0.013846	E	20.26	0.106660	B	0.00	0.000000	-1.000000
102	102	Y	1	-	0	0	E	49.85	0.209190	E	49.85	0.209190	E	27.78	0.116576	E	27.78	0.116576	-1.000000
103	103	N	1	-	0	0	B	30.08	0.178125	B	15.38	0.091076	E	21.73	0.128679	B	7.49	0.044354	-1.000000
104	104	A	1	-	0	0	B	9.43	0.081014	B	9.11	0.078265	B	2.53	0.021735	B	2.53	0.021735	-1.000000
105	105	R	1	-	0	0	E	92.35	0.370497	B	14.76	0.059215	E	94.30	0.378320	B	2.73	0.010952	-1.000000
106	106	F	1	-	0	0	B	10.31	0.046173	B	10.31	0.046173	B	3.10	0.013883	B	3.10	0.013883	-1.000000
107	107	L	1	-	0	0	E	54.33	0.274408	B	21.44	0.108288	E	48.35	0.244204	E	14.85	0.075004	-1.000000
108	108	G	1	-	0	0	B	6.15	0.073293	B	6.15	0.073293	B	3.01	0.035872	B	3.01	0.035872	-1.000000
109	109	S	1	-	0	0	E	26.48	0.210694	E	26.48	0.210694	E	21.33	0.169717	E	21.33	0.169717	-1.000000
110	110	F	1	-	0	0	B	0.00	0.000000	B	0.00	0.000000	B	0.00	0.000000	B	0.00	0.000000	-1.000000
111	111	S	1	-	0	0	E	38.52	0.306493	B	22.00	0.175048	E	34.98	0.278326	E	14.12	0.112349	-1.000000
112	112	N	1	-	0	0	E	35.86	0.212353	E	35.86	0.212353	E	26.27	0.155563	E	26.23	0.155327	-1.000000
113	113	D	1	-	0	0	E	133.83	0.861363	E	100.57	0.647294	E	147.41	0.948767	E	89.64	0.576945	-1.000000
114	114	M	1	-	0	0	B	10.42	0.049489	B	1.35	0.006412	B	4.69	0.022275	B	0.00	0.000000	-1.000000
115	115	D	1	-	0	0	E	68.00	0.437665	E	50.10	0.322456	E	58.61	0.377229	E	41.01	0.263951	-1.000000
116	116	F	1	-	0	0	B	0.85	0.003807	B	0.85	0.003807	B	0.00	0.000000	B	0.00	0.000000	-1.000000
117	117	R	1	-	0	0	E	141.57	0.567961	E	103.40	0.414828	E	152.78	0.612934	E	98.64	0.395731	-1.000000
118	118	L	1	-	0	0	E	98.59	0.497954	E	98.59	0.497954	E	96.60	0.487903	E	96.60	0.487903	-1.000000
119	119	F	1	-	0	0	B	0.94	0.004210	B	0.94	0.004210	B	0.00	0.000000	B	0.00	0.000000	-1.000000
120	120	P	1	-	0	0	B	0.13	0.000898	B	0.13	0.000898	B	0.00	0.000000	B	0.00	0.000000	-1.000000
121	121	F	1	-	0	0	E	87.46	0.391688	E	87.46	0.391688	E	82.78	0.370729	E	82.78	0.370729	-1.000000
122	122	D	1	-	0	0	B	1.16	0.007466	B	1.16	0.007466	B	0.00	0.000000	B	0.00	0.000000	-1.000000
123	123	R	1	-	0	0	E	180.10	0.722539	E	180.10	0.722539	E	168.34	0.675359	E	168.34	0.675359	-1.000000
124	124	Q	1	-	0	0	B	13.73	0.072580	B	13.73	0.072580	B	4.62	0.024422	B	4.62	0.024422	-1.000000
125	125	Q	1	-	0	0	E	71.49	0.377914	E	71.49	0.377914	E	63.39	0.335095	E	63.39	0.335095	-1.000000
126	126	F	1	-	0	0	B	6.12	0.027408	B	6.12	0.027408	B	0.00	0.000000	B	0.00	0.000000	-1.000000
127	127	V	1	-	0	0	B	9.40	0.057939	B	9.40	0.057939	B	2.29	0.014115	B	2.29	0.014115	-1.000000
128	128	L	1	-	0	0	B	6.18	0.031214	B	6.18	0.031214	B	0.00	0.000000	B	0.00	0.000000	-1.000000
129	129	E	1	-	0	0	B	32.93	0.175946	B	32.93	0.175946	E	29.01	0.155001	E	29.01	0.155001	-1.000000
130	130	L	1	-	0	0	B	4.43	0.022375	B	4.43	0.022375	B	0.00	0.000000	B	0.00	0.000000	-1.000000
131	131	E	1	-	0	0	B	7.65	0.040874	B	7.65	0.040874	B	2.40	0.012823	B	2.40	0.012823	-1.000000
132	132	P	1	-	0	0	B	1.47	0.010152	B	1.47	0.010152	B	0.00	0.000000	B	0.00	0.000000	-1.000000
133	133	F	1	-	0	0	E	131.69	0.589771	B	16.26	0.072820	E	139.93	0.626674	B	7.20	0.032245	-1.000000
134	134	S	1	-	0	0	E	67.66	0.538351	B	7.18	0.057129	E	69.93	0.556413	B	0.62	0.004933	-1.000000
135	135	Y	1	-	0	0	E	84.31	0.353798	B	42.40	0.177927	E	88.14	0.369870	E	33.98	0.142593	-1.000000
136	136	N	1	-	0	0	B	31.38	0.185823	B	31.38	0.185823	E	16.96	0.100432	E	12.27	0.072659	-1.000000
137	137	N	1	-	0	0	E	106.07	0.628116	E	106.07	0.628116	E	87.68	0.519216	E	87.68	0.519216	-1.000000
138	138	Q	1	-	0	0	B	1.99	0.010520	B	1.99	0.010520	B	0.00	0.000000	B	0.00	0.000000	-1.000000
139	139	Q	1	-	0	0	E	91.93	0.485965	E	91.93	0.485965	E	84.29	0.445578	E	84.29	0.445578	-1.000000
140	140	L	1	-	0	0	B	4.19	0.021163	B	4.19	0.021163	B	0.65	0.003283	B	0.65	0.003283	-1.000000
141	141	R	1	-	0	0	E	129.91	0.521183	E	129.91	0.521183	E	128.87	0.517010	E	128.87	0.517010	-1.000000
142	142	F	1	-	0	0	E	115.01	0.515070	E	115.01	0.515070	E	122.71	0.549554	E	122.71	0.549554	-1.000000
143	143	S	1	-	0	0	B	12.14	0.096595	B	12.14	0.096595	E	7.77	0.061824	E	7.77	0.061824	-1.000000
144	144	D	1	-	0	0	E	75.34	0.484907	E	75.34	0.484907	E	75.42	0.485422	E	75.42	0.485422	-1.000000
145	145	I	1	-	0	0	B	26.65	0.140300	B	26.65	0.140300	E	21.58	0.113609	E	21.58	0.113609	-1.000000
146	146	Q	1	-	0	0	E	56.00	0.296030	B	26.79	0.141619	E	52.14	0.275625	E	17.09	0.090342	-1.000000
147	147	V	1	-	0	0	B	14.11	0.086970	B	14.11	0.086970	B	3.51	0.021635	B	3.51	0.021635	-1.000000
148	148	Y	1	-	0	0	E	192.94	0.809652	E	154.19	0.647042	E	200.87	0.842929	E	134.18	0.563072	-1.000000
149	149	T	1	-	0	0	E	57.09	0.385587	E	57.09	0.385587	E	31.21	0.210793	E	31.21	0.210793	-1.000000
150	150	E	1	-	0	0	E	96.57	0.515976	E	96.57	0.515976	E	93.27	0.498344	E	93.27	0.498344	-1.000000
151	151	N	1	-	0	0	E	43.48	0.257476	E	43.48	0.257476	E	32.21	0.190738	E	32.21	0.190738	-1.000000
152	152	I	1	-	0	0	E	151.24	0.796210	E	151.24	0.796210	E	171.79	0.904396	E	171.79	0.904396	-1.000000
153	153	D	1	-	0	0	E	79.51	0.511746	E	77.92	0.501513	E	80.73	0.519598	E	73.88	0.475510	-1.000000
154	154	N	1	-	0	0	E	77.32	0.457867	E	56.74	0.335998	E	82.45	0.488245	E	53.48	0.316693	-1.000000
155	155	E	1	-	0	0	B	36.53	0.195181	B	36.53	0.195181	E	18.37	0.098151	E	18.37	0.098151	-1.000000
156	156	E	1	-	0	0	E	152.83	0.816574	E	111.64	0.596495	E	165.34	0.883415	E	113.16	0.604616	-1.000000
157	157	I	1	-	0	0	E	142.89	0.752251	B	14.18	0.074651	E	161.68	0.851171	B	5.84	0.030745	-1.000000
158	158	D	1	-	0	0	E	74.11	0.476990	E	46.96	0.302246	E	54.04	0.347815	E	24.21	0.155822	-1.000000
159	159	E	1	-	0	0	E	96.64	0.516350	E	42.40	0.226544	E	85.08	0.454584	E	14.85	0.079344	-1.000000
160	160	W	1	-	0	0	B	24.48	0.092231	B	24.48	0.092231	B	5.83	0.021965	B	5.83	0.021965	-1.000000
161	161	W	1	-	0	0	E	68.53	0.258195	E	68.53	0.258195	E	63.28	0.238415	E	63.28	0.238415	-1.000000
162	162	I	1	-	0	0	B	33.54	0.176573	B	33.54	0.176573	B	6.41	0.033746	B	6.41	0.033746	-1.000000
163	163	R	1	-	0	0	E	158.19	0.634639	E	158.19	0.634639	E	157.67	0.632552	E	157.67	0.632552	-1.000000
164	164	K	1	-	0	0	E	118.84	0.572750	E	118.84	0.572750	E	126.13	0.607885	E	126.13	0.607885	-1.000000
165	165	A	1	-	0	0	B	18.19	0.156271	B	18.19	0.156271	E	14.28	0.122680	E	14.28	0.122680	-1.000000
166	166	S	1	-	0	0	E	46.40	0.369192	E	46.40	0.369192	E	43.23	0.343969	E	43.23	0.343969	-1.000000
167	167	T	1	-	0	0	E	49.66	0.335405	E	49.66	0.335405	E	47.82	0.322977	E	47.82	0.322977	-1.000000
168	168	H	1	-	0	0	E	98.55	0.496449	E	98.55	0.496449	E	106.39	0.535943	E	106.39	0.535943	-1.000000
169	169	I	1	-	0	0	E	54.82	0.288602	E	54.82	0.288602	E	51.21	0.269597	E	51.21	0.269597	-1.000000
170	170	S	1	-	0	0	E	34.03	0.270767	E	34.03	0.270767	E	30.32	0.241248	E	30.32	0.241248	-1.000000
171	171	D	1	-	0	0	E	93.28	0.600373	E	93.28	0.600373	E	83.65	0.538392	E	83.65	0.538392	-1.000000
172	172	I	1	-	0	0	B	36.43	0.191787	B	36.43	0.191787	E	33.93	0.178626	E	33.93	0.178626	-1.000000
173	173	R	1	-	0	0	E	149.29	0.598933	E	149.29	0.598933	E	157.06	0.630105	E	156.90	0.629463	-1.000000
174	174	Y	1	-	0	0	E	72.31	0.303441	E	70.60	0.296265	E	68.32	0.286697	E	42.93	0.180151	-1.000000
175	175	D	1	-	0	0	E	109.92	0.707472	E	104.07	0.669820	E	118.87	0.765077	E	107.44	0.691511	-1.000000
176	176	H	1	-	0	0	E	165.55	0.833963	E	75.87	0.382197	E	190.55	0.959901	E	65.27	0.328800	-1.000000
177	177	L	1	-	0	0	E	69.10	0.349008	E	69.10	0.349008	E	56.32	0.284459	E	41.79	0.211071	-1.000000
178	178	S	1	-	0	0	E	89.23	0.709978	B	23.21	0.184675	E	101.17	0.804981	B	6.24	0.049650	-1.000000
179	179	S	1	-	0	0	E	129.59	1.000000	E	60.88	0.484405	E	150.25	1.000000	E	58.98	0.469287	-1.000000
180	180	V	1	-	0	0	E	52.01	0.320574	E	48.20	0.297091	E	42.35	0.261033	E	22.94	0.141395	-1.000000
181	181	Q	1	-	0	0	E	158.33	0.836972	E	158.33	0.836972	E	182.16	0.962943	E	182.16	0.962943	-1.000000
182	182	P	1	-	0	0	E	92.44	0.638398	E	92.44	0.638398	E	102.78	0.709807	E	101.51	0.701036	-1.000000
183	183	N	1	-	0	0	E	98.95	0.585954	E	98.95	0.585954	E	94.54	0.559839	E	94.54	0.559839	-1.000000
184	184	Q	1	-	0	0	E	62.99	0.332981	E	61.30	0.324047	E	59.60	0.315061	E	25.74	0.136068	-1.000000
185	185	N	1	-	0	0	B	28.58	0.169243	B	28.58	0.169243	E	22.38	0.132528	E	22.38	0.132528	-1.000000
186	186	E	1	-	0	0	E	50.41	0.269342	E	50.41	0.269342	E	35.15	0.187807	E	35.15	0.187807	-1.000000
187	187	F	1	-	0	0	B	23.95	0.107260	B	23.71	0.106185	E	16.54	0.074074	B	10.05	0.045009	-1.000000
188	188	S	1	-	0	0	B	9.49	0.075509	B	9.49	0.075509	B	0.70	0.005570	B	0.70	0.005570	-1.000000
189	189	R	1	-	0	0	B	37.64	0.151007	B	37.64	0.151007	E	35.09	0.140777	E	35.09	0.140777	-1.000000
190	190	I	1	-	0	0	B	1.51	0.007949	B	1.51	0.007949	B	0.00	0.000000	B	0.00	0.000000	-1.000000
191	191	T	1	-	0	0	B	7.10	0.047954	B	7.10	0.047954	B	2.53	0.017088	B	2.53	0.017088	-1.000000
192	192	V	1	-	0	0	B	3.00	0.018491	B	3.00	0.018491	B	0.00	0.000000	B	0.00	0.000000	-1.000000
193	193	R	1	-	0	0	E	84.83	0.340327	E	84.83	0.340327	E	80.40	0.322555	E	80.40	0.322555	-1.000000
194	194	I	1	-	0	0	B	2.50	0.013161	B	2.50	0.013161	B	0.00	0.000000	B	0.00	0.000000	-1.000000
195	195	D	1	-	0	0	E	64.69	0.416361	E	64.69	0.416361	E	49.64	0.319495	E	49.64	0.319495	-1.000000
196	196	A	1	-	0	0	B	2.12	0.018213	B	2.12	0.018213	B	0.00	0.000000	B	0.00	0.000000	-1.000000
197	197	V	1	-	0	0	B	29.36	0.180966	B	29.36	0.180966	E	15.38	0.094798	E	15.38	0.094798	-1.000000
198	198	R	1	-	0	0	B	7.15	0.028685	B	7.15	0.028685	B	1.12	0.004493	B	1.12	0.004493	-1.000000
199	199	N	1	-	0	0	B	19.18	0.113578	B	3.96	0.023450	B	7.84	0.046426	B	0.16	0.000947	-1.000000
200	200	P	1	-	0	0	B	20.93	0.144544	B	20.93	0.144544	E	16.03	0.110704	E	16.03	0.110704	-1.000000
201	201	S	1	-	0	0	E	54.94	0.437142	E	40.93	0.325668	E	47.77	0.380092	E	29.34	0.233450	-1.000000
202	202	Y	1	-	0	0	E	121.30	0.509022	B	19.60	0.082249	E	121.28	0.508938	B	2.64	0.011078	-1.000000
203	203	Y	1	-	0	0	B	32.62	0.136886	B	23.35	0.097986	E	20.79	0.087243	B	10.94	0.045909	-1.000000
204	204	L	1	-	0	0	E	54.20	0.273751	E	54.20	0.273751	E	53.67	0.271074	E	53.67	0.271074	-1.000000
205	205	W	1	-	0	0	E	192.29	0.724474	E	152.36	0.574034	E	211.46	0.796700	E	153.26	0.577424	-1.000000
206	206	S	1	-	0	0	E	32.70	0.260185	B	6.16	0.049013	E	29.27	0.232893	B	0.04	0.000318	-1.000000
207	207	F	1	-	0	0	B	0.39	0.001747	B	0.25	0.001120	B	0.00	0.000000	B	0.00	0.000000	-1.000000
208	208	I	1	-	0	0	B	30.18	0.158884	B	30.18	0.158884	E	22.14	0.116557	E	22.14	0.116557	-1.000000
209	209	L	1	-	0	0	E	77.60	0.391939	E	60.84	0.307288	E	71.64	0.361836	E	54.45	0.275014	-1.000000
210	210	P	H	-	0	1	E	40.41	0.279075	B	0.82	0.005663	E	36.51	0.252141	B	0.00	0.000000	331.302000
211	211	L	H	-	0	0	B	3.55	0.017930	B	3.55	0.017930	B	0.36	0.001818	B	0.36	0.001818	331.302000
212	212	G	H	-	0	0	E	30.72	0.366107	E	30.72	0.366107	E	25.75	0.306876	E	25.75	0.306876	331.302000
213	213	L	H	-	0	0	E	109.91	0.555129	B	38.54	0.194656	E	118.52	0.598616	E	34.10	0.172231	331.302000
214	214	I	H	-	0	0	E	48.41	0.254857	B	3.64	0.019163	E	43.09	0.226849	B	0.00	0.000000	331.302000
215	215	I	H	-	1	0	B	11.39	0.059963	B	11.39	0.059963	B	5.12	0.026954	B	5.12	0.026954	331.302000
216	216	A	H	-	0	0	E	41.10	0.353093	E	25.54	0.219416	E	39.91	0.342869	E	20.33	0.174656	331.302000
217	217	A	H	-	0	0	E	60.46	0.519416	B	5.79	0.049742	E	55.78	0.479210	B	0.11	0.000945	331.302000
218	218	S	H	-	2	0	B	3.00	0.023870	B	3.00	0.023870	B	0.00	0.000000	B	0.00	0.000000	331.302000
219	219	W	H	-	1	0	B	44.08	0.166076	B	44.08	0.166076	E	33.24	0.125235	E	33.24	0.125235	331.302000
220	220	S	H	-	0	1	E	65.49	0.521085	B	15.44	0.122852	E	62.43	0.496738	E	8.75	0.069621	331.302000
221	221	V	H	-	1	0	B	2.66	0.016395	B	0.13	0.000801	B	0.00	0.000000	B	0.00	0.000000	331.302000
222	222	F	H	-	1	0	B	4.52	0.020243	B	4.52	0.020243	B	0.00	0.000000	B	0.00	0.000000	331.302000
223	223	W	H	-	1	1	E	158.88	0.598598	E	81.58	0.307362	E	164.63	0.620262	E	74.87	0.282081	331.302000
224	224	L	H	-	2	0	E	52.55	0.265417	B	1.90	0.009596	E	50.27	0.253902	B	0.00	0.000000	331.302000
225	225	E	2	-	0	0	E	137.77	0.736108	E	83.59	0.446623	E	143.75	0.768059	E	75.43	0.403024	-1.000000
226	226	S	2	-	0	0	E	48.29	0.384230	E	48.29	0.384230	E	51.35	0.408577	E	51.35	0.408577	-1.000000
227	227	F	2	-	0	0	E	46.08	0.206368	B	13.66	0.061176	E	33.85	0.151597	B	5.15	0.023064	-1.000000
228	228	S	2	-	0	0	E	52.39	0.416852	B	17.74	0.141152	E	52.02	0.413908	E	10.02	0.079726	-1.000000
229	229	E	H	-	1	0	E	78.26	0.418145	B	34.12	0.182304	E	82.84	0.442616	E	31.67	0.169214	301.163000
230	230	R	H	-	2	0	B	3.35	0.013440	B	3.35	0.013440	B	0.00	0.000000	B	0.00	0.000000	301.163000
231	231	L	H	-	1	0	B	30.40	0.153543	B	0.00	0.000000	E	26.17	0.132178	B	0.00	0.000000	301.163000
232	232	Q	H	-	0	1	E	119.84	0.633504	E	54.03	0.285616	E	129.26	0.683301	E	39.50	0.208807	301.163000
233	233	T	H	-	1	2	E	50.85	0.343442	B	5.33	0.035999	E	46.50	0.314062	B	0.70	0.004728	301.163000
234	234	S	H	-	2	0	B	0.42	0.003342	B	0.42	0.003342	B	0.00	0.000000	B	0.00	0.000000	301.163000
235	235	F	H	-	0	2	E	121.02	0.541986	B	4.19	0.018765	E	122.56	0.548883	B	0.00	0.000000	301.163000
236	236	T	H	-	0	1	E	90.79	0.613197	E	32.09	0.216736	E	96.40	0.651087	E	22.05	0.148926	301.163000
237	237	L	H	-	2	0	B	28.69	0.144906	B	11.01	0.055609	E	16.77	0.084701	B	0.00	0.000000	301.163000
238	238	M	H	-	1	0	E	69.39	0.329565	B	8.90	0.042270	E	61.11	0.290240	B	0.00	0.000000	301.163000
239	239	L	H	-	0	1	E	117.08	0.591343	B	11.43	0.057730	E	125.05	0.631598	B	3.84	0.019395	301.163000
240	240	T	H	-	0	1	E	42.13	0.284547	B	2.37	0.016007	E	33.50	0.226260	B	0.00	0.000000	301.163000
241	241	V	H	-	1	0	B	0.65	0.004006	B	0.65	0.004006	B	0.00	0.000000	B	0.00	0.000000	301.163000
242	242	V	H	-	0	2	E	73.60	0.453649	B	0.12	0.000740	E	72.66	0.447855	B	0.00	0.000000	301.163000
243	243	A	H	-	0	1	E	56.43	0.484794	B	16.41	0.140979	E	53.29	0.457818	E	6.87	0.059021	301.163000
244	244	Y	H	-	0	0	B	24.16	0.101385	B	0.41	0.001721	E	18.05	0.075745	B	0.00	0.000000	301.163000
245	245	A	1	-	0	0	B	22.16	0.190378	B	1.77	0.015206	E	16.47	0.141495	B	0.00	0.000000	-1.000000
246	246	F	1	-	0	0	E	140.64	0.629854	B	7.94	0.035559	E	154.15	0.690358	B	2.67	0.011958	-1.000000
247	247	Y	1	-	0	0	E	94.23	0.395426	B	9.90	0.041544	E	91.67	0.384683	B	0.56	0.002350	-1.000000
248	248	T	1	-	0	0	B	3.08	0.020802	B	3.08	0.020802	B	0.04	0.000270	B	0.04	0.000270	-1.000000
249	249	S	1	-	0	0	E	65.09	0.517903	B	11.18	0.088956	E	55.10	0.438415	B	0.65	0.005172	-1.000000
250	250	N	1	-	0	0	E	86.78	0.513886	B	16.18	0.095813	E	87.80	0.519927	B	7.55	0.044709	-1.000000
251	251	I	1	-	0	0	E	91.34	0.480863	B	23.49	0.123664	E	89.53	0.471335	E	10.63	0.055962	-1.000000
252	252	L	1	-	0	0	B	11.31	0.057124	B	11.31	0.057124	B	1.29	0.006515	B	1.29	0.006515	-1.000000
253	253	P	1	-	0	0	E	36.75	0.253798	E	36.75	0.253798	E	24.22	0.167265	E	23.86	0.164779	-1.000000
254	254	R	1	-	0	0	E	147.38	0.591270	E	111.77	0.448407	E	150.91	0.605432	E	91.47	0.366966	-1.000000
255	255	L	1	-	0	0	B	33.97	0.171574	B	12.11	0.061165	E	30.55	0.154301	B	0.59	0.002980	-1.000000
256	256	P	1	-	0	0	E	109.72	0.757735	B	7.17	0.049517	E	114.64	0.791713	B	0.00	0.000000	-1.000000
257	257	Y	1	-	0	0	E	66.74	0.280067	B	14.54	0.061016	E	46.06	0.193286	B	4.46	0.018716	-1.000000
258	258	T	1	-	0	0	E	80.46	0.543428	E	35.15	0.237404	E	78.05	0.527151	E	20.82	0.140619	-1.000000
259	259	T	1	-	0	0	B	3.51	0.023707	B	3.51	0.023707	B	0.00	0.000000	B	0.00	0.000000	-1.000000
260	260	V	1	-	0	0	E	50.06	0.308555	E	50.06	0.308555	E	29.25	0.180288	E	29.25	0.180288	-1.000000
261	261	I	1	-	0	0	B	0.26	0.001369	B	0.26	0.001369	B	0.00	0.000000	B	0.00	0.000000	-1.000000
262	262	D	1	-	0	0	E	40.99	0.263822	B	17.49	0.112570	E	24.68	0.158847	B	1.49	0.009590	-1.000000
263	263	Q	1	-	0	0	E	62.69	0.331395	E	62.69	0.331395	E	44.49	0.235185	E	40.79	0.215626	-1.000000
264	264	M	1	-	0	0	E	66.75	0.317027	E	66.75	0.317027	E	58.88	0.279649	E	58.88	0.279649	-1.000000
265	265	I	H	-	0	0	B	9.33	0.049118	B	8.05	0.042380	B	4.75	0.025007	B	0.19	0.001000	121.706000
266	266	I	H	-	0	0	E	102.51	0.539668	B	29.77	0.156725	E	105.28	0.554251	E	16.05	0.084496	121.706000
267	267	A	H	-	0	0	B	23.10	0.198454	B	23.10	0.198454	E	9.77	0.083935	E	9.77	0.083935	121.706000
268	268	G	H	-	1	0	B	0.37	0.004409	B	0.37	0.004409	B	0.00	0.000000	B	0.00	0.000000	121.706000
269	269	Y	H	-	1	1	E	66.14	0.277549	B	2.51	0.010533	E	59.70	0.250525	B	0.00	0.000000	121.706000
270	270	G	H	-	0	0	E	38.30	0.456441	E	32.12	0.382791	E	36.14	0.430700	E	27.89	0.332380	121.706000
271	271	S	H	-	0	0	B	6.36	0.050605	B	6.36	0.050605	B	0.00	0.000000	B	0.00	0.000000	121.706000
272	272	I	H	-	4	0	B	1.01	0.005317	B	1.01	0.005317	B	0.00	0.000000	B	0.00	0.000000	121.706000
273	273	F	H	-	0	2	E	112.46	0.503650	B	43.54	0.194993	E	122.32	0.547808	E	38.55	0.172645	121.706000
274	274	A	H	-	0	0	E	39.76	0.341581	E	39.76	0.341581	E	30.11	0.258677	E	30.11	0.258677	121.706000
275	275	A	H	-	0	0	B	4.24	0.036426	B	4.24	0.036426	B	0.00	0.000000	B	0.00	0.000000	121.706000
276	276	I	H	-	1	0	B	18.53	0.097552	B	2.60	0.013688	E	9.98	0.052540	B	0.02	0.000105	121.706000
277	277	L	H	-	0	0	E	102.11	0.515733	E	102.11	0.515733	E	106.01	0.535431	E	104.23	0.526441	121.706000
278	278	L	H	-	0	0	E	51.17	0.258447	E	51.17	0.258447	E	44.77	0.226123	E	44.77	0.226123	121.706000
279	279	I	H	-	2	0	B	2.52	0.013267	B	2.52	0.013267	B	0.00	0.000000	B	0.00	0.000000	121.706000
280	280	I	H	-	0	2	E	71.21	0.374888	B	14.58	0.076757	E	68.94	0.362938	B	4.99	0.026270	121.706000
281	281	F	H	-	0	0	E	96.12	0.430472	E	96.12	0.430472	E	102.01	0.456850	E	100.64	0.450714	121.706000
282	282	A	2	-	0	0	B	1.02	0.008763	B	1.02	0.008763	B	0.00	0.000000	B	0.00	0.000000	-1.000000
283	283	H	2	-	0	0	B	24.91	0.125485	B	9.80	0.049368	E	22.12	0.111430	B	2.33	0.011737	-1.000000
284	284	H	2	-	0	0	E	111.48	0.561584	E	44.84	0.225883	E	117.01	0.589441	E	35.46	0.178631	-1.000000
285	285	R	2	-	0	0	E	109.45	0.439100	E	109.45	0.439100	E	119.50	0.479419	E	119.50	0.479419	-1.000000
286	286	Q	2	-	0	0	E	48.70	0.257440	E	48.70	0.257440	E	44.19	0.233599	E	44.19	0.233599	-1.000000
287	287	A	2	-	0	0	E	101.14	0.868900	E	101.14	0.868900	E	119.66	1.000000	E	119.66	1.000000	-1.000000
288	288	N	2	-	0	0	E	95.81	0.567360	E	95.81	0.567360	E	110.12	0.652099	E	110.12	0.652099	-1.000000
289	289	G	2	-	0	0	E	31.78	0.378739	E	31.78	0.378739	E	29.02	0.345847	E	29.02	0.345847	-1.000000
290	290	V	2	-	0	0	E	107.87	0.664879	E	107.87	0.664879	E	121.99	0.751911	E	121.31	0.747719	-1.000000
291	291	E	2	-	0	0	E	69.51	0.371393	E	69.51	0.371393	E	71.89	0.384110	E	71.89	0.384110	-1.000000
292	292	D	2	-	0	0	B	19.43	0.125056	B	19.43	0.125056	B	6.55	0.042157	B	6.55	0.042157	-1.000000
293	293	D	2	-	0	0	E	47.51	0.305786	E	47.51	0.305786	E	45.29	0.291498	E	45.29	0.291498	-1.000000
294	294	L	2	-	0	0	E	117.06	0.591242	E	117.06	0.591242	E	130.48	0.659023	E	130.48	0.659023	-1.000000
295	295	L	2	-	0	0	E	132.98	0.671650	E	132.98	0.671650	E	149.93	0.757260	E	149.93	0.757260	-1.000000
296	296	I	2	-	0	0	B	34.69	0.182627	B	34.69	0.182627	E	28.31	0.149039	E	28.31	0.149039	-1.000000
297	297	Q	H	-	0	0	E	40.19	0.212454	E	40.19	0.212454	E	19.33	0.102183	E	19.33	0.102183	232.040000
298	298	R	H	-	0	0	E	112.36	0.450774	E	112.36	0.450774	E	114.96	0.461205	E	114.96	0.461205	232.040000
299	299	C	H	-	0	0	B	15.17	0.107224	B	15.17	0.107224	E	9.46	0.066865	E	9.46	0.066865	232.040000
300	300	R	H	-	2	0	E	69.83	0.280149	B	47.78	0.191687	E	45.95	0.184346	E	22.54	0.090428	232.040000
301	301	L	H	-	0	0	E	125.74	0.635083	E	125.74	0.635083	E	135.02	0.681954	E	135.02	0.681954	232.040000
302	302	A	H	-	0	0	E	51.32	0.440893	E	51.32	0.440893	E	54.32	0.466667	E	54.32	0.466667	232.040000
303	303	F	H	-	0	0	B	31.68	0.141878	B	31.68	0.141878	E	20.36	0.091182	E	20.36	0.091182	232.040000
304	304	P	H	-	1	0	B	18.18	0.125552	B	18.18	0.125552	E	13.83	0.095511	E	13.83	0.095511	232.040000
305	305	L	H	-	0	0	E	93.24	0.470933	E	93.24	0.470933	E	97.59	0.492904	E	97.59	0.492904	232.040000
306	306	G	H	-	0	0	E	19.67	0.234418	E	19.67	0.234418	E	17.50	0.208557	E	17.50	0.208557	232.040000
307	307	F	H	-	0	0	B	30.53	0.136728	B	30.53	0.136728	E	14.99	0.067132	E	14.99	0.067132	232.040000
308	308	L	H	-	0	0	E	105.81	0.534421	E	105.81	0.534421	E	112.25	0.566948	E	112.25	0.566948	232.040000
309	309	A	H	-	0	0	E	55.38	0.475773	E	55.38	0.475773	E	57.73	0.495962	E	57.73	0.495962	232.040000
310	310	I	H	-	0	0	E	92.50	0.486970	E	92.50	0.486970	E	83.13	0.437641	E	83.13	0.437641	232.040000
311	311	G	H	-	0	0	E	26.07	0.310690	E	26.07	0.310690	E	19.59	0.233464	E	19.59	0.233464	232.040000
312	312	C	H	-	0	0	E	76.92	0.543681	E	76.92	0.543681	E	80.37	0.568066	E	80.37	0.568066	232.040000
313	313	V	H	-	0	0	E	91.06	0.561267	E	91.06	0.561267	E	94.89	0.584874	E	94.89	0.584874	232.040000
314	314	L	1	-	0	0	E	111.42	0.562756	E	111.42	0.562756	E	87.93	0.444113	E	84.87	0.428658	-1.000000
315	315	V	1	-	0	0	E	126.46	0.779463	E	126.46	0.779463	E	136.29	0.840052	E	136.29	0.840052	-1.000000
316	316	I	1	-	0	0	E	169.04	0.889918	E	169.04	0.889918	E	198.32	1.000000	E	198.32	1.000000	-1.000000
317	317	R	U	R	0	0	-	-1.00	-1.000000	-	-1.00	-1.000000	-	-1.00	-1.000000	-	-1.00	-1.000000	-1.000000
318	318	G	U	R	0	0	-	-1.00	-1.000000	-	-1.00	-1.000000	-	-1.00	-1.000000	-	-1.00	-1.000000	-1.000000
319	319	I	U	R	0	0	-	-1.00	-1.000000	-	-1.00	-1.000000	-	-1.00	-1.000000	-	-1.00	-1.000000	-1.000000
320	320	T	U	R	0	0	-	-1.00	-1.000000	-	-1.00	-1.000000	-	-1.00	-1.000000	-	-1.00	-1.000000	-1.000000
321	321	L	U	R	0	0	-	-1.00	-1.000000	-	-1.00	-1.000000	-	-1.00	-1.000000	-	-1.00	-1.000000	-1.000000
