# Supplementary material for: Lipid exposure prediction enhances the inference of rotational angles of transmembrane helices
Source: BMC Bioinformatics. 2013 Oct 11;14:304. doi: 10.1186/1471-2105-14-304 (PMC3854514; doi:10.1186/1471-2105-14-304)
Supplement: Additional file 7: Dataset S3 — The representative 110 multi-spanning protein chains used in this work. [file 1471-2105-14-304-S7.zip › S_Dataset_3_experiment/TMexpoDataset/2vpzC.profile]

SeqIndex	PDBIndex	AA	Topo	MissingData	IntraChainCTNum	InterChainCTNum	Class14_Chain	ASA14_Chain	RSA14_Chain	Class14_Complete	ASA14_Complete	RSA14_Complete	Class20_Chain	ASA20_Chain	RSA20_Chain	Class20_Complete	ASA20_Complete	RSA20_Complete	RotationalAngleChain360MGC
1	1	M	U	R	0	0	-	-1.00	-1.000000	-	-1.00	-1.000000	-	-1.00	-1.000000	-	-1.00	-1.000000	-1.000000
2	2	A	1	-	0	0	E	140.03	1.000000	E	77.18	0.663058	E	165.21	1.000000	E	48.18	0.413918	-1.000000
3	3	E	1	-	0	0	E	161.97	0.865409	E	45.84	0.244924	E	179.82	0.960782	E	10.54	0.056315	-1.000000
4	4	F	1	-	0	0	E	123.69	0.553943	E	61.95	0.277442	E	118.77	0.531909	E	45.42	0.203413	-1.000000
5	5	Y	1	-	0	0	E	231.78	0.972640	B	36.08	0.151406	E	267.46	1.000000	E	12.89	0.054091	-1.000000
6	6	G	1	-	0	0	E	61.25	0.729949	B	5.23	0.062329	E	71.32	0.849958	B	1.50	0.017876	-1.000000
7	7	L	1	-	0	0	E	152.48	0.770140	E	106.73	0.539068	E	159.87	0.807465	E	97.67	0.493308	-1.000000
8	8	P	1	-	0	0	E	71.40	0.493094	B	20.07	0.138605	E	67.66	0.467265	E	8.43	0.058218	-1.000000
9	9	N	1	-	0	0	E	139.72	0.827382	B	6.19	0.036655	E	149.06	0.882691	B	0.00	0.000000	-1.000000
10	10	A	1	-	0	0	E	80.57	0.692182	E	64.81	0.556787	E	60.36	0.518557	E	53.42	0.458935	-1.000000
11	11	Q	1	-	0	0	E	118.44	0.626104	E	104.11	0.550352	E	117.00	0.618491	E	84.97	0.449173	-1.000000
12	12	E	1	-	0	0	E	82.42	0.440372	E	82.42	0.440372	E	74.92	0.400299	E	74.92	0.400299	-1.000000
13	13	F	1	-	0	0	E	86.94	0.389359	B	30.16	0.135071	E	78.94	0.353531	E	13.20	0.059116	-1.000000
14	14	W	1	-	0	0	E	67.19	0.253146	B	14.54	0.054781	E	55.32	0.208424	B	2.35	0.008854	-1.000000
15	15	H	1	-	0	0	E	88.92	0.447937	E	88.92	0.447937	E	85.29	0.429651	E	75.47	0.380182	-1.000000
16	16	W	1	-	0	0	E	185.19	0.697724	E	185.19	0.697724	E	205.94	0.775902	E	205.94	0.775902	-1.000000
17	17	T	H	-	1	0	E	32.63	0.220384	E	32.63	0.220384	E	23.38	0.157909	E	23.38	0.157909	20.749000
18	18	N	H	-	0	0	B	20.31	0.120270	B	20.26	0.119974	E	8.57	0.050749	B	4.96	0.029372	20.749000
19	19	A	H	-	1	0	B	3.64	0.031271	B	3.64	0.031271	B	1.36	0.011684	B	1.36	0.011684	20.749000
20	20	L	H	-	0	0	E	70.46	0.355877	E	70.46	0.355877	E	67.64	0.341633	E	67.64	0.341633	20.749000
21	21	H	H	-	2	0	B	5.19	0.026145	B	5.19	0.026145	B	0.00	0.000000	B	0.00	0.000000	20.749000
22	22	F	H	-	1	0	B	10.34	0.046307	B	10.34	0.046307	B	0.00	0.000000	B	0.00	0.000000	20.749000
23	23	V	H	-	1	0	B	23.77	0.146511	B	23.77	0.146511	E	16.56	0.102071	E	16.56	0.102071	20.749000
24	24	L	H	-	0	0	B	22.99	0.116117	B	22.99	0.116117	E	17.17	0.086722	E	17.17	0.086722	20.749000
25	25	V	H	-	2	0	B	0.47	0.002897	B	0.47	0.002897	B	0.00	0.000000	B	0.00	0.000000	20.749000
26	26	G	H	-	1	0	B	1.01	0.012037	B	1.01	0.012037	B	0.00	0.000000	B	0.00	0.000000	20.749000
27	27	L	H	-	1	0	B	24.76	0.125057	B	24.76	0.125057	E	19.18	0.096874	E	19.18	0.096874	20.749000
28	28	A	H	-	1	0	B	0.00	0.000000	B	0.00	0.000000	B	0.00	0.000000	B	0.00	0.000000	20.749000
29	29	G	H	-	1	0	B	1.15	0.013705	B	1.15	0.013705	B	0.00	0.000000	B	0.00	0.000000	20.749000
30	30	G	H	-	1	0	B	0.00	0.000000	B	0.00	0.000000	B	0.00	0.000000	B	0.00	0.000000	20.749000
31	31	V	H	-	3	0	B	0.06	0.000370	B	0.06	0.000370	B	0.00	0.000000	B	0.00	0.000000	20.749000
32	32	A	H	-	2	0	B	3.75	0.032216	B	3.75	0.032216	B	0.00	0.000000	B	0.00	0.000000	20.749000
33	33	L	H	-	1	0	B	21.63	0.109248	B	21.63	0.109248	E	14.55	0.073489	E	14.55	0.073489	20.749000
34	34	L	H	-	0	0	B	14.25	0.071973	B	14.25	0.071973	B	4.60	0.023233	B	4.60	0.023233	20.749000
35	35	A	H	-	1	0	B	0.00	0.000000	B	0.00	0.000000	B	0.00	0.000000	B	0.00	0.000000	20.749000
36	36	A	H	-	2	0	B	0.00	0.000000	B	0.00	0.000000	B	0.00	0.000000	B	0.00	0.000000	20.749000
37	37	L	H	-	0	0	E	81.08	0.409516	E	81.08	0.409516	E	74.38	0.375676	E	60.01	0.303096	20.749000
38	38	L	2	-	0	0	B	15.13	0.076418	B	15.13	0.076418	B	7.26	0.036669	B	7.26	0.036669	-1.000000
39	39	H	2	-	0	0	B	26.26	0.132286	B	26.26	0.132286	E	13.89	0.069971	E	13.89	0.069971	-1.000000
40	40	L	2	-	0	0	B	19.73	0.099651	B	19.73	0.099651	B	7.32	0.036972	B	7.32	0.036972	-1.000000
41	41	K	2	-	0	0	E	171.81	0.828040	E	165.79	0.799026	E	188.94	0.910598	E	153.82	0.741337	-1.000000
42	42	G	2	-	0	0	E	59.49	0.708974	E	59.49	0.708974	E	65.67	0.782624	E	65.67	0.782624	-1.000000
43	43	D	2	-	0	0	E	56.81	0.365643	E	56.81	0.365643	E	56.54	0.363906	E	56.54	0.363906	-1.000000
44	44	A	2	-	0	0	E	102.03	0.876546	E	102.03	0.876546	E	111.88	0.961168	E	111.88	0.961168	-1.000000
45	45	E	2	-	0	0	E	39.21	0.209500	E	39.21	0.209500	E	31.92	0.170549	E	31.92	0.170549	-1.000000
46	46	A	2	-	0	0	B	5.47	0.046993	B	5.47	0.046993	B	2.35	0.020189	B	2.35	0.020189	-1.000000
47	47	R	2	-	0	0	E	117.80	0.472599	E	117.80	0.472599	E	123.50	0.495467	E	123.50	0.495467	-1.000000
48	48	R	2	-	0	0	E	93.87	0.376595	E	93.87	0.376595	E	92.33	0.370416	E	92.33	0.370416	-1.000000
49	49	Y	2	-	0	0	B	0.12	0.000504	B	0.12	0.000504	B	0.00	0.000000	B	0.00	0.000000	-1.000000
50	50	T	H	-	2	0	B	1.23	0.008307	B	1.23	0.008307	B	0.00	0.000000	B	0.00	0.000000	90.548000
51	51	L	H	-	0	0	E	67.05	0.338653	E	67.05	0.338653	E	68.31	0.345017	E	68.31	0.345017	90.548000
52	52	Y	H	-	1	0	B	45.36	0.190348	B	45.36	0.190348	E	38.58	0.161897	E	38.58	0.161897	90.548000
53	53	A	H	-	2	0	B	3.53	0.030326	B	3.53	0.030326	B	0.00	0.000000	B	0.00	0.000000	90.548000
54	54	L	H	-	0	0	B	23.64	0.119400	B	23.64	0.119400	E	13.47	0.068034	E	13.47	0.068034	90.548000
55	55	M	H	-	0	0	E	103.39	0.491047	E	103.39	0.491047	E	104.10	0.494419	E	104.10	0.494419	90.548000
56	56	L	H	-	1	0	B	24.75	0.125006	B	24.75	0.125006	E	14.55	0.073489	E	14.55	0.073489	90.548000
57	57	I	H	-	2	0	B	5.57	0.029324	B	5.57	0.029324	B	0.00	0.000000	B	0.00	0.000000	90.548000
58	58	A	H	-	0	0	E	47.80	0.410653	E	47.80	0.410653	E	46.24	0.397251	E	46.24	0.397251	90.548000
59	59	L	H	-	0	0	E	85.22	0.430426	E	85.22	0.430426	E	88.04	0.444669	E	88.04	0.444669	90.548000
60	60	D	H	-	1	0	B	0.26	0.001673	B	0.26	0.001673	B	0.00	0.000000	B	0.00	0.000000	90.548000
61	61	L	H	-	0	0	E	70.46	0.355877	E	70.46	0.355877	E	50.86	0.256882	E	50.86	0.256882	90.548000
62	62	F	H	-	0	0	E	124.66	0.558287	E	124.66	0.558287	E	135.59	0.607237	E	135.59	0.607237	90.548000
63	63	I	H	-	1	0	B	25.25	0.132930	B	25.25	0.132930	E	15.10	0.079495	E	15.10	0.079495	90.548000
64	64	L	H	-	1	0	E	49.85	0.251780	E	49.85	0.251780	E	14.80	0.074751	B	6.20	0.031315	90.548000
65	65	W	H	-	0	0	E	85.87	0.323525	E	85.87	0.323525	E	75.63	0.284945	E	75.63	0.284945	90.548000
66	66	A	H	-	0	0	E	36.79	0.316065	E	36.79	0.316065	E	35.28	0.303093	E	35.28	0.303093	90.548000
67	67	E	H	-	1	0	E	37.80	0.201966	E	37.80	0.201966	E	19.76	0.105578	E	16.62	0.088801	90.548000
68	68	S	1	-	0	0	B	17.02	0.135423	B	7.89	0.062778	E	13.79	0.109723	B	1.37	0.010901	-1.000000
69	69	P	1	-	0	0	E	132.03	0.911809	E	49.10	0.339088	E	142.39	0.983356	E	35.52	0.245304	-1.000000
70	70	A	1	-	0	0	B	22.57	0.193900	B	0.12	0.001031	E	19.38	0.166495	B	0.00	0.000000	-1.000000
71	71	R	1	-	0	0	E	73.96	0.296718	E	73.96	0.296718	E	74.85	0.300289	E	74.85	0.300289	-1.000000
72	72	F	1	-	0	0	E	148.77	0.666264	E	148.77	0.666264	E	163.73	0.733262	E	163.73	0.733262	-1.000000
73	73	R	1	-	0	0	E	173.07	0.694335	E	84.91	0.340648	E	197.52	0.792426	E	79.50	0.318944	-1.000000
74	74	F	1	-	0	0	E	139.80	0.626092	E	139.80	0.626092	E	148.97	0.667159	E	148.97	0.667159	-1.000000
75	75	T	1	-	0	0	E	52.59	0.355194	B	8.27	0.055856	E	47.53	0.321019	B	4.86	0.032825	-1.000000
76	76	H	1	-	0	0	E	66.21	0.333535	E	42.49	0.214045	E	44.64	0.224875	E	23.41	0.117929	-1.000000
77	77	I	1	-	0	0	E	101.70	0.535404	E	101.70	0.535404	E	108.38	0.570571	E	108.38	0.570571	-1.000000
78	78	W	1	-	0	0	E	160.90	0.606209	E	85.69	0.322847	E	173.83	0.654924	E	85.22	0.321076	-1.000000
79	79	L	1	-	0	0	E	57.59	0.290873	B	15.72	0.079398	E	36.78	0.185767	B	2.40	0.012122	-1.000000
80	80	F	1	-	0	0	E	94.74	0.424291	E	94.74	0.424291	E	78.08	0.349680	E	78.08	0.349680	-1.000000
81	81	L	1	-	0	0	E	106.53	0.538057	E	106.53	0.538057	E	116.17	0.586747	E	116.17	0.586747	-1.000000
82	82	S	1	-	0	0	E	40.69	0.323759	E	34.35	0.273313	E	32.93	0.262015	E	24.63	0.195974	-1.000000
83	83	F	1	-	0	0	E	149.62	0.670070	E	149.62	0.670070	E	169.32	0.758296	E	169.32	0.758296	-1.000000
84	84	H	1	-	0	0	E	96.76	0.487431	E	49.45	0.249106	E	106.12	0.534583	E	44.89	0.226135	-1.000000
85	85	P	1	-	0	0	E	60.14	0.415331	E	60.14	0.415331	E	57.77	0.398964	E	57.77	0.398964	-1.000000
86	86	T	1	-	0	0	E	127.95	0.864177	E	89.93	0.607389	E	141.31	0.954410	E	90.38	0.610428	-1.000000
87	87	S	1	-	0	0	E	41.01	0.326305	B	0.00	0.000000	E	40.67	0.323600	B	0.00	0.000000	-1.000000
88	88	P	1	-	0	0	B	20.60	0.142265	B	13.97	0.096478	E	7.76	0.053591	B	3.69	0.025483	-1.000000
89	89	I	1	-	0	0	E	85.83	0.451856	B	37.09	0.195262	E	53.27	0.280442	B	1.06	0.005580	-1.000000
90	90	W	1	-	0	0	B	24.80	0.093437	B	18.99	0.071547	B	12.32	0.046417	B	11.47	0.043215	-1.000000
91	91	W	H	-	1	0	E	112.80	0.424987	E	112.80	0.424987	E	109.19	0.411386	E	102.40	0.385804	286.225000
92	92	G	H	-	1	0	B	0.71	0.008461	B	0.71	0.008461	B	0.00	0.000000	B	0.00	0.000000	286.225000
93	93	A	H	-	0	0	B	10.21	0.087715	B	10.21	0.087715	B	0.11	0.000945	B	0.11	0.000945	286.225000
94	94	W	H	-	0	0	E	76.78	0.289277	E	76.78	0.289277	E	69.45	0.261661	E	69.45	0.261661	286.225000
95	95	G	H	-	1	0	B	3.07	0.036587	B	3.07	0.036587	B	0.23	0.002741	B	0.23	0.002741	286.225000
96	96	L	H	-	2	0	B	3.37	0.017021	B	3.37	0.017021	B	0.00	0.000000	B	0.00	0.000000	286.225000
97	97	G	H	-	0	0	E	17.84	0.212609	E	17.84	0.212609	E	10.21	0.121678	E	10.21	0.121678	286.225000
98	98	L	H	-	1	0	E	62.64	0.316380	E	62.64	0.316380	E	56.26	0.284156	E	56.26	0.284156	286.225000
99	99	G	H	-	1	0	B	3.47	0.041354	B	3.47	0.041354	B	0.00	0.000000	B	0.00	0.000000	286.225000
100	100	F	H	-	1	0	E	76.92	0.344485	E	76.92	0.344485	E	71.45	0.319987	E	71.45	0.319987	286.225000
101	101	L	H	-	0	0	E	111.22	0.561746	E	111.22	0.561746	E	118.35	0.597757	E	118.35	0.597757	286.225000
102	102	T	H	-	3	0	B	9.75	0.065852	B	9.75	0.065852	B	5.90	0.039849	B	5.90	0.039849	286.225000
103	103	G	H	-	1	0	B	0.68	0.008104	B	0.68	0.008104	B	0.00	0.000000	B	0.00	0.000000	286.225000
104	104	G	H	-	0	0	E	19.19	0.228697	E	19.19	0.228697	E	11.70	0.139435	E	11.70	0.139435	286.225000
105	105	L	H	-	1	0	E	65.47	0.330673	E	65.47	0.330673	E	64.10	0.323754	E	64.10	0.323754	286.225000
106	106	L	H	-	1	0	B	3.23	0.016314	B	3.23	0.016314	B	0.46	0.002323	B	0.46	0.002323	286.225000
107	107	Y	2	-	0	0	E	65.71	0.275745	E	65.71	0.275745	E	63.17	0.265086	E	63.17	0.265086	-1.000000
108	108	L	2	-	0	0	E	111.68	0.564069	E	111.68	0.564069	E	118.63	0.599172	E	118.63	0.599172	-1.000000
109	109	G	2	-	0	0	E	55.55	0.662019	E	55.55	0.662019	E	57.85	0.689429	E	57.85	0.689429	-1.000000
110	110	K	2	-	0	0	E	127.63	0.615114	E	127.63	0.615114	E	143.74	0.692756	E	143.74	0.692756	-1.000000
111	111	G	2	-	0	0	E	57.16	0.681206	E	57.16	0.681206	E	63.70	0.759147	E	63.70	0.759147	-1.000000
112	112	S	2	-	0	0	E	70.45	0.560551	E	70.45	0.560551	E	75.86	0.603596	E	75.86	0.603596	-1.000000
113	113	Q	2	-	0	0	E	82.12	0.434107	E	82.12	0.434107	E	81.74	0.432098	E	81.74	0.432098	-1.000000
114	114	R	2	-	0	0	E	141.21	0.566517	E	141.21	0.566517	E	151.34	0.607157	E	151.34	0.607157	-1.000000
115	115	A	2	-	0	0	E	73.45	0.631014	E	73.45	0.631014	E	78.48	0.674227	E	78.48	0.674227	-1.000000
116	116	L	H	-	3	0	B	24.85	0.125511	B	24.85	0.125511	E	22.11	0.111672	E	22.11	0.111672	267.683000
117	117	A	H	-	1	0	B	0.11	0.000945	B	0.11	0.000945	B	0.00	0.000000	B	0.00	0.000000	267.683000
118	118	W	H	-	0	0	E	144.15	0.543101	E	144.15	0.543101	E	154.21	0.581004	E	139.20	0.524452	267.683000
119	119	A	H	-	1	0	E	26.52	0.227835	E	26.52	0.227835	E	21.75	0.186856	E	21.75	0.186856	267.683000
120	120	L	H	-	1	0	B	3.47	0.017526	B	3.47	0.017526	B	0.00	0.000000	B	0.00	0.000000	267.683000
121	121	L	H	-	1	0	B	25.02	0.126370	B	25.02	0.126370	E	20.42	0.103137	E	20.42	0.103137	267.683000
122	122	V	H	-	0	0	E	82.60	0.509122	E	82.60	0.509122	E	84.43	0.520402	E	84.43	0.520402	267.683000
123	123	F	H	-	3	0	E	49.06	0.219714	E	49.06	0.219714	E	45.09	0.201935	E	45.09	0.201935	267.683000
124	124	S	H	-	3	0	B	2.47	0.019653	B	2.47	0.019653	B	0.00	0.000000	B	0.00	0.000000	267.683000
125	125	L	H	-	0	0	E	87.18	0.440325	E	56.52	0.285469	E	85.61	0.432396	E	44.59	0.225213	267.683000
126	126	V	H	-	1	0	B	30.30	0.186760	B	30.30	0.186760	E	17.84	0.109961	E	17.84	0.109961	267.683000
127	127	A	H	-	1	0	B	3.43	0.029467	B	3.43	0.029467	B	0.00	0.000000	B	0.00	0.000000	267.683000
128	128	L	H	-	2	0	B	6.91	0.034901	B	3.67	0.018536	B	0.10	0.000505	B	0.00	0.000000	267.683000
129	129	S	H	-	0	0	E	48.54	0.386219	B	10.17	0.080920	E	40.69	0.323759	B	5.76	0.045831	267.683000
130	130	Y	H	-	1	0	B	10.54	0.044230	B	10.54	0.044230	B	0.00	0.000000	B	0.00	0.000000	267.683000
131	131	P	H	-	1	0	B	1.59	0.010981	B	1.59	0.010981	B	0.00	0.000000	B	0.00	0.000000	267.683000
132	132	G	H	-	2	0	B	0.00	0.000000	B	0.00	0.000000	B	0.00	0.000000	B	0.00	0.000000	267.683000
133	133	L	H	-	1	0	E	81.28	0.410526	B	17.23	0.087025	E	77.49	0.391383	B	4.02	0.020304	267.683000
134	134	A	1	-	0	0	B	8.39	0.072079	B	8.39	0.072079	B	2.69	0.023110	B	0.00	0.000000	-1.000000
135	135	L	1	-	0	0	B	0.00	0.000000	B	0.00	0.000000	B	0.00	0.000000	B	0.00	0.000000	-1.000000
136	136	A	1	-	0	0	B	12.35	0.106100	B	1.66	0.014261	E	7.27	0.062457	B	0.00	0.000000	-1.000000
137	137	V	1	-	0	0	E	78.91	0.486378	E	47.36	0.291913	E	74.78	0.460922	E	25.45	0.156866	-1.000000
138	138	N	1	-	0	0	E	46.09	0.272932	B	2.31	0.013679	E	44.17	0.261562	B	0.00	0.000000	-1.000000
139	139	L	1	-	0	0	E	163.57	0.826153	E	83.15	0.419971	E	175.68	0.887318	E	55.02	0.277893	-1.000000
140	140	N	1	-	0	0	E	79.19	0.468941	B	4.52	0.026766	E	80.99	0.479600	B	0.00	0.000000	-1.000000
141	141	R	1	-	0	0	B	45.43	0.182259	B	12.00	0.048143	E	27.14	0.108882	B	0.29	0.001163	-1.000000
142	142	P	1	-	0	0	E	41.55	0.286948	E	40.76	0.281492	E	28.16	0.194475	E	25.96	0.179282	-1.000000
143	143	L	1	-	0	0	B	2.11	0.010657	B	2.11	0.010657	B	0.00	0.000000	B	0.00	0.000000	-1.000000
144	144	W	1	-	0	0	B	2.72	0.010248	B	1.69	0.006367	B	0.00	0.000000	B	0.00	0.000000	-1.000000
145	145	N	1	-	0	0	E	38.60	0.228578	B	28.68	0.169835	E	30.98	0.183455	E	16.12	0.095458	-1.000000
146	146	G	1	-	0	0	E	55.87	0.665832	B	5.58	0.066500	E	57.23	0.682040	B	0.09	0.001073	-1.000000
147	147	L	1	-	0	0	E	45.48	0.229709	B	0.00	0.000000	E	35.83	0.180969	B	0.00	0.000000	-1.000000
148	148	M	H	-	1	0	B	0.00	0.000000	B	0.00	0.000000	B	0.00	0.000000	B	0.00	0.000000	250.858000
149	149	A	H	-	1	1	E	42.99	0.369330	B	0.16	0.001375	E	39.02	0.335223	B	0.00	0.000000	250.858000
150	150	G	H	-	0	1	E	23.19	0.276368	B	0.00	0.000000	E	22.16	0.264092	B	0.00	0.000000	250.858000
151	151	L	H	-	1	0	B	11.36	0.057377	B	11.36	0.057377	B	0.00	0.000000	B	0.00	0.000000	250.858000
152	152	F	H	-	1	0	B	1.32	0.005912	B	1.32	0.005912	B	0.00	0.000000	B	0.00	0.000000	250.858000
153	153	P	H	-	1	0	E	33.78	0.233287	B	4.47	0.030870	E	24.50	0.169199	B	0.00	0.000000	250.858000
154	154	L	H	-	1	0	B	36.77	0.185716	B	1.73	0.008738	E	35.06	0.177080	B	0.00	0.000000	250.858000
155	155	T	H	-	2	0	B	9.13	0.061664	B	9.13	0.061664	B	0.00	0.000000	B	0.00	0.000000	250.858000
156	156	A	H	-	2	0	B	0.18	0.001546	B	0.18	0.001546	B	0.00	0.000000	B	0.00	0.000000	250.858000
157	157	L	H	-	1	0	B	32.30	0.163140	B	26.30	0.132835	E	23.25	0.117430	B	5.88	0.029698	250.858000
158	158	V	H	-	5	0	B	3.82	0.023545	B	3.82	0.023545	B	0.00	0.000000	B	0.00	0.000000	250.858000
159	159	L	H	-	2	0	B	1.96	0.009899	B	1.96	0.009899	B	0.00	0.000000	B	0.00	0.000000	250.858000
160	160	A	H	-	2	0	B	0.47	0.004038	B	0.47	0.004038	B	0.00	0.000000	B	0.00	0.000000	250.858000
161	161	L	H	-	0	0	B	9.63	0.048639	B	9.63	0.048639	B	3.73	0.018839	B	3.73	0.018839	250.858000
162	162	G	H	-	2	0	B	0.00	0.000000	B	0.00	0.000000	B	0.00	0.000000	B	0.00	0.000000	250.858000
163	163	L	H	-	0	0	E	42.89	0.216627	E	42.89	0.216627	E	33.69	0.170160	E	33.69	0.170160	250.858000
164	164	A	H	-	0	0	B	0.00	0.000000	B	0.00	0.000000	B	0.00	0.000000	B	0.00	0.000000	250.858000
165	165	A	2	-	0	0	B	12.35	0.106100	B	12.35	0.106100	B	5.20	0.044674	B	5.20	0.044674	-1.000000
166	166	L	2	-	0	0	B	34.16	0.172534	B	34.16	0.172534	E	19.04	0.096166	E	19.04	0.096166	-1.000000
167	167	L	2	-	0	0	E	67.20	0.339411	E	67.20	0.339411	E	66.34	0.335067	E	66.34	0.335067	-1.000000
168	168	K	2	-	0	0	E	136.41	0.657429	E	136.41	0.657429	E	135.31	0.652128	E	135.31	0.652128	-1.000000
169	169	S	2	-	0	0	B	7.87	0.062619	B	7.87	0.062619	B	2.56	0.020369	B	2.56	0.020369	-1.000000
170	170	P	2	-	0	0	E	122.16	0.843646	E	122.16	0.843646	E	135.46	0.935497	E	135.46	0.935497	-1.000000
171	171	W	2	-	0	0	E	81.19	0.305893	E	80.98	0.305101	E	74.23	0.279670	E	65.41	0.246440	-1.000000
172	172	A	2	-	0	0	B	0.38	0.003265	B	0.38	0.003265	B	0.00	0.000000	B	0.00	0.000000	-1.000000
173	173	L	2	-	0	0	B	36.92	0.186474	B	36.92	0.186474	E	25.25	0.127532	E	25.25	0.127532	-1.000000
174	174	F	2	-	0	0	E	159.14	0.712705	E	109.39	0.489901	E	176.94	0.792422	E	92.09	0.412423	-1.000000
175	175	P	2	-	0	0	E	46.24	0.319337	B	12.47	0.086119	E	41.01	0.283218	B	2.75	0.018992	-1.000000
176	176	L	H	-	1	0	B	0.00	0.000000	B	0.00	0.000000	B	0.00	0.000000	B	0.00	0.000000	134.706000
177	177	R	H	-	1	0	E	67.49	0.270761	E	67.49	0.270761	E	60.44	0.242478	E	60.44	0.242478	134.706000
178	178	V	H	-	0	0	E	83.14	0.512451	E	33.36	0.205621	E	84.72	0.522189	E	19.54	0.120439	134.706000
179	179	L	H	-	2	0	E	41.59	0.210061	B	6.50	0.032830	E	39.18	0.197889	B	2.59	0.013081	134.706000
180	180	A	H	-	1	0	B	2.95	0.025344	B	2.95	0.025344	B	0.00	0.000000	B	0.00	0.000000	134.706000
181	181	G	H	-	0	0	E	28.47	0.339292	E	28.47	0.339292	E	24.84	0.296031	E	18.43	0.219640	134.706000
182	182	A	H	-	0	0	E	34.58	0.297079	B	10.39	0.089261	E	30.25	0.259880	B	0.69	0.005928	134.706000
183	183	S	H	-	2	0	B	7.72	0.061426	B	7.72	0.061426	B	0.00	0.000000	B	0.00	0.000000	134.706000
184	184	L	H	-	0	0	B	20.00	0.101015	B	20.00	0.101015	B	5.71	0.028840	B	5.71	0.028840	134.706000
185	185	L	H	-	0	0	E	99.31	0.501591	B	25.12	0.126875	E	109.06	0.550836	B	5.26	0.026567	134.706000
186	186	L	H	-	1	1	E	52.78	0.266579	B	1.06	0.005354	E	50.99	0.257538	B	0.00	0.000000	134.706000
187	187	A	H	-	0	0	B	2.53	0.021735	B	2.53	0.021735	B	0.00	0.000000	B	0.00	0.000000	134.706000
188	188	L	H	-	1	0	E	98.30	0.496490	E	98.30	0.496490	E	102.94	0.519925	E	101.57	0.513006	134.706000
189	189	L	H	-	0	2	E	81.50	0.411637	B	9.72	0.049093	E	80.70	0.407596	B	5.62	0.028385	134.706000
190	190	Y	H	-	0	0	B	0.00	0.000000	B	0.00	0.000000	B	0.00	0.000000	B	0.00	0.000000	134.706000
191	191	P	1	-	0	0	B	16.86	0.116436	B	16.86	0.116436	E	9.97	0.068854	E	9.97	0.068854	-1.000000
192	192	L	1	-	0	0	E	135.17	0.682711	E	97.34	0.491641	E	145.47	0.734734	E	83.21	0.420274	-1.000000
193	193	T	1	-	0	0	E	69.53	0.469607	B	5.78	0.039038	E	71.09	0.480143	B	0.00	0.000000	-1.000000
194	194	L	1	-	0	0	B	8.20	0.041416	B	2.82	0.014243	B	6.17	0.031163	B	0.09	0.000455	-1.000000
195	195	P	1	-	0	0	E	67.44	0.465746	E	41.38	0.285773	E	68.59	0.473688	E	32.56	0.224862	-1.000000
196	196	P	1	-	0	0	E	93.06	0.642680	E	85.85	0.592887	E	104.30	0.720304	E	73.21	0.505594	-1.000000
197	197	E	1	-	0	0	E	111.78	0.597243	E	105.96	0.566147	E	106.25	0.567696	E	80.41	0.429632	-1.000000
198	198	A	1	-	0	0	B	1.62	0.013918	B	1.62	0.013918	B	0.00	0.000000	B	0.00	0.000000	-1.000000
199	199	R	1	-	0	0	E	73.51	0.294913	E	73.51	0.294913	E	69.25	0.277822	E	66.02	0.264864	-1.000000
200	200	G	1	-	0	0	E	26.23	0.312597	E	26.23	0.312597	E	21.43	0.255393	E	21.43	0.255393	-1.000000
201	201	H	1	-	0	0	B	31.10	0.156667	B	31.10	0.156667	E	23.84	0.120095	E	23.84	0.120095	-1.000000
202	202	L	1	-	0	0	B	0.33	0.001667	B	0.33	0.001667	B	0.00	0.000000	B	0.00	0.000000	-1.000000
203	203	L	1	-	0	0	E	99.17	0.500884	E	99.17	0.500884	E	103.85	0.524521	E	103.85	0.524521	-1.000000
204	204	E	1	-	0	0	E	143.73	0.767953	E	143.73	0.767953	E	165.58	0.884698	E	165.58	0.884698	-1.000000
205	205	E	1	-	0	0	E	118.88	0.635178	E	118.88	0.635178	E	125.32	0.669588	E	125.32	0.669588	-1.000000
206	206	A	1	-	0	0	B	13.88	0.119244	B	13.88	0.119244	E	6.25	0.053694	E	6.25	0.053694	-1.000000
207	207	G	1	-	0	0	B	6.29	0.074961	B	6.29	0.074961	B	1.78	0.021213	B	1.78	0.021213	-1.000000
208	208	F	H	-	0	0	E	162.24	0.726589	E	162.24	0.726589	E	176.77	0.791661	E	176.77	0.791661	343.040000
209	209	W	H	-	1	0	E	140.80	0.530480	E	140.80	0.530480	E	152.34	0.573958	E	152.34	0.573958	343.040000
210	210	Y	H	-	0	0	B	8.03	0.033697	B	8.03	0.033697	B	2.55	0.010701	B	2.55	0.010701	343.040000
211	211	G	H	-	0	0	E	35.20	0.419497	E	35.20	0.419497	E	33.02	0.393517	E	33.02	0.393517	343.040000
212	212	L	H	-	0	0	E	74.16	0.374564	E	74.16	0.374564	E	67.72	0.342037	E	67.72	0.342037	343.040000
213	213	F	H	-	3	0	B	37.20	0.166599	B	37.20	0.166599	E	33.53	0.150163	E	33.53	0.150163	343.040000
214	214	L	H	-	1	0	B	28.28	0.142835	B	28.28	0.142835	E	15.99	0.080762	E	15.99	0.080762	343.040000
215	215	L	H	-	0	0	E	123.46	0.623567	E	123.46	0.623567	E	135.81	0.685944	E	135.81	0.685944	343.040000
216	216	L	H	-	2	0	E	63.73	0.321885	E	63.73	0.321885	E	61.35	0.309864	E	61.35	0.309864	343.040000
217	217	G	H	-	1	0	B	0.76	0.009057	B	0.76	0.009057	B	0.00	0.000000	B	0.00	0.000000	343.040000
218	218	L	H	-	0	0	E	102.28	0.516592	E	102.28	0.516592	E	104.68	0.528714	E	104.68	0.528714	343.040000
219	219	G	H	-	1	0	B	15.39	0.183411	B	15.39	0.183411	E	11.30	0.134668	E	11.30	0.134668	343.040000
220	220	T	H	-	3	0	B	0.17	0.001148	B	0.17	0.001148	B	0.00	0.000000	B	0.00	0.000000	343.040000
221	221	F	H	-	0	0	E	94.48	0.423127	E	94.48	0.423127	E	97.95	0.438667	E	82.75	0.370594	343.040000
222	222	W	H	-	0	0	E	182.94	0.689247	E	182.94	0.689247	E	205.63	0.774734	E	205.63	0.774734	343.040000
223	223	Q	2	-	0	0	E	108.07	0.571285	E	108.07	0.571285	E	118.23	0.624993	E	118.23	0.624993	-1.000000
224	224	E	2	-	0	0	E	111.54	0.595961	E	111.54	0.595961	E	111.55	0.596014	E	111.55	0.596014	-1.000000
225	225	R	2	-	0	0	E	146.40	0.587339	E	146.40	0.587339	E	145.28	0.582845	E	145.28	0.582845	-1.000000
226	226	L	2	-	0	0	E	82.07	0.414516	E	82.07	0.414516	E	82.57	0.417041	E	82.57	0.417041	-1.000000
227	227	A	H	-	1	0	B	0.00	0.000000	B	0.00	0.000000	B	0.00	0.000000	B	0.00	0.000000	280.211000
228	228	P	H	-	1	0	B	4.99	0.034461	B	4.99	0.034461	B	0.96	0.006630	B	0.96	0.006630	280.211000
229	229	W	H	-	0	0	E	120.88	0.455429	E	120.88	0.455429	E	125.77	0.473853	E	125.77	0.473853	280.211000
230	230	A	H	-	2	0	B	13.74	0.118041	B	13.74	0.118041	E	8.23	0.070704	E	8.23	0.070704	280.211000
231	231	G	H	-	2	0	B	1.93	0.023001	B	1.93	0.023001	B	0.00	0.000000	B	0.00	0.000000	280.211000
232	232	L	H	-	0	0	B	25.46	0.128592	B	25.46	0.128592	E	14.29	0.072175	E	14.29	0.072175	280.211000
233	233	L	H	-	1	0	E	91.85	0.463912	E	91.85	0.463912	E	94.52	0.477398	E	94.52	0.477398	280.211000
234	234	A	H	-	2	0	B	2.53	0.021735	B	2.53	0.021735	B	0.00	0.000000	B	0.00	0.000000	280.211000
235	235	A	H	-	3	0	B	4.68	0.040206	B	4.68	0.040206	B	0.00	0.000000	B	0.00	0.000000	280.211000
236	236	A	H	-	1	0	B	22.64	0.194502	B	22.64	0.194502	E	17.85	0.153351	E	17.85	0.153351	280.211000
237	237	G	H	-	1	0	B	12.54	0.149446	B	12.54	0.149446	E	9.31	0.110952	E	9.31	0.110952	280.211000
238	238	L	H	-	1	0	B	11.97	0.060458	B	11.97	0.060458	B	0.00	0.000000	B	0.00	0.000000	280.211000
239	239	R	H	-	2	0	B	2.72	0.010912	B	2.72	0.010912	B	0.00	0.000000	B	0.00	0.000000	280.211000
240	240	A	H	-	1	0	E	25.33	0.217612	E	25.33	0.217612	E	23.39	0.200945	E	23.39	0.200945	280.211000
241	241	L	H	-	1	0	B	18.05	0.091166	B	18.05	0.091166	E	9.94	0.050205	E	9.94	0.050205	280.211000
242	242	L	H	-	0	0	B	7.71	0.038941	B	7.71	0.038941	B	0.00	0.000000	B	0.00	0.000000	280.211000
243	243	V	1	-	0	0	B	0.00	0.000000	B	0.00	0.000000	B	0.00	0.000000	B	0.00	0.000000	-1.000000
244	244	L	1	-	0	0	E	71.76	0.362443	E	71.76	0.362443	E	66.74	0.337088	E	66.74	0.337088	-1.000000
245	245	A	1	-	0	0	B	18.03	0.154897	B	18.03	0.154897	E	8.37	0.071907	E	8.37	0.071907	-1.000000
246	246	G	1	-	0	0	B	0.68	0.008104	B	0.68	0.008104	B	0.00	0.000000	B	0.00	0.000000	-1.000000
247	247	Q	1	-	0	0	B	25.20	0.133214	B	25.20	0.133214	E	12.67	0.066977	E	12.67	0.066977	-1.000000
248	248	W	1	-	0	0	E	54.87	0.206729	E	54.87	0.206729	E	46.92	0.176776	E	44.09	0.166114	-1.000000
249	249	Q	1	-	0	0	E	89.69	0.474124	B	21.58	0.114077	E	77.52	0.409790	E	10.50	0.055506	-1.000000
250	250	G	1	-	0	0	E	23.41	0.278989	E	22.03	0.262543	E	16.87	0.201049	E	12.38	0.147539	-1.000000
251	251	L	1	-	0	0	E	186.47	0.941815	E	70.60	0.356584	E	213.40	1.000000	E	43.52	0.219809	-1.000000
252	252	G	U	A	0	0	E	47.80	0.569658	B	8.02	0.095579	E	55.81	0.665117	B	3.62	0.043141	-1.000000
253	253	L	U	R	0	0	-	-1.00	-1.000000	-	-1.00	-1.000000	-	-1.00	-1.000000	-	-1.00	-1.000000	-1.000000
