# Supplementary material for: Lipid exposure prediction enhances the inference of rotational angles of transmembrane helices
Source: BMC Bioinformatics. 2013 Oct 11;14:304. doi: 10.1186/1471-2105-14-304 (PMC3854514; doi:10.1186/1471-2105-14-304)
Supplement: Additional file 7: Dataset S3 — The representative 110 multi-spanning protein chains used in this work. [file 1471-2105-14-304-S7.zip › S_Dataset_3_experiment/TMexpoDataset/2wdvC.profile]

SeqIndex	PDBIndex	AA	Topo	MissingData	IntraChainCTNum	InterChainCTNum	Class14_Chain	ASA14_Chain	RSA14_Chain	Class14_Complete	ASA14_Complete	RSA14_Complete	Class20_Chain	ASA20_Chain	RSA20_Chain	Class20_Complete	ASA20_Complete	RSA20_Complete	RotationalAngleChain360MGC
1	1	M	U	R	0	0	-	-1.00	-1.000000	-	-1.00	-1.000000	-	-1.00	-1.000000	-	-1.00	-1.000000	-1.000000
2	2	I	U	R	0	0	-	-1.00	-1.000000	-	-1.00	-1.000000	-	-1.00	-1.000000	-	-1.00	-1.000000	-1.000000
3	3	R	U	R	0	0	-	-1.00	-1.000000	-	-1.00	-1.000000	-	-1.00	-1.000000	-	-1.00	-1.000000	-1.000000
4	4	N	U	R	0	0	-	-1.00	-1.000000	-	-1.00	-1.000000	-	-1.00	-1.000000	-	-1.00	-1.000000	-1.000000
5	5	V	U	R	0	0	-	-1.00	-1.000000	-	-1.00	-1.000000	-	-1.00	-1.000000	-	-1.00	-1.000000	-1.000000
6	6	K	U	R	0	0	-	-1.00	-1.000000	-	-1.00	-1.000000	-	-1.00	-1.000000	-	-1.00	-1.000000	-1.000000
7	7	K	U	R	0	0	-	-1.00	-1.000000	-	-1.00	-1.000000	-	-1.00	-1.000000	-	-1.00	-1.000000	-1.000000
8	8	Q	2	-	0	0	E	229.61	1.000000	E	227.54	1.000000	E	275.24	1.000000	E	268.23	1.000000	-1.000000
9	9	R	2	-	0	0	E	209.05	0.838683	E	70.00	0.280831	E	234.55	0.940985	E	46.79	0.187716	-1.000000
10	10	P	2	-	0	0	E	125.13	0.864157	B	27.28	0.188398	E	143.20	0.988950	E	23.48	0.162155	-1.000000
11	11	V	2	-	0	0	E	117.16	0.722140	E	66.90	0.412352	E	118.20	0.728550	E	60.43	0.372473	-1.000000
12	12	N	2	-	0	0	E	116.16	0.687866	B	2.97	0.017587	E	125.50	0.743175	B	0.49	0.002902	-1.000000
13	13	L	2	-	0	0	E	126.24	0.637608	E	52.13	0.263296	E	139.00	0.702056	E	45.17	0.228143	-1.000000
14	14	D	2	-	0	0	E	74.23	0.477763	E	66.30	0.426723	E	78.60	0.505889	E	68.79	0.442750	-1.000000
15	15	L	2	-	0	0	E	117.58	0.593868	E	91.51	0.462195	E	125.08	0.631749	E	91.20	0.460629	-1.000000
16	16	Q	2	-	0	0	E	162.84	0.860813	E	162.84	0.860813	E	187.15	0.989322	E	187.15	0.989322	-1.000000
17	17	T	2	-	0	0	E	84.52	0.570850	E	33.02	0.223018	E	88.98	0.600973	E	24.56	0.165879	-1.000000
18	18	I	2	-	0	0	E	61.82	0.325454	B	13.80	0.072651	E	56.65	0.298236	B	1.64	0.008634	-1.000000
19	19	R	2	-	0	0	E	201.44	0.808152	E	141.69	0.568443	E	228.11	0.915149	E	139.81	0.560900	-1.000000
20	20	F	2	-	0	0	E	105.77	0.473689	E	76.26	0.341529	E	91.49	0.409736	E	57.30	0.256617	-1.000000
21	21	P	2	-	0	0	E	59.92	0.413812	E	30.15	0.208218	E	57.03	0.393854	E	22.75	0.157113	-1.000000
22	22	I	2	-	0	0	E	40.58	0.213635	E	40.58	0.213635	E	34.42	0.181206	E	34.42	0.181206	-1.000000
23	23	T	2	-	0	0	E	31.32	0.211536	B	1.73	0.011684	E	26.66	0.180062	B	0.00	0.000000	-1.000000
24	24	A	2	-	0	0	E	34.47	0.296134	B	6.80	0.058419	E	30.20	0.259450	B	0.15	0.001289	-1.000000
25	25	I	2	-	0	0	E	74.81	0.393840	E	74.81	0.393840	E	76.12	0.400737	E	76.12	0.400737	-1.000000
26	26	A	H	-	0	0	B	0.99	0.008505	B	0.99	0.008505	B	0.00	0.000000	B	0.00	0.000000	192.535000
27	27	S	H	-	0	0	E	62.68	0.498727	B	24.06	0.191439	E	50.13	0.398870	B	2.39	0.019017	192.535000
28	28	I	H	-	0	0	E	102.08	0.537405	E	92.47	0.486812	E	96.21	0.506502	E	73.69	0.387944	192.535000
29	29	L	H	-	0	0	E	78.27	0.395323	E	78.27	0.395323	E	77.41	0.390979	E	77.41	0.390979	192.535000
30	30	H	H	-	1	0	B	35.61	0.179386	B	35.61	0.179386	E	28.26	0.142361	E	23.73	0.119541	192.535000
31	31	R	H	-	0	0	E	182.84	0.733531	B	46.85	0.187956	E	200.31	0.803619	E	20.15	0.080839	192.535000
32	32	V	H	-	0	0	E	63.98	0.394354	E	63.98	0.394354	E	58.36	0.359714	E	58.36	0.359714	192.535000
33	33	S	H	-	3	0	B	6.38	0.050764	B	6.38	0.050764	B	1.94	0.015436	B	1.94	0.015436	192.535000
34	34	G	H	-	1	0	E	20.41	0.243237	E	19.46	0.231915	E	15.98	0.190442	E	12.35	0.147182	192.535000
35	35	V	H	-	0	0	E	95.10	0.586169	E	49.51	0.305165	E	99.60	0.613905	E	44.50	0.274285	192.535000
36	36	I	H	-	1	0	E	75.96	0.399895	E	75.96	0.399895	E	73.37	0.386260	E	73.37	0.386260	192.535000
37	37	T	H	-	1	0	B	22.91	0.154735	B	22.91	0.154735	E	14.93	0.100837	E	10.20	0.068891	192.535000
38	38	F	H	-	0	0	E	159.26	0.713243	B	24.61	0.110215	E	177.21	0.793632	E	11.41	0.051099	192.535000
39	39	V	H	-	0	0	E	88.01	0.542468	E	84.17	0.518799	E	88.42	0.544995	E	85.45	0.526689	192.535000
40	40	A	H	-	1	0	B	5.83	0.050086	B	5.83	0.050086	B	0.07	0.000601	B	0.07	0.000601	192.535000
41	41	V	H	-	0	0	E	74.88	0.461538	B	21.05	0.129746	E	72.88	0.449211	E	8.63	0.053193	192.535000
42	42	G	H	-	0	0	E	42.31	0.504231	E	18.43	0.219640	E	43.86	0.522703	E	16.64	0.198308	192.535000
43	43	I	H	-	0	0	E	76.98	0.405265	E	76.98	0.405265	E	66.27	0.348881	E	66.27	0.348881	192.535000
44	44	L	H	-	0	0	E	59.66	0.301328	E	59.66	0.301328	E	44.97	0.227133	E	44.97	0.227133	192.535000
45	45	L	H	-	0	0	E	105.98	0.535280	B	16.49	0.083287	E	110.82	0.559725	B	6.70	0.033840	192.535000
46	46	W	H	-	0	0	E	164.20	0.618642	E	148.22	0.558436	E	168.91	0.636388	E	147.59	0.556062	192.535000
47	47	L	1	-	0	0	B	35.07	0.177130	B	35.07	0.177130	E	20.95	0.105813	E	18.23	0.092075	-1.000000
48	48	L	1	-	0	0	E	92.99	0.469670	B	27.51	0.138946	E	98.42	0.497096	E	14.87	0.075105	-1.000000
49	49	G	1	-	0	0	E	42.64	0.508164	B	7.45	0.088786	E	41.93	0.499702	B	0.78	0.009296	-1.000000
50	50	T	1	-	0	0	B	26.02	0.175740	B	25.92	0.175064	E	18.38	0.124139	E	17.67	0.119344	-1.000000
51	51	S	1	-	0	0	E	25.83	0.205522	B	9.35	0.074395	E	17.08	0.135901	B	3.49	0.027769	-1.000000
52	52	L	1	-	0	0	E	134.24	0.678014	B	6.70	0.033840	E	148.49	0.749987	B	2.57	0.012980	-1.000000
53	53	S	1	-	0	0	E	88.26	0.702260	E	87.54	0.696531	E	101.64	0.808721	E	95.82	0.762412	-1.000000
54	54	S	1	-	0	0	E	49.19	0.391391	E	40.75	0.324236	E	45.56	0.362508	E	38.54	0.306652	-1.000000
55	55	P	1	-	0	0	E	117.65	0.812500	E	85.73	0.592058	E	130.92	0.904144	E	91.34	0.630801	-1.000000
56	56	E	1	-	0	0	E	129.85	0.693791	E	129.85	0.693791	E	143.77	0.768166	E	143.77	0.768166	-1.000000
57	57	G	1	-	0	0	B	13.63	0.162436	B	13.63	0.162436	E	9.60	0.114408	E	9.60	0.114408	-1.000000
58	58	F	1	-	0	0	E	117.10	0.524430	B	33.64	0.150656	E	128.59	0.575888	E	20.97	0.093914	-1.000000
59	59	E	1	-	0	0	E	120.20	0.642231	E	120.20	0.642231	E	129.13	0.689944	E	127.69	0.682250	-1.000000
60	60	Q	1	-	0	0	E	103.76	0.548501	E	103.76	0.548501	E	108.83	0.575303	E	108.83	0.575303	-1.000000
61	61	A	1	-	0	0	B	7.65	0.065722	B	7.65	0.065722	B	2.03	0.017440	B	2.03	0.017440	-1.000000
62	62	S	1	-	0	0	E	56.74	0.451464	E	56.74	0.451464	E	55.83	0.444223	E	55.83	0.444223	-1.000000
63	63	A	1	-	0	0	E	68.91	0.592010	E	68.91	0.592010	E	75.53	0.648883	E	75.53	0.648883	-1.000000
64	64	I	1	-	0	0	E	46.74	0.246065	E	46.74	0.246065	E	34.70	0.182680	E	34.70	0.182680	-1.000000
65	65	M	1	-	0	0	E	55.26	0.262455	E	55.26	0.262455	E	45.42	0.215721	E	45.42	0.215721	-1.000000
66	66	G	1	-	0	0	E	46.62	0.555595	E	46.62	0.555595	E	50.24	0.598737	E	50.24	0.598737	-1.000000
67	67	S	1	-	0	0	E	49.45	0.393460	E	49.45	0.393460	E	53.28	0.423934	E	53.28	0.423934	-1.000000
68	68	F	1	-	0	0	E	165.83	0.742666	E	165.83	0.742666	E	187.22	0.838461	E	187.22	0.838461	-1.000000
69	69	F	1	-	0	0	E	139.07	0.622822	E	139.07	0.622822	E	153.11	0.685700	E	153.11	0.685700	-1.000000
70	70	V	1	-	0	0	E	35.05	0.216038	E	35.05	0.216038	E	27.95	0.172276	E	27.95	0.172276	-1.000000
71	71	K	1	-	0	0	E	65.62	0.316256	E	65.62	0.316256	E	64.25	0.309653	E	64.25	0.309653	-1.000000
72	72	F	1	-	0	0	E	113.28	0.507322	E	113.28	0.507322	E	117.12	0.524520	E	117.12	0.524520	-1.000000
73	73	I	H	-	0	0	E	71.98	0.378942	E	71.98	0.378942	E	57.04	0.300290	E	57.04	0.300290	139.250000
74	74	M	H	-	0	0	B	15.79	0.074994	B	15.79	0.074994	B	5.94	0.028212	B	5.94	0.028212	139.250000
75	75	W	H	-	1	0	E	90.26	0.340065	E	90.26	0.340065	E	84.82	0.319569	E	84.82	0.319569	139.250000
76	76	G	H	-	0	0	E	25.67	0.305923	E	25.67	0.305923	E	20.42	0.243356	E	20.42	0.243356	139.250000
77	77	I	H	-	1	0	B	18.20	0.095815	B	18.20	0.095815	B	8.45	0.044485	B	8.45	0.044485	139.250000
78	78	L	H	-	0	0	E	51.12	0.258195	E	51.12	0.258195	E	39.43	0.199151	E	27.51	0.138946	139.250000
79	79	T	H	-	1	0	E	29.78	0.201135	E	29.78	0.201135	E	28.16	0.190193	E	28.16	0.190193	139.250000
80	80	A	H	-	2	0	B	12.58	0.108076	B	12.58	0.108076	E	6.76	0.058076	E	6.76	0.058076	139.250000
81	81	L	H	-	1	0	E	68.97	0.348351	E	42.86	0.216476	E	59.34	0.299712	E	19.04	0.096166	139.250000
82	82	A	H	-	0	0	B	13.77	0.118299	B	13.77	0.118299	E	8.35	0.071735	E	6.91	0.059364	139.250000
83	83	Y	H	-	2	0	B	18.57	0.077927	B	18.57	0.077927	B	9.74	0.040873	B	9.74	0.040873	139.250000
84	84	H	H	-	2	0	E	59.15	0.297970	B	36.88	0.185784	E	60.21	0.303310	E	17.65	0.088912	139.250000
85	85	V	H	-	0	0	E	73.70	0.454265	E	33.04	0.203649	E	70.06	0.431829	E	13.62	0.083950	139.250000
86	86	V	H	-	1	0	B	20.15	0.124199	B	20.15	0.124199	E	8.98	0.055350	E	8.98	0.055350	139.250000
87	87	V	H	-	1	0	B	3.59	0.022128	B	3.59	0.022128	B	0.00	0.000000	B	0.00	0.000000	139.250000
88	88	G	H	-	0	0	E	16.89	0.201287	E	16.89	0.201287	E	11.04	0.131570	E	6.13	0.073054	139.250000
89	89	I	H	-	0	0	E	95.18	0.501079	E	73.76	0.388313	E	96.61	0.508608	E	62.90	0.331140	139.250000
90	90	R	H	-	2	0	B	29.99	0.120316	B	22.54	0.090428	B	11.90	0.047741	B	3.93	0.015767	139.250000
91	91	H	H	-	0	0	E	102.34	0.515541	B	29.95	0.150874	E	87.19	0.439222	B	4.98	0.025087	139.250000
92	92	M	H	-	0	1	E	103.12	0.489765	B	26.88	0.127666	E	108.44	0.515032	B	9.75	0.046307	139.250000
93	93	M	H	-	0	0	E	69.63	0.330705	E	69.63	0.330705	E	71.52	0.339682	E	71.52	0.339682	139.250000
94	94	M	H	-	0	0	B	37.22	0.176775	B	9.71	0.046117	E	24.06	0.114272	B	3.24	0.015388	139.250000
95	95	D	H	-	0	0	E	92.41	0.594774	E	42.54	0.273798	E	92.38	0.594581	E	13.75	0.088498	139.250000
96	96	F	H	-	0	0	E	129.29	0.579023	E	99.99	0.447803	E	139.31	0.623897	E	66.32	0.297013	139.250000
97	97	G	2	-	0	0	E	61.65	0.734716	E	61.65	0.734716	E	65.02	0.774878	E	65.02	0.774878	-1.000000
98	98	Y	2	-	0	0	E	160.06	0.671674	E	160.06	0.671674	E	178.84	0.750483	E	178.84	0.750483	-1.000000
99	99	L	2	-	0	0	E	41.98	0.212031	E	41.98	0.212031	E	31.13	0.157230	E	31.13	0.157230	-1.000000
100	100	E	2	-	0	0	E	110.80	0.592007	E	110.80	0.592007	E	114.46	0.611562	E	111.46	0.595533	-1.000000
101	101	E	2	-	0	0	E	145.59	0.777891	B	34.96	0.186792	E	156.58	0.836610	E	12.71	0.067910	-1.000000
102	102	T	2	-	0	0	E	70.16	0.473862	E	39.09	0.264015	E	71.96	0.486019	E	34.21	0.231055	-1.000000
103	103	F	2	-	0	0	E	110.88	0.496574	B	34.77	0.155717	E	118.40	0.530252	E	27.76	0.124323	-1.000000
104	104	E	2	-	0	0	E	110.51	0.590457	E	110.51	0.590457	E	118.60	0.633682	E	118.60	0.633682	-1.000000
105	105	A	2	-	0	0	B	6.88	0.059107	B	6.88	0.059107	B	0.28	0.002405	B	0.28	0.002405	-1.000000
106	106	G	2	-	0	0	B	5.20	0.061971	B	0.00	0.000000	B	2.83	0.033727	B	0.00	0.000000	-1.000000
107	107	K	2	-	0	0	E	73.34	0.353463	E	73.34	0.353463	E	68.99	0.332498	E	68.99	0.332498	-1.000000
108	108	R	H	-	0	0	E	150.42	0.603466	E	150.42	0.603466	E	149.20	0.598572	E	149.20	0.598572	338.441000
109	109	S	H	-	1	0	B	11.07	0.088081	B	11.07	0.088081	B	2.16	0.017187	B	2.16	0.017187	338.441000
110	110	A	H	-	0	0	B	0.54	0.004639	B	0.54	0.004639	B	0.00	0.000000	B	0.00	0.000000	338.441000
111	111	K	H	-	0	0	E	126.12	0.607837	E	126.12	0.607837	E	130.26	0.627789	E	130.26	0.627789	338.441000
112	112	I	H	-	0	0	E	99.39	0.523243	E	99.39	0.523243	E	97.53	0.513451	E	97.53	0.513451	338.441000
113	113	S	H	-	1	0	B	5.70	0.045353	B	5.70	0.045353	B	1.62	0.012890	B	1.62	0.012890	338.441000
114	114	F	H	-	0	0	E	54.86	0.245689	E	54.86	0.245689	E	45.52	0.203860	E	45.52	0.203860	338.441000
115	115	V	H	-	0	0	E	96.36	0.593935	E	96.36	0.593935	E	100.37	0.618651	E	100.37	0.618651	338.441000
116	116	I	H	-	1	0	E	77.58	0.408423	E	77.58	0.408423	E	78.54	0.413477	E	78.54	0.413477	338.441000
117	117	T	H	-	1	0	B	11.66	0.078752	B	11.66	0.078752	B	6.70	0.045252	B	6.70	0.045252	338.441000
118	118	V	H	-	0	0	E	89.73	0.553070	E	89.73	0.553070	E	92.05	0.567369	E	92.05	0.567369	338.441000
119	119	V	H	-	0	0	E	75.67	0.466408	E	75.67	0.466408	E	75.11	0.462956	E	75.11	0.462956	338.441000
120	120	L	H	-	0	0	E	64.95	0.328047	E	64.95	0.328047	E	63.16	0.319006	E	51.26	0.258902	338.441000
121	121	S	H	-	1	0	B	10.27	0.081715	B	10.27	0.081715	B	3.87	0.030792	B	3.87	0.030792	338.441000
122	122	L	H	-	0	0	E	120.45	0.608364	E	120.45	0.608364	E	123.69	0.624729	E	123.69	0.624729	338.441000
123	123	L	H	-	0	0	E	105.83	0.534522	E	105.83	0.534522	E	105.18	0.531239	E	101.65	0.513410	338.441000
124	124	A	H	-	0	0	B	14.29	0.122766	B	14.29	0.122766	E	7.95	0.068299	E	7.95	0.068299	338.441000
125	125	G	H	-	1	0	E	30.50	0.363485	E	30.50	0.363485	E	29.58	0.352521	E	29.58	0.352521	338.441000
126	126	V	1	-	0	0	E	130.53	0.804549	E	130.53	0.804549	E	144.57	0.891087	E	144.57	0.891087	-1.000000
127	127	L	1	-	0	0	E	146.35	0.739179	E	81.19	0.410071	E	157.74	0.796707	E	33.65	0.169958	-1.000000
128	128	V	1	-	0	0	E	45.13	0.278168	E	45.13	0.278168	E	39.26	0.241987	E	39.26	0.241987	-1.000000
129	129	W	U	R	0	0	-	-1.00	-1.000000	-	-1.00	-1.000000	-	-1.00	-1.000000	-	-1.00	-1.000000	-1.000000
