# Supplementary material for: Lipid exposure prediction enhances the inference of rotational angles of transmembrane helices
Source: BMC Bioinformatics. 2013 Oct 11;14:304. doi: 10.1186/1471-2105-14-304 (PMC3854514; doi:10.1186/1471-2105-14-304)
Supplement: Additional file 7: Dataset S3 — The representative 110 multi-spanning protein chains used in this work. [file 1471-2105-14-304-S7.zip › S_Dataset_3_experiment/TMexpoDataset/2wdvD.profile]

SeqIndex	PDBIndex	AA	Topo	MissingData	IntraChainCTNum	InterChainCTNum	Class14_Chain	ASA14_Chain	RSA14_Chain	Class14_Complete	ASA14_Complete	RSA14_Complete	Class20_Chain	ASA20_Chain	RSA20_Chain	Class20_Complete	ASA20_Complete	RSA20_Complete	RotationalAngleChain360MGC
1	1	M	U	R	0	0	-	-1.00	-1.000000	-	-1.00	-1.000000	-	-1.00	-1.000000	-	-1.00	-1.000000	-1.000000
2	2	V	U	R	0	0	-	-1.00	-1.000000	-	-1.00	-1.000000	-	-1.00	-1.000000	-	-1.00	-1.000000	-1.000000
3	3	S	U	R	0	0	-	-1.00	-1.000000	-	-1.00	-1.000000	-	-1.00	-1.000000	-	-1.00	-1.000000	-1.000000
4	4	N	U	R	0	0	-	-1.00	-1.000000	-	-1.00	-1.000000	-	-1.00	-1.000000	-	-1.00	-1.000000	-1.000000
5	5	A	U	R	0	0	-	-1.00	-1.000000	-	-1.00	-1.000000	-	-1.00	-1.000000	-	-1.00	-1.000000	-1.000000
6	6	S	U	R	0	0	-	-1.00	-1.000000	-	-1.00	-1.000000	-	-1.00	-1.000000	-	-1.00	-1.000000	-1.000000
7	7	A	U	R	0	0	-	-1.00	-1.000000	-	-1.00	-1.000000	-	-1.00	-1.000000	-	-1.00	-1.000000	-1.000000
8	8	L	U	R	0	0	-	-1.00	-1.000000	-	-1.00	-1.000000	-	-1.00	-1.000000	-	-1.00	-1.000000	-1.000000
9	9	G	U	R	0	0	-	-1.00	-1.000000	-	-1.00	-1.000000	-	-1.00	-1.000000	-	-1.00	-1.000000	-1.000000
10	10	R	U	R	0	0	-	-1.00	-1.000000	-	-1.00	-1.000000	-	-1.00	-1.000000	-	-1.00	-1.000000	-1.000000
11	11	N	2	-	0	0	E	149.60	0.885889	E	115.44	0.683603	E	172.32	1.000000	E	118.19	0.699887	-1.000000
12	12	G	2	-	0	0	E	52.76	0.628769	B	1.86	0.022167	E	56.80	0.676916	B	0.00	0.000000	-1.000000
13	13	V	2	-	0	0	E	107.66	0.663585	B	1.98	0.012204	E	118.19	0.728489	B	0.00	0.000000	-1.000000
14	14	H	2	-	0	0	E	110.25	0.555388	E	110.25	0.555388	E	116.80	0.588383	E	111.49	0.561634	-1.000000
15	15	D	H	-	0	0	E	37.29	0.240008	E	32.92	0.211881	E	24.58	0.158203	E	22.05	0.141919	171.715000
16	16	F	H	-	0	0	E	115.02	0.515115	B	18.95	0.084867	E	123.84	0.554615	B	1.54	0.006897	171.715000
17	17	I	H	-	0	0	E	100.35	0.528297	E	40.81	0.214846	E	103.85	0.546723	E	22.42	0.118031	171.715000
18	18	L	H	-	0	0	E	57.05	0.288146	E	57.05	0.288146	E	49.64	0.250720	E	47.35	0.239153	171.715000
19	19	V	H	-	2	0	B	25.44	0.156805	B	25.44	0.156805	E	16.11	0.099297	E	16.11	0.099297	171.715000
20	20	R	H	-	0	0	E	116.79	0.468547	B	42.05	0.168699	E	117.07	0.469670	E	13.30	0.053358	171.715000
21	21	A	H	-	0	1	E	45.95	0.394759	B	20.54	0.176460	E	40.02	0.343814	E	8.15	0.070017	171.715000
22	22	T	H	-	1	0	B	10.64	0.071863	B	10.64	0.071863	B	5.59	0.037755	B	5.59	0.037755	171.715000
23	23	A	H	-	0	0	E	34.55	0.296821	B	21.65	0.185997	E	29.78	0.255842	E	8.47	0.072766	171.715000
24	24	I	H	-	0	0	E	113.68	0.598473	E	46.75	0.246117	E	123.49	0.650118	E	32.76	0.172466	171.715000
25	25	V	H	-	1	0	E	43.75	0.269662	B	14.22	0.087648	E	36.38	0.224236	B	2.56	0.015779	171.715000
26	26	L	H	-	2	0	B	28.12	0.142027	B	28.12	0.142027	E	16.05	0.081065	E	13.67	0.069044	171.715000
27	27	T	H	-	0	0	E	72.93	0.492571	E	33.13	0.223761	E	74.53	0.503377	E	14.98	0.101175	171.715000
28	28	L	H	-	0	0	E	96.94	0.489621	E	96.94	0.489621	E	98.02	0.495076	E	94.08	0.475176	171.715000
29	29	Y	H	-	2	0	B	31.47	0.132060	B	31.47	0.132060	E	22.83	0.095804	E	21.98	0.092237	171.715000
30	30	I	H	-	0	0	E	109.68	0.577415	E	46.74	0.246065	E	113.57	0.597894	E	20.00	0.105291	171.715000
31	31	I	H	-	0	0	E	109.62	0.577099	E	109.62	0.577099	E	116.03	0.610845	E	115.77	0.609476	171.715000
32	32	Y	H	-	0	0	E	54.79	0.229920	E	54.79	0.229920	E	47.28	0.198405	E	47.28	0.198405	171.715000
33	33	M	H	-	0	0	B	31.76	0.150843	B	31.76	0.150843	E	25.17	0.119544	E	24.26	0.115222	171.715000
34	34	V	H	-	0	0	E	93.65	0.577231	E	88.75	0.547029	E	95.46	0.588388	E	64.27	0.396142	171.715000
35	35	G	H	-	0	0	E	32.67	0.389346	E	32.67	0.389346	E	30.80	0.367060	E	30.80	0.367060	171.715000
36	36	F	1	-	0	0	B	30.66	0.137310	B	30.66	0.137310	E	24.99	0.111917	E	24.99	0.111917	-1.000000
37	37	F	1	-	0	0	E	100.83	0.451565	E	67.61	0.302790	E	94.20	0.421873	E	52.71	0.236061	-1.000000
38	38	A	1	-	0	0	E	84.36	0.724742	E	69.87	0.600258	E	93.76	0.805498	E	70.32	0.604124	-1.000000
39	39	T	1	-	0	0	E	114.24	0.771579	E	114.24	0.771579	E	130.88	0.883966	E	130.88	0.883966	-1.000000
40	40	S	1	-	0	0	E	35.66	0.283736	E	35.66	0.283736	E	31.66	0.251910	E	31.66	0.251910	-1.000000
41	41	G	1	-	0	0	E	63.44	0.756048	E	63.44	0.756048	E	66.92	0.797521	E	66.92	0.797521	-1.000000
42	42	E	1	-	0	0	E	154.75	0.826833	E	154.75	0.826833	E	175.82	0.939410	E	175.82	0.939410	-1.000000
43	43	L	1	-	0	0	E	120.26	0.607404	E	105.59	0.533310	E	124.40	0.628315	E	89.92	0.454164	-1.000000
44	44	T	1	-	0	0	E	58.48	0.394975	E	57.68	0.389572	E	59.49	0.401797	E	58.06	0.392138	-1.000000
45	45	Y	1	-	0	0	E	163.11	0.684473	E	61.41	0.257700	E	183.24	0.768947	E	55.69	0.233697	-1.000000
46	46	E	1	-	0	0	E	130.11	0.695181	E	130.11	0.695181	E	148.03	0.790928	E	148.03	0.790928	-1.000000
47	47	V	1	-	0	0	E	63.90	0.393861	E	63.90	0.393861	E	62.30	0.383999	E	62.30	0.383999	-1.000000
48	48	W	1	-	0	0	E	99.54	0.375028	B	28.78	0.108432	E	95.39	0.359393	E	13.99	0.052709	-1.000000
49	49	I	1	-	0	0	E	61.29	0.322664	E	46.30	0.243748	E	50.78	0.267334	E	41.37	0.217794	-1.000000
50	50	G	1	-	0	0	E	42.42	0.505542	E	42.42	0.505542	E	44.74	0.533190	E	44.74	0.533190	-1.000000
51	51	F	1	-	0	0	B	35.08	0.157105	B	35.08	0.157105	E	32.08	0.143670	E	32.08	0.143670	-1.000000
52	52	F	1	-	0	0	B	38.64	0.173049	B	3.65	0.016346	E	20.96	0.093869	B	0.38	0.001702	-1.000000
53	53	A	1	-	0	0	E	45.19	0.388230	E	45.19	0.388230	E	45.98	0.395017	E	45.98	0.395017	-1.000000
54	54	S	1	-	0	0	E	48.91	0.389163	E	48.91	0.389163	E	50.19	0.399348	E	50.19	0.399348	-1.000000
55	55	A	1	-	0	0	E	72.59	0.623625	E	44.61	0.383247	E	84.33	0.724485	E	43.04	0.369759	-1.000000
56	56	F	1	-	0	0	E	132.15	0.591831	E	132.15	0.591831	E	141.92	0.635586	E	141.92	0.635586	-1.000000
57	57	T	1	-	0	0	B	0.84	0.005673	B	0.84	0.005673	B	0.00	0.000000	B	0.00	0.000000	-1.000000
58	58	K	1	-	0	0	E	52.59	0.253458	B	29.83	0.143766	E	47.42	0.228541	E	24.80	0.119524	-1.000000
59	59	V	H	-	0	1	E	98.89	0.609529	B	16.49	0.101640	E	102.23	0.630116	B	6.46	0.039818	1.493000
60	60	F	H	-	1	0	B	28.27	0.126607	B	28.27	0.126607	E	15.47	0.069282	E	15.47	0.069282	1.493000
61	61	T	H	-	0	0	B	17.77	0.120019	B	9.46	0.063893	E	13.03	0.088005	B	2.34	0.015804	1.493000
62	62	L	H	-	0	1	B	26.55	0.134098	B	1.54	0.007778	E	19.03	0.096116	B	0.00	0.000000	1.493000
63	63	L	H	-	0	0	E	86.03	0.434517	B	17.75	0.089651	E	83.35	0.420981	B	7.92	0.040002	1.493000
64	64	A	H	-	2	0	B	2.24	0.019244	B	2.24	0.019244	B	0.11	0.000945	B	0.11	0.000945	1.493000
65	65	L	H	-	2	0	B	28.04	0.141623	B	7.38	0.037275	E	21.90	0.110612	B	2.02	0.010203	1.493000
66	66	F	H	-	0	0	E	93.02	0.416588	E	66.96	0.299879	E	92.75	0.415379	E	39.54	0.177079	1.493000
67	67	S	H	-	2	0	B	7.13	0.056731	B	7.13	0.056731	B	2.45	0.019494	B	2.45	0.019494	1.493000
68	68	I	H	-	0	0	E	61.34	0.322927	B	32.42	0.170676	E	52.70	0.277441	E	14.11	0.074283	1.493000
69	69	L	H	-	1	0	E	47.33	0.239052	E	47.33	0.239052	E	37.40	0.188898	E	37.40	0.188898	1.493000
70	70	I	H	-	0	0	E	66.55	0.350355	E	66.55	0.350355	E	59.01	0.310661	E	59.01	0.310661	1.493000
71	71	H	H	-	2	0	E	61.02	0.307390	B	38.84	0.195658	E	58.39	0.294141	E	14.40	0.072540	1.493000
72	72	A	H	-	1	0	E	27.31	0.234622	B	13.58	0.116667	E	22.60	0.194158	B	5.43	0.046649	1.493000
73	73	W	H	-	1	0	E	79.25	0.298583	E	79.25	0.298583	E	75.41	0.284116	E	75.41	0.284116	1.493000
74	74	I	H	-	1	0	B	13.41	0.070598	B	13.41	0.070598	B	5.27	0.027744	B	5.27	0.027744	1.493000
75	75	G	H	-	0	0	E	27.89	0.332380	E	27.89	0.332380	E	18.92	0.225480	E	18.92	0.225480	1.493000
76	76	M	H	-	1	0	E	77.07	0.366041	B	19.33	0.091807	E	80.23	0.381050	E	11.24	0.053384	1.493000
77	77	W	H	-	0	0	E	103.06	0.388290	E	55.60	0.209479	E	104.30	0.392962	E	41.10	0.154849	1.493000
78	78	Q	H	-	0	0	E	87.38	0.461913	E	41.87	0.221335	E	76.74	0.405667	E	11.98	0.063329	1.493000
79	79	V	H	-	0	0	E	70.63	0.435343	B	24.06	0.148299	E	70.19	0.432631	E	14.98	0.092332	1.493000
80	80	L	H	-	1	0	B	14.74	0.074448	B	14.74	0.074448	E	10.08	0.050912	E	10.08	0.050912	1.493000
81	81	T	2	-	0	0	E	44.48	0.300419	B	13.53	0.091382	E	33.34	0.225179	B	0.93	0.006281	-1.000000
82	82	D	2	-	0	0	E	94.64	0.609127	B	3.72	0.023943	E	100.85	0.649096	B	0.36	0.002317	-1.000000
83	83	Y	2	-	0	0	E	166.25	0.697650	E	99.11	0.415904	E	186.28	0.781704	E	92.12	0.386572	-1.000000
84	84	V	2	-	0	0	B	24.50	0.151011	B	24.50	0.151011	E	18.76	0.115631	E	18.76	0.115631	-1.000000
85	85	K	2	-	0	0	E	148.84	0.717336	E	113.56	0.547303	E	163.20	0.786544	E	101.92	0.491204	-1.000000
86	86	P	2	-	0	0	E	77.12	0.532597	E	77.12	0.532597	E	85.50	0.590470	E	84.19	0.581423	-1.000000
87	87	L	2	-	0	0	E	111.10	0.561139	B	28.48	0.143846	E	125.26	0.632658	E	19.80	0.100005	-1.000000
88	88	A	2	-	0	0	E	73.10	0.628007	E	73.10	0.628007	E	79.28	0.681100	E	75.87	0.651804	-1.000000
89	89	L	H	-	0	0	E	92.58	0.467599	E	92.58	0.467599	E	99.60	0.503056	E	99.60	0.503056	299.122000
90	90	R	H	-	1	0	B	48.57	0.194857	B	26.23	0.105231	E	44.99	0.180494	B	6.19	0.024834	299.122000
91	91	L	H	-	0	0	E	81.64	0.412344	B	30.08	0.151927	E	85.28	0.430729	B	8.99	0.045406	299.122000
92	92	M	H	-	0	0	E	106.99	0.508145	E	87.39	0.415056	E	108.64	0.515982	E	66.21	0.314462	299.122000
93	93	L	H	-	0	0	E	63.31	0.319764	E	63.31	0.319764	E	63.51	0.320774	E	63.51	0.320774	299.122000
94	94	Q	H	-	0	0	B	22.51	0.118993	B	19.60	0.103611	E	15.92	0.084157	E	13.80	0.072950	299.122000
95	95	L	H	-	0	1	E	106.53	0.538057	B	35.90	0.181322	E	112.34	0.567402	E	16.62	0.083944	299.122000
96	96	V	H	-	0	0	E	95.48	0.588511	E	95.48	0.588511	E	97.23	0.599297	E	96.37	0.593997	299.122000
97	97	I	H	-	1	0	B	27.43	0.144406	B	13.30	0.070018	E	18.23	0.095973	B	6.74	0.035483	299.122000
98	98	V	H	-	0	0	E	47.04	0.289941	E	47.04	0.289941	E	40.23	0.247966	E	38.35	0.236378	299.122000
99	99	V	H	-	0	0	E	80.82	0.498151	E	38.28	0.235947	E	82.94	0.511218	E	29.11	0.179426	299.122000
100	100	A	H	-	0	0	E	37.18	0.319416	E	27.43	0.235653	E	30.37	0.260911	E	22.03	0.189261	299.122000
101	101	L	H	-	3	0	B	9.90	0.050003	B	0.45	0.002273	B	4.32	0.021819	B	0.00	0.000000	299.122000
102	102	V	H	-	0	0	E	58.80	0.362426	B	31.67	0.195205	E	56.59	0.348804	E	20.20	0.124507	299.122000
103	103	V	H	-	0	0	E	76.71	0.472818	E	44.42	0.273792	E	74.84	0.461292	E	40.72	0.250986	299.122000
104	104	Y	H	-	0	0	E	119.09	0.499748	B	26.76	0.112295	E	122.07	0.512253	E	18.81	0.078934	299.122000
105	105	V	H	-	1	0	B	10.14	0.062500	B	10.14	0.062500	B	4.24	0.026134	B	0.65	0.004006	299.122000
106	106	I	H	-	0	2	E	101.64	0.535088	B	2.16	0.011371	E	106.13	0.558726	B	0.00	0.000000	299.122000
107	107	Y	H	-	0	0	E	139.90	0.587075	E	50.03	0.209945	E	151.49	0.635711	E	33.86	0.142090	299.122000
108	108	G	H	-	1	0	B	9.66	0.115123	B	1.82	0.021690	E	5.57	0.066381	B	0.00	0.000000	299.122000
109	109	F	H	-	0	0	E	92.02	0.412110	B	16.87	0.075552	E	93.67	0.419499	B	0.96	0.004299	299.122000
110	110	V	1	-	0	0	E	102.22	0.630054	E	33.56	0.206854	E	109.75	0.676467	E	17.59	0.108420	-1.000000
111	111	V	1	-	0	0	E	68.69	0.423385	B	15.11	0.093134	E	61.00	0.375986	B	7.24	0.044625	-1.000000
112	112	V	1	-	0	0	B	7.24	0.044625	B	1.96	0.012081	B	1.05	0.006472	B	0.00	0.000000	-1.000000
113	113	W	1	A	0	0	E	80.91	0.304838	B	40.68	0.153267	E	84.75	0.319305	E	14.19	0.053462	-1.000000
114	114	G	1	-	0	0	E	59.60	0.710285	E	59.60	0.710285	E	68.20	0.812776	E	66.36	0.790847	-1.000000
115	115	V	1	-	0	0	E	85.30	0.525764	E	54.66	0.336908	E	80.38	0.495439	E	48.75	0.300481	-1.000000
