# Supplementary material for: Lipid exposure prediction enhances the inference of rotational angles of transmembrane helices
Source: BMC Bioinformatics. 2013 Oct 11;14:304. doi: 10.1186/1471-2105-14-304 (PMC3854514; doi:10.1186/1471-2105-14-304)
Supplement: Additional file 7: Dataset S3 — The representative 110 multi-spanning protein chains used in this work. [file 1471-2105-14-304-S7.zip › S_Dataset_3_experiment/TMexpoDataset/2witA.profile]

SeqIndex	PDBIndex	AA	Topo	MissingData	IntraChainCTNum	InterChainCTNum	Class14_Chain	ASA14_Chain	RSA14_Chain	Class14_Complete	ASA14_Complete	RSA14_Complete	Class20_Chain	ASA20_Chain	RSA20_Chain	Class20_Complete	ASA20_Complete	RSA20_Complete	RotationalAngleChain360MGC
1	30	L	U	R	0	0	-	-1.00	-1.000000	-	-1.00	-1.000000	-	-1.00	-1.000000	-	-1.00	-1.000000	-1.000000
2	31	E	U	R	0	0	-	-1.00	-1.000000	-	-1.00	-1.000000	-	-1.00	-1.000000	-	-1.00	-1.000000	-1.000000
3	32	N	U	R	0	0	-	-1.00	-1.000000	-	-1.00	-1.000000	-	-1.00	-1.000000	-	-1.00	-1.000000	-1.000000
4	33	P	U	R	0	0	-	-1.00	-1.000000	-	-1.00	-1.000000	-	-1.00	-1.000000	-	-1.00	-1.000000	-1.000000
5	34	T	U	R	0	0	-	-1.00	-1.000000	-	-1.00	-1.000000	-	-1.00	-1.000000	-	-1.00	-1.000000	-1.000000
6	35	N	U	R	0	0	-	-1.00	-1.000000	-	-1.00	-1.000000	-	-1.00	-1.000000	-	-1.00	-1.000000	-1.000000
7	36	L	U	R	0	0	-	-1.00	-1.000000	-	-1.00	-1.000000	-	-1.00	-1.000000	-	-1.00	-1.000000	-1.000000
8	37	E	U	R	0	0	-	-1.00	-1.000000	-	-1.00	-1.000000	-	-1.00	-1.000000	-	-1.00	-1.000000	-1.000000
9	38	G	U	R	0	0	-	-1.00	-1.000000	-	-1.00	-1.000000	-	-1.00	-1.000000	-	-1.00	-1.000000	-1.000000
10	39	K	U	R	0	0	-	-1.00	-1.000000	-	-1.00	-1.000000	-	-1.00	-1.000000	-	-1.00	-1.000000	-1.000000
11	40	L	U	R	0	0	-	-1.00	-1.000000	-	-1.00	-1.000000	-	-1.00	-1.000000	-	-1.00	-1.000000	-1.000000
12	41	A	U	R	0	0	-	-1.00	-1.000000	-	-1.00	-1.000000	-	-1.00	-1.000000	-	-1.00	-1.000000	-1.000000
13	42	D	U	R	0	0	-	-1.00	-1.000000	-	-1.00	-1.000000	-	-1.00	-1.000000	-	-1.00	-1.000000	-1.000000
14	43	A	U	R	0	0	-	-1.00	-1.000000	-	-1.00	-1.000000	-	-1.00	-1.000000	-	-1.00	-1.000000	-1.000000
15	44	A	U	R	0	0	-	-1.00	-1.000000	-	-1.00	-1.000000	-	-1.00	-1.000000	-	-1.00	-1.000000	-1.000000
16	45	A	U	R	0	0	-	-1.00	-1.000000	-	-1.00	-1.000000	-	-1.00	-1.000000	-	-1.00	-1.000000	-1.000000
17	46	A	U	R	0	0	-	-1.00	-1.000000	-	-1.00	-1.000000	-	-1.00	-1.000000	-	-1.00	-1.000000	-1.000000
18	47	I	U	R	0	0	-	-1.00	-1.000000	-	-1.00	-1.000000	-	-1.00	-1.000000	-	-1.00	-1.000000	-1.000000
19	48	I	U	R	0	0	-	-1.00	-1.000000	-	-1.00	-1.000000	-	-1.00	-1.000000	-	-1.00	-1.000000	-1.000000
20	49	L	U	R	0	0	-	-1.00	-1.000000	-	-1.00	-1.000000	-	-1.00	-1.000000	-	-1.00	-1.000000	-1.000000
21	50	E	U	R	0	0	-	-1.00	-1.000000	-	-1.00	-1.000000	-	-1.00	-1.000000	-	-1.00	-1.000000	-1.000000
22	51	G	U	R	0	0	-	-1.00	-1.000000	-	-1.00	-1.000000	-	-1.00	-1.000000	-	-1.00	-1.000000	-1.000000
23	52	E	U	R	0	0	-	-1.00	-1.000000	-	-1.00	-1.000000	-	-1.00	-1.000000	-	-1.00	-1.000000	-1.000000
24	53	D	U	R	0	0	-	-1.00	-1.000000	-	-1.00	-1.000000	-	-1.00	-1.000000	-	-1.00	-1.000000	-1.000000
25	54	T	U	R	0	0	-	-1.00	-1.000000	-	-1.00	-1.000000	-	-1.00	-1.000000	-	-1.00	-1.000000	-1.000000
26	55	Q	U	R	0	0	-	-1.00	-1.000000	-	-1.00	-1.000000	-	-1.00	-1.000000	-	-1.00	-1.000000	-1.000000
27	56	A	U	R	0	0	-	-1.00	-1.000000	-	-1.00	-1.000000	-	-1.00	-1.000000	-	-1.00	-1.000000	-1.000000
28	57	S	1	-	0	0	E	109.71	0.872931	E	109.71	0.872931	E	120.69	0.960296	E	120.69	0.960296	-1.000000
29	58	L	1	-	0	0	E	65.89	0.332795	E	65.89	0.332795	E	56.91	0.287439	E	56.91	0.287439	-1.000000
30	59	N	1	-	0	0	B	20.57	0.121810	B	20.57	0.121810	B	7.09	0.041985	B	7.09	0.041985	-1.000000
31	60	W	1	-	0	0	E	145.79	0.549280	E	145.79	0.549280	E	159.15	0.599616	E	159.15	0.599616	-1.000000
32	61	S	H	-	0	0	E	52.91	0.420990	E	52.91	0.420990	E	52.41	0.417011	E	52.41	0.417011	344.646000
33	62	V	H	-	2	0	B	3.34	0.020587	B	3.34	0.020587	B	0.00	0.000000	B	0.00	0.000000	344.646000
34	63	I	H	-	0	0	B	8.21	0.043222	B	8.21	0.043222	B	1.92	0.010108	B	1.92	0.010108	344.646000
35	64	V	H	-	0	0	E	78.57	0.484283	E	78.57	0.484283	E	82.72	0.509862	E	82.72	0.509862	344.646000
36	65	P	H	-	1	0	E	42.37	0.292610	E	42.37	0.292610	E	40.97	0.282942	E	40.97	0.282942	344.646000
37	66	A	H	-	0	0	B	0.00	0.000000	B	0.00	0.000000	B	0.00	0.000000	B	0.00	0.000000	344.646000
38	67	L	H	-	0	0	E	58.58	0.295874	E	58.58	0.295874	E	42.61	0.215213	E	42.61	0.215213	344.646000
39	68	V	H	-	0	0	E	89.05	0.548878	E	89.05	0.548878	E	93.04	0.573471	E	93.04	0.573471	344.646000
40	69	I	H	-	1	0	E	75.07	0.395209	E	75.07	0.395209	E	74.03	0.389734	E	74.03	0.389734	344.646000
41	70	V	H	-	0	0	B	0.01	0.000062	B	0.01	0.000062	B	0.00	0.000000	B	0.00	0.000000	344.646000
42	71	L	H	-	0	0	E	101.91	0.514723	E	101.91	0.514723	E	99.06	0.500328	E	99.06	0.500328	344.646000
43	72	A	H	-	0	0	E	50.73	0.435825	E	50.73	0.435825	E	49.64	0.426460	E	49.64	0.426460	344.646000
44	73	T	H	-	0	0	E	37.88	0.255842	E	37.88	0.255842	E	24.06	0.162502	E	24.06	0.162502	344.646000
45	74	V	H	-	1	0	B	18.73	0.115446	B	18.73	0.115446	E	11.91	0.073410	E	11.91	0.073410	344.646000
46	75	V	H	-	0	0	E	81.63	0.503143	E	81.63	0.503143	E	83.55	0.514978	E	83.55	0.514978	344.646000
47	76	W	H	-	0	0	E	101.32	0.381735	E	101.32	0.381735	E	91.30	0.343983	E	91.30	0.343983	344.646000
48	77	G	2	-	0	0	B	0.60	0.007151	B	0.60	0.007151	B	0.00	0.000000	B	0.00	0.000000	-1.000000
49	78	I	2	-	0	0	E	98.94	0.520874	E	98.94	0.520874	E	95.06	0.500447	E	95.06	0.500447	-1.000000
50	79	G	2	-	0	0	E	20.47	0.243952	E	20.47	0.243952	E	19.99	0.238231	E	19.99	0.238231	-1.000000
51	80	F	2	-	0	0	E	190.00	0.850911	E	190.00	0.850911	E	210.67	0.943482	E	210.67	0.943482	-1.000000
52	81	K	2	-	0	0	E	94.58	0.455829	E	94.58	0.455829	E	105.16	0.506820	E	105.16	0.506820	-1.000000
53	82	D	2	-	0	0	E	52.57	0.338354	E	52.57	0.338354	E	45.25	0.291240	E	45.25	0.291240	-1.000000
54	83	S	2	-	0	0	E	87.27	0.694383	E	87.27	0.694383	E	92.71	0.737667	E	92.71	0.737667	-1.000000
55	84	F	2	-	0	0	E	105.20	0.471136	E	105.20	0.471136	E	108.20	0.484572	E	108.20	0.484572	-1.000000
56	85	T	2	-	0	0	B	12.74	0.086046	B	12.74	0.086046	B	1.49	0.010063	B	1.49	0.010063	-1.000000
57	86	N	2	-	0	0	E	61.12	0.361935	E	61.12	0.361935	E	55.51	0.328714	E	55.51	0.328714	-1.000000
58	87	F	2	-	0	0	E	138.39	0.619777	E	138.39	0.619777	E	149.16	0.668010	E	149.16	0.668010	-1.000000
59	88	A	2	-	0	0	E	44.23	0.379983	E	44.23	0.379983	E	29.22	0.251031	E	29.22	0.251031	-1.000000
60	89	S	2	-	0	0	B	20.80	0.165500	B	20.80	0.165500	E	9.30	0.073997	E	9.30	0.073997	-1.000000
61	90	S	2	-	0	0	E	75.65	0.601926	E	75.65	0.601926	E	80.90	0.643698	E	80.90	0.643698	-1.000000
62	91	A	2	-	0	0	E	63.69	0.547165	E	63.69	0.547165	E	62.78	0.539347	E	62.78	0.539347	-1.000000
63	92	L	2	-	0	0	B	13.64	0.068892	B	13.64	0.068892	B	5.52	0.027880	B	5.52	0.027880	-1.000000
64	93	S	2	-	0	0	E	61.53	0.489577	E	61.53	0.489577	E	62.21	0.494987	E	62.21	0.494987	-1.000000
65	94	A	2	-	0	0	E	47.43	0.407474	E	47.43	0.407474	E	47.77	0.410395	E	47.77	0.410395	-1.000000
66	95	V	2	-	0	0	B	25.43	0.156743	B	25.43	0.156743	E	19.55	0.120500	E	19.55	0.120500	-1.000000
67	96	V	2	-	0	0	B	24.83	0.153045	B	24.83	0.153045	B	2.57	0.015841	B	2.57	0.015841	-1.000000
68	97	D	2	-	0	0	E	106.61	0.686169	E	77.35	0.497844	E	98.40	0.633327	E	68.56	0.441269	-1.000000
69	98	N	2	-	0	0	E	96.12	0.569195	E	76.99	0.455913	E	104.01	0.615918	E	79.69	0.471901	-1.000000
70	99	L	H	-	0	0	E	42.55	0.214910	E	42.55	0.214910	E	39.27	0.198343	E	39.27	0.198343	244.821000
71	100	G	H	-	0	0	B	6.81	0.081158	B	4.65	0.055417	B	0.01	0.000119	B	0.00	0.000000	244.821000
72	101	W	H	-	0	0	E	144.24	0.543441	B	51.23	0.193015	E	142.81	0.538053	E	41.59	0.156695	244.821000
73	102	A	H	-	0	0	B	1.82	0.015636	B	1.82	0.015636	B	0.00	0.000000	B	0.00	0.000000	244.821000
74	103	F	H	-	1	0	B	3.54	0.015854	B	3.54	0.015854	B	0.00	0.000000	B	0.00	0.000000	244.821000
75	104	I	H	-	0	0	B	16.05	0.084496	B	8.32	0.043801	B	3.64	0.019163	B	0.00	0.000000	244.821000
76	105	L	H	-	0	0	E	101.82	0.514268	E	43.70	0.220718	E	105.97	0.535229	E	28.66	0.144755	244.821000
77	106	F	H	-	1	0	E	57.67	0.258274	E	57.67	0.258274	E	47.44	0.212459	E	47.44	0.212459	244.821000
78	107	G	H	-	0	0	B	2.48	0.029555	B	2.48	0.029555	B	0.00	0.000000	B	0.00	0.000000	244.821000
79	108	T	H	-	0	0	B	16.13	0.108942	B	16.13	0.108942	E	8.30	0.056058	E	7.85	0.053019	244.821000
80	109	V	H	-	0	0	E	64.92	0.400148	E	64.92	0.400148	E	58.14	0.358358	E	58.14	0.358358	244.821000
81	110	F	H	-	3	0	B	8.64	0.038694	B	8.64	0.038694	B	1.59	0.007121	B	1.59	0.007121	244.821000
82	111	V	H	-	2	0	B	7.70	0.047461	B	7.70	0.047461	B	3.18	0.019601	B	3.18	0.019601	244.821000
83	112	F	H	-	0	0	E	101.28	0.453581	E	95.25	0.426575	E	97.46	0.436473	E	85.36	0.382283	244.821000
84	113	F	H	-	0	0	E	48.60	0.217654	E	48.60	0.217654	E	35.01	0.156792	E	35.01	0.156792	244.821000
85	114	I	H	-	3	0	B	0.00	0.000000	B	0.00	0.000000	B	0.00	0.000000	B	0.00	0.000000	244.821000
86	115	V	H	-	0	0	E	70.30	0.433309	E	70.30	0.433309	E	57.19	0.352502	E	57.19	0.352502	244.821000
87	116	V	H	-	0	0	E	94.03	0.579573	E	94.03	0.579573	E	96.60	0.595414	E	96.60	0.595414	244.821000
88	117	I	1	-	0	0	B	8.20	0.043169	B	8.20	0.043169	B	2.05	0.010792	B	2.05	0.010792	-1.000000
89	118	A	1	-	0	0	B	7.33	0.062973	B	7.33	0.062973	B	0.64	0.005498	B	0.64	0.005498	-1.000000
90	119	A	1	-	0	0	E	74.28	0.638144	E	74.28	0.638144	E	78.81	0.677062	E	78.81	0.677062	-1.000000
91	120	S	1	-	0	0	E	31.83	0.253262	E	31.83	0.253262	E	28.10	0.223584	E	28.10	0.223584	-1.000000
92	121	K	1	-	0	0	E	75.63	0.364499	E	75.63	0.364499	E	63.38	0.305461	E	63.38	0.305461	-1.000000
93	122	F	1	-	0	0	B	25.48	0.114112	B	25.48	0.114112	E	17.26	0.077299	E	17.26	0.077299	-1.000000
94	123	G	1	-	0	0	B	0.00	0.000000	B	0.00	0.000000	B	0.00	0.000000	B	0.00	0.000000	-1.000000
95	124	T	1	-	0	0	E	85.24	0.575713	E	85.24	0.575713	E	79.25	0.535256	E	79.25	0.535256	-1.000000
96	125	I	1	-	0	0	B	1.26	0.006633	B	1.26	0.006633	B	0.00	0.000000	B	0.00	0.000000	-1.000000
97	126	R	1	-	0	0	E	65.83	0.264102	E	65.83	0.264102	E	62.51	0.250782	E	62.51	0.250782	-1.000000
98	127	L	1	-	0	0	B	0.00	0.000000	B	0.00	0.000000	B	0.00	0.000000	B	0.00	0.000000	-1.000000
99	128	G	1	-	0	0	B	3.07	0.036587	B	3.07	0.036587	B	0.44	0.005244	B	0.44	0.005244	-1.000000
100	129	R	1	-	0	0	E	180.61	0.724585	E	180.61	0.724585	E	205.96	0.826286	E	205.96	0.826286	-1.000000
101	130	I	1	-	0	0	E	102.68	0.540563	E	102.68	0.540563	E	102.81	0.541248	E	102.81	0.541248	-1.000000
102	131	D	1	-	0	0	E	120.39	0.774860	E	113.98	0.733604	E	131.03	0.843342	E	108.83	0.700457	-1.000000
103	132	E	1	-	0	0	B	29.74	0.158901	B	29.74	0.158901	E	20.65	0.110333	E	20.65	0.110333	-1.000000
104	133	A	1	-	0	0	E	80.16	0.688660	E	80.16	0.688660	E	85.93	0.738230	E	85.93	0.738230	-1.000000
105	134	P	1	-	0	0	E	39.80	0.274862	E	39.80	0.274862	E	32.87	0.227003	E	32.87	0.227003	-1.000000
106	135	E	1	-	0	0	E	117.46	0.627591	E	117.46	0.627591	E	126.04	0.673434	E	126.04	0.673434	-1.000000
107	136	F	1	-	0	0	E	100.96	0.452147	E	100.96	0.452147	E	95.92	0.429576	E	95.92	0.429576	-1.000000
108	137	R	1	-	0	0	E	185.80	0.745406	E	185.80	0.745406	E	215.10	0.862954	E	215.10	0.862954	-1.000000
109	138	T	1	-	0	0	E	87.77	0.592800	E	87.77	0.592800	E	99.00	0.668648	E	99.00	0.668648	-1.000000
110	139	V	1	-	0	0	E	100.50	0.619453	E	100.50	0.619453	E	106.38	0.655695	E	106.38	0.655695	-1.000000
111	140	S	1	-	0	0	E	54.87	0.436585	E	54.87	0.436585	E	49.87	0.396801	E	49.87	0.396801	-1.000000
112	141	W	1	-	0	0	B	32.16	0.121166	B	32.16	0.121166	B	13.19	0.049695	B	13.19	0.049695	-1.000000
113	142	I	1	-	0	0	E	47.17	0.248329	E	47.17	0.248329	E	38.58	0.203106	E	38.58	0.203106	-1.000000
114	143	S	H	-	0	0	E	74.38	0.591820	E	74.38	0.591820	E	73.34	0.583546	E	73.34	0.583546	331.372000
115	144	M	H	-	0	0	-	-1.00	-1.000000	-	-1.00	-1.000000	-	-1.00	-1.000000	-	-1.00	-1.000000	331.372000
116	145	M	H	-	0	0	-	-1.00	-1.000000	-	-1.00	-1.000000	-	-1.00	-1.000000	-	-1.00	-1.000000	331.372000
117	146	F	H	-	1	0	E	114.97	0.514891	E	114.97	0.514891	E	109.11	0.488647	E	109.11	0.488647	331.372000
118	147	A	H	-	1	0	E	65.98	0.566838	E	65.98	0.566838	E	39.73	0.341323	E	39.73	0.341323	331.372000
119	148	A	H	-	0	0	E	39.90	0.342784	E	39.90	0.342784	E	18.88	0.162199	E	18.88	0.162199	331.372000
120	149	G	H	-	0	0	B	11.33	0.135026	B	11.33	0.135026	B	2.64	0.031462	B	2.64	0.031462	331.372000
121	150	M	H	-	0	0	-	-1.00	-1.000000	-	-1.00	-1.000000	-	-1.00	-1.000000	-	-1.00	-1.000000	331.372000
122	151	G	H	-	1	0	E	39.68	0.472888	E	39.68	0.472888	E	15.89	0.189370	E	15.89	0.189370	331.372000
123	152	I	H	-	3	0	B	4.00	0.021058	B	4.00	0.021058	B	0.00	0.000000	B	0.00	0.000000	331.372000
124	153	G	H	-	0	0	B	5.20	0.061971	B	5.20	0.061971	B	1.14	0.013586	B	1.14	0.013586	331.372000
125	154	L	H	-	1	0	B	27.19	0.137330	B	27.19	0.137330	E	10.34	0.052225	E	10.34	0.052225	331.372000
126	155	M	H	-	0	0	-	-1.00	-1.000000	-	-1.00	-1.000000	-	-1.00	-1.000000	-	-1.00	-1.000000	331.372000
127	156	F	H	-	1	0	B	4.86	0.021765	B	4.86	0.021765	B	0.28	0.001254	B	0.28	0.001254	331.372000
128	157	Y	H	-	0	0	B	4.33	0.018170	B	4.33	0.018170	B	0.00	0.000000	B	0.00	0.000000	331.372000
129	158	G	H	-	1	0	B	0.06	0.000715	B	0.06	0.000715	B	0.00	0.000000	B	0.00	0.000000	331.372000
130	159	T	2	-	0	0	B	3.40	0.022964	B	3.40	0.022964	B	0.00	0.000000	B	0.00	0.000000	-1.000000
131	160	T	2	-	0	0	B	2.26	0.015264	B	2.26	0.015264	B	0.00	0.000000	B	0.00	0.000000	-1.000000
132	161	E	2	-	0	0	B	0.00	0.000000	B	0.00	0.000000	B	0.00	0.000000	B	0.00	0.000000	-1.000000
133	162	P	2	-	0	0	B	6.40	0.044199	B	6.40	0.044199	B	2.11	0.014572	B	2.11	0.014572	-1.000000
134	163	L	2	-	0	0	B	0.75	0.003788	B	0.75	0.003788	B	0.00	0.000000	B	0.00	0.000000	-1.000000
135	164	T	2	-	0	0	B	16.13	0.108942	B	16.13	0.108942	B	4.13	0.027894	B	4.13	0.027894	-1.000000
136	165	F	2	-	0	0	B	5.25	0.023512	B	5.25	0.023512	B	0.00	0.000000	B	0.00	0.000000	-1.000000
137	166	Y	2	-	0	0	B	12.98	0.054469	B	4.16	0.017457	B	10.73	0.045027	B	1.69	0.007092	-1.000000
138	167	R	2	-	0	0	E	68.14	0.273369	E	68.14	0.273369	E	66.96	0.268635	E	66.96	0.268635	-1.000000
139	168	N	2	-	0	0	E	105.61	0.625392	E	105.61	0.625392	E	101.67	0.602061	E	101.67	0.602061	-1.000000
140	169	G	2	-	0	0	B	10.95	0.130497	B	10.95	0.130497	E	5.39	0.064235	E	5.39	0.064235	-1.000000
141	170	V	2	-	0	0	B	6.16	0.037968	B	6.16	0.037968	B	2.56	0.015779	B	2.56	0.015779	-1.000000
142	171	P	2	-	0	0	B	27.36	0.188950	B	27.36	0.188950	E	19.07	0.131699	E	19.07	0.131699	-1.000000
143	172	G	2	-	0	0	E	59.65	0.710881	E	59.65	0.710881	E	56.55	0.673936	E	56.55	0.673936	-1.000000
144	173	H	2	-	0	0	E	56.08	0.282505	E	56.08	0.282505	E	48.24	0.243010	E	48.24	0.243010	-1.000000
145	174	D	2	-	0	0	E	115.98	0.746476	E	115.98	0.746476	E	131.12	0.843921	E	131.12	0.843921	-1.000000
146	175	E	2	-	0	0	E	98.26	0.525005	E	98.26	0.525005	E	104.71	0.559468	E	104.71	0.559468	-1.000000
147	176	H	2	-	0	0	E	101.90	0.513324	E	80.53	0.405672	E	104.31	0.525465	E	77.52	0.390509	-1.000000
148	177	N	2	-	0	0	E	51.92	0.307455	E	42.07	0.249127	E	50.50	0.299047	E	31.96	0.189258	-1.000000
149	178	V	2	-	0	0	E	52.28	0.322239	B	24.39	0.150333	E	37.57	0.231571	B	4.93	0.030387	-1.000000
150	179	G	2	-	0	0	E	23.76	0.283161	B	12.76	0.152068	E	13.65	0.162674	B	3.59	0.042784	-1.000000
151	180	V	2	-	0	0	B	16.02	0.098743	B	16.02	0.098743	E	9.75	0.060096	E	9.75	0.060096	-1.000000
152	181	A	2	-	0	0	B	8.58	0.073711	B	8.58	0.073711	B	3.72	0.031959	B	3.72	0.031959	-1.000000
153	182	M	2	-	0	0	-	-1.00	-1.000000	-	-1.00	-1.000000	-	-1.00	-1.000000	-	-1.00	-1.000000	-1.000000
154	183	S	H	-	0	0	B	15.45	0.122931	B	15.45	0.122931	B	1.06	0.008434	B	1.06	0.008434	2.047000
155	184	T	H	-	0	0	B	6.85	0.046265	B	6.85	0.046265	B	1.25	0.008443	B	1.25	0.008443	2.047000
156	185	T	H	-	1	0	B	23.44	0.158314	B	23.44	0.158314	E	8.59	0.058017	E	8.59	0.058017	2.047000
157	186	M	H	-	0	0	-	-1.00	-1.000000	-	-1.00	-1.000000	-	-1.00	-1.000000	-	-1.00	-1.000000	2.047000
158	187	F	H	-	0	0	B	29.95	0.134131	B	29.95	0.134131	B	3.75	0.016794	B	3.75	0.016794	2.047000
159	188	H	H	-	1	0	B	0.71	0.003577	B	0.71	0.003577	B	0.00	0.000000	B	0.00	0.000000	2.047000
160	189	W	H	-	1	0	B	15.59	0.058737	B	15.59	0.058737	B	4.56	0.017180	B	4.56	0.017180	2.047000
161	190	T	H	-	1	0	B	16.86	0.113873	B	16.86	0.113873	B	4.41	0.029785	B	4.41	0.029785	2.047000
162	191	L	H	-	0	0	E	47.05	0.237638	E	47.05	0.237638	E	32.46	0.163948	E	32.46	0.163948	2.047000
163	192	H	H	-	1	0	B	1.61	0.008110	B	1.61	0.008110	B	0.00	0.000000	B	0.00	0.000000	2.047000
164	193	P	H	-	1	0	B	4.20	0.029006	B	4.20	0.029006	B	0.84	0.005801	B	0.84	0.005801	2.047000
165	194	W	H	-	3	0	B	18.49	0.069663	B	18.49	0.069663	B	8.26	0.031120	B	8.26	0.031120	2.047000
166	195	A	H	-	3	0	B	0.00	0.000000	B	0.00	0.000000	B	0.00	0.000000	B	0.00	0.000000	2.047000
167	196	I	H	-	2	0	B	3.60	0.018952	B	3.60	0.018952	B	0.00	0.000000	B	0.00	0.000000	2.047000
168	197	Y	H	-	2	0	B	10.67	0.044775	B	10.67	0.044775	B	5.04	0.021150	B	5.04	0.021150	2.047000
169	198	A	H	-	1	0	B	0.00	0.000000	B	0.00	0.000000	B	0.00	0.000000	B	0.00	0.000000	2.047000
170	199	I	H	-	2	0	B	3.58	0.018847	B	3.58	0.018847	B	0.47	0.002474	B	0.47	0.002474	2.047000
171	200	V	H	-	2	0	B	0.45	0.002774	B	0.45	0.002774	B	0.00	0.000000	B	0.00	0.000000	2.047000
172	201	G	H	-	1	0	B	0.00	0.000000	B	0.00	0.000000	B	0.00	0.000000	B	0.00	0.000000	2.047000
173	202	L	1	-	0	0	B	0.05	0.000253	B	0.05	0.000253	B	0.00	0.000000	B	0.00	0.000000	-1.000000
174	203	A	1	-	0	0	B	3.37	0.028952	B	3.37	0.028952	B	0.00	0.000000	B	0.00	0.000000	-1.000000
175	204	I	1	-	0	0	B	22.12	0.116452	B	22.12	0.116452	E	10.14	0.053382	E	10.14	0.053382	-1.000000
176	205	A	1	-	0	0	B	0.00	0.000000	B	0.00	0.000000	B	0.00	0.000000	B	0.00	0.000000	-1.000000
177	206	Y	1	-	0	0	B	3.90	0.016366	B	3.90	0.016366	B	0.30	0.001259	B	0.30	0.001259	-1.000000
178	207	S	1	-	0	0	B	1.47	0.011696	B	1.47	0.011696	B	0.00	0.000000	B	0.00	0.000000	-1.000000
179	208	T	1	-	0	0	B	22.62	0.152776	B	22.62	0.152776	E	19.84	0.134000	E	19.84	0.134000	-1.000000
180	209	F	1	-	0	0	B	32.47	0.145416	B	32.47	0.145416	E	18.67	0.083613	E	18.67	0.083613	-1.000000
181	210	R	1	-	0	0	B	32.76	0.131429	B	32.76	0.131429	E	24.92	0.099976	E	24.92	0.099976	-1.000000
182	211	V	1	-	0	0	E	69.54	0.428624	E	69.54	0.428624	E	70.58	0.435035	E	70.58	0.435035	-1.000000
183	212	G	1	-	0	0	E	54.99	0.655345	E	54.99	0.655345	E	59.59	0.710166	E	59.59	0.710166	-1.000000
184	213	R	1	-	0	0	B	28.95	0.116144	B	28.95	0.116144	E	19.14	0.076787	E	19.14	0.076787	-1.000000
185	214	K	1	-	0	0	E	84.85	0.408935	E	84.85	0.408935	E	71.21	0.343197	E	71.21	0.343197	-1.000000
186	215	Q	1	-	0	0	B	33.38	0.176455	B	33.38	0.176455	E	16.77	0.088650	E	16.77	0.088650	-1.000000
187	216	L	1	-	0	0	B	24.99	0.126218	B	24.99	0.126218	B	7.67	0.038739	B	7.67	0.038739	-1.000000
188	217	L	1	-	0	0	B	15.19	0.076721	B	15.19	0.076721	B	7.06	0.035658	B	7.06	0.035658	-1.000000
189	218	S	1	-	0	0	B	8.31	0.066120	B	8.31	0.066120	B	0.32	0.002546	B	0.32	0.002546	-1.000000
190	219	S	1	-	0	0	B	11.64	0.092616	B	11.64	0.092616	B	5.03	0.040022	B	5.03	0.040022	-1.000000
191	220	A	1	-	0	0	B	2.93	0.025172	B	2.93	0.025172	B	0.00	0.000000	B	0.00	0.000000	-1.000000
192	221	F	1	-	0	0	B	11.71	0.052443	B	11.71	0.052443	B	6.82	0.030543	B	6.82	0.030543	-1.000000
193	222	V	1	-	0	0	B	16.31	0.100530	B	16.31	0.100530	B	7.22	0.044502	B	7.22	0.044502	-1.000000
194	223	P	1	-	0	0	B	19.06	0.131630	B	19.06	0.131630	E	10.65	0.073550	E	10.65	0.073550	-1.000000
195	224	L	1	-	0	0	E	77.79	0.392899	E	77.79	0.392899	E	78.40	0.395980	E	78.40	0.395980	-1.000000
196	225	I	1	-	0	0	E	57.26	0.301448	E	57.26	0.301448	E	53.95	0.284022	E	53.95	0.284022	-1.000000
197	226	G	1	-	0	0	E	22.95	0.273507	E	22.95	0.273507	E	21.54	0.256704	E	21.54	0.256704	-1.000000
198	227	E	1	-	0	0	E	144.75	0.773402	E	144.75	0.773402	E	166.45	0.889346	E	166.45	0.889346	-1.000000
199	228	K	1	-	0	0	E	143.68	0.692467	E	143.68	0.692467	E	133.73	0.644513	E	133.73	0.644513	-1.000000
200	229	G	1	-	0	0	E	59.29	0.706590	E	59.29	0.706590	E	62.20	0.741270	E	62.20	0.741270	-1.000000
201	230	A	1	-	0	0	B	5.29	0.045447	B	5.29	0.045447	B	0.88	0.007560	B	0.88	0.007560	-1.000000
202	231	E	1	-	0	0	E	105.36	0.562941	E	105.36	0.562941	E	80.85	0.431983	E	80.85	0.431983	-1.000000
203	232	G	1	-	0	0	E	47.86	0.570373	E	47.86	0.570373	E	44.92	0.535335	E	44.92	0.535335	-1.000000
204	233	W	1	-	0	0	E	242.07	0.912026	E	242.07	0.912026	E	279.31	1.000000	E	279.31	1.000000	-1.000000
205	234	L	1	-	0	0	E	83.15	0.419971	E	83.15	0.419971	E	85.95	0.434113	E	85.95	0.434113	-1.000000
206	235	G	1	-	0	0	B	0.78	0.009296	B	0.78	0.009296	B	0.00	0.000000	B	0.00	0.000000	-1.000000
207	236	K	1	-	0	0	E	78.19	0.376837	E	78.19	0.376837	E	70.66	0.340547	E	70.66	0.340547	-1.000000
208	237	L	H	-	0	0	E	74.53	0.376433	E	74.53	0.376433	E	75.63	0.381989	E	75.63	0.381989	309.825000
209	238	I	H	-	0	0	B	11.75	0.061858	B	11.75	0.061858	B	3.49	0.018373	B	3.49	0.018373	309.825000
210	239	D	H	-	1	0	B	12.84	0.082641	B	12.84	0.082641	B	0.90	0.005793	B	0.90	0.005793	309.825000
211	240	I	H	-	2	0	B	20.96	0.110345	B	20.96	0.110345	E	15.18	0.079916	E	15.18	0.079916	309.825000
212	241	L	H	-	0	0	E	42.30	0.213647	E	42.30	0.213647	E	25.12	0.126875	E	25.12	0.126875	309.825000
213	242	A	H	-	0	0	B	13.96	0.119931	B	13.96	0.119931	E	9.50	0.081615	E	9.50	0.081615	309.825000
214	243	I	H	-	0	0	B	30.38	0.159937	B	30.38	0.159937	B	8.69	0.045749	B	8.69	0.045749	309.825000
215	244	I	H	-	1	0	B	12.57	0.066175	B	12.57	0.066175	B	4.34	0.022848	B	4.34	0.022848	309.825000
216	245	A	H	-	2	0	B	0.99	0.008505	B	0.99	0.008505	B	0.00	0.000000	B	0.00	0.000000	309.825000
217	246	T	H	-	1	0	B	13.54	0.091449	B	13.54	0.091449	B	1.82	0.012292	B	1.82	0.012292	309.825000
218	247	V	H	-	1	0	B	4.84	0.029832	B	4.84	0.029832	B	0.67	0.004130	B	0.67	0.004130	309.825000
219	248	F	H	-	1	0	B	8.24	0.036903	B	8.24	0.036903	B	2.95	0.013212	B	2.95	0.013212	309.825000
220	249	G	H	-	1	0	B	0.09	0.001073	B	0.09	0.001073	B	0.00	0.000000	B	0.00	0.000000	309.825000
221	250	T	H	-	2	0	B	1.53	0.010334	B	1.53	0.010334	B	0.00	0.000000	B	0.00	0.000000	309.825000
222	251	A	H	-	1	0	B	0.00	0.000000	B	0.00	0.000000	B	0.00	0.000000	B	0.00	0.000000	309.825000
223	252	C	H	-	1	0	B	1.83	0.012935	B	1.83	0.012935	B	0.00	0.000000	B	0.00	0.000000	309.825000
224	253	S	H	-	1	0	B	0.02	0.000159	B	0.02	0.000159	B	0.00	0.000000	B	0.00	0.000000	309.825000
225	254	L	H	-	1	0	B	1.56	0.007879	B	1.56	0.007879	B	0.00	0.000000	B	0.00	0.000000	309.825000
226	255	G	H	-	0	0	B	1.05	0.012513	B	1.05	0.012513	B	0.02	0.000238	B	0.02	0.000238	309.825000
227	256	L	H	-	1	0	B	1.73	0.008738	B	1.73	0.008738	B	0.00	0.000000	B	0.00	0.000000	309.825000
228	257	G	H	-	1	0	B	0.05	0.000596	B	0.05	0.000596	B	0.00	0.000000	B	0.00	0.000000	309.825000
229	258	A	H	-	0	0	B	4.85	0.041667	B	4.85	0.041667	B	0.06	0.000515	B	0.06	0.000515	309.825000
230	259	L	2	-	0	0	B	25.88	0.130714	B	25.88	0.130714	E	15.38	0.077681	E	15.38	0.077681	-1.000000
231	260	Q	2	-	0	0	B	0.23	0.001216	B	0.23	0.001216	B	0.00	0.000000	B	0.00	0.000000	-1.000000
232	261	I	2	-	0	0	B	31.50	0.165833	B	31.50	0.165833	E	17.64	0.092867	E	17.64	0.092867	-1.000000
233	262	G	2	-	0	0	E	20.50	0.244309	E	20.50	0.244309	E	5.41	0.064474	E	5.41	0.064474	-1.000000
234	263	A	2	-	0	0	B	11.86	0.101890	B	11.86	0.101890	E	6.63	0.056959	E	6.63	0.056959	-1.000000
235	264	G	2	-	0	0	B	15.40	0.183530	B	15.40	0.183530	E	5.49	0.065427	E	5.49	0.065427	-1.000000
236	265	L	2	-	0	0	E	59.23	0.299157	E	59.23	0.299157	E	51.34	0.259306	E	51.34	0.259306	-1.000000
237	266	S	2	-	0	0	E	33.12	0.263526	E	33.12	0.263526	E	17.44	0.138765	E	17.44	0.138765	-1.000000
238	267	A	2	-	0	0	E	37.11	0.318814	E	37.11	0.318814	E	23.23	0.199570	E	23.23	0.199570	-1.000000
239	268	A	2	-	0	0	E	76.80	0.659794	E	76.80	0.659794	E	69.67	0.598540	E	69.67	0.598540	-1.000000
240	269	N	2	-	0	0	E	88.11	0.521762	E	88.11	0.521762	E	84.29	0.499141	E	84.29	0.499141	-1.000000
241	270	I	2	-	0	0	E	118.43	0.623480	E	118.43	0.623480	E	133.79	0.704343	E	133.79	0.704343	-1.000000
242	271	I	2	-	0	0	E	133.89	0.704870	E	133.89	0.704870	E	146.08	0.769044	E	146.08	0.769044	-1.000000
243	272	E	2	-	0	0	E	131.77	0.704050	E	131.77	0.704050	E	138.79	0.741558	E	138.79	0.741558	-1.000000
244	273	D	U	R	0	0	-	-1.00	-1.000000	-	-1.00	-1.000000	-	-1.00	-1.000000	-	-1.00	-1.000000	-1.000000
245	274	P	U	R	0	0	-	-1.00	-1.000000	-	-1.00	-1.000000	-	-1.00	-1.000000	-	-1.00	-1.000000	-1.000000
246	275	S	2	-	0	0	E	105.20	0.837046	E	105.20	0.837046	E	113.11	0.899984	E	113.11	0.899984	-1.000000
247	276	D	2	-	0	0	E	62.82	0.404325	E	62.82	0.404325	E	47.86	0.308039	E	47.86	0.308039	-1.000000
248	277	W	2	-	0	0	E	134.72	0.507573	E	134.72	0.507573	E	118.41	0.446123	E	118.41	0.446123	-1.000000
249	278	T	2	-	0	0	E	93.79	0.633459	E	93.79	0.633459	E	100.21	0.676820	E	100.21	0.676820	-1.000000
250	279	I	2	-	0	0	E	38.13	0.200737	E	38.13	0.200737	E	16.72	0.088023	E	16.72	0.088023	-1.000000
251	280	V	2	-	0	0	E	35.73	0.220229	E	35.73	0.220229	E	16.85	0.103858	E	16.85	0.103858	-1.000000
252	281	G	2	-	0	0	E	21.63	0.257776	E	21.63	0.257776	E	14.88	0.177333	E	14.88	0.177333	-1.000000
253	282	I	2	-	0	0	E	78.22	0.411793	E	78.22	0.411793	E	80.58	0.424217	E	80.58	0.424217	-1.000000
254	283	V	H	-	0	0	B	9.08	0.055966	B	9.08	0.055966	B	0.82	0.005054	B	0.82	0.005054	292.493000
255	284	S	H	-	1	0	B	4.68	0.037237	B	4.68	0.037237	B	0.06	0.000477	B	0.06	0.000477	292.493000
256	285	V	H	-	0	0	E	70.35	0.433617	E	70.35	0.433617	E	70.93	0.437192	E	70.93	0.437192	292.493000
257	286	L	H	-	0	0	E	95.79	0.483812	E	95.79	0.483812	E	93.31	0.471286	E	93.31	0.471286	292.493000
258	287	T	H	-	1	0	B	23.25	0.157031	B	23.25	0.157031	E	18.06	0.121978	E	18.06	0.121978	292.493000
259	288	L	H	-	1	0	B	22.68	0.114551	B	22.68	0.114551	E	14.30	0.072226	E	14.30	0.072226	292.493000
260	289	A	H	-	0	0	E	56.70	0.487113	E	56.70	0.487113	E	56.89	0.488746	E	56.89	0.488746	292.493000
261	290	F	H	-	0	0	E	128.75	0.576604	E	128.75	0.576604	E	138.98	0.622419	E	138.98	0.622419	292.493000
262	291	I	H	-	2	0	B	1.78	0.009371	B	1.78	0.009371	B	0.00	0.000000	B	0.00	0.000000	292.493000
263	292	F	H	-	1	0	E	79.60	0.356487	E	79.60	0.356487	E	74.61	0.334139	E	74.61	0.334139	292.493000
264	293	S	H	-	0	0	E	63.48	0.505092	E	63.48	0.505092	E	60.51	0.481461	E	60.51	0.481461	292.493000
265	294	A	H	-	0	0	B	17.04	0.146392	B	17.04	0.146392	E	10.47	0.089948	E	10.47	0.089948	292.493000
266	295	I	H	-	0	0	B	4.26	0.022427	B	4.26	0.022427	B	0.21	0.001106	B	0.21	0.001106	292.493000
267	296	S	H	-	0	0	E	52.62	0.418682	E	52.62	0.418682	E	40.79	0.324554	E	40.79	0.324554	292.493000
268	297	G	H	-	0	0	E	72.00	0.858062	E	72.00	0.858062	E	83.43	0.994280	E	83.43	0.994280	292.493000
269	298	V	H	-	0	0	E	82.14	0.506287	E	82.14	0.506287	E	89.09	0.549125	E	89.09	0.549125	292.493000
270	299	G	H	-	1	0	E	48.08	0.572995	E	48.08	0.572995	E	37.33	0.444881	E	37.33	0.444881	292.493000
271	300	K	1	-	0	0	E	176.66	0.851415	E	176.66	0.851415	E	201.22	0.969782	E	201.22	0.969782	-1.000000
272	301	G	H	-	1	0	B	11.07	0.131927	B	11.07	0.131927	B	2.77	0.033012	B	2.77	0.033012	248.525000
273	302	I	H	-	2	0	E	64.15	0.337720	E	64.15	0.337720	E	41.88	0.220479	E	41.88	0.220479	248.525000
274	303	Q	H	-	0	0	E	122.78	0.649046	E	122.78	0.649046	E	134.21	0.709468	E	134.21	0.709468	248.525000
275	304	Y	H	-	0	0	E	150.41	0.631179	E	150.41	0.631179	E	164.30	0.689467	E	164.30	0.689467	248.525000
276	305	L	H	-	1	0	B	33.37	0.168544	B	33.37	0.168544	E	24.09	0.121673	E	24.09	0.121673	248.525000
277	306	S	H	-	1	0	E	38.90	0.309516	E	38.90	0.309516	E	16.23	0.129137	E	16.23	0.129137	248.525000
278	307	N	H	-	0	0	E	88.51	0.524131	E	88.51	0.524131	E	88.35	0.523184	E	88.35	0.523184	248.525000
279	308	A	H	-	0	0	E	30.60	0.262887	E	30.60	0.262887	E	21.50	0.184708	E	21.50	0.184708	248.525000
280	309	N	H	-	1	0	B	17.50	0.103630	B	17.50	0.103630	E	8.78	0.051993	E	8.78	0.051993	248.525000
281	310	M	H	-	0	0	-	-1.00	-1.000000	-	-1.00	-1.000000	-	-1.00	-1.000000	-	-1.00	-1.000000	248.525000
282	311	V	H	-	0	0	E	100.64	0.620316	E	100.64	0.620316	E	107.54	0.662845	E	107.54	0.662845	248.525000
283	312	L	H	-	2	0	B	35.86	0.181120	B	35.86	0.181120	E	30.06	0.151826	E	30.06	0.151826	248.525000
284	313	A	H	-	0	0	E	28.62	0.245876	E	28.62	0.245876	E	25.38	0.218041	E	25.38	0.218041	248.525000
285	314	A	H	-	0	0	E	48.38	0.415636	E	48.38	0.415636	E	48.65	0.417955	E	48.65	0.417955	248.525000
286	315	L	H	-	0	0	E	80.51	0.406637	E	80.51	0.406637	E	76.13	0.384514	E	76.13	0.384514	248.525000
287	316	L	H	-	1	0	B	15.16	0.076570	B	15.16	0.076570	B	2.55	0.012879	B	2.55	0.012879	248.525000
288	317	A	H	-	1	0	B	17.66	0.151718	B	17.66	0.151718	E	11.80	0.101375	E	11.80	0.101375	248.525000
289	318	I	H	-	0	0	E	102.19	0.537984	E	102.19	0.537984	E	105.96	0.557831	E	105.96	0.557831	248.525000
290	319	F	H	-	0	0	E	51.48	0.230552	E	51.48	0.230552	E	41.95	0.187872	E	41.95	0.187872	248.525000
291	320	V	H	-	1	0	B	0.00	0.000000	B	0.00	0.000000	B	0.00	0.000000	B	0.00	0.000000	248.525000
292	321	F	H	-	0	0	E	50.93	0.228089	E	50.93	0.228089	E	45.95	0.205786	E	45.95	0.205786	248.525000
293	322	V	H	-	0	0	E	89.73	0.553070	E	89.73	0.553070	E	97.20	0.599112	E	97.20	0.599112	248.525000
294	323	V	2	-	0	0	E	57.70	0.355646	E	57.70	0.355646	E	57.72	0.355769	E	57.72	0.355769	-1.000000
295	324	G	2	-	0	0	B	12.02	0.143249	B	12.02	0.143249	E	9.31	0.110952	E	9.31	0.110952	-1.000000
296	325	P	2	-	0	0	E	32.99	0.227831	E	32.99	0.227831	E	30.36	0.209669	E	30.36	0.209669	-1.000000
297	326	T	2	-	0	0	E	41.66	0.281372	E	41.66	0.281372	E	39.62	0.267594	E	39.62	0.267594	-1.000000
298	327	V	2	-	0	0	E	102.61	0.632458	E	52.61	0.324273	E	113.57	0.700012	E	44.56	0.274655	-1.000000
299	328	S	2	-	0	0	E	37.94	0.301878	E	37.94	0.301878	E	33.58	0.267187	E	28.84	0.229472	-1.000000
300	329	I	2	-	0	0	B	2.31	0.012161	B	2.31	0.012161	B	0.00	0.000000	B	0.00	0.000000	-1.000000
301	330	L	L	-	0	0	E	80.41	0.406132	B	33.51	0.169251	E	80.26	0.405374	E	28.95	0.146220	-1.000000
302	331	N	L	-	0	0	E	98.95	0.585954	B	11.66	0.069047	E	104.63	0.619589	B	1.98	0.011725	-1.000000
303	332	L	L	-	0	0	B	34.41	0.173797	B	27.84	0.140613	E	15.60	0.078792	B	9.22	0.046568	-1.000000
304	333	L	L	-	0	0	E	54.64	0.275974	B	34.02	0.171827	E	46.22	0.233446	E	22.84	0.115359	-1.000000
305	334	P	L	-	0	0	E	90.71	0.626450	B	4.76	0.032873	E	99.99	0.690539	B	1.07	0.007390	-1.000000
306	335	G	L	-	0	0	E	23.06	0.274818	B	2.51	0.029913	E	19.52	0.232630	B	0.00	0.000000	-1.000000
307	336	S	L	-	0	0	E	36.92	0.293762	E	36.92	0.293762	E	12.43	0.098902	E	12.43	0.098902	-1.000000
308	337	I	L	-	0	0	E	88.54	0.466123	E	79.17	0.416794	E	85.84	0.451908	E	69.33	0.364991	-1.000000
309	338	G	L	-	0	0	E	36.70	0.437373	B	6.10	0.072697	E	37.42	0.445954	B	2.32	0.027649	-1.000000
310	339	N	L	-	0	0	E	54.84	0.324747	B	19.84	0.117487	E	51.53	0.305146	B	5.96	0.035293	-1.000000
311	340	Y	L	-	0	0	B	22.99	0.096475	B	22.99	0.096475	B	8.43	0.035376	B	8.43	0.035376	-1.000000
312	341	L	L	-	0	0	E	125.87	0.635739	E	76.76	0.387696	E	129.19	0.652508	E	59.14	0.298702	-1.000000
313	342	S	L	-	0	0	E	84.66	0.673616	E	32.85	0.261378	E	88.70	0.705761	E	12.66	0.100732	-1.000000
314	343	N	L	-	0	0	E	37.91	0.224492	E	37.76	0.223604	E	16.04	0.094984	E	11.84	0.070113	-1.000000
315	344	F	L	-	0	0	B	17.98	0.080523	B	17.98	0.080523	B	7.62	0.034126	B	7.62	0.034126	-1.000000
316	345	F	L	-	0	0	E	132.53	0.593533	E	58.25	0.260872	E	137.36	0.615164	E	49.47	0.221550	-1.000000
317	346	Q	L	-	0	0	E	101.25	0.535233	E	67.04	0.354390	E	96.84	0.511920	E	50.44	0.266638	-1.000000
318	347	M	L	-	0	0	-	-1.00	-1.000000	-	-1.00	-1.000000	-	-1.00	-1.000000	-	-1.00	-1.000000	-1.000000
319	348	A	L	-	0	0	B	21.52	0.184880	B	12.32	0.105842	E	9.67	0.083076	B	1.33	0.011426	-1.000000
320	349	G	L	-	0	0	E	54.23	0.646288	B	0.48	0.005720	E	55.77	0.664641	B	0.00	0.000000	-1.000000
321	350	R	L	-	0	0	B	45.38	0.182059	B	45.38	0.182059	B	6.74	0.027040	B	6.41	0.025716	-1.000000
322	351	T	L	-	0	0	E	62.21	0.420167	B	5.50	0.037147	E	58.09	0.392341	B	0.00	0.000000	-1.000000
323	352	A	2	-	0	0	E	68.22	0.586082	E	45.04	0.386942	E	48.05	0.412801	E	18.51	0.159021	-1.000000
324	353	M	2	-	0	0	-	-1.00	-1.000000	-	-1.00	-1.000000	-	-1.00	-1.000000	-	-1.00	-1.000000	-1.000000
325	354	S	2	-	0	0	E	60.17	0.478756	E	28.36	0.225652	E	57.34	0.456238	E	11.90	0.094685	-1.000000
326	355	A	2	-	0	0	E	57.66	0.495361	E	40.18	0.345189	E	56.28	0.483505	E	28.83	0.247680	-1.000000
327	356	D	2	-	0	0	E	135.30	0.870824	E	50.27	0.323550	E	161.36	1.000000	E	48.75	0.313767	-1.000000
328	357	G	2	-	0	0	E	50.78	0.605172	E	48.39	0.576689	E	54.33	0.647479	E	46.66	0.556072	-1.000000
329	358	T	2	-	0	0	E	88.55	0.598068	E	88.55	0.598068	E	90.50	0.611239	E	90.50	0.611239	-1.000000
330	359	A	2	-	0	0	B	0.00	0.000000	B	0.00	0.000000	B	0.00	0.000000	B	0.00	0.000000	-1.000000
331	360	G	2	-	0	0	E	25.41	0.302824	E	25.41	0.302824	E	12.87	0.153379	E	12.87	0.153379	-1.000000
332	361	E	2	-	0	0	E	153.55	0.820421	E	153.55	0.820421	E	175.82	0.939410	E	175.82	0.939410	-1.000000
333	362	W	2	-	0	0	B	31.29	0.117889	B	31.29	0.117889	E	21.89	0.082473	E	21.89	0.082473	-1.000000
334	363	L	2	-	0	0	B	3.08	0.015556	B	3.08	0.015556	B	0.00	0.000000	B	0.00	0.000000	-1.000000
335	364	G	2	-	0	0	E	17.84	0.212609	E	17.84	0.212609	E	9.49	0.113097	E	9.49	0.113097	-1.000000
336	365	S	2	-	0	0	E	50.04	0.398154	E	50.04	0.398154	E	43.63	0.347151	E	43.63	0.347151	-1.000000
337	366	W	2	-	0	0	B	41.30	0.155602	B	41.30	0.155602	E	26.74	0.100746	E	26.74	0.100746	-1.000000
338	367	T	2	-	0	0	B	6.46	0.043631	B	6.46	0.043631	B	0.00	0.000000	B	0.00	0.000000	-1.000000
339	368	I	H	-	0	0	B	3.02	0.015899	B	3.02	0.015899	B	0.00	0.000000	B	0.00	0.000000	5.593000
340	369	F	H	-	1	0	B	3.45	0.015451	B	3.45	0.015451	B	0.00	0.000000	B	0.00	0.000000	5.593000
341	370	Y	H	-	1	0	B	0.00	0.000000	B	0.00	0.000000	B	0.00	0.000000	B	0.00	0.000000	5.593000
342	371	W	H	-	1	0	B	6.05	0.022794	B	6.05	0.022794	B	0.00	0.000000	B	0.00	0.000000	5.593000
343	372	A	H	-	2	0	B	0.00	0.000000	B	0.00	0.000000	B	0.00	0.000000	B	0.00	0.000000	5.593000
344	373	W	H	-	1	0	B	1.17	0.004408	B	1.17	0.004408	B	0.00	0.000000	B	0.00	0.000000	5.593000
345	374	W	H	-	1	0	B	13.43	0.050599	B	13.43	0.050599	B	7.03	0.026486	B	7.03	0.026486	5.593000
346	375	I	H	-	2	0	B	2.58	0.013583	B	2.58	0.013583	B	0.00	0.000000	B	0.00	0.000000	5.593000
347	376	S	H	-	3	0	B	0.00	0.000000	B	0.00	0.000000	B	0.00	0.000000	B	0.00	0.000000	5.593000
348	377	W	H	-	0	0	B	32.69	0.123163	B	32.69	0.123163	E	15.45	0.058210	E	15.45	0.058210	5.593000
349	378	S	H	-	3	0	B	0.00	0.000000	B	0.00	0.000000	B	0.00	0.000000	B	0.00	0.000000	5.593000
350	379	P	H	-	1	0	B	21.21	0.146478	B	21.21	0.146478	E	8.39	0.057942	E	8.39	0.057942	5.593000
351	380	F	H	-	2	0	B	26.83	0.120158	B	26.83	0.120158	E	12.99	0.058175	E	12.99	0.058175	5.593000
352	381	V	H	-	1	0	B	13.04	0.080375	B	13.04	0.080375	B	4.34	0.026750	B	4.34	0.026750	5.593000
353	382	G	H	-	2	0	B	5.19	0.061852	B	5.19	0.061852	B	2.18	0.025980	B	2.18	0.025980	5.593000
354	383	M	H	-	0	0	-	-1.00	-1.000000	-	-1.00	-1.000000	-	-1.00	-1.000000	-	-1.00	-1.000000	5.593000
355	384	F	H	-	0	0	E	65.68	0.294147	E	65.68	0.294147	E	27.44	0.122890	E	27.44	0.122890	5.593000
356	385	L	H	-	0	0	B	16.68	0.084247	B	16.68	0.084247	B	6.58	0.033234	B	6.58	0.033234	5.593000
357	386	A	1	-	0	0	B	2.40	0.020619	B	2.40	0.020619	B	0.00	0.000000	B	0.00	0.000000	-1.000000
358	387	R	1	-	0	0	E	77.86	0.312365	E	77.86	0.312365	E	54.94	0.220412	E	54.94	0.220412	-1.000000
359	388	I	1	-	0	0	E	53.42	0.281232	E	53.42	0.281232	E	35.76	0.188260	E	35.76	0.188260	-1.000000
360	389	S	1	-	0	0	B	1.22	0.009707	B	1.22	0.009707	B	0.00	0.000000	B	0.00	0.000000	-1.000000
361	390	R	1	-	0	0	B	48.81	0.195820	B	48.81	0.195820	E	39.06	0.156704	E	39.06	0.156704	-1.000000
362	391	G	1	-	0	0	B	0.00	0.000000	B	0.00	0.000000	B	0.00	0.000000	B	0.00	0.000000	-1.000000
363	392	R	1	-	0	0	B	15.30	0.061382	B	15.30	0.061382	B	3.79	0.015205	B	3.79	0.015205	-1.000000
364	393	S	1	-	0	0	B	12.75	0.101448	B	12.75	0.101448	E	6.94	0.055220	E	6.94	0.055220	-1.000000
365	394	I	1	-	0	0	B	0.00	0.000000	B	0.00	0.000000	B	0.00	0.000000	B	0.00	0.000000	-1.000000
366	395	R	1	-	0	0	E	92.82	0.372382	E	92.82	0.372382	E	91.60	0.367488	E	91.60	0.367488	-1.000000
367	396	E	1	-	0	0	E	55.37	0.295843	E	55.37	0.295843	E	50.39	0.269235	E	50.39	0.269235	-1.000000
368	397	F	1	-	0	0	B	0.03	0.000134	B	0.03	0.000134	B	0.00	0.000000	B	0.00	0.000000	-1.000000
369	398	I	1	-	0	0	B	0.83	0.004370	B	0.83	0.004370	B	0.00	0.000000	B	0.00	0.000000	-1.000000
370	399	L	H	-	0	0	E	105.56	0.533158	E	105.56	0.533158	E	101.98	0.515077	E	101.98	0.515077	28.217000
371	400	G	H	-	0	0	B	13.45	0.160291	B	13.45	0.160291	E	9.02	0.107496	E	9.02	0.107496	28.217000
372	401	V	H	-	1	0	B	6.83	0.042098	B	6.83	0.042098	B	1.91	0.011773	B	1.91	0.011773	28.217000
373	402	L	H	-	1	0	B	9.05	0.045709	B	9.05	0.045709	B	0.57	0.002879	B	0.57	0.002879	28.217000
374	403	L	H	-	0	0	E	111.53	0.563311	E	111.53	0.563311	E	112.83	0.569877	E	112.83	0.569877	28.217000
375	404	V	H	-	0	0	E	32.61	0.200999	E	32.61	0.200999	E	22.88	0.141026	E	22.88	0.141026	28.217000
376	405	P	H	-	1	0	B	12.57	0.086809	B	12.57	0.086809	B	3.24	0.022376	B	3.24	0.022376	28.217000
377	406	A	H	-	1	0	B	12.36	0.106186	B	12.36	0.106186	E	8.55	0.073454	E	8.55	0.073454	28.217000
378	407	G	H	-	0	0	E	34.66	0.413062	E	34.66	0.413062	E	31.30	0.373019	E	31.30	0.373019	28.217000
379	408	V	H	-	1	0	E	39.83	0.245500	E	39.83	0.245500	E	29.64	0.182692	E	29.64	0.182692	28.217000
380	409	S	H	-	1	0	B	7.53	0.059914	B	7.53	0.059914	B	0.74	0.005888	B	0.74	0.005888	28.217000
381	410	T	H	-	0	0	B	24.03	0.162299	B	24.03	0.162299	E	8.97	0.060584	E	8.97	0.060584	28.217000
382	411	V	H	-	0	0	E	70.77	0.436206	E	70.77	0.436206	E	64.11	0.395155	E	64.11	0.395155	28.217000
383	412	W	H	-	1	0	B	36.49	0.137480	B	36.49	0.137480	B	9.32	0.035114	B	9.32	0.035114	28.217000
384	413	F	H	-	2	0	B	17.25	0.077254	B	17.25	0.077254	B	3.87	0.017332	B	3.87	0.017332	28.217000
385	414	S	H	-	0	0	B	4.55	0.036203	B	4.55	0.036203	B	0.94	0.007479	B	0.94	0.007479	28.217000
386	415	I	H	-	2	0	B	7.16	0.037694	B	7.16	0.037694	B	3.06	0.016110	B	3.06	0.016110	28.217000
387	416	F	H	-	0	0	B	1.27	0.005688	B	1.27	0.005688	B	0.00	0.000000	B	0.00	0.000000	28.217000
388	417	G	2	-	0	0	B	1.50	0.017876	B	1.50	0.017876	B	0.17	0.002026	B	0.17	0.002026	-1.000000
389	418	G	2	-	0	0	B	1.40	0.016685	B	1.40	0.016685	B	0.00	0.000000	B	0.00	0.000000	-1.000000
390	419	T	2	-	0	0	B	0.00	0.000000	B	0.00	0.000000	B	0.00	0.000000	B	0.00	0.000000	-1.000000
391	420	A	2	-	0	0	B	0.00	0.000000	B	0.00	0.000000	B	0.00	0.000000	B	0.00	0.000000	-1.000000
392	421	I	2	-	0	0	B	8.78	0.046223	B	8.78	0.046223	B	2.17	0.011424	B	2.17	0.011424	-1.000000
393	422	V	2	-	0	0	B	24.17	0.148977	B	24.17	0.148977	B	7.59	0.046783	B	7.59	0.046783	-1.000000
394	423	F	2	-	0	0	B	27.60	0.123606	B	27.60	0.123606	E	18.30	0.081956	E	18.30	0.081956	-1.000000
395	424	E	2	-	0	0	B	27.86	0.148857	B	27.86	0.148857	E	19.08	0.101945	E	19.08	0.101945	-1.000000
396	425	Q	2	-	0	0	E	95.07	0.502564	E	68.88	0.364117	E	98.19	0.519057	E	58.24	0.307871	-1.000000
397	426	N	2	-	0	0	E	102.54	0.607213	E	102.54	0.607213	E	113.07	0.669568	E	113.07	0.669568	-1.000000
398	427	G	2	-	0	0	E	59.81	0.712788	E	59.81	0.712788	E	67.17	0.800501	E	67.17	0.800501	-1.000000
399	428	E	2	-	0	0	E	92.20	0.492627	E	92.20	0.492627	E	99.40	0.531096	E	99.40	0.531096	-1.000000
400	429	S	2	-	0	0	E	49.26	0.391948	E	49.26	0.391948	E	48.95	0.389481	E	48.95	0.389481	-1.000000
401	430	I	2	-	0	0	B	17.42	0.091708	B	17.42	0.091708	E	10.00	0.052645	E	10.00	0.052645	-1.000000
402	431	W	2	-	0	0	E	61.26	0.230804	E	61.26	0.230804	E	53.22	0.200512	E	53.22	0.200512	-1.000000
403	432	G	2	-	0	0	E	18.26	0.217614	E	18.26	0.217614	E	16.33	0.194613	E	16.33	0.194613	-1.000000
404	433	D	2	-	0	0	E	127.58	0.821137	E	127.58	0.821137	E	147.57	0.949797	E	147.57	0.949797	-1.000000
405	434	G	2	-	0	0	E	36.30	0.432606	E	36.30	0.432606	E	37.14	0.442617	E	37.14	0.442617	-1.000000
406	435	A	2	-	0	0	E	26.22	0.225258	E	26.22	0.225258	E	24.58	0.211168	E	24.58	0.211168	-1.000000
407	436	A	2	-	0	0	B	17.14	0.147251	B	17.14	0.147251	B	5.22	0.044845	B	5.22	0.044845	-1.000000
408	437	E	2	-	0	0	B	23.34	0.124706	B	23.34	0.124706	E	18.46	0.098632	E	18.46	0.098632	-1.000000
409	438	E	2	-	0	0	E	72.95	0.389773	E	72.95	0.389773	E	63.93	0.341579	E	63.93	0.341579	-1.000000
410	439	Q	2	-	0	0	B	0.77	0.004070	B	0.77	0.004070	B	0.00	0.000000	B	0.00	0.000000	-1.000000
411	440	L	2	-	0	0	B	16.90	0.085358	B	16.90	0.085358	B	1.28	0.006465	B	1.28	0.006465	-1.000000
412	441	F	2	-	0	0	B	8.74	0.039142	B	8.74	0.039142	B	1.57	0.007031	B	1.57	0.007031	-1.000000
413	442	G	2	-	0	0	E	24.24	0.288881	E	24.24	0.288881	E	21.59	0.257299	E	21.59	0.257299	-1.000000
414	443	L	2	-	0	0	B	0.00	0.000000	B	0.00	0.000000	B	0.00	0.000000	B	0.00	0.000000	-1.000000
415	444	L	2	-	0	0	B	1.96	0.009899	B	1.96	0.009899	B	0.00	0.000000	B	0.00	0.000000	-1.000000
416	445	H	2	-	0	0	E	67.12	0.338119	E	67.12	0.338119	E	58.39	0.294141	E	58.39	0.294141	-1.000000
417	446	A	2	-	0	0	E	47.53	0.408333	E	47.53	0.408333	E	45.32	0.389347	E	45.32	0.389347	-1.000000
418	447	L	2	-	0	0	B	12.26	0.061922	B	12.26	0.061922	B	6.68	0.033739	B	6.68	0.033739	-1.000000
419	448	P	2	-	0	0	E	103.37	0.713881	E	103.37	0.713881	E	117.85	0.813881	E	117.85	0.813881	-1.000000
420	449	G	2	-	0	0	E	34.67	0.413181	E	34.67	0.413181	E	27.12	0.323203	E	27.12	0.323203	-1.000000
421	450	G	2	-	0	0	B	0.57	0.006793	B	0.57	0.006793	B	0.00	0.000000	B	0.00	0.000000	-1.000000
422	451	Q	2	-	0	0	E	111.34	0.588571	E	111.34	0.588571	E	115.58	0.610985	E	115.58	0.610985	-1.000000
423	452	I	2	-	0	0	E	121.03	0.637168	E	121.03	0.637168	E	129.62	0.682390	E	129.62	0.682390	-1.000000
424	453	M	2	-	0	0	-	-1.00	-1.000000	-	-1.00	-1.000000	-	-1.00	-1.000000	-	-1.00	-1.000000	-1.000000
425	454	G	2	-	0	0	B	16.72	0.199261	B	16.72	0.199261	B	3.79	0.045167	B	3.79	0.045167	-1.000000
426	455	I	2	-	0	0	E	112.19	0.590629	E	112.19	0.590629	E	104.98	0.552672	E	104.98	0.552672	-1.000000
427	456	I	H	-	1	0	E	54.79	0.288444	E	54.79	0.288444	E	47.30	0.249013	E	47.30	0.249013	276.492000
428	457	A	H	-	1	0	B	3.69	0.031701	B	3.69	0.031701	B	0.00	0.000000	B	0.00	0.000000	276.492000
429	458	M	H	-	0	0	-	-1.00	-1.000000	-	-1.00	-1.000000	-	-1.00	-1.000000	-	-1.00	-1.000000	276.492000
430	459	I	H	-	0	0	E	115.94	0.610371	E	115.94	0.610371	E	113.00	0.594893	E	113.00	0.594893	276.492000
431	460	L	H	-	1	0	B	7.18	0.036264	B	7.18	0.036264	B	1.44	0.007273	B	1.44	0.007273	276.492000
432	461	L	H	-	0	0	B	16.71	0.084398	B	16.71	0.084398	B	5.30	0.026769	B	5.30	0.026769	276.492000
433	462	G	H	-	0	0	B	12.95	0.154332	B	12.95	0.154332	E	7.38	0.087951	E	7.38	0.087951	276.492000
434	463	T	H	-	1	0	B	21.75	0.146900	B	21.75	0.146900	E	16.26	0.109820	E	16.26	0.109820	276.492000
435	464	F	H	-	2	0	B	30.63	0.137176	B	30.63	0.137176	B	9.97	0.044650	B	9.97	0.044650	276.492000
436	465	F	H	-	2	0	B	8.04	0.036007	B	8.04	0.036007	B	0.00	0.000000	B	0.00	0.000000	276.492000
437	466	I	H	-	0	0	B	22.43	0.118084	B	22.43	0.118084	E	15.87	0.083548	E	15.87	0.083548	276.492000
438	467	T	H	-	1	0	B	16.06	0.108470	B	16.06	0.108470	E	9.34	0.063083	E	9.34	0.063083	276.492000
439	468	S	H	-	0	0	B	18.64	0.148313	B	18.64	0.148313	E	7.73	0.061505	E	7.73	0.061505	276.492000
440	469	A	H	-	1	0	B	2.58	0.022165	B	2.58	0.022165	B	0.00	0.000000	B	0.00	0.000000	276.492000
441	470	D	H	-	2	0	B	6.17	0.039712	B	6.17	0.039712	B	0.14	0.000901	B	0.14	0.000901	276.492000
442	471	S	H	-	1	0	B	14.28	0.113622	B	14.28	0.113622	B	5.75	0.045751	B	5.75	0.045751	276.492000
443	472	A	H	-	2	0	B	10.80	0.092784	B	10.80	0.092784	B	2.39	0.020533	B	2.39	0.020533	276.492000
444	473	S	H	-	3	0	B	3.45	0.027451	B	3.45	0.027451	B	0.00	0.000000	B	0.00	0.000000	276.492000
445	474	T	H	-	1	0	B	22.17	0.149737	B	22.17	0.149737	B	7.21	0.048696	B	7.21	0.048696	276.492000
446	475	V	H	-	1	0	E	52.54	0.323841	E	52.54	0.323841	E	24.55	0.151319	E	24.55	0.151319	276.492000
447	476	M	H	-	0	0	-	-1.00	-1.000000	-	-1.00	-1.000000	-	-1.00	-1.000000	-	-1.00	-1.000000	276.492000
448	477	G	H	-	0	0	B	7.00	0.083423	B	7.00	0.083423	B	0.42	0.005005	B	0.42	0.005005	276.492000
449	478	T	1	-	0	0	B	11.30	0.076320	B	11.30	0.076320	B	3.39	0.022896	B	3.39	0.022896	-1.000000
450	479	M	1	-	0	0	-	-1.00	-1.000000	-	-1.00	-1.000000	-	-1.00	-1.000000	-	-1.00	-1.000000	-1.000000
451	480	S	1	-	0	0	B	10.49	0.083466	B	10.49	0.083466	B	0.97	0.007718	B	0.97	0.007718	-1.000000
452	481	Q	1	-	0	0	B	3.72	0.019665	B	3.72	0.019665	B	0.49	0.002590	B	0.49	0.002590	-1.000000
453	482	H	1	-	0	0	E	73.87	0.372122	E	73.87	0.372122	E	66.98	0.337414	E	66.98	0.337414	-1.000000
454	483	G	1	-	0	0	B	10.72	0.127756	B	10.72	0.127756	E	7.96	0.094864	E	7.96	0.094864	-1.000000
455	484	Q	1	-	0	0	E	54.32	0.287149	E	54.32	0.287149	E	46.83	0.247555	E	46.83	0.247555	-1.000000
456	485	L	1	-	0	0	E	113.35	0.572504	E	113.35	0.572504	E	113.73	0.574423	E	113.73	0.574423	-1.000000
457	486	E	1	-	0	0	E	137.37	0.733971	E	137.37	0.733971	E	159.14	0.850289	E	159.14	0.850289	-1.000000
458	487	A	1	-	0	0	B	21.34	0.183333	B	21.34	0.183333	E	9.35	0.080326	E	9.35	0.080326	-1.000000
459	488	N	1	-	0	0	E	78.23	0.463256	E	78.23	0.463256	E	72.32	0.428258	E	72.32	0.428258	-1.000000
460	489	K	1	-	0	0	E	87.53	0.421852	E	87.53	0.421852	E	75.69	0.364789	E	75.69	0.364789	-1.000000
461	490	W	H	-	0	0	E	203.51	0.766747	E	203.51	0.766747	E	219.42	0.826690	E	219.42	0.826690	37.874000
462	491	V	H	-	0	0	B	21.34	0.131534	B	21.34	0.131534	E	10.06	0.062007	E	10.06	0.062007	37.874000
463	492	T	H	-	2	0	B	0.83	0.005606	B	0.83	0.005606	B	0.00	0.000000	B	0.00	0.000000	37.874000
464	493	A	H	-	1	0	B	7.07	0.060739	B	7.07	0.060739	B	1.11	0.009536	B	1.11	0.009536	37.874000
465	494	A	H	-	0	0	E	52.84	0.453952	E	52.84	0.453952	E	44.70	0.384021	E	44.70	0.384021	37.874000
466	495	W	H	-	1	0	B	16.74	0.063070	B	16.74	0.063070	B	1.77	0.006669	B	1.77	0.006669	37.874000
467	496	G	H	-	1	0	B	0.55	0.006555	B	0.55	0.006555	B	0.00	0.000000	B	0.00	0.000000	37.874000
468	497	V	H	-	0	0	E	57.78	0.356139	E	57.78	0.356139	E	59.11	0.364337	E	59.11	0.364337	37.874000
469	498	A	H	-	0	0	B	12.87	0.110567	B	12.87	0.110567	B	4.39	0.037715	B	4.39	0.037715	37.874000
470	499	T	H	-	3	0	B	9.16	0.061867	B	9.16	0.061867	B	0.38	0.002567	B	0.38	0.002567	37.874000
471	500	A	H	-	1	0	B	2.37	0.020361	B	2.37	0.020361	B	0.00	0.000000	B	0.00	0.000000	37.874000
472	501	A	H	-	0	0	E	34.12	0.293127	E	34.12	0.293127	E	25.73	0.221048	E	25.73	0.221048	37.874000
473	502	I	H	-	0	0	B	0.23	0.001211	B	0.23	0.001211	B	0.00	0.000000	B	0.00	0.000000	37.874000
474	503	G	H	-	0	0	B	3.32	0.039566	B	3.32	0.039566	B	0.01	0.000119	B	0.01	0.000119	37.874000
475	504	L	H	-	1	0	B	28.86	0.145765	B	28.86	0.145765	E	18.03	0.091065	E	18.03	0.091065	37.874000
476	505	T	H	-	1	0	B	2.70	0.018236	B	2.70	0.018236	B	0.00	0.000000	B	0.00	0.000000	37.874000
477	506	L	H	-	1	0	B	4.85	0.024496	B	4.85	0.024496	B	0.00	0.000000	B	0.00	0.000000	37.874000
478	507	L	2	-	0	0	B	6.53	0.032981	B	6.53	0.032981	B	0.33	0.001667	B	0.33	0.001667	-1.000000
479	508	L	2	-	0	0	E	39.76	0.200818	E	39.76	0.200818	E	19.33	0.097631	E	19.33	0.097631	-1.000000
480	509	S	2	-	0	0	B	6.88	0.054742	B	6.88	0.054742	B	4.12	0.032782	B	4.12	0.032782	-1.000000
481	510	G	2	-	0	0	B	16.65	0.198427	B	16.65	0.198427	E	11.66	0.138958	E	11.66	0.138958	-1.000000
482	511	G	2	-	0	0	E	22.64	0.269813	E	22.64	0.269813	E	17.20	0.204982	E	17.20	0.204982	-1.000000
483	512	D	2	-	0	0	E	140.22	0.902491	E	140.22	0.902491	E	158.77	1.000000	E	158.77	1.000000	-1.000000
484	513	N	2	-	0	0	E	95.76	0.567063	E	95.76	0.567063	E	106.45	0.630367	E	106.45	0.630367	-1.000000
485	514	A	2	-	0	0	B	8.70	0.074742	B	8.70	0.074742	B	2.73	0.023454	B	2.73	0.023454	-1.000000
486	515	L	2	-	0	0	B	37.83	0.191070	B	37.83	0.191070	E	29.56	0.149300	E	29.56	0.149300	-1.000000
487	516	S	2	-	0	0	E	60.64	0.482495	E	60.64	0.482495	E	57.29	0.455840	E	57.29	0.455840	-1.000000
488	517	N	2	-	0	0	B	7.99	0.047315	B	7.99	0.047315	B	2.76	0.016344	B	2.76	0.016344	-1.000000
489	518	L	2	-	0	0	B	1.44	0.007273	B	1.44	0.007273	B	0.00	0.000000	B	0.00	0.000000	-1.000000
490	519	Q	H	-	1	0	B	25.63	0.135487	B	25.63	0.135487	B	8.66	0.045779	B	8.66	0.045779	134.451000
491	520	N	H	-	0	0	E	43.23	0.255996	E	43.23	0.255996	E	29.35	0.173802	E	29.35	0.173802	134.451000
492	521	V	H	-	1	0	B	18.67	0.115076	B	18.67	0.115076	B	5.99	0.036921	B	5.99	0.036921	134.451000
493	522	T	H	-	2	0	B	0.28	0.001891	B	0.28	0.001891	B	0.00	0.000000	B	0.00	0.000000	134.451000
494	523	I	H	-	1	0	B	1.72	0.009055	B	1.72	0.009055	B	0.00	0.000000	B	0.00	0.000000	134.451000
495	524	V	H	-	0	0	E	69.04	0.425542	E	69.04	0.425542	E	57.48	0.354290	E	57.48	0.354290	134.451000
496	525	A	H	-	1	0	B	16.37	0.140636	B	16.37	0.140636	B	4.16	0.035739	B	4.16	0.035739	134.451000
497	526	A	H	-	2	0	B	0.00	0.000000	B	0.00	0.000000	B	0.00	0.000000	B	0.00	0.000000	134.451000
498	527	T	H	-	0	0	B	20.87	0.140956	B	20.87	0.140956	E	17.35	0.117182	E	17.35	0.117182	134.451000
499	528	P	H	-	0	0	E	58.35	0.402970	E	58.35	0.402970	E	54.20	0.374309	E	54.20	0.374309	134.451000
500	529	F	H	-	2	0	B	0.02	0.000090	B	0.02	0.000090	B	0.00	0.000000	B	0.00	0.000000	134.451000
501	530	L	H	-	1	0	B	0.29	0.001465	B	0.29	0.001465	B	0.00	0.000000	B	0.00	0.000000	134.451000
502	531	F	H	-	0	0	E	101.76	0.455730	E	101.76	0.455730	E	100.67	0.450849	E	100.67	0.450849	134.451000
503	532	V	H	-	0	0	B	17.96	0.110700	B	17.96	0.110700	E	12.52	0.077170	E	12.52	0.077170	134.451000
504	533	V	H	-	0	0	B	2.59	0.015964	B	2.59	0.015964	B	1.81	0.011156	B	1.81	0.011156	134.451000
505	534	I	H	-	1	0	B	32.60	0.171624	B	32.60	0.171624	E	19.38	0.102027	E	19.38	0.102027	134.451000
506	535	G	H	-	0	0	E	18.32	0.218329	E	18.32	0.218329	E	16.99	0.202479	E	16.99	0.202479	134.451000
507	536	L	H	-	0	0	B	2.24	0.011314	B	2.24	0.011314	B	0.16	0.000808	B	0.16	0.000808	134.451000
508	537	M	H	-	0	0	-	-1.00	-1.000000	-	-1.00	-1.000000	-	-1.00	-1.000000	-	-1.00	-1.000000	134.451000
509	538	F	H	-	0	0	E	139.04	0.622688	E	139.04	0.622688	E	142.52	0.638273	E	142.52	0.638273	134.451000
510	539	A	1	-	0	0	B	0.62	0.005326	B	0.62	0.005326	B	0.00	0.000000	B	0.00	0.000000	-1.000000
511	540	L	1	-	0	0	B	3.06	0.015455	B	3.06	0.015455	B	0.00	0.000000	B	0.00	0.000000	-1.000000
512	541	V	1	-	0	0	E	62.27	0.383814	E	62.27	0.383814	E	57.32	0.353304	E	57.32	0.353304	-1.000000
513	542	K	1	-	0	0	E	91.57	0.441322	E	91.57	0.441322	E	97.36	0.469227	E	97.36	0.469227	-1.000000
514	543	D	1	-	0	0	B	17.02	0.109545	B	17.02	0.109545	B	6.82	0.043895	B	6.82	0.043895	-1.000000
515	544	L	1	-	0	0	B	0.11	0.000556	B	0.11	0.000556	B	0.00	0.000000	B	0.00	0.000000	-1.000000
516	545	S	1	-	0	0	E	31.79	0.252944	E	31.79	0.252944	E	27.82	0.221356	E	27.82	0.221356	-1.000000
517	546	N	1	-	0	0	E	90.85	0.537988	E	90.85	0.537988	E	88.91	0.526500	E	88.91	0.526500	-1.000000
518	547	D	1	-	0	0	B	5.41	0.034820	B	5.41	0.034820	B	1.33	0.008560	B	1.33	0.008560	-1.000000
519	548	V	1	-	0	0	E	100.02	0.616494	E	100.02	0.616494	E	100.32	0.618343	E	100.32	0.618343	-1.000000
520	549	I	1	-	0	0	E	52.97	0.278863	E	52.97	0.278863	E	36.25	0.190840	E	36.25	0.190840	-1.000000
521	550	Y	1	-	0	0	B	21.06	0.088376	B	21.06	0.088376	E	15.93	0.066849	E	15.93	0.066849	-1.000000
522	551	L	1	-	0	0	E	61.49	0.310571	E	61.49	0.310571	E	59.95	0.302793	E	59.95	0.302793	-1.000000
523	552	E	1	-	0	0	E	111.58	0.596174	E	111.58	0.596174	E	109.45	0.584794	E	109.45	0.584794	-1.000000
524	553	Y	1	-	0	0	E	103.93	0.436131	E	103.93	0.436131	E	98.37	0.412799	E	98.37	0.412799	-1.000000
525	554	R	1	-	0	0	E	81.91	0.328613	E	81.91	0.328613	E	73.39	0.294432	E	73.39	0.294432	-1.000000
526	555	E	1	-	0	0	E	111.79	0.597296	E	111.79	0.597296	E	114.34	0.610921	E	114.34	0.610921	-1.000000
527	556	Q	1	-	0	0	E	98.80	0.522282	E	98.80	0.522282	E	95.10	0.502722	E	95.10	0.502722	-1.000000
528	557	Q	1	-	0	0	E	102.08	0.539620	E	102.08	0.539620	E	100.55	0.531532	E	97.22	0.513929	-1.000000
529	558	R	1	-	0	0	E	121.25	0.486440	E	109.43	0.439019	E	124.58	0.499799	E	95.92	0.384819	-1.000000
530	559	F	1	-	0	0	E	113.19	0.506919	E	113.19	0.506919	E	117.89	0.527968	E	117.89	0.527968	-1.000000
531	560	N	1	-	0	0	E	78.11	0.462545	E	78.11	0.462545	E	75.01	0.444188	E	75.01	0.444188	-1.000000
532	561	A	1	-	0	0	E	57.70	0.495704	E	48.64	0.417869	E	57.30	0.492268	E	41.03	0.352491	-1.000000
533	562	R	1	-	0	0	E	137.86	0.553077	E	124.12	0.497954	E	145.97	0.585613	E	131.68	0.528284	-1.000000
534	563	L	1	-	0	0	E	92.58	0.467599	E	92.58	0.467599	E	91.98	0.464569	E	91.98	0.464569	-1.000000
535	564	A	1	-	0	0	E	37.61	0.323110	B	22.83	0.196134	E	35.13	0.301804	E	16.14	0.138660	-1.000000
536	565	R	1	-	0	0	E	140.52	0.563749	E	83.85	0.336396	E	152.09	0.610166	E	76.91	0.308553	-1.000000
537	566	E	1	-	0	0	E	85.28	0.455653	E	85.28	0.455653	E	90.96	0.486001	E	90.96	0.486001	-1.000000
538	567	R	1	-	0	0	E	131.92	0.529247	E	96.16	0.385782	E	131.93	0.529287	E	83.79	0.336155	-1.000000
539	568	R	1	-	0	0	E	127.81	0.512758	B	35.50	0.142422	E	133.11	0.534021	E	21.21	0.085092	-1.000000
540	569	V	1	-	0	0	E	67.69	0.417221	E	64.57	0.397991	E	58.63	0.361378	E	54.44	0.335552	-1.000000
541	570	H	1	-	0	0	E	108.89	0.548537	E	108.89	0.548537	E	109.03	0.549242	E	109.03	0.549242	-1.000000
542	571	N	1	-	0	0	E	50.56	0.299402	E	50.56	0.299402	E	41.76	0.247291	E	41.76	0.247291	-1.000000
543	572	E	1	-	0	0	E	82.16	0.438983	E	75.30	0.402330	E	79.45	0.424503	E	62.31	0.332924	-1.000000
544	573	H	1	-	0	0	E	103.03	0.519017	E	103.03	0.519017	E	104.65	0.527177	E	104.65	0.527177	-1.000000
545	574	R	1	-	0	0	E	165.07	0.662240	E	165.07	0.662240	E	176.17	0.706772	E	176.17	0.706772	-1.000000
546	575	K	1	-	0	0	E	112.94	0.544315	E	112.94	0.544315	E	115.86	0.558388	E	115.86	0.558388	-1.000000
547	576	R	1	-	0	0	E	166.02	0.666052	E	166.02	0.666052	E	172.71	0.692891	E	172.71	0.692891	-1.000000
548	577	E	1	-	0	0	E	110.18	0.588694	E	110.18	0.588694	E	106.80	0.570635	E	106.80	0.570635	-1.000000
549	578	L	1	-	0	0	E	69.66	0.351836	E	69.66	0.351836	E	56.01	0.282893	E	56.01	0.282893	-1.000000
550	579	A	1	-	0	0	E	34.74	0.298454	E	34.74	0.298454	E	29.63	0.254553	E	29.63	0.254553	-1.000000
551	580	A	1	-	0	0	E	39.92	0.342955	E	39.92	0.342955	E	37.28	0.320275	E	37.28	0.320275	-1.000000
552	581	K	1	-	0	0	E	71.91	0.346571	E	71.91	0.346571	E	69.15	0.333269	E	69.15	0.333269	-1.000000
553	582	R	1	-	0	0	E	136.79	0.548784	E	136.79	0.548784	E	151.13	0.606315	E	151.13	0.606315	-1.000000
554	583	R	1	-	0	0	E	145.48	0.583648	E	145.48	0.583648	E	153.27	0.614900	E	153.27	0.614900	-1.000000
555	584	R	1	-	0	0	E	151.07	0.606074	E	151.07	0.606074	E	162.06	0.650164	E	162.06	0.650164	-1.000000
556	585	E	1	-	0	0	E	99.21	0.530081	E	99.21	0.530081	E	104.26	0.557063	E	104.26	0.557063	-1.000000
557	586	R	1	-	0	0	E	163.83	0.657266	E	163.83	0.657266	E	174.28	0.699190	E	174.28	0.699190	-1.000000
558	587	K	1	-	0	0	E	172.39	0.830835	E	172.39	0.830835	E	193.48	0.932479	E	193.48	0.932479	-1.000000
559	588	A	1	-	0	0	E	86.96	0.747079	E	86.96	0.747079	E	97.91	0.841151	E	97.91	0.841151	-1.000000
560	589	S	1	-	0	0	E	133.39	1.000000	E	133.39	1.000000	E	162.49	1.000000	E	162.49	1.000000	-1.000000
561	590	G	U	R	0	0	-	-1.00	-1.000000	-	-1.00	-1.000000	-	-1.00	-1.000000	-	-1.00	-1.000000	-1.000000
562	591	A	U	R	0	0	-	-1.00	-1.000000	-	-1.00	-1.000000	-	-1.00	-1.000000	-	-1.00	-1.000000	-1.000000
563	592	G	U	R	0	0	-	-1.00	-1.000000	-	-1.00	-1.000000	-	-1.00	-1.000000	-	-1.00	-1.000000	-1.000000
564	593	K	U	R	0	0	-	-1.00	-1.000000	-	-1.00	-1.000000	-	-1.00	-1.000000	-	-1.00	-1.000000	-1.000000
565	594	R	U	R	0	0	-	-1.00	-1.000000	-	-1.00	-1.000000	-	-1.00	-1.000000	-	-1.00	-1.000000	-1.000000
566	595	R	U	R	0	0	-	-1.00	-1.000000	-	-1.00	-1.000000	-	-1.00	-1.000000	-	-1.00	-1.000000	-1.000000
