# Supplementary material for: Lipid exposure prediction enhances the inference of rotational angles of transmembrane helices
Source: BMC Bioinformatics. 2013 Oct 11;14:304. doi: 10.1186/1471-2105-14-304 (PMC3854514; doi:10.1186/1471-2105-14-304)
Supplement: Additional file 7: Dataset S3 — The representative 110 multi-spanning protein chains used in this work. [file 1471-2105-14-304-S7.zip › S_Dataset_3_experiment/TMexpoDataset/2wswA.profile]

SeqIndex	PDBIndex	AA	Topo	MissingData	IntraChainCTNum	InterChainCTNum	Class14_Chain	ASA14_Chain	RSA14_Chain	Class14_Complete	ASA14_Complete	RSA14_Complete	Class20_Chain	ASA20_Chain	RSA20_Chain	Class20_Complete	ASA20_Complete	RSA20_Complete	RotationalAngleChain360MGC
1	-4	A	2	-	0	0	E	153.04	1.000000	E	153.04	1.000000	E	182.15	1.000000	E	182.15	1.000000	-1.000000
2	-3	A	2	-	0	0	E	77.43	0.665206	E	77.43	0.665206	E	79.41	0.682216	E	79.41	0.682216	-1.000000
3	-2	R	2	-	0	0	E	225.64	0.905240	E	225.64	0.905240	E	259.51	1.000000	E	259.51	1.000000	-1.000000
4	-1	G	2	-	0	0	E	36.99	0.440829	E	36.99	0.440829	E	28.29	0.337147	E	28.29	0.337147	-1.000000
5	0	S	2	-	0	0	E	72.90	0.580045	E	72.90	0.580045	E	40.46	0.321929	E	40.46	0.321929	-1.000000
6	1	H	2	-	0	0	E	174.29	0.877991	E	174.29	0.877991	E	191.30	0.963679	E	191.30	0.963679	-1.000000
7	2	M	2	-	0	0	E	152.95	0.726431	E	152.95	0.726431	E	166.46	0.790596	E	166.46	0.790596	-1.000000
8	3	K	2	-	0	0	E	138.75	0.668707	E	138.75	0.668707	E	140.61	0.677671	E	140.61	0.677671	-1.000000
9	4	D	2	-	0	0	E	102.54	0.659973	E	102.54	0.659973	E	119.88	0.771578	E	119.88	0.771578	-1.000000
10	5	N	2	-	0	0	E	95.36	0.564695	E	95.36	0.564695	E	67.77	0.401315	E	67.77	0.401315	-1.000000
11	6	K	2	-	0	0	E	133.04	0.641188	E	133.04	0.641188	E	105.42	0.508073	E	105.42	0.508073	-1.000000
12	7	K	2	-	0	0	E	111.42	0.536990	E	111.42	0.536990	E	110.59	0.532990	E	110.59	0.532990	-1.000000
13	8	A	2	-	0	0	E	67.14	0.576804	E	67.14	0.576804	E	71.28	0.612371	E	71.28	0.612371	-1.000000
14	9	G	2	-	0	0	B	15.79	0.188178	B	15.79	0.188178	E	14.29	0.170302	E	14.29	0.170302	-1.000000
15	10	I	2	-	0	0	E	45.35	0.238747	E	45.35	0.238747	E	40.90	0.215320	E	40.90	0.215320	-1.000000
16	11	E	2	-	0	0	E	39.48	0.210943	E	39.48	0.210943	E	29.67	0.158527	E	29.67	0.158527	-1.000000
17	12	P	2	-	0	0	E	71.47	0.493577	E	71.47	0.493577	E	76.70	0.529696	E	76.70	0.529696	-1.000000
18	13	K	2	-	0	0	E	72.77	0.350716	E	72.77	0.350716	E	61.87	0.298183	E	61.87	0.298183	-1.000000
19	14	V	2	-	0	0	B	0.71	0.004376	B	0.71	0.004376	B	0.00	0.000000	B	0.00	0.000000	-1.000000
20	15	F	H	-	0	0	B	32.67	0.146312	B	32.67	0.146312	E	25.87	0.115858	E	25.87	0.115858	108.780000
21	16	F	H	-	0	0	E	97.36	0.436025	E	97.36	0.436025	E	103.86	0.465135	E	103.86	0.465135	108.780000
22	17	P	H	-	1	0	E	43.25	0.298688	E	43.25	0.298688	E	39.48	0.272652	E	39.48	0.272652	108.780000
23	18	P	H	-	0	0	B	0.00	0.000000	B	0.00	0.000000	B	0.00	0.000000	B	0.00	0.000000	108.780000
24	19	L	H	-	0	0	E	68.75	0.347240	E	68.75	0.347240	E	63.24	0.319410	E	63.24	0.319410	108.780000
25	20	I	H	-	0	0	E	97.82	0.514978	E	97.82	0.514978	E	100.85	0.530929	E	100.85	0.530929	108.780000
26	21	I	H	-	0	0	E	78.05	0.410898	E	78.05	0.410898	E	78.07	0.411003	E	78.07	0.411003	108.780000
27	22	V	H	-	1	0	B	1.00	0.006164	B	1.00	0.006164	B	0.00	0.000000	B	0.00	0.000000	108.780000
28	23	G	H	-	0	0	E	30.03	0.357883	E	30.03	0.357883	E	27.42	0.326779	E	27.42	0.326779	108.780000
29	24	I	H	-	0	0	E	80.92	0.426007	E	80.92	0.426007	E	79.91	0.420690	E	79.91	0.420690	108.780000
30	25	L	H	-	0	0	E	75.84	0.383050	E	75.84	0.383050	E	71.06	0.358907	E	71.06	0.358907	108.780000
31	26	C	H	-	1	0	B	19.09	0.134931	B	19.09	0.134931	E	9.69	0.068490	E	9.69	0.068490	108.780000
32	27	W	H	-	0	0	E	160.48	0.604627	E	160.48	0.604627	E	173.25	0.652739	E	173.25	0.652739	108.780000
33	28	L	H	-	0	0	E	87.23	0.440578	E	87.23	0.440578	E	89.06	0.449821	E	89.06	0.449821	108.780000
34	29	T	H	-	1	0	B	28.50	0.192490	B	28.50	0.192490	E	21.99	0.148521	E	21.99	0.148521	108.780000
35	30	V	1	-	0	0	E	84.39	0.520155	E	84.39	0.520155	E	83.95	0.517443	E	83.95	0.517443	-1.000000
36	31	R	1	-	0	0	E	190.40	0.763861	E	190.40	0.763861	E	208.95	0.838281	E	208.95	0.838281	-1.000000
37	32	D	1	-	0	0	E	66.35	0.427045	E	66.35	0.427045	E	63.00	0.405484	E	63.00	0.405484	-1.000000
38	33	L	1	-	0	0	E	61.55	0.310874	E	61.55	0.310874	E	54.18	0.273650	E	54.18	0.273650	-1.000000
39	34	D	1	-	0	0	E	108.67	0.699427	E	108.67	0.699427	E	120.57	0.776019	E	120.57	0.776019	-1.000000
40	35	A	1	-	0	0	E	43.81	0.376375	E	43.81	0.376375	E	41.38	0.355498	E	41.38	0.355498	-1.000000
41	36	S	1	-	0	0	B	18.47	0.146961	B	18.47	0.146961	E	10.63	0.084580	E	10.63	0.084580	-1.000000
42	37	N	1	-	0	0	E	42.41	0.251140	E	42.41	0.251140	E	33.31	0.197252	E	33.31	0.197252	-1.000000
43	38	E	1	-	0	0	E	126.48	0.675785	E	126.48	0.675785	E	138.46	0.739795	E	138.46	0.739795	-1.000000
44	39	V	1	-	0	0	E	93.69	0.577478	E	93.69	0.577478	E	101.35	0.624692	E	101.35	0.624692	-1.000000
45	40	I	1	-	0	0	B	26.14	0.137615	B	26.14	0.137615	E	18.29	0.096288	E	18.29	0.096288	-1.000000
46	41	N	1	-	0	0	E	71.38	0.422692	E	71.38	0.422692	E	68.63	0.406407	E	68.63	0.406407	-1.000000
47	42	A	1	-	0	0	E	61.69	0.529983	E	61.69	0.529983	E	63.79	0.548024	E	63.79	0.548024	-1.000000
48	43	V	1	-	0	0	E	54.53	0.336107	E	54.53	0.336107	E	50.48	0.311144	E	50.48	0.311144	-1.000000
49	44	F	1	-	0	0	B	13.29	0.059519	B	13.29	0.059519	B	8.21	0.036768	B	8.21	0.036768	-1.000000
50	45	S	1	-	0	0	E	53.76	0.427753	E	53.76	0.427753	E	55.09	0.438335	E	55.09	0.438335	-1.000000
51	46	Y	1	-	0	0	E	120.69	0.506462	E	120.69	0.506462	E	131.71	0.552707	E	131.71	0.552707	-1.000000
52	47	V	H	-	1	0	B	12.49	0.076985	B	12.49	0.076985	B	7.24	0.044625	B	7.24	0.044625	216.565000
53	48	T	H	-	2	0	B	1.74	0.011752	B	1.74	0.011752	B	0.24	0.001621	B	0.24	0.001621	216.565000
54	49	N	H	-	1	0	E	94.16	0.557589	E	94.16	0.557589	E	92.49	0.547699	E	92.49	0.547699	216.565000
55	50	V	H	-	0	0	E	71.14	0.438486	E	71.14	0.438486	E	73.63	0.453834	E	73.63	0.453834	216.565000
56	51	W	H	-	0	0	E	116.69	0.439643	E	116.69	0.439643	E	120.76	0.454977	E	120.76	0.454977	216.565000
57	52	G	H	-	1	0	B	2.74	0.032654	B	2.74	0.032654	B	0.00	0.000000	B	0.00	0.000000	216.565000
58	53	W	H	-	0	0	E	128.15	0.482820	E	128.15	0.482820	E	130.17	0.490430	E	130.17	0.490430	216.565000
59	54	A	H	-	0	0	B	17.53	0.150601	B	17.53	0.150601	E	6.86	0.058935	E	6.86	0.058935	216.565000
60	55	F	H	-	1	0	B	5.80	0.025975	B	5.80	0.025975	B	1.42	0.006359	B	1.42	0.006359	216.565000
61	56	E	H	-	0	0	B	4.22	0.022548	B	4.22	0.022548	B	0.00	0.000000	B	0.00	0.000000	216.565000
62	57	W	H	-	0	0	E	127.47	0.480258	E	127.47	0.480258	E	130.72	0.492502	E	130.72	0.492502	216.565000
63	58	Y	H	-	0	0	B	11.82	0.049601	B	11.82	0.049601	B	0.87	0.003651	B	0.87	0.003651	216.565000
64	59	M	H	-	2	0	B	0.83	0.003942	B	0.83	0.003942	B	0.00	0.000000	B	0.00	0.000000	216.565000
65	60	V	H	-	0	0	B	26.67	0.164386	B	26.67	0.164386	E	22.19	0.136773	E	22.19	0.136773	216.565000
66	61	I	H	-	0	0	E	108.71	0.572309	E	108.71	0.572309	E	105.47	0.555251	E	105.47	0.555251	216.565000
67	62	M	H	-	1	0	B	10.08	0.047875	B	10.08	0.047875	B	1.27	0.006032	B	1.27	0.006032	216.565000
68	63	F	H	-	3	0	E	53.73	0.240629	E	53.73	0.240629	E	43.40	0.194366	E	43.40	0.194366	216.565000
69	64	G	H	-	0	0	E	37.36	0.445239	E	37.36	0.445239	E	37.55	0.447503	E	37.55	0.447503	216.565000
70	65	G	2	-	0	0	B	7.22	0.086045	B	7.22	0.086045	E	4.36	0.051960	E	4.36	0.051960	-1.000000
71	66	W	2	-	0	0	B	31.55	0.118868	B	31.55	0.118868	E	24.33	0.091666	E	24.33	0.091666	-1.000000
72	67	F	2	-	0	0	E	86.93	0.389314	E	86.93	0.389314	E	93.40	0.418290	E	93.40	0.418290	-1.000000
73	68	W	2	-	0	0	E	80.04	0.301560	E	80.04	0.301560	E	74.22	0.279632	E	74.22	0.279632	-1.000000
74	69	L	2	-	0	0	B	0.20	0.001010	B	0.20	0.001010	B	0.00	0.000000	B	0.00	0.000000	-1.000000
75	70	V	2	-	0	0	B	5.55	0.034209	B	5.55	0.034209	B	1.34	0.008259	B	1.34	0.008259	-1.000000
76	71	F	2	-	0	0	E	147.63	0.661158	E	147.63	0.661158	E	162.99	0.729948	E	162.99	0.729948	-1.000000
77	72	G	2	-	0	0	E	22.35	0.266357	E	22.35	0.266357	E	19.83	0.236325	E	19.83	0.236325	-1.000000
78	73	R	2	-	0	0	E	152.72	0.612694	E	152.72	0.612694	E	143.69	0.576466	E	143.69	0.576466	-1.000000
79	74	Y	2	-	0	0	B	6.14	0.025766	B	6.14	0.025766	B	0.00	0.000000	B	0.00	0.000000	-1.000000
80	75	A	2	-	0	0	B	4.71	0.040464	B	4.71	0.040464	B	1.13	0.009708	B	1.13	0.009708	-1.000000
81	76	K	2	-	0	0	E	163.17	0.786399	E	163.17	0.786399	E	176.72	0.851704	E	176.72	0.851704	-1.000000
82	77	K	2	-	0	0	E	42.37	0.204203	E	42.37	0.204203	E	32.78	0.157984	E	32.78	0.157984	-1.000000
83	78	R	2	-	0	0	E	106.15	0.425861	E	106.15	0.425861	E	102.00	0.409211	E	102.00	0.409211	-1.000000
84	79	L	2	-	0	0	B	0.00	0.000000	B	0.00	0.000000	B	0.00	0.000000	B	0.00	0.000000	-1.000000
85	80	G	2	-	0	0	B	7.55	0.089977	B	7.55	0.089977	B	0.51	0.006078	B	0.51	0.006078	-1.000000
86	81	D	2	-	0	0	E	138.17	0.889297	E	138.17	0.889297	E	151.79	0.976958	E	151.79	0.976958	-1.000000
87	82	E	2	-	0	0	E	105.87	0.565666	E	105.87	0.565666	E	100.97	0.539485	E	100.97	0.539485	-1.000000
88	83	K	2	-	0	0	E	167.88	0.809099	E	167.88	0.809099	E	192.73	0.928864	E	192.73	0.928864	-1.000000
89	84	P	2	-	0	0	E	41.84	0.288950	E	41.84	0.288950	E	31.29	0.216091	E	31.29	0.216091	-1.000000
90	85	E	2	-	0	0	E	99.03	0.529119	E	99.03	0.529119	E	99.28	0.530455	E	99.28	0.530455	-1.000000
91	86	F	2	-	0	0	E	75.16	0.336603	E	75.16	0.336603	E	71.73	0.321241	E	71.73	0.321241	-1.000000
92	87	S	2	-	0	0	E	66.67	0.530474	E	66.67	0.530474	E	76.50	0.608689	E	76.50	0.608689	-1.000000
93	88	T	2	-	0	0	E	84.65	0.571728	E	84.65	0.571728	E	88.94	0.600702	E	88.94	0.600702	-1.000000
94	89	A	2	-	0	0	E	75.68	0.650172	E	75.68	0.650172	E	83.08	0.713746	E	83.08	0.713746	-1.000000
95	90	S	2	-	0	0	E	48.92	0.389243	E	48.92	0.389243	E	49.63	0.394892	E	49.63	0.394892	-1.000000
96	91	W	2	-	0	0	B	3.47	0.013074	B	3.47	0.013074	B	0.60	0.002261	B	0.60	0.002261	-1.000000
97	92	I	2	-	0	0	E	48.69	0.256331	E	48.69	0.256331	E	43.51	0.229060	E	43.51	0.229060	-1.000000
98	93	F	2	-	0	0	E	70.00	0.313494	E	70.00	0.313494	E	52.10	0.233329	E	52.10	0.233329	-1.000000
99	94	M	2	-	0	0	E	42.62	0.202422	E	42.62	0.202422	E	36.70	0.174305	E	36.70	0.174305	-1.000000
100	95	M	2	-	0	0	B	0.00	0.000000	B	0.00	0.000000	B	0.00	0.000000	B	0.00	0.000000	-1.000000
101	96	F	H	-	2	0	E	50.55	0.226387	E	50.55	0.226387	E	41.05	0.183842	E	41.05	0.183842	60.263000
102	97	A	H	-	1	0	B	10.23	0.087887	B	10.23	0.087887	E	6.48	0.055670	E	6.48	0.055670	60.263000
103	98	S	H	-	0	0	E	43.12	0.343094	E	43.12	0.343094	E	31.87	0.253581	E	31.87	0.253581	60.263000
104	99	C	H	-	2	0	B	7.54	0.053294	B	7.54	0.053294	B	1.32	0.009330	B	1.32	0.009330	60.263000
105	100	T	H	-	2	0	B	13.85	0.093543	B	13.85	0.093543	B	2.79	0.018844	B	2.79	0.018844	60.263000
106	101	S	H	-	0	0	E	30.72	0.244430	E	30.72	0.244430	E	16.31	0.129774	E	16.31	0.129774	60.263000
107	102	A	H	-	2	0	B	3.51	0.030155	B	3.51	0.030155	B	0.00	0.000000	B	0.00	0.000000	60.263000
108	103	A	H	-	0	0	B	5.58	0.047938	B	5.58	0.047938	B	0.54	0.004639	B	0.54	0.004639	60.263000
109	104	V	H	-	1	0	B	19.17	0.118158	B	19.17	0.118158	E	8.22	0.050666	E	8.22	0.050666	60.263000
110	105	L	H	-	0	0	B	8.58	0.043336	B	8.58	0.043336	B	0.00	0.000000	B	0.00	0.000000	60.263000
111	106	F	H	-	1	0	B	2.50	0.011196	B	2.50	0.011196	B	0.27	0.001209	B	0.27	0.001209	60.263000
112	107	W	H	-	0	0	B	1.69	0.006367	B	1.69	0.006367	B	0.00	0.000000	B	0.00	0.000000	60.263000
113	108	G	H	-	3	0	B	0.61	0.007270	B	0.61	0.007270	B	0.00	0.000000	B	0.00	0.000000	60.263000
114	109	S	H	-	1	0	B	0.48	0.003819	B	0.48	0.003819	B	0.00	0.000000	B	0.00	0.000000	60.263000
115	110	I	1	-	0	0	B	0.00	0.000000	B	0.00	0.000000	B	0.00	0.000000	B	0.00	0.000000	-1.000000
116	111	E	1	-	0	0	B	0.61	0.003259	B	0.61	0.003259	B	0.00	0.000000	B	0.00	0.000000	-1.000000
117	112	I	1	-	0	0	B	1.38	0.007265	B	1.38	0.007265	B	0.00	0.000000	B	0.00	0.000000	-1.000000
118	113	Y	1	-	0	0	B	21.44	0.089971	B	21.44	0.089971	E	20.00	0.083928	E	20.00	0.083928	-1.000000
119	114	Y	1	-	0	0	B	42.55	0.178556	B	42.55	0.178556	E	35.57	0.149266	E	35.57	0.149266	-1.000000
120	115	Y	1	-	0	0	B	0.12	0.000504	B	0.12	0.000504	B	0.00	0.000000	B	0.00	0.000000	-1.000000
121	116	I	1	-	0	0	B	0.04	0.000211	B	0.04	0.000211	B	0.00	0.000000	B	0.00	0.000000	-1.000000
122	117	S	1	-	0	0	B	23.55	0.187381	B	23.55	0.187381	E	18.73	0.149029	E	18.73	0.149029	-1.000000
123	118	S	1	-	0	0	E	71.47	0.568666	E	71.47	0.568666	E	69.04	0.549332	E	69.04	0.549332	-1.000000
124	119	P	1	-	0	0	B	21.57	0.148964	B	21.57	0.148964	E	12.07	0.083356	E	12.07	0.083356	-1.000000
125	120	P	1	-	0	0	B	0.66	0.004558	B	0.66	0.004558	B	0.06	0.000414	B	0.06	0.000414	-1.000000
126	121	F	1	-	0	0	E	48.88	0.218908	E	48.88	0.218908	E	42.53	0.190470	E	42.53	0.190470	-1.000000
127	122	G	1	-	0	0	E	78.37	0.933977	E	78.37	0.933977	E	73.08	0.870933	E	73.08	0.870933	-1.000000
128	123	M	1	-	0	0	E	46.03	0.218618	E	46.03	0.218618	E	38.00	0.180480	E	38.00	0.180480	-1.000000
129	124	E	1	-	0	0	E	129.95	0.694326	E	129.95	0.694326	E	151.42	0.809040	E	151.42	0.809040	-1.000000
130	125	G	1	-	0	0	E	25.49	0.303778	E	25.49	0.303778	E	22.16	0.264092	E	22.16	0.264092	-1.000000
131	126	Y	1	-	0	0	E	97.77	0.410281	E	97.77	0.410281	E	98.37	0.412799	E	98.37	0.412799	-1.000000
132	127	S	1	-	0	0	B	23.06	0.183482	B	23.06	0.183482	E	18.83	0.149825	E	18.83	0.149825	-1.000000
133	128	A	1	-	0	0	E	60.62	0.520790	E	60.62	0.520790	E	66.85	0.574313	E	66.85	0.574313	-1.000000
134	129	P	1	-	0	0	E	65.98	0.455663	E	65.98	0.455663	E	69.06	0.476934	E	69.06	0.476934	-1.000000
135	130	A	1	-	0	0	B	0.00	0.000000	B	0.00	0.000000	B	0.00	0.000000	B	0.00	0.000000	-1.000000
136	131	K	1	-	0	0	E	50.32	0.242518	E	50.32	0.242518	E	44.92	0.216492	E	44.92	0.216492	-1.000000
137	132	E	1	-	0	0	E	91.19	0.487230	E	91.19	0.487230	E	90.52	0.483650	E	90.52	0.483650	-1.000000
138	133	I	1	-	0	0	B	2.71	0.014267	B	2.71	0.014267	B	0.40	0.002106	B	0.40	0.002106	-1.000000
139	134	G	H	-	0	0	B	0.00	0.000000	B	0.00	0.000000	B	0.00	0.000000	B	0.00	0.000000	308.987000
140	135	L	H	-	1	0	B	0.77	0.003889	B	0.77	0.003889	B	0.00	0.000000	B	0.00	0.000000	308.987000
141	136	A	H	-	0	0	B	0.00	0.000000	B	0.00	0.000000	B	0.00	0.000000	B	0.00	0.000000	308.987000
142	137	Y	H	-	0	0	B	0.08	0.000336	B	0.08	0.000336	B	0.00	0.000000	B	0.00	0.000000	308.987000
143	138	S	H	-	1	0	B	1.65	0.013129	B	1.65	0.013129	B	0.00	0.000000	B	0.00	0.000000	308.987000
144	139	L	H	-	0	0	B	0.07	0.000354	B	0.07	0.000354	B	0.00	0.000000	B	0.00	0.000000	308.987000
145	140	F	H	-	0	0	B	0.04	0.000179	B	0.04	0.000179	B	0.00	0.000000	B	0.00	0.000000	308.987000
146	141	H	H	-	1	0	B	0.00	0.000000	B	0.00	0.000000	B	0.00	0.000000	B	0.00	0.000000	308.987000
147	142	W	H	-	2	0	B	10.11	0.038091	B	10.11	0.038091	B	1.85	0.006970	B	1.85	0.006970	308.987000
148	143	G	H	-	1	0	B	0.00	0.000000	B	0.00	0.000000	B	0.00	0.000000	B	0.00	0.000000	308.987000
149	144	P	H	-	1	0	E	40.13	0.277141	E	40.13	0.277141	E	32.98	0.227762	E	32.98	0.227762	308.987000
150	145	L	H	-	1	0	B	2.56	0.012930	B	2.56	0.012930	B	0.00	0.000000	B	0.00	0.000000	308.987000
151	146	P	H	-	1	0	B	0.00	0.000000	B	0.00	0.000000	B	0.00	0.000000	B	0.00	0.000000	308.987000
152	147	W	H	-	2	0	B	19.88	0.074900	B	19.88	0.074900	E	13.68	0.051541	E	13.68	0.051541	308.987000
153	148	A	H	-	1	0	B	2.18	0.018729	B	2.18	0.018729	B	0.09	0.000773	B	0.09	0.000773	308.987000
154	149	T	H	-	3	0	B	2.59	0.017493	B	2.59	0.017493	B	0.00	0.000000	B	0.00	0.000000	308.987000
155	150	Y	H	-	2	0	B	8.11	0.034033	B	8.11	0.034033	B	1.43	0.006001	B	1.43	0.006001	308.987000
156	151	S	2	-	0	0	B	0.05	0.000398	B	0.05	0.000398	B	0.00	0.000000	B	0.00	0.000000	-1.000000
157	152	F	2	-	0	0	B	17.56	0.078642	B	17.56	0.078642	B	7.57	0.033902	B	7.57	0.033902	-1.000000
158	153	L	2	-	0	0	B	0.14	0.000707	B	0.14	0.000707	B	0.00	0.000000	B	0.00	0.000000	-1.000000
159	154	S	2	-	0	0	B	0.00	0.000000	B	0.00	0.000000	B	0.00	0.000000	B	0.00	0.000000	-1.000000
160	155	V	2	-	0	0	B	0.00	0.000000	B	0.00	0.000000	B	0.00	0.000000	B	0.00	0.000000	-1.000000
161	156	A	2	-	0	0	B	0.00	0.000000	B	0.00	0.000000	B	0.00	0.000000	B	0.00	0.000000	-1.000000
162	157	F	2	-	0	0	B	0.48	0.002150	B	0.48	0.002150	B	0.00	0.000000	B	0.00	0.000000	-1.000000
163	158	A	2	-	0	0	B	0.00	0.000000	B	0.00	0.000000	B	0.00	0.000000	B	0.00	0.000000	-1.000000
164	159	Y	2	-	0	0	B	0.00	0.000000	B	0.00	0.000000	B	0.00	0.000000	B	0.00	0.000000	-1.000000
165	160	F	2	-	0	0	B	0.61	0.002732	B	0.61	0.002732	B	0.00	0.000000	B	0.00	0.000000	-1.000000
166	161	F	2	-	0	0	B	12.17	0.054503	B	12.17	0.054503	B	7.88	0.035290	B	7.88	0.035290	-1.000000
167	162	F	2	-	0	0	B	26.02	0.116530	B	26.02	0.116530	B	10.56	0.047293	B	10.56	0.047293	-1.000000
168	163	V	2	-	0	0	E	43.68	0.269231	E	43.68	0.269231	E	33.14	0.204265	E	33.14	0.204265	-1.000000
169	164	R	2	-	0	0	E	88.57	0.355332	E	88.57	0.355332	E	87.54	0.351200	E	87.54	0.351200	-1.000000
170	165	K	2	-	0	0	E	162.17	0.781580	E	162.17	0.781580	E	167.60	0.807750	E	167.60	0.807750	-1.000000
171	166	M	2	-	0	0	E	58.67	0.278651	E	58.67	0.278651	E	42.36	0.201187	E	42.36	0.201187	-1.000000
172	167	E	2	-	0	0	E	102.53	0.547820	E	102.53	0.547820	E	73.03	0.390201	E	73.03	0.390201	-1.000000
173	168	V	2	-	0	0	B	4.25	0.026196	B	4.25	0.026196	B	0.73	0.004500	B	0.73	0.004500	-1.000000
174	169	I	2	-	0	0	E	47.51	0.250118	E	47.51	0.250118	E	14.62	0.076968	E	14.62	0.076968	-1.000000
175	170	R	2	-	0	0	B	40.40	0.162080	B	40.40	0.162080	E	16.62	0.066677	E	16.62	0.066677	-1.000000
176	171	P	2	-	0	0	B	3.06	0.021133	B	3.06	0.021133	B	0.00	0.000000	B	0.00	0.000000	-1.000000
177	172	S	2	-	0	0	B	6.88	0.054742	B	6.88	0.054742	B	0.87	0.006922	B	0.87	0.006922	-1.000000
178	173	S	2	-	0	0	E	37.66	0.299650	E	37.66	0.299650	E	28.07	0.223345	E	28.07	0.223345	-1.000000
179	174	T	2	-	0	0	B	0.07	0.000473	B	0.07	0.000473	B	0.00	0.000000	B	0.00	0.000000	-1.000000
180	175	L	2	-	0	0	B	0.22	0.001111	B	0.22	0.001111	B	0.00	0.000000	B	0.00	0.000000	-1.000000
181	176	V	2	-	0	0	E	56.18	0.346277	E	56.18	0.346277	E	49.40	0.304487	E	49.40	0.304487	-1.000000
182	177	P	2	-	0	0	E	34.77	0.240124	E	34.77	0.240124	E	22.43	0.154903	E	22.43	0.154903	-1.000000
183	178	L	2	-	0	0	E	48.93	0.247134	E	48.93	0.247134	E	44.63	0.225415	E	44.63	0.225415	-1.000000
184	179	V	2	-	0	0	E	34.14	0.210429	E	34.14	0.210429	E	29.22	0.180104	E	29.22	0.180104	-1.000000
185	180	G	2	-	0	0	E	22.32	0.265999	E	22.32	0.265999	E	22.95	0.273507	E	22.95	0.273507	-1.000000
186	181	E	2	-	0	0	E	117.63	0.628500	E	117.63	0.628500	E	135.70	0.725048	E	135.70	0.725048	-1.000000
187	182	K	2	-	0	0	E	144.21	0.695021	E	144.21	0.695021	E	161.41	0.777917	E	161.41	0.777917	-1.000000
188	183	H	2	-	0	0	E	80.85	0.407284	E	80.85	0.407284	E	85.27	0.429550	E	85.27	0.429550	-1.000000
189	184	V	2	-	0	0	B	13.40	0.082594	B	13.40	0.082594	B	6.33	0.039016	B	6.33	0.039016	-1.000000
190	185	N	2	-	0	0	E	100.17	0.593178	E	100.17	0.593178	E	104.66	0.619767	E	104.66	0.619767	-1.000000
191	186	G	2	-	0	0	E	31.82	0.379216	E	31.82	0.379216	E	33.94	0.404481	E	33.94	0.404481	-1.000000
192	187	L	2	-	0	0	E	140.83	0.711299	E	140.83	0.711299	E	160.05	0.808374	E	160.05	0.808374	-1.000000
193	188	F	2	-	0	0	E	51.71	0.231582	E	51.71	0.231582	E	44.94	0.201263	E	44.94	0.201263	-1.000000
194	189	G	2	-	0	0	B	1.37	0.016327	B	1.37	0.016327	B	0.00	0.000000	B	0.00	0.000000	-1.000000
195	190	T	2	-	0	0	B	20.96	0.141564	B	20.96	0.141564	E	14.26	0.096312	E	14.26	0.096312	-1.000000
196	191	V	2	-	0	0	E	63.94	0.394107	E	63.94	0.394107	E	58.53	0.360762	E	58.53	0.360762	-1.000000
197	192	V	H	-	0	0	B	15.62	0.096277	B	15.62	0.096277	E	9.21	0.056768	E	9.21	0.056768	201.648000
198	193	D	H	-	0	0	B	1.95	0.012551	B	1.95	0.012551	B	0.00	0.000000	B	0.00	0.000000	201.648000
199	194	N	H	-	1	0	B	18.31	0.108427	B	18.31	0.108427	E	11.22	0.066442	E	11.22	0.066442	201.648000
200	195	F	H	-	1	0	E	109.79	0.491692	E	109.79	0.491692	E	113.47	0.508173	E	113.47	0.508173	201.648000
201	196	Y	H	-	0	0	B	11.78	0.049433	B	11.78	0.049433	B	0.27	0.001133	B	0.27	0.001133	201.648000
202	197	L	H	-	0	0	B	1.41	0.007122	B	1.41	0.007122	B	0.00	0.000000	B	0.00	0.000000	201.648000
203	198	V	H	-	0	0	B	23.33	0.143799	B	23.33	0.143799	E	10.39	0.064041	E	10.39	0.064041	201.648000
204	199	A	H	-	2	0	B	1.65	0.014175	B	1.65	0.014175	B	0.00	0.000000	B	0.00	0.000000	201.648000
205	200	L	H	-	0	0	B	1.14	0.005758	B	1.14	0.005758	B	0.00	0.000000	B	0.00	0.000000	201.648000
206	201	I	H	-	1	0	B	0.05	0.000263	B	0.05	0.000263	B	0.00	0.000000	B	0.00	0.000000	201.648000
207	202	L	H	-	0	0	B	30.05	0.151775	B	30.05	0.151775	E	15.67	0.079145	E	15.67	0.079145	201.648000
208	203	A	H	-	1	0	B	0.00	0.000000	B	0.00	0.000000	B	0.00	0.000000	B	0.00	0.000000	201.648000
209	204	M	H	-	2	0	B	14.09	0.066920	B	14.09	0.066920	B	4.92	0.023367	B	4.92	0.023367	201.648000
210	205	G	H	-	1	0	B	0.00	0.000000	B	0.00	0.000000	B	0.00	0.000000	B	0.00	0.000000	201.648000
211	206	T	H	-	3	0	B	0.13	0.000878	B	0.13	0.000878	B	0.00	0.000000	B	0.00	0.000000	201.648000
212	207	S	H	-	1	0	B	9.45	0.075191	B	9.45	0.075191	B	1.47	0.011696	B	1.47	0.011696	201.648000
213	208	L	H	-	1	0	B	1.00	0.005051	B	1.00	0.005051	B	0.00	0.000000	B	0.00	0.000000	201.648000
214	209	G	H	-	0	0	B	1.24	0.014778	B	1.24	0.014778	B	0.00	0.000000	B	0.00	0.000000	201.648000
215	210	L	H	-	1	0	B	1.02	0.005152	B	1.02	0.005152	B	0.00	0.000000	B	0.00	0.000000	201.648000
216	211	A	H	-	2	0	B	1.18	0.010137	B	1.18	0.010137	B	0.00	0.000000	B	0.00	0.000000	201.648000
217	212	T	H	-	1	0	B	0.00	0.000000	B	0.00	0.000000	B	0.00	0.000000	B	0.00	0.000000	201.648000
218	213	P	H	-	0	0	B	5.04	0.034807	B	5.04	0.034807	B	0.82	0.005663	B	0.82	0.005663	201.648000
219	214	L	H	-	1	0	B	0.00	0.000000	B	0.00	0.000000	B	0.00	0.000000	B	0.00	0.000000	201.648000
220	215	V	H	-	1	0	B	0.00	0.000000	B	0.00	0.000000	B	0.00	0.000000	B	0.00	0.000000	201.648000
221	216	T	H	-	0	0	B	0.00	0.000000	B	0.00	0.000000	B	0.00	0.000000	B	0.00	0.000000	201.648000
222	217	E	1	-	0	0	B	5.74	0.030669	B	5.74	0.030669	B	0.64	0.003420	B	0.64	0.003420	-1.000000
223	218	C	1	-	0	0	B	0.00	0.000000	B	0.00	0.000000	B	0.00	0.000000	B	0.00	0.000000	-1.000000
224	219	I	1	-	0	0	B	15.86	0.083496	B	15.86	0.083496	E	9.74	0.051277	E	9.74	0.051277	-1.000000
225	220	Q	1	-	0	0	E	47.96	0.253529	E	47.96	0.253529	E	36.20	0.191362	E	36.20	0.191362	-1.000000
226	221	Y	1	-	0	0	E	85.87	0.360344	E	85.87	0.360344	E	72.72	0.305162	E	72.72	0.305162	-1.000000
227	222	L	1	-	0	0	B	34.68	0.175160	B	34.68	0.175160	E	30.57	0.154402	E	30.57	0.154402	-1.000000
228	223	F	1	-	0	0	E	101.24	0.453401	E	101.24	0.453401	E	105.22	0.471226	E	105.22	0.471226	-1.000000
229	224	G	1	-	0	0	E	53.31	0.635324	E	53.31	0.635324	E	56.66	0.675247	E	56.66	0.675247	-1.000000
230	225	I	1	-	0	0	E	82.41	0.433851	E	82.41	0.433851	E	90.29	0.475336	E	90.29	0.475336	-1.000000
231	226	P	1	-	0	0	E	91.06	0.628867	E	91.06	0.628867	E	100.03	0.690815	E	100.03	0.690815	-1.000000
232	227	H	1	-	0	0	E	52.25	0.263211	E	52.25	0.263211	E	42.31	0.213138	E	42.31	0.213138	-1.000000
233	228	T	1	-	0	0	E	63.95	0.431919	E	63.95	0.431919	E	63.77	0.430704	E	63.77	0.430704	-1.000000
234	229	L	1	-	0	0	E	84.26	0.425577	E	84.26	0.425577	E	80.69	0.407546	E	80.69	0.407546	-1.000000
235	230	Q	1	-	0	0	E	143.31	0.757573	E	143.31	0.757573	E	158.37	0.837183	E	158.37	0.837183	-1.000000
236	231	L	1	-	0	0	B	22.28	0.112531	B	22.28	0.112531	E	14.73	0.074398	E	14.73	0.074398	-1.000000
237	232	D	1	-	0	0	B	3.85	0.024780	B	3.85	0.024780	B	1.48	0.009526	B	1.48	0.009526	-1.000000
238	233	A	H	-	1	0	E	37.76	0.324399	E	37.76	0.324399	E	32.55	0.279639	E	32.55	0.279639	105.835000
239	234	I	H	-	0	0	E	100.42	0.528665	E	100.42	0.528665	E	106.91	0.562832	E	106.91	0.562832	105.835000
240	235	I	H	-	0	0	B	13.95	0.073440	B	13.95	0.073440	B	8.47	0.044591	B	8.47	0.044591	105.835000
241	236	I	H	-	2	0	B	7.62	0.040116	B	7.62	0.040116	B	3.48	0.018321	B	3.48	0.018321	105.835000
242	237	S	H	-	0	0	E	49.22	0.391630	E	49.22	0.391630	E	45.69	0.363542	E	45.69	0.363542	105.835000
243	238	C	H	-	0	0	E	54.52	0.385355	E	54.52	0.385355	E	49.02	0.346480	E	49.02	0.346480	105.835000
244	239	W	H	-	1	0	B	2.59	0.009758	B	2.59	0.009758	B	0.00	0.000000	B	0.00	0.000000	105.835000
245	240	I	H	-	2	0	B	26.44	0.139195	B	26.44	0.139195	E	15.18	0.079916	E	15.18	0.079916	105.835000
246	241	L	H	-	0	0	E	112.56	0.568514	E	112.56	0.568514	E	118.18	0.596899	E	118.18	0.596899	105.835000
247	242	L	H	-	0	0	E	67.22	0.339512	E	67.22	0.339512	E	63.97	0.323097	E	63.97	0.323097	105.835000
248	243	N	H	-	2	0	B	2.78	0.016462	B	2.78	0.016462	B	0.00	0.000000	B	0.00	0.000000	105.835000
249	244	A	H	-	1	0	B	22.10	0.189863	B	22.10	0.189863	E	16.68	0.143299	E	16.68	0.143299	105.835000
250	245	I	H	-	0	0	E	93.23	0.490813	E	93.23	0.490813	E	92.76	0.488339	E	92.76	0.488339	105.835000
251	246	C	H	-	1	0	B	26.05	0.184125	B	26.05	0.184125	E	17.53	0.123904	E	17.53	0.123904	105.835000
252	247	V	H	-	1	0	B	9.81	0.060466	B	9.81	0.060466	B	1.56	0.009615	B	1.56	0.009615	105.835000
253	248	A	H	-	0	0	E	59.03	0.507131	E	59.03	0.507131	E	57.12	0.490722	E	57.12	0.490722	105.835000
254	249	F	2	-	0	0	E	147.82	0.662009	E	147.82	0.662009	E	167.36	0.749519	E	167.36	0.749519	-1.000000
255	250	G	2	-	0	0	E	35.75	0.426052	E	35.75	0.426052	E	33.91	0.404123	E	33.91	0.404123	-1.000000
256	251	L	2	-	0	0	E	49.25	0.248750	E	49.25	0.248750	E	43.69	0.220668	E	43.69	0.220668	-1.000000
257	252	Q	2	-	0	0	E	64.44	0.340646	E	64.44	0.340646	E	41.11	0.217318	E	41.11	0.217318	-1.000000
258	253	K	2	-	0	0	E	146.58	0.706444	E	146.58	0.706444	E	160.09	0.771555	E	160.09	0.771555	-1.000000
259	254	G	2	-	0	0	E	33.90	0.404004	E	33.90	0.404004	E	29.52	0.351806	E	29.52	0.351806	-1.000000
260	255	V	H	-	2	0	B	17.34	0.106879	B	17.34	0.106879	B	4.83	0.029771	B	4.83	0.029771	241.617000
261	256	K	H	-	0	0	E	125.08	0.602824	E	125.08	0.602824	E	132.85	0.640272	E	132.85	0.640272	241.617000
262	257	I	H	-	0	0	E	110.97	0.584206	E	110.97	0.584206	E	117.51	0.618636	E	117.51	0.618636	241.617000
263	258	A	H	-	0	0	E	25.09	0.215550	E	25.09	0.215550	E	20.00	0.171821	E	20.00	0.171821	241.617000
264	259	S	H	-	0	0	E	32.48	0.258434	E	32.48	0.258434	E	31.08	0.247295	E	31.08	0.247295	241.617000
265	260	D	H	-	0	0	E	74.77	0.481238	E	74.77	0.481238	E	69.49	0.447255	E	69.49	0.447255	241.617000
266	261	V	H	-	0	0	E	72.72	0.448225	E	72.72	0.448225	E	70.82	0.436514	E	70.82	0.436514	241.617000
267	262	R	H	-	2	0	B	34.03	0.136524	B	34.03	0.136524	E	24.70	0.099093	E	24.70	0.099093	241.617000
268	263	T	H	-	1	0	B	3.76	0.025395	B	3.76	0.025395	B	0.90	0.006079	B	0.90	0.006079	241.617000
269	264	Y	H	-	0	0	E	124.81	0.523752	E	124.81	0.523752	E	132.81	0.557323	E	132.81	0.557323	241.617000
270	265	L	H	-	1	0	B	23.40	0.118188	B	23.40	0.118188	E	15.08	0.076165	E	15.08	0.076165	241.617000
271	266	S	H	-	1	0	B	4.58	0.036442	B	4.58	0.036442	B	0.00	0.000000	B	0.00	0.000000	241.617000
272	267	F	H	-	0	0	E	61.84	0.276949	E	61.84	0.276949	E	49.66	0.222401	E	49.66	0.222401	241.617000
273	268	L	H	-	0	0	E	114.87	0.580181	E	114.87	0.580181	E	124.66	0.629628	E	124.66	0.629628	241.617000
274	269	M	H	-	1	0	B	10.02	0.047590	B	10.02	0.047590	B	3.99	0.018950	B	3.99	0.018950	241.617000
275	270	L	H	-	1	0	B	12.38	0.062528	B	12.38	0.062528	B	0.10	0.000505	B	0.10	0.000505	241.617000
276	271	G	H	-	0	0	E	27.44	0.327017	E	27.44	0.327017	E	22.95	0.273507	E	22.95	0.273507	241.617000
277	272	W	H	-	0	0	E	65.95	0.248474	E	65.95	0.248474	E	53.39	0.201153	E	53.39	0.201153	241.617000
278	273	V	H	-	1	0	B	0.00	0.000000	B	0.00	0.000000	B	0.00	0.000000	B	0.00	0.000000	241.617000
279	274	F	H	-	0	0	E	58.88	0.263693	E	58.88	0.263693	E	57.35	0.256841	E	57.35	0.256841	241.617000
280	275	I	H	-	0	0	E	123.50	0.650171	E	123.50	0.650171	E	135.41	0.712872	E	135.41	0.712872	241.617000
281	276	V	H	-	0	0	E	40.24	0.248028	E	40.24	0.248028	E	38.59	0.237857	E	38.59	0.237857	241.617000
282	277	G	H	-	0	0	B	12.33	0.146943	B	12.33	0.146943	E	7.51	0.089501	E	7.51	0.089501	241.617000
283	278	G	H	-	0	0	E	27.74	0.330592	E	27.74	0.330592	E	28.39	0.338339	E	28.39	0.338339	241.617000
284	279	A	1	-	0	0	E	34.25	0.294244	E	34.25	0.294244	E	33.11	0.284450	E	33.11	0.284450	-1.000000
285	280	S	1	-	0	0	E	79.09	0.629297	E	79.09	0.629297	E	90.67	0.721435	E	90.67	0.721435	-1.000000
286	281	F	1	-	0	0	E	72.30	0.323794	E	72.30	0.323794	E	69.80	0.312598	E	69.80	0.312598	-1.000000
287	282	I	1	-	0	0	B	4.86	0.025586	B	4.86	0.025586	B	1.53	0.008055	B	1.53	0.008055	-1.000000
288	283	V	1	-	0	0	E	79.77	0.491679	E	79.77	0.491679	E	80.18	0.494206	E	80.18	0.494206	-1.000000
289	284	N	1	-	0	0	E	95.97	0.568307	E	95.97	0.568307	E	100.23	0.593533	E	100.23	0.593533	-1.000000
290	285	Y	1	-	0	0	B	21.06	0.088376	B	21.06	0.088376	B	9.29	0.038984	B	9.29	0.038984	-1.000000
291	286	F	1	-	0	0	E	63.60	0.284831	E	63.60	0.284831	E	60.17	0.269470	E	60.17	0.269470	-1.000000
292	287	T	1	-	0	0	E	87.52	0.591112	E	87.52	0.591112	E	90.27	0.609685	E	90.27	0.609685	-1.000000
293	288	D	1	-	0	0	E	82.85	0.533243	E	82.85	0.533243	E	80.57	0.518569	E	80.57	0.518569	-1.000000
294	289	S	1	-	0	0	B	0.46	0.003660	B	0.46	0.003660	B	0.00	0.000000	B	0.00	0.000000	-1.000000
295	290	V	1	-	0	0	E	37.09	0.228612	E	37.09	0.228612	E	33.59	0.207039	E	33.59	0.207039	-1.000000
296	291	G	1	-	0	0	E	41.63	0.496127	E	41.63	0.496127	E	41.55	0.495173	E	41.55	0.495173	-1.000000
297	292	T	1	-	0	0	B	29.58	0.199784	B	29.58	0.199784	E	20.69	0.139741	E	20.69	0.139741	-1.000000
298	293	L	1	-	0	0	B	2.27	0.011465	B	2.27	0.011465	B	0.00	0.000000	B	0.00	0.000000	-1.000000
299	294	L	1	-	0	0	E	116.42	0.588009	E	116.42	0.588009	E	122.45	0.618466	E	122.45	0.618466	-1.000000
300	295	M	1	-	0	0	E	160.07	0.760247	E	160.07	0.760247	E	176.01	0.835953	E	176.01	0.835953	-1.000000
301	296	Y	1	-	0	0	E	66.44	0.278808	E	66.44	0.278808	E	61.12	0.256483	E	61.12	0.256483	-1.000000
302	297	M	1	-	0	0	B	33.07	0.157065	B	33.07	0.157065	E	20.96	0.099549	E	20.96	0.099549	-1.000000
303	298	P	1	-	0	0	E	83.04	0.573481	E	83.04	0.573481	E	88.50	0.611188	E	88.50	0.611188	-1.000000
304	299	R	1	-	0	0	E	130.76	0.524593	E	130.76	0.524593	E	124.05	0.497673	E	124.05	0.497673	-1.000000
305	300	M	1	-	0	0	B	0.00	0.000000	B	0.00	0.000000	B	0.00	0.000000	B	0.00	0.000000	-1.000000
306	301	L	1	-	0	0	B	13.79	0.069650	B	13.79	0.069650	B	8.37	0.042275	B	8.37	0.042275	-1.000000
307	302	F	1	-	0	0	E	90.15	0.403735	E	90.15	0.403735	E	80.56	0.360786	E	80.56	0.360786	-1.000000
308	303	Y	1	-	0	0	B	4.04	0.016953	B	4.04	0.016953	B	0.00	0.000000	B	0.00	0.000000	-1.000000
309	304	T	1	-	0	0	E	46.38	0.313251	E	46.38	0.313251	E	30.05	0.202958	E	30.05	0.202958	-1.000000
310	305	D	1	-	0	0	B	26.81	0.172556	B	26.81	0.172556	E	8.79	0.056575	E	8.79	0.056575	-1.000000
311	306	P	1	-	0	0	E	93.30	0.644337	E	93.30	0.644337	E	89.99	0.621478	E	89.99	0.621478	-1.000000
312	307	I	1	-	0	0	E	153.74	0.809371	E	153.74	0.809371	E	178.76	0.941090	E	178.76	0.941090	-1.000000
313	308	G	1	-	0	0	E	59.51	0.709212	E	59.51	0.709212	E	63.30	0.754380	E	63.30	0.754380	-1.000000
314	309	K	1	-	0	0	E	154.41	0.744180	E	154.41	0.744180	E	178.56	0.860572	E	178.56	0.860572	-1.000000
315	310	G	1	-	0	0	E	68.96	0.821833	E	68.96	0.821833	E	64.69	0.770945	E	64.69	0.770945	-1.000000
316	311	G	1	-	0	0	E	25.46	0.303420	E	25.46	0.303420	E	18.77	0.223692	E	18.77	0.223692	-1.000000
317	312	F	1	-	0	0	B	10.96	0.049084	B	10.96	0.049084	B	1.76	0.007882	B	1.76	0.007882	-1.000000
318	313	P	1	-	0	0	B	0.23	0.001588	B	0.23	0.001588	B	0.00	0.000000	B	0.00	0.000000	-1.000000
319	314	Q	H	-	2	0	B	24.66	0.130359	B	24.66	0.130359	B	8.43	0.044563	B	8.43	0.044563	323.258000
320	315	A	H	-	0	0	E	30.17	0.259192	E	30.17	0.259192	E	23.93	0.205584	E	23.93	0.205584	323.258000
321	316	W	H	-	0	0	B	20.82	0.078442	B	20.82	0.078442	B	9.76	0.036772	B	9.76	0.036772	323.258000
322	317	T	H	-	0	0	B	0.00	0.000000	B	0.00	0.000000	B	0.00	0.000000	B	0.00	0.000000	323.258000
323	318	V	H	-	2	0	B	1.47	0.009061	B	1.47	0.009061	B	0.00	0.000000	B	0.00	0.000000	323.258000
324	319	F	H	-	1	0	B	0.01	0.000045	B	0.01	0.000045	B	0.00	0.000000	B	0.00	0.000000	323.258000
325	320	Y	H	-	1	0	B	0.07	0.000294	B	0.07	0.000294	B	0.00	0.000000	B	0.00	0.000000	323.258000
326	321	W	H	-	2	0	B	0.00	0.000000	B	0.00	0.000000	B	0.00	0.000000	B	0.00	0.000000	323.258000
327	322	A	H	-	2	0	B	0.00	0.000000	B	0.00	0.000000	B	0.00	0.000000	B	0.00	0.000000	323.258000
328	323	W	H	-	1	0	B	29.21	0.110052	B	29.21	0.110052	E	18.58	0.070002	E	18.58	0.070002	323.258000
329	324	W	H	-	1	0	B	7.32	0.027579	B	7.32	0.027579	B	0.93	0.003504	B	0.93	0.003504	323.258000
330	325	V	H	-	3	0	B	1.05	0.006472	B	1.05	0.006472	B	0.00	0.000000	B	0.00	0.000000	323.258000
331	326	I	H	-	5	0	B	0.00	0.000000	B	0.00	0.000000	B	0.00	0.000000	B	0.00	0.000000	323.258000
332	327	Y	H	-	0	0	B	45.62	0.191439	B	45.62	0.191439	E	31.58	0.132522	E	31.58	0.132522	323.258000
333	328	A	H	-	2	0	B	1.26	0.010825	B	1.26	0.010825	B	0.00	0.000000	B	0.00	0.000000	323.258000
334	329	I	H	-	0	0	B	1.65	0.008686	B	1.65	0.008686	B	0.00	0.000000	B	0.00	0.000000	323.258000
335	330	Q	H	-	0	0	B	37.34	0.197389	B	37.34	0.197389	E	23.45	0.123963	E	23.45	0.123963	323.258000
336	331	M	H	-	1	0	B	32.41	0.153930	B	32.41	0.153930	E	24.01	0.114035	E	24.01	0.114035	323.258000
337	332	S	2	-	0	0	B	0.00	0.000000	B	0.00	0.000000	B	0.00	0.000000	B	0.00	0.000000	-1.000000
338	333	I	2	-	0	0	E	39.01	0.205370	E	39.01	0.205370	E	25.93	0.136510	E	25.93	0.136510	-1.000000
339	334	F	2	-	0	0	E	73.36	0.328541	E	73.36	0.328541	E	72.35	0.324018	E	72.35	0.324018	-1.000000
340	335	L	2	-	0	0	B	0.00	0.000000	B	0.00	0.000000	B	0.00	0.000000	B	0.00	0.000000	-1.000000
341	336	A	2	-	0	0	B	0.00	0.000000	B	0.00	0.000000	B	0.00	0.000000	B	0.00	0.000000	-1.000000
342	337	R	2	-	0	0	E	102.82	0.412501	E	102.82	0.412501	E	82.98	0.332905	E	82.98	0.332905	-1.000000
343	338	I	2	-	0	0	B	13.59	0.071545	B	13.59	0.071545	E	10.31	0.054277	E	10.31	0.054277	-1.000000
344	339	S	2	-	0	0	B	0.00	0.000000	B	0.00	0.000000	B	0.00	0.000000	B	0.00	0.000000	-1.000000
345	340	K	2	-	0	0	E	43.42	0.209263	E	43.42	0.209263	E	38.14	0.183816	E	38.14	0.183816	-1.000000
346	341	G	2	-	0	0	B	0.06	0.000715	B	0.06	0.000715	B	0.00	0.000000	B	0.00	0.000000	-1.000000
347	342	R	2	-	0	0	B	2.05	0.008224	B	2.05	0.008224	B	0.00	0.000000	B	0.00	0.000000	-1.000000
348	343	T	2	-	0	0	B	22.83	0.154194	B	22.83	0.154194	E	18.14	0.122518	E	18.14	0.122518	-1.000000
349	344	V	2	-	0	0	B	0.00	0.000000	B	0.00	0.000000	B	0.00	0.000000	B	0.00	0.000000	-1.000000
350	345	R	2	-	0	0	E	83.26	0.334029	E	83.26	0.334029	E	77.07	0.309195	E	77.07	0.309195	-1.000000
351	346	E	2	-	0	0	E	61.69	0.329611	E	61.69	0.329611	E	52.48	0.280402	E	52.48	0.280402	-1.000000
352	347	L	2	-	0	0	B	0.00	0.000000	B	0.00	0.000000	B	0.00	0.000000	B	0.00	0.000000	-1.000000
353	348	C	2	-	0	0	B	0.00	0.000000	B	0.00	0.000000	B	0.00	0.000000	B	0.00	0.000000	-1.000000
354	349	L	2	-	0	0	E	82.08	0.414566	E	82.08	0.414566	E	83.09	0.419668	E	83.09	0.419668	-1.000000
355	350	G	2	-	0	0	B	10.74	0.127994	B	10.74	0.127994	E	8.24	0.098200	E	8.24	0.098200	-1.000000
356	351	M	2	-	0	0	B	0.00	0.000000	B	0.00	0.000000	B	0.00	0.000000	B	0.00	0.000000	-1.000000
357	352	V	2	-	0	0	B	17.76	0.109467	B	17.76	0.109467	E	11.35	0.069958	E	11.35	0.069958	-1.000000
358	353	S	H	-	0	0	E	74.34	0.591502	E	74.34	0.591502	E	74.89	0.595878	E	74.89	0.595878	43.214000
359	354	G	H	-	1	0	B	2.14	0.025504	B	2.14	0.025504	B	0.50	0.005959	B	0.50	0.005959	43.214000
360	355	L	H	-	1	0	B	0.03	0.000152	B	0.03	0.000152	B	0.00	0.000000	B	0.00	0.000000	43.214000
361	356	T	H	-	3	0	B	11.85	0.080035	B	11.85	0.080035	B	7.24	0.048899	B	7.24	0.048899	43.214000
362	357	A	H	-	0	0	E	45.78	0.393299	E	45.78	0.393299	E	43.13	0.370533	E	43.13	0.370533	43.214000
363	358	G	H	-	2	0	B	3.51	0.041831	B	3.51	0.041831	B	0.22	0.002622	B	0.22	0.002622	43.214000
364	359	T	H	-	2	0	B	4.74	0.032014	B	4.74	0.032014	B	0.41	0.002769	B	0.41	0.002769	43.214000
365	360	W	H	-	0	0	B	46.07	0.173574	B	46.07	0.173574	E	36.25	0.136576	E	36.25	0.136576	43.214000
366	361	L	H	-	0	0	E	80.94	0.408809	E	80.94	0.408809	E	71.32	0.360220	E	71.32	0.360220	43.214000
367	362	I	H	-	1	0	B	6.49	0.034167	B	6.49	0.034167	B	0.08	0.000421	B	0.08	0.000421	43.214000
368	363	W	H	-	3	0	B	3.16	0.011906	B	3.16	0.011906	B	0.00	0.000000	B	0.00	0.000000	43.214000
369	364	T	H	-	1	0	B	7.37	0.049777	B	7.37	0.049777	B	1.26	0.008510	B	1.26	0.008510	43.214000
370	365	I	H	-	2	0	B	7.17	0.037747	B	7.17	0.037747	B	0.60	0.003159	B	0.60	0.003159	43.214000
371	366	L	H	-	2	0	B	1.57	0.007930	B	1.57	0.007930	B	0.00	0.000000	B	0.00	0.000000	43.214000
372	367	G	H	-	1	0	B	1.75	0.020856	B	1.75	0.020856	B	0.00	0.000000	B	0.00	0.000000	43.214000
373	368	G	H	-	0	0	B	0.19	0.002264	B	0.19	0.002264	B	0.00	0.000000	B	0.00	0.000000	43.214000
374	369	N	H	-	0	0	B	2.73	0.016166	B	2.73	0.016166	B	0.00	0.000000	B	0.00	0.000000	43.214000
375	370	T	1	-	0	0	B	0.17	0.001148	B	0.17	0.001148	B	0.00	0.000000	B	0.00	0.000000	-1.000000
376	371	L	1	-	0	0	B	3.38	0.017072	B	3.38	0.017072	B	0.66	0.003334	B	0.66	0.003334	-1.000000
377	372	Q	1	-	0	0	B	24.98	0.132051	B	24.98	0.132051	E	13.85	0.073215	E	13.85	0.073215	-1.000000
378	373	L	1	-	0	0	B	13.39	0.067630	B	13.39	0.067630	B	7.22	0.036466	B	7.22	0.036466	-1.000000
379	374	I	1	-	0	0	B	20.94	0.110240	B	20.94	0.110240	B	6.45	0.033956	B	6.45	0.033956	-1.000000
380	375	D	1	-	0	0	E	60.92	0.392096	E	60.92	0.392096	E	53.96	0.347300	E	53.96	0.347300	-1.000000
381	376	Q	1	-	0	0	E	108.35	0.572765	E	108.35	0.572765	E	115.98	0.613099	E	115.98	0.613099	-1.000000
382	377	N	1	-	0	0	E	128.78	0.762598	E	128.78	0.762598	E	151.89	0.899449	E	151.89	0.899449	-1.000000
383	378	I	1	-	0	0	E	90.52	0.476546	E	90.52	0.476546	E	96.32	0.507081	E	96.32	0.507081	-1.000000
384	379	L	1	-	0	0	B	32.55	0.164402	B	32.55	0.164402	E	19.59	0.098944	E	19.59	0.098944	-1.000000
385	380	N	1	-	0	0	E	73.11	0.432937	E	73.11	0.432937	E	74.04	0.438444	E	74.04	0.438444	-1.000000
386	381	I	1	-	0	0	B	1.47	0.007739	B	1.47	0.007739	B	0.00	0.000000	B	0.00	0.000000	-1.000000
387	382	P	1	-	0	0	E	54.08	0.373481	E	54.08	0.373481	E	43.71	0.301865	E	43.71	0.301865	-1.000000
388	383	Q	1	-	0	0	E	113.29	0.598879	E	113.29	0.598879	E	121.54	0.642491	E	121.54	0.642491	-1.000000
389	384	L	1	-	0	0	B	28.05	0.141674	B	28.05	0.141674	E	20.87	0.105409	E	20.87	0.105409	-1.000000
390	385	I	1	-	0	0	B	33.03	0.173888	B	33.03	0.173888	E	26.81	0.141142	E	26.81	0.141142	-1.000000
391	386	D	1	-	0	0	E	129.64	0.834395	E	129.64	0.834395	E	148.28	0.954367	E	148.28	0.954367	-1.000000
392	387	Q	1	-	0	0	E	121.79	0.643812	E	121.79	0.643812	E	132.59	0.700904	E	132.59	0.700904	-1.000000
393	388	Y	1	-	0	0	E	103.77	0.435460	E	103.77	0.435460	E	101.84	0.427360	E	101.84	0.427360	-1.000000
394	389	G	1	-	0	0	E	24.33	0.289954	E	24.33	0.289954	E	19.10	0.227625	E	19.10	0.227625	-1.000000
395	390	V	1	-	0	0	B	11.70	0.072115	B	11.70	0.072115	B	3.19	0.019662	B	3.19	0.019662	-1.000000
396	391	P	1	-	0	0	B	21.47	0.148273	B	21.47	0.148273	E	9.17	0.063329	E	9.17	0.063329	-1.000000
397	392	R	1	-	0	0	E	52.28	0.209741	E	52.28	0.209741	E	44.01	0.176563	E	44.01	0.176563	-1.000000
398	393	A	1	-	0	0	B	0.00	0.000000	B	0.00	0.000000	B	0.00	0.000000	B	0.00	0.000000	-1.000000
399	394	I	1	-	0	0	B	0.00	0.000000	B	0.00	0.000000	B	0.00	0.000000	B	0.00	0.000000	-1.000000
400	395	I	1	-	0	0	B	1.02	0.005370	B	1.02	0.005370	B	0.00	0.000000	B	0.00	0.000000	-1.000000
401	396	E	1	-	0	0	B	28.90	0.154413	B	28.90	0.154413	E	23.11	0.123477	E	23.11	0.123477	-1.000000
402	397	T	1	-	0	0	B	0.70	0.004728	B	0.70	0.004728	B	0.00	0.000000	B	0.00	0.000000	-1.000000
403	398	W	1	-	0	0	B	0.53	0.001997	B	0.53	0.001997	B	0.00	0.000000	B	0.00	0.000000	-1.000000
404	399	A	1	-	0	0	B	14.38	0.123540	B	14.38	0.123540	E	10.90	0.093643	E	10.90	0.093643	-1.000000
405	400	A	1	-	0	0	E	39.92	0.342955	E	39.92	0.342955	E	35.80	0.307560	E	35.80	0.307560	-1.000000
406	401	L	1	-	0	0	B	8.78	0.044346	B	8.78	0.044346	B	3.83	0.019344	B	3.83	0.019344	-1.000000
407	402	P	1	-	0	0	E	69.68	0.481215	E	69.68	0.481215	E	74.29	0.513052	E	74.29	0.513052	-1.000000
408	403	L	1	-	0	0	E	120.92	0.610738	E	120.92	0.610738	E	133.70	0.675287	E	133.70	0.675287	-1.000000
409	404	S	1	-	0	0	E	32.17	0.255968	E	32.17	0.255968	E	32.59	0.259309	E	32.59	0.259309	-1.000000
410	405	T	1	-	0	0	E	81.48	0.550317	E	81.48	0.550317	E	89.30	0.603134	E	89.30	0.603134	-1.000000
411	406	A	1	-	0	0	E	61.63	0.529467	E	61.63	0.529467	E	58.08	0.498969	E	58.08	0.498969	-1.000000
412	407	T	H	-	0	0	B	3.62	0.024450	B	3.62	0.024450	B	0.93	0.006281	B	0.93	0.006281	219.624000
413	408	M	H	-	0	0	B	0.00	0.000000	B	0.00	0.000000	B	0.00	0.000000	B	0.00	0.000000	219.624000
414	409	W	H	-	0	0	E	106.19	0.400083	E	106.19	0.400083	E	110.73	0.417188	E	110.73	0.417188	219.624000
415	410	G	H	-	1	0	B	9.36	0.111548	B	9.36	0.111548	E	5.85	0.069718	E	5.85	0.069718	219.624000
416	411	F	H	-	0	0	B	1.41	0.006315	B	1.41	0.006315	B	0.00	0.000000	B	0.00	0.000000	219.624000
417	412	F	H	-	0	0	B	27.40	0.122710	B	27.40	0.122710	E	22.86	0.102378	E	22.86	0.102378	219.624000
418	413	I	H	-	0	0	E	71.60	0.376941	E	71.60	0.376941	E	69.49	0.365833	E	69.49	0.365833	219.624000
419	414	L	H	-	1	0	B	4.89	0.024698	B	4.89	0.024698	B	0.00	0.000000	B	0.00	0.000000	219.624000
420	415	C	H	-	1	0	B	0.00	0.000000	B	0.00	0.000000	B	0.00	0.000000	B	0.00	0.000000	219.624000
421	416	F	H	-	0	0	E	53.69	0.240450	E	53.69	0.240450	E	43.50	0.194814	E	43.50	0.194814	219.624000
422	417	I	H	-	1	0	B	28.94	0.152356	B	28.94	0.152356	E	23.30	0.122664	E	23.30	0.122664	219.624000
423	418	A	H	-	0	0	B	6.23	0.053522	B	6.23	0.053522	B	0.17	0.001460	B	0.17	0.001460	219.624000
424	419	T	H	-	2	0	B	0.87	0.005876	B	0.87	0.005876	B	0.00	0.000000	B	0.00	0.000000	219.624000
425	420	V	H	-	0	0	B	20.14	0.124137	B	20.14	0.124137	B	6.62	0.040804	B	6.62	0.040804	219.624000
426	421	T	H	-	0	0	B	10.02	0.067675	B	10.02	0.067675	B	2.91	0.019654	B	2.91	0.019654	219.624000
427	422	L	H	-	1	0	E	40.27	0.203394	E	40.27	0.203394	E	23.60	0.119198	E	23.60	0.119198	219.624000
428	423	I	H	-	1	0	B	2.32	0.012214	B	2.32	0.012214	B	0.00	0.000000	B	0.00	0.000000	219.624000
429	424	N	H	-	2	0	B	25.96	0.153728	B	25.96	0.153728	E	14.46	0.085628	E	14.46	0.085628	219.624000
430	425	A	H	-	0	0	E	55.70	0.478522	E	55.70	0.478522	E	57.86	0.497079	E	57.86	0.497079	219.624000
431	426	C	H	-	1	0	B	14.93	0.105527	B	14.93	0.105527	E	7.15	0.050537	E	7.15	0.050537	219.624000
432	427	S	H	-	1	0	B	0.78	0.006206	B	0.78	0.006206	B	0.00	0.000000	B	0.00	0.000000	219.624000
433	428	Y	H	-	0	0	E	87.35	0.366555	E	87.35	0.366555	E	85.46	0.358624	E	85.46	0.358624	219.624000
434	429	T	H	-	0	0	E	47.23	0.318992	E	47.23	0.318992	E	28.00	0.189113	E	28.00	0.189113	219.624000
435	430	L	H	-	1	0	B	0.35	0.001768	B	0.35	0.001768	B	0.00	0.000000	B	0.00	0.000000	219.624000
436	431	A	H	-	1	0	B	0.00	0.000000	B	0.00	0.000000	B	0.00	0.000000	B	0.00	0.000000	219.624000
437	432	M	2	-	0	0	B	25.26	0.119972	B	25.26	0.119972	B	9.02	0.042840	B	9.02	0.042840	-1.000000
438	433	S	2	-	0	0	B	6.73	0.053549	B	6.73	0.053549	B	0.00	0.000000	B	0.00	0.000000	-1.000000
439	434	T	2	-	0	0	B	0.03	0.000203	B	0.03	0.000203	B	0.00	0.000000	B	0.00	0.000000	-1.000000
440	435	C	2	-	0	0	B	2.49	0.017600	B	2.49	0.017600	B	0.00	0.000000	B	0.00	0.000000	-1.000000
441	436	R	2	-	0	0	E	76.89	0.308473	E	76.89	0.308473	E	71.10	0.285244	E	71.10	0.285244	-1.000000
442	437	S	2	-	0	0	E	77.15	0.613861	E	77.15	0.613861	E	56.09	0.446292	E	56.09	0.446292	-1.000000
443	438	M	2	-	0	0	B	23.13	0.109855	B	23.13	0.109855	B	5.88	0.027927	B	5.88	0.027927	-1.000000
444	439	K	2	-	0	0	E	149.25	0.719312	E	149.25	0.719312	E	159.78	0.770061	E	159.78	0.770061	-1.000000
445	440	E	2	-	0	0	E	145.93	0.779707	E	145.93	0.779707	E	143.56	0.767044	E	143.56	0.767044	-1.000000
446	441	G	2	-	0	0	E	86.21	1.000000	E	86.21	1.000000	E	87.52	1.000000	E	87.52	1.000000	-1.000000
447	442	A	2	-	0	0	E	41.04	0.352577	E	41.04	0.352577	E	35.84	0.307904	E	35.84	0.307904	-1.000000
448	443	D	2	-	0	0	E	66.56	0.428397	E	66.56	0.428397	E	50.46	0.324773	E	50.46	0.324773	-1.000000
449	444	P	2	-	0	0	B	1.15	0.007942	B	1.15	0.007942	B	0.04	0.000276	B	0.04	0.000276	-1.000000
450	445	P	2	-	0	0	E	34.12	0.235635	E	34.12	0.235635	E	29.23	0.201865	E	29.23	0.201865	-1.000000
451	446	L	2	-	0	0	E	90.32	0.456185	E	90.32	0.456185	E	83.80	0.423254	E	83.80	0.423254	-1.000000
452	447	L	H	-	0	0	E	158.64	0.801253	E	158.64	0.801253	E	177.81	0.898076	E	177.81	0.898076	22.071000
453	448	V	H	-	0	0	B	19.83	0.122226	B	19.83	0.122226	E	11.13	0.068602	E	11.13	0.068602	22.071000
454	449	R	H	-	3	0	B	11.18	0.044853	B	11.18	0.044853	B	0.36	0.001444	B	0.36	0.001444	22.071000
455	450	I	H	-	1	0	B	36.13	0.190208	B	36.13	0.190208	E	25.62	0.134878	E	25.62	0.134878	22.071000
456	451	G	H	-	0	0	E	38.20	0.455250	E	38.20	0.455250	E	32.08	0.382314	E	32.08	0.382314	22.071000
457	452	W	H	-	1	0	B	5.53	0.020835	B	5.53	0.020835	B	0.19	0.000716	B	0.19	0.000716	22.071000
458	453	S	H	-	1	0	B	2.49	0.019812	B	2.49	0.019812	B	0.00	0.000000	B	0.00	0.000000	22.071000
459	454	V	H	-	1	0	E	59.29	0.365446	E	59.29	0.365446	E	61.01	0.376048	E	61.01	0.376048	22.071000
460	455	L	H	-	0	0	B	15.68	0.079196	B	15.68	0.079196	B	7.33	0.037022	B	7.33	0.037022	22.071000
461	456	V	H	-	1	0	B	1.12	0.006903	B	1.12	0.006903	B	0.00	0.000000	B	0.00	0.000000	22.071000
462	457	G	H	-	2	0	B	2.18	0.025980	B	2.18	0.025980	B	0.47	0.005601	B	0.47	0.005601	22.071000
463	458	I	H	-	0	0	E	74.69	0.393209	E	74.69	0.393209	E	74.13	0.390261	E	74.13	0.390261	22.071000
464	459	I	H	-	1	0	B	7.62	0.040116	B	7.62	0.040116	B	1.84	0.009687	B	1.84	0.009687	22.071000
465	460	G	H	-	0	0	B	0.00	0.000000	B	0.00	0.000000	B	0.00	0.000000	B	0.00	0.000000	22.071000
466	461	I	H	-	1	0	E	38.26	0.201421	E	38.26	0.201421	E	32.18	0.169413	E	32.18	0.169413	22.071000
467	462	I	H	-	2	0	B	15.57	0.081969	B	15.57	0.081969	B	5.29	0.027849	B	5.29	0.027849	22.071000
468	463	L	H	-	0	0	B	14.58	0.073640	B	14.58	0.073640	B	6.09	0.030759	B	6.09	0.030759	22.071000
469	464	L	1	-	0	0	B	32.05	0.161877	B	32.05	0.161877	E	19.80	0.100005	E	19.80	0.100005	-1.000000
470	465	A	1	-	0	0	E	35.74	0.307045	E	35.74	0.307045	E	27.31	0.234622	E	27.31	0.234622	-1.000000
471	466	L	1	-	0	0	B	14.03	0.070862	B	14.03	0.070862	B	9.77	0.049346	B	9.77	0.049346	-1.000000
472	467	G	1	-	0	0	E	34.63	0.412704	E	34.63	0.412704	E	31.70	0.377786	E	31.70	0.377786	-1.000000
473	468	G	1	-	0	0	E	58.99	0.703015	E	58.99	0.703015	E	42.82	0.510309	E	42.82	0.510309	-1.000000
474	469	L	1	-	0	0	B	27.27	0.137734	B	27.27	0.137734	E	17.44	0.088085	E	17.44	0.088085	-1.000000
475	470	K	1	-	0	0	E	74.18	0.357511	E	74.18	0.357511	E	67.83	0.326907	E	67.83	0.326907	-1.000000
476	471	P	1	-	0	0	B	4.47	0.030870	B	4.47	0.030870	B	0.00	0.000000	B	0.00	0.000000	-1.000000
477	472	I	H	-	1	0	B	6.95	0.036589	B	6.95	0.036589	B	1.17	0.006160	B	1.17	0.006160	200.576000
478	473	Q	H	-	1	0	B	6.79	0.035894	B	6.79	0.035894	B	1.18	0.006238	B	1.18	0.006238	200.576000
479	474	T	H	-	0	0	B	9.07	0.061259	B	9.07	0.061259	B	4.48	0.030258	B	4.48	0.030258	200.576000
480	475	A	H	-	1	0	B	12.52	0.107560	B	12.52	0.107560	E	8.36	0.071821	E	8.36	0.071821	200.576000
481	476	I	H	-	4	0	B	0.00	0.000000	B	0.00	0.000000	B	0.00	0.000000	B	0.00	0.000000	200.576000
482	477	I	H	-	2	0	B	0.00	0.000000	B	0.00	0.000000	B	0.00	0.000000	B	0.00	0.000000	200.576000
483	478	A	H	-	0	0	E	40.71	0.349742	E	40.71	0.349742	E	35.77	0.307302	E	35.77	0.307302	200.576000
484	479	G	H	-	2	0	B	2.18	0.025980	B	2.18	0.025980	B	0.26	0.003099	B	0.26	0.003099	200.576000
485	480	G	H	-	2	0	B	0.00	0.000000	B	0.00	0.000000	B	0.00	0.000000	B	0.00	0.000000	200.576000
486	481	C	H	-	0	0	E	43.14	0.304919	E	43.14	0.304919	E	35.15	0.248445	E	35.15	0.248445	200.576000
487	482	P	H	-	1	0	E	30.14	0.208149	E	30.14	0.208149	E	17.94	0.123895	E	17.94	0.123895	200.576000
488	483	L	H	-	3	0	B	0.23	0.001162	B	0.23	0.001162	B	0.00	0.000000	B	0.00	0.000000	200.576000
489	484	F	H	-	1	0	B	35.08	0.157105	B	35.08	0.157105	E	25.14	0.112589	E	25.14	0.112589	200.576000
490	485	F	H	-	0	0	E	128.91	0.577321	E	128.91	0.577321	E	135.41	0.606431	E	135.41	0.606431	200.576000
491	486	V	H	-	0	0	B	6.48	0.039941	B	6.48	0.039941	B	2.11	0.013005	B	2.11	0.013005	200.576000
492	487	N	H	-	1	0	B	0.31	0.001836	B	0.31	0.001836	B	0.00	0.000000	B	0.00	0.000000	200.576000
493	488	I	H	-	0	0	E	54.53	0.287076	E	54.53	0.287076	E	41.97	0.220953	E	41.97	0.220953	200.576000
494	489	M	2	-	0	0	E	50.34	0.239088	E	50.34	0.239088	E	46.53	0.220993	E	46.53	0.220993	-1.000000
495	490	V	2	-	0	0	B	0.00	0.000000	B	0.00	0.000000	B	0.00	0.000000	B	0.00	0.000000	-1.000000
496	491	T	2	-	0	0	B	6.87	0.046400	B	6.87	0.046400	B	3.05	0.020600	B	3.05	0.020600	-1.000000
497	492	L	2	-	0	0	E	84.04	0.424466	E	84.04	0.424466	E	86.29	0.435830	E	86.29	0.435830	-1.000000
498	493	S	2	-	0	0	B	0.00	0.000000	B	0.00	0.000000	B	0.00	0.000000	B	0.00	0.000000	-1.000000
499	494	F	2	-	0	0	B	0.00	0.000000	B	0.00	0.000000	B	0.00	0.000000	B	0.00	0.000000	-1.000000
500	495	I	2	-	0	0	E	43.01	0.226428	E	43.01	0.226428	E	33.85	0.178205	E	33.85	0.178205	-1.000000
501	496	K	2	-	0	0	E	96.63	0.465709	E	96.63	0.465709	E	97.24	0.468649	E	97.24	0.468649	-1.000000
502	497	D	2	-	0	0	B	17.15	0.110382	B	17.15	0.110382	E	8.84	0.056896	E	8.84	0.056896	-1.000000
503	498	A	2	-	0	0	B	0.26	0.002234	B	0.26	0.002234	B	0.00	0.000000	B	0.00	0.000000	-1.000000
504	499	K	2	-	0	0	E	116.40	0.560991	E	116.40	0.560991	E	121.92	0.587595	E	121.92	0.587595	-1.000000
505	500	V	2	-	0	0	E	104.50	0.644107	E	104.50	0.644107	E	110.88	0.683432	E	110.88	0.683432	-1.000000
506	501	H	2	-	0	0	E	90.43	0.455544	E	90.43	0.455544	E	95.14	0.479271	E	95.14	0.479271	-1.000000
507	502	W	2	-	0	0	B	18.07	0.068081	B	18.07	0.068081	E	13.30	0.050109	E	13.30	0.050109	-1.000000
508	503	K	2	-	0	0	E	202.06	0.973830	E	202.06	0.973830	E	218.45	1.000000	E	218.45	1.000000	-1.000000
509	504	D	U	R	0	0	-	-1.00	-1.000000	-	-1.00	-1.000000	-	-1.00	-1.000000	-	-1.00	-1.000000	-1.000000
