# Supplementary material for: Lipid exposure prediction enhances the inference of rotational angles of transmembrane helices
Source: BMC Bioinformatics. 2013 Oct 11;14:304. doi: 10.1186/1471-2105-14-304 (PMC3854514; doi:10.1186/1471-2105-14-304)
Supplement: Additional file 7: Dataset S3 — The representative 110 multi-spanning protein chains used in this work. [file 1471-2105-14-304-S7.zip › S_Dataset_3_experiment/TMexpoDataset/2xq2A.profile]

SeqIndex	PDBIndex	AA	Topo	MissingData	IntraChainCTNum	InterChainCTNum	Class14_Chain	ASA14_Chain	RSA14_Chain	Class14_Complete	ASA14_Complete	RSA14_Complete	Class20_Chain	ASA20_Chain	RSA20_Chain	Class20_Complete	ASA20_Complete	RSA20_Complete	RotationalAngleChain360MGC
1	1	M	U	R	0	0	-	-1.00	-1.000000	-	-1.00	-1.000000	-	-1.00	-1.000000	-	-1.00	-1.000000	-1.000000
2	2	S	U	R	0	0	-	-1.00	-1.000000	-	-1.00	-1.000000	-	-1.00	-1.000000	-	-1.00	-1.000000	-1.000000
3	3	N	U	R	0	0	-	-1.00	-1.000000	-	-1.00	-1.000000	-	-1.00	-1.000000	-	-1.00	-1.000000	-1.000000
4	4	I	U	R	0	0	-	-1.00	-1.000000	-	-1.00	-1.000000	-	-1.00	-1.000000	-	-1.00	-1.000000	-1.000000
5	5	E	U	R	0	0	-	-1.00	-1.000000	-	-1.00	-1.000000	-	-1.00	-1.000000	-	-1.00	-1.000000	-1.000000
6	6	H	U	R	0	0	-	-1.00	-1.000000	-	-1.00	-1.000000	-	-1.00	-1.000000	-	-1.00	-1.000000	-1.000000
7	7	G	U	R	0	0	-	-1.00	-1.000000	-	-1.00	-1.000000	-	-1.00	-1.000000	-	-1.00	-1.000000	-1.000000
8	8	L	U	R	0	0	-	-1.00	-1.000000	-	-1.00	-1.000000	-	-1.00	-1.000000	-	-1.00	-1.000000	-1.000000
9	9	S	1	-	0	0	E	93.46	0.743635	E	93.46	0.743635	E	86.96	0.691916	E	86.96	0.691916	-1.000000
10	10	F	1	-	0	0	E	191.67	0.858390	E	191.67	0.858390	E	218.56	0.978817	E	218.56	0.978817	-1.000000
11	11	I	1	-	0	0	E	91.03	0.479231	E	91.03	0.479231	E	93.81	0.493867	E	93.81	0.493867	-1.000000
12	12	D	1	-	0	0	B	19.49	0.125442	B	19.49	0.125442	B	3.30	0.021240	B	3.30	0.021240	-1.000000
13	13	I	1	-	0	0	E	117.28	0.617426	E	117.28	0.617426	E	111.73	0.588207	E	111.73	0.588207	-1.000000
14	14	M	1	-	0	0	E	107.75	0.511755	E	107.75	0.511755	E	118.66	0.563572	E	118.66	0.563572	-1.000000
15	15	V	1	-	0	0	B	26.12	0.160996	B	26.12	0.160996	E	20.57	0.126787	E	20.57	0.126787	-1.000000
16	16	F	1	-	0	0	E	56.83	0.254512	E	56.83	0.254512	E	39.78	0.178154	E	39.78	0.178154	-1.000000
17	17	A	H	-	0	0	E	50.66	0.435223	E	50.66	0.435223	E	49.66	0.426632	E	49.66	0.426632	62.772000
18	18	I	H	-	0	0	E	93.89	0.494288	E	93.89	0.494288	E	95.61	0.503343	E	95.61	0.503343	62.772000
19	19	Y	H	-	0	0	B	10.68	0.044817	B	10.68	0.044817	B	2.34	0.009820	B	2.34	0.009820	62.772000
20	20	V	H	-	0	0	E	39.54	0.243713	E	39.54	0.243713	E	33.38	0.205745	E	33.38	0.205745	62.772000
21	21	A	H	-	0	0	E	58.88	0.505842	E	58.88	0.505842	E	63.98	0.549656	E	63.98	0.549656	62.772000
22	22	I	H	-	0	0	E	85.59	0.450592	E	85.59	0.450592	E	85.85	0.451961	E	85.85	0.451961	62.772000
23	23	I	H	-	1	0	B	11.66	0.061385	B	11.66	0.061385	B	1.16	0.006107	B	1.16	0.006107	62.772000
24	24	I	H	-	0	0	E	83.15	0.437747	E	83.15	0.437747	E	77.73	0.409213	E	77.73	0.409213	62.772000
25	25	G	H	-	0	0	E	22.12	0.263616	E	22.12	0.263616	E	16.92	0.201645	E	16.92	0.201645	62.772000
26	26	V	H	-	2	0	E	38.06	0.234591	E	38.06	0.234591	E	28.39	0.174988	E	28.39	0.174988	62.772000
27	27	G	H	-	0	0	E	33.62	0.400667	E	33.62	0.400667	E	27.06	0.322488	E	27.06	0.322488	62.772000
28	28	L	H	-	0	0	E	145.26	0.733673	E	145.26	0.733673	E	163.92	0.827921	E	163.92	0.827921	62.772000
29	29	W	H	-	0	0	E	226.64	0.853892	E	226.64	0.853892	E	257.72	0.970989	E	257.72	0.970989	62.772000
30	30	V	H	-	0	0	E	126.97	0.782606	E	126.97	0.782606	E	130.74	0.805843	E	130.74	0.805843	62.772000
31	31	S	U	R	0	0	-	-1.00	-1.000000	-	-1.00	-1.000000	-	-1.00	-1.000000	-	-1.00	-1.000000	-1.000000
32	32	R	U	R	0	0	-	-1.00	-1.000000	-	-1.00	-1.000000	-	-1.00	-1.000000	-	-1.00	-1.000000	-1.000000
33	33	D	U	R	0	0	-	-1.00	-1.000000	-	-1.00	-1.000000	-	-1.00	-1.000000	-	-1.00	-1.000000	-1.000000
34	34	K	U	R	0	0	-	-1.00	-1.000000	-	-1.00	-1.000000	-	-1.00	-1.000000	-	-1.00	-1.000000	-1.000000
35	35	K	U	R	0	0	-	-1.00	-1.000000	-	-1.00	-1.000000	-	-1.00	-1.000000	-	-1.00	-1.000000	-1.000000
36	36	G	U	R	0	0	-	-1.00	-1.000000	-	-1.00	-1.000000	-	-1.00	-1.000000	-	-1.00	-1.000000	-1.000000
37	37	T	U	R	0	0	-	-1.00	-1.000000	-	-1.00	-1.000000	-	-1.00	-1.000000	-	-1.00	-1.000000	-1.000000
38	38	Q	U	R	0	0	-	-1.00	-1.000000	-	-1.00	-1.000000	-	-1.00	-1.000000	-	-1.00	-1.000000	-1.000000
39	39	K	U	R	0	0	-	-1.00	-1.000000	-	-1.00	-1.000000	-	-1.00	-1.000000	-	-1.00	-1.000000	-1.000000
40	40	S	U	R	0	0	-	-1.00	-1.000000	-	-1.00	-1.000000	-	-1.00	-1.000000	-	-1.00	-1.000000	-1.000000
41	41	T	U	R	0	0	-	-1.00	-1.000000	-	-1.00	-1.000000	-	-1.00	-1.000000	-	-1.00	-1.000000	-1.000000
42	42	E	U	R	0	0	-	-1.00	-1.000000	-	-1.00	-1.000000	-	-1.00	-1.000000	-	-1.00	-1.000000	-1.000000
43	43	D	U	R	0	0	-	-1.00	-1.000000	-	-1.00	-1.000000	-	-1.00	-1.000000	-	-1.00	-1.000000	-1.000000
44	44	Y	U	R	0	0	-	-1.00	-1.000000	-	-1.00	-1.000000	-	-1.00	-1.000000	-	-1.00	-1.000000	-1.000000
45	45	F	U	R	0	0	-	-1.00	-1.000000	-	-1.00	-1.000000	-	-1.00	-1.000000	-	-1.00	-1.000000	-1.000000
46	46	L	U	R	0	0	-	-1.00	-1.000000	-	-1.00	-1.000000	-	-1.00	-1.000000	-	-1.00	-1.000000	-1.000000
47	47	A	U	R	0	0	-	-1.00	-1.000000	-	-1.00	-1.000000	-	-1.00	-1.000000	-	-1.00	-1.000000	-1.000000
48	48	G	U	R	0	0	-	-1.00	-1.000000	-	-1.00	-1.000000	-	-1.00	-1.000000	-	-1.00	-1.000000	-1.000000
49	49	K	U	R	0	0	-	-1.00	-1.000000	-	-1.00	-1.000000	-	-1.00	-1.000000	-	-1.00	-1.000000	-1.000000
50	50	S	2	-	0	0	E	123.48	0.982495	E	123.48	0.982495	E	141.91	1.000000	E	141.91	1.000000	-1.000000
51	51	L	2	-	0	0	E	58.69	0.296429	E	58.69	0.296429	E	60.84	0.307288	E	60.84	0.307288	-1.000000
52	52	P	2	-	0	0	E	33.14	0.228867	E	33.14	0.228867	E	25.67	0.177279	E	25.67	0.177279	-1.000000
53	53	W	2	-	0	0	E	96.69	0.364291	E	96.69	0.364291	E	102.90	0.387687	E	102.90	0.387687	-1.000000
54	54	W	2	-	0	0	B	49.35	0.185932	B	49.35	0.185932	E	33.24	0.125235	E	33.24	0.125235	-1.000000
55	55	A	H	-	0	0	B	20.81	0.178780	B	20.81	0.178780	E	15.46	0.132818	E	15.46	0.132818	318.768000
56	56	V	H	-	0	0	B	0.45	0.002774	B	0.45	0.002774	B	0.00	0.000000	B	0.00	0.000000	318.768000
57	57	G	H	-	2	0	B	0.00	0.000000	B	0.00	0.000000	B	0.00	0.000000	B	0.00	0.000000	318.768000
58	58	A	H	-	1	0	E	29.59	0.254210	E	29.59	0.254210	E	15.03	0.129124	E	15.03	0.129124	318.768000
59	59	S	H	-	0	0	E	50.08	0.398472	E	50.08	0.398472	E	44.24	0.352005	E	44.24	0.352005	318.768000
60	60	L	H	-	1	0	B	2.06	0.010405	B	2.06	0.010405	B	0.00	0.000000	B	0.00	0.000000	318.768000
61	61	I	H	-	3	0	B	6.44	0.033904	B	6.44	0.033904	B	1.94	0.010213	B	1.94	0.010213	318.768000
62	62	A	H	-	0	0	E	30.04	0.258076	E	30.04	0.258076	E	20.36	0.174914	E	20.36	0.174914	318.768000
63	63	A	H	-	0	0	E	57.36	0.492784	E	57.36	0.492784	E	40.33	0.346478	E	40.33	0.346478	318.768000
64	64	N	H	-	0	0	B	10.28	0.060875	B	10.28	0.060875	B	3.69	0.021851	B	3.69	0.021851	318.768000
65	65	I	H	-	0	0	B	18.60	0.097921	B	18.60	0.097921	B	7.93	0.041748	B	7.93	0.041748	318.768000
66	66	S	H	-	0	0	B	15.49	0.123250	B	15.49	0.123250	E	8.63	0.068666	E	8.63	0.068666	318.768000
67	67	A	H	-	3	0	B	0.00	0.000000	B	0.00	0.000000	B	0.00	0.000000	B	0.00	0.000000	318.768000
68	68	E	H	-	2	0	B	26.49	0.141537	B	26.49	0.141537	E	14.19	0.075817	E	14.19	0.075817	318.768000
69	69	Q	H	-	0	0	B	31.49	0.166464	B	31.49	0.166464	E	22.68	0.119892	E	22.68	0.119892	318.768000
70	70	F	H	-	1	0	B	0.89	0.003986	B	0.89	0.003986	B	0.00	0.000000	B	0.00	0.000000	318.768000
71	71	I	1	-	0	0	B	0.00	0.000000	B	0.00	0.000000	B	0.00	0.000000	B	0.00	0.000000	-1.000000
72	72	G	1	-	0	0	B	1.12	0.013348	B	1.12	0.013348	B	0.00	0.000000	B	0.00	0.000000	-1.000000
73	73	M	1	-	0	0	B	1.77	0.008407	B	1.77	0.008407	B	0.25	0.001187	B	0.25	0.001187	-1.000000
74	74	S	1	-	0	0	B	0.00	0.000000	B	0.00	0.000000	B	0.00	0.000000	B	0.00	0.000000	-1.000000
75	75	G	1	-	0	0	B	0.00	0.000000	B	0.00	0.000000	B	0.00	0.000000	B	0.00	0.000000	-1.000000
76	76	S	1	-	0	0	B	0.00	0.000000	B	0.00	0.000000	B	0.00	0.000000	B	0.00	0.000000	-1.000000
77	77	G	1	-	0	0	B	0.00	0.000000	B	0.00	0.000000	B	0.00	0.000000	B	0.00	0.000000	-1.000000
78	78	Y	1	-	0	0	B	20.94	0.087872	B	20.94	0.087872	E	14.68	0.061603	E	14.68	0.061603	-1.000000
79	79	S	1	-	0	0	E	27.39	0.217934	E	27.39	0.217934	E	17.23	0.137094	E	17.23	0.137094	-1.000000
80	80	I	1	-	0	0	B	7.07	0.037220	B	7.07	0.037220	B	0.84	0.004422	B	0.84	0.004422	-1.000000
81	81	G	1	-	0	0	B	0.00	0.000000	B	0.00	0.000000	B	0.00	0.000000	B	0.00	0.000000	-1.000000
82	82	L	1	-	0	0	B	0.11	0.000556	B	0.11	0.000556	B	0.00	0.000000	B	0.00	0.000000	-1.000000
83	83	A	1	-	0	0	B	0.70	0.006014	B	0.70	0.006014	B	0.00	0.000000	B	0.00	0.000000	-1.000000
84	84	I	1	-	0	0	B	0.00	0.000000	B	0.00	0.000000	B	0.00	0.000000	B	0.00	0.000000	-1.000000
85	85	A	H	-	1	0	B	0.00	0.000000	B	0.00	0.000000	B	0.00	0.000000	B	0.00	0.000000	50.828000
86	86	S	H	-	1	0	B	0.00	0.000000	B	0.00	0.000000	B	0.00	0.000000	B	0.00	0.000000	50.828000
87	87	Y	H	-	0	0	B	15.45	0.064834	B	15.45	0.064834	B	9.26	0.038859	B	9.26	0.038859	50.828000
88	88	E	H	-	3	0	B	7.44	0.039752	B	7.44	0.039752	B	3.38	0.018059	B	3.38	0.018059	50.828000
89	89	W	H	-	1	0	B	0.53	0.001997	B	0.53	0.001997	B	0.00	0.000000	B	0.00	0.000000	50.828000
90	90	M	H	-	2	0	B	13.27	0.063025	B	13.27	0.063025	B	8.12	0.038566	B	8.12	0.038566	50.828000
91	91	S	H	-	1	0	B	4.02	0.031986	B	4.02	0.031986	B	1.84	0.014640	B	1.84	0.014640	50.828000
92	92	A	H	-	3	0	B	0.00	0.000000	B	0.00	0.000000	B	0.00	0.000000	B	0.00	0.000000	50.828000
93	93	I	H	-	0	0	B	25.88	0.136246	B	25.88	0.136246	E	20.30	0.106870	E	20.30	0.106870	50.828000
94	94	T	H	-	1	0	B	0.00	0.000000	B	0.00	0.000000	B	0.00	0.000000	B	0.00	0.000000	50.828000
95	95	L	H	-	3	0	B	0.00	0.000000	B	0.00	0.000000	B	0.00	0.000000	B	0.00	0.000000	50.828000
96	96	I	H	-	1	0	B	12.18	0.064122	B	12.18	0.064122	B	4.56	0.024006	B	4.56	0.024006	50.828000
97	97	I	H	-	0	0	E	49.94	0.262911	B	21.95	0.115557	E	46.55	0.245064	E	11.05	0.058173	50.828000
98	98	V	H	-	2	0	B	0.00	0.000000	B	0.00	0.000000	B	0.00	0.000000	B	0.00	0.000000	50.828000
99	99	G	2	-	0	0	B	0.04	0.000477	B	0.04	0.000477	B	0.00	0.000000	B	0.00	0.000000	-1.000000
100	100	K	2	-	0	0	E	48.66	0.234517	B	40.14	0.193455	E	43.78	0.210998	E	32.22	0.155285	-1.000000
101	101	Y	2	-	0	0	E	83.57	0.350692	B	17.78	0.074612	E	86.49	0.362946	E	13.49	0.056609	-1.000000
102	102	F	2	-	0	0	B	6.77	0.030319	B	1.61	0.007210	B	2.73	0.012226	B	0.00	0.000000	-1.000000
103	103	L	2	-	0	0	B	2.11	0.010657	B	2.11	0.010657	B	0.00	0.000000	B	0.00	0.000000	-1.000000
104	104	P	2	-	0	0	B	4.20	0.029006	B	4.20	0.029006	B	0.14	0.000967	B	0.14	0.000967	-1.000000
105	105	I	2	-	0	0	B	2.90	0.015267	B	2.90	0.015267	B	0.45	0.002369	B	0.45	0.002369	-1.000000
106	106	F	2	-	0	0	B	5.54	0.024811	B	5.54	0.024811	B	0.00	0.000000	B	0.00	0.000000	-1.000000
107	107	I	2	-	0	0	E	68.39	0.360042	E	68.39	0.360042	E	54.98	0.289445	E	54.98	0.289445	-1.000000
108	108	E	2	-	0	0	E	89.48	0.478094	E	89.48	0.478094	E	99.60	0.532165	E	99.60	0.532165	-1.000000
109	109	K	2	-	0	0	E	80.63	0.388597	E	80.63	0.388597	E	69.04	0.332739	E	69.04	0.332739	-1.000000
110	110	G	2	-	0	0	E	48.14	0.573710	E	48.14	0.573710	E	52.65	0.627458	E	52.65	0.627458	-1.000000
111	111	I	2	-	0	0	B	15.84	0.083390	B	15.84	0.083390	B	3.91	0.020584	B	3.91	0.020584	-1.000000
112	112	Y	2	-	0	0	E	118.12	0.495678	E	118.12	0.495678	E	125.34	0.525976	E	125.34	0.525976	-1.000000
113	113	T	2	-	0	0	E	34.27	0.231460	E	34.27	0.231460	E	31.43	0.212279	E	31.43	0.212279	-1.000000
114	114	I	2	-	0	0	B	14.14	0.074441	B	14.14	0.074441	B	3.61	0.019005	B	3.61	0.019005	-1.000000
115	115	P	2	-	0	0	B	25.02	0.172790	B	25.02	0.172790	E	13.97	0.096478	E	13.97	0.096478	-1.000000
116	116	E	2	-	0	0	E	53.05	0.283447	E	53.05	0.283447	E	47.05	0.251389	E	47.05	0.251389	-1.000000
117	117	F	2	-	0	0	B	1.63	0.007300	B	1.63	0.007300	B	0.00	0.000000	B	0.00	0.000000	-1.000000
118	118	V	2	-	0	0	B	0.14	0.000863	B	0.14	0.000863	B	0.00	0.000000	B	0.00	0.000000	-1.000000
119	119	E	2	-	0	0	E	54.96	0.293652	E	54.96	0.293652	E	47.88	0.255824	E	47.88	0.255824	-1.000000
120	120	K	2	-	0	0	E	111.08	0.535351	E	111.08	0.535351	E	107.08	0.516073	E	107.08	0.516073	-1.000000
121	121	R	2	-	0	0	B	1.98	0.007944	B	1.98	0.007944	B	0.00	0.000000	B	0.00	0.000000	-1.000000
122	122	F	2	-	0	0	B	4.28	0.019168	B	4.28	0.019168	B	1.61	0.007210	B	1.61	0.007210	-1.000000
123	123	N	2	-	0	0	E	38.86	0.230118	E	38.86	0.230118	E	37.31	0.220939	E	37.31	0.220939	-1.000000
124	124	K	2	-	0	0	E	92.53	0.445949	E	92.53	0.445949	E	102.23	0.492698	E	102.23	0.492698	-1.000000
125	125	K	2	-	0	0	E	121.17	0.583980	E	121.17	0.583980	E	132.36	0.637910	E	132.36	0.637910	-1.000000
126	126	L	2	-	0	0	B	0.00	0.000000	B	0.00	0.000000	B	0.00	0.000000	B	0.00	0.000000	-1.000000
127	127	K	2	-	0	0	B	21.50	0.103619	B	21.50	0.103619	E	15.77	0.076004	E	15.77	0.076004	-1.000000
128	128	T	2	-	0	0	B	23.21	0.156761	B	23.21	0.156761	E	18.24	0.123193	E	18.24	0.123193	-1.000000
129	129	I	2	-	0	0	E	45.69	0.240537	E	45.69	0.240537	E	38.85	0.204528	E	38.85	0.204528	-1.000000
130	130	L	H	-	1	0	B	0.00	0.000000	B	0.00	0.000000	B	0.00	0.000000	B	0.00	0.000000	198.935000
131	131	A	H	-	0	0	B	0.01	0.000086	B	0.01	0.000086	B	0.00	0.000000	B	0.00	0.000000	198.935000
132	132	V	H	-	0	0	E	79.98	0.492973	E	79.98	0.492973	E	76.88	0.473866	E	76.88	0.473866	198.935000
133	133	F	H	-	1	0	B	36.09	0.161628	B	36.09	0.161628	E	26.02	0.116530	E	26.02	0.116530	198.935000
134	134	W	H	-	0	0	B	12.77	0.048112	B	12.77	0.048112	B	0.19	0.000716	B	0.19	0.000716	198.935000
135	135	I	H	-	0	0	B	28.53	0.150197	B	28.53	0.150197	E	20.58	0.108344	E	20.58	0.108344	198.935000
136	136	S	H	-	0	0	E	43.10	0.342934	E	43.10	0.342934	E	37.37	0.297342	E	37.37	0.297342	198.935000
137	137	L	H	-	0	0	B	13.87	0.070054	B	13.87	0.070054	B	2.77	0.013991	B	2.77	0.013991	198.935000
138	138	Y	H	-	2	0	B	32.46	0.136215	B	32.46	0.136215	B	10.79	0.045279	B	10.79	0.045279	198.935000
139	139	I	H	-	3	0	B	15.85	0.083443	B	15.85	0.083443	B	9.07	0.047749	B	9.07	0.047749	198.935000
140	140	F	H	-	0	0	E	92.59	0.414663	E	92.59	0.414663	E	95.66	0.428411	E	95.66	0.428411	198.935000
141	141	V	H	-	3	0	B	7.92	0.048817	B	7.92	0.048817	B	4.78	0.029463	B	4.78	0.029463	198.935000
142	142	N	H	-	1	0	B	28.64	0.169598	B	28.64	0.169598	E	15.26	0.090365	E	15.26	0.090365	198.935000
143	143	L	H	-	2	0	B	0.00	0.000000	B	0.00	0.000000	B	0.00	0.000000	B	0.00	0.000000	198.935000
144	144	T	H	-	3	0	B	0.00	0.000000	B	0.00	0.000000	B	0.00	0.000000	B	0.00	0.000000	198.935000
145	145	S	H	-	1	0	B	0.76	0.006047	B	0.76	0.006047	B	0.00	0.000000	B	0.00	0.000000	198.935000
146	146	V	H	-	2	0	B	3.44	0.021203	B	3.44	0.021203	B	0.23	0.001418	B	0.23	0.001418	198.935000
147	147	L	H	-	1	0	B	0.00	0.000000	B	0.00	0.000000	B	0.00	0.000000	B	0.00	0.000000	198.935000
148	148	Y	H	-	0	0	B	0.37	0.001553	B	0.37	0.001553	B	0.00	0.000000	B	0.00	0.000000	198.935000
149	149	L	H	-	1	0	B	0.15	0.000758	B	0.15	0.000758	B	0.00	0.000000	B	0.00	0.000000	198.935000
150	150	G	H	-	1	0	B	0.08	0.000953	B	0.08	0.000953	B	0.00	0.000000	B	0.00	0.000000	198.935000
151	151	G	1	-	0	0	B	0.00	0.000000	B	0.00	0.000000	B	0.00	0.000000	B	0.00	0.000000	-1.000000
152	152	L	1	-	0	0	B	3.62	0.018284	B	3.62	0.018284	B	0.81	0.004091	B	0.81	0.004091	-1.000000
153	153	A	1	-	0	0	B	2.41	0.020704	B	2.41	0.020704	B	0.00	0.000000	B	0.00	0.000000	-1.000000
154	154	L	1	-	0	0	B	11.51	0.058134	B	11.51	0.058134	B	0.95	0.004798	B	0.95	0.004798	-1.000000
155	155	E	1	-	0	0	B	34.61	0.184922	B	34.61	0.184922	E	31.48	0.168198	E	31.48	0.168198	-1.000000
156	156	T	1	-	0	0	B	3.18	0.021478	B	3.18	0.021478	B	0.76	0.005133	B	0.76	0.005133	-1.000000
157	157	I	1	-	0	0	B	31.26	0.164570	B	31.26	0.164570	E	19.10	0.100553	E	19.10	0.100553	-1.000000
158	158	L	1	-	0	0	E	98.97	0.499874	E	98.97	0.499874	E	83.59	0.422193	E	83.59	0.422193	-1.000000
159	159	G	1	-	0	0	E	56.22	0.670004	E	56.22	0.670004	E	57.76	0.688357	E	57.76	0.688357	-1.000000
160	160	I	1	-	0	0	E	70.80	0.372730	E	70.80	0.372730	E	68.82	0.362306	E	68.82	0.362306	-1.000000
161	161	P	1	-	0	0	E	83.47	0.576450	E	83.47	0.576450	E	85.92	0.593370	E	85.92	0.593370	-1.000000
162	162	L	1	-	0	0	B	29.69	0.149957	B	29.69	0.149957	E	19.54	0.098692	E	19.54	0.098692	-1.000000
163	163	M	1	-	0	0	E	141.69	0.672952	E	141.69	0.672952	E	150.10	0.712895	E	150.10	0.712895	-1.000000
164	164	Y	1	-	0	0	E	153.14	0.642635	E	153.14	0.642635	E	159.43	0.669031	E	159.43	0.669031	-1.000000
165	165	S	1	-	0	0	B	1.65	0.013129	B	1.65	0.013129	B	0.00	0.000000	B	0.00	0.000000	-1.000000
166	166	I	1	-	0	0	B	5.90	0.031061	B	5.90	0.031061	B	3.12	0.016425	B	3.12	0.016425	-1.000000
167	167	L	1	-	0	0	E	96.18	0.485782	E	96.18	0.485782	E	89.47	0.451892	E	89.47	0.451892	-1.000000
168	168	G	H	-	0	0	E	19.32	0.230247	E	19.32	0.230247	E	13.45	0.160291	E	13.45	0.160291	345.170000
169	169	L	H	-	1	0	B	1.27	0.006414	B	1.27	0.006414	B	0.00	0.000000	B	0.00	0.000000	345.170000
170	170	A	H	-	1	0	B	6.93	0.059536	B	6.93	0.059536	B	2.08	0.017869	B	2.08	0.017869	345.170000
171	171	L	H	-	0	0	E	107.38	0.542351	E	107.38	0.542351	E	109.06	0.550836	E	109.06	0.550836	345.170000
172	172	F	H	-	0	0	E	104.22	0.466747	E	104.22	0.466747	E	99.55	0.445833	E	99.55	0.445833	345.170000
173	173	A	H	-	0	0	B	0.00	0.000000	B	0.00	0.000000	B	0.00	0.000000	B	0.00	0.000000	345.170000
174	174	L	H	-	0	0	E	43.07	0.217536	E	43.07	0.217536	E	34.94	0.176474	E	34.94	0.176474	345.170000
175	175	V	H	-	0	0	E	93.88	0.578649	E	93.88	0.578649	E	92.75	0.571684	E	92.75	0.571684	345.170000
176	176	Y	H	-	0	0	E	98.02	0.411330	E	98.02	0.411330	E	62.34	0.261603	E	62.34	0.261603	345.170000
177	177	S	H	-	1	0	B	14.77	0.117521	B	14.77	0.117521	E	7.22	0.057447	E	7.22	0.057447	345.170000
178	178	I	H	-	1	0	E	71.74	0.377678	E	71.74	0.377678	E	68.21	0.359094	E	68.21	0.359094	345.170000
179	179	Y	H	-	0	0	E	184.17	0.772849	E	184.17	0.772849	E	208.33	0.874234	E	208.33	0.874234	345.170000
180	180	G	H	-	0	0	E	39.94	0.475986	E	39.94	0.475986	E	39.70	0.473126	E	39.70	0.473126	345.170000
181	181	G	H	-	0	0	E	88.75	1.000000	E	88.75	1.000000	E	92.97	1.000000	E	92.97	1.000000	345.170000
182	182	L	U	R	0	0	-	-1.00	-1.000000	-	-1.00	-1.000000	-	-1.00	-1.000000	-	-1.00	-1.000000	-1.000000
183	183	S	U	R	0	0	-	-1.00	-1.000000	-	-1.00	-1.000000	-	-1.00	-1.000000	-	-1.00	-1.000000	-1.000000
184	184	A	U	R	0	0	-	-1.00	-1.000000	-	-1.00	-1.000000	-	-1.00	-1.000000	-	-1.00	-1.000000	-1.000000
185	185	V	2	-	0	0	E	126.94	0.782421	E	126.94	0.782421	E	125.08	0.770957	E	125.08	0.770957	-1.000000
186	186	V	H	-	0	0	E	106.21	0.654647	E	106.21	0.654647	E	117.44	0.723866	E	117.44	0.723866	116.952000
187	187	W	H	-	1	0	E	180.39	0.679640	E	180.39	0.679640	E	178.84	0.673800	E	178.84	0.673800	116.952000
188	188	T	H	-	2	0	B	18.99	0.128259	B	18.99	0.128259	E	10.27	0.069364	E	10.27	0.069364	116.952000
189	189	D	H	-	0	0	E	75.44	0.485551	E	75.44	0.485551	E	56.69	0.364871	E	56.69	0.364871	116.952000
190	190	V	H	-	1	0	E	55.35	0.341161	E	55.35	0.341161	E	36.86	0.227194	E	36.86	0.227194	116.952000
191	191	I	H	-	0	0	E	44.13	0.232324	E	44.13	0.232324	E	34.19	0.179995	E	34.19	0.179995	116.952000
192	192	Q	H	-	1	0	B	24.62	0.130147	B	24.62	0.130147	B	7.94	0.041973	B	7.94	0.041973	116.952000
193	193	V	H	-	0	0	B	24.92	0.153600	B	24.92	0.153600	E	10.23	0.063055	E	10.23	0.063055	116.952000
194	194	F	H	-	0	0	E	47.90	0.214519	E	47.90	0.214519	E	37.12	0.166241	E	37.12	0.166241	116.952000
195	195	F	H	-	1	0	E	51.51	0.230687	E	51.51	0.230687	E	48.32	0.216400	E	48.32	0.216400	116.952000
196	196	L	H	-	2	0	B	7.18	0.036264	B	7.18	0.036264	B	0.19	0.000960	B	0.19	0.000960	116.952000
197	197	V	H	-	1	0	B	3.67	0.022621	B	3.67	0.022621	B	0.59	0.003637	B	0.59	0.003637	116.952000
198	198	L	H	-	0	0	E	64.18	0.324158	E	64.18	0.324158	E	45.95	0.232082	E	45.95	0.232082	116.952000
199	199	G	H	-	0	0	B	0.86	0.010249	B	0.86	0.010249	B	0.00	0.000000	B	0.00	0.000000	116.952000
200	200	G	H	-	0	0	B	0.44	0.005244	B	0.44	0.005244	B	0.00	0.000000	B	0.00	0.000000	116.952000
201	201	F	1	-	0	0	E	45.20	0.202427	E	45.20	0.202427	E	31.99	0.143267	E	31.99	0.143267	-1.000000
202	202	M	1	-	0	0	E	52.65	0.250059	E	52.65	0.250059	E	43.99	0.208929	E	43.99	0.208929	-1.000000
203	203	T	1	-	0	0	B	0.00	0.000000	B	0.00	0.000000	B	0.00	0.000000	B	0.00	0.000000	-1.000000
204	204	T	1	-	0	0	B	8.47	0.057207	B	8.47	0.057207	B	1.46	0.009861	B	1.46	0.009861	-1.000000
205	205	Y	1	-	0	0	E	105.88	0.444314	E	105.88	0.444314	E	99.92	0.419303	E	99.92	0.419303	-1.000000
206	206	M	1	-	0	0	B	29.52	0.140204	B	29.52	0.140204	E	19.73	0.093707	E	19.73	0.093707	-1.000000
207	207	A	1	-	0	0	B	0.22	0.001890	B	0.22	0.001890	B	0.00	0.000000	B	0.00	0.000000	-1.000000
208	208	V	1	-	0	0	B	5.05	0.031127	B	5.05	0.031127	B	0.94	0.005794	B	0.94	0.005794	-1.000000
209	209	S	1	-	0	0	E	29.85	0.237508	E	29.85	0.237508	E	23.73	0.188813	E	23.73	0.188813	-1.000000
210	210	F	1	-	0	0	B	42.21	0.189037	B	42.21	0.189037	E	32.39	0.145058	E	32.39	0.145058	-1.000000
211	211	I	1	-	0	0	B	12.46	0.065596	B	12.46	0.065596	B	5.57	0.029324	B	5.57	0.029324	-1.000000
212	212	G	1	-	0	0	B	1.32	0.015731	B	1.32	0.015731	B	0.09	0.001073	B	0.09	0.001073	-1.000000
213	213	G	1	-	0	0	E	49.38	0.588488	E	49.38	0.588488	E	48.50	0.578000	E	48.50	0.578000	-1.000000
214	214	T	1	-	0	0	E	147.25	0.994529	E	147.25	0.994529	E	176.67	1.000000	E	176.67	1.000000	-1.000000
215	215	D	1	-	0	0	E	95.73	0.616142	E	95.73	0.616142	E	104.93	0.675356	E	104.93	0.675356	-1.000000
216	216	G	1	-	0	0	E	31.24	0.372304	E	31.24	0.372304	E	29.36	0.349899	E	29.36	0.349899	-1.000000
217	217	W	1	-	0	0	E	115.49	0.435122	E	115.49	0.435122	E	104.58	0.394017	E	104.58	0.394017	-1.000000
218	218	F	1	-	0	0	E	116.61	0.522236	E	116.61	0.522236	E	125.61	0.562542	E	125.61	0.562542	-1.000000
219	219	A	1	-	0	0	B	16.14	0.138660	B	16.14	0.138660	E	11.68	0.100344	E	11.68	0.100344	-1.000000
220	220	G	1	-	0	0	B	0.00	0.000000	B	0.00	0.000000	B	0.00	0.000000	B	0.00	0.000000	-1.000000
221	221	V	1	-	0	0	B	8.30	0.051159	B	8.30	0.051159	B	1.88	0.011588	B	1.88	0.011588	-1.000000
222	222	S	1	-	0	0	E	33.58	0.267187	E	33.58	0.267187	E	27.55	0.219208	E	27.55	0.219208	-1.000000
223	223	K	1	-	0	0	E	82.73	0.398718	E	82.73	0.398718	E	80.84	0.389609	E	80.84	0.389609	-1.000000
224	224	M	1	-	0	0	B	0.07	0.000332	B	0.07	0.000332	B	0.00	0.000000	B	0.00	0.000000	-1.000000
225	225	V	1	-	0	0	B	8.71	0.053686	B	8.71	0.053686	B	2.41	0.014855	B	2.41	0.014855	-1.000000
226	226	D	1	-	0	0	E	109.88	0.707215	E	109.88	0.707215	E	117.19	0.754264	E	117.19	0.754264	-1.000000
227	227	A	1	-	0	0	E	66.24	0.569072	E	66.24	0.569072	E	56.44	0.484880	E	56.44	0.484880	-1.000000
228	228	A	1	-	0	0	B	4.68	0.040206	B	4.68	0.040206	B	2.49	0.021392	B	2.49	0.021392	-1.000000
229	229	P	1	-	0	0	E	69.09	0.477141	E	69.09	0.477141	E	73.71	0.509047	E	73.71	0.509047	-1.000000
230	230	G	1	-	0	0	E	37.00	0.440949	E	37.00	0.440949	E	30.65	0.365272	E	30.65	0.365272	-1.000000
231	231	H	1	-	0	0	B	17.92	0.090273	B	17.92	0.090273	E	12.93	0.065135	E	12.93	0.065135	-1.000000
232	232	F	1	-	0	0	B	0.10	0.000448	B	0.10	0.000448	B	0.00	0.000000	B	0.00	0.000000	-1.000000
233	233	E	1	-	0	0	E	51.22	0.273670	E	51.22	0.273670	E	45.26	0.241825	E	45.26	0.241825	-1.000000
234	234	M	1	-	0	0	B	14.16	0.067252	B	14.16	0.067252	B	3.78	0.017953	B	3.78	0.017953	-1.000000
235	235	I	1	-	0	0	E	58.59	0.308450	E	49.78	0.262069	E	53.50	0.281653	E	38.19	0.201053	-1.000000
236	236	L	1	-	0	0	B	8.16	0.041214	B	8.16	0.041214	B	2.53	0.012778	B	2.47	0.012475	-1.000000
237	237	D	1	-	0	0	E	84.21	0.541997	E	81.70	0.525842	E	93.49	0.601725	E	73.95	0.475961	-1.000000
238	238	Q	1	-	0	0	E	136.98	0.724111	E	89.65	0.473912	E	152.76	0.807528	E	69.64	0.368134	-1.000000
239	239	S	1	-	0	0	E	99.73	0.793523	E	99.73	0.793523	E	112.63	0.896165	E	112.63	0.896165	-1.000000
240	240	N	1	-	0	0	E	38.05	0.225321	E	38.05	0.225321	E	25.29	0.149760	E	25.29	0.149760	-1.000000
241	241	P	1	-	0	0	E	121.53	0.839296	E	121.53	0.839296	E	133.62	0.922790	E	133.62	0.922790	-1.000000
242	242	Q	1	-	0	0	E	42.71	0.225776	E	42.71	0.225776	E	29.87	0.157900	E	29.87	0.157900	-1.000000
243	243	Y	1	-	0	0	B	42.37	0.177801	B	42.37	0.177801	E	25.33	0.106295	E	16.64	0.069828	-1.000000
244	244	M	1	-	0	0	E	92.86	0.441035	E	92.86	0.441035	E	86.30	0.409879	E	84.88	0.403135	-1.000000
245	245	N	1	-	0	0	B	32.09	0.190028	B	32.09	0.190028	E	25.68	0.152070	E	25.68	0.152070	-1.000000
246	246	L	1	-	0	0	B	2.80	0.014142	B	2.80	0.014142	B	0.00	0.000000	B	0.00	0.000000	-1.000000
247	247	P	1	-	0	0	B	4.46	0.030801	B	4.46	0.030801	B	0.00	0.000000	B	0.00	0.000000	-1.000000
248	248	G	1	-	0	0	B	4.89	0.058277	B	4.89	0.058277	B	1.44	0.017161	B	0.97	0.011560	-1.000000
249	249	I	1	-	0	0	E	98.03	0.516083	B	13.55	0.071335	E	103.84	0.546670	B	0.95	0.005001	-1.000000
250	250	A	H	-	1	0	B	11.31	0.097165	B	3.08	0.026460	B	4.43	0.038058	B	0.20	0.001718	234.974000
251	251	V	H	-	1	0	B	2.07	0.012759	B	2.07	0.012759	B	0.00	0.000000	B	0.00	0.000000	234.974000
252	252	L	H	-	0	0	E	50.16	0.253346	E	48.14	0.243144	E	44.66	0.225567	E	36.71	0.185413	234.974000
253	253	I	H	-	0	1	E	123.44	0.649855	B	34.92	0.183838	E	135.15	0.711503	E	17.05	0.089760	234.974000
254	254	G	H	-	0	0	B	3.40	0.040520	B	0.60	0.007151	B	0.25	0.002979	B	0.00	0.000000	234.974000
255	255	G	H	-	2	0	B	0.42	0.005005	B	0.42	0.005005	B	0.00	0.000000	B	0.00	0.000000	234.974000
256	256	L	H	-	1	0	B	1.00	0.005051	B	1.00	0.005051	B	0.00	0.000000	B	0.00	0.000000	234.974000
257	257	W	H	-	0	0	E	60.86	0.229297	E	60.86	0.229297	E	49.65	0.187062	E	39.50	0.148821	234.974000
258	258	V	H	-	3	0	B	1.13	0.006965	B	1.13	0.006965	B	0.00	0.000000	B	0.00	0.000000	234.974000
259	259	A	H	-	0	0	B	13.36	0.114777	B	13.36	0.114777	B	3.34	0.028694	B	3.34	0.028694	234.974000
260	260	N	H	-	3	0	B	6.75	0.039972	B	6.75	0.039972	B	2.68	0.015870	B	2.68	0.015870	234.974000
261	261	L	H	-	1	0	B	23.40	0.118188	B	23.32	0.117784	E	16.48	0.083237	E	10.28	0.051922	234.974000
262	262	Y	H	-	1	0	B	12.76	0.053546	B	12.76	0.053546	B	3.00	0.012589	B	3.00	0.012589	234.974000
263	263	Y	H	-	0	0	E	94.99	0.398615	E	94.99	0.398615	E	81.86	0.343517	E	81.86	0.343517	234.974000
264	264	W	H	-	2	0	B	4.72	0.017783	B	4.72	0.017783	B	0.73	0.002750	B	0.73	0.002750	234.974000
265	265	G	H	-	1	0	B	0.00	0.000000	B	0.00	0.000000	B	0.00	0.000000	B	0.00	0.000000	234.974000
266	266	F	H	-	0	0	B	1.47	0.006583	B	1.47	0.006583	B	0.00	0.000000	B	0.00	0.000000	234.974000
267	267	N	H	-	0	0	E	47.07	0.278735	E	47.07	0.278735	E	18.07	0.107005	E	18.07	0.107005	234.974000
268	268	Q	H	-	0	0	B	15.84	0.083734	B	15.84	0.083734	B	3.51	0.018555	B	3.51	0.018555	234.974000
269	269	Y	2	-	0	0	E	72.54	0.304406	E	72.54	0.304406	E	47.38	0.198825	E	47.38	0.198825	-1.000000
270	270	I	2	-	0	0	E	63.09	0.332140	E	63.09	0.332140	E	51.07	0.268860	E	51.07	0.268860	-1.000000
271	271	I	2	-	0	0	B	0.51	0.002685	B	0.51	0.002685	B	0.00	0.000000	B	0.00	0.000000	-1.000000
272	272	Q	2	-	0	0	B	8.54	0.045145	B	8.54	0.045145	B	0.00	0.000000	B	0.00	0.000000	-1.000000
273	273	R	2	-	0	0	E	84.15	0.337599	E	84.15	0.337599	E	80.90	0.324561	E	80.90	0.324561	-1.000000
274	274	T	2	-	0	0	B	16.65	0.112454	B	16.65	0.112454	E	13.69	0.092463	E	13.69	0.092463	-1.000000
275	275	L	2	-	0	0	B	4.47	0.022577	B	4.47	0.022577	B	0.82	0.004142	B	0.82	0.004142	-1.000000
276	276	A	2	-	0	0	E	75.96	0.652577	E	75.96	0.652577	E	72.37	0.621735	E	72.37	0.621735	-1.000000
277	277	A	2	-	0	0	E	27.43	0.235653	E	27.43	0.235653	E	23.31	0.200258	E	23.31	0.200258	-1.000000
278	278	K	2	-	0	0	E	100.70	0.485325	E	100.70	0.485325	E	105.52	0.508555	E	105.52	0.508555	-1.000000
279	279	S	2	-	0	0	E	56.33	0.448202	E	56.33	0.448202	E	60.58	0.482018	E	60.58	0.482018	-1.000000
280	280	V	2	-	0	0	E	46.49	0.286551	E	46.49	0.286551	E	39.39	0.242788	E	39.39	0.242788	-1.000000
281	281	S	2	-	0	0	E	51.28	0.408020	E	51.28	0.408020	E	51.74	0.411680	E	51.74	0.411680	-1.000000
282	282	E	2	-	0	0	B	35.32	0.188716	B	35.32	0.188716	E	32.41	0.173167	E	32.41	0.173167	-1.000000
283	283	A	2	-	0	0	B	0.07	0.000601	B	0.07	0.000601	B	0.00	0.000000	B	0.00	0.000000	-1.000000
284	284	Q	2	-	0	0	B	7.27	0.038431	B	7.27	0.038431	B	1.54	0.008141	B	1.54	0.008141	-1.000000
285	285	K	2	-	0	0	E	50.89	0.245265	E	50.89	0.245265	E	41.73	0.201118	E	41.73	0.201118	-1.000000
286	286	G	2	-	0	0	B	0.00	0.000000	B	0.00	0.000000	B	0.00	0.000000	B	0.00	0.000000	-1.000000
287	287	I	2	-	0	0	B	0.25	0.001316	B	0.25	0.001316	B	0.00	0.000000	B	0.00	0.000000	-1.000000
288	288	V	H	-	1	0	B	11.19	0.068972	B	11.19	0.068972	B	5.40	0.033284	B	5.40	0.033284	34.734000
289	289	F	H	-	1	0	B	31.37	0.140490	B	31.37	0.140490	E	22.51	0.100811	E	22.51	0.100811	34.734000
290	290	A	H	-	4	0	B	0.00	0.000000	B	0.00	0.000000	B	0.00	0.000000	B	0.00	0.000000	34.734000
291	291	A	H	-	3	0	B	0.00	0.000000	B	0.00	0.000000	B	0.00	0.000000	B	0.00	0.000000	34.734000
292	292	F	H	-	1	0	E	90.91	0.407139	E	90.91	0.407139	E	72.50	0.324690	E	72.50	0.324690	34.734000
293	293	L	H	-	1	0	B	22.05	0.111369	B	22.05	0.111369	B	6.56	0.033133	B	6.56	0.033133	34.734000
294	294	A	H	-	2	0	B	0.00	0.000000	B	0.00	0.000000	B	0.00	0.000000	B	0.00	0.000000	34.734000
295	295	L	H	-	2	0	B	6.42	0.032426	B	6.42	0.032426	B	0.91	0.004596	B	0.91	0.004596	34.734000
296	296	I	H	-	3	0	B	18.35	0.096604	B	18.35	0.096604	B	5.27	0.027744	B	5.27	0.027744	34.734000
297	297	V	H	-	1	0	B	4.97	0.030634	B	4.97	0.030634	B	1.01	0.006225	B	1.01	0.006225	34.734000
298	298	P	H	-	2	0	B	0.00	0.000000	B	0.00	0.000000	B	0.00	0.000000	B	0.00	0.000000	34.734000
299	299	F	H	-	2	0	B	5.78	0.025886	B	5.78	0.025886	B	1.35	0.006046	B	1.35	0.006046	34.734000
300	300	L	H	-	0	0	B	6.29	0.031769	B	6.29	0.031769	B	0.81	0.004091	B	0.81	0.004091	34.734000
301	301	V	H	-	1	0	B	0.05	0.000308	B	0.05	0.000308	B	0.00	0.000000	B	0.00	0.000000	34.734000
302	302	V	1	-	0	0	B	0.00	0.000000	B	0.00	0.000000	B	0.00	0.000000	B	0.00	0.000000	-1.000000
303	303	L	1	-	0	0	B	0.76	0.003839	B	0.76	0.003839	B	0.00	0.000000	B	0.00	0.000000	-1.000000
304	304	P	1	-	0	0	B	0.00	0.000000	B	0.00	0.000000	B	0.00	0.000000	B	0.00	0.000000	-1.000000
305	305	G	1	-	0	0	B	0.00	0.000000	B	0.00	0.000000	B	0.00	0.000000	B	0.00	0.000000	-1.000000
306	306	I	1	-	0	0	B	0.00	0.000000	B	0.00	0.000000	B	0.00	0.000000	B	0.00	0.000000	-1.000000
307	307	A	1	-	0	0	B	0.00	0.000000	B	0.00	0.000000	B	0.00	0.000000	B	0.00	0.000000	-1.000000
308	308	A	1	-	0	0	B	0.00	0.000000	B	0.00	0.000000	B	0.00	0.000000	B	0.00	0.000000	-1.000000
309	309	Y	1	-	0	0	E	67.09	0.281536	E	67.09	0.281536	E	67.34	0.282585	E	67.34	0.282585	-1.000000
310	310	V	1	-	0	0	B	5.95	0.036674	B	5.95	0.036674	B	0.06	0.000370	B	0.06	0.000370	-1.000000
311	311	I	1	-	0	0	B	2.47	0.013003	B	2.47	0.013003	B	0.00	0.000000	B	0.00	0.000000	-1.000000
312	312	T	1	-	0	0	B	29.61	0.199986	B	29.61	0.199986	E	24.73	0.167027	E	24.73	0.167027	-1.000000
313	313	S	1	-	0	0	E	65.60	0.521961	E	65.60	0.521961	E	61.96	0.492998	E	61.96	0.492998	-1.000000
314	314	D	1	-	0	0	E	44.60	0.287057	E	44.60	0.287057	E	35.78	0.230289	E	35.78	0.230289	-1.000000
315	315	P	1	-	0	0	E	110.16	0.760773	E	110.16	0.760773	E	124.93	0.862776	E	124.93	0.862776	-1.000000
316	316	Q	1	-	0	0	E	149.50	0.790294	E	149.50	0.790294	E	167.92	0.887667	E	167.92	0.887667	-1.000000
317	317	L	1	-	0	0	B	27.63	0.139553	B	27.63	0.139553	E	14.88	0.075155	E	14.88	0.075155	-1.000000
318	318	M	1	-	0	0	E	47.66	0.226360	E	47.66	0.226360	E	36.30	0.172406	E	36.30	0.172406	-1.000000
319	319	A	1	-	0	0	E	80.44	0.691065	E	80.44	0.691065	E	90.78	0.779897	E	90.78	0.779897	-1.000000
320	320	S	1	-	0	0	E	76.92	0.612031	E	76.92	0.612031	E	84.69	0.673854	E	84.69	0.673854	-1.000000
321	321	L	1	-	0	0	E	66.16	0.334158	E	66.16	0.334158	E	57.14	0.288600	E	57.14	0.288600	-1.000000
322	322	G	1	-	0	0	E	107.05	1.000000	E	107.05	1.000000	E	126.91	1.000000	E	126.91	1.000000	-1.000000
323	323	D	U	R	0	0	-	-1.00	-1.000000	-	-1.00	-1.000000	-	-1.00	-1.000000	-	-1.00	-1.000000	-1.000000
324	324	I	U	R	0	0	-	-1.00	-1.000000	-	-1.00	-1.000000	-	-1.00	-1.000000	-	-1.00	-1.000000	-1.000000
325	325	A	U	R	0	0	-	-1.00	-1.000000	-	-1.00	-1.000000	-	-1.00	-1.000000	-	-1.00	-1.000000	-1.000000
326	326	A	U	R	0	0	-	-1.00	-1.000000	-	-1.00	-1.000000	-	-1.00	-1.000000	-	-1.00	-1.000000	-1.000000
327	327	T	U	R	0	0	-	-1.00	-1.000000	-	-1.00	-1.000000	-	-1.00	-1.000000	-	-1.00	-1.000000	-1.000000
328	328	N	1	-	0	0	E	92.04	0.545035	E	92.04	0.545035	E	91.11	0.539527	E	91.11	0.539527	-1.000000
329	329	L	1	-	0	0	E	90.87	0.458963	E	90.87	0.458963	E	92.41	0.466741	E	92.41	0.466741	-1.000000
330	330	P	1	-	0	0	B	4.54	0.031354	B	4.54	0.031354	B	2.48	0.017127	B	2.48	0.017127	-1.000000
331	331	S	1	-	0	0	E	43.64	0.347231	E	43.64	0.347231	E	46.32	0.368555	E	46.32	0.368555	-1.000000
332	332	A	1	-	0	0	E	83.60	0.718213	E	83.60	0.718213	E	85.11	0.731186	E	85.11	0.731186	-1.000000
333	333	A	1	-	0	0	E	49.12	0.421993	E	49.12	0.421993	E	51.77	0.444759	E	51.77	0.444759	-1.000000
334	334	N	1	-	0	0	E	38.94	0.230592	E	38.94	0.230592	E	39.46	0.233671	E	39.46	0.233671	-1.000000
335	335	A	1	-	0	0	B	0.00	0.000000	B	0.00	0.000000	B	0.00	0.000000	B	0.00	0.000000	-1.000000
336	336	D	1	-	0	0	B	0.25	0.001609	B	0.25	0.001609	B	0.00	0.000000	B	0.00	0.000000	-1.000000
337	337	K	1	-	0	0	B	20.54	0.098993	B	20.54	0.098993	E	15.78	0.076052	E	15.78	0.076052	-1.000000
338	338	A	1	-	0	0	B	0.00	0.000000	B	0.00	0.000000	B	0.00	0.000000	B	0.00	0.000000	-1.000000
339	339	Y	1	-	0	0	B	2.13	0.008938	B	2.13	0.008938	B	0.00	0.000000	B	0.00	0.000000	-1.000000
340	340	P	1	-	0	0	B	0.89	0.006146	B	0.89	0.006146	B	0.00	0.000000	B	0.00	0.000000	-1.000000
341	341	W	1	-	0	0	B	26.23	0.098825	B	26.23	0.098825	B	10.98	0.041368	B	10.98	0.041368	-1.000000
342	342	L	1	-	0	0	B	3.02	0.015253	B	3.02	0.015253	B	0.00	0.000000	B	0.00	0.000000	-1.000000
343	343	T	1	-	0	0	B	2.46	0.016615	B	2.46	0.016615	B	0.00	0.000000	B	0.00	0.000000	-1.000000
344	344	Q	1	-	0	0	E	59.49	0.314479	E	59.49	0.314479	E	55.06	0.291061	E	55.06	0.291061	-1.000000
345	345	F	1	-	0	0	E	87.63	0.392449	E	87.63	0.392449	E	72.82	0.326123	E	72.82	0.326123	-1.000000
346	346	L	1	-	0	0	B	9.78	0.049396	B	9.78	0.049396	B	7.83	0.039547	B	7.83	0.039547	-1.000000
347	347	P	1	-	0	0	E	70.65	0.487914	E	70.65	0.487914	E	69.52	0.480110	E	69.52	0.480110	-1.000000
348	348	V	1	-	0	0	E	100.02	0.616494	E	100.02	0.616494	E	100.35	0.618528	E	100.35	0.618528	-1.000000
349	349	G	1	-	0	0	E	23.93	0.285187	E	23.93	0.285187	E	20.94	0.249553	E	20.94	0.249553	-1.000000
350	350	V	1	-	0	0	E	47.20	0.290927	E	47.20	0.290927	E	41.00	0.252712	E	41.00	0.252712	-1.000000
351	351	K	1	-	0	0	E	46.66	0.224878	E	46.66	0.224878	E	37.46	0.180539	E	37.46	0.180539	-1.000000
352	352	G	1	-	0	0	B	0.48	0.005720	B	0.48	0.005720	B	0.00	0.000000	B	0.00	0.000000	-1.000000
353	353	V	1	-	0	0	E	33.13	0.204204	E	33.13	0.204204	E	25.53	0.157359	E	25.53	0.157359	-1.000000
354	354	V	1	-	0	0	B	8.24	0.050789	B	8.24	0.050789	B	0.00	0.000000	B	0.00	0.000000	-1.000000
355	355	F	1	-	0	0	B	10.55	0.047248	B	10.55	0.047248	B	0.34	0.001523	B	0.34	0.001523	-1.000000
356	356	A	1	-	0	0	B	0.00	0.000000	B	0.00	0.000000	B	0.00	0.000000	B	0.00	0.000000	-1.000000
357	357	A	H	-	2	0	B	0.24	0.002062	B	0.24	0.002062	B	0.00	0.000000	B	0.00	0.000000	243.851000
358	358	L	H	-	1	0	B	4.87	0.024597	B	4.87	0.024597	B	0.00	0.000000	B	0.00	0.000000	243.851000
359	359	A	H	-	0	0	B	14.90	0.128007	B	14.90	0.128007	B	3.98	0.034192	B	3.98	0.034192	243.851000
360	360	A	H	-	0	0	B	14.50	0.124570	B	14.50	0.124570	B	4.17	0.035825	B	4.17	0.035825	243.851000
361	361	A	H	-	3	0	B	2.18	0.018729	B	2.18	0.018729	B	0.00	0.000000	B	0.00	0.000000	243.851000
362	362	I	H	-	3	0	B	1.74	0.009160	B	1.74	0.009160	B	0.00	0.000000	B	0.00	0.000000	243.851000
363	363	V	H	-	0	0	B	14.17	0.087340	B	14.17	0.087340	B	6.62	0.040804	B	6.62	0.040804	243.851000
364	364	S	H	-	0	0	E	40.97	0.325987	E	40.97	0.325987	E	24.28	0.193189	E	24.28	0.193189	243.851000
365	365	S	H	-	0	0	B	21.62	0.172024	B	21.62	0.172024	E	12.79	0.101766	E	12.79	0.101766	243.851000
366	366	L	H	-	1	0	B	0.00	0.000000	B	0.00	0.000000	B	0.00	0.000000	B	0.00	0.000000	243.851000
367	367	A	H	-	0	0	B	22.18	0.190550	B	22.18	0.190550	E	13.71	0.117784	E	13.71	0.117784	243.851000
368	368	S	H	-	0	0	E	67.57	0.537635	E	67.57	0.537635	E	63.14	0.502387	E	63.14	0.502387	243.851000
369	369	M	H	-	3	0	B	41.66	0.197863	B	41.66	0.197863	E	34.77	0.165139	E	34.77	0.165139	243.851000
370	370	L	H	-	2	0	B	2.39	0.012071	B	2.39	0.012071	B	0.08	0.000404	B	0.08	0.000404	243.851000
371	371	N	H	-	0	0	E	90.67	0.536922	E	90.67	0.536922	E	92.23	0.546160	E	92.23	0.546160	243.851000
372	372	S	H	-	0	0	B	22.82	0.181572	B	22.82	0.181572	E	9.11	0.072486	E	9.11	0.072486	243.851000
373	373	T	H	-	1	0	B	4.17	0.028164	B	4.17	0.028164	B	0.19	0.001283	B	0.19	0.001283	243.851000
374	374	A	H	-	0	0	B	6.55	0.056271	B	6.55	0.056271	B	1.56	0.013402	B	1.56	0.013402	243.851000
375	375	T	2	-	0	0	E	60.45	0.408280	E	60.45	0.408280	E	59.30	0.400513	E	59.30	0.400513	-1.000000
376	376	I	2	-	0	0	B	26.25	0.138194	B	26.25	0.138194	E	14.92	0.078547	E	14.92	0.078547	-1.000000
377	377	F	2	-	0	0	E	66.79	0.299118	E	66.79	0.299118	E	63.07	0.282458	E	63.07	0.282458	-1.000000
378	378	T	2	-	0	0	B	6.94	0.046873	B	6.94	0.046873	B	1.98	0.013373	B	1.98	0.013373	-1.000000
379	379	M	2	-	0	0	E	89.22	0.423747	E	89.22	0.423747	E	82.46	0.391641	E	82.46	0.391641	-1.000000
380	380	D	2	-	0	0	B	8.00	0.051490	B	8.00	0.051490	B	3.39	0.021819	B	3.39	0.021819	-1.000000
381	381	I	2	-	0	0	B	27.06	0.142459	B	27.06	0.142459	E	21.99	0.115767	E	21.99	0.115767	-1.000000
382	382	Y	2	-	0	0	B	35.50	0.148972	B	35.50	0.148972	E	34.79	0.145992	E	34.79	0.145992	-1.000000
383	383	K	2	-	0	0	E	68.22	0.328787	E	68.22	0.328787	E	58.85	0.283628	E	58.85	0.283628	-1.000000
384	384	E	2	-	0	0	E	53.81	0.287508	E	53.81	0.287508	E	38.23	0.204264	E	38.23	0.204264	-1.000000
385	385	Y	2	-	0	0	E	112.67	0.472807	E	112.67	0.472807	E	116.34	0.488208	E	116.34	0.488208	-1.000000
386	386	I	2	-	0	0	E	111.98	0.589524	E	111.98	0.589524	E	125.49	0.660648	E	125.49	0.660648	-1.000000
387	387	S	2	-	0	0	E	30.94	0.246181	E	30.94	0.246181	E	28.76	0.228835	E	28.76	0.228835	-1.000000
388	388	P	2	-	0	0	E	90.76	0.626796	E	90.76	0.626796	E	99.16	0.684807	E	99.16	0.684807	-1.000000
389	389	D	2	-	0	0	E	130.21	0.838064	E	130.21	0.838064	E	147.61	0.950055	E	147.61	0.950055	-1.000000
390	390	S	2	-	0	0	B	22.02	0.175207	B	22.02	0.175207	E	20.87	0.166057	E	20.87	0.166057	-1.000000
391	391	G	2	-	0	0	E	31.36	0.373734	E	31.36	0.373734	E	28.59	0.340722	E	28.59	0.340722	-1.000000
392	392	D	2	-	0	0	E	106.79	0.687327	E	106.79	0.687327	E	109.97	0.707794	E	109.97	0.707794	-1.000000
393	393	H	2	-	0	0	E	166.72	0.839857	E	166.72	0.839857	E	191.30	0.963679	E	191.30	0.963679	-1.000000
394	394	K	2	-	0	0	E	85.55	0.412309	E	85.55	0.412309	E	89.34	0.430575	E	89.34	0.430575	-1.000000
395	395	L	2	-	0	0	B	11.16	0.056366	B	11.16	0.056366	B	3.11	0.015708	B	3.11	0.015708	-1.000000
396	396	V	2	-	0	0	E	77.64	0.478550	E	77.64	0.478550	E	73.91	0.455560	E	73.91	0.455560	-1.000000
397	397	N	2	-	0	0	E	104.27	0.617457	E	104.27	0.617457	E	112.12	0.663943	E	112.12	0.663943	-1.000000
398	398	V	2	-	0	0	B	25.96	0.160010	B	25.96	0.160010	E	18.13	0.111748	E	18.13	0.111748	-1.000000
399	399	G	2	-	0	0	B	9.53	0.113574	B	9.53	0.113574	E	4.75	0.056608	E	4.75	0.056608	-1.000000
400	400	R	H	-	1	0	E	75.09	0.301252	E	75.09	0.301252	E	62.88	0.252267	E	62.88	0.252267	90.021000
401	401	T	H	-	0	0	E	84.97	0.573889	E	84.97	0.573889	E	91.78	0.619884	E	91.78	0.619884	90.021000
402	402	A	H	-	0	0	B	16.64	0.142955	B	16.64	0.142955	B	4.90	0.042096	B	4.90	0.042096	90.021000
403	403	A	H	-	2	0	B	6.02	0.051718	B	6.02	0.051718	B	2.28	0.019588	B	2.28	0.019588	90.021000
404	404	V	H	-	0	0	E	41.38	0.255054	E	41.38	0.255054	E	36.67	0.226023	E	36.67	0.226023	90.021000
405	405	V	H	-	0	0	E	75.29	0.464066	E	75.29	0.464066	E	77.16	0.475592	E	77.16	0.475592	90.021000
406	406	A	H	-	1	0	B	3.47	0.029811	B	3.47	0.029811	B	0.82	0.007045	B	0.82	0.007045	90.021000
407	407	L	H	-	2	0	B	2.44	0.012324	B	2.44	0.012324	B	0.00	0.000000	B	0.00	0.000000	90.021000
408	408	I	H	-	0	0	E	89.85	0.473019	E	89.85	0.473019	E	90.17	0.474704	E	90.17	0.474704	90.021000
409	409	I	H	-	1	0	E	56.91	0.299605	E	56.91	0.299605	E	54.20	0.285338	E	54.20	0.285338	90.021000
410	410	A	H	-	3	0	B	0.00	0.000000	B	0.00	0.000000	B	0.00	0.000000	B	0.00	0.000000	90.021000
411	411	A	H	-	0	0	B	15.03	0.129124	B	15.03	0.129124	B	3.67	0.031529	B	3.67	0.031529	90.021000
412	412	L	H	-	0	0	E	134.46	0.679125	E	134.46	0.679125	E	143.61	0.725340	E	143.61	0.725340	90.021000
413	413	I	H	-	1	0	B	35.61	0.187470	B	35.61	0.187470	E	27.88	0.146775	E	27.88	0.146775	90.021000
414	414	A	H	-	2	0	B	0.00	0.000000	B	0.00	0.000000	B	0.00	0.000000	B	0.00	0.000000	90.021000
415	415	P	1	-	0	0	E	38.68	0.267127	E	38.68	0.267127	E	31.98	0.220856	E	31.98	0.220856	-1.000000
416	416	M	1	-	0	0	E	133.52	0.634149	E	133.52	0.634149	E	145.05	0.688910	E	145.05	0.688910	-1.000000
417	417	L	1	-	0	0	B	8.01	0.040457	B	8.01	0.040457	B	3.09	0.015607	B	3.09	0.015607	-1.000000
418	418	G	1	-	0	0	E	21.01	0.250387	E	21.01	0.250387	E	17.26	0.205697	E	17.26	0.205697	-1.000000
419	419	G	1	-	0	0	E	51.80	0.617328	E	51.80	0.617328	E	55.51	0.661542	E	55.51	0.661542	-1.000000
420	420	I	1	-	0	0	E	62.28	0.327876	E	62.28	0.327876	E	61.91	0.325928	E	61.91	0.325928	-1.000000
421	421	G	1	-	0	0	B	9.69	0.115481	B	9.69	0.115481	E	7.31	0.087117	E	7.31	0.087117	-1.000000
422	422	Q	1	-	0	0	B	11.10	0.058677	B	11.10	0.058677	B	3.00	0.015859	B	3.00	0.015859	-1.000000
423	423	C	1	-	0	0	B	0.00	0.000000	B	0.00	0.000000	B	0.00	0.000000	B	0.00	0.000000	-1.000000
424	424	F	1	-	0	0	B	14.70	0.065834	B	14.70	0.065834	B	7.70	0.034484	B	7.70	0.034484	-1.000000
425	425	Q	H	-	0	0	B	11.20	0.059206	B	11.20	0.059206	B	5.03	0.026590	B	5.03	0.026590	99.608000
426	426	Y	H	-	0	0	B	42.20	0.177088	B	42.20	0.177088	E	29.61	0.124255	E	29.61	0.124255	99.608000
427	427	I	H	-	2	0	E	42.36	0.223006	E	42.36	0.223006	E	25.35	0.133456	E	25.35	0.133456	99.608000
428	428	Q	H	-	0	0	B	20.72	0.109531	B	20.72	0.109531	E	12.14	0.064175	E	12.14	0.064175	99.608000
429	429	E	H	-	1	0	B	37.19	0.198707	B	37.19	0.198707	E	33.86	0.180915	E	33.86	0.180915	99.608000
430	430	Y	H	-	1	0	E	70.11	0.294209	E	70.11	0.294209	E	62.03	0.260302	E	62.03	0.260302	99.608000
431	431	T	H	-	1	0	B	21.69	0.146495	B	21.69	0.146495	E	12.29	0.083007	E	12.29	0.083007	99.608000
432	432	G	H	-	1	0	B	4.69	0.055893	B	4.69	0.055893	B	0.00	0.000000	B	0.00	0.000000	99.608000
433	433	L	H	-	0	0	B	33.96	0.171524	B	33.96	0.171524	E	30.66	0.154856	E	30.66	0.154856	99.608000
434	434	V	H	-	1	0	B	18.93	0.116679	B	18.93	0.116679	E	10.16	0.062623	E	10.16	0.062623	99.608000
435	435	S	H	-	0	0	B	4.01	0.031906	B	4.01	0.031906	B	0.00	0.000000	B	0.00	0.000000	99.608000
436	436	P	H	-	4	0	B	0.00	0.000000	B	0.00	0.000000	B	0.00	0.000000	B	0.00	0.000000	99.608000
437	437	G	H	-	3	0	B	0.19	0.002264	B	0.19	0.002264	B	0.00	0.000000	B	0.00	0.000000	99.608000
438	438	I	H	-	1	0	B	0.25	0.001316	B	0.25	0.001316	B	0.00	0.000000	B	0.00	0.000000	99.608000
439	439	L	H	-	3	0	B	0.31	0.001566	B	0.31	0.001566	B	0.00	0.000000	B	0.00	0.000000	99.608000
440	440	A	H	-	2	0	B	0.00	0.000000	B	0.00	0.000000	B	0.00	0.000000	B	0.00	0.000000	99.608000
441	441	V	2	-	0	0	B	0.03	0.000185	B	0.03	0.000185	B	0.00	0.000000	B	0.00	0.000000	-1.000000
442	442	F	2	-	0	0	B	0.18	0.000806	B	0.18	0.000806	B	0.00	0.000000	B	0.00	0.000000	-1.000000
443	443	L	2	-	0	0	B	32.39	0.163594	B	32.39	0.163594	E	23.98	0.121117	E	19.31	0.097530	-1.000000
444	444	L	2	-	0	0	B	24.96	0.126067	B	24.96	0.126067	E	19.06	0.096267	E	18.64	0.094146	-1.000000
445	445	G	2	-	0	0	B	1.02	0.012156	B	1.02	0.012156	B	0.00	0.000000	B	0.00	0.000000	-1.000000
446	446	L	2	-	0	0	B	5.49	0.027729	B	5.49	0.027729	B	1.52	0.007677	B	0.32	0.001616	-1.000000
447	447	F	2	-	0	0	E	96.19	0.430785	B	23.70	0.106140	E	85.78	0.384164	B	9.50	0.042546	-1.000000
448	448	W	2	-	0	0	E	75.91	0.286000	B	18.67	0.070341	E	73.52	0.276995	B	6.43	0.024226	-1.000000
449	449	K	2	-	0	0	E	71.39	0.344065	B	15.14	0.072967	E	65.27	0.314569	B	5.27	0.025399	-1.000000
450	450	K	2	-	0	0	E	65.03	0.313413	B	7.75	0.037351	E	62.53	0.301364	B	0.00	0.000000	-1.000000
451	451	T	2	-	0	0	B	0.00	0.000000	B	0.00	0.000000	B	0.00	0.000000	B	0.00	0.000000	-1.000000
452	452	T	2	-	0	0	B	13.54	0.091449	B	13.54	0.091449	E	9.73	0.065717	E	9.73	0.065717	-1.000000
453	453	S	2	-	0	0	B	23.77	0.189131	B	23.77	0.189131	E	17.90	0.142425	E	17.90	0.142425	-1.000000
454	454	K	2	-	0	0	E	121.93	0.587643	E	121.93	0.587643	E	132.37	0.637958	E	132.37	0.637958	-1.000000
455	455	G	2	-	0	0	B	0.00	0.000000	B	0.00	0.000000	B	0.00	0.000000	B	0.00	0.000000	-1.000000
456	456	A	2	-	0	0	B	0.00	0.000000	B	0.00	0.000000	B	0.00	0.000000	B	0.00	0.000000	-1.000000
457	457	I	2	-	0	0	B	22.11	0.116399	B	22.11	0.116399	E	11.22	0.059068	E	11.22	0.059068	-1.000000
458	458	I	2	-	0	0	E	74.72	0.393367	E	74.72	0.393367	E	73.32	0.385996	E	73.32	0.385996	-1.000000
459	459	G	2	-	0	0	B	0.00	0.000000	B	0.00	0.000000	B	0.00	0.000000	B	0.00	0.000000	-1.000000
460	460	V	H	-	1	0	B	0.09	0.000555	B	0.09	0.000555	B	0.00	0.000000	B	0.00	0.000000	194.709000
461	461	V	H	-	0	0	E	76.87	0.473804	E	76.87	0.473804	E	77.19	0.475777	E	77.19	0.475777	194.709000
462	462	A	H	-	0	0	E	29.52	0.253608	E	29.52	0.253608	E	25.35	0.217784	E	25.35	0.217784	194.709000
463	463	S	H	-	3	0	B	0.00	0.000000	B	0.00	0.000000	B	0.00	0.000000	B	0.00	0.000000	194.709000
464	464	I	H	-	0	0	E	42.98	0.226270	E	42.98	0.226270	E	38.39	0.202106	E	38.39	0.202106	194.709000
465	465	P	H	-	0	0	E	81.40	0.562155	E	81.40	0.562155	E	86.20	0.595304	E	86.20	0.595304	194.709000
466	466	F	H	-	2	0	E	48.98	0.219356	B	24.85	0.111290	E	41.04	0.183797	E	16.07	0.071969	194.709000
467	467	A	H	-	1	0	B	4.98	0.042784	B	4.98	0.042784	B	0.00	0.000000	B	0.00	0.000000	194.709000
468	468	L	H	-	0	0	E	69.26	0.349816	E	69.26	0.349816	E	70.98	0.358503	E	70.98	0.358503	194.709000
469	469	F	H	-	0	0	E	108.77	0.487124	E	92.20	0.412916	E	111.52	0.499440	E	84.06	0.376461	194.709000
470	470	L	H	-	1	0	B	17.38	0.087782	B	2.70	0.013637	E	10.51	0.053083	B	0.00	0.000000	194.709000
471	471	K	H	-	0	0	B	41.16	0.198371	B	41.16	0.198371	E	30.31	0.146079	E	30.31	0.146079	194.709000
472	472	F	H	-	0	0	E	158.05	0.707824	E	158.05	0.707824	E	166.96	0.747727	E	166.96	0.747727	194.709000
473	473	M	H	-	0	0	E	80.68	0.383187	E	80.54	0.382522	E	85.38	0.405509	E	72.92	0.346331	194.709000
474	474	P	1	-	0	0	E	127.69	0.881837	E	116.15	0.802141	E	142.91	0.986948	E	100.42	0.693508	-1.000000
475	475	L	1	-	0	0	E	82.74	0.417900	B	29.28	0.147886	E	81.22	0.410223	B	6.17	0.031163	-1.000000
476	476	S	1	-	0	0	E	92.97	0.739736	E	71.29	0.567234	E	100.13	0.796706	E	65.19	0.518698	-1.000000
477	477	M	1	-	0	0	E	51.14	0.242888	B	29.28	0.139064	E	40.09	0.190406	B	7.51	0.035668	-1.000000
478	478	P	1	-	0	0	B	12.94	0.089365	B	12.10	0.083564	E	8.34	0.057597	B	4.44	0.030663	-1.000000
479	479	F	H	-	1	0	B	6.36	0.028483	B	6.36	0.028483	B	1.87	0.008375	B	1.87	0.008375	242.466000
480	480	M	H	-	2	0	B	0.01	0.000047	B	0.01	0.000047	B	0.00	0.000000	B	0.00	0.000000	242.466000
481	481	D	H	-	0	0	E	43.85	0.282230	B	30.15	0.194053	E	34.72	0.223467	E	11.24	0.072343	242.466000
482	482	Q	H	-	1	0	B	12.56	0.066395	B	12.56	0.066395	B	3.69	0.019506	B	3.69	0.019506	242.466000
483	483	M	H	-	3	0	B	4.79	0.022750	B	4.79	0.022750	B	0.00	0.000000	B	0.00	0.000000	242.466000
484	484	L	H	-	0	0	E	55.25	0.279054	B	11.02	0.055659	E	42.97	0.217031	B	3.32	0.016769	242.466000
485	485	Y	H	-	0	1	E	103.36	0.433739	B	14.62	0.061351	E	106.59	0.447293	B	0.05	0.000210	242.466000
486	486	T	H	-	4	0	B	1.09	0.007362	B	1.09	0.007362	B	0.00	0.000000	B	0.00	0.000000	242.466000
487	487	L	H	-	2	0	B	16.45	0.083085	B	16.45	0.083085	B	8.46	0.042729	B	8.34	0.042123	242.466000
488	488	L	H	-	0	0	E	79.03	0.399162	B	24.98	0.126168	E	78.33	0.395626	B	9.71	0.049043	242.466000
489	489	F	H	-	1	0	E	60.15	0.269381	E	60.09	0.269112	E	58.63	0.262573	E	54.25	0.242958	242.466000
490	490	T	H	-	3	0	B	0.00	0.000000	B	0.00	0.000000	B	0.00	0.000000	B	0.00	0.000000	242.466000
491	491	M	H	-	1	0	E	55.53	0.263738	E	45.23	0.214818	E	53.63	0.254714	E	28.97	0.137592	242.466000
492	492	V	H	-	0	0	E	78.59	0.484406	E	78.59	0.484406	E	77.10	0.475222	E	61.49	0.379006	242.466000
493	493	V	H	-	0	0	B	30.03	0.185096	B	30.03	0.185096	E	25.14	0.154956	E	25.14	0.154956	242.466000
494	494	I	2	-	0	0	B	0.00	0.000000	B	0.00	0.000000	B	0.00	0.000000	B	0.00	0.000000	-1.000000
495	495	A	2	-	0	0	B	21.67	0.186168	B	21.67	0.186168	E	17.58	0.151031	E	16.43	0.141151	-1.000000
496	496	F	2	-	0	0	E	137.31	0.614940	E	52.30	0.234225	E	150.00	0.671772	E	29.95	0.134131	-1.000000
497	497	T	2	-	0	0	B	23.11	0.156085	B	23.11	0.156085	E	18.50	0.124949	E	18.50	0.124949	-1.000000
498	498	S	2	-	0	0	B	0.02	0.000159	B	0.02	0.000159	B	0.00	0.000000	B	0.00	0.000000	-1.000000
499	499	L	2	-	0	0	E	95.85	0.484115	B	4.25	0.021466	E	91.04	0.459821	B	0.05	0.000253	-1.000000
500	500	S	2	-	0	0	E	96.47	0.767584	E	48.84	0.388606	E	111.58	0.887810	E	33.69	0.268062	-1.000000
501	501	T	2	-	0	0	E	53.04	0.358233	E	50.53	0.341281	E	42.35	0.286033	E	41.91	0.283061	-1.000000
502	502	S	2	-	0	0	B	23.67	0.188335	B	7.28	0.057925	E	15.23	0.121181	B	4.45	0.035407	-1.000000
503	503	I	2	-	0	0	E	182.77	0.962201	E	153.56	0.808423	E	214.87	1.000000	E	173.64	0.914135	-1.000000
504	504	N	2	-	0	0	E	81.40	0.482028	E	77.07	0.456387	E	79.99	0.473678	E	78.53	0.465032	-1.000000
505	505	D	2	-	0	0	E	96.33	0.620004	E	35.21	0.226620	E	106.80	0.687391	E	34.39	0.221343	-1.000000
506	506	D	2	-	0	0	E	53.46	0.344082	E	40.35	0.259703	E	47.44	0.305336	E	36.53	0.235116	-1.000000
507	507	D	2	-	0	0	B	19.85	0.127760	B	19.85	0.127760	E	11.61	0.074725	E	11.61	0.074725	-1.000000
508	508	P	2	-	0	0	E	117.52	0.811602	E	117.52	0.811602	E	127.48	0.880387	E	127.48	0.880387	-1.000000
509	509	K	2	-	0	0	E	95.40	0.459781	E	95.40	0.459781	E	92.08	0.443780	E	92.08	0.443780	-1.000000
510	510	G	2	-	0	0	B	10.79	0.128590	B	10.79	0.128590	E	4.31	0.051365	E	4.31	0.051365	-1.000000
511	511	I	2	-	0	0	B	15.60	0.082127	B	11.56	0.060858	B	1.17	0.006160	B	0.00	0.000000	-1.000000
512	512	S	2	-	0	0	E	67.48	0.536919	E	44.40	0.353278	E	68.61	0.545910	E	45.38	0.361076	-1.000000
513	513	V	2	-	0	0	E	41.66	0.256780	E	41.66	0.256780	E	38.42	0.236810	E	38.20	0.235454	-1.000000
514	514	T	2	-	0	0	E	97.67	0.659665	B	20.32	0.137242	E	101.99	0.688842	E	13.36	0.090234	-1.000000
515	515	S	2	-	0	0	E	83.77	0.666534	B	16.01	0.127387	E	93.83	0.746579	E	7.71	0.061346	-1.000000
516	516	S	2	-	0	0	E	88.44	0.703692	E	88.44	0.703692	E	98.28	0.781986	E	92.46	0.735678	-1.000000
517	517	M	2	-	0	0	B	27.62	0.131180	B	27.62	0.131180	E	15.20	0.072192	E	15.20	0.072192	-1.000000
518	518	F	2	-	0	0	B	30.82	0.138027	B	3.58	0.016033	E	18.57	0.083165	B	0.00	0.000000	-1.000000
519	519	V	2	-	0	0	E	103.72	0.639300	E	103.72	0.639300	E	109.51	0.674988	E	103.67	0.638992	-1.000000
520	520	T	2	-	0	0	B	19.11	0.129069	B	19.11	0.129069	E	13.54	0.091449	E	13.54	0.091449	-1.000000
521	521	D	2	-	0	0	E	49.47	0.318401	E	49.47	0.318401	E	49.80	0.320525	E	49.80	0.320525	-1.000000
522	522	R	2	-	0	0	E	204.92	0.822113	E	204.92	0.822113	E	236.33	0.948126	E	236.33	0.948126	-1.000000
523	523	S	2	-	0	0	E	63.05	0.501671	E	63.05	0.501671	E	60.70	0.482973	E	60.70	0.482973	-1.000000
524	524	F	2	-	0	0	B	1.42	0.006359	B	1.42	0.006359	B	0.00	0.000000	B	0.00	0.000000	-1.000000
525	525	N	2	-	0	0	E	35.12	0.207971	E	35.12	0.207971	E	23.40	0.138568	E	23.40	0.138568	-1.000000
526	526	I	2	-	0	0	E	122.84	0.646696	E	122.84	0.646696	E	132.28	0.696394	E	132.28	0.696394	-1.000000
527	527	A	H	-	1	0	E	34.00	0.292096	E	34.00	0.292096	E	31.32	0.269072	E	31.32	0.269072	238.760000
528	528	A	H	-	1	0	B	4.97	0.042698	B	4.97	0.042698	B	1.53	0.013144	B	1.53	0.013144	238.760000
529	529	Y	H	-	0	0	E	122.91	0.515778	E	122.91	0.515778	E	130.86	0.549140	E	130.86	0.549140	238.760000
530	530	G	H	-	0	0	E	29.94	0.356811	E	29.94	0.356811	E	26.52	0.316053	E	26.52	0.316053	238.760000
531	531	I	H	-	3	0	B	7.68	0.040432	B	7.68	0.040432	B	2.33	0.012266	B	2.33	0.012266	238.760000
532	532	M	H	-	0	0	E	74.89	0.355687	E	74.89	0.355687	E	72.32	0.343481	E	72.32	0.343481	238.760000
533	533	I	H	-	0	0	E	117.30	0.617531	E	117.30	0.617531	E	125.98	0.663227	E	125.98	0.663227	238.760000
534	534	V	H	-	0	0	E	65.72	0.405079	E	65.72	0.405079	E	54.29	0.334628	E	54.29	0.334628	238.760000
535	535	L	H	-	0	0	B	13.68	0.069094	B	13.68	0.069094	B	6.57	0.033183	B	6.57	0.033183	238.760000
536	536	A	H	-	0	0	E	60.68	0.521306	E	60.68	0.521306	E	62.17	0.534107	E	62.17	0.534107	238.760000
537	537	V	H	-	0	0	E	77.68	0.478797	E	77.68	0.478797	E	75.22	0.463634	E	75.22	0.463634	238.760000
538	538	L	H	-	0	0	B	9.40	0.047477	B	9.40	0.047477	B	1.65	0.008334	B	1.65	0.008334	238.760000
539	539	Y	H	-	0	0	B	35.65	0.149601	B	35.65	0.149601	E	18.52	0.077717	E	18.52	0.077717	238.760000
540	540	T	H	-	0	0	E	59.37	0.400986	E	59.37	0.400986	E	58.76	0.396866	E	58.76	0.396866	238.760000
541	541	L	1	-	0	0	B	30.42	0.153644	B	30.42	0.153644	E	22.24	0.112329	E	22.24	0.112329	-1.000000
542	542	F	1	-	0	0	B	42.85	0.191903	B	42.85	0.191903	E	22.63	0.101348	E	22.63	0.101348	-1.000000
543	543	W	1	-	0	0	E	231.27	0.871336	E	220.21	0.829666	E	259.55	0.977884	E	218.53	0.823337	-1.000000
544	544	V	1	-	0	0	E	92.56	0.570513	E	92.56	0.570513	E	98.82	0.609098	E	98.82	0.609098	-1.000000
545	545	N	1	-	0	0	E	81.60	0.483212	E	81.60	0.483212	E	90.85	0.537988	E	90.85	0.537988	-1.000000
546	546	A	1	-	0	0	E	51.30	0.440722	E	51.30	0.440722	E	48.82	0.419416	E	48.82	0.419416	-1.000000
547	547	D	1	-	0	0	E	121.04	0.779044	E	121.04	0.779044	E	133.04	0.856279	E	133.04	0.856279	-1.000000
548	548	A	1	-	0	0	E	27.82	0.239003	E	27.82	0.239003	E	24.26	0.208419	E	24.26	0.208419	-1.000000
549	549	E	1	-	0	0	B	2.56	0.013678	B	2.56	0.013678	B	0.00	0.000000	B	0.00	0.000000	-1.000000
550	550	I	1	-	0	0	B	19.35	0.101869	B	19.35	0.101869	B	5.19	0.027323	B	5.19	0.027323	-1.000000
551	551	T	1	-	0	0	E	93.60	0.632176	E	93.60	0.632176	E	95.48	0.644874	E	95.48	0.644874	-1.000000
552	552	L	1	-	0	0	B	27.31	0.137936	B	27.31	0.137936	E	15.87	0.080156	E	15.87	0.080156	-1.000000
553	553	I	1	-	0	0	B	3.34	0.017584	B	3.34	0.017584	B	0.00	0.000000	B	0.00	0.000000	-1.000000
554	554	I	1	-	0	0	B	31.57	0.166202	B	31.57	0.166202	E	21.95	0.115557	E	21.95	0.115557	-1.000000
555	555	F	1	-	0	0	E	139.25	0.623628	E	139.25	0.623628	E	133.47	0.597743	E	133.47	0.597743	-1.000000
556	556	G	H	-	2	0	B	4.82	0.057442	B	4.82	0.057442	B	0.36	0.004290	B	0.36	0.004290	237.671000
557	557	V	H	-	1	0	B	16.04	0.098866	B	16.04	0.098866	B	5.72	0.035256	B	5.72	0.035256	237.671000
558	558	M	H	-	0	0	E	81.55	0.387319	E	81.55	0.387319	E	70.30	0.333887	E	70.30	0.333887	237.671000
559	559	A	H	-	1	0	E	25.17	0.216237	E	25.17	0.216237	E	11.79	0.101289	E	11.79	0.101289	237.671000
560	560	G	H	-	1	0	B	7.12	0.084853	B	7.12	0.084853	B	1.82	0.021690	B	1.82	0.021690	237.671000
561	561	V	H	-	0	0	B	26.30	0.162106	B	26.30	0.162106	E	13.32	0.082101	E	13.32	0.082101	237.671000
562	562	I	H	-	0	0	E	83.84	0.441379	E	83.84	0.441379	E	81.98	0.431587	E	81.98	0.431587	237.671000
563	563	G	H	-	0	0	E	22.69	0.270409	E	22.69	0.270409	E	11.80	0.140627	E	11.80	0.140627	237.671000
564	564	T	H	-	1	0	B	19.85	0.134067	B	19.85	0.134067	B	6.58	0.044441	B	6.58	0.044441	237.671000
565	565	I	H	-	0	0	E	87.09	0.458489	E	87.09	0.458489	E	78.69	0.414267	E	78.69	0.414267	237.671000
566	566	L	H	-	0	0	E	84.55	0.427042	E	84.55	0.427042	E	87.00	0.439416	E	87.00	0.439416	237.671000
567	567	L	H	-	1	0	B	35.96	0.181625	B	35.96	0.181625	E	18.58	0.093843	E	18.58	0.093843	237.671000
568	568	I	H	-	1	0	B	34.48	0.181521	B	34.48	0.181521	E	14.25	0.075020	E	14.25	0.075020	237.671000
569	569	S	H	-	0	0	E	53.15	0.422899	E	53.15	0.422899	E	49.11	0.390754	E	49.11	0.390754	237.671000
570	570	Y	H	-	0	0	E	119.59	0.501846	E	119.59	0.501846	E	125.05	0.524759	E	125.05	0.524759	237.671000
571	571	G	H	-	0	0	E	51.78	0.617090	E	51.78	0.617090	E	46.43	0.553331	E	46.43	0.553331	237.671000
572	572	I	H	-	0	0	E	140.67	0.740563	E	140.67	0.740563	E	145.43	0.765623	E	145.43	0.765623	237.671000
573	573	K	H	-	0	0	E	178.30	0.859319	E	178.30	0.859319	E	197.54	0.952046	E	197.54	0.952046	237.671000
574	574	K	U	R	0	0	-	-1.00	-1.000000	-	-1.00	-1.000000	-	-1.00	-1.000000	-	-1.00	-1.000000	-1.000000
575	575	L	U	R	0	0	-	-1.00	-1.000000	-	-1.00	-1.000000	-	-1.00	-1.000000	-	-1.00	-1.000000	-1.000000
576	576	I	U	R	0	0	-	-1.00	-1.000000	-	-1.00	-1.000000	-	-1.00	-1.000000	-	-1.00	-1.000000	-1.000000
577	577	K	U	R	0	0	-	-1.00	-1.000000	-	-1.00	-1.000000	-	-1.00	-1.000000	-	-1.00	-1.000000	-1.000000
578	578	A	U	R	0	0	-	-1.00	-1.000000	-	-1.00	-1.000000	-	-1.00	-1.000000	-	-1.00	-1.000000	-1.000000
579	579	S	U	R	0	0	-	-1.00	-1.000000	-	-1.00	-1.000000	-	-1.00	-1.000000	-	-1.00	-1.000000	-1.000000
580	580	Y	U	R	0	0	-	-1.00	-1.000000	-	-1.00	-1.000000	-	-1.00	-1.000000	-	-1.00	-1.000000	-1.000000
581	581	K	U	R	0	0	-	-1.00	-1.000000	-	-1.00	-1.000000	-	-1.00	-1.000000	-	-1.00	-1.000000	-1.000000
582	582	S	U	R	0	0	-	-1.00	-1.000000	-	-1.00	-1.000000	-	-1.00	-1.000000	-	-1.00	-1.000000	-1.000000
583	583	G	U	R	0	0	-	-1.00	-1.000000	-	-1.00	-1.000000	-	-1.00	-1.000000	-	-1.00	-1.000000	-1.000000
584	584	G	U	R	0	0	-	-1.00	-1.000000	-	-1.00	-1.000000	-	-1.00	-1.000000	-	-1.00	-1.000000	-1.000000
585	585	S	U	R	0	0	-	-1.00	-1.000000	-	-1.00	-1.000000	-	-1.00	-1.000000	-	-1.00	-1.000000	-1.000000
586	586	P	U	R	0	0	-	-1.00	-1.000000	-	-1.00	-1.000000	-	-1.00	-1.000000	-	-1.00	-1.000000	-1.000000
587	587	G	U	R	0	0	-	-1.00	-1.000000	-	-1.00	-1.000000	-	-1.00	-1.000000	-	-1.00	-1.000000	-1.000000
588	588	H	U	R	0	0	-	-1.00	-1.000000	-	-1.00	-1.000000	-	-1.00	-1.000000	-	-1.00	-1.000000	-1.000000
589	589	H	U	R	0	0	-	-1.00	-1.000000	-	-1.00	-1.000000	-	-1.00	-1.000000	-	-1.00	-1.000000	-1.000000
590	590	H	U	R	0	0	-	-1.00	-1.000000	-	-1.00	-1.000000	-	-1.00	-1.000000	-	-1.00	-1.000000	-1.000000
591	591	H	U	R	0	0	-	-1.00	-1.000000	-	-1.00	-1.000000	-	-1.00	-1.000000	-	-1.00	-1.000000	-1.000000
592	592	H	U	R	0	0	-	-1.00	-1.000000	-	-1.00	-1.000000	-	-1.00	-1.000000	-	-1.00	-1.000000	-1.000000
593	593	H	U	R	0	0	-	-1.00	-1.000000	-	-1.00	-1.000000	-	-1.00	-1.000000	-	-1.00	-1.000000	-1.000000
