# Supplementary material for: Lipid exposure prediction enhances the inference of rotational angles of transmembrane helices
Source: BMC Bioinformatics. 2013 Oct 11;14:304. doi: 10.1186/1471-2105-14-304 (PMC3854514; doi:10.1186/1471-2105-14-304)
Supplement: Additional file 7: Dataset S3 — The representative 110 multi-spanning protein chains used in this work. [file 1471-2105-14-304-S7.zip › S_Dataset_3_experiment/TMexpoDataset/2xutA.profile]

SeqIndex	PDBIndex	AA	Topo	MissingData	IntraChainCTNum	InterChainCTNum	Class14_Chain	ASA14_Chain	RSA14_Chain	Class14_Complete	ASA14_Complete	RSA14_Complete	Class20_Chain	ASA20_Chain	RSA20_Chain	Class20_Complete	ASA20_Complete	RSA20_Complete	RotationalAngleChain360MGC
1	1	M	U	R	0	0	-	-1.00	-1.000000	-	-1.00	-1.000000	-	-1.00	-1.000000	-	-1.00	-1.000000	-1.000000
2	2	N	U	R	0	0	-	-1.00	-1.000000	-	-1.00	-1.000000	-	-1.00	-1.000000	-	-1.00	-1.000000	-1.000000
3	3	S	U	R	0	0	-	-1.00	-1.000000	-	-1.00	-1.000000	-	-1.00	-1.000000	-	-1.00	-1.000000	-1.000000
4	4	P	U	R	0	0	-	-1.00	-1.000000	-	-1.00	-1.000000	-	-1.00	-1.000000	-	-1.00	-1.000000	-1.000000
5	5	V	U	R	0	0	-	-1.00	-1.000000	-	-1.00	-1.000000	-	-1.00	-1.000000	-	-1.00	-1.000000	-1.000000
6	6	D	U	R	0	0	-	-1.00	-1.000000	-	-1.00	-1.000000	-	-1.00	-1.000000	-	-1.00	-1.000000	-1.000000
7	7	A	U	R	0	0	-	-1.00	-1.000000	-	-1.00	-1.000000	-	-1.00	-1.000000	-	-1.00	-1.000000	-1.000000
8	8	P	U	R	0	0	-	-1.00	-1.000000	-	-1.00	-1.000000	-	-1.00	-1.000000	-	-1.00	-1.000000	-1.000000
9	9	K	U	R	0	0	-	-1.00	-1.000000	-	-1.00	-1.000000	-	-1.00	-1.000000	-	-1.00	-1.000000	-1.000000
10	10	W	U	R	0	0	-	-1.00	-1.000000	-	-1.00	-1.000000	-	-1.00	-1.000000	-	-1.00	-1.000000	-1.000000
11	11	P	U	R	0	0	-	-1.00	-1.000000	-	-1.00	-1.000000	-	-1.00	-1.000000	-	-1.00	-1.000000	-1.000000
12	12	R	U	R	0	0	-	-1.00	-1.000000	-	-1.00	-1.000000	-	-1.00	-1.000000	-	-1.00	-1.000000	-1.000000
13	13	Q	1	-	0	0	E	123.89	0.654914	E	123.89	0.654914	E	125.16	0.661627	E	125.16	0.661627	-1.000000
14	14	I	1	-	0	0	E	56.33	0.296552	E	56.33	0.296552	E	38.81	0.204317	E	38.81	0.204317	-1.000000
15	15	P	1	-	0	0	E	82.62	0.570580	E	82.62	0.570580	E	83.13	0.574102	E	83.13	0.574102	-1.000000
16	16	Y	1	-	0	0	E	72.78	0.305413	E	72.78	0.305413	E	44.74	0.187747	E	44.74	0.187747	-1.000000
17	17	I	1	-	0	0	B	16.29	0.085759	B	16.29	0.085759	B	1.93	0.010161	B	1.93	0.010161	-1.000000
18	18	I	1	-	0	0	E	52.09	0.274230	E	52.09	0.274230	E	37.34	0.196578	E	37.34	0.196578	-1.000000
19	19	A	H	-	1	0	E	31.05	0.266753	E	31.05	0.266753	E	26.42	0.226976	E	26.42	0.226976	42.133000
20	20	S	H	-	2	0	B	8.43	0.067075	B	8.43	0.067075	B	2.04	0.016232	B	2.04	0.016232	42.133000
21	21	E	H	-	1	0	B	11.63	0.062139	B	11.63	0.062139	B	0.21	0.001122	B	0.21	0.001122	42.133000
22	22	A	H	-	1	0	E	32.74	0.281271	E	32.74	0.281271	E	25.69	0.220704	E	25.69	0.220704	42.133000
23	23	C	H	-	2	0	B	12.46	0.088069	B	12.46	0.088069	E	9.48	0.067006	E	9.48	0.067006	42.133000
24	24	E	H	-	0	0	B	13.11	0.070047	B	13.11	0.070047	B	4.58	0.024471	B	4.58	0.024471	42.133000
25	25	R	H	-	2	0	B	19.06	0.076466	B	19.06	0.076466	B	11.94	0.047902	B	11.94	0.047902	42.133000
26	26	F	H	-	2	0	B	19.20	0.085987	B	19.20	0.085987	E	13.22	0.059206	E	13.22	0.059206	42.133000
27	27	S	H	-	3	0	B	0.00	0.000000	B	0.00	0.000000	B	0.00	0.000000	B	0.00	0.000000	42.133000
28	28	F	H	-	0	0	B	0.49	0.002194	B	0.49	0.002194	B	0.00	0.000000	B	0.00	0.000000	42.133000
29	29	Y	H	-	2	0	B	38.09	0.159841	B	38.09	0.159841	E	16.85	0.070709	E	16.85	0.070709	42.133000
30	30	G	H	-	1	0	B	0.13	0.001549	B	0.13	0.001549	B	0.00	0.000000	B	0.00	0.000000	42.133000
31	31	M	H	-	0	0	B	0.00	0.000000	B	0.00	0.000000	B	0.00	0.000000	B	0.00	0.000000	42.133000
32	32	R	H	-	1	0	B	16.33	0.065514	B	16.33	0.065514	B	3.26	0.013079	B	3.26	0.013079	42.133000
33	33	N	H	-	2	0	B	1.56	0.009238	B	1.56	0.009238	B	0.00	0.000000	B	0.00	0.000000	42.133000
34	34	I	H	-	0	0	B	0.31	0.001632	B	0.31	0.001632	B	0.00	0.000000	B	0.00	0.000000	42.133000
35	35	L	H	-	1	0	B	3.38	0.017072	B	3.38	0.017072	B	0.00	0.000000	B	0.00	0.000000	42.133000
36	36	T	H	-	3	0	B	1.48	0.009996	B	1.48	0.009996	B	0.00	0.000000	B	0.00	0.000000	42.133000
37	37	P	H	-	0	0	B	25.58	0.176657	B	25.58	0.176657	B	3.37	0.023273	B	3.37	0.023273	42.133000
38	38	F	H	-	0	0	B	12.23	0.054772	B	12.23	0.054772	B	1.40	0.006270	B	1.40	0.006270	42.133000
39	39	L	H	-	1	0	B	17.27	0.087227	B	17.27	0.087227	B	1.87	0.009445	B	1.87	0.009445	42.133000
40	40	M	2	-	0	0	E	46.62	0.221420	E	46.62	0.221420	E	24.70	0.117312	E	24.70	0.117312	-1.000000
41	41	T	2	-	0	0	E	103.77	0.700865	E	103.77	0.700865	E	100.10	0.676077	E	100.10	0.676077	-1.000000
42	42	A	2	-	0	0	E	29.16	0.250515	E	29.16	0.250515	E	13.06	0.112199	E	13.06	0.112199	-1.000000
43	43	L	2	-	0	0	E	64.06	0.323552	E	64.06	0.323552	E	29.19	0.147432	E	29.19	0.147432	-1.000000
44	44	L	2	-	0	0	E	174.82	0.882974	E	174.82	0.882974	E	203.15	1.000000	E	203.15	1.000000	-1.000000
45	45	L	2	-	0	0	E	170.57	0.861508	E	170.57	0.861508	E	164.05	0.828577	E	164.05	0.828577	-1.000000
46	46	S	2	-	0	0	B	8.85	0.070417	B	8.85	0.070417	B	1.19	0.009468	B	1.19	0.009468	-1.000000
47	47	I	2	-	0	0	E	127.38	0.670598	E	127.38	0.670598	E	138.20	0.727560	E	138.20	0.727560	-1.000000
48	48	P	2	-	0	0	E	55.28	0.381768	E	55.28	0.381768	E	53.54	0.369751	E	53.54	0.369751	-1.000000
49	49	E	2	-	0	0	E	132.18	0.706241	E	132.18	0.706241	E	113.61	0.607021	E	113.61	0.607021	-1.000000
50	50	E	2	-	0	0	E	103.04	0.550545	E	103.04	0.550545	E	92.66	0.495084	E	92.66	0.495084	-1.000000
51	51	L	2	-	0	0	E	81.84	0.413354	E	81.84	0.413354	E	82.35	0.415930	E	82.35	0.415930	-1.000000
52	52	R	2	-	0	0	B	42.65	0.171106	B	42.65	0.171106	E	37.33	0.149763	E	37.33	0.149763	-1.000000
53	53	G	2	-	0	0	B	6.80	0.081039	B	6.80	0.081039	B	3.64	0.043380	B	3.64	0.043380	-1.000000
54	54	A	2	-	0	0	B	15.36	0.131959	B	15.36	0.131959	E	6.04	0.051890	E	6.04	0.051890	-1.000000
55	55	V	H	-	0	0	E	50.22	0.309541	E	50.22	0.309541	E	34.22	0.210922	E	34.22	0.210922	20.306000
56	56	A	H	-	2	0	B	0.00	0.000000	B	0.00	0.000000	B	0.00	0.000000	B	0.00	0.000000	20.306000
57	57	K	H	-	1	0	B	4.51	0.021736	B	4.51	0.021736	B	0.00	0.000000	B	0.00	0.000000	20.306000
58	58	D	H	-	0	0	E	60.04	0.386432	E	60.04	0.386432	E	50.59	0.325610	E	50.59	0.325610	20.306000
59	59	V	H	-	0	0	E	57.44	0.354043	E	57.44	0.354043	E	42.56	0.262327	E	42.56	0.262327	20.306000
60	60	F	H	-	2	0	B	0.08	0.000358	B	0.08	0.000358	B	0.00	0.000000	B	0.00	0.000000	20.306000
61	61	H	H	-	3	0	B	0.00	0.000000	B	0.00	0.000000	B	0.00	0.000000	B	0.00	0.000000	20.306000
62	62	S	H	-	1	0	B	4.77	0.037954	B	4.77	0.037954	B	0.41	0.003262	B	0.41	0.003262	20.306000
63	63	F	H	-	1	0	B	1.37	0.006136	B	1.37	0.006136	B	0.00	0.000000	B	0.00	0.000000	20.306000
64	64	V	H	-	0	0	B	0.00	0.000000	B	0.00	0.000000	B	0.00	0.000000	B	0.00	0.000000	20.306000
65	65	I	H	-	3	0	B	7.74	0.040748	B	7.74	0.040748	B	3.60	0.018952	B	3.60	0.018952	20.306000
66	66	G	H	-	1	0	B	9.87	0.117626	B	9.87	0.117626	E	5.99	0.071386	E	5.99	0.071386	20.306000
67	67	V	H	-	2	0	B	0.22	0.001356	B	0.22	0.001356	B	0.00	0.000000	B	0.00	0.000000	20.306000
68	68	Y	H	-	2	0	B	24.45	0.102602	B	24.45	0.102602	E	13.05	0.054763	E	13.05	0.054763	20.306000
69	69	F	H	-	1	0	E	56.49	0.252989	E	56.49	0.252989	E	34.04	0.152447	E	34.04	0.152447	20.306000
70	70	F	H	-	4	0	B	38.78	0.173675	B	38.78	0.173675	E	23.41	0.104841	E	23.41	0.104841	20.306000
71	71	P	H	-	2	0	B	22.57	0.155870	B	22.57	0.155870	B	3.40	0.023481	B	3.40	0.023481	20.306000
72	72	L	H	-	0	0	E	71.02	0.358705	E	71.02	0.358705	E	39.92	0.201626	E	39.92	0.201626	20.306000
73	73	L	H	-	0	0	E	95.96	0.484671	E	95.96	0.484671	E	81.61	0.412193	E	81.61	0.412193	20.306000
74	74	G	H	-	1	0	B	0.21	0.002503	B	0.21	0.002503	B	0.00	0.000000	B	0.00	0.000000	20.306000
75	75	G	1	-	0	0	E	21.34	0.254320	E	21.34	0.254320	E	14.88	0.177333	E	14.88	0.177333	-1.000000
76	76	W	1	-	0	0	E	146.35	0.551390	E	146.35	0.551390	E	140.84	0.530631	E	140.84	0.530631	-1.000000
77	77	I	1	-	0	0	E	50.28	0.264701	E	50.28	0.264701	E	36.56	0.192472	E	36.56	0.192472	-1.000000
78	78	A	1	-	0	0	B	4.35	0.037371	B	4.35	0.037371	B	0.14	0.001203	B	0.14	0.001203	-1.000000
79	79	D	1	-	0	0	E	82.86	0.533308	E	82.86	0.533308	E	78.14	0.502928	E	78.14	0.502928	-1.000000
80	80	R	1	-	0	0	E	195.05	0.782516	E	195.05	0.782516	E	219.74	0.881569	E	219.74	0.881569	-1.000000
81	81	F	1	-	0	0	E	148.22	0.663800	E	148.22	0.663800	E	159.82	0.715751	E	159.82	0.715751	-1.000000
82	82	F	1	-	0	0	E	86.72	0.388374	E	86.72	0.388374	E	79.31	0.355188	E	79.31	0.355188	-1.000000
83	83	G	1	-	0	0	E	19.63	0.233941	E	19.63	0.233941	E	13.12	0.156358	E	13.12	0.156358	-1.000000
84	84	K	1	-	0	0	B	28.02	0.135043	B	28.02	0.135043	E	10.67	0.051424	E	10.67	0.051424	-1.000000
85	85	Y	1	-	0	0	B	21.15	0.088754	B	21.15	0.088754	B	6.81	0.028577	B	6.81	0.028577	-1.000000
86	86	N	1	-	0	0	E	47.05	0.278617	E	47.05	0.278617	E	44.36	0.262687	E	44.36	0.262687	-1.000000
87	87	T	H	-	0	0	B	3.92	0.026476	B	3.92	0.026476	B	0.04	0.000270	B	0.04	0.000270	239.207000
88	88	I	H	-	1	0	B	3.38	0.017794	B	3.38	0.017794	B	0.00	0.000000	B	0.00	0.000000	239.207000
89	89	L	H	-	0	0	B	26.48	0.133744	B	26.48	0.133744	B	6.30	0.031820	B	6.30	0.031820	239.207000
90	90	W	H	-	0	0	E	145.90	0.549695	E	145.90	0.549695	E	139.28	0.524753	E	139.28	0.524753	239.207000
91	91	L	H	-	2	0	B	17.50	0.088388	B	17.50	0.088388	B	2.65	0.013385	B	2.65	0.013385	239.207000
92	92	S	H	-	1	0	B	9.92	0.078931	B	9.92	0.078931	B	1.42	0.011299	B	1.42	0.011299	239.207000
93	93	L	H	-	0	0	E	86.44	0.436588	E	86.44	0.436588	E	78.05	0.394212	E	78.05	0.394212	239.207000
94	94	I	H	-	2	0	E	53.73	0.282864	E	53.73	0.282864	E	50.48	0.265754	E	50.48	0.265754	239.207000
95	95	Y	H	-	3	0	B	2.26	0.009484	B	2.26	0.009484	B	0.00	0.000000	B	0.00	0.000000	239.207000
96	96	C	H	-	1	0	B	25.28	0.178682	B	25.28	0.178682	E	11.79	0.083333	E	11.79	0.083333	239.207000
97	97	V	H	-	1	0	E	56.05	0.345476	E	56.05	0.345476	E	54.79	0.337710	E	54.79	0.337710	239.207000
98	98	G	H	-	3	0	B	0.00	0.000000	B	0.00	0.000000	B	0.00	0.000000	B	0.00	0.000000	239.207000
99	99	H	H	-	3	0	B	1.08	0.005441	B	1.08	0.005441	B	0.00	0.000000	B	0.00	0.000000	239.207000
100	100	A	H	-	0	0	E	53.62	0.460653	E	53.62	0.460653	E	47.46	0.407732	E	47.46	0.407732	239.207000
101	101	F	H	-	1	0	E	68.91	0.308612	E	68.91	0.308612	E	67.17	0.300820	E	67.17	0.300820	239.207000
102	102	L	H	-	1	0	B	0.67	0.003384	B	0.67	0.003384	B	0.00	0.000000	B	0.00	0.000000	239.207000
103	103	A	H	-	1	0	E	25.56	0.219588	E	25.56	0.219588	E	16.56	0.142268	E	16.56	0.142268	239.207000
104	104	I	H	-	0	0	E	141.36	0.744196	E	141.36	0.744196	E	156.83	0.825638	E	156.83	0.825638	239.207000
105	105	F	H	-	2	0	E	95.57	0.428008	E	95.57	0.428008	E	101.48	0.454476	E	101.48	0.454476	239.207000
106	106	E	H	-	0	0	B	23.90	0.127698	B	23.90	0.127698	E	13.21	0.070581	E	13.21	0.070581	239.207000
107	107	H	2	-	0	0	E	147.84	0.744748	E	147.84	0.744748	E	161.99	0.816029	E	161.99	0.816029	-1.000000
108	108	S	2	-	0	0	E	37.81	0.300843	E	37.81	0.300843	E	24.50	0.194940	E	24.50	0.194940	-1.000000
109	109	V	2	-	0	0	E	143.77	0.886156	E	143.77	0.886156	E	127.57	0.786304	E	127.57	0.786304	-1.000000
110	110	Q	2	-	0	0	E	152.25	0.804832	E	152.25	0.804832	E	173.42	0.916742	E	173.42	0.916742	-1.000000
111	111	G	H	-	1	0	B	8.86	0.105589	B	8.86	0.105589	B	3.33	0.039685	B	3.33	0.039685	328.385000
112	112	F	H	-	1	0	B	25.23	0.112992	B	25.23	0.112992	B	8.35	0.037395	B	8.35	0.037395	328.385000
113	113	Y	H	-	0	0	E	69.78	0.292824	E	69.78	0.292824	E	46.68	0.195888	E	46.68	0.195888	328.385000
114	114	T	H	-	0	0	E	63.49	0.428813	E	63.49	0.428813	E	61.25	0.413684	E	61.25	0.413684	328.385000
115	115	G	H	-	3	0	B	0.00	0.000000	B	0.00	0.000000	B	0.00	0.000000	B	0.00	0.000000	328.385000
116	116	L	H	-	1	0	B	1.86	0.009394	B	1.86	0.009394	B	0.00	0.000000	B	0.00	0.000000	328.385000
117	117	F	H	-	0	0	E	105.23	0.471271	E	105.23	0.471271	E	109.60	0.490842	E	109.60	0.490842	328.385000
118	118	L	H	-	3	0	B	33.96	0.171524	B	33.96	0.171524	E	29.88	0.150917	E	29.88	0.150917	328.385000
119	119	I	H	-	1	0	B	0.00	0.000000	B	0.00	0.000000	B	0.00	0.000000	B	0.00	0.000000	328.385000
120	120	A	H	-	2	0	B	7.62	0.065464	B	7.62	0.065464	B	0.57	0.004897	B	0.57	0.004897	328.385000
121	121	L	H	-	1	0	B	30.80	0.155563	B	30.80	0.155563	E	21.43	0.108238	E	21.43	0.108238	328.385000
122	122	G	H	-	3	0	B	0.00	0.000000	B	0.00	0.000000	B	0.00	0.000000	B	0.00	0.000000	328.385000
123	123	S	H	-	2	0	B	0.00	0.000000	B	0.00	0.000000	B	0.00	0.000000	B	0.00	0.000000	328.385000
124	124	G	H	-	3	0	B	0.00	0.000000	B	0.00	0.000000	B	0.00	0.000000	B	0.00	0.000000	328.385000
125	125	G	H	-	2	0	B	1.07	0.012752	B	1.07	0.012752	B	0.00	0.000000	B	0.00	0.000000	328.385000
126	126	I	H	-	2	0	B	14.94	0.078652	B	14.94	0.078652	B	3.51	0.018479	B	3.51	0.018479	328.385000
127	127	K	H	-	0	0	B	34.15	0.164586	B	34.15	0.164586	E	12.56	0.060533	E	12.56	0.060533	328.385000
128	128	P	H	-	1	0	E	32.91	0.227279	E	32.91	0.227279	E	16.74	0.115608	E	16.74	0.115608	328.385000
129	129	L	1	-	0	0	B	6.18	0.031214	B	6.18	0.031214	B	0.59	0.002980	B	0.59	0.002980	-1.000000
130	130	V	1	-	0	0	B	20.08	0.123767	B	20.08	0.123767	B	2.72	0.016765	B	2.72	0.016765	-1.000000
131	131	S	1	-	0	0	E	31.00	0.246658	E	31.00	0.246658	E	23.60	0.187778	E	23.60	0.187778	-1.000000
132	132	S	1	-	0	0	E	41.11	0.327101	E	41.11	0.327101	E	26.27	0.209023	E	26.27	0.209023	-1.000000
133	133	F	1	-	0	0	B	5.44	0.024363	B	5.44	0.024363	B	0.10	0.000448	B	0.10	0.000448	-1.000000
134	134	M	1	-	0	0	B	20.41	0.096937	B	20.41	0.096937	B	7.94	0.037711	B	7.94	0.037711	-1.000000
135	135	G	1	-	0	0	E	31.92	0.380408	E	31.92	0.380408	E	26.97	0.321416	E	26.97	0.321416	-1.000000
136	136	D	1	-	0	0	E	32.15	0.206925	E	32.15	0.206925	E	25.79	0.165991	E	25.79	0.165991	-1.000000
137	137	Q	1	-	0	0	B	21.73	0.114870	B	21.73	0.114870	E	10.08	0.053285	E	10.08	0.053285	-1.000000
138	138	F	1	-	0	0	B	15.72	0.070402	B	15.72	0.070402	B	3.19	0.014286	B	3.19	0.014286	-1.000000
139	139	D	1	-	0	0	E	88.63	0.570445	E	88.63	0.570445	E	79.12	0.509236	E	79.12	0.509236	-1.000000
140	140	Q	1	-	0	0	E	189.91	1.000000	E	189.91	1.000000	E	215.59	1.000000	E	215.59	1.000000	-1.000000
141	141	S	1	-	0	0	E	70.90	0.564131	E	70.90	0.564131	E	73.04	0.581158	E	73.04	0.581158	-1.000000
142	142	N	1	-	0	0	E	82.45	0.488245	E	82.45	0.488245	E	80.26	0.475277	E	80.26	0.475277	-1.000000
143	143	K	1	-	0	0	E	172.68	0.832233	E	172.68	0.832233	E	194.45	0.937154	E	194.45	0.937154	-1.000000
144	144	S	1	-	0	0	E	72.15	0.574077	E	72.15	0.574077	E	73.00	0.580840	E	73.00	0.580840	-1.000000
145	145	L	1	-	0	0	E	47.26	0.238699	E	47.26	0.238699	E	32.59	0.164604	E	32.59	0.164604	-1.000000
146	146	A	1	-	0	0	E	53.16	0.456701	E	53.16	0.456701	E	49.99	0.429467	E	49.99	0.429467	-1.000000
147	147	Q	1	-	0	0	E	126.03	0.666226	E	126.03	0.666226	E	139.33	0.736533	E	139.33	0.736533	-1.000000
148	148	K	1	-	0	0	E	125.61	0.605379	E	125.61	0.605379	E	132.24	0.637332	E	132.24	0.637332	-1.000000
149	149	A	1	-	0	0	B	20.37	0.175000	B	20.37	0.175000	E	8.51	0.073110	E	8.51	0.073110	-1.000000
150	150	F	1	-	0	0	E	112.35	0.503157	E	112.35	0.503157	E	92.92	0.416140	E	92.92	0.416140	-1.000000
151	151	D	1	-	0	0	E	85.04	0.547339	E	85.04	0.547339	E	88.52	0.569737	E	88.52	0.569737	-1.000000
152	152	M	1	-	0	0	E	91.96	0.436761	E	91.96	0.436761	E	83.96	0.398765	E	83.96	0.398765	-1.000000
153	153	F	1	-	0	0	B	27.14	0.121546	B	27.14	0.121546	E	15.54	0.069596	E	15.54	0.069596	-1.000000
154	154	Y	H	-	0	0	E	75.34	0.316156	E	75.34	0.316156	E	47.05	0.197440	E	47.05	0.197440	166.202000
155	155	F	H	-	0	0	E	109.14	0.488781	E	109.14	0.488781	E	103.74	0.464598	E	103.74	0.464598	166.202000
156	156	T	H	-	3	0	B	11.09	0.074902	B	11.09	0.074902	B	4.25	0.028705	B	4.25	0.028705	166.202000
157	157	I	H	-	0	0	E	46.60	0.245328	E	46.60	0.245328	E	28.03	0.147565	E	28.03	0.147565	166.202000
158	158	N	H	-	1	0	B	19.52	0.115592	B	19.52	0.115592	B	3.27	0.019364	B	3.27	0.019364	166.202000
159	159	F	H	-	0	0	E	96.31	0.431322	E	96.31	0.431322	E	87.89	0.393614	E	87.89	0.393614	166.202000
160	160	G	H	-	2	0	B	0.14	0.001668	B	0.14	0.001668	B	0.00	0.000000	B	0.00	0.000000	166.202000
161	161	S	H	-	1	0	B	6.88	0.054742	B	6.88	0.054742	B	1.50	0.011935	B	1.50	0.011935	166.202000
162	162	F	H	-	0	0	E	80.14	0.358905	E	80.14	0.358905	E	73.78	0.330422	E	73.78	0.330422	166.202000
163	163	F	H	-	1	0	E	60.52	0.271038	E	60.52	0.271038	E	55.52	0.248645	E	55.52	0.248645	166.202000
164	164	A	H	-	3	0	B	0.93	0.007990	B	0.93	0.007990	B	0.00	0.000000	B	0.00	0.000000	166.202000
165	165	S	H	-	3	0	B	1.71	0.013606	B	1.71	0.013606	B	0.00	0.000000	B	0.00	0.000000	166.202000
166	166	L	H	-	0	0	E	126.15	0.637153	E	126.15	0.637153	E	127.81	0.645538	E	127.81	0.645538	166.202000
167	167	S	H	-	0	0	E	44.06	0.350573	E	44.06	0.350573	E	34.72	0.276257	E	34.72	0.276257	166.202000
168	168	M	H	-	1	0	B	1.74	0.008264	B	1.74	0.008264	B	0.00	0.000000	B	0.00	0.000000	166.202000
169	169	P	H	-	2	0	B	0.25	0.001727	B	0.25	0.001727	B	0.00	0.000000	B	0.00	0.000000	166.202000
170	170	L	H	-	0	0	E	46.88	0.236780	E	46.88	0.236780	E	38.60	0.194959	E	38.60	0.194959	166.202000
171	171	L	H	-	1	0	B	26.69	0.134805	B	26.69	0.134805	E	16.05	0.081065	E	16.05	0.081065	166.202000
172	172	L	H	-	1	0	B	33.86	0.171019	B	33.86	0.171019	E	18.24	0.092126	E	18.24	0.092126	166.202000
173	173	K	2	-	0	0	E	86.72	0.417948	E	86.72	0.417948	E	82.36	0.396935	E	82.36	0.396935	-1.000000
174	174	N	2	-	0	0	E	96.52	0.571564	E	96.52	0.571564	E	97.89	0.579677	E	97.89	0.579677	-1.000000
175	175	F	2	-	0	0	E	129.65	0.580635	E	129.65	0.580635	E	140.12	0.627525	E	140.12	0.627525	-1.000000
176	176	G	2	-	0	0	E	45.58	0.543201	E	45.58	0.543201	E	48.63	0.579550	E	48.63	0.579550	-1.000000
177	177	A	2	-	0	0	E	30.79	0.264519	E	30.79	0.264519	E	19.54	0.167869	E	19.54	0.167869	-1.000000
178	178	A	2	-	0	0	E	33.78	0.290206	E	33.78	0.290206	E	32.37	0.278093	E	32.37	0.278093	-1.000000
179	179	V	H	-	0	0	E	89.67	0.552700	E	89.67	0.552700	E	89.36	0.550789	E	89.36	0.550789	9.274000
180	180	A	H	-	2	0	B	0.00	0.000000	B	0.00	0.000000	B	0.00	0.000000	B	0.00	0.000000	9.274000
181	181	F	H	-	0	0	B	2.48	0.011107	B	2.48	0.011107	B	0.00	0.000000	B	0.00	0.000000	9.274000
182	182	G	H	-	1	0	B	14.51	0.172923	B	14.51	0.172923	E	7.27	0.086640	E	7.27	0.086640	9.274000
183	183	I	H	-	0	0	E	60.25	0.317189	E	60.25	0.317189	E	53.00	0.279021	E	53.00	0.279021	9.274000
184	184	P	H	-	2	0	B	0.00	0.000000	B	0.00	0.000000	B	0.00	0.000000	B	0.00	0.000000	9.274000
185	185	G	H	-	1	0	B	15.52	0.184960	B	15.52	0.184960	E	8.36	0.099631	E	8.36	0.099631	9.274000
186	186	V	H	-	0	0	E	97.21	0.599174	E	97.21	0.599174	E	98.39	0.606447	E	98.39	0.606447	9.274000
187	187	L	H	-	3	0	B	31.99	0.161574	B	31.99	0.161574	E	25.66	0.129603	E	25.66	0.129603	9.274000
188	188	M	H	-	4	0	B	2.76	0.013109	B	2.76	0.013109	B	0.27	0.001282	B	0.27	0.001282	9.274000
189	189	F	H	-	0	0	E	142.84	0.639706	E	142.84	0.639706	E	143.09	0.640826	E	143.09	0.640826	9.274000
190	190	V	H	-	1	0	E	50.21	0.309480	E	50.21	0.309480	E	45.69	0.281620	E	45.69	0.281620	9.274000
191	191	A	H	-	1	0	B	6.67	0.057302	B	6.67	0.057302	B	2.08	0.017869	B	2.08	0.017869	9.274000
192	192	T	H	-	1	0	B	11.13	0.075172	B	11.13	0.075172	B	0.61	0.004120	B	0.61	0.004120	9.274000
193	193	V	H	-	0	0	E	54.90	0.338388	E	54.90	0.338388	E	48.87	0.301220	E	48.87	0.301220	9.274000
194	194	F	H	-	2	0	E	51.22	0.229388	E	51.22	0.229388	E	52.03	0.233015	E	52.03	0.233015	9.274000
195	195	F	H	-	0	0	B	20.16	0.090286	B	20.16	0.090286	B	1.50	0.006718	B	1.50	0.006718	9.274000
196	196	W	H	-	0	0	E	129.44	0.487680	E	129.44	0.487680	E	128.19	0.482970	E	128.19	0.482970	9.274000
197	197	L	H	-	0	0	E	109.89	0.555028	E	109.89	0.555028	E	111.85	0.564928	E	111.85	0.564928	9.274000
198	198	G	1	-	0	0	B	5.09	0.060660	B	5.09	0.060660	B	0.00	0.000000	B	0.00	0.000000	-1.000000
199	199	R	1	-	0	0	E	140.78	0.564792	E	140.78	0.564792	E	141.56	0.567921	E	141.56	0.567921	-1.000000
200	200	K	1	-	0	0	E	162.68	0.784038	E	162.68	0.784038	E	176.50	0.850643	E	176.50	0.850643	-1.000000
201	201	R	1	-	0	0	E	109.99	0.441266	E	109.99	0.441266	E	98.80	0.396373	E	98.80	0.396373	-1.000000
202	202	Y	1	-	0	0	E	108.86	0.456819	E	108.86	0.456819	E	111.46	0.467730	E	111.46	0.467730	-1.000000
203	203	I	1	-	0	0	E	56.41	0.296973	E	56.41	0.296973	E	54.29	0.285812	E	54.29	0.285812	-1.000000
204	204	H	1	-	0	0	E	73.41	0.369805	E	73.41	0.369805	E	68.25	0.343811	E	68.25	0.343811	-1.000000
205	205	M	1	-	0	0	E	124.45	0.591071	E	124.45	0.591071	E	124.83	0.592876	E	124.83	0.592876	-1.000000
206	206	P	1	-	0	0	E	143.63	0.991920	E	143.63	0.991920	E	152.86	1.000000	E	152.86	1.000000	-1.000000
207	207	P	U	R	0	0	-	-1.00	-1.000000	-	-1.00	-1.000000	-	-1.00	-1.000000	-	-1.00	-1.000000	-1.000000
208	208	E	U	R	0	0	-	-1.00	-1.000000	-	-1.00	-1.000000	-	-1.00	-1.000000	-	-1.00	-1.000000	-1.000000
209	209	P	U	R	0	0	-	-1.00	-1.000000	-	-1.00	-1.000000	-	-1.00	-1.000000	-	-1.00	-1.000000	-1.000000
210	210	K	U	R	0	0	-	-1.00	-1.000000	-	-1.00	-1.000000	-	-1.00	-1.000000	-	-1.00	-1.000000	-1.000000
211	211	D	U	R	0	0	-	-1.00	-1.000000	-	-1.00	-1.000000	-	-1.00	-1.000000	-	-1.00	-1.000000	-1.000000
212	212	P	U	R	0	0	-	-1.00	-1.000000	-	-1.00	-1.000000	-	-1.00	-1.000000	-	-1.00	-1.000000	-1.000000
213	213	H	U	R	0	0	-	-1.00	-1.000000	-	-1.00	-1.000000	-	-1.00	-1.000000	-	-1.00	-1.000000	-1.000000
214	214	G	U	R	0	0	-	-1.00	-1.000000	-	-1.00	-1.000000	-	-1.00	-1.000000	-	-1.00	-1.000000	-1.000000
215	215	F	U	R	0	0	-	-1.00	-1.000000	-	-1.00	-1.000000	-	-1.00	-1.000000	-	-1.00	-1.000000	-1.000000
216	216	L	U	R	0	0	-	-1.00	-1.000000	-	-1.00	-1.000000	-	-1.00	-1.000000	-	-1.00	-1.000000	-1.000000
217	217	P	U	R	0	0	-	-1.00	-1.000000	-	-1.00	-1.000000	-	-1.00	-1.000000	-	-1.00	-1.000000	-1.000000
218	218	V	U	R	0	0	-	-1.00	-1.000000	-	-1.00	-1.000000	-	-1.00	-1.000000	-	-1.00	-1.000000	-1.000000
219	219	I	U	R	0	0	-	-1.00	-1.000000	-	-1.00	-1.000000	-	-1.00	-1.000000	-	-1.00	-1.000000	-1.000000
220	220	R	U	R	0	0	-	-1.00	-1.000000	-	-1.00	-1.000000	-	-1.00	-1.000000	-	-1.00	-1.000000	-1.000000
221	221	S	U	R	0	0	-	-1.00	-1.000000	-	-1.00	-1.000000	-	-1.00	-1.000000	-	-1.00	-1.000000	-1.000000
222	222	A	U	R	0	0	-	-1.00	-1.000000	-	-1.00	-1.000000	-	-1.00	-1.000000	-	-1.00	-1.000000	-1.000000
223	223	L	U	R	0	0	-	-1.00	-1.000000	-	-1.00	-1.000000	-	-1.00	-1.000000	-	-1.00	-1.000000	-1.000000
224	224	L	U	R	0	0	-	-1.00	-1.000000	-	-1.00	-1.000000	-	-1.00	-1.000000	-	-1.00	-1.000000	-1.000000
225	225	T	U	R	0	0	-	-1.00	-1.000000	-	-1.00	-1.000000	-	-1.00	-1.000000	-	-1.00	-1.000000	-1.000000
226	226	K	U	R	0	0	-	-1.00	-1.000000	-	-1.00	-1.000000	-	-1.00	-1.000000	-	-1.00	-1.000000	-1.000000
227	227	V	1	-	0	0	E	154.22	0.950567	E	154.22	0.950567	E	173.49	1.000000	E	173.49	1.000000	-1.000000
228	228	E	1	-	0	0	E	154.51	0.825550	E	154.51	0.825550	E	180.73	0.965644	E	180.73	0.965644	-1.000000
229	229	G	1	-	0	0	E	40.00	0.476701	E	40.00	0.476701	E	39.70	0.473126	E	39.70	0.473126	-1.000000
230	230	K	1	-	0	0	E	142.80	0.688226	E	142.80	0.688226	E	142.84	0.688419	E	142.84	0.688419	-1.000000
231	231	G	1	-	0	0	E	41.45	0.493982	E	41.45	0.493982	E	38.78	0.462162	E	38.78	0.462162	-1.000000
232	232	N	1	-	0	0	E	105.10	0.622372	E	105.10	0.622372	E	109.65	0.649316	E	109.65	0.649316	-1.000000
233	233	I	1	-	0	0	E	105.35	0.554620	E	105.35	0.554620	E	107.76	0.567307	E	107.76	0.567307	-1.000000
234	234	G	1	-	0	0	E	29.41	0.350495	E	29.41	0.350495	E	23.23	0.276844	E	23.23	0.276844	-1.000000
235	235	L	1	-	0	0	E	106.95	0.540179	E	106.95	0.540179	E	112.95	0.570483	E	112.95	0.570483	-1.000000
236	236	V	1	-	0	0	E	85.92	0.529586	E	85.92	0.529586	E	91.42	0.563486	E	91.42	0.563486	-1.000000
237	237	L	1	-	0	0	B	26.83	0.135512	B	26.83	0.135512	E	20.34	0.102732	E	20.34	0.102732	-1.000000
238	238	A	1	-	0	0	E	71.02	0.610137	E	71.02	0.610137	E	74.61	0.640979	E	74.61	0.640979	-1.000000
239	239	L	1	-	0	0	E	115.32	0.582454	E	115.32	0.582454	E	122.27	0.617556	E	122.27	0.617556	-1.000000
240	240	I	H	-	0	0	E	44.08	0.232061	E	44.08	0.232061	E	38.19	0.201053	E	38.19	0.201053	270.121000
241	241	G	H	-	0	0	E	43.06	0.513169	E	43.06	0.513169	E	42.70	0.508879	E	42.70	0.508879	270.121000
242	242	G	H	-	0	0	E	43.56	0.519128	E	43.56	0.519128	E	45.34	0.540341	E	45.34	0.540341	270.121000
243	243	V	H	-	0	0	E	69.41	0.427823	E	69.41	0.427823	E	69.91	0.430905	E	69.91	0.430905	270.121000
244	244	S	H	-	1	0	B	5.03	0.040022	B	5.03	0.040022	B	1.49	0.011856	B	1.49	0.011856	270.121000
245	245	A	H	-	0	0	E	56.00	0.481100	E	56.00	0.481100	E	54.42	0.467526	E	54.42	0.467526	270.121000
246	246	A	H	-	0	0	E	51.29	0.440636	E	51.29	0.440636	E	51.99	0.446649	E	51.99	0.446649	270.121000
247	247	Y	H	-	1	0	E	49.51	0.207763	E	49.51	0.207763	E	44.72	0.187663	E	44.72	0.187663	270.121000
248	248	A	H	-	0	0	E	33.46	0.287457	E	33.46	0.287457	E	30.28	0.260137	E	30.28	0.260137	270.121000
249	249	L	H	-	0	0	E	115.88	0.585282	E	115.88	0.585282	E	128.36	0.648316	E	128.36	0.648316	270.121000
250	250	V	H	-	0	0	E	96.29	0.593503	E	96.29	0.593503	E	101.52	0.625740	E	101.52	0.625740	270.121000
251	251	N	H	-	3	0	B	18.94	0.112157	B	18.94	0.112157	B	8.04	0.047611	B	8.04	0.047611	270.121000
252	252	I	H	-	0	0	E	123.84	0.651961	E	123.84	0.651961	E	135.29	0.712240	E	135.29	0.712240	270.121000
253	253	P	H	-	0	0	E	98.86	0.682735	E	98.86	0.682735	E	108.00	0.745856	E	108.00	0.745856	270.121000
254	254	T	H	-	0	0	E	79.80	0.538971	E	79.80	0.538971	E	63.73	0.430434	E	63.73	0.430434	270.121000
255	255	L	H	-	0	0	E	158.69	0.801505	E	158.69	0.801505	E	180.20	0.910147	E	180.20	0.910147	270.121000
256	256	G	2	-	0	0	E	21.77	0.259445	E	21.77	0.259445	E	15.76	0.187820	E	15.76	0.187820	-1.000000
257	257	I	H	-	0	0	E	155.75	0.819953	E	155.75	0.819953	E	164.35	0.865228	E	164.35	0.865228	342.929000
258	258	V	H	-	1	0	E	39.66	0.244453	E	39.66	0.244453	E	17.50	0.107865	E	17.50	0.107865	342.929000
259	259	A	H	-	0	0	E	26.66	0.229038	E	26.66	0.229038	E	8.64	0.074227	E	8.64	0.074227	342.929000
260	260	G	H	-	1	0	B	5.52	0.065785	B	5.52	0.065785	B	1.42	0.016923	B	1.42	0.016923	342.929000
261	261	L	H	-	0	0	E	115.08	0.581241	E	115.08	0.581241	E	125.15	0.632103	E	125.15	0.632103	342.929000
262	262	C	H	-	2	0	B	5.26	0.037178	B	5.26	0.037178	B	0.68	0.004806	B	0.68	0.004806	342.929000
263	263	C	H	-	1	0	E	35.29	0.249435	E	35.29	0.249435	E	17.36	0.122703	E	17.36	0.122703	342.929000
264	264	A	H	-	1	0	B	19.95	0.171392	B	19.95	0.171392	E	12.10	0.103952	E	12.10	0.103952	342.929000
265	265	M	H	-	0	0	E	79.90	0.379482	E	79.90	0.379482	E	62.27	0.295749	E	62.27	0.295749	342.929000
266	266	V	H	-	1	0	E	36.83	0.227009	E	36.83	0.227009	E	18.04	0.111193	E	18.04	0.111193	342.929000
267	267	L	H	-	1	0	E	56.45	0.285115	E	56.45	0.285115	E	48.55	0.245214	E	48.55	0.245214	342.929000
268	268	V	H	-	1	0	E	55.95	0.344859	E	55.95	0.344859	E	54.12	0.333580	E	54.12	0.333580	342.929000
269	269	M	H	-	0	0	E	107.44	0.510283	E	107.44	0.510283	E	80.08	0.380337	E	80.08	0.380337	342.929000
270	270	G	H	-	0	0	E	40.12	0.478131	E	40.12	0.478131	E	34.77	0.414373	E	34.77	0.414373	342.929000
271	271	F	H	-	0	0	E	92.11	0.412513	E	92.11	0.412513	E	98.17	0.439652	E	98.17	0.439652	342.929000
272	272	V	H	-	0	0	E	69.81	0.430288	E	69.81	0.430288	E	57.32	0.353304	E	57.32	0.353304	342.929000
273	273	G	H	-	0	0	E	22.96	0.273627	E	22.96	0.273627	E	8.90	0.106066	E	8.90	0.106066	342.929000
274	274	A	1	-	0	0	E	52.18	0.448282	E	52.18	0.448282	E	48.93	0.420361	E	48.93	0.420361	-1.000000
275	275	G	1	-	0	0	E	23.45	0.279466	E	23.45	0.279466	E	16.39	0.195328	E	16.39	0.195328	-1.000000
276	276	A	1	-	0	0	B	17.02	0.146220	B	17.02	0.146220	E	8.42	0.072337	E	8.42	0.072337	-1.000000
277	277	S	1	-	0	0	B	22.31	0.177514	B	22.31	0.177514	B	4.21	0.033498	B	4.21	0.033498	-1.000000
278	278	L	1	-	0	0	E	88.00	0.444467	E	88.00	0.444467	E	94.59	0.477751	E	94.59	0.477751	-1.000000
279	279	Q	1	-	0	0	B	21.71	0.114764	B	21.71	0.114764	E	13.72	0.072527	E	13.72	0.072527	-1.000000
280	280	L	1	-	0	0	E	138.28	0.698419	E	138.28	0.698419	E	137.28	0.693368	E	137.28	0.693368	-1.000000
281	281	E	1	-	0	0	E	62.23	0.332496	E	62.23	0.332496	E	47.08	0.251549	E	47.08	0.251549	-1.000000
282	282	R	1	-	0	0	E	88.71	0.355893	E	88.71	0.355893	E	81.65	0.327570	E	81.65	0.327570	-1.000000
283	283	A	1	-	0	0	E	55.95	0.480670	E	55.95	0.480670	E	45.78	0.393299	E	45.78	0.393299	-1.000000
284	284	R	1	-	0	0	E	74.14	0.297440	E	74.14	0.297440	E	58.20	0.233491	E	58.20	0.233491	-1.000000
285	285	K	1	-	0	0	E	150.43	0.724999	E	150.43	0.724999	E	154.84	0.746253	E	154.84	0.746253	-1.000000
286	286	S	1	-	0	0	E	113.38	0.902132	E	113.38	0.902132	E	129.10	1.000000	E	129.10	1.000000	-1.000000
287	287	H	1	-	0	0	E	109.93	0.553776	E	109.93	0.553776	E	107.60	0.542038	E	107.60	0.542038	-1.000000
288	288	P	1	-	0	0	E	88.60	0.611878	E	88.60	0.611878	E	96.66	0.667541	E	96.66	0.667541	-1.000000
289	289	D	1	-	0	0	E	85.73	0.551780	E	85.73	0.551780	E	93.34	0.600759	E	93.34	0.600759	-1.000000
290	290	A	1	-	0	0	E	93.05	0.799399	E	93.05	0.799399	E	107.34	0.922165	E	107.34	0.922165	-1.000000
291	291	A	1	-	0	0	E	66.94	0.575086	E	66.94	0.575086	E	70.56	0.606186	E	70.56	0.606186	-1.000000
292	292	V	1	-	0	0	E	54.36	0.335059	E	54.36	0.335059	E	42.76	0.263560	E	42.76	0.263560	-1.000000
293	293	D	1	-	0	0	E	52.30	0.336616	E	52.30	0.336616	E	50.89	0.327541	E	50.89	0.327541	-1.000000
294	294	G	1	-	0	0	E	24.44	0.291264	E	24.44	0.291264	E	18.66	0.222381	E	18.66	0.222381	-1.000000
295	295	V	1	-	0	0	B	17.66	0.108851	B	17.66	0.108851	B	6.03	0.037167	B	6.03	0.037167	-1.000000
296	296	R	1	-	0	0	E	94.19	0.377879	E	94.19	0.377879	E	67.94	0.272567	E	67.94	0.272567	-1.000000
297	297	S	1	-	0	0	E	54.02	0.429822	E	54.02	0.429822	E	52.66	0.419001	E	52.66	0.419001	-1.000000
298	298	V	1	-	0	0	B	1.57	0.009677	B	1.57	0.009677	B	0.00	0.000000	B	0.00	0.000000	-1.000000
299	299	L	1	-	0	0	E	84.54	0.426991	E	84.54	0.426991	E	61.11	0.308652	E	61.11	0.308652	-1.000000
300	300	R	1	-	0	0	E	114.81	0.460603	E	114.81	0.460603	E	105.19	0.422009	E	105.19	0.422009	-1.000000
301	301	I	1	-	0	0	B	37.60	0.197947	B	37.60	0.197947	E	31.68	0.166781	E	31.68	0.166781	-1.000000
302	302	L	1	-	0	0	B	23.70	0.119703	B	23.70	0.119703	B	7.16	0.036163	B	7.16	0.036163	-1.000000
303	303	V	1	-	0	0	E	63.50	0.391395	E	63.50	0.391395	E	52.85	0.325752	E	52.85	0.325752	-1.000000
304	304	L	1	-	0	0	E	76.74	0.387595	E	76.74	0.387595	E	54.87	0.277135	E	54.87	0.277135	-1.000000
305	305	F	1	-	0	0	B	11.17	0.050025	B	11.17	0.050025	B	0.00	0.000000	B	0.00	0.000000	-1.000000
306	306	A	H	-	0	0	E	54.89	0.471564	E	54.89	0.471564	E	44.42	0.381615	E	44.42	0.381615	122.859000
307	307	L	H	-	3	0	B	39.41	0.199050	B	39.41	0.199050	E	27.84	0.140613	E	27.84	0.140613	122.859000
308	308	V	H	-	0	0	B	3.98	0.024532	B	3.98	0.024532	B	0.00	0.000000	B	0.00	0.000000	122.859000
309	309	T	H	-	3	0	B	10.57	0.071390	B	10.57	0.071390	B	4.83	0.032622	B	4.83	0.032622	122.859000
310	310	P	H	-	0	0	B	12.42	0.085773	B	12.42	0.085773	B	2.19	0.015124	B	2.19	0.015124	122.859000
311	311	F	H	-	2	0	B	3.32	0.014869	B	3.32	0.014869	B	0.00	0.000000	B	0.00	0.000000	122.859000
312	312	W	H	-	1	0	B	14.73	0.055497	B	14.73	0.055497	B	7.41	0.027918	B	7.41	0.027918	122.859000
313	313	S	H	-	2	0	B	2.24	0.017823	B	2.24	0.017823	B	0.01	0.000080	B	0.01	0.000080	122.859000
314	314	L	H	-	2	0	B	0.62	0.003131	B	0.62	0.003131	B	0.00	0.000000	B	0.00	0.000000	122.859000
315	315	F	H	-	0	0	B	35.73	0.160016	B	35.73	0.160016	E	14.18	0.063505	E	14.18	0.063505	122.859000
316	316	D	H	-	1	0	B	0.00	0.000000	B	0.00	0.000000	B	0.00	0.000000	B	0.00	0.000000	122.859000
317	317	Q	H	-	1	0	B	0.38	0.002009	B	0.38	0.002009	B	0.00	0.000000	B	0.00	0.000000	122.859000
318	318	K	H	-	0	0	B	25.93	0.124970	B	25.93	0.124970	B	5.55	0.026748	B	5.55	0.026748	122.859000
319	319	A	H	-	1	0	B	0.30	0.002577	B	0.30	0.002577	B	0.00	0.000000	B	0.00	0.000000	122.859000
320	320	S	H	-	2	0	B	0.00	0.000000	B	0.00	0.000000	B	0.00	0.000000	B	0.00	0.000000	122.859000
321	321	T	H	-	0	0	B	15.19	0.102594	B	15.19	0.102594	B	0.18	0.001216	B	0.18	0.001216	122.859000
322	322	W	H	-	0	0	B	8.18	0.030819	B	8.18	0.030819	B	0.00	0.000000	B	0.00	0.000000	122.859000
323	323	I	H	-	2	0	B	6.71	0.035325	B	6.71	0.035325	B	0.00	0.000000	B	0.00	0.000000	122.859000
324	324	L	H	-	0	0	E	43.01	0.217233	E	43.01	0.217233	E	10.20	0.051518	E	10.20	0.051518	122.859000
325	325	Q	H	-	1	0	B	12.51	0.066131	B	12.51	0.066131	B	1.45	0.007665	B	1.45	0.007665	122.859000
326	326	A	H	-	2	0	B	4.14	0.035567	B	4.14	0.035567	B	0.00	0.000000	B	0.00	0.000000	122.859000
327	327	N	2	-	0	0	E	74.53	0.441345	E	74.53	0.441345	E	54.55	0.323030	E	54.55	0.323030	-1.000000
328	328	D	2	-	0	0	E	110.23	0.709468	E	110.23	0.709468	E	88.10	0.567034	E	88.10	0.567034	-1.000000
329	329	M	2	-	0	0	B	9.01	0.042793	B	9.01	0.042793	B	0.99	0.004702	B	0.99	0.004702	-1.000000
330	330	V	2	-	0	0	E	112.03	0.690520	E	112.03	0.690520	E	119.75	0.738104	E	119.75	0.738104	-1.000000
331	331	K	2	-	0	0	E	67.56	0.325606	E	67.56	0.325606	E	56.62	0.272881	E	56.62	0.272881	-1.000000
332	332	P	2	-	0	0	E	48.16	0.332597	E	48.16	0.332597	E	50.51	0.348826	E	50.51	0.348826	-1.000000
333	333	Q	2	-	0	0	E	155.59	0.822488	E	155.59	0.822488	E	165.62	0.875509	E	165.62	0.875509	-1.000000
334	334	W	2	-	0	0	E	167.25	0.630133	E	167.25	0.630133	E	173.50	0.653681	E	173.50	0.653681	-1.000000
335	335	F	H	-	0	0	E	106.91	0.478794	E	106.91	0.478794	E	108.28	0.484930	E	108.28	0.484930	5.730000
336	336	E	H	-	0	0	B	15.22	0.081321	B	15.22	0.081321	B	7.25	0.038737	B	7.25	0.038737	5.730000
337	337	P	H	-	2	0	B	11.65	0.080456	B	11.65	0.080456	B	3.98	0.027486	B	3.98	0.027486	5.730000
338	338	A	H	-	2	0	B	2.03	0.017440	B	2.03	0.017440	B	0.00	0.000000	B	0.00	0.000000	5.730000
339	339	M	H	-	2	0	B	15.71	0.074614	B	15.71	0.074614	B	6.25	0.029684	B	6.25	0.029684	5.730000
340	340	M	H	-	0	0	B	10.05	0.047732	B	10.05	0.047732	B	0.01	0.000047	B	0.01	0.000047	5.730000
341	341	Q	H	-	0	0	B	14.19	0.075012	B	14.19	0.075012	B	3.13	0.016546	B	3.13	0.016546	5.730000
342	342	A	H	-	3	0	B	7.18	0.061684	B	7.18	0.061684	B	2.27	0.019502	B	2.27	0.019502	5.730000
343	343	L	H	-	1	0	E	77.36	0.390727	E	77.36	0.390727	E	54.70	0.276277	E	54.70	0.276277	5.730000
344	344	N	H	-	2	0	B	15.13	0.089596	B	15.13	0.089596	B	1.96	0.011607	B	1.96	0.011607	5.730000
345	345	P	H	-	0	0	B	25.51	0.176174	B	25.51	0.176174	E	8.24	0.056906	E	8.24	0.056906	5.730000
346	346	L	H	-	0	0	E	45.20	0.228294	E	45.20	0.228294	E	34.83	0.175918	E	34.83	0.175918	5.730000
347	347	L	H	-	1	0	E	70.92	0.358200	E	70.92	0.358200	E	62.30	0.314662	E	62.30	0.314662	5.730000
348	348	V	H	-	1	0	E	34.48	0.212525	E	34.48	0.212525	E	16.09	0.099174	E	16.09	0.099174	5.730000
349	349	M	H	-	1	0	E	82.65	0.392543	E	82.65	0.392543	E	70.07	0.332795	E	70.07	0.332795	5.730000
350	350	L	H	-	0	0	E	127.24	0.642659	E	127.24	0.642659	E	130.63	0.659781	E	130.63	0.659781	5.730000
351	351	L	H	-	1	0	B	8.61	0.043487	B	8.61	0.043487	B	3.67	0.018536	B	3.67	0.018536	5.730000
352	352	I	H	-	0	0	E	109.23	0.575046	E	109.23	0.575046	E	108.49	0.571150	E	108.49	0.571150	5.730000
353	353	P	1	-	0	0	E	73.63	0.508494	E	73.63	0.508494	E	74.34	0.513398	E	74.34	0.513398	-1.000000
354	354	F	1	-	0	0	E	131.84	0.590443	E	131.84	0.590443	E	133.73	0.598907	E	133.73	0.598907	-1.000000
355	355	N	1	-	0	0	E	49.16	0.291112	E	49.16	0.291112	E	40.60	0.240422	E	40.60	0.240422	-1.000000
356	356	N	1	-	0	0	E	117.25	0.694321	E	117.25	0.694321	E	129.31	0.765737	E	129.31	0.765737	-1.000000
357	357	F	1	-	0	0	E	180.55	0.808590	E	180.55	0.808590	E	202.16	0.905370	E	202.16	0.905370	-1.000000
358	358	V	1	-	0	0	E	146.10	0.900518	E	146.10	0.900518	E	159.92	0.985700	E	159.92	0.985700	-1.000000
359	359	L	U	R	0	0	-	-1.00	-1.000000	-	-1.00	-1.000000	-	-1.00	-1.000000	-	-1.00	-1.000000	-1.000000
360	360	Y	U	R	0	0	-	-1.00	-1.000000	-	-1.00	-1.000000	-	-1.00	-1.000000	-	-1.00	-1.000000	-1.000000
361	361	P	U	R	0	0	-	-1.00	-1.000000	-	-1.00	-1.000000	-	-1.00	-1.000000	-	-1.00	-1.000000	-1.000000
362	362	A	U	R	0	0	-	-1.00	-1.000000	-	-1.00	-1.000000	-	-1.00	-1.000000	-	-1.00	-1.000000	-1.000000
363	363	I	U	R	0	0	-	-1.00	-1.000000	-	-1.00	-1.000000	-	-1.00	-1.000000	-	-1.00	-1.000000	-1.000000
364	364	E	U	R	0	0	-	-1.00	-1.000000	-	-1.00	-1.000000	-	-1.00	-1.000000	-	-1.00	-1.000000	-1.000000
365	365	R	U	R	0	0	-	-1.00	-1.000000	-	-1.00	-1.000000	-	-1.00	-1.000000	-	-1.00	-1.000000	-1.000000
366	366	M	U	R	0	0	-	-1.00	-1.000000	-	-1.00	-1.000000	-	-1.00	-1.000000	-	-1.00	-1.000000	-1.000000
367	367	G	U	R	0	0	-	-1.00	-1.000000	-	-1.00	-1.000000	-	-1.00	-1.000000	-	-1.00	-1.000000	-1.000000
368	368	V	U	R	0	0	-	-1.00	-1.000000	-	-1.00	-1.000000	-	-1.00	-1.000000	-	-1.00	-1.000000	-1.000000
369	369	K	U	R	0	0	-	-1.00	-1.000000	-	-1.00	-1.000000	-	-1.00	-1.000000	-	-1.00	-1.000000	-1.000000
370	370	L	U	R	0	0	-	-1.00	-1.000000	-	-1.00	-1.000000	-	-1.00	-1.000000	-	-1.00	-1.000000	-1.000000
371	371	T	1	-	0	0	E	117.51	0.793665	E	117.51	0.793665	E	127.04	0.858031	E	127.04	0.858031	-1.000000
372	372	A	1	-	0	0	E	46.41	0.398711	E	46.41	0.398711	E	35.18	0.302234	E	35.18	0.302234	-1.000000
373	373	L	1	-	0	0	E	132.05	0.666953	E	132.05	0.666953	E	120.36	0.607909	E	120.36	0.607909	-1.000000
374	374	R	1	-	0	0	E	176.91	0.709741	E	176.91	0.709741	E	199.77	0.801452	E	199.77	0.801452	-1.000000
375	375	K	1	-	0	0	E	97.47	0.469758	E	97.47	0.469758	E	105.88	0.510290	E	105.88	0.510290	-1.000000
376	376	M	1	-	0	0	B	12.42	0.058988	B	12.42	0.058988	B	0.76	0.003610	B	0.76	0.003610	-1.000000
377	377	G	H	-	1	0	E	25.54	0.304374	E	25.54	0.304374	E	21.51	0.256346	E	21.51	0.256346	33.267000
378	378	A	H	-	1	0	E	37.01	0.317955	E	37.01	0.317955	E	37.28	0.320275	E	37.28	0.320275	33.267000
379	379	G	H	-	1	0	B	0.06	0.000715	B	0.06	0.000715	B	0.00	0.000000	B	0.00	0.000000	33.267000
380	380	I	H	-	2	0	B	0.76	0.004001	B	0.76	0.004001	B	0.00	0.000000	B	0.00	0.000000	33.267000
381	381	A	H	-	0	0	E	42.62	0.366151	E	42.62	0.366151	E	38.10	0.327320	E	38.10	0.327320	33.267000
382	382	I	H	-	1	0	B	36.77	0.193577	B	36.77	0.193577	E	28.54	0.150250	E	28.54	0.150250	33.267000
383	383	T	H	-	3	0	B	0.46	0.003107	B	0.46	0.003107	B	0.00	0.000000	B	0.00	0.000000	33.267000
384	384	G	H	-	3	0	B	0.00	0.000000	B	0.00	0.000000	B	0.00	0.000000	B	0.00	0.000000	33.267000
385	385	L	H	-	0	0	E	120.90	0.610637	E	120.90	0.610637	E	123.94	0.625991	E	123.94	0.625991	33.267000
386	386	S	H	-	2	0	B	0.00	0.000000	B	0.00	0.000000	B	0.00	0.000000	B	0.00	0.000000	33.267000
387	387	W	H	-	3	0	B	2.06	0.007761	B	2.06	0.007761	B	0.00	0.000000	B	0.00	0.000000	33.267000
388	388	I	H	-	1	0	E	55.71	0.293288	E	55.71	0.293288	E	42.91	0.225902	E	42.91	0.225902	33.267000
389	389	V	H	-	1	0	E	65.02	0.400764	E	65.02	0.400764	E	63.09	0.388868	E	63.09	0.388868	33.267000
390	390	V	H	-	1	0	B	0.71	0.004376	B	0.71	0.004376	B	0.00	0.000000	B	0.00	0.000000	33.267000
391	391	G	H	-	1	0	B	8.10	0.096532	B	8.10	0.096532	B	1.67	0.019902	B	1.67	0.019902	33.267000
392	392	T	H	-	0	0	E	92.76	0.626503	E	92.76	0.626503	E	96.59	0.652371	E	96.59	0.652371	33.267000
393	393	I	H	-	0	0	E	59.56	0.313556	E	59.56	0.313556	E	41.17	0.216741	E	41.17	0.216741	33.267000
394	394	Q	H	-	2	0	B	14.02	0.074113	B	14.02	0.074113	B	5.26	0.027806	B	5.26	0.027806	33.267000
395	395	L	2	-	0	0	E	75.24	0.380019	E	75.24	0.380019	E	68.98	0.348401	E	68.98	0.348401	-1.000000
396	396	M	2	-	0	0	E	103.59	0.491997	E	103.59	0.491997	E	99.11	0.470720	E	99.11	0.470720	-1.000000
397	397	M	2	-	0	0	B	29.46	0.139919	B	29.46	0.139919	E	16.65	0.079079	E	16.65	0.079079	-1.000000
398	398	D	2	-	0	0	E	111.13	0.715260	E	111.13	0.715260	E	112.40	0.723434	E	112.40	0.723434	-1.000000
399	399	G	2	-	0	0	E	65.56	0.781313	E	65.56	0.781313	E	76.80	0.915266	E	76.80	0.915266	-1.000000
400	400	G	2	-	0	0	E	48.88	0.582529	E	48.88	0.582529	E	51.62	0.615183	E	51.62	0.615183	-1.000000
401	401	S	2	-	0	0	E	33.15	0.263765	E	33.15	0.263765	E	28.42	0.226130	E	28.42	0.226130	-1.000000
402	402	A	2	-	0	0	E	60.52	0.519931	E	60.52	0.519931	E	52.28	0.449141	E	52.28	0.449141	-1.000000
403	403	L	2	-	0	0	E	112.53	0.568362	E	112.53	0.568362	E	114.02	0.575888	E	114.02	0.575888	-1.000000
404	404	S	H	-	0	0	B	3.88	0.030872	B	3.88	0.030872	B	0.00	0.000000	B	0.00	0.000000	200.321000
405	405	I	H	-	0	0	E	52.64	0.277126	E	52.64	0.277126	E	40.35	0.212424	E	40.35	0.212424	200.321000
406	406	F	H	-	0	0	E	108.13	0.484258	E	108.13	0.484258	E	117.60	0.526669	E	117.60	0.526669	200.321000
407	407	W	H	-	0	0	E	103.21	0.388855	E	103.21	0.388855	E	90.82	0.342175	E	90.82	0.342175	200.321000
408	408	Q	H	-	1	0	B	3.64	0.019242	B	3.64	0.019242	B	0.00	0.000000	B	0.00	0.000000	200.321000
409	409	I	H	-	0	0	E	63.44	0.333983	E	63.44	0.333983	E	49.80	0.262174	E	49.80	0.262174	200.321000
410	410	L	H	-	0	0	E	87.87	0.443810	E	87.87	0.443810	E	87.23	0.440578	E	87.23	0.440578	200.321000
411	411	P	H	-	2	0	B	15.93	0.110014	B	15.93	0.110014	B	3.16	0.021823	B	3.16	0.021823	200.321000
412	412	Y	H	-	1	0	B	7.42	0.031137	B	7.42	0.031137	B	0.15	0.000629	B	0.15	0.000629	200.321000
413	413	A	H	-	0	0	E	30.41	0.261254	E	30.41	0.261254	E	22.96	0.197251	E	22.96	0.197251	200.321000
414	414	L	H	-	1	0	E	73.18	0.369615	E	73.18	0.369615	E	64.43	0.325420	E	64.43	0.325420	200.321000
415	415	L	H	-	1	0	B	10.55	0.053286	B	10.55	0.053286	B	0.14	0.000707	B	0.14	0.000707	200.321000
416	416	T	H	-	2	0	B	1.38	0.009321	B	1.38	0.009321	B	0.09	0.000608	B	0.09	0.000608	200.321000
417	417	F	H	-	0	0	E	72.94	0.326660	E	72.94	0.326660	E	58.23	0.260782	E	58.23	0.260782	200.321000
418	418	G	H	-	1	0	B	0.00	0.000000	B	0.00	0.000000	B	0.00	0.000000	B	0.00	0.000000	200.321000
419	419	E	H	-	0	0	B	25.84	0.138064	B	25.84	0.138064	B	8.59	0.045897	B	8.59	0.045897	200.321000
420	420	V	H	-	2	0	B	26.80	0.165187	B	26.80	0.165187	E	10.97	0.067616	E	10.97	0.067616	200.321000
421	421	L	H	-	1	0	B	34.63	0.174908	B	34.63	0.174908	E	23.91	0.120764	E	23.91	0.120764	200.321000
422	422	V	H	-	2	0	B	0.70	0.004315	B	0.70	0.004315	B	0.00	0.000000	B	0.00	0.000000	200.321000
423	423	S	H	-	0	0	E	38.65	0.307527	E	38.65	0.307527	E	18.09	0.143937	E	18.09	0.143937	200.321000
424	424	A	1	-	0	0	E	62.35	0.535653	E	62.35	0.535653	E	44.86	0.385395	E	44.86	0.385395	-1.000000
425	425	T	1	-	0	0	B	14.80	0.099959	B	14.80	0.099959	B	5.67	0.038295	B	5.67	0.038295	-1.000000
426	426	G	1	-	0	0	B	2.69	0.032058	B	2.69	0.032058	B	0.00	0.000000	B	0.00	0.000000	-1.000000
427	427	L	1	-	0	0	E	60.41	0.305116	E	60.41	0.305116	E	31.15	0.157331	E	31.15	0.157331	-1.000000
428	428	E	1	-	0	0	E	119.17	0.636728	E	119.17	0.636728	E	111.35	0.594946	E	111.35	0.594946	-1.000000
429	429	F	1	-	0	0	B	24.13	0.108066	B	24.13	0.108066	B	5.97	0.026737	B	5.97	0.026737	-1.000000
430	430	A	1	-	0	0	E	23.71	0.203694	E	23.71	0.203694	E	18.00	0.154639	E	18.00	0.154639	-1.000000
431	431	Y	1	-	0	0	E	179.77	0.754385	E	179.77	0.754385	E	180.87	0.759001	E	180.87	0.759001	-1.000000
432	432	S	1	-	0	0	E	73.60	0.585614	E	73.60	0.585614	E	71.18	0.566359	E	71.18	0.566359	-1.000000
433	433	Q	1	-	0	0	B	10.55	0.055770	B	10.55	0.055770	B	3.29	0.017392	B	3.29	0.017392	-1.000000
434	434	A	1	-	0	0	E	65.97	0.566753	E	65.97	0.566753	E	62.60	0.537801	E	62.60	0.537801	-1.000000
435	435	P	1	-	0	0	B	12.30	0.084945	B	12.30	0.084945	E	7.29	0.050345	E	7.29	0.050345	-1.000000
436	436	K	1	-	0	0	E	188.66	0.909249	E	188.66	0.909249	E	189.30	0.912333	E	189.30	0.912333	-1.000000
437	437	A	1	-	0	0	E	101.90	0.875430	E	101.90	0.875430	E	120.10	1.000000	E	120.10	1.000000	-1.000000
438	438	M	1	-	0	0	E	87.77	0.416861	E	87.77	0.416861	E	84.24	0.400095	E	84.24	0.400095	-1.000000
439	439	K	1	-	0	0	E	113.33	0.546195	E	113.33	0.546195	E	109.80	0.529182	E	109.80	0.529182	-1.000000
440	440	G	1	-	0	0	E	70.83	0.844119	E	70.83	0.844119	E	72.15	0.859850	E	72.15	0.859850	-1.000000
441	441	T	1	-	0	0	B	15.23	0.102864	B	15.23	0.102864	B	6.03	0.040727	B	6.03	0.040727	-1.000000
442	442	I	1	-	0	0	B	29.05	0.152935	B	29.05	0.152935	B	7.60	0.040011	B	7.60	0.040011	-1.000000
443	443	M	1	-	0	0	E	64.43	0.306008	E	64.43	0.306008	E	29.50	0.140109	E	29.50	0.140109	-1.000000
444	444	S	1	-	0	0	E	28.01	0.222868	E	28.01	0.222868	E	15.02	0.119510	E	15.02	0.119510	-1.000000
445	445	F	H	-	0	0	E	78.44	0.351292	E	78.44	0.351292	E	48.50	0.217206	E	48.50	0.217206	26.158000
446	446	W	H	-	0	0	B	26.81	0.101010	B	26.81	0.101010	B	8.87	0.033419	B	8.87	0.033419	26.158000
447	447	T	H	-	0	0	E	29.69	0.200527	E	29.69	0.200527	E	14.91	0.100702	E	14.91	0.100702	26.158000
448	448	L	H	-	0	0	B	19.27	0.097328	B	19.27	0.097328	B	4.71	0.023789	B	4.71	0.023789	26.158000
449	449	S	H	-	1	0	B	10.07	0.080124	B	10.07	0.080124	B	1.69	0.013447	B	1.69	0.013447	26.158000
450	450	V	H	-	2	0	B	0.00	0.000000	B	0.00	0.000000	B	0.00	0.000000	B	0.00	0.000000	26.158000
451	451	T	H	-	3	0	B	3.64	0.024585	B	3.64	0.024585	B	0.88	0.005944	B	0.88	0.005944	26.158000
452	452	V	H	-	2	0	B	31.46	0.193910	B	31.46	0.193910	E	19.94	0.122904	E	19.94	0.122904	26.158000
453	453	G	H	-	2	0	B	0.00	0.000000	B	0.00	0.000000	B	0.00	0.000000	B	0.00	0.000000	26.158000
454	454	N	H	-	3	0	B	0.00	0.000000	B	0.00	0.000000	B	0.00	0.000000	B	0.00	0.000000	26.158000
455	455	L	H	-	1	0	B	4.93	0.024900	B	4.93	0.024900	B	0.38	0.001919	B	0.38	0.001919	26.158000
456	456	W	H	-	0	0	E	99.11	0.373408	E	99.11	0.373408	E	61.37	0.231218	E	61.37	0.231218	26.158000
457	457	V	H	-	3	0	B	0.00	0.000000	B	0.00	0.000000	B	0.00	0.000000	B	0.00	0.000000	26.158000
458	458	L	H	-	1	0	B	8.28	0.041820	B	8.28	0.041820	B	1.07	0.005404	B	1.07	0.005404	26.158000
459	459	L	H	-	0	0	E	67.86	0.342745	E	67.86	0.342745	E	53.32	0.269307	E	53.32	0.269307	26.158000
460	460	A	H	-	1	0	B	1.13	0.009708	B	1.13	0.009708	B	0.00	0.000000	B	0.00	0.000000	26.158000
461	461	N	H	-	1	0	B	9.32	0.055190	B	9.32	0.055190	B	4.35	0.025759	B	4.35	0.025759	26.158000
462	462	V	H	-	0	0	E	72.65	0.447793	E	72.65	0.447793	E	47.65	0.293701	E	47.65	0.293701	26.158000
463	463	S	H	-	0	0	E	48.02	0.382081	E	48.02	0.382081	E	45.07	0.358609	E	45.07	0.358609	26.158000
464	464	V	H	-	0	0	B	18.68	0.115138	B	18.68	0.115138	B	4.50	0.027737	B	4.50	0.027737	26.158000
465	465	K	2	-	0	0	E	58.67	0.282761	E	58.67	0.282761	E	35.29	0.170080	E	35.29	0.170080	-1.000000
466	466	S	2	-	0	0	E	94.62	0.752864	E	94.62	0.752864	E	104.58	0.832113	E	104.58	0.832113	-1.000000
467	467	P	2	-	0	0	E	51.65	0.356699	E	51.65	0.356699	E	52.75	0.364296	E	52.75	0.364296	-1.000000
468	468	T	2	-	0	0	E	104.05	0.702756	E	104.05	0.702756	E	115.56	0.780494	E	115.56	0.780494	-1.000000
469	469	V	2	-	0	0	E	106.82	0.658407	E	106.82	0.658407	E	118.09	0.727872	E	118.09	0.727872	-1.000000
470	470	T	2	-	0	0	E	53.48	0.361205	E	53.48	0.361205	E	51.96	0.350939	E	51.96	0.350939	-1.000000
471	471	E	2	-	0	0	B	35.45	0.189410	B	35.45	0.189410	E	28.19	0.150620	E	28.19	0.150620	-1.000000
472	472	Q	2	-	0	0	E	123.48	0.652746	E	123.48	0.652746	E	131.24	0.693768	E	131.24	0.693768	-1.000000
473	473	I	2	-	0	0	E	125.00	0.658068	E	125.00	0.658068	E	136.69	0.719610	E	136.69	0.719610	-1.000000
474	474	V	2	-	0	0	B	19.13	0.117912	B	19.13	0.117912	E	9.67	0.059603	E	9.67	0.059603	-1.000000
475	475	Q	2	-	0	0	E	96.91	0.512291	E	96.91	0.512291	E	104.07	0.550140	E	104.07	0.550140	-1.000000
476	476	T	2	-	0	0	E	110.53	0.746522	E	110.53	0.746522	E	126.48	0.854248	E	126.48	0.854248	-1.000000
477	477	G	2	-	0	0	E	76.66	0.913598	E	76.66	0.913598	E	86.06	1.000000	E	86.06	1.000000	-1.000000
478	478	M	2	-	0	0	E	57.44	0.272809	E	57.44	0.272809	E	42.45	0.201615	E	42.45	0.201615	-1.000000
479	479	S	2	-	0	0	E	36.80	0.292807	E	36.80	0.292807	E	30.58	0.243316	E	30.58	0.243316	-1.000000
480	480	V	2	-	0	0	E	33.26	0.205005	E	33.26	0.205005	E	10.57	0.065150	E	10.57	0.065150	-1.000000
481	481	T	2	-	0	0	E	68.62	0.463461	E	68.62	0.463461	E	33.99	0.229569	E	33.99	0.229569	-1.000000
482	482	A	2	-	0	0	B	2.27	0.019502	B	2.27	0.019502	B	0.00	0.000000	B	0.00	0.000000	-1.000000
483	483	F	H	-	0	0	E	45.43	0.203457	E	45.43	0.203457	E	41.14	0.184245	E	41.14	0.184245	317.723000
484	484	Q	H	-	1	0	B	31.22	0.165037	B	31.22	0.165037	B	6.70	0.035418	B	6.70	0.035418	317.723000
485	485	M	H	-	2	0	B	4.53	0.021515	B	4.53	0.021515	B	0.00	0.000000	B	0.00	0.000000	317.723000
486	486	F	H	-	0	0	E	110.33	0.494111	E	110.33	0.494111	E	112.99	0.506024	E	112.99	0.506024	317.723000
487	487	F	H	-	0	0	E	64.93	0.290788	E	64.93	0.290788	E	47.64	0.213355	E	47.64	0.213355	317.723000
488	488	F	H	-	1	0	B	7.02	0.031439	B	7.02	0.031439	B	0.00	0.000000	B	0.00	0.000000	317.723000
489	489	A	H	-	3	0	B	1.39	0.011942	B	1.39	0.011942	B	0.00	0.000000	B	0.00	0.000000	317.723000
490	490	G	H	-	0	0	E	36.17	0.431057	E	36.17	0.431057	E	29.74	0.354427	E	29.74	0.354427	317.723000
491	491	F	H	-	0	0	E	92.27	0.413229	E	92.27	0.413229	E	57.37	0.256930	E	57.37	0.256930	317.723000
492	492	A	H	-	3	0	B	0.10	0.000859	B	0.10	0.000859	B	0.00	0.000000	B	0.00	0.000000	317.723000
493	493	I	H	-	1	0	E	79.56	0.418847	E	79.56	0.418847	E	74.67	0.393103	E	74.67	0.393103	317.723000
494	494	L	H	-	0	0	E	96.28	0.486287	E	96.28	0.486287	E	96.69	0.488358	E	96.69	0.488358	317.723000
495	495	A	H	-	2	0	B	5.45	0.046821	B	5.45	0.046821	B	0.84	0.007216	B	0.84	0.007216	317.723000
496	496	A	H	-	0	0	E	36.32	0.312027	E	36.32	0.312027	E	29.71	0.255241	E	29.71	0.255241	317.723000
497	497	I	H	-	0	0	E	129.72	0.682917	E	129.72	0.682917	E	142.34	0.749355	E	142.34	0.749355	317.723000
498	498	V	H	-	1	0	E	87.61	0.540002	E	87.61	0.540002	E	90.45	0.557507	E	90.45	0.557507	317.723000
499	499	F	H	-	2	0	B	37.52	0.168033	B	37.52	0.168033	E	12.28	0.054996	E	12.28	0.054996	317.723000
500	500	A	1	-	0	0	E	135.24	1.000000	E	135.24	1.000000	E	161.95	1.000000	E	161.95	1.000000	-1.000000
501	501	L	U	R	0	0	-	-1.00	-1.000000	-	-1.00	-1.000000	-	-1.00	-1.000000	-	-1.00	-1.000000	-1.000000
502	502	Y	U	R	0	0	-	-1.00	-1.000000	-	-1.00	-1.000000	-	-1.00	-1.000000	-	-1.00	-1.000000	-1.000000
503	503	A	U	R	0	0	-	-1.00	-1.000000	-	-1.00	-1.000000	-	-1.00	-1.000000	-	-1.00	-1.000000	-1.000000
504	504	R	U	R	0	0	-	-1.00	-1.000000	-	-1.00	-1.000000	-	-1.00	-1.000000	-	-1.00	-1.000000	-1.000000
505	505	S	U	R	0	0	-	-1.00	-1.000000	-	-1.00	-1.000000	-	-1.00	-1.000000	-	-1.00	-1.000000	-1.000000
506	506	Y	U	R	0	0	-	-1.00	-1.000000	-	-1.00	-1.000000	-	-1.00	-1.000000	-	-1.00	-1.000000	-1.000000
507	507	Q	U	R	0	0	-	-1.00	-1.000000	-	-1.00	-1.000000	-	-1.00	-1.000000	-	-1.00	-1.000000	-1.000000
508	508	M	U	R	0	0	-	-1.00	-1.000000	-	-1.00	-1.000000	-	-1.00	-1.000000	-	-1.00	-1.000000	-1.000000
509	509	Q	U	R	0	0	-	-1.00	-1.000000	-	-1.00	-1.000000	-	-1.00	-1.000000	-	-1.00	-1.000000	-1.000000
510	510	D	U	R	0	0	-	-1.00	-1.000000	-	-1.00	-1.000000	-	-1.00	-1.000000	-	-1.00	-1.000000	-1.000000
511	511	H	U	R	0	0	-	-1.00	-1.000000	-	-1.00	-1.000000	-	-1.00	-1.000000	-	-1.00	-1.000000	-1.000000
512	512	Y	U	R	0	0	-	-1.00	-1.000000	-	-1.00	-1.000000	-	-1.00	-1.000000	-	-1.00	-1.000000	-1.000000
513	513	R	U	R	0	0	-	-1.00	-1.000000	-	-1.00	-1.000000	-	-1.00	-1.000000	-	-1.00	-1.000000	-1.000000
514	514	Q	U	R	0	0	-	-1.00	-1.000000	-	-1.00	-1.000000	-	-1.00	-1.000000	-	-1.00	-1.000000	-1.000000
515	515	A	U	R	0	0	-	-1.00	-1.000000	-	-1.00	-1.000000	-	-1.00	-1.000000	-	-1.00	-1.000000	-1.000000
516	516	T	U	R	0	0	-	-1.00	-1.000000	-	-1.00	-1.000000	-	-1.00	-1.000000	-	-1.00	-1.000000	-1.000000
517	517	G	U	R	0	0	-	-1.00	-1.000000	-	-1.00	-1.000000	-	-1.00	-1.000000	-	-1.00	-1.000000	-1.000000
518	518	S	U	R	0	0	-	-1.00	-1.000000	-	-1.00	-1.000000	-	-1.00	-1.000000	-	-1.00	-1.000000	-1.000000
519	519	E	U	R	0	0	-	-1.00	-1.000000	-	-1.00	-1.000000	-	-1.00	-1.000000	-	-1.00	-1.000000	-1.000000
520	520	N	U	R	0	0	-	-1.00	-1.000000	-	-1.00	-1.000000	-	-1.00	-1.000000	-	-1.00	-1.000000	-1.000000
521	521	L	U	R	0	0	-	-1.00	-1.000000	-	-1.00	-1.000000	-	-1.00	-1.000000	-	-1.00	-1.000000	-1.000000
522	522	Y	U	R	0	0	-	-1.00	-1.000000	-	-1.00	-1.000000	-	-1.00	-1.000000	-	-1.00	-1.000000	-1.000000
523	523	F	U	R	0	0	-	-1.00	-1.000000	-	-1.00	-1.000000	-	-1.00	-1.000000	-	-1.00	-1.000000	-1.000000
524	524	Q	U	R	0	0	-	-1.00	-1.000000	-	-1.00	-1.000000	-	-1.00	-1.000000	-	-1.00	-1.000000	-1.000000
