# Supplementary material for: Lipid exposure prediction enhances the inference of rotational angles of transmembrane helices
Source: BMC Bioinformatics. 2013 Oct 11;14:304. doi: 10.1186/1471-2105-14-304 (PMC3854514; doi:10.1186/1471-2105-14-304)
Supplement: Additional file 7: Dataset S3 — The representative 110 multi-spanning protein chains used in this work. [file 1471-2105-14-304-S7.zip › S_Dataset_3_experiment/TMexpoDataset/2yvxA.profile]

SeqIndex	PDBIndex	AA	Topo	MissingData	IntraChainCTNum	InterChainCTNum	Class14_Chain	ASA14_Chain	RSA14_Chain	Class14_Complete	ASA14_Complete	RSA14_Complete	Class20_Chain	ASA20_Chain	RSA20_Chain	Class20_Complete	ASA20_Complete	RSA20_Complete	RotationalAngleChain360MGC
1	-22	M	U	R	0	0	-	-1.00	-1.000000	-	-1.00	-1.000000	-	-1.00	-1.000000	-	-1.00	-1.000000	-1.000000
2	-21	G	U	R	0	0	-	-1.00	-1.000000	-	-1.00	-1.000000	-	-1.00	-1.000000	-	-1.00	-1.000000	-1.000000
3	-20	S	U	R	0	0	-	-1.00	-1.000000	-	-1.00	-1.000000	-	-1.00	-1.000000	-	-1.00	-1.000000	-1.000000
4	-19	S	U	R	0	0	-	-1.00	-1.000000	-	-1.00	-1.000000	-	-1.00	-1.000000	-	-1.00	-1.000000	-1.000000
5	-18	H	U	R	0	0	-	-1.00	-1.000000	-	-1.00	-1.000000	-	-1.00	-1.000000	-	-1.00	-1.000000	-1.000000
6	-17	H	U	R	0	0	-	-1.00	-1.000000	-	-1.00	-1.000000	-	-1.00	-1.000000	-	-1.00	-1.000000	-1.000000
7	-16	H	U	R	0	0	-	-1.00	-1.000000	-	-1.00	-1.000000	-	-1.00	-1.000000	-	-1.00	-1.000000	-1.000000
8	-15	H	U	R	0	0	-	-1.00	-1.000000	-	-1.00	-1.000000	-	-1.00	-1.000000	-	-1.00	-1.000000	-1.000000
9	-14	H	U	R	0	0	-	-1.00	-1.000000	-	-1.00	-1.000000	-	-1.00	-1.000000	-	-1.00	-1.000000	-1.000000
10	-13	H	U	R	0	0	-	-1.00	-1.000000	-	-1.00	-1.000000	-	-1.00	-1.000000	-	-1.00	-1.000000	-1.000000
11	-12	S	U	R	0	0	-	-1.00	-1.000000	-	-1.00	-1.000000	-	-1.00	-1.000000	-	-1.00	-1.000000	-1.000000
12	-11	S	U	R	0	0	-	-1.00	-1.000000	-	-1.00	-1.000000	-	-1.00	-1.000000	-	-1.00	-1.000000	-1.000000
13	-10	G	U	R	0	0	-	-1.00	-1.000000	-	-1.00	-1.000000	-	-1.00	-1.000000	-	-1.00	-1.000000	-1.000000
14	-9	L	U	R	0	0	-	-1.00	-1.000000	-	-1.00	-1.000000	-	-1.00	-1.000000	-	-1.00	-1.000000	-1.000000
15	-8	G	U	R	0	0	-	-1.00	-1.000000	-	-1.00	-1.000000	-	-1.00	-1.000000	-	-1.00	-1.000000	-1.000000
16	-7	V	U	R	0	0	-	-1.00	-1.000000	-	-1.00	-1.000000	-	-1.00	-1.000000	-	-1.00	-1.000000	-1.000000
17	-6	L	U	R	0	0	-	-1.00	-1.000000	-	-1.00	-1.000000	-	-1.00	-1.000000	-	-1.00	-1.000000	-1.000000
18	-5	P	U	R	0	0	-	-1.00	-1.000000	-	-1.00	-1.000000	-	-1.00	-1.000000	-	-1.00	-1.000000	-1.000000
19	-4	G	U	R	0	0	-	-1.00	-1.000000	-	-1.00	-1.000000	-	-1.00	-1.000000	-	-1.00	-1.000000	-1.000000
20	-3	G	U	R	0	0	-	-1.00	-1.000000	-	-1.00	-1.000000	-	-1.00	-1.000000	-	-1.00	-1.000000	-1.000000
21	-2	P	U	R	0	0	-	-1.00	-1.000000	-	-1.00	-1.000000	-	-1.00	-1.000000	-	-1.00	-1.000000	-1.000000
22	-1	L	U	R	0	0	-	-1.00	-1.000000	-	-1.00	-1.000000	-	-1.00	-1.000000	-	-1.00	-1.000000	-1.000000
23	0	H	U	R	0	0	-	-1.00	-1.000000	-	-1.00	-1.000000	-	-1.00	-1.000000	-	-1.00	-1.000000	-1.000000
24	1	M	U	R	0	0	-	-1.00	-1.000000	-	-1.00	-1.000000	-	-1.00	-1.000000	-	-1.00	-1.000000	-1.000000
25	2	E	U	R	0	0	-	-1.00	-1.000000	-	-1.00	-1.000000	-	-1.00	-1.000000	-	-1.00	-1.000000	-1.000000
26	3	E	U	R	0	0	-	-1.00	-1.000000	-	-1.00	-1.000000	-	-1.00	-1.000000	-	-1.00	-1.000000	-1.000000
27	4	K	U	R	0	0	-	-1.00	-1.000000	-	-1.00	-1.000000	-	-1.00	-1.000000	-	-1.00	-1.000000	-1.000000
28	5	L	U	R	0	0	-	-1.00	-1.000000	-	-1.00	-1.000000	-	-1.00	-1.000000	-	-1.00	-1.000000	-1.000000
29	6	A	U	R	0	0	-	-1.00	-1.000000	-	-1.00	-1.000000	-	-1.00	-1.000000	-	-1.00	-1.000000	-1.000000
30	7	V	1	-	0	0	E	137.50	0.847510	E	137.50	0.847510	E	139.74	0.861317	E	139.74	0.861317	-1.000000
31	8	S	1	-	0	0	E	91.87	0.730983	E	91.87	0.730983	E	96.96	0.771483	E	96.96	0.771483	-1.000000
32	9	L	1	-	0	0	B	27.51	0.138946	B	27.51	0.138946	B	1.02	0.005152	B	1.02	0.005152	-1.000000
33	10	Q	1	-	0	0	E	119.55	0.631971	E	119.55	0.631971	E	82.62	0.436750	E	82.62	0.436750	-1.000000
34	11	E	1	-	0	0	E	129.01	0.689303	E	129.01	0.689303	E	136.23	0.727880	E	136.23	0.727880	-1.000000
35	12	A	1	-	0	0	B	16.08	0.138144	B	16.08	0.138144	E	10.15	0.087199	E	10.15	0.087199	-1.000000
36	13	L	1	-	0	0	B	29.20	0.147482	B	29.20	0.147482	B	8.73	0.044093	B	8.73	0.044093	-1.000000
37	14	Q	1	-	0	0	E	159.44	0.842840	E	159.44	0.842840	E	171.92	0.908812	E	171.92	0.908812	-1.000000
38	15	E	1	-	0	0	E	102.49	0.547606	E	102.49	0.547606	E	107.24	0.572986	E	107.24	0.572986	-1.000000
39	16	G	1	-	0	0	E	63.91	0.761649	E	63.91	0.761649	E	58.53	0.697533	E	58.53	0.697533	-1.000000
40	17	D	1	-	0	0	E	85.41	0.549720	E	85.41	0.549720	E	77.42	0.498294	E	77.42	0.498294	-1.000000
41	18	T	1	-	0	0	E	73.64	0.497366	E	73.64	0.497366	E	67.40	0.455221	E	67.40	0.455221	-1.000000
42	19	R	1	-	0	0	E	176.15	0.706692	E	176.15	0.706692	E	195.99	0.786287	E	195.99	0.786287	-1.000000
43	20	A	1	-	0	0	E	38.78	0.333162	E	38.78	0.333162	E	29.21	0.250945	E	29.21	0.250945	-1.000000
44	21	L	1	-	0	0	B	12.40	0.062629	B	12.40	0.062629	B	0.00	0.000000	B	0.00	0.000000	-1.000000
45	22	R	1	-	0	0	E	146.73	0.588662	E	146.73	0.588662	E	135.37	0.543088	E	135.37	0.543088	-1.000000
46	23	E	1	-	0	0	E	125.99	0.673167	E	125.99	0.673167	E	130.51	0.697318	E	130.51	0.697318	-1.000000
47	24	V	1	-	0	0	B	29.86	0.184048	B	29.86	0.184048	E	19.35	0.119268	E	19.35	0.119268	-1.000000
48	25	L	1	-	0	0	B	5.22	0.026365	B	5.22	0.026365	B	0.00	0.000000	B	0.00	0.000000	-1.000000
49	26	E	1	-	0	0	E	103.62	0.553644	E	103.62	0.553644	E	109.60	0.585595	E	108.78	0.581214	-1.000000
50	27	E	1	-	0	0	E	144.90	0.774204	E	102.52	0.547767	E	163.15	0.871714	E	103.72	0.554178	-1.000000
51	28	I	1	-	0	0	E	41.61	0.219058	E	41.60	0.219005	E	26.73	0.140721	E	26.53	0.139668	-1.000000
52	29	H	1	-	0	0	E	116.28	0.585764	E	86.31	0.434789	E	126.04	0.634930	E	46.89	0.236210	-1.000000
53	30	P	1	-	0	0	B	16.11	0.111257	B	16.11	0.111257	E	9.31	0.064296	E	9.31	0.064296	-1.000000
54	31	Q	1	-	0	0	E	90.10	0.476291	B	21.72	0.114817	E	91.80	0.485278	B	8.81	0.046572	-1.000000
55	32	D	1	-	0	0	E	82.52	0.531119	E	75.09	0.483298	E	73.61	0.473772	E	59.48	0.382828	-1.000000
56	33	L	1	-	0	0	B	11.94	0.060306	B	11.94	0.060306	B	0.00	0.000000	B	0.00	0.000000	-1.000000
57	34	L	1	-	0	0	B	26.42	0.133441	B	26.42	0.133441	E	18.59	0.093894	E	18.59	0.093894	-1.000000
58	35	A	1	-	0	0	E	62.61	0.537887	E	62.61	0.537887	E	65.15	0.559708	E	62.52	0.537113	-1.000000
59	36	L	1	-	0	0	E	48.29	0.243901	E	48.29	0.243901	E	18.70	0.094449	E	18.70	0.094449	-1.000000
60	37	W	1	-	0	0	B	5.13	0.019328	B	5.13	0.019328	B	0.19	0.000716	B	0.19	0.000716	-1.000000
61	38	D	1	-	0	0	E	116.00	0.746605	E	102.22	0.657913	E	119.28	0.767716	E	79.54	0.511939	-1.000000
62	39	E	1	-	0	0	E	125.56	0.670870	E	93.86	0.501496	E	125.82	0.672259	E	82.45	0.440532	-1.000000
63	40	L	1	-	0	0	E	47.98	0.242335	E	47.98	0.242335	E	24.48	0.123643	E	24.48	0.123643	-1.000000
64	41	K	1	-	0	0	E	122.83	0.591980	E	122.83	0.591980	E	139.19	0.670828	E	139.19	0.670828	-1.000000
65	42	G	1	-	0	0	E	50.02	0.596115	E	50.02	0.596115	E	45.87	0.546657	E	45.87	0.546657	-1.000000
66	43	E	1	-	0	0	E	118.09	0.630957	E	118.09	0.630957	E	130.29	0.696142	E	130.29	0.696142	-1.000000
67	44	H	1	-	0	0	E	59.81	0.301295	E	59.81	0.301295	E	41.01	0.206589	E	41.01	0.206589	-1.000000
68	45	R	1	-	0	0	B	37.72	0.151328	B	37.72	0.151328	E	31.23	0.125291	E	31.23	0.125291	-1.000000
69	46	Y	1	-	0	0	E	103.62	0.434830	E	103.62	0.434830	E	106.50	0.446916	E	106.50	0.446916	-1.000000
70	47	V	1	-	0	0	E	75.02	0.462401	E	75.02	0.462401	E	59.73	0.368158	E	59.73	0.368158	-1.000000
71	48	V	1	-	0	0	B	3.90	0.024038	B	3.90	0.024038	B	0.00	0.000000	B	0.00	0.000000	-1.000000
72	49	L	1	-	0	0	B	1.24	0.006263	B	1.24	0.006263	B	0.00	0.000000	B	0.00	0.000000	-1.000000
73	50	T	1	-	0	0	B	18.60	0.125625	B	18.60	0.125625	E	11.47	0.077469	E	11.47	0.077469	-1.000000
74	51	L	1	-	0	0	E	75.97	0.383706	E	75.97	0.383706	E	33.82	0.170817	E	33.82	0.170817	-1.000000
75	52	L	1	-	0	0	B	4.05	0.020456	B	4.05	0.020456	B	0.00	0.000000	B	0.00	0.000000	-1.000000
76	53	P	1	-	0	0	E	58.59	0.404627	E	58.59	0.404627	E	50.47	0.348550	E	50.47	0.348550	-1.000000
77	54	K	1	-	0	0	E	97.51	0.469950	E	97.51	0.469950	E	104.52	0.503735	E	104.52	0.503735	-1.000000
78	55	A	1	-	0	0	E	53.13	0.456443	E	53.13	0.456443	E	52.17	0.448196	E	52.17	0.448196	-1.000000
79	56	K	1	-	0	0	B	33.56	0.161743	B	33.56	0.161743	E	23.69	0.114174	E	23.69	0.114174	-1.000000
80	57	A	1	-	0	0	B	0.00	0.000000	B	0.00	0.000000	B	0.00	0.000000	B	0.00	0.000000	-1.000000
81	58	A	1	-	0	0	B	1.17	0.010052	B	1.17	0.010052	B	0.00	0.000000	B	0.00	0.000000	-1.000000
82	59	E	1	-	0	0	E	72.10	0.385232	E	67.07	0.358356	E	60.57	0.323627	E	48.52	0.259243	-1.000000
83	60	V	1	-	0	0	B	0.68	0.004191	B	0.68	0.004191	B	0.00	0.000000	B	0.00	0.000000	-1.000000
84	61	L	1	-	0	0	B	5.13	0.025910	B	5.13	0.025910	B	0.00	0.000000	B	0.00	0.000000	-1.000000
85	62	S	1	-	0	0	B	20.73	0.164943	B	20.73	0.164943	E	17.91	0.142505	E	17.91	0.142505	-1.000000
86	63	H	1	-	0	0	E	82.78	0.417007	E	56.26	0.283411	E	80.30	0.404514	E	42.92	0.216211	-1.000000
87	64	L	1	-	0	0	B	20.05	0.101268	B	20.05	0.101268	E	12.74	0.064347	E	12.74	0.064347	-1.000000
88	65	S	1	-	0	0	B	21.78	0.173297	B	21.78	0.173297	E	18.62	0.148154	E	18.62	0.148154	-1.000000
89	66	P	1	-	0	0	E	64.98	0.448757	E	64.98	0.448757	E	33.12	0.228729	E	33.12	0.228729	-1.000000
90	67	E	1	-	0	0	E	99.85	0.533501	E	99.85	0.533501	E	78.41	0.418946	E	78.41	0.418946	-1.000000
91	68	E	1	-	0	0	E	53.82	0.287561	E	53.82	0.287561	E	39.75	0.212385	E	39.75	0.212385	-1.000000
92	69	Q	1	-	0	0	B	14.48	0.076545	B	14.48	0.076545	B	7.90	0.041761	B	7.90	0.041761	-1.000000
93	70	A	1	-	0	0	B	0.14	0.001203	B	0.14	0.001203	B	0.00	0.000000	B	0.00	0.000000	-1.000000
94	71	E	1	-	0	0	E	77.25	0.412748	E	77.25	0.412748	E	76.30	0.407673	E	76.30	0.407673	-1.000000
95	72	Y	1	-	0	0	B	26.94	0.113051	B	26.94	0.113051	E	19.66	0.082501	E	19.66	0.082501	-1.000000
96	73	L	1	-	0	0	B	13.80	0.069700	B	13.80	0.069700	B	0.00	0.000000	B	0.00	0.000000	-1.000000
97	74	K	1	-	0	0	E	103.81	0.500313	E	103.81	0.500313	E	100.52	0.484457	E	100.52	0.484457	-1.000000
98	75	T	1	-	0	0	E	46.73	0.315615	E	46.73	0.315615	E	39.39	0.266041	E	39.39	0.266041	-1.000000
99	76	L	1	-	0	0	B	6.57	0.033183	B	6.57	0.033183	B	0.53	0.002677	B	0.53	0.002677	-1.000000
100	77	P	1	-	0	0	E	36.84	0.254420	E	36.84	0.254420	E	34.86	0.240746	E	34.86	0.240746	-1.000000
101	78	P	1	-	0	0	E	107.20	0.740331	E	107.20	0.740331	E	111.63	0.770925	E	111.63	0.770925	-1.000000
102	79	W	1	-	0	0	E	170.64	0.642906	E	170.64	0.642906	E	181.89	0.685291	E	181.89	0.685291	-1.000000
103	80	R	1	-	0	0	B	17.98	0.072134	B	17.98	0.072134	E	12.82	0.051432	E	12.82	0.051432	-1.000000
104	81	L	1	-	0	0	B	6.01	0.030355	B	6.01	0.030355	B	0.00	0.000000	B	0.00	0.000000	-1.000000
105	82	R	1	-	0	0	E	121.17	0.486119	E	121.17	0.486119	E	126.07	0.505777	E	126.07	0.505777	-1.000000
106	83	E	1	-	0	0	E	42.62	0.227720	E	42.62	0.227720	E	33.37	0.178297	E	33.37	0.178297	-1.000000
107	84	I	1	-	0	0	B	5.41	0.028481	B	5.41	0.028481	B	0.00	0.000000	B	0.00	0.000000	-1.000000
108	85	L	1	-	0	0	B	11.62	0.058690	B	11.62	0.058690	B	0.00	0.000000	B	0.00	0.000000	-1.000000
109	86	E	1	-	0	0	E	60.24	0.321864	E	60.24	0.321864	E	45.48	0.243001	E	45.48	0.243001	-1.000000
110	87	E	1	-	0	0	E	83.99	0.448760	E	83.99	0.448760	E	80.22	0.428617	E	80.22	0.428617	-1.000000
111	88	L	1	-	0	0	B	11.50	0.058084	B	11.50	0.058084	B	0.80	0.004041	B	0.80	0.004041	-1.000000
112	89	S	1	-	0	0	E	35.50	0.282463	E	35.50	0.282463	E	21.74	0.172979	E	21.74	0.172979	-1.000000
113	90	L	1	-	0	0	B	14.66	0.074044	B	14.66	0.074044	B	4.97	0.025102	B	4.97	0.025102	-1.000000
114	91	D	1	-	0	0	B	7.68	0.049430	B	7.68	0.049430	B	0.00	0.000000	B	0.00	0.000000	-1.000000
115	92	D	1	-	0	0	E	34.89	0.224561	E	34.89	0.224561	E	15.81	0.101757	E	12.44	0.080067	-1.000000
116	93	L	1	-	0	0	B	1.02	0.005152	B	1.02	0.005152	B	0.00	0.000000	B	0.00	0.000000	-1.000000
117	94	A	1	-	0	0	B	4.46	0.038316	B	4.46	0.038316	B	0.00	0.000000	B	0.00	0.000000	-1.000000
118	95	D	1	-	0	0	E	63.72	0.410118	E	63.72	0.410118	E	43.58	0.280492	E	43.58	0.280492	-1.000000
119	96	A	1	-	0	0	B	7.09	0.060911	B	7.09	0.060911	B	0.00	0.000000	B	0.00	0.000000	-1.000000
120	97	L	1	-	0	0	B	6.59	0.033285	B	6.59	0.033285	B	0.00	0.000000	B	0.00	0.000000	-1.000000
121	98	Q	1	-	0	0	B	31.39	0.165935	B	31.39	0.165935	E	9.57	0.050589	E	9.57	0.050589	-1.000000
122	99	A	1	-	0	0	B	6.24	0.053608	B	6.24	0.053608	B	0.41	0.003522	B	0.41	0.003522	-1.000000
123	100	V	1	-	0	0	B	3.00	0.018491	B	3.00	0.018491	B	0.00	0.000000	B	0.00	0.000000	-1.000000
124	101	R	1	-	0	0	E	129.97	0.521423	E	129.97	0.521423	E	135.53	0.543729	E	135.53	0.543729	-1.000000
125	102	K	1	-	0	0	E	152.90	0.736903	E	152.90	0.736903	E	126.44	0.609379	E	126.44	0.609379	-1.000000
126	103	E	1	-	0	0	E	79.98	0.427335	E	79.98	0.427335	E	73.21	0.391163	E	73.21	0.391163	-1.000000
127	104	D	1	-	0	0	E	49.02	0.315505	E	49.02	0.315505	E	47.01	0.302568	E	47.01	0.302568	-1.000000
128	105	P	1	-	0	0	E	95.25	0.657804	E	95.25	0.657804	E	102.19	0.705732	E	102.19	0.705732	-1.000000
129	106	A	1	-	0	0	E	58.87	0.505756	E	58.87	0.505756	E	65.01	0.558505	E	65.01	0.558505	-1.000000
130	107	Y	1	-	0	0	E	62.76	0.263366	E	62.76	0.263366	E	52.61	0.220772	E	52.61	0.220772	-1.000000
131	108	F	1	-	0	0	B	33.36	0.149402	B	33.36	0.149402	E	18.66	0.083568	E	18.66	0.083568	-1.000000
132	109	Q	1	-	0	0	E	113.19	0.598351	E	113.19	0.598351	E	122.48	0.647460	E	122.48	0.647460	-1.000000
133	110	R	1	-	0	0	E	180.68	0.724866	E	180.68	0.724866	E	201.77	0.809476	E	201.77	0.809476	-1.000000
134	111	L	1	-	0	0	B	10.04	0.050710	B	10.04	0.050710	B	2.38	0.012021	B	2.38	0.012021	-1.000000
135	112	K	1	-	0	0	B	19.97	0.096246	B	19.97	0.096246	B	9.39	0.045255	B	9.39	0.045255	-1.000000
136	113	D	1	-	0	0	E	81.54	0.524812	E	81.54	0.524812	E	76.38	0.491601	E	76.38	0.491601	-1.000000
137	114	L	1	-	0	0	E	65.40	0.330320	E	65.40	0.330320	E	58.30	0.294459	E	58.30	0.294459	-1.000000
138	115	L	1	-	0	0	B	2.11	0.010657	B	2.11	0.010657	B	0.19	0.000960	B	0.19	0.000960	-1.000000
139	116	D	1	-	0	0	E	57.36	0.369183	E	57.36	0.369183	E	58.70	0.377808	E	58.70	0.377808	-1.000000
140	117	P	1	-	0	0	E	83.55	0.577003	E	83.55	0.577003	E	82.89	0.572445	E	82.89	0.572445	-1.000000
141	118	R	1	-	0	0	E	195.26	0.783359	E	195.26	0.783359	E	216.50	0.868571	E	216.50	0.868571	-1.000000
142	119	T	1	-	0	0	E	38.50	0.260030	E	38.50	0.260030	E	30.13	0.203499	E	30.13	0.203499	-1.000000
143	120	R	1	-	0	0	E	74.91	0.300530	E	74.91	0.300530	E	76.25	0.305905	E	76.25	0.305905	-1.000000
144	121	A	1	-	0	0	E	61.47	0.528093	E	61.47	0.528093	E	58.43	0.501976	E	58.43	0.501976	-1.000000
145	122	E	1	-	0	0	E	81.25	0.434121	E	81.25	0.434121	E	81.33	0.434548	E	81.33	0.434548	-1.000000
146	123	V	1	-	0	0	B	8.74	0.053871	B	8.74	0.053871	B	0.00	0.000000	B	0.00	0.000000	-1.000000
147	124	E	1	-	0	0	E	76.02	0.406177	E	76.02	0.406177	E	59.82	0.319620	E	59.82	0.319620	-1.000000
148	125	A	1	-	0	0	E	42.66	0.366495	E	42.66	0.366495	E	38.60	0.331615	E	38.60	0.331615	-1.000000
149	126	L	1	-	0	0	B	11.07	0.055912	B	11.07	0.055912	B	2.98	0.015051	B	2.98	0.015051	-1.000000
150	127	A	1	-	0	0	E	53.15	0.456615	E	53.15	0.456615	E	38.58	0.331443	E	38.58	0.331443	-1.000000
151	128	R	1	-	0	0	E	209.47	0.840367	E	209.47	0.840367	E	227.49	0.912661	E	227.49	0.912661	-1.000000
152	129	Y	1	-	0	0	E	63.32	0.265715	E	63.32	0.265715	E	44.74	0.187747	E	44.74	0.187747	-1.000000
153	130	E	1	-	0	0	E	108.75	0.581054	E	108.75	0.581054	E	116.27	0.621233	E	116.27	0.621233	-1.000000
154	131	E	1	-	0	0	E	95.07	0.507961	E	95.07	0.507961	E	68.82	0.367707	E	68.82	0.367707	-1.000000
155	132	D	1	-	0	0	E	75.52	0.486066	E	75.52	0.486066	E	76.08	0.489670	E	76.08	0.489670	-1.000000
156	133	E	1	-	0	0	E	50.28	0.268647	E	50.28	0.268647	E	46.16	0.246634	E	46.16	0.246634	-1.000000
157	134	A	1	-	0	0	B	0.00	0.000000	B	0.00	0.000000	B	0.00	0.000000	B	0.00	0.000000	-1.000000
158	135	G	1	-	0	0	B	0.96	0.011441	B	0.96	0.011441	B	0.00	0.000000	B	0.00	0.000000	-1.000000
159	136	G	1	-	0	0	B	5.87	0.069956	B	5.87	0.069956	B	0.00	0.000000	B	0.00	0.000000	-1.000000
160	137	L	1	-	0	0	B	22.00	0.111117	B	22.00	0.111117	B	9.21	0.046518	B	9.21	0.046518	-1.000000
161	138	M	1	-	0	0	B	4.51	0.021420	B	4.51	0.021420	B	0.00	0.000000	B	0.00	0.000000	-1.000000
162	139	T	1	-	0	0	B	0.08	0.000540	B	0.08	0.000540	B	0.00	0.000000	B	0.00	0.000000	-1.000000
163	140	P	1	-	0	0	E	33.02	0.228039	E	33.02	0.228039	E	20.38	0.140746	E	20.38	0.140746	-1.000000
164	141	E	1	-	0	0	E	51.05	0.272761	E	51.05	0.272761	E	35.41	0.189196	E	35.41	0.189196	-1.000000
165	142	Y	1	-	0	0	E	59.46	0.249517	E	59.46	0.249517	E	55.58	0.233235	E	55.58	0.233235	-1.000000
166	143	V	1	-	0	0	B	8.51	0.052453	B	8.51	0.052453	B	0.70	0.004315	B	0.70	0.004315	-1.000000
167	144	A	1	-	0	0	E	36.39	0.312629	E	36.39	0.312629	E	28.37	0.243729	E	28.37	0.243729	-1.000000
168	145	V	1	-	0	0	B	6.86	0.042283	B	6.86	0.042283	B	3.24	0.019970	B	3.24	0.019970	-1.000000
169	146	R	1	-	0	0	E	109.20	0.438097	E	109.20	0.438097	E	111.69	0.448086	E	111.69	0.448086	-1.000000
170	147	E	1	-	0	0	E	52.53	0.280669	E	52.53	0.280669	E	50.62	0.270464	E	50.62	0.270464	-1.000000
171	148	G	1	-	0	0	E	46.00	0.548206	E	46.00	0.548206	E	46.89	0.558813	E	46.89	0.558813	-1.000000
172	149	M	1	-	0	0	B	30.03	0.142626	B	30.03	0.142626	E	20.20	0.095939	E	20.20	0.095939	-1.000000
173	150	T	1	-	0	0	E	30.50	0.205998	E	30.50	0.205998	E	23.18	0.156558	E	23.18	0.156558	-1.000000
174	151	V	1	-	0	0	B	0.39	0.002404	B	0.39	0.002404	B	0.00	0.000000	B	0.00	0.000000	-1.000000
175	152	E	1	-	0	0	E	95.22	0.508763	E	95.22	0.508763	E	89.18	0.476491	E	89.18	0.476491	-1.000000
176	153	E	1	-	0	0	E	64.21	0.343075	E	64.21	0.343075	E	63.29	0.338160	E	63.29	0.338160	-1.000000
177	154	V	1	-	0	0	B	0.00	0.000000	B	0.00	0.000000	B	0.00	0.000000	B	0.00	0.000000	-1.000000
178	155	L	1	-	0	0	E	47.59	0.240366	B	29.59	0.149452	E	29.98	0.151422	B	6.62	0.033436	-1.000000
179	156	R	1	-	0	0	E	135.56	0.543850	E	135.56	0.543850	E	140.30	0.562866	E	140.30	0.562866	-1.000000
180	157	F	1	-	0	0	E	98.29	0.440190	E	98.29	0.440190	E	96.25	0.431054	E	96.25	0.431054	-1.000000
181	158	L	1	-	0	0	B	14.82	0.074852	B	3.90	0.019698	B	5.91	0.029850	B	0.00	0.000000	-1.000000
182	159	R	1	-	0	0	E	178.72	0.717002	E	111.79	0.448488	E	191.72	0.769157	E	86.80	0.348231	-1.000000
183	160	R	1	-	0	0	E	189.10	0.758646	E	189.10	0.758646	E	216.61	0.869012	E	216.61	0.869012	-1.000000
184	161	A	1	-	0	0	E	60.05	0.515893	E	60.05	0.515893	E	52.31	0.449399	E	52.31	0.449399	-1.000000
185	162	A	1	-	0	0	E	37.13	0.318986	B	4.37	0.037543	E	33.77	0.290120	B	0.26	0.002234	-1.000000
186	163	P	1	-	0	0	E	130.13	0.898688	E	119.01	0.821892	E	145.68	1.000000	E	121.09	0.836257	-1.000000
187	164	D	1	-	0	0	E	111.74	0.719186	E	111.74	0.719186	E	118.09	0.760057	E	118.09	0.760057	-1.000000
188	165	A	1	-	0	0	B	20.61	0.177062	B	11.76	0.101031	E	12.37	0.106271	B	4.80	0.041237	-1.000000
189	166	E	1	-	0	0	E	61.68	0.329558	E	55.97	0.299049	E	54.33	0.290286	E	41.11	0.219652	-1.000000
190	167	T	1	-	0	0	B	22.46	0.151695	B	20.02	0.135215	E	12.48	0.084290	E	8.67	0.058557	-1.000000
191	168	I	1	-	0	0	B	34.85	0.183469	B	3.89	0.020479	E	28.57	0.150408	B	0.00	0.000000	-1.000000
192	169	Y	1	-	0	0	E	143.98	0.604196	B	24.52	0.102896	E	155.41	0.652161	B	6.47	0.027151	-1.000000
193	170	Y	1	-	0	0	E	73.88	0.310029	E	52.39	0.219849	E	51.23	0.214981	E	32.82	0.137726	-1.000000
194	171	I	1	-	0	0	B	0.00	0.000000	B	0.00	0.000000	B	0.00	0.000000	B	0.00	0.000000	-1.000000
195	172	Y	1	-	0	0	B	5.66	0.023752	B	5.66	0.023752	B	0.09	0.000378	B	0.09	0.000378	-1.000000
196	173	V	1	-	0	0	B	0.07	0.000431	B	0.07	0.000431	B	0.00	0.000000	B	0.00	0.000000	-1.000000
197	174	V	1	-	0	0	B	20.07	0.123706	B	20.07	0.123706	E	14.65	0.090298	E	14.65	0.090298	-1.000000
198	175	D	1	-	0	0	B	16.98	0.109288	B	16.98	0.109288	E	9.16	0.058956	E	9.16	0.058956	-1.000000
199	176	E	1	-	0	0	E	137.10	0.732528	E	137.10	0.732528	E	150.96	0.806583	E	150.96	0.806583	-1.000000
200	177	K	1	-	0	0	E	147.79	0.712275	E	147.79	0.712275	E	160.57	0.773869	E	160.57	0.773869	-1.000000
201	178	G	1	-	0	0	E	24.94	0.297223	E	24.94	0.297223	E	20.06	0.239066	E	20.06	0.239066	-1.000000
202	179	R	1	-	0	0	E	125.27	0.502568	E	125.27	0.502568	E	127.13	0.510030	E	127.13	0.510030	-1.000000
203	180	L	1	-	0	0	B	20.26	0.102328	B	20.26	0.102328	E	14.87	0.075105	E	14.87	0.075105	-1.000000
204	181	K	1	-	0	0	E	85.50	0.412068	E	85.50	0.412068	E	81.08	0.390766	E	81.08	0.390766	-1.000000
205	182	G	1	-	0	0	B	0.00	0.000000	B	0.00	0.000000	B	0.00	0.000000	B	0.00	0.000000	-1.000000
206	183	V	1	-	0	0	E	39.79	0.245254	E	39.79	0.245254	E	17.90	0.110330	E	17.90	0.110330	-1.000000
207	184	L	1	-	0	0	B	1.92	0.009697	B	1.92	0.009697	B	0.00	0.000000	B	0.00	0.000000	-1.000000
208	185	S	1	-	0	0	E	26.24	0.208784	B	23.99	0.190882	E	17.35	0.138049	E	16.89	0.134389	-1.000000
209	186	L	1	-	0	0	B	35.08	0.177181	B	1.55	0.007829	E	24.49	0.123693	B	0.00	0.000000	-1.000000
210	187	R	1	-	0	0	E	206.92	0.830137	E	63.40	0.254353	E	224.74	0.901629	E	54.20	0.217444	-1.000000
211	188	D	1	-	0	0	E	57.76	0.371758	E	57.76	0.371758	E	53.91	0.346978	E	53.91	0.346978	-1.000000
212	189	L	1	-	0	0	B	0.70	0.003536	B	0.70	0.003536	B	0.00	0.000000	B	0.00	0.000000	-1.000000
213	190	I	1	-	0	0	E	124.49	0.655383	B	13.77	0.072493	E	134.64	0.708818	B	1.53	0.008055	-1.000000
214	191	V	1	-	0	0	E	120.25	0.741186	E	68.94	0.424926	E	134.47	0.828834	E	61.48	0.378945	-1.000000
215	192	A	1	-	0	0	B	22.85	0.196306	B	22.85	0.196306	E	15.16	0.130241	E	12.71	0.109192	-1.000000
216	193	D	1	-	0	0	E	78.38	0.504473	E	78.38	0.504473	E	85.29	0.548948	E	85.29	0.548948	-1.000000
217	194	P	1	-	0	0	E	58.49	0.403936	E	58.49	0.403936	E	56.37	0.389296	E	42.55	0.293854	-1.000000
218	195	R	1	-	0	0	E	177.47	0.711987	E	177.47	0.711987	E	190.18	0.762978	E	190.18	0.762978	-1.000000
219	196	T	1	-	0	0	E	30.09	0.203228	E	30.09	0.203228	E	28.91	0.195259	E	28.91	0.195259	-1.000000
220	197	R	1	-	0	0	E	141.48	0.567600	E	141.48	0.567600	E	153.90	0.617428	E	153.90	0.617428	-1.000000
221	198	V	1	-	0	0	B	0.00	0.000000	B	0.00	0.000000	B	0.00	0.000000	B	0.00	0.000000	-1.000000
222	199	A	1	-	0	0	E	53.35	0.458333	E	53.35	0.458333	E	53.04	0.455670	E	53.04	0.455670	-1.000000
223	200	E	1	-	0	0	E	109.23	0.583618	E	109.23	0.583618	E	119.47	0.638331	E	119.47	0.638331	-1.000000
224	201	I	1	-	0	0	E	47.01	0.247486	E	47.01	0.247486	E	36.94	0.194472	E	36.94	0.194472	-1.000000
225	202	M	1	-	0	0	B	36.70	0.174305	B	36.70	0.174305	E	23.61	0.112135	E	23.61	0.112135	-1.000000
226	203	N	1	-	0	0	E	63.15	0.373956	E	63.15	0.373956	E	65.34	0.386925	E	65.34	0.386925	-1.000000
227	204	P	1	-	0	0	E	98.84	0.682597	E	98.84	0.682597	E	99.68	0.688398	E	99.68	0.688398	-1.000000
228	205	K	1	-	0	0	E	179.65	0.865825	E	137.15	0.660996	E	202.26	0.974794	E	110.49	0.532508	-1.000000
229	206	V	1	-	0	0	E	35.79	0.220599	E	35.79	0.220599	E	20.44	0.125986	E	20.44	0.125986	-1.000000
230	207	V	1	-	0	0	E	43.63	0.268923	E	41.85	0.257951	E	27.49	0.169440	E	22.58	0.139177	-1.000000
231	208	Y	1	-	0	0	E	128.21	0.538019	E	128.21	0.538019	E	124.37	0.521905	E	124.37	0.521905	-1.000000
232	209	V	1	-	0	0	B	5.95	0.036674	B	5.95	0.036674	B	2.89	0.017813	B	2.89	0.017813	-1.000000
233	210	R	1	-	0	0	E	111.46	0.447164	E	111.46	0.447164	E	106.75	0.428268	E	106.75	0.428268	-1.000000
234	211	T	1	-	0	0	B	8.16	0.055113	B	8.16	0.055113	B	2.26	0.015264	B	2.26	0.015264	-1.000000
235	212	D	1	-	0	0	E	68.89	0.443393	E	68.89	0.443393	E	69.51	0.447384	E	69.51	0.447384	-1.000000
236	213	T	1	-	0	0	B	25.10	0.169526	B	25.10	0.169526	E	20.04	0.135351	E	20.04	0.135351	-1.000000
237	214	D	1	-	0	0	E	69.24	0.445646	E	69.24	0.445646	E	67.02	0.431357	E	67.02	0.431357	-1.000000
238	215	Q	1	-	0	0	B	30.15	0.159380	B	30.15	0.159380	E	16.74	0.088492	E	16.74	0.088492	-1.000000
239	216	E	1	-	0	0	E	42.82	0.228788	E	42.82	0.228788	E	19.73	0.105418	E	18.24	0.097457	-1.000000
240	217	E	1	-	0	0	E	84.59	0.451966	E	84.59	0.451966	E	83.99	0.448760	E	83.99	0.448760	-1.000000
241	218	V	1	-	0	0	B	0.13	0.000801	B	0.13	0.000801	B	0.00	0.000000	B	0.00	0.000000	-1.000000
242	219	A	1	-	0	0	B	4.43	0.038058	B	3.25	0.027921	B	0.22	0.001890	B	0.00	0.000000	-1.000000
243	220	R	1	-	0	0	E	57.70	0.231485	E	50.07	0.200875	E	36.84	0.147797	E	23.05	0.092474	-1.000000
244	221	L	1	-	0	0	E	47.57	0.240265	E	47.57	0.240265	E	32.35	0.163392	E	32.35	0.163392	-1.000000
245	222	M	1	-	0	0	B	11.48	0.054524	B	0.91	0.004322	B	6.39	0.030349	B	0.00	0.000000	-1.000000
246	223	A	1	-	0	0	E	65.66	0.564089	B	22.13	0.190120	E	61.09	0.524828	B	4.93	0.042354	-1.000000
247	224	D	1	-	0	0	E	63.29	0.407350	B	24.28	0.156272	E	64.59	0.415717	E	15.91	0.102401	-1.000000
248	225	Y	1	-	0	0	E	119.21	0.500252	E	49.23	0.206588	E	128.25	0.538187	E	34.68	0.145531	-1.000000
249	226	D	1	-	0	0	E	118.03	0.759670	E	57.71	0.371436	E	138.61	0.892128	E	44.19	0.284418	-1.000000
250	227	F	1	-	0	0	E	74.57	0.333960	E	61.44	0.275158	E	50.97	0.228268	E	32.70	0.146446	-1.000000
251	228	T	1	-	0	0	E	41.89	0.282926	E	29.87	0.201743	E	32.43	0.219033	B	7.10	0.047954	-1.000000
252	229	V	1	-	0	0	B	5.53	0.034085	B	5.53	0.034085	B	0.00	0.000000	B	0.00	0.000000	-1.000000
253	230	L	1	-	0	0	B	1.84	0.009293	B	1.84	0.009293	B	0.00	0.000000	B	0.00	0.000000	-1.000000
254	231	P	1	-	0	0	B	2.32	0.016022	B	2.32	0.016022	B	0.00	0.000000	B	0.00	0.000000	-1.000000
255	232	V	1	-	0	0	B	0.00	0.000000	B	0.00	0.000000	B	0.00	0.000000	B	0.00	0.000000	-1.000000
256	233	V	1	-	0	0	B	6.34	0.039078	B	6.34	0.039078	B	0.55	0.003390	B	0.55	0.003390	-1.000000
257	234	D	1	-	0	0	B	16.74	0.107743	B	16.74	0.107743	B	4.45	0.028641	B	4.45	0.028641	-1.000000
258	235	E	1	-	0	0	E	140.39	0.750107	E	140.39	0.750107	E	144.87	0.774044	E	144.87	0.774044	-1.000000
259	236	E	1	-	0	0	E	150.14	0.802201	E	150.14	0.802201	E	161.14	0.860975	E	161.14	0.860975	-1.000000
260	237	G	1	-	0	0	E	20.33	0.242283	E	20.33	0.242283	E	13.12	0.156358	E	13.12	0.156358	-1.000000
261	238	R	1	-	0	0	E	115.76	0.464415	E	115.76	0.464415	E	124.61	0.499920	E	124.61	0.499920	-1.000000
262	239	L	1	-	0	0	B	9.33	0.047124	B	9.33	0.047124	B	5.17	0.026112	B	5.17	0.026112	-1.000000
263	240	V	1	-	0	0	E	38.84	0.239398	E	38.84	0.239398	E	28.81	0.177576	E	28.81	0.177576	-1.000000
264	241	G	1	-	0	0	B	0.16	0.001907	B	0.16	0.001907	B	0.00	0.000000	B	0.00	0.000000	-1.000000
265	242	I	1	-	0	0	B	3.53	0.018584	B	3.53	0.018584	B	0.00	0.000000	B	0.00	0.000000	-1.000000
266	243	V	1	-	0	0	B	0.39	0.002404	B	0.39	0.002404	B	0.00	0.000000	B	0.00	0.000000	-1.000000
267	244	T	1	-	0	0	B	14.67	0.099081	B	14.67	0.099081	B	6.80	0.045927	B	6.16	0.041605	-1.000000
268	245	V	1	-	0	0	E	52.77	0.325259	B	2.09	0.012882	E	46.01	0.283592	B	0.00	0.000000	-1.000000
269	246	D	1	-	0	0	E	92.21	0.593487	B	23.17	0.149128	E	96.89	0.623608	E	10.47	0.067388	-1.000000
270	247	D	1	-	0	0	E	39.55	0.254554	E	39.55	0.254554	E	20.17	0.129819	E	16.69	0.107421	-1.000000
271	248	V	1	-	0	0	B	6.08	0.037475	B	2.06	0.012697	B	1.85	0.011403	B	0.00	0.000000	-1.000000
272	249	L	1	-	0	0	E	109.11	0.551088	B	9.55	0.048235	E	109.98	0.555483	B	0.00	0.000000	-1.000000
273	250	D	1	-	0	0	E	87.67	0.564266	E	72.83	0.468752	E	87.99	0.566326	E	64.91	0.417777	-1.000000
274	251	V	1	-	0	0	B	7.50	0.046228	B	7.50	0.046228	B	3.35	0.020648	B	3.35	0.020648	-1.000000
275	252	L	1	-	0	0	E	82.81	0.418253	B	21.05	0.106319	E	67.05	0.338653	B	2.64	0.013334	-1.000000
276	253	E	1	-	0	0	E	133.64	0.714041	E	85.92	0.459072	E	139.95	0.747756	E	34.11	0.182250	-1.000000
277	254	A	1	-	0	0	E	44.02	0.378179	E	44.02	0.378179	E	23.69	0.203522	E	23.69	0.203522	-1.000000
278	255	E	1	-	0	0	B	31.47	0.168145	B	31.47	0.168145	E	17.01	0.090885	E	17.01	0.090885	-1.000000
279	256	A	1	-	0	0	E	48.28	0.414777	E	28.44	0.244330	E	43.15	0.370704	E	10.87	0.093385	-1.000000
280	257	T	1	-	0	0	E	55.77	0.376672	B	28.56	0.192895	E	38.05	0.256990	E	8.64	0.058355	-1.000000
281	258	E	1	-	0	0	B	33.82	0.180701	B	33.82	0.180701	E	18.26	0.097564	E	18.26	0.097564	-1.000000
282	259	D	1	-	0	0	E	33.76	0.217288	B	21.82	0.140439	E	14.24	0.091652	B	4.49	0.028899	-1.000000
283	260	I	1	-	0	0	E	126.12	0.663964	B	12.19	0.064175	E	130.24	0.685654	B	0.00	0.000000	-1.000000
284	261	H	1	-	0	0	E	56.52	0.284721	B	8.85	0.044582	E	39.52	0.199083	B	0.40	0.002015	-1.000000
285	262	K	1	-	0	0	B	38.46	0.185358	B	38.46	0.185358	E	27.25	0.131332	E	27.25	0.131332	-1.000000
286	263	L	1	-	0	0	E	50.79	0.256528	B	3.39	0.017122	E	37.15	0.187636	B	0.00	0.000000	-1.000000
287	264	G	1	-	0	0	E	17.90	0.213324	B	2.20	0.026219	E	12.54	0.149446	B	0.00	0.000000	-1.000000
288	265	A	1	-	0	0	B	13.85	0.118986	B	3.03	0.026031	B	5.22	0.044845	B	0.00	0.000000	-1.000000
289	266	V	1	-	0	0	E	51.09	0.314904	B	4.97	0.030634	E	35.07	0.216161	B	0.00	0.000000	-1.000000
290	267	D	1	-	0	0	E	56.83	0.365772	E	56.83	0.365772	E	37.78	0.243161	E	37.78	0.243161	-1.000000
291	268	V	1	-	0	0	E	37.96	0.233974	E	37.96	0.233974	E	24.65	0.151935	E	24.65	0.151935	-1.000000
292	269	P	1	-	0	0	E	110.70	0.764503	E	110.70	0.764503	E	112.86	0.779420	E	112.86	0.779420	-1.000000
293	270	D	1	-	0	0	E	128.21	0.825191	E	128.21	0.825191	E	75.59	0.486516	E	75.59	0.486516	-1.000000
294	271	L	1	-	0	0	E	50.49	0.255013	E	50.20	0.253548	E	15.60	0.078792	E	12.55	0.063387	-1.000000
295	272	V	1	-	0	0	E	88.02	0.542530	E	69.89	0.430782	E	67.03	0.413153	E	34.38	0.211908	-1.000000
296	273	Y	1	-	0	0	E	156.08	0.654973	B	10.39	0.043601	E	162.95	0.683802	B	0.71	0.002979	-1.000000
297	274	S	1	-	0	0	E	115.29	0.917330	E	50.16	0.399109	E	130.99	1.000000	E	42.36	0.337046	-1.000000
298	275	E	1	-	0	0	E	57.57	0.307598	E	57.57	0.307598	E	35.33	0.188769	E	35.33	0.188769	-1.000000
299	276	A	1	-	0	0	E	38.20	0.328179	E	25.63	0.220189	E	23.25	0.199742	E	15.38	0.132131	-1.000000
300	277	G	1	-	0	0	E	42.12	0.501966	E	38.25	0.455846	E	47.30	0.563699	E	30.34	0.361578	-1.000000
301	278	P	1	-	0	0	E	115.44	0.797238	B	5.50	0.037983	E	129.30	0.892956	B	0.00	0.000000	-1.000000
302	279	V	1	-	0	0	E	113.48	0.699458	E	34.30	0.211415	E	125.22	0.771820	E	16.89	0.104105	-1.000000
303	280	A	1	-	0	0	E	38.16	0.327835	E	38.16	0.327835	E	31.49	0.270533	E	31.49	0.270533	-1.000000
304	281	L	1	-	0	0	B	38.84	0.196172	B	14.71	0.074297	E	14.12	0.071317	B	0.12	0.000606	-1.000000
305	282	W	H	-	0	2	E	163.41	0.615666	E	63.36	0.238716	E	177.45	0.668563	E	40.96	0.154321	76.571000
306	283	L	H	-	0	0	E	81.96	0.413960	E	81.96	0.413960	E	80.32	0.405677	E	80.32	0.405677	76.571000
307	284	A	H	-	0	0	B	7.14	0.061340	B	7.14	0.061340	B	0.00	0.000000	B	0.00	0.000000	76.571000
308	285	R	H	-	0	1	E	121.90	0.489048	B	3.30	0.013239	E	117.00	0.469389	B	0.00	0.000000	76.571000
309	286	V	H	-	0	1	E	47.34	0.291790	B	13.95	0.085984	E	36.28	0.223619	E	9.74	0.060035	76.571000
310	287	R	H	-	0	0	E	154.62	0.620316	E	154.62	0.620316	E	148.32	0.595041	E	148.32	0.595041	76.571000
311	288	W	H	-	0	0	E	59.99	0.226019	E	59.99	0.226019	E	30.82	0.116118	E	30.82	0.116118	76.571000
312	289	L	H	-	0	1	E	85.91	0.433911	B	0.12	0.000606	E	84.66	0.427597	B	0.00	0.000000	76.571000
313	290	V	H	-	0	0	E	89.91	0.554179	E	44.35	0.273360	E	93.39	0.575629	E	35.04	0.215976	76.571000
314	291	I	H	-	0	0	E	112.86	0.594156	E	112.86	0.594156	E	98.37	0.517873	E	98.37	0.517873	76.571000
315	292	L	H	-	1	1	B	14.28	0.072125	B	6.13	0.030961	B	4.90	0.024749	B	0.00	0.000000	76.571000
316	293	I	H	-	0	1	E	90.93	0.478705	B	19.63	0.103343	E	90.23	0.475020	B	0.02	0.000105	76.571000
317	294	L	H	-	0	0	E	108.62	0.548614	E	108.62	0.548614	E	115.10	0.581342	E	113.78	0.574675	76.571000
318	295	T	H	-	0	0	E	44.18	0.298393	E	44.18	0.298393	E	33.80	0.228286	E	33.80	0.228286	76.571000
319	296	G	H	-	0	1	B	13.25	0.157907	B	7.47	0.089024	E	4.33	0.051603	B	0.93	0.011083	76.571000
320	297	M	H	-	0	1	E	138.55	0.658038	B	36.87	0.175113	E	145.72	0.692092	E	17.46	0.082926	76.571000
321	298	V	H	-	0	0	E	69.92	0.430966	E	69.92	0.430966	E	65.74	0.405202	E	65.74	0.405202	76.571000
322	299	T	H	-	0	2	E	40.70	0.274889	B	2.96	0.019992	E	36.06	0.243550	B	0.00	0.000000	76.571000
323	300	S	H	-	0	4	E	74.28	0.591025	B	3.69	0.029360	E	73.92	0.588160	B	0.00	0.000000	76.571000
324	301	S	H	-	0	0	E	70.36	0.559835	E	52.38	0.416773	E	73.26	0.582909	E	43.92	0.349459	76.571000
325	302	I	H	-	0	0	E	57.74	0.303975	E	57.74	0.303975	E	50.72	0.267018	E	50.72	0.267018	76.571000
326	303	L	H	-	0	1	E	62.55	0.315925	B	21.73	0.109753	E	45.40	0.229305	B	4.14	0.020910	76.571000
327	304	Q	H	-	0	0	E	112.85	0.596553	E	50.54	0.267167	E	123.40	0.652323	E	31.08	0.164297	76.571000
328	305	G	H	-	0	0	E	61.59	0.734001	E	61.59	0.734001	E	62.09	0.739959	E	62.09	0.739959	76.571000
329	306	F	2	-	0	0	E	70.20	0.314389	E	70.20	0.314389	E	57.51	0.257557	E	57.51	0.257557	-1.000000
330	307	E	2	-	0	0	E	95.80	0.511862	E	91.50	0.488887	E	94.25	0.503580	E	85.09	0.454638	-1.000000
331	308	S	2	-	0	0	E	87.72	0.697963	E	87.72	0.697963	E	92.23	0.733848	E	92.23	0.733848	-1.000000
332	309	V	2	-	0	0	E	57.38	0.353674	E	57.38	0.353674	E	39.39	0.242788	E	39.39	0.242788	-1.000000
333	310	L	2	-	0	0	E	43.08	0.217587	B	27.13	0.137027	E	32.39	0.163594	E	10.50	0.053033	-1.000000
334	311	E	2	-	0	0	E	133.74	0.714576	E	124.52	0.665313	E	146.70	0.783821	E	125.73	0.671778	-1.000000
335	312	A	2	-	0	0	E	65.94	0.566495	E	65.94	0.566495	E	60.69	0.521392	E	60.69	0.521392	-1.000000
336	313	V	2	-	0	0	E	46.97	0.289509	E	46.97	0.289509	E	10.00	0.061637	E	10.00	0.061637	-1.000000
337	314	T	2	-	0	0	E	83.35	0.562947	E	67.27	0.454343	E	92.49	0.624679	E	61.06	0.412400	-1.000000
338	315	A	2	-	0	0	E	81.64	0.701375	E	81.64	0.701375	E	73.12	0.628179	E	72.45	0.622423	-1.000000
339	316	L	2	-	0	0	B	31.51	0.159149	B	31.51	0.159149	E	12.24	0.061821	E	12.24	0.061821	-1.000000
340	317	A	2	-	0	0	E	33.21	0.285309	E	33.21	0.285309	E	22.88	0.196564	E	21.70	0.186426	-1.000000
341	318	F	H	-	0	1	E	103.20	0.462179	B	21.11	0.094541	E	109.16	0.488871	B	4.95	0.022168	233.348000
342	319	Y	H	-	0	1	B	25.12	0.105413	B	5.65	0.023710	E	13.73	0.057616	B	0.00	0.000000	233.348000
343	320	V	H	-	0	0	B	31.11	0.191753	B	24.94	0.153723	E	19.65	0.121117	B	2.96	0.018245	233.348000
344	321	P	H	-	0	1	E	87.94	0.607320	B	19.37	0.133771	E	97.04	0.670166	B	3.54	0.024448	233.348000
345	322	V	H	-	0	4	E	81.23	0.500678	B	3.95	0.024347	E	84.79	0.522621	B	0.15	0.000925	233.348000
346	323	L	H	-	1	0	B	1.65	0.008334	B	1.65	0.008334	B	0.00	0.000000	B	0.00	0.000000	233.348000
347	324	L	H	-	2	0	B	11.69	0.059043	B	6.74	0.034042	B	6.72	0.033941	B	2.08	0.010506	233.348000
348	325	G	H	-	0	0	E	32.32	0.385175	E	21.90	0.260994	E	27.80	0.331307	B	3.61	0.043022	233.348000
349	326	T	H	-	0	1	E	36.48	0.246387	B	1.16	0.007835	E	25.01	0.168918	B	0.00	0.000000	233.348000
350	327	G	H	-	2	0	B	0.32	0.003814	B	0.32	0.003814	B	0.00	0.000000	B	0.00	0.000000	233.348000
351	328	G	H	-	1	0	B	2.87	0.034203	B	2.87	0.034203	B	0.00	0.000000	B	0.00	0.000000	233.348000
352	329	N	H	-	0	3	E	91.53	0.542015	B	7.37	0.043643	E	92.26	0.546337	B	0.00	0.000000	233.348000
353	330	T	H	-	3	0	B	4.51	0.030461	B	0.00	0.000000	B	0.60	0.004052	B	0.00	0.000000	233.348000
354	331	G	H	-	2	0	B	1.69	0.020141	B	1.69	0.020141	B	0.00	0.000000	B	0.00	0.000000	233.348000
355	332	N	H	-	2	1	E	38.38	0.227275	B	4.64	0.027477	E	33.70	0.199562	B	0.00	0.000000	233.348000
356	333	Q	H	-	0	1	E	106.33	0.562087	B	0.71	0.003753	E	102.24	0.540466	B	0.00	0.000000	233.348000
357	334	S	H	-	3	0	B	2.61	0.020767	B	1.05	0.008355	B	0.00	0.000000	B	0.00	0.000000	233.348000
358	335	A	H	-	1	0	B	2.69	0.023110	B	2.69	0.023110	B	0.00	0.000000	B	0.00	0.000000	233.348000
359	336	T	H	-	0	0	E	53.46	0.361070	B	2.78	0.018776	E	48.04	0.324463	B	0.00	0.000000	233.348000
360	337	L	1	-	0	0	E	108.60	0.548513	B	9.98	0.050407	E	109.55	0.553311	B	0.00	0.000000	-1.000000
361	338	I	1	-	0	0	B	8.66	0.045591	B	0.93	0.004896	B	2.95	0.015530	B	0.00	0.000000	-1.000000
362	339	I	1	-	0	0	B	10.15	0.053435	B	8.47	0.044591	B	0.80	0.004212	B	0.19	0.001000	-1.000000
363	340	R	1	-	0	0	E	112.42	0.451015	B	17.28	0.069325	E	103.73	0.416152	B	3.33	0.013360	-1.000000
364	341	A	1	-	0	0	B	1.08	0.009278	B	0.00	0.000000	B	0.00	0.000000	B	0.00	0.000000	-1.000000
365	342	L	1	-	0	0	B	1.23	0.006212	B	1.23	0.006212	B	0.00	0.000000	B	0.00	0.000000	-1.000000
366	343	A	1	-	0	0	E	31.47	0.270361	E	31.47	0.270361	E	13.46	0.115636	E	11.47	0.098540	-1.000000
367	344	T	1	-	0	0	E	88.42	0.597190	E	61.89	0.418006	E	94.56	0.638660	E	43.48	0.293665	-1.000000
368	345	R	1	-	0	0	E	133.81	0.536829	E	133.81	0.536829	E	120.78	0.484554	E	94.44	0.378881	-1.000000
369	346	D	1	-	0	0	E	78.31	0.504023	B	30.27	0.194825	E	84.50	0.543863	E	16.44	0.105812	-1.000000
370	347	L	1	-	0	0	B	35.88	0.181221	B	7.59	0.038335	E	21.27	0.107430	B	0.10	0.000505	-1.000000
371	348	D	1	-	0	0	E	59.69	0.384180	E	59.69	0.384180	E	59.27	0.381476	E	55.58	0.357727	-1.000000
372	349	L	1	-	0	0	E	75.02	0.378908	E	75.02	0.378908	E	75.19	0.379767	E	75.19	0.379767	-1.000000
373	350	R	1	-	0	0	E	176.05	0.706291	E	142.90	0.573297	E	189.35	0.759649	E	135.44	0.543368	-1.000000
374	351	D	1	-	0	0	E	36.21	0.233057	B	28.04	0.180472	E	30.51	0.196370	E	11.71	0.075368	-1.000000
375	352	W	1	-	0	0	E	65.10	0.245272	E	65.10	0.245272	E	65.21	0.245686	E	65.21	0.245686	-1.000000
376	353	R	1	-	0	0	E	161.13	0.646433	E	161.13	0.646433	E	169.73	0.680936	E	169.73	0.680936	-1.000000
377	354	R	1	-	0	0	E	126.25	0.506499	E	96.87	0.388630	E	124.95	0.501284	E	93.57	0.375391	-1.000000
378	355	V	1	-	0	0	B	11.82	0.072855	B	2.66	0.016395	B	3.83	0.023607	B	0.00	0.000000	-1.000000
379	356	F	H	-	0	0	E	82.73	0.370505	E	82.73	0.370505	E	82.76	0.370639	E	82.76	0.370639	157.219000
380	357	L	H	-	0	0	E	121.65	0.614425	E	121.65	0.614425	E	129.29	0.653013	E	129.29	0.653013	157.219000
381	358	K	H	-	0	0	E	128.07	0.617235	B	20.26	0.097643	E	131.72	0.634826	E	12.81	0.061738	157.219000
382	359	E	H	-	2	0	B	24.35	0.130103	B	2.34	0.012503	E	10.64	0.056850	B	0.00	0.000000	157.219000
383	360	M	H	-	0	0	E	73.56	0.349371	E	73.56	0.349371	E	72.86	0.346046	E	72.86	0.346046	157.219000
384	361	G	H	-	0	0	E	38.92	0.463830	E	32.63	0.388869	E	39.64	0.472411	E	31.86	0.379693	157.219000
385	362	V	H	-	0	1	E	60.57	0.373336	B	0.00	0.000000	E	55.37	0.341285	B	0.00	0.000000	157.219000
386	363	G	H	-	1	0	B	0.00	0.000000	B	0.00	0.000000	B	0.00	0.000000	B	0.00	0.000000	157.219000
387	364	L	H	-	1	0	E	92.55	0.467448	E	92.55	0.467448	E	101.25	0.511389	E	101.25	0.511389	157.219000
388	365	L	H	-	0	1	E	114.40	0.577807	E	59.08	0.298399	E	122.91	0.620789	E	53.17	0.268549	157.219000
389	366	L	H	-	0	1	E	66.50	0.335876	B	0.00	0.000000	E	51.07	0.257942	B	0.00	0.000000	157.219000
390	367	G	H	-	2	0	B	0.00	0.000000	B	0.00	0.000000	B	0.00	0.000000	B	0.00	0.000000	157.219000
391	368	L	H	-	0	0	E	98.04	0.495177	E	98.04	0.495177	E	105.94	0.535078	E	105.94	0.535078	157.219000
392	369	T	H	-	0	0	E	86.17	0.581994	E	50.16	0.338782	E	84.39	0.569972	E	42.67	0.288194	157.219000
393	370	L	H	-	1	0	E	44.48	0.224658	B	3.75	0.018940	E	36.77	0.185716	B	0.00	0.000000	157.219000
394	371	S	H	-	3	0	B	15.77	0.125477	B	15.77	0.125477	E	12.85	0.102244	E	12.85	0.102244	157.219000
395	372	F	H	-	0	0	E	156.52	0.700972	E	156.52	0.700972	E	171.02	0.765910	E	171.02	0.765910	157.219000
396	373	L	H	-	0	0	E	85.80	0.433355	E	48.70	0.245972	E	87.49	0.441891	E	32.44	0.163847	157.219000
397	374	L	H	-	1	0	B	25.43	0.128441	B	4.72	0.023840	E	11.63	0.058740	B	0.00	0.000000	157.219000
398	375	V	H	-	2	0	B	31.71	0.195451	B	31.71	0.195451	E	29.57	0.182261	E	29.57	0.182261	157.219000
399	376	G	H	-	0	0	E	33.58	0.400191	E	33.58	0.400191	E	25.43	0.303063	E	25.43	0.303063	157.219000
400	377	K	H	-	0	0	E	103.43	0.498482	E	77.65	0.374235	E	98.77	0.476023	E	70.93	0.341848	157.219000
401	378	V	H	-	1	0	B	1.21	0.007458	B	0.43	0.002650	B	0.00	0.000000	B	0.00	0.000000	157.219000
402	379	Y	H	-	0	0	E	125.34	0.525976	E	125.34	0.525976	E	137.45	0.576794	E	137.45	0.576794	157.219000
403	380	W	H	-	0	0	E	210.88	0.794514	E	210.88	0.794514	E	240.26	0.905207	E	240.26	0.905207	157.219000
404	381	D	H	-	0	0	E	99.05	0.637510	E	62.36	0.401364	E	106.69	0.686683	E	47.54	0.305979	157.219000
405	382	G	2	-	0	0	E	45.79	0.545704	E	45.15	0.538077	E	48.90	0.582767	E	48.43	0.577166	-1.000000
406	383	H	2	-	0	0	E	51.79	0.260894	B	31.85	0.160445	E	46.11	0.232280	E	19.50	0.098232	-1.000000
407	384	P	2	-	0	0	E	77.79	0.537224	E	77.79	0.537224	E	81.08	0.559945	E	81.08	0.559945	-1.000000
408	385	L	2	-	0	0	E	125.16	0.632153	E	125.16	0.632153	E	124.08	0.626698	E	124.08	0.626698	-1.000000
409	386	L	2	-	0	0	E	63.51	0.320774	E	63.51	0.320774	E	52.05	0.262892	E	52.05	0.262892	-1.000000
410	387	L	2	-	0	0	E	41.87	0.211475	E	41.87	0.211475	E	39.02	0.197081	E	39.02	0.197081	-1.000000
411	388	P	H	-	0	0	E	48.43	0.334461	E	48.43	0.334461	E	51.33	0.354489	E	51.33	0.354489	323.879000
412	389	V	H	-	2	0	B	9.49	0.058494	B	9.49	0.058494	B	0.95	0.005856	B	0.95	0.005856	323.879000
413	390	V	H	-	2	0	B	0.07	0.000431	B	0.07	0.000431	B	0.00	0.000000	B	0.00	0.000000	323.879000
414	391	G	H	-	2	0	B	11.11	0.132404	B	11.11	0.132404	E	8.93	0.106424	E	8.93	0.106424	323.879000
415	392	V	H	-	1	0	E	69.02	0.425419	E	69.02	0.425419	E	70.10	0.432076	E	70.10	0.432076	323.879000
416	393	S	H	-	2	0	B	0.00	0.000000	B	0.00	0.000000	B	0.00	0.000000	B	0.00	0.000000	323.879000
417	394	L	H	-	3	0	B	4.33	0.021870	B	4.33	0.021870	B	0.01	0.000051	B	0.00	0.000000	323.879000
418	395	V	H	-	2	0	B	17.27	0.106447	B	17.27	0.106447	E	10.28	0.063363	E	10.28	0.063363	323.879000
419	396	L	H	-	0	0	E	66.24	0.334562	E	66.24	0.334562	E	65.10	0.328804	E	65.10	0.328804	323.879000
420	397	I	H	-	2	0	B	2.92	0.015372	B	2.92	0.015372	B	0.00	0.000000	B	0.00	0.000000	323.879000
421	398	V	H	-	3	0	B	0.04	0.000247	B	0.04	0.000247	B	0.00	0.000000	B	0.00	0.000000	323.879000
422	399	F	H	-	2	0	B	40.77	0.182588	B	40.77	0.182588	E	27.50	0.123158	E	27.50	0.123158	323.879000
423	400	F	H	-	0	0	E	105.79	0.473778	E	105.79	0.473778	E	104.09	0.466165	E	104.09	0.466165	323.879000
424	401	A	H	-	2	0	B	7.93	0.068127	B	7.93	0.068127	B	0.00	0.000000	B	0.00	0.000000	323.879000
425	402	N	H	-	3	0	B	6.27	0.037129	B	0.00	0.000000	B	1.78	0.010541	B	0.00	0.000000	323.879000
426	403	L	H	-	1	0	B	17.38	0.087782	B	17.38	0.087782	B	9.49	0.047932	B	9.49	0.047932	323.879000
427	404	V	H	-	0	0	E	63.87	0.393676	E	63.87	0.393676	E	36.20	0.223126	E	36.20	0.223126	323.879000
428	405	G	H	-	3	0	B	0.56	0.006674	B	0.56	0.006674	B	0.00	0.000000	B	0.00	0.000000	323.879000
429	406	A	H	-	1	0	B	1.34	0.011512	B	1.34	0.011512	B	0.00	0.000000	B	0.00	0.000000	323.879000
430	407	M	H	-	0	0	E	43.41	0.206174	E	43.41	0.206174	E	31.35	0.148896	E	31.35	0.148896	323.879000
431	408	L	H	-	0	0	B	29.83	0.150664	B	29.83	0.150664	E	19.18	0.096874	E	19.18	0.096874	323.879000
432	409	P	H	-	0	0	B	0.00	0.000000	B	0.00	0.000000	B	0.00	0.000000	B	0.00	0.000000	323.879000
433	410	F	1	-	0	0	B	0.33	0.001478	B	0.33	0.001478	B	0.00	0.000000	B	0.00	0.000000	-1.000000
434	411	L	1	-	0	0	E	94.02	0.474872	E	94.02	0.474872	E	93.60	0.472751	E	93.60	0.472751	-1.000000
435	412	L	1	-	0	0	B	38.22	0.193040	B	38.22	0.193040	E	30.53	0.154200	E	30.53	0.154200	-1.000000
436	413	R	1	-	0	0	E	73.12	0.293348	E	73.12	0.293348	E	60.42	0.242397	E	60.42	0.242397	-1.000000
437	414	R	1	-	0	0	E	117.63	0.471917	E	117.63	0.471917	E	117.97	0.473281	E	117.97	0.473281	-1.000000
438	415	L	1	-	0	0	E	149.05	0.752816	E	149.05	0.752816	E	166.47	0.840800	E	166.47	0.840800	-1.000000
439	416	G	1	-	0	0	E	58.72	0.699797	E	58.72	0.699797	E	68.95	0.821714	E	68.95	0.821714	-1.000000
440	417	V	1	-	0	0	E	64.91	0.400086	E	64.91	0.400086	E	66.28	0.408531	E	66.28	0.408531	-1.000000
441	418	D	1	-	0	0	E	63.80	0.410633	E	63.80	0.410633	E	55.82	0.359271	E	55.82	0.359271	-1.000000
442	419	P	1	-	0	0	B	13.55	0.093577	B	13.55	0.093577	B	1.53	0.010566	B	1.53	0.010566	-1.000000
443	420	A	1	-	0	0	B	7.42	0.063746	B	7.42	0.063746	B	0.37	0.003179	B	0.37	0.003179	-1.000000
444	421	L	1	-	0	0	E	46.18	0.233244	E	46.18	0.233244	E	30.80	0.155563	E	30.80	0.155563	-1.000000
445	422	V	1	-	0	0	B	2.55	0.015717	B	2.55	0.015717	B	0.00	0.000000	B	0.00	0.000000	-1.000000
446	423	S	H	-	0	0	B	1.55	0.012333	B	1.55	0.012333	B	0.00	0.000000	B	0.00	0.000000	262.945000
447	424	N	H	-	1	1	E	38.80	0.229763	B	4.46	0.026411	E	31.19	0.184698	B	0.00	0.000000	262.945000
448	425	P	H	-	1	2	E	45.59	0.314848	B	2.58	0.017818	E	38.89	0.268577	B	0.00	0.000000	262.945000
449	426	L	H	-	0	0	E	42.77	0.216021	E	42.77	0.216021	E	26.01	0.131370	E	26.01	0.131370	262.945000
450	427	V	H	-	2	0	B	6.58	0.040557	B	6.58	0.040557	B	0.00	0.000000	B	0.00	0.000000	262.945000
451	428	A	H	-	0	0	E	47.88	0.411340	B	16.62	0.142784	E	39.47	0.339089	B	1.01	0.008677	262.945000
452	429	T	H	-	0	0	B	12.73	0.085979	B	7.70	0.052006	B	6.07	0.040997	B	0.33	0.002229	262.945000
453	430	L	H	-	0	0	E	58.83	0.297136	E	58.83	0.297136	E	44.09	0.222688	E	44.09	0.222688	262.945000
454	431	S	H	-	2	0	B	11.17	0.088877	B	11.17	0.088877	B	0.00	0.000000	B	0.00	0.000000	262.945000
455	432	D	H	-	1	0	E	40.22	0.258866	B	23.77	0.152990	E	34.23	0.220313	B	7.33	0.047178	262.945000
456	433	V	H	-	0	0	E	33.43	0.206053	E	33.43	0.206053	E	22.21	0.136896	E	22.21	0.136896	262.945000
457	434	T	H	-	0	0	E	69.77	0.471228	E	69.77	0.471228	E	54.60	0.368769	E	54.60	0.368769	262.945000
458	435	G	H	-	2	0	B	2.30	0.027410	B	2.30	0.027410	B	0.00	0.000000	B	0.00	0.000000	262.945000
459	436	L	H	-	0	0	B	5.88	0.029698	B	3.79	0.019142	B	0.20	0.001010	B	0.00	0.000000	262.945000
460	437	L	H	-	0	0	E	76.47	0.386232	E	76.47	0.386232	E	70.21	0.354614	E	70.21	0.354614	262.945000
461	438	I	H	-	1	0	B	27.71	0.145880	B	27.71	0.145880	E	17.59	0.092603	E	17.59	0.092603	262.945000
462	439	Y	H	-	1	0	B	19.33	0.081116	B	19.33	0.081116	B	2.27	0.009526	B	2.27	0.009526	262.945000
463	440	L	H	-	0	0	B	21.52	0.108692	B	21.52	0.108692	B	0.95	0.004798	B	0.95	0.004798	262.945000
464	441	S	H	-	0	0	E	48.79	0.388208	E	48.79	0.388208	E	45.86	0.364895	E	45.86	0.364895	262.945000
465	442	V	H	-	3	0	B	15.29	0.094243	B	15.29	0.094243	E	9.33	0.057507	E	9.33	0.057507	262.945000
466	443	A	H	-	1	0	B	14.61	0.125515	B	14.61	0.125515	B	0.16	0.001375	B	0.16	0.001375	262.945000
467	444	R	2	-	0	0	E	93.04	0.373265	E	93.04	0.373265	E	96.25	0.386143	E	96.25	0.386143	-1.000000
468	445	L	2	-	0	0	E	111.50	0.563160	E	111.50	0.563160	E	117.47	0.593313	E	117.47	0.593313	-1.000000
469	446	L	2	-	0	0	E	64.24	0.324461	E	64.24	0.324461	E	64.00	0.323249	E	64.00	0.323249	-1.000000
470	447	L	2	-	0	0	E	110.84	0.559826	E	110.84	0.559826	E	103.73	0.523915	E	103.73	0.523915	-1.000000
471	448	E	2	-	0	0	E	171.88	0.918359	E	171.88	0.918359	E	193.66	1.000000	E	193.66	1.000000	-1.000000
472	449	A	U	R	0	0	-	-1.00	-1.000000	-	-1.00	-1.000000	-	-1.00	-1.000000	-	-1.00	-1.000000	-1.000000
473	450	V	U	R	0	0	-	-1.00	-1.000000	-	-1.00	-1.000000	-	-1.00	-1.000000	-	-1.00	-1.000000	-1.000000
