# Supplementary material for: Lipid exposure prediction enhances the inference of rotational angles of transmembrane helices
Source: BMC Bioinformatics. 2013 Oct 11;14:304. doi: 10.1186/1471-2105-14-304 (PMC3854514; doi:10.1186/1471-2105-14-304)
Supplement: Additional file 7: Dataset S3 — The representative 110 multi-spanning protein chains used in this work. [file 1471-2105-14-304-S7.zip › S_Dataset_3_experiment/TMexpoDataset/2z73A.profile]

SeqIndex	PDBIndex	AA	Topo	MissingData	IntraChainCTNum	InterChainCTNum	Class14_Chain	ASA14_Chain	RSA14_Chain	Class14_Complete	ASA14_Complete	RSA14_Complete	Class20_Chain	ASA20_Chain	RSA20_Chain	Class20_Complete	ASA20_Complete	RSA20_Complete	RotationalAngleChain360MGC
1	1	M	U	R	0	0	-	-1.00	-1.000000	-	-1.00	-1.000000	-	-1.00	-1.000000	-	-1.00	-1.000000	-1.000000
2	2	G	U	R	0	0	-	-1.00	-1.000000	-	-1.00	-1.000000	-	-1.00	-1.000000	-	-1.00	-1.000000	-1.000000
3	3	R	U	R	0	0	-	-1.00	-1.000000	-	-1.00	-1.000000	-	-1.00	-1.000000	-	-1.00	-1.000000	-1.000000
4	4	D	U	R	0	0	-	-1.00	-1.000000	-	-1.00	-1.000000	-	-1.00	-1.000000	-	-1.00	-1.000000	-1.000000
5	5	L	U	R	0	0	-	-1.00	-1.000000	-	-1.00	-1.000000	-	-1.00	-1.000000	-	-1.00	-1.000000	-1.000000
6	6	R	U	R	0	0	-	-1.00	-1.000000	-	-1.00	-1.000000	-	-1.00	-1.000000	-	-1.00	-1.000000	-1.000000
7	7	D	U	R	0	0	-	-1.00	-1.000000	-	-1.00	-1.000000	-	-1.00	-1.000000	-	-1.00	-1.000000	-1.000000
8	8	N	U	R	0	0	-	-1.00	-1.000000	-	-1.00	-1.000000	-	-1.00	-1.000000	-	-1.00	-1.000000	-1.000000
9	9	E	1	-	0	0	E	223.68	1.000000	E	142.30	0.760312	E	268.90	1.000000	E	137.78	0.736162	-1.000000
10	10	T	1	-	0	0	E	66.72	0.450628	E	32.44	0.219100	E	59.68	0.403080	E	23.85	0.161083	-1.000000
11	11	W	1	-	0	0	E	65.60	0.247155	B	46.98	0.177002	E	50.71	0.191056	E	22.88	0.086203	-1.000000
12	12	W	1	-	0	0	B	35.79	0.134843	B	15.44	0.058172	E	20.86	0.078592	B	3.76	0.014166	-1.000000
13	13	Y	1	-	0	0	E	129.82	0.544775	E	129.82	0.544775	E	128.90	0.540915	E	128.90	0.540915	-1.000000
14	14	N	1	-	0	0	B	7.94	0.047018	B	7.94	0.047018	B	0.33	0.001954	B	0.33	0.001954	-1.000000
15	15	P	1	-	0	0	E	105.89	0.731285	E	105.89	0.731285	E	112.79	0.778936	E	112.79	0.778936	-1.000000
16	16	S	1	-	0	0	E	52.95	0.421308	E	52.95	0.421308	E	45.33	0.360678	E	45.33	0.360678	-1.000000
17	17	I	1	-	0	0	B	3.07	0.016162	B	3.07	0.016162	B	0.00	0.000000	B	0.00	0.000000	-1.000000
18	18	V	1	-	0	0	E	128.14	0.789818	E	128.14	0.789818	E	121.10	0.746425	E	121.10	0.746425	-1.000000
19	19	V	1	-	0	0	B	2.16	0.013314	B	2.16	0.013314	B	0.00	0.000000	B	0.00	0.000000	-1.000000
20	20	H	1	-	0	0	E	51.75	0.260692	E	51.75	0.260692	E	39.97	0.201350	E	39.97	0.201350	-1.000000
21	21	P	1	-	0	0	E	79.26	0.547376	E	66.60	0.459945	E	82.09	0.566920	E	53.34	0.368370	-1.000000
22	22	H	1	-	0	0	B	9.31	0.046899	B	9.31	0.046899	B	2.22	0.011183	B	2.22	0.011183	-1.000000
23	23	W	1	-	0	0	B	3.66	0.013789	B	3.66	0.013789	B	0.07	0.000264	B	0.07	0.000264	-1.000000
24	24	R	1	-	0	0	E	83.68	0.335714	B	38.29	0.153615	E	87.55	0.351240	E	31.37	0.125853	-1.000000
25	25	E	1	-	0	0	E	128.40	0.686044	B	35.72	0.190853	E	132.76	0.709340	E	13.60	0.072665	-1.000000
26	26	F	1	-	0	0	B	35.15	0.157419	B	19.21	0.086032	E	28.50	0.127637	B	4.51	0.020198	-1.000000
27	27	D	1	-	0	0	E	127.57	0.821072	E	60.70	0.390680	E	144.66	0.931068	E	49.61	0.319302	-1.000000
28	28	Q	1	-	0	0	E	63.36	0.334937	E	63.36	0.334937	E	56.35	0.297880	E	56.35	0.297880	-1.000000
29	29	V	1	-	0	0	B	14.32	0.088264	B	14.32	0.088264	B	6.07	0.037414	B	5.14	0.031681	-1.000000
30	30	P	1	-	0	0	E	79.27	0.547445	E	79.27	0.547445	E	87.49	0.604213	E	87.49	0.604213	-1.000000
31	31	D	1	-	0	0	E	67.39	0.433739	E	67.39	0.433739	E	72.29	0.465276	E	72.29	0.465276	-1.000000
32	32	A	1	-	0	0	E	67.60	0.580756	E	67.60	0.580756	E	73.66	0.632818	E	73.66	0.632818	-1.000000
33	33	V	1	-	0	0	E	34.91	0.215175	E	34.91	0.215175	E	30.16	0.185897	E	30.16	0.185897	-1.000000
34	34	Y	1	-	0	0	B	0.73	0.003063	B	0.73	0.003063	B	0.00	0.000000	B	0.00	0.000000	-1.000000
35	35	Y	1	-	0	0	E	85.37	0.358246	E	85.37	0.358246	E	89.21	0.374360	E	89.21	0.374360	-1.000000
36	36	S	H	-	0	0	E	65.68	0.522597	E	65.68	0.522597	E	65.63	0.522199	E	65.63	0.522199	276.782000
37	37	L	H	-	0	0	B	12.90	0.065155	B	12.90	0.065155	B	6.87	0.034699	B	6.87	0.034699	276.782000
38	38	G	H	-	1	0	B	0.00	0.000000	B	0.00	0.000000	B	0.00	0.000000	B	0.00	0.000000	276.782000
39	39	I	H	-	0	0	E	96.81	0.509660	E	96.81	0.509660	E	100.74	0.530350	E	100.74	0.530350	276.782000
40	40	F	H	-	1	0	E	86.42	0.387030	E	86.42	0.387030	E	82.16	0.367952	E	82.16	0.367952	276.782000
41	41	I	H	-	3	0	B	2.89	0.015215	B	2.89	0.015215	B	0.00	0.000000	B	0.00	0.000000	276.782000
42	42	G	H	-	1	0	B	11.82	0.140865	B	11.82	0.140865	E	5.60	0.066738	E	5.60	0.066738	276.782000
43	43	I	H	-	0	0	E	88.15	0.464069	E	88.15	0.464069	E	85.99	0.452698	E	85.99	0.452698	276.782000
44	44	C	H	-	3	0	B	6.56	0.046367	B	6.56	0.046367	B	0.65	0.004594	B	0.65	0.004594	276.782000
45	45	G	H	-	1	0	B	7.34	0.087475	B	7.34	0.087475	B	2.50	0.029794	B	2.50	0.029794	276.782000
46	46	I	H	-	0	0	E	127.30	0.670176	E	127.30	0.670176	E	137.17	0.722137	E	137.17	0.722137	276.782000
47	47	I	H	-	0	0	E	66.63	0.350777	E	66.63	0.350777	E	62.43	0.328665	E	62.43	0.328665	276.782000
48	48	G	H	-	2	0	B	0.31	0.003694	B	0.31	0.003694	B	0.00	0.000000	B	0.00	0.000000	276.782000
49	49	C	H	-	2	0	E	28.70	0.202856	E	28.70	0.202856	E	24.71	0.174654	E	24.71	0.174654	276.782000
50	50	G	H	-	0	0	E	37.48	0.446669	E	37.48	0.446669	E	37.16	0.442855	E	37.16	0.442855	276.782000
51	51	G	H	-	1	0	E	16.85	0.200810	E	16.85	0.200810	E	9.23	0.109999	E	9.23	0.109999	276.782000
52	52	N	H	-	4	0	B	0.80	0.004737	B	0.80	0.004737	B	0.00	0.000000	B	0.00	0.000000	276.782000
53	53	G	H	-	0	0	E	25.61	0.305208	E	25.61	0.305208	E	23.52	0.280300	E	23.52	0.280300	276.782000
54	54	I	H	-	0	0	E	41.44	0.218163	E	41.44	0.218163	E	22.42	0.118031	E	22.42	0.118031	276.782000
55	55	V	H	-	1	0	B	0.11	0.000678	B	0.11	0.000678	B	0.00	0.000000	B	0.00	0.000000	276.782000
56	56	I	H	-	1	0	E	42.06	0.221427	E	42.06	0.221427	E	37.43	0.197052	E	37.43	0.197052	276.782000
57	57	Y	H	-	0	0	E	120.23	0.504532	E	120.23	0.504532	E	122.56	0.514310	E	122.56	0.514310	276.782000
58	58	L	2	-	0	0	B	3.54	0.017880	B	3.54	0.017880	B	0.27	0.001364	B	0.27	0.001364	-1.000000
59	59	F	2	-	0	0	B	1.03	0.004613	B	1.03	0.004613	B	0.00	0.000000	B	0.00	0.000000	-1.000000
60	60	T	2	-	0	0	E	59.02	0.398622	E	59.02	0.398622	E	55.15	0.372484	E	55.15	0.372484	-1.000000
61	61	K	2	-	0	0	E	149.81	0.722011	E	149.81	0.722011	E	166.42	0.802063	E	166.42	0.802063	-1.000000
62	62	T	2	-	0	0	E	29.82	0.201405	E	29.82	0.201405	E	18.86	0.127381	E	18.86	0.127381	-1.000000
63	63	K	2	-	0	0	E	177.49	0.855415	E	177.49	0.855415	E	205.81	0.991903	E	205.81	0.991903	-1.000000
64	64	S	2	-	0	0	E	46.10	0.366805	E	46.10	0.366805	E	31.58	0.251273	E	31.58	0.251273	-1.000000
65	65	L	2	-	0	0	B	3.38	0.017072	B	3.38	0.017072	B	0.00	0.000000	B	0.00	0.000000	-1.000000
66	66	Q	2	-	0	0	E	95.11	0.502775	E	95.11	0.502775	E	88.13	0.465877	E	88.13	0.465877	-1.000000
67	67	T	2	-	0	0	E	82.11	0.554572	E	82.11	0.554572	E	61.88	0.417939	E	61.88	0.417939	-1.000000
68	68	P	2	-	0	0	B	19.19	0.132528	B	19.19	0.132528	E	14.79	0.102141	E	14.79	0.102141	-1.000000
69	69	A	2	-	0	0	B	21.59	0.185481	B	21.59	0.185481	E	6.63	0.056959	E	6.63	0.056959	-1.000000
70	70	N	2	-	0	0	B	23.30	0.137976	B	23.30	0.137976	E	8.91	0.052762	E	8.91	0.052762	-1.000000
71	71	M	2	-	0	0	E	51.51	0.244645	E	51.51	0.244645	E	40.75	0.193541	E	40.75	0.193541	-1.000000
72	72	F	H	-	3	0	B	0.58	0.002598	B	0.58	0.002598	B	0.00	0.000000	B	0.00	0.000000	206.681000
73	73	I	H	-	0	0	B	16.08	0.084654	B	16.08	0.084654	B	4.30	0.022638	B	4.30	0.022638	206.681000
74	74	I	H	-	0	0	E	38.15	0.200842	E	38.15	0.200842	E	28.64	0.150777	E	28.64	0.150777	206.681000
75	75	N	H	-	1	0	B	11.90	0.070468	B	11.90	0.070468	B	5.29	0.031326	B	5.29	0.031326	206.681000
76	76	L	H	-	2	0	B	1.06	0.005354	B	1.06	0.005354	B	0.00	0.000000	B	0.00	0.000000	206.681000
77	77	A	H	-	3	0	B	3.20	0.027491	B	3.20	0.027491	B	0.00	0.000000	B	0.00	0.000000	206.681000
78	78	F	H	-	0	0	E	91.11	0.408034	E	91.11	0.408034	E	93.30	0.417842	E	93.30	0.417842	206.681000
79	79	S	H	-	3	0	B	0.16	0.001273	B	0.16	0.001273	B	0.00	0.000000	B	0.00	0.000000	206.681000
80	80	D	H	-	2	0	B	6.14	0.039519	B	6.14	0.039519	B	0.10	0.000644	B	0.10	0.000644	206.681000
81	81	F	H	-	2	0	E	63.15	0.282816	E	63.15	0.282816	E	60.65	0.271620	E	60.65	0.271620	206.681000
82	82	T	H	-	1	0	B	21.31	0.143928	B	21.31	0.143928	E	16.23	0.109618	E	16.23	0.109618	206.681000
83	83	F	H	-	2	0	B	8.16	0.036544	B	8.16	0.036544	B	0.00	0.000000	B	0.00	0.000000	206.681000
84	84	S	H	-	4	0	B	4.19	0.033339	B	4.19	0.033339	B	0.00	0.000000	B	0.00	0.000000	206.681000
85	85	L	H	-	1	0	E	79.94	0.403758	E	79.94	0.403758	E	79.19	0.399970	E	79.19	0.399970	206.681000
86	86	V	H	-	1	0	B	27.65	0.170427	B	27.65	0.170427	E	19.54	0.120439	E	19.54	0.120439	206.681000
87	87	N	H	-	1	0	B	1.93	0.011429	B	1.93	0.011429	B	0.00	0.000000	B	0.00	0.000000	206.681000
88	88	G	H	-	1	0	B	0.48	0.005720	B	0.48	0.005720	B	0.00	0.000000	B	0.00	0.000000	206.681000
89	89	F	H	-	0	0	E	114.75	0.513906	E	114.75	0.513906	E	120.08	0.537776	E	120.08	0.537776	206.681000
90	90	P	H	-	0	0	E	53.17	0.367196	E	53.17	0.367196	E	49.27	0.340262	E	49.27	0.340262	206.681000
91	91	L	H	-	1	0	B	31.36	0.158392	B	31.36	0.158392	E	25.24	0.127481	E	25.24	0.127481	206.681000
92	92	M	H	-	1	0	B	0.00	0.000000	B	0.00	0.000000	B	0.00	0.000000	B	0.00	0.000000	206.681000
93	93	T	H	-	3	0	B	8.55	0.057747	B	8.55	0.057747	B	5.53	0.037350	B	5.53	0.037350	206.681000
94	94	I	H	-	0	0	E	53.77	0.283074	E	53.77	0.283074	E	52.13	0.274441	E	52.13	0.274441	206.681000
95	95	S	1	-	0	0	B	0.00	0.000000	B	0.00	0.000000	B	0.00	0.000000	B	0.00	0.000000	-1.000000
96	96	C	1	-	0	0	B	0.00	0.000000	B	0.00	0.000000	B	0.00	0.000000	B	0.00	0.000000	-1.000000
97	97	F	1	-	0	0	E	82.56	0.369743	E	82.56	0.369743	E	78.73	0.352591	E	78.73	0.352591	-1.000000
98	98	L	1	-	0	0	E	97.47	0.492298	E	97.47	0.492298	E	105.08	0.530734	E	105.08	0.530734	-1.000000
99	99	K	1	-	0	0	E	60.21	0.290183	E	60.21	0.290183	E	53.92	0.259868	E	53.92	0.259868	-1.000000
100	100	K	1	-	0	0	E	60.69	0.292496	E	60.69	0.292496	E	48.44	0.233457	E	48.44	0.233457	-1.000000
101	101	W	1	-	0	0	B	2.88	0.010851	B	2.88	0.010851	B	0.00	0.000000	B	0.00	0.000000	-1.000000
102	102	I	1	-	0	0	E	90.89	0.478494	E	90.89	0.478494	E	93.45	0.491972	E	93.45	0.491972	-1.000000
103	103	F	1	-	0	0	E	65.44	0.293072	E	65.44	0.293072	E	66.14	0.296207	E	66.14	0.296207	-1.000000
104	104	G	1	-	0	0	E	18.95	0.225837	E	18.95	0.225837	E	17.87	0.212966	E	17.87	0.212966	-1.000000
105	105	F	1	-	0	0	E	80.22	0.359264	E	80.22	0.359264	E	71.92	0.322092	E	71.92	0.322092	-1.000000
106	106	A	1	-	0	0	E	74.76	0.642268	E	74.76	0.642268	E	82.21	0.706271	E	82.21	0.706271	-1.000000
107	107	A	1	-	0	0	B	22.19	0.190636	B	22.19	0.190636	E	18.27	0.156959	E	18.27	0.156959	-1.000000
108	108	C	1	-	0	0	B	0.00	0.000000	B	0.00	0.000000	B	0.00	0.000000	B	0.00	0.000000	-1.000000
109	109	K	1	-	0	0	E	79.35	0.382428	E	79.35	0.382428	E	67.00	0.322907	E	67.00	0.322907	-1.000000
110	110	V	H	-	0	0	E	80.02	0.493220	E	80.02	0.493220	E	78.71	0.485145	E	78.71	0.485145	303.094000
111	111	Y	H	-	1	0	B	0.90	0.003777	B	0.90	0.003777	B	0.00	0.000000	B	0.00	0.000000	303.094000
112	112	G	H	-	0	0	B	4.79	0.057085	B	4.79	0.057085	B	0.42	0.005005	B	0.42	0.005005	303.094000
113	113	F	H	-	2	0	B	33.37	0.149447	B	33.37	0.149447	E	27.70	0.124054	E	27.70	0.124054	303.094000
114	114	I	H	-	1	0	B	31.49	0.165780	B	31.49	0.165780	E	28.10	0.147934	E	28.10	0.147934	303.094000
115	115	G	H	-	2	0	B	8.68	0.103444	B	8.68	0.103444	E	4.23	0.050411	E	4.23	0.050411	303.094000
116	116	G	H	-	1	0	E	18.15	0.216303	E	18.15	0.216303	E	5.02	0.059826	E	5.02	0.059826	303.094000
117	117	I	H	-	3	0	B	11.66	0.061385	B	11.66	0.061385	B	7.34	0.038642	B	7.34	0.038642	303.094000
118	118	F	H	-	2	0	B	9.96	0.044606	B	9.96	0.044606	B	5.12	0.022930	B	5.12	0.022930	303.094000
119	119	G	H	-	0	0	B	7.46	0.088905	B	7.46	0.088905	B	0.79	0.009415	B	0.79	0.009415	303.094000
120	120	F	H	-	4	0	B	23.82	0.106677	B	23.82	0.106677	E	15.07	0.067491	E	15.07	0.067491	303.094000
121	121	M	H	-	3	0	B	0.03	0.000142	B	0.03	0.000142	B	0.00	0.000000	B	0.00	0.000000	303.094000
122	122	S	H	-	2	0	B	5.48	0.043603	B	5.48	0.043603	B	0.35	0.002785	B	0.35	0.002785	303.094000
123	123	I	H	-	1	0	B	3.09	0.016267	B	3.09	0.016267	B	0.57	0.003001	B	0.57	0.003001	303.094000
124	124	M	H	-	2	0	B	2.05	0.009736	B	2.05	0.009736	B	0.00	0.000000	B	0.00	0.000000	303.094000
125	125	T	H	-	4	0	B	0.16	0.001081	B	0.16	0.001081	B	0.00	0.000000	B	0.00	0.000000	303.094000
126	126	M	H	-	1	0	B	2.64	0.012539	B	2.64	0.012539	B	0.09	0.000427	B	0.09	0.000427	303.094000
127	127	A	H	-	1	0	B	0.00	0.000000	B	0.00	0.000000	B	0.00	0.000000	B	0.00	0.000000	303.094000
128	128	M	H	-	2	0	B	6.35	0.030159	B	6.35	0.030159	B	2.81	0.013346	B	2.81	0.013346	303.094000
129	129	I	H	-	2	0	B	17.79	0.093656	B	17.79	0.093656	B	4.29	0.022585	B	4.29	0.022585	303.094000
130	130	S	H	-	2	0	B	0.00	0.000000	B	0.00	0.000000	B	0.00	0.000000	B	0.00	0.000000	303.094000
131	131	I	H	-	1	0	E	44.13	0.232324	E	44.13	0.232324	E	42.84	0.225533	E	42.84	0.225533	303.094000
132	132	D	2	-	0	0	B	5.05	0.032503	B	5.05	0.032503	B	0.11	0.000708	B	0.11	0.000708	-1.000000
133	133	R	2	-	0	0	B	17.74	0.071171	B	17.74	0.071171	B	7.08	0.028404	B	7.08	0.028404	-1.000000
134	134	Y	2	-	0	0	E	52.58	0.220646	E	52.58	0.220646	E	45.83	0.192321	E	45.83	0.192321	-1.000000
135	135	N	2	-	0	0	B	29.11	0.172381	B	29.11	0.172381	E	17.02	0.100788	E	17.02	0.100788	-1.000000
136	136	V	2	-	0	0	B	12.80	0.078895	B	12.80	0.078895	B	4.92	0.030325	B	4.92	0.030325	-1.000000
137	137	I	2	-	0	0	B	31.09	0.163675	B	31.09	0.163675	B	0.80	0.004212	B	0.80	0.004212	-1.000000
138	138	G	2	-	0	0	B	4.75	0.056608	B	4.75	0.056608	B	2.03	0.024193	B	2.03	0.024193	-1.000000
139	139	R	2	-	0	0	E	97.64	0.391719	E	97.64	0.391719	E	95.18	0.381850	E	95.18	0.381850	-1.000000
140	140	P	2	-	0	0	E	68.34	0.471961	E	68.34	0.471961	E	60.89	0.420511	E	60.89	0.420511	-1.000000
141	141	M	2	-	0	0	E	54.88	0.260651	E	54.88	0.260651	E	35.88	0.170411	E	35.88	0.170411	-1.000000
142	142	A	2	-	0	0	E	98.62	0.847251	E	98.62	0.847251	E	113.40	0.974227	E	113.40	0.974227	-1.000000
143	143	A	2	-	0	0	E	49.37	0.424141	E	49.37	0.424141	E	48.12	0.413402	E	48.12	0.413402	-1.000000
144	144	S	2	-	0	0	E	49.47	0.393619	E	49.47	0.393619	E	42.45	0.337763	E	42.45	0.337763	-1.000000
145	145	K	2	-	0	0	E	100.59	0.484794	E	100.59	0.484794	E	97.02	0.467589	E	97.02	0.467589	-1.000000
146	146	K	2	-	0	0	E	116.09	0.559497	E	116.09	0.559497	E	98.22	0.473372	E	98.22	0.473372	-1.000000
147	147	M	2	-	0	0	B	20.98	0.099644	B	20.98	0.099644	B	6.19	0.029399	B	6.19	0.029399	-1.000000
148	148	S	2	-	0	0	B	18.97	0.150939	B	18.97	0.150939	E	12.69	0.100971	E	12.69	0.100971	-1.000000
149	149	H	2	-	0	0	E	83.58	0.421037	E	83.58	0.421037	E	83.76	0.421943	E	83.76	0.421943	-1.000000
150	150	R	2	-	0	0	E	148.23	0.594680	E	148.23	0.594680	E	163.91	0.657586	E	163.91	0.657586	-1.000000
151	151	R	2	-	0	0	E	127.49	0.511474	E	127.49	0.511474	E	126.97	0.509388	E	126.97	0.509388	-1.000000
152	152	A	2	-	0	0	B	0.00	0.000000	B	0.00	0.000000	B	0.00	0.000000	B	0.00	0.000000	-1.000000
153	153	F	H	-	0	0	E	113.44	0.508039	E	113.44	0.508039	E	125.47	0.561915	E	125.47	0.561915	99.358000
154	154	I	H	-	0	0	E	104.62	0.550777	E	104.62	0.550777	E	106.17	0.558937	E	106.17	0.558937	99.358000
155	155	M	H	-	1	0	B	31.30	0.148658	B	31.30	0.148658	E	22.41	0.106436	E	22.41	0.106436	99.358000
156	156	I	H	-	0	0	B	30.88	0.162569	B	30.88	0.162569	E	26.53	0.139668	E	26.53	0.139668	99.358000
157	157	I	H	-	0	0	E	73.01	0.384364	E	73.01	0.384364	E	69.98	0.368413	E	69.98	0.368413	99.358000
158	158	F	H	-	0	0	E	80.40	0.360070	E	80.40	0.360070	E	75.50	0.338125	E	75.50	0.338125	99.358000
159	159	V	H	-	2	0	B	0.11	0.000678	B	0.11	0.000678	B	0.00	0.000000	B	0.00	0.000000	99.358000
160	160	W	H	-	0	0	E	86.92	0.327481	E	86.92	0.327481	E	81.19	0.305893	E	81.19	0.305893	99.358000
161	161	L	H	-	0	0	E	111.25	0.561897	E	111.25	0.561897	E	115.68	0.584272	E	115.68	0.584272	99.358000
162	162	W	H	-	1	0	B	49.47	0.186384	B	49.47	0.186384	E	43.49	0.163854	E	43.49	0.163854	99.358000
163	163	S	H	-	3	0	B	0.12	0.000955	B	0.12	0.000955	B	0.00	0.000000	B	0.00	0.000000	99.358000
164	164	V	H	-	1	0	E	43.33	0.267073	E	43.33	0.267073	E	37.53	0.231324	E	37.53	0.231324	99.358000
165	165	L	H	-	0	0	E	85.59	0.432295	E	85.59	0.432295	E	83.60	0.422244	E	83.60	0.422244	99.358000
166	166	W	H	-	3	0	B	38.17	0.143810	B	38.17	0.143810	E	32.69	0.123163	E	32.69	0.123163	99.358000
167	167	A	H	-	4	0	B	0.00	0.000000	B	0.00	0.000000	B	0.00	0.000000	B	0.00	0.000000	99.358000
168	168	I	H	-	0	0	E	47.98	0.252593	E	47.98	0.252593	E	43.03	0.226533	E	43.03	0.226533	99.358000
169	169	G	H	-	1	0	B	4.87	0.058038	B	4.87	0.058038	B	0.63	0.007508	B	0.63	0.007508	99.358000
170	170	P	H	-	0	0	B	13.62	0.094061	B	13.62	0.094061	B	4.63	0.031975	B	4.63	0.031975	99.358000
171	171	I	H	-	1	0	E	61.44	0.323454	E	61.44	0.323454	E	48.69	0.256331	E	48.69	0.256331	99.358000
172	172	F	H	-	0	0	E	163.34	0.731515	E	163.34	0.731515	E	186.96	0.837297	E	186.96	0.837297	99.358000
173	173	G	1	-	0	0	E	50.20	0.598260	E	50.20	0.598260	E	55.23	0.658205	E	55.23	0.658205	-1.000000
174	174	W	1	-	0	0	E	87.89	0.331136	E	87.89	0.331136	E	83.47	0.314483	E	83.47	0.314483	-1.000000
175	175	G	1	-	0	0	B	8.96	0.106781	B	8.96	0.106781	B	2.75	0.032773	B	2.75	0.032773	-1.000000
176	176	A	1	-	0	0	E	37.95	0.326031	E	37.95	0.326031	E	31.59	0.271392	E	31.59	0.271392	-1.000000
177	177	Y	1	-	0	0	B	7.64	0.032060	B	7.64	0.032060	B	0.05	0.000210	B	0.05	0.000210	-1.000000
178	178	T	1	-	0	0	B	21.31	0.143928	B	21.31	0.143928	B	6.87	0.046400	B	6.87	0.046400	-1.000000
179	179	L	1	-	0	0	B	5.01	0.025304	B	5.01	0.025304	B	0.12	0.000606	B	0.12	0.000606	-1.000000
180	180	E	1	-	0	0	B	2.40	0.012823	B	2.40	0.012823	B	0.03	0.000160	B	0.03	0.000160	-1.000000
181	181	G	1	-	0	0	B	1.79	0.021332	B	1.79	0.021332	B	0.00	0.000000	B	0.00	0.000000	-1.000000
182	182	V	1	-	0	0	B	3.73	0.022991	B	3.73	0.022991	B	0.00	0.000000	B	0.00	0.000000	-1.000000
183	183	L	1	-	0	0	B	8.91	0.045002	B	8.91	0.045002	B	0.00	0.000000	B	0.00	0.000000	-1.000000
184	184	C	1	-	0	0	B	0.27	0.001908	B	0.27	0.001908	B	0.00	0.000000	B	0.00	0.000000	-1.000000
185	185	N	1	-	0	0	B	0.00	0.000000	B	0.00	0.000000	B	0.00	0.000000	B	0.00	0.000000	-1.000000
186	186	C	1	-	0	0	B	2.93	0.020710	B	2.93	0.020710	B	0.44	0.003110	B	0.44	0.003110	-1.000000
187	187	S	1	-	0	0	B	13.49	0.107336	B	13.49	0.107336	E	8.40	0.066836	E	8.40	0.066836	-1.000000
188	188	F	1	-	0	0	B	34.95	0.156523	B	34.95	0.156523	B	10.59	0.047427	B	10.59	0.047427	-1.000000
189	189	D	1	-	0	0	B	18.17	0.116947	B	18.17	0.116947	E	8.43	0.054258	E	8.43	0.054258	-1.000000
190	190	Y	1	-	0	0	B	4.08	0.017121	B	4.08	0.017121	B	0.09	0.000378	B	0.09	0.000378	-1.000000
191	191	I	1	-	0	0	B	10.57	0.055646	B	10.57	0.055646	B	2.75	0.014477	B	2.75	0.014477	-1.000000
192	192	S	1	-	0	0	E	30.10	0.239497	E	30.10	0.239497	E	29.74	0.236633	E	29.74	0.236633	-1.000000
193	193	R	1	-	0	0	E	110.83	0.444636	E	110.83	0.444636	E	112.57	0.451617	E	112.57	0.451617	-1.000000
194	194	D	1	-	0	0	E	70.75	0.455365	E	70.75	0.455365	E	79.16	0.509493	E	79.16	0.509493	-1.000000
195	195	S	1	-	0	0	E	97.31	0.774268	E	97.31	0.774268	E	108.95	0.866884	E	108.95	0.866884	-1.000000
196	196	T	1	-	0	0	E	63.12	0.426314	E	63.12	0.426314	E	64.91	0.438403	E	64.91	0.438403	-1.000000
197	197	T	1	-	0	0	B	10.80	0.072943	B	10.80	0.072943	B	5.15	0.034783	B	5.15	0.034783	-1.000000
198	198	R	1	-	0	0	E	73.12	0.293348	E	73.12	0.293348	E	74.11	0.297320	E	74.11	0.297320	-1.000000
199	199	S	1	-	0	0	E	41.17	0.327578	E	41.17	0.327578	E	38.82	0.308880	E	38.82	0.308880	-1.000000
200	200	N	H	-	1	0	B	4.57	0.027062	B	4.57	0.027062	B	0.00	0.000000	B	0.00	0.000000	270.539000
201	201	I	H	-	0	0	B	2.95	0.015530	B	2.95	0.015530	B	0.00	0.000000	B	0.00	0.000000	270.539000
202	202	L	H	-	0	0	E	70.04	0.353755	E	70.04	0.353755	E	67.46	0.340724	E	67.46	0.340724	270.539000
203	203	C	H	-	0	0	B	27.06	0.191264	B	27.06	0.191264	E	24.72	0.174724	E	24.72	0.174724	270.539000
204	204	M	H	-	1	0	B	9.02	0.042840	B	9.02	0.042840	B	0.92	0.004370	B	0.92	0.004370	270.539000
205	205	F	H	-	0	0	B	18.58	0.083210	B	18.58	0.083210	B	5.69	0.025483	B	5.69	0.025483	270.539000
206	206	I	H	-	0	0	E	87.11	0.458594	E	87.11	0.458594	E	86.66	0.456225	E	86.66	0.456225	270.539000
207	207	L	H	-	1	0	E	54.55	0.275519	E	54.55	0.275519	E	54.85	0.277034	E	54.85	0.277034	270.539000
208	208	G	H	-	1	0	B	0.17	0.002026	B	0.17	0.002026	B	0.00	0.000000	B	0.00	0.000000	270.539000
209	209	F	H	-	0	0	B	25.82	0.115634	B	25.82	0.115634	E	13.13	0.058802	E	13.13	0.058802	270.539000
210	210	F	H	-	0	0	E	90.63	0.405885	E	90.63	0.405885	E	86.94	0.389359	E	86.94	0.389359	270.539000
211	211	G	H	-	0	0	E	18.59	0.221547	E	18.59	0.221547	E	9.82	0.117030	E	9.82	0.117030	270.539000
212	212	P	H	-	1	0	B	0.04	0.000276	B	0.04	0.000276	B	0.00	0.000000	B	0.00	0.000000	270.539000
213	213	I	H	-	0	0	E	43.97	0.231482	E	43.97	0.231482	E	35.08	0.184680	E	35.08	0.184680	270.539000
214	214	L	H	-	0	0	E	121.07	0.611496	E	121.07	0.611496	E	126.33	0.638063	E	126.33	0.638063	270.539000
215	215	I	H	-	1	0	E	51.31	0.270124	E	51.31	0.270124	E	46.20	0.243222	E	46.20	0.243222	270.539000
216	216	I	H	-	1	0	B	13.52	0.071177	B	13.52	0.071177	B	7.18	0.037799	B	7.18	0.037799	270.539000
217	217	F	H	-	0	0	E	121.86	0.545748	E	121.86	0.545748	E	121.95	0.546151	E	121.95	0.546151	270.539000
218	218	F	H	-	0	0	E	126.14	0.564916	E	126.14	0.564916	E	131.80	0.590264	E	131.80	0.590264	270.539000
219	219	C	H	-	2	0	B	4.25	0.030040	B	4.25	0.030040	B	1.18	0.008340	B	1.18	0.008340	270.539000
220	220	Y	H	-	0	0	B	16.25	0.068191	B	16.25	0.068191	B	8.75	0.036718	B	8.75	0.036718	270.539000
221	221	F	H	-	0	0	E	96.36	0.431546	E	96.36	0.431546	E	97.60	0.437100	E	97.60	0.437100	270.539000
222	222	N	2	-	0	0	E	43.20	0.255818	E	43.20	0.255818	E	36.38	0.215432	E	36.38	0.215432	-1.000000
223	223	I	2	-	0	0	B	8.38	0.044117	B	8.38	0.044117	B	0.00	0.000000	B	0.00	0.000000	-1.000000
224	224	V	2	-	0	0	E	79.95	0.492788	E	79.95	0.492788	E	73.94	0.455745	E	73.94	0.455745	-1.000000
225	225	M	2	-	0	0	E	113.22	0.537735	E	113.22	0.537735	E	118.87	0.564569	E	118.87	0.564569	-1.000000
226	226	S	2	-	0	0	B	7.63	0.060710	B	7.63	0.060710	B	0.53	0.004217	B	0.53	0.004217	-1.000000
227	227	V	2	-	0	0	E	80.23	0.494514	E	80.23	0.494514	E	61.85	0.381225	E	61.85	0.381225	-1.000000
228	228	S	2	-	0	0	E	63.22	0.503024	E	63.22	0.503024	E	63.26	0.503342	E	63.26	0.503342	-1.000000
229	229	N	2	-	0	0	E	95.79	0.567241	E	95.79	0.567241	E	93.12	0.551430	E	93.12	0.551430	-1.000000
230	230	H	2	-	0	0	E	46.01	0.231777	E	46.01	0.231777	E	18.65	0.093950	E	18.65	0.093950	-1.000000
231	231	E	2	-	0	0	E	116.31	0.621447	E	116.31	0.621447	E	120.38	0.643193	E	120.38	0.643193	-1.000000
232	232	K	2	-	0	0	E	157.80	0.760519	E	157.80	0.760519	E	168.93	0.814160	E	168.93	0.814160	-1.000000
233	233	E	2	-	0	0	B	33.97	0.181502	B	33.97	0.181502	E	26.90	0.143727	E	26.90	0.143727	-1.000000
234	234	M	2	-	0	0	B	16.42	0.077986	B	16.42	0.077986	B	9.07	0.043078	B	9.07	0.043078	-1.000000
235	235	A	2	-	0	0	E	56.68	0.486942	E	56.68	0.486942	E	54.60	0.469072	E	54.60	0.469072	-1.000000
236	236	A	2	-	0	0	E	55.79	0.479296	E	55.79	0.479296	E	54.24	0.465979	E	54.24	0.465979	-1.000000
237	237	M	2	-	0	0	E	55.02	0.261316	E	55.02	0.261316	E	44.36	0.210686	E	44.36	0.210686	-1.000000
238	238	A	2	-	0	0	E	26.44	0.227148	E	26.44	0.227148	E	23.72	0.203780	E	23.72	0.203780	-1.000000
239	239	K	2	-	0	0	E	155.48	0.749337	E	155.48	0.749337	E	164.64	0.793484	E	164.64	0.793484	-1.000000
240	240	R	2	-	0	0	E	159.59	0.640255	E	159.59	0.640255	E	175.53	0.704204	E	175.53	0.704204	-1.000000
241	241	L	2	-	0	0	E	157.71	0.796555	E	157.71	0.796555	E	179.64	0.907319	E	179.64	0.907319	-1.000000
242	242	N	2	-	0	0	E	49.79	0.294842	E	49.79	0.294842	E	41.59	0.246284	E	41.59	0.246284	-1.000000
243	243	A	2	-	0	0	E	56.08	0.481787	E	56.08	0.481787	E	54.27	0.466237	E	54.27	0.466237	-1.000000
244	244	K	2	-	0	0	E	169.39	0.816377	E	169.39	0.816377	E	190.99	0.920478	E	190.99	0.920478	-1.000000
245	245	E	2	-	0	0	E	49.39	0.263892	E	49.39	0.263892	E	32.96	0.176106	E	32.96	0.176106	-1.000000
246	246	L	2	-	0	0	B	37.18	0.187787	B	37.18	0.187787	E	31.58	0.159503	E	31.58	0.159503	-1.000000
247	247	R	2	-	0	0	E	159.11	0.638329	E	159.11	0.638329	E	168.73	0.676924	E	168.73	0.676924	-1.000000
248	248	K	2	-	0	0	E	45.37	0.218661	E	45.37	0.218661	E	32.89	0.158514	E	32.89	0.158514	-1.000000
249	249	A	2	-	0	0	E	40.91	0.351460	E	40.91	0.351460	E	33.10	0.284364	E	33.10	0.284364	-1.000000
250	250	Q	2	-	0	0	E	80.31	0.424539	E	80.31	0.424539	E	82.56	0.436433	E	82.56	0.436433	-1.000000
251	251	A	2	-	0	0	B	12.23	0.105069	B	12.23	0.105069	E	7.82	0.067182	E	7.82	0.067182	-1.000000
252	252	G	2	-	0	0	E	17.49	0.208438	E	17.49	0.208438	E	11.06	0.131808	E	11.06	0.131808	-1.000000
253	253	A	2	-	0	0	B	17.93	0.154038	B	17.93	0.154038	E	6.00	0.051546	E	6.00	0.051546	-1.000000
254	254	N	2	-	0	0	E	81.05	0.479955	E	81.05	0.479955	E	82.55	0.488838	E	82.55	0.488838	-1.000000
255	255	A	2	-	0	0	B	14.12	0.121306	B	14.12	0.121306	B	1.80	0.015464	B	1.80	0.015464	-1.000000
256	256	E	2	-	0	0	B	33.02	0.176427	B	33.02	0.176427	E	25.48	0.136140	E	25.48	0.136140	-1.000000
257	257	M	2	-	0	0	E	64.55	0.306578	E	64.55	0.306578	E	36.84	0.174970	E	36.84	0.174970	-1.000000
258	258	R	2	-	0	0	E	117.95	0.473201	E	117.95	0.473201	E	106.20	0.426061	E	106.20	0.426061	-1.000000
259	259	L	2	-	0	0	E	41.94	0.211829	E	41.94	0.211829	E	17.41	0.087934	E	17.41	0.087934	-1.000000
260	260	A	2	-	0	0	B	1.87	0.016065	B	1.87	0.016065	B	0.00	0.000000	B	0.00	0.000000	-1.000000
261	261	K	2	-	0	0	E	107.75	0.519302	E	107.75	0.519302	E	113.13	0.545231	E	113.13	0.545231	-1.000000
262	262	I	2	-	0	0	B	9.35	0.049223	B	9.35	0.049223	B	1.19	0.006265	B	1.19	0.006265	-1.000000
263	263	S	H	-	1	0	B	7.38	0.058721	B	7.38	0.058721	B	1.71	0.013606	B	1.71	0.013606	127.566000
264	264	I	H	-	0	0	E	76.67	0.403633	E	76.67	0.403633	E	60.64	0.319242	E	60.64	0.319242	127.566000
265	265	V	H	-	0	0	E	75.67	0.466408	E	75.67	0.466408	E	75.45	0.465052	E	75.45	0.465052	127.566000
266	266	I	H	-	2	0	B	4.04	0.021269	B	4.04	0.021269	B	0.67	0.003527	B	0.67	0.003527	127.566000
267	267	V	H	-	1	0	B	7.95	0.049001	B	7.95	0.049001	B	3.36	0.020710	B	3.36	0.020710	127.566000
268	268	S	H	-	0	0	E	41.54	0.330522	E	41.54	0.330522	E	36.94	0.293921	E	36.94	0.293921	127.566000
269	269	Q	H	-	1	0	B	21.31	0.112650	B	21.31	0.112650	E	13.44	0.071047	E	13.44	0.071047	127.566000
270	270	F	H	-	2	0	B	8.38	0.037530	B	8.38	0.037530	B	0.35	0.001567	B	0.35	0.001567	127.566000
271	271	L	H	-	0	0	E	51.07	0.257942	E	51.07	0.257942	E	44.60	0.225264	E	44.60	0.225264	127.566000
272	272	L	H	-	0	0	E	125.70	0.634881	E	125.70	0.634881	E	136.31	0.688469	E	136.31	0.688469	127.566000
273	273	S	H	-	3	0	B	3.21	0.025541	B	3.21	0.025541	B	0.58	0.004615	B	0.58	0.004615	127.566000
274	274	W	H	-	1	0	B	52.02	0.195991	B	52.02	0.195991	E	22.46	0.084621	E	22.46	0.084621	127.566000
275	275	S	H	-	0	0	E	40.65	0.323440	E	40.65	0.323440	E	37.98	0.302196	E	37.98	0.302196	127.566000
276	276	P	H	-	0	0	E	53.33	0.368301	E	53.33	0.368301	E	50.07	0.345787	E	50.07	0.345787	127.566000
277	277	Y	H	-	2	0	B	8.75	0.036718	B	8.75	0.036718	B	0.77	0.003231	B	0.77	0.003231	127.566000
278	278	A	H	-	0	0	B	15.87	0.136340	B	15.87	0.136340	B	5.80	0.049828	B	5.80	0.049828	127.566000
279	279	V	H	-	0	0	E	79.14	0.487796	E	79.14	0.487796	E	80.99	0.499199	E	80.99	0.499199	127.566000
280	280	V	H	-	0	0	B	23.32	0.143738	B	23.32	0.143738	E	15.46	0.095291	E	15.46	0.095291	127.566000
281	281	A	H	-	0	0	B	1.74	0.014948	B	1.74	0.014948	B	0.00	0.000000	B	0.00	0.000000	127.566000
282	282	L	H	-	0	0	E	51.59	0.260569	E	51.59	0.260569	E	41.18	0.207990	E	41.18	0.207990	127.566000
283	283	L	1	-	0	0	E	50.31	0.254104	E	50.31	0.254104	E	44.43	0.224405	E	44.43	0.224405	-1.000000
284	284	A	1	-	0	0	B	0.50	0.004296	B	0.50	0.004296	B	0.00	0.000000	B	0.00	0.000000	-1.000000
285	285	Q	1	-	0	0	B	0.21	0.001110	B	0.21	0.001110	B	0.00	0.000000	B	0.00	0.000000	-1.000000
286	286	F	1	-	0	0	E	95.70	0.428591	E	95.70	0.428591	E	100.13	0.448430	E	100.13	0.448430	-1.000000
287	287	G	1	-	0	0	E	25.35	0.302109	E	25.35	0.302109	E	23.67	0.282088	E	23.67	0.282088	-1.000000
288	288	P	1	-	0	0	E	41.23	0.284738	E	41.23	0.284738	E	41.16	0.284254	E	41.16	0.284254	-1.000000
289	289	L	1	-	0	0	E	49.97	0.252386	E	49.97	0.252386	E	42.78	0.216072	E	42.78	0.216072	-1.000000
290	290	E	1	-	0	0	E	128.52	0.686685	E	128.52	0.686685	E	134.75	0.719972	E	134.75	0.719972	-1.000000
291	291	W	1	-	0	0	E	148.34	0.558888	E	148.34	0.558888	E	162.42	0.611936	E	162.42	0.611936	-1.000000
292	292	V	1	-	0	0	B	0.22	0.001356	B	0.22	0.001356	B	0.00	0.000000	B	0.00	0.000000	-1.000000
293	293	T	1	-	0	0	E	50.35	0.340065	E	47.45	0.320478	E	50.87	0.343577	E	33.57	0.226732	-1.000000
294	294	P	1	-	0	0	B	15.51	0.107113	B	14.65	0.101174	B	6.58	0.045442	B	0.12	0.000829	-1.000000
295	295	Y	1	-	0	0	E	95.68	0.401511	E	87.40	0.366765	E	94.37	0.396013	E	70.00	0.293747	-1.000000
296	296	A	1	-	0	0	E	28.96	0.248797	E	28.96	0.248797	E	26.55	0.228093	E	26.55	0.228093	-1.000000
297	297	A	1	-	0	0	B	0.13	0.001117	B	0.13	0.001117	B	0.00	0.000000	B	0.00	0.000000	-1.000000
298	298	Q	H	-	0	0	B	0.46	0.002432	B	0.46	0.002432	B	0.00	0.000000	B	0.00	0.000000	60.633000
299	299	L	H	-	0	0	E	103.30	0.521744	E	103.30	0.521744	E	109.11	0.551088	E	109.11	0.551088	60.633000
300	300	P	H	-	1	0	B	27.16	0.187569	B	27.16	0.187569	E	24.59	0.169820	E	24.59	0.169820	60.633000
301	301	V	H	-	1	0	B	5.64	0.034763	B	5.64	0.034763	B	0.90	0.005547	B	0.90	0.005547	60.633000
302	302	M	H	-	1	0	B	9.55	0.045357	B	9.55	0.045357	B	5.07	0.024080	B	5.07	0.024080	60.633000
303	303	F	H	-	1	0	E	107.97	0.483542	E	107.97	0.483542	E	102.77	0.460253	E	102.77	0.460253	60.633000
304	304	A	H	-	2	0	B	0.23	0.001976	B	0.23	0.001976	B	0.00	0.000000	B	0.00	0.000000	60.633000
305	305	K	H	-	0	0	B	10.93	0.052677	B	10.93	0.052677	B	2.70	0.013013	B	2.70	0.013013	60.633000
306	306	A	H	-	1	0	B	8.80	0.075601	B	8.80	0.075601	B	3.40	0.029210	B	3.40	0.029210	60.633000
307	307	S	H	-	2	0	B	5.17	0.041136	B	5.17	0.041136	B	0.14	0.001114	B	0.14	0.001114	60.633000
308	308	A	H	-	3	0	B	8.54	0.073368	B	8.54	0.073368	B	0.50	0.004296	B	0.50	0.004296	60.633000
309	309	I	H	-	2	0	B	14.19	0.074704	B	14.19	0.074704	E	9.84	0.051803	E	9.84	0.051803	60.633000
310	310	H	H	-	1	0	E	50.82	0.256007	E	50.82	0.256007	E	43.92	0.221248	E	43.92	0.221248	60.633000
311	311	N	H	-	1	0	B	4.14	0.024516	B	4.14	0.024516	B	0.00	0.000000	B	0.00	0.000000	60.633000
312	312	P	H	-	2	0	B	9.41	0.064986	B	9.41	0.064986	B	2.69	0.018577	B	2.69	0.018577	60.633000
313	313	M	H	-	0	0	E	84.52	0.401425	E	84.52	0.401425	E	79.29	0.376585	E	79.29	0.376585	60.633000
314	314	I	H	-	1	0	B	28.89	0.152093	B	28.89	0.152093	E	20.06	0.105607	E	20.06	0.105607	60.633000
315	315	Y	H	-	0	0	B	5.50	0.023080	B	5.50	0.023080	B	0.19	0.000797	B	0.19	0.000797	60.633000
316	316	S	H	-	0	0	B	13.95	0.110996	B	13.95	0.110996	B	4.30	0.034214	B	4.30	0.034214	60.633000
317	317	V	H	-	0	0	E	88.84	0.547584	E	88.84	0.547584	E	92.81	0.572054	E	92.81	0.572054	60.633000
318	318	S	2	-	0	0	E	25.30	0.201305	E	25.30	0.201305	E	19.25	0.153167	E	19.25	0.153167	-1.000000
319	319	H	2	-	0	0	B	8.03	0.040451	B	8.03	0.040451	B	1.00	0.005038	B	1.00	0.005038	-1.000000
320	320	P	2	-	0	0	B	10.78	0.074448	B	10.78	0.074448	B	0.17	0.001174	B	0.17	0.001174	-1.000000
321	321	K	2	-	0	0	E	43.27	0.208540	E	43.27	0.208540	E	19.74	0.095137	E	19.74	0.095137	-1.000000
322	322	F	2	-	0	0	B	3.34	0.014958	B	3.34	0.014958	B	0.38	0.001702	B	0.38	0.001702	-1.000000
323	323	R	2	-	0	0	B	18.72	0.075102	B	18.72	0.075102	B	11.21	0.044973	B	11.21	0.044973	-1.000000
324	324	E	2	-	0	0	E	47.24	0.252404	E	47.24	0.252404	E	38.92	0.207950	E	38.92	0.207950	-1.000000
325	325	A	2	-	0	0	B	2.63	0.022595	B	2.63	0.022595	B	0.00	0.000000	B	0.00	0.000000	-1.000000
326	326	I	2	-	0	0	B	1.83	0.009634	B	1.83	0.009634	B	0.00	0.000000	B	0.00	0.000000	-1.000000
327	327	S	2	-	0	0	E	35.22	0.280236	E	35.22	0.280236	E	29.39	0.233848	E	29.39	0.233848	-1.000000
328	328	Q	2	-	0	0	E	124.60	0.658667	E	124.60	0.658667	E	133.98	0.708252	E	133.98	0.708252	-1.000000
329	329	T	2	-	0	0	E	64.82	0.437795	E	64.82	0.437795	E	61.48	0.415237	E	61.48	0.415237	-1.000000
330	330	F	2	-	0	0	E	72.28	0.323705	E	72.28	0.323705	E	70.16	0.314210	E	70.16	0.314210	-1.000000
331	331	P	2	-	0	0	E	71.14	0.491298	E	71.14	0.491298	E	70.55	0.487224	E	70.55	0.487224	-1.000000
332	332	W	2	-	0	0	E	182.25	0.686648	E	182.25	0.686648	E	199.48	0.751564	E	199.48	0.751564	-1.000000
333	333	V	2	-	0	0	E	40.79	0.251418	E	40.79	0.251418	E	30.32	0.186884	E	30.32	0.186884	-1.000000
334	334	L	2	-	0	0	B	1.02	0.005152	B	1.02	0.005152	B	0.00	0.000000	B	0.00	0.000000	-1.000000
335	335	T	2	-	0	0	E	79.06	0.533973	E	79.06	0.533973	E	80.23	0.541875	E	80.23	0.541875	-1.000000
336	336	C	2	-	0	0	E	130.79	0.924442	E	130.79	0.924442	E	157.60	1.000000	E	157.60	1.000000	-1.000000
337	337	C	2	-	0	0	E	36.82	0.260249	E	36.82	0.260249	E	29.60	0.209217	E	29.60	0.209217	-1.000000
338	338	Q	2	-	0	0	E	126.63	0.669398	E	126.63	0.669398	E	130.99	0.692446	E	130.99	0.692446	-1.000000
339	339	F	2	-	0	0	B	42.39	0.189843	B	42.39	0.189843	E	33.67	0.150790	E	33.67	0.150790	-1.000000
340	340	D	2	-	0	0	E	68.36	0.439982	E	68.36	0.439982	E	67.91	0.437086	E	67.91	0.437086	-1.000000
341	341	D	2	-	0	0	E	97.75	0.629143	E	97.75	0.629143	E	108.07	0.695565	E	108.07	0.695565	-1.000000
342	342	K	2	-	0	0	E	147.42	0.710492	E	147.42	0.710492	E	166.74	0.803605	E	166.74	0.803605	-1.000000
343	343	E	2	-	0	0	E	56.29	0.300759	E	56.29	0.300759	E	39.92	0.213293	E	39.92	0.213293	-1.000000
344	344	T	2	-	0	0	B	9.48	0.064028	B	9.48	0.064028	B	2.72	0.018371	B	2.72	0.018371	-1.000000
345	345	E	2	-	0	0	E	70.39	0.376095	E	70.39	0.376095	E	67.93	0.362951	E	67.93	0.362951	-1.000000
346	346	D	2	-	0	0	E	60.11	0.386883	E	60.11	0.386883	E	48.23	0.310420	E	48.23	0.310420	-1.000000
347	347	D	2	-	0	0	B	22.91	0.147454	B	22.91	0.147454	E	8.11	0.052198	E	8.11	0.052198	-1.000000
348	348	K	2	-	0	0	E	95.20	0.458817	E	95.20	0.458817	E	93.32	0.449757	E	93.32	0.449757	-1.000000
349	349	D	2	-	0	0	E	50.11	0.322520	E	50.11	0.322520	E	36.84	0.237111	E	36.84	0.237111	-1.000000
350	350	A	2	-	0	0	E	27.04	0.232302	E	27.04	0.232302	E	20.20	0.173540	E	20.20	0.173540	-1.000000
351	351	E	2	-	0	0	E	110.83	0.592167	E	110.83	0.592167	E	112.99	0.603708	E	112.99	0.603708	-1.000000
352	352	T	2	-	0	0	E	84.78	0.572606	E	84.78	0.572606	E	89.09	0.601716	E	89.09	0.601716	-1.000000
353	353	E	2	-	0	0	E	127.64	0.681983	E	127.64	0.681983	E	140.81	0.752351	E	140.81	0.752351	-1.000000
354	354	I	2	-	0	0	E	57.76	0.304080	E	57.76	0.304080	E	49.47	0.260437	E	49.47	0.260437	-1.000000
355	355	P	2	-	0	0	E	82.31	0.568439	E	82.31	0.568439	E	88.87	0.613743	E	88.87	0.613743	-1.000000
356	356	A	2	-	0	0	E	105.60	0.907216	E	105.60	0.907216	E	128.69	1.000000	E	128.69	1.000000	-1.000000
357	357	G	2	-	0	0	E	50.79	0.605291	E	50.79	0.605291	E	53.03	0.631987	E	53.03	0.631987	-1.000000
358	358	E	2	-	0	0	E	144.63	0.772761	E	144.63	0.772761	E	165.43	0.883896	E	165.43	0.883896	-1.000000
359	359	S	U	R	0	0	-	-1.00	-1.000000	-	-1.00	-1.000000	-	-1.00	-1.000000	-	-1.00	-1.000000	-1.000000
360	360	S	U	R	0	0	-	-1.00	-1.000000	-	-1.00	-1.000000	-	-1.00	-1.000000	-	-1.00	-1.000000	-1.000000
361	361	D	U	R	0	0	-	-1.00	-1.000000	-	-1.00	-1.000000	-	-1.00	-1.000000	-	-1.00	-1.000000	-1.000000
362	362	A	U	R	0	0	-	-1.00	-1.000000	-	-1.00	-1.000000	-	-1.00	-1.000000	-	-1.00	-1.000000	-1.000000
363	363	A	U	R	0	0	-	-1.00	-1.000000	-	-1.00	-1.000000	-	-1.00	-1.000000	-	-1.00	-1.000000	-1.000000
364	364	P	U	R	0	0	-	-1.00	-1.000000	-	-1.00	-1.000000	-	-1.00	-1.000000	-	-1.00	-1.000000	-1.000000
365	365	S	U	R	0	0	-	-1.00	-1.000000	-	-1.00	-1.000000	-	-1.00	-1.000000	-	-1.00	-1.000000	-1.000000
366	366	A	U	R	0	0	-	-1.00	-1.000000	-	-1.00	-1.000000	-	-1.00	-1.000000	-	-1.00	-1.000000	-1.000000
367	367	D	U	R	0	0	-	-1.00	-1.000000	-	-1.00	-1.000000	-	-1.00	-1.000000	-	-1.00	-1.000000	-1.000000
368	368	A	U	R	0	0	-	-1.00	-1.000000	-	-1.00	-1.000000	-	-1.00	-1.000000	-	-1.00	-1.000000	-1.000000
369	369	A	U	R	0	0	-	-1.00	-1.000000	-	-1.00	-1.000000	-	-1.00	-1.000000	-	-1.00	-1.000000	-1.000000
370	370	Q	U	R	0	0	-	-1.00	-1.000000	-	-1.00	-1.000000	-	-1.00	-1.000000	-	-1.00	-1.000000	-1.000000
371	371	M	U	R	0	0	-	-1.00	-1.000000	-	-1.00	-1.000000	-	-1.00	-1.000000	-	-1.00	-1.000000	-1.000000
372	372	K	U	R	0	0	-	-1.00	-1.000000	-	-1.00	-1.000000	-	-1.00	-1.000000	-	-1.00	-1.000000	-1.000000
373	373	E	U	R	0	0	-	-1.00	-1.000000	-	-1.00	-1.000000	-	-1.00	-1.000000	-	-1.00	-1.000000	-1.000000
374	374	M	U	R	0	0	-	-1.00	-1.000000	-	-1.00	-1.000000	-	-1.00	-1.000000	-	-1.00	-1.000000	-1.000000
375	375	M	U	R	0	0	-	-1.00	-1.000000	-	-1.00	-1.000000	-	-1.00	-1.000000	-	-1.00	-1.000000	-1.000000
376	376	A	U	R	0	0	-	-1.00	-1.000000	-	-1.00	-1.000000	-	-1.00	-1.000000	-	-1.00	-1.000000	-1.000000
377	377	M	U	R	0	0	-	-1.00	-1.000000	-	-1.00	-1.000000	-	-1.00	-1.000000	-	-1.00	-1.000000	-1.000000
378	378	M	U	R	0	0	-	-1.00	-1.000000	-	-1.00	-1.000000	-	-1.00	-1.000000	-	-1.00	-1.000000	-1.000000
379	379	Q	U	R	0	0	-	-1.00	-1.000000	-	-1.00	-1.000000	-	-1.00	-1.000000	-	-1.00	-1.000000	-1.000000
380	380	K	U	R	0	0	-	-1.00	-1.000000	-	-1.00	-1.000000	-	-1.00	-1.000000	-	-1.00	-1.000000	-1.000000
381	381	M	U	R	0	0	-	-1.00	-1.000000	-	-1.00	-1.000000	-	-1.00	-1.000000	-	-1.00	-1.000000	-1.000000
382	382	Q	U	R	0	0	-	-1.00	-1.000000	-	-1.00	-1.000000	-	-1.00	-1.000000	-	-1.00	-1.000000	-1.000000
383	383	Q	U	R	0	0	-	-1.00	-1.000000	-	-1.00	-1.000000	-	-1.00	-1.000000	-	-1.00	-1.000000	-1.000000
384	384	Q	U	R	0	0	-	-1.00	-1.000000	-	-1.00	-1.000000	-	-1.00	-1.000000	-	-1.00	-1.000000	-1.000000
385	385	Q	U	R	0	0	-	-1.00	-1.000000	-	-1.00	-1.000000	-	-1.00	-1.000000	-	-1.00	-1.000000	-1.000000
386	386	A	U	R	0	0	-	-1.00	-1.000000	-	-1.00	-1.000000	-	-1.00	-1.000000	-	-1.00	-1.000000	-1.000000
387	387	A	U	R	0	0	-	-1.00	-1.000000	-	-1.00	-1.000000	-	-1.00	-1.000000	-	-1.00	-1.000000	-1.000000
388	388	Y	U	R	0	0	-	-1.00	-1.000000	-	-1.00	-1.000000	-	-1.00	-1.000000	-	-1.00	-1.000000	-1.000000
389	389	P	U	R	0	0	-	-1.00	-1.000000	-	-1.00	-1.000000	-	-1.00	-1.000000	-	-1.00	-1.000000	-1.000000
390	390	P	U	R	0	0	-	-1.00	-1.000000	-	-1.00	-1.000000	-	-1.00	-1.000000	-	-1.00	-1.000000	-1.000000
391	391	Q	U	R	0	0	-	-1.00	-1.000000	-	-1.00	-1.000000	-	-1.00	-1.000000	-	-1.00	-1.000000	-1.000000
392	392	G	U	R	0	0	-	-1.00	-1.000000	-	-1.00	-1.000000	-	-1.00	-1.000000	-	-1.00	-1.000000	-1.000000
393	393	Y	U	R	0	0	-	-1.00	-1.000000	-	-1.00	-1.000000	-	-1.00	-1.000000	-	-1.00	-1.000000	-1.000000
394	394	A	U	R	0	0	-	-1.00	-1.000000	-	-1.00	-1.000000	-	-1.00	-1.000000	-	-1.00	-1.000000	-1.000000
395	395	P	U	R	0	0	-	-1.00	-1.000000	-	-1.00	-1.000000	-	-1.00	-1.000000	-	-1.00	-1.000000	-1.000000
396	396	P	U	R	0	0	-	-1.00	-1.000000	-	-1.00	-1.000000	-	-1.00	-1.000000	-	-1.00	-1.000000	-1.000000
397	397	P	U	R	0	0	-	-1.00	-1.000000	-	-1.00	-1.000000	-	-1.00	-1.000000	-	-1.00	-1.000000	-1.000000
398	398	Q	U	R	0	0	-	-1.00	-1.000000	-	-1.00	-1.000000	-	-1.00	-1.000000	-	-1.00	-1.000000	-1.000000
399	399	G	U	R	0	0	-	-1.00	-1.000000	-	-1.00	-1.000000	-	-1.00	-1.000000	-	-1.00	-1.000000	-1.000000
400	400	Y	U	R	0	0	-	-1.00	-1.000000	-	-1.00	-1.000000	-	-1.00	-1.000000	-	-1.00	-1.000000	-1.000000
401	401	P	U	R	0	0	-	-1.00	-1.000000	-	-1.00	-1.000000	-	-1.00	-1.000000	-	-1.00	-1.000000	-1.000000
402	402	P	U	R	0	0	-	-1.00	-1.000000	-	-1.00	-1.000000	-	-1.00	-1.000000	-	-1.00	-1.000000	-1.000000
403	403	Q	U	R	0	0	-	-1.00	-1.000000	-	-1.00	-1.000000	-	-1.00	-1.000000	-	-1.00	-1.000000	-1.000000
404	404	G	U	R	0	0	-	-1.00	-1.000000	-	-1.00	-1.000000	-	-1.00	-1.000000	-	-1.00	-1.000000	-1.000000
405	405	Y	U	R	0	0	-	-1.00	-1.000000	-	-1.00	-1.000000	-	-1.00	-1.000000	-	-1.00	-1.000000	-1.000000
406	406	P	U	R	0	0	-	-1.00	-1.000000	-	-1.00	-1.000000	-	-1.00	-1.000000	-	-1.00	-1.000000	-1.000000
407	407	P	U	R	0	0	-	-1.00	-1.000000	-	-1.00	-1.000000	-	-1.00	-1.000000	-	-1.00	-1.000000	-1.000000
408	408	Q	U	R	0	0	-	-1.00	-1.000000	-	-1.00	-1.000000	-	-1.00	-1.000000	-	-1.00	-1.000000	-1.000000
409	409	G	U	R	0	0	-	-1.00	-1.000000	-	-1.00	-1.000000	-	-1.00	-1.000000	-	-1.00	-1.000000	-1.000000
410	410	Y	U	R	0	0	-	-1.00	-1.000000	-	-1.00	-1.000000	-	-1.00	-1.000000	-	-1.00	-1.000000	-1.000000
411	411	P	U	R	0	0	-	-1.00	-1.000000	-	-1.00	-1.000000	-	-1.00	-1.000000	-	-1.00	-1.000000	-1.000000
412	412	P	U	R	0	0	-	-1.00	-1.000000	-	-1.00	-1.000000	-	-1.00	-1.000000	-	-1.00	-1.000000	-1.000000
413	413	Q	U	R	0	0	-	-1.00	-1.000000	-	-1.00	-1.000000	-	-1.00	-1.000000	-	-1.00	-1.000000	-1.000000
414	414	G	U	R	0	0	-	-1.00	-1.000000	-	-1.00	-1.000000	-	-1.00	-1.000000	-	-1.00	-1.000000	-1.000000
415	415	Y	U	R	0	0	-	-1.00	-1.000000	-	-1.00	-1.000000	-	-1.00	-1.000000	-	-1.00	-1.000000	-1.000000
416	416	P	U	R	0	0	-	-1.00	-1.000000	-	-1.00	-1.000000	-	-1.00	-1.000000	-	-1.00	-1.000000	-1.000000
417	417	P	U	R	0	0	-	-1.00	-1.000000	-	-1.00	-1.000000	-	-1.00	-1.000000	-	-1.00	-1.000000	-1.000000
418	418	Q	U	R	0	0	-	-1.00	-1.000000	-	-1.00	-1.000000	-	-1.00	-1.000000	-	-1.00	-1.000000	-1.000000
419	419	G	U	R	0	0	-	-1.00	-1.000000	-	-1.00	-1.000000	-	-1.00	-1.000000	-	-1.00	-1.000000	-1.000000
420	420	Y	U	R	0	0	-	-1.00	-1.000000	-	-1.00	-1.000000	-	-1.00	-1.000000	-	-1.00	-1.000000	-1.000000
421	421	P	U	R	0	0	-	-1.00	-1.000000	-	-1.00	-1.000000	-	-1.00	-1.000000	-	-1.00	-1.000000	-1.000000
422	422	P	U	R	0	0	-	-1.00	-1.000000	-	-1.00	-1.000000	-	-1.00	-1.000000	-	-1.00	-1.000000	-1.000000
423	423	P	U	R	0	0	-	-1.00	-1.000000	-	-1.00	-1.000000	-	-1.00	-1.000000	-	-1.00	-1.000000	-1.000000
424	424	P	U	R	0	0	-	-1.00	-1.000000	-	-1.00	-1.000000	-	-1.00	-1.000000	-	-1.00	-1.000000	-1.000000
425	425	Q	U	R	0	0	-	-1.00	-1.000000	-	-1.00	-1.000000	-	-1.00	-1.000000	-	-1.00	-1.000000	-1.000000
426	426	G	U	R	0	0	-	-1.00	-1.000000	-	-1.00	-1.000000	-	-1.00	-1.000000	-	-1.00	-1.000000	-1.000000
427	427	A	U	R	0	0	-	-1.00	-1.000000	-	-1.00	-1.000000	-	-1.00	-1.000000	-	-1.00	-1.000000	-1.000000
428	428	P	U	R	0	0	-	-1.00	-1.000000	-	-1.00	-1.000000	-	-1.00	-1.000000	-	-1.00	-1.000000	-1.000000
429	429	P	U	R	0	0	-	-1.00	-1.000000	-	-1.00	-1.000000	-	-1.00	-1.000000	-	-1.00	-1.000000	-1.000000
430	430	Q	U	R	0	0	-	-1.00	-1.000000	-	-1.00	-1.000000	-	-1.00	-1.000000	-	-1.00	-1.000000	-1.000000
431	431	G	U	R	0	0	-	-1.00	-1.000000	-	-1.00	-1.000000	-	-1.00	-1.000000	-	-1.00	-1.000000	-1.000000
432	432	A	U	R	0	0	-	-1.00	-1.000000	-	-1.00	-1.000000	-	-1.00	-1.000000	-	-1.00	-1.000000	-1.000000
433	433	P	U	R	0	0	-	-1.00	-1.000000	-	-1.00	-1.000000	-	-1.00	-1.000000	-	-1.00	-1.000000	-1.000000
434	434	P	U	R	0	0	-	-1.00	-1.000000	-	-1.00	-1.000000	-	-1.00	-1.000000	-	-1.00	-1.000000	-1.000000
435	435	A	U	R	0	0	-	-1.00	-1.000000	-	-1.00	-1.000000	-	-1.00	-1.000000	-	-1.00	-1.000000	-1.000000
436	436	A	U	R	0	0	-	-1.00	-1.000000	-	-1.00	-1.000000	-	-1.00	-1.000000	-	-1.00	-1.000000	-1.000000
437	437	P	U	R	0	0	-	-1.00	-1.000000	-	-1.00	-1.000000	-	-1.00	-1.000000	-	-1.00	-1.000000	-1.000000
438	438	P	U	R	0	0	-	-1.00	-1.000000	-	-1.00	-1.000000	-	-1.00	-1.000000	-	-1.00	-1.000000	-1.000000
439	439	Q	U	R	0	0	-	-1.00	-1.000000	-	-1.00	-1.000000	-	-1.00	-1.000000	-	-1.00	-1.000000	-1.000000
440	440	G	U	R	0	0	-	-1.00	-1.000000	-	-1.00	-1.000000	-	-1.00	-1.000000	-	-1.00	-1.000000	-1.000000
441	441	V	U	R	0	0	-	-1.00	-1.000000	-	-1.00	-1.000000	-	-1.00	-1.000000	-	-1.00	-1.000000	-1.000000
442	442	D	U	R	0	0	-	-1.00	-1.000000	-	-1.00	-1.000000	-	-1.00	-1.000000	-	-1.00	-1.000000	-1.000000
443	443	N	U	R	0	0	-	-1.00	-1.000000	-	-1.00	-1.000000	-	-1.00	-1.000000	-	-1.00	-1.000000	-1.000000
444	444	Q	U	R	0	0	-	-1.00	-1.000000	-	-1.00	-1.000000	-	-1.00	-1.000000	-	-1.00	-1.000000	-1.000000
445	445	A	U	R	0	0	-	-1.00	-1.000000	-	-1.00	-1.000000	-	-1.00	-1.000000	-	-1.00	-1.000000	-1.000000
446	446	Y	U	R	0	0	-	-1.00	-1.000000	-	-1.00	-1.000000	-	-1.00	-1.000000	-	-1.00	-1.000000	-1.000000
447	447	Q	U	R	0	0	-	-1.00	-1.000000	-	-1.00	-1.000000	-	-1.00	-1.000000	-	-1.00	-1.000000	-1.000000
448	448	A	U	R	0	0	-	-1.00	-1.000000	-	-1.00	-1.000000	-	-1.00	-1.000000	-	-1.00	-1.000000	-1.000000
