# Supplementary material for: Lipid exposure prediction enhances the inference of rotational angles of transmembrane helices
Source: BMC Bioinformatics. 2013 Oct 11;14:304. doi: 10.1186/1471-2105-14-304 (PMC3854514; doi:10.1186/1471-2105-14-304)
Supplement: Additional file 7: Dataset S3 — The representative 110 multi-spanning protein chains used in this work. [file 1471-2105-14-304-S7.zip › S_Dataset_3_experiment/TMexpoDataset/2zd9A.profile]

SeqIndex	PDBIndex	AA	Topo	MissingData	IntraChainCTNum	InterChainCTNum	Class14_Chain	ASA14_Chain	RSA14_Chain	Class14_Complete	ASA14_Complete	RSA14_Complete	Class20_Chain	ASA20_Chain	RSA20_Chain	Class20_Complete	ASA20_Complete	RSA20_Complete	RotationalAngleChain360MGC
1	1	M	U	R	0	0	-	-1.00	-1.000000	-	-1.00	-1.000000	-	-1.00	-1.000000	-	-1.00	-1.000000	-1.000000
2	2	S	U	R	0	0	-	-1.00	-1.000000	-	-1.00	-1.000000	-	-1.00	-1.000000	-	-1.00	-1.000000	-1.000000
3	3	V	U	R	0	0	-	-1.00	-1.000000	-	-1.00	-1.000000	-	-1.00	-1.000000	-	-1.00	-1.000000	-1.000000
4	4	L	U	R	0	0	-	-1.00	-1.000000	-	-1.00	-1.000000	-	-1.00	-1.000000	-	-1.00	-1.000000	-1.000000
5	5	P	U	R	0	0	-	-1.00	-1.000000	-	-1.00	-1.000000	-	-1.00	-1.000000	-	-1.00	-1.000000	-1.000000
6	6	F	U	R	0	0	-	-1.00	-1.000000	-	-1.00	-1.000000	-	-1.00	-1.000000	-	-1.00	-1.000000	-1.000000
7	7	L	U	R	0	0	-	-1.00	-1.000000	-	-1.00	-1.000000	-	-1.00	-1.000000	-	-1.00	-1.000000	-1.000000
8	8	R	U	R	0	0	-	-1.00	-1.000000	-	-1.00	-1.000000	-	-1.00	-1.000000	-	-1.00	-1.000000	-1.000000
9	9	I	U	R	0	0	-	-1.00	-1.000000	-	-1.00	-1.000000	-	-1.00	-1.000000	-	-1.00	-1.000000	-1.000000
10	10	Y	U	R	0	0	-	-1.00	-1.000000	-	-1.00	-1.000000	-	-1.00	-1.000000	-	-1.00	-1.000000	-1.000000
11	11	A	2	-	0	0	E	139.14	1.000000	E	139.14	1.000000	E	160.00	1.000000	E	160.00	1.000000	-1.000000
12	12	P	2	-	0	0	E	67.70	0.467541	E	67.70	0.467541	E	64.16	0.443094	E	64.16	0.443094	-1.000000
13	13	L	2	-	0	0	E	141.75	0.715945	E	141.75	0.715945	E	142.78	0.721148	E	142.78	0.721148	-1.000000
14	14	N	2	-	0	0	B	5.57	0.032984	B	5.57	0.032984	B	1.27	0.007521	B	1.27	0.007521	-1.000000
15	15	A	2	-	0	0	E	28.35	0.243557	E	28.35	0.243557	E	19.66	0.168900	E	15.24	0.130928	-1.000000
16	16	V	2	-	0	0	E	97.93	0.603612	E	97.93	0.603612	E	101.99	0.628637	E	101.99	0.628637	-1.000000
17	17	L	H	-	1	0	E	64.51	0.325825	E	64.51	0.325825	E	57.29	0.289358	E	57.29	0.289358	289.953000
18	18	A	H	-	0	0	B	0.59	0.005069	B	0.59	0.005069	B	0.00	0.000000	B	0.00	0.000000	289.953000
19	19	A	H	-	0	0	E	54.38	0.467182	E	54.38	0.467182	E	52.98	0.455155	E	52.98	0.455155	289.953000
20	20	P	H	-	0	0	E	60.07	0.414848	E	60.07	0.414848	E	56.08	0.387293	E	56.08	0.387293	289.953000
21	21	G	H	-	1	0	B	0.00	0.000000	B	0.00	0.000000	B	0.00	0.000000	B	0.00	0.000000	289.953000
22	22	L	H	-	0	0	E	48.87	0.246831	B	26.42	0.133441	E	38.10	0.192434	E	16.04	0.081014	289.953000
23	23	L	H	-	0	0	E	126.12	0.637002	E	116.16	0.586696	E	137.69	0.695439	E	115.41	0.582908	289.953000
24	24	A	H	-	2	0	B	0.34	0.002921	B	0.34	0.002921	B	0.00	0.000000	B	0.00	0.000000	289.953000
25	25	V	H	-	2	0	B	12.34	0.076060	B	0.00	0.000000	B	7.32	0.045118	B	0.00	0.000000	289.953000
26	26	A	H	-	0	0	E	53.93	0.463316	B	7.54	0.064777	E	53.60	0.460481	B	3.20	0.027491	289.953000
27	27	A	H	-	1	0	E	30.28	0.260137	E	30.28	0.260137	E	22.23	0.190979	E	22.23	0.190979	289.953000
28	28	L	H	-	1	0	B	14.57	0.073590	B	14.57	0.073590	B	3.37	0.017021	B	3.37	0.017021	289.953000
29	29	T	1	-	0	0	E	74.90	0.505876	B	16.83	0.113670	E	64.69	0.436917	B	5.83	0.039376	-1.000000
30	30	I	1	-	0	0	E	87.93	0.462911	E	60.38	0.317873	E	90.97	0.478916	E	51.12	0.269123	-1.000000
31	31	P	1	-	0	0	E	111.53	0.770235	E	82.60	0.570442	E	122.89	0.848688	E	72.76	0.502486	-1.000000
32	32	D	1	-	0	0	E	150.84	0.970844	E	150.84	0.970844	E	175.50	1.000000	E	175.50	1.000000	-1.000000
33	33	M	1	-	0	0	E	97.52	0.463168	E	97.52	0.463168	E	83.60	0.397055	E	83.60	0.397055	-1.000000
34	34	S	1	-	0	0	E	67.51	0.537158	E	67.51	0.537158	E	73.05	0.581238	E	73.05	0.581238	-1.000000
35	35	G	1	-	0	0	E	62.55	0.745442	E	62.55	0.745442	E	68.36	0.814682	E	68.36	0.814682	-1.000000
36	36	R	1	-	0	0	E	222.93	0.894367	E	222.93	0.894367	E	254.24	1.000000	E	254.24	1.000000	-1.000000
37	37	S	1	-	0	0	E	51.98	0.413590	E	51.98	0.413590	E	50.12	0.398791	E	50.12	0.398791	-1.000000
38	38	R	1	-	0	0	E	108.59	0.435650	E	108.59	0.435650	E	89.20	0.357859	E	89.20	0.357859	-1.000000
39	39	L	1	-	0	0	E	130.68	0.660033	E	130.68	0.660033	E	143.57	0.725138	E	143.57	0.725138	-1.000000
40	40	A	H	-	0	0	E	53.24	0.457388	E	53.24	0.457388	E	52.91	0.454553	E	52.91	0.454553	313.390000
41	41	L	H	-	2	0	E	47.05	0.237638	E	47.05	0.237638	E	34.39	0.173696	E	34.39	0.173696	313.390000
42	42	A	H	-	0	0	E	31.41	0.269845	E	31.41	0.269845	E	24.34	0.209107	E	24.34	0.209107	313.390000
43	43	A	H	-	0	0	E	49.60	0.426117	E	49.60	0.426117	E	48.13	0.413488	E	48.13	0.413488	313.390000
44	44	L	H	-	0	0	E	82.56	0.416991	E	82.56	0.416991	E	81.37	0.410980	E	81.37	0.410980	313.390000
45	45	L	H	-	2	0	B	4.44	0.022425	B	4.44	0.022425	B	0.00	0.000000	B	0.00	0.000000	313.390000
46	46	A	H	-	0	0	E	39.27	0.337371	E	39.27	0.337371	E	34.36	0.295189	E	34.36	0.295189	313.390000
47	47	V	H	-	0	0	E	108.19	0.666852	E	108.19	0.666852	E	114.27	0.704327	E	114.27	0.704327	313.390000
48	48	I	H	-	2	0	B	14.28	0.075178	B	14.28	0.075178	B	5.96	0.031377	B	5.96	0.031377	313.390000
49	49	W	H	-	0	0	E	53.31	0.200851	E	53.31	0.200851	E	42.22	0.159069	E	42.22	0.159069	313.390000
50	50	G	H	-	0	0	E	31.23	0.372184	E	31.23	0.372184	E	29.30	0.349184	E	29.30	0.349184	313.390000
51	51	A	H	-	0	0	E	33.37	0.286684	E	33.37	0.286684	E	25.62	0.220103	E	25.62	0.220103	313.390000
52	52	Y	H	-	1	0	B	0.14	0.000587	B	0.14	0.000587	B	0.00	0.000000	B	0.00	0.000000	313.390000
53	53	L	H	-	1	0	E	82.29	0.415627	E	82.29	0.415627	E	82.79	0.418152	E	82.79	0.418152	313.390000
54	54	L	2	-	0	0	E	118.12	0.596596	E	118.12	0.596596	E	130.29	0.658064	E	130.29	0.658064	-1.000000
55	55	Q	2	-	0	0	E	46.44	0.245493	E	46.44	0.245493	E	30.29	0.160121	E	30.29	0.160121	-1.000000
56	56	L	2	-	0	0	B	25.26	0.127582	B	25.26	0.127582	E	20.03	0.101167	E	20.03	0.101167	-1.000000
57	57	A	2	-	0	0	E	39.54	0.339691	E	39.54	0.339691	E	34.01	0.292182	E	34.01	0.292182	-1.000000
58	58	A	2	-	0	0	E	50.19	0.431186	E	50.19	0.431186	E	41.92	0.360137	E	41.92	0.360137	-1.000000
59	59	T	2	-	0	0	B	19.75	0.133392	B	19.75	0.133392	B	5.33	0.035999	B	5.33	0.035999	-1.000000
60	60	L	2	-	0	0	E	93.14	0.470428	E	93.14	0.470428	E	87.13	0.440073	E	87.13	0.440073	-1.000000
61	61	L	2	-	0	0	E	126.04	0.636598	E	126.04	0.636598	E	139.45	0.704329	E	139.45	0.704329	-1.000000
62	62	K	2	-	0	0	E	121.55	0.585811	E	121.55	0.585811	E	121.88	0.587402	E	121.88	0.587402	-1.000000
63	63	R	2	-	0	0	E	159.45	0.639693	E	159.45	0.639693	E	155.46	0.623686	E	155.46	0.623686	-1.000000
64	64	R	2	-	0	0	E	249.00	0.998957	E	249.00	0.998957	E	289.43	1.000000	E	289.43	1.000000	-1.000000
65	65	A	2	-	0	0	E	81.56	0.700687	E	81.56	0.700687	E	85.04	0.730584	E	85.04	0.730584	-1.000000
66	66	G	2	-	0	0	E	48.36	0.576332	E	48.36	0.576332	E	38.38	0.457395	E	38.38	0.457395	-1.000000
67	67	V	2	-	0	0	E	138.83	0.855708	E	138.83	0.855708	E	148.25	0.913770	E	148.25	0.913770	-1.000000
68	68	V	2	-	0	0	E	149.03	0.918577	E	149.03	0.918577	E	168.78	1.000000	E	168.78	1.000000	-1.000000
69	69	R	2	-	0	0	E	159.20	0.638691	E	159.20	0.638691	E	162.28	0.651047	E	162.28	0.651047	-1.000000
70	70	D	2	-	0	0	E	141.46	0.910472	E	141.46	0.910472	E	150.46	0.968398	E	150.46	0.968398	-1.000000
71	71	R	2	-	0	0	E	63.08	0.253069	E	63.08	0.253069	E	29.11	0.116786	E	29.11	0.116786	-1.000000
72	72	T	2	-	0	0	E	109.70	0.740916	E	109.70	0.740916	E	120.55	0.814197	E	120.55	0.814197	-1.000000
73	73	P	2	-	0	0	E	93.89	0.648412	E	93.89	0.648412	E	100.27	0.692472	E	100.27	0.692472	-1.000000
74	74	K	2	-	0	0	B	39.57	0.190708	B	39.57	0.190708	E	22.88	0.110270	E	22.88	0.110270	-1.000000
75	75	I	2	-	0	0	E	63.84	0.336088	E	63.84	0.336088	E	56.03	0.294972	E	56.03	0.294972	-1.000000
76	76	A	2	-	0	0	E	49.70	0.426976	E	49.70	0.426976	E	48.16	0.413746	E	48.16	0.413746	-1.000000
77	77	I	2	-	0	0	B	19.77	0.104080	B	19.77	0.104080	B	8.80	0.046328	B	8.80	0.046328	-1.000000
78	78	D	2	-	0	0	B	0.33	0.002124	B	0.33	0.002124	B	0.00	0.000000	B	0.00	0.000000	-1.000000
79	79	V	2	-	0	0	E	46.74	0.288092	E	46.74	0.288092	E	41.74	0.257273	E	41.74	0.257273	-1.000000
80	80	L	2	-	0	0	E	77.35	0.390676	E	77.35	0.390676	E	79.86	0.403354	E	79.86	0.403354	-1.000000
81	81	A	H	-	1	0	B	0.71	0.006100	B	0.71	0.006100	B	0.00	0.000000	B	0.00	0.000000	78.331000
82	82	V	H	-	2	0	B	6.72	0.041420	B	6.72	0.041420	B	0.51	0.003143	B	0.51	0.003143	78.331000
83	83	L	H	-	0	0	E	100.47	0.507450	E	100.47	0.507450	E	103.59	0.523208	E	103.59	0.523208	78.331000
84	84	V	H	-	2	0	E	35.58	0.219305	E	35.58	0.219305	E	29.53	0.182014	E	29.53	0.182014	78.331000
85	85	P	H	-	1	0	B	3.33	0.022997	B	3.33	0.022997	B	0.00	0.000000	B	0.00	0.000000	78.331000
86	86	L	H	-	0	0	E	62.50	0.315673	E	62.50	0.315673	E	56.79	0.286833	E	56.79	0.286833	78.331000
87	87	A	H	-	0	0	E	41.91	0.360052	E	41.91	0.360052	E	35.39	0.304038	E	35.39	0.304038	78.331000
88	88	A	H	-	1	0	B	4.09	0.035137	B	4.09	0.035137	B	0.14	0.001203	B	0.14	0.001203	78.331000
89	89	F	H	-	0	0	E	112.70	0.504725	E	112.70	0.504725	E	97.24	0.435487	E	97.24	0.435487	78.331000
90	90	L	H	-	0	0	E	139.54	0.704783	E	139.54	0.704783	E	152.35	0.769483	E	152.35	0.769483	78.331000
91	91	L	H	-	0	0	E	154.83	0.782009	E	154.83	0.782009	E	176.01	0.888984	E	176.01	0.888984	78.331000
92	92	D	H	-	0	0	E	50.93	0.327798	E	50.93	0.327798	E	42.17	0.271417	E	42.17	0.271417	78.331000
93	93	G	1	-	0	0	E	83.33	0.993088	E	83.33	0.993088	E	91.30	1.000000	E	91.30	1.000000	-1.000000
94	94	S	1	-	0	0	E	55.59	0.442314	E	55.59	0.442314	E	59.90	0.476607	E	58.64	0.466582	-1.000000
95	95	P	1	-	0	0	E	104.51	0.721754	E	104.51	0.721754	E	103.50	0.714779	E	103.50	0.714779	-1.000000
96	96	D	1	-	0	0	E	78.85	0.507498	E	36.58	0.235438	E	77.77	0.500547	E	16.36	0.105297	-1.000000
97	97	W	H	-	0	0	B	50.91	0.191809	B	50.91	0.191809	E	37.47	0.141172	E	37.47	0.141172	55.683000
98	98	S	H	-	2	0	B	1.29	0.010264	B	1.29	0.010264	B	0.00	0.000000	B	0.00	0.000000	55.683000
99	99	L	H	-	0	0	E	85.47	0.431688	B	16.38	0.082731	E	87.75	0.443204	B	7.33	0.037022	55.683000
100	100	Y	H	-	2	0	E	107.62	0.451616	E	107.62	0.451616	E	108.07	0.453504	E	108.07	0.453504	55.683000
101	101	C	H	-	3	0	B	4.05	0.028626	B	4.05	0.028626	B	0.00	0.000000	B	0.00	0.000000	55.683000
102	102	A	H	-	0	1	E	40.48	0.347766	B	10.85	0.093213	E	37.14	0.319072	E	6.50	0.055842	55.683000
103	103	V	H	-	1	0	E	33.38	0.205745	E	33.38	0.205745	E	29.44	0.181460	E	29.44	0.181460	55.683000
104	104	W	H	-	1	0	B	0.39	0.001469	B	0.39	0.001469	B	0.00	0.000000	B	0.00	0.000000	55.683000
105	105	L	H	-	0	1	E	106.23	0.536542	B	16.24	0.082024	E	111.19	0.561594	B	8.90	0.044952	55.683000
106	106	L	H	-	0	0	E	57.83	0.292085	E	57.83	0.292085	E	57.47	0.290267	E	57.47	0.290267	55.683000
107	107	K	H	-	0	0	B	0.68	0.003277	B	0.68	0.003277	B	0.00	0.000000	B	0.00	0.000000	55.683000
108	108	P	2	-	0	0	E	47.74	0.329696	B	16.62	0.114779	E	41.51	0.286671	B	2.78	0.019199	-1.000000
109	109	L	2	-	0	0	E	76.19	0.384817	E	43.17	0.218041	E	71.18	0.359513	E	32.78	0.165564	-1.000000
110	110	R	2	-	0	0	B	35.31	0.141659	B	35.31	0.141659	E	23.11	0.092714	E	23.11	0.092714	-1.000000
111	111	D	2	-	0	0	E	67.22	0.432645	E	67.22	0.432645	E	49.56	0.318980	E	49.56	0.318980	-1.000000
112	112	S	2	-	0	0	E	52.19	0.415261	E	44.40	0.353278	E	50.02	0.397995	E	27.80	0.221197	-1.000000
113	113	T	2	-	0	0	E	112.64	0.760773	E	82.97	0.560381	E	128.98	0.871133	E	88.27	0.596177	-1.000000
114	114	F	2	-	0	0	E	113.66	0.509024	B	1.82	0.008151	E	117.94	0.528192	B	0.00	0.000000	-1.000000
115	115	F	2	-	0	0	E	75.62	0.338663	B	41.26	0.184782	E	68.60	0.307224	E	32.61	0.146043	-1.000000
116	116	P	2	-	0	0	E	77.32	0.533978	E	77.32	0.533978	E	79.99	0.552417	E	79.99	0.552417	-1.000000
117	117	V	2	-	0	0	E	48.51	0.299001	B	30.94	0.190705	E	42.42	0.261464	E	20.72	0.127712	-1.000000
118	118	L	2	-	0	0	E	45.23	0.228446	B	23.81	0.120259	E	37.97	0.191777	E	14.73	0.074398	-1.000000
119	119	G	2	-	0	0	E	43.69	0.520677	E	43.69	0.520677	E	42.17	0.502562	E	42.17	0.502562	-1.000000
120	120	R	2	-	0	0	E	121.13	0.485958	E	121.13	0.485958	E	128.83	0.516850	E	128.83	0.516850	-1.000000
121	121	V	2	-	0	0	B	1.17	0.007212	B	1.17	0.007212	B	0.00	0.000000	B	0.00	0.000000	-1.000000
122	122	L	2	-	0	0	E	90.95	0.459367	E	90.18	0.455478	E	89.16	0.450326	E	86.60	0.437396	-1.000000
123	123	A	2	-	0	0	E	65.57	0.563316	E	65.57	0.563316	E	72.35	0.621564	E	72.35	0.621564	-1.000000
124	124	N	2	-	0	0	E	103.47	0.612720	E	103.47	0.612720	E	77.73	0.460295	E	77.73	0.460295	-1.000000
125	125	E	2	-	0	0	E	41.39	0.221148	E	39.08	0.208805	E	29.42	0.157192	E	27.50	0.146933	-1.000000
126	126	A	2	-	0	0	E	30.65	0.263316	E	30.65	0.263316	E	28.53	0.245103	E	28.53	0.245103	-1.000000
127	127	R	2	-	0	0	E	199.79	0.801533	E	140.90	0.565273	E	218.81	0.877838	E	132.21	0.530410	-1.000000
128	128	N	2	-	0	0	E	57.21	0.338781	B	7.62	0.045123	E	55.87	0.330846	B	0.93	0.005507	-1.000000
129	129	L	2	-	0	0	B	16.63	0.083994	B	16.63	0.083994	B	4.45	0.022476	B	4.45	0.022476	-1.000000
130	130	I	2	-	0	0	E	119.58	0.629534	E	119.58	0.629534	E	127.24	0.669860	E	122.80	0.646486	-1.000000
131	131	G	2	-	0	0	E	43.82	0.522226	B	5.57	0.066381	E	44.22	0.526993	B	0.89	0.010607	-1.000000
132	132	V	2	-	0	0	B	9.47	0.058370	B	2.65	0.016334	B	4.30	0.026504	B	0.00	0.000000	-1.000000
133	133	T	2	-	0	0	E	77.51	0.523504	E	55.62	0.375659	E	74.56	0.503580	E	51.08	0.344995	-1.000000
134	134	T	H	-	0	0	E	88.78	0.599622	E	67.67	0.457044	E	93.89	0.634135	E	52.62	0.355396	96.705000
135	135	L	H	-	0	0	E	80.03	0.404212	B	31.29	0.158038	E	79.39	0.400980	E	24.20	0.122228	96.705000
136	136	F	H	-	0	0	E	57.79	0.258811	B	8.40	0.037619	E	40.44	0.181110	B	0.08	0.000358	96.705000
137	137	G	H	-	0	0	E	28.05	0.334287	E	28.05	0.334287	E	27.38	0.326302	E	25.48	0.303659	96.705000
138	138	V	H	-	0	1	E	100.30	0.618220	B	19.56	0.120562	E	104.69	0.645279	E	9.57	0.058987	96.705000
139	139	V	H	-	0	0	E	47.30	0.291543	E	47.30	0.291543	E	36.11	0.222571	E	36.11	0.222571	96.705000
140	140	L	H	-	0	0	B	20.12	0.101621	B	20.12	0.101621	E	14.18	0.071620	E	13.19	0.066620	96.705000
141	141	F	H	-	0	0	E	103.57	0.463836	B	12.71	0.056921	E	110.18	0.493439	B	6.05	0.027095	96.705000
142	142	A	H	-	0	1	E	57.59	0.494759	E	43.50	0.373711	E	54.03	0.464175	E	40.70	0.349656	96.705000
143	143	V	H	-	1	0	B	18.66	0.115015	B	18.66	0.115015	E	12.06	0.074334	E	12.06	0.074334	96.705000
144	144	A	H	-	0	0	B	0.00	0.000000	B	0.00	0.000000	B	0.00	0.000000	B	0.00	0.000000	96.705000
145	145	L	H	-	0	1	E	86.72	0.438002	B	30.28	0.152937	E	92.20	0.465680	E	27.21	0.137431	96.705000
146	146	A	H	-	0	0	E	36.11	0.310223	E	36.11	0.310223	E	33.84	0.290722	E	33.84	0.290722	96.705000
147	147	A	H	-	0	0	B	4.63	0.039777	B	4.63	0.039777	B	0.00	0.000000	B	0.00	0.000000	96.705000
148	148	Y	H	-	0	0	E	55.58	0.233235	B	12.43	0.052161	E	54.60	0.229123	B	7.71	0.032354	96.705000
149	149	V	H	-	0	0	E	87.14	0.537106	E	68.79	0.424001	E	86.91	0.535688	E	67.85	0.418208	96.705000
150	150	I	1	-	0	0	E	54.93	0.289181	E	54.93	0.289181	E	45.74	0.240800	E	45.74	0.240800	-1.000000
151	151	E	1	-	0	0	B	2.00	0.010686	B	2.00	0.010686	B	0.00	0.000000	B	0.00	0.000000	-1.000000
152	152	R	1	-	0	0	E	115.30	0.462569	E	84.17	0.337680	E	122.53	0.491575	E	81.27	0.326045	-1.000000
153	153	D	1	-	0	0	E	111.42	0.717127	E	111.42	0.717127	E	120.48	0.775439	E	120.48	0.775439	-1.000000
154	154	I	1	-	0	0	E	94.19	0.495867	E	94.19	0.495867	E	98.38	0.517926	E	98.38	0.517926	-1.000000
155	155	Q	1	-	0	0	B	25.59	0.135275	B	25.59	0.135275	E	16.41	0.086747	E	16.41	0.086747	-1.000000
156	156	P	1	-	0	0	E	87.94	0.607320	E	84.71	0.585014	E	91.10	0.629144	E	81.39	0.562086	-1.000000
157	157	E	1	-	0	0	E	148.49	0.793385	E	148.49	0.793385	E	170.00	0.908314	E	170.00	0.908314	-1.000000
158	158	K	1	-	0	0	E	84.79	0.408646	E	84.79	0.408646	E	87.23	0.420406	E	87.23	0.420406	-1.000000
159	159	F	1	-	0	0	B	1.64	0.007345	B	1.64	0.007345	B	0.00	0.000000	B	0.00	0.000000	-1.000000
160	160	G	1	-	0	0	E	23.40	0.278870	B	7.09	0.084495	E	20.54	0.244786	B	1.74	0.020737	-1.000000
161	161	S	1	-	0	0	E	45.53	0.362269	B	4.51	0.035885	E	50.05	0.398234	B	1.03	0.008195	-1.000000
162	162	I	1	-	0	0	B	37.33	0.196525	B	0.03	0.000158	E	32.11	0.169044	B	0.00	0.000000	-1.000000
163	163	P	1	-	0	0	E	88.14	0.608702	E	42.64	0.294475	E	93.00	0.642265	E	20.63	0.142472	-1.000000
164	164	Q	1	-	0	0	E	71.82	0.379659	E	68.46	0.361897	E	75.75	0.400433	E	58.96	0.311677	-1.000000
165	165	A	1	-	0	0	B	0.00	0.000000	B	0.00	0.000000	B	0.00	0.000000	B	0.00	0.000000	-1.000000
166	166	M	L	-	0	0	E	67.35	0.319877	E	50.30	0.238898	E	67.65	0.321301	E	32.28	0.153313	-1.000000
167	167	W	L	-	0	0	E	113.35	0.427059	B	12.36	0.046568	E	115.03	0.433389	B	3.99	0.015033	-1.000000
168	168	W	L	-	0	0	B	13.34	0.050260	B	1.46	0.005501	B	6.00	0.022606	B	0.00	0.000000	-1.000000
169	169	A	L	-	0	0	B	0.33	0.002835	B	0.33	0.002835	B	0.00	0.000000	B	0.00	0.000000	-1.000000
170	170	V	L	-	0	0	E	61.35	0.378143	B	16.23	0.100037	E	56.71	0.349544	B	7.89	0.048632	-1.000000
171	171	V	L	-	0	0	B	10.84	0.066815	B	3.36	0.020710	B	0.65	0.004006	B	0.00	0.000000	-1.000000
172	172	T	L	-	0	0	B	11.04	0.074564	B	0.00	0.000000	B	3.34	0.022558	B	0.00	0.000000	-1.000000
173	173	L	L	-	0	0	B	1.32	0.006667	B	0.92	0.004647	B	0.00	0.000000	B	0.00	0.000000	-1.000000
174	174	S	L	-	0	0	E	30.15	0.239895	B	0.00	0.000000	E	24.85	0.197724	B	0.00	0.000000	-1.000000
175	175	T	L	-	0	0	E	67.60	0.456572	B	1.19	0.008037	E	62.14	0.419695	B	0.00	0.000000	-1.000000
176	176	T	L	-	0	0	E	83.29	0.562542	B	0.00	0.000000	E	84.12	0.568148	B	0.00	0.000000	-1.000000
177	177	G	L	-	0	0	E	53.59	0.638660	B	0.00	0.000000	E	55.19	0.657729	B	0.00	0.000000	-1.000000
178	178	Y	L	-	0	0	E	143.98	0.604196	B	5.94	0.024927	E	158.97	0.667100	B	2.53	0.010617	-1.000000
179	179	G	1	-	0	0	E	51.54	0.614230	E	29.53	0.351925	E	47.93	0.571207	E	26.83	0.319747	-1.000000
180	180	D	1	-	0	0	E	72.58	0.467143	E	37.71	0.242711	E	72.53	0.466821	E	28.59	0.184012	-1.000000
181	181	T	1	-	0	0	B	17.78	0.120086	B	13.23	0.089356	E	9.51	0.064231	B	4.48	0.030258	-1.000000
182	182	I	1	-	0	0	E	103.03	0.542406	B	36.88	0.194156	E	91.15	0.479863	E	25.21	0.132719	-1.000000
183	183	P	1	-	0	0	B	6.24	0.043094	B	3.86	0.026657	B	0.02	0.000138	B	0.00	0.000000	-1.000000
184	184	Q	1	-	0	0	E	116.21	0.614315	E	116.21	0.614315	E	125.18	0.661733	E	125.18	0.661733	-1.000000
185	185	S	1	-	0	0	E	26.17	0.208227	E	26.17	0.208227	E	23.91	0.190245	E	23.91	0.190245	-1.000000
186	186	F	1	-	0	0	E	170.24	0.762417	E	157.16	0.703838	E	192.52	0.862197	E	154.49	0.691881	-1.000000
187	187	A	1	-	0	0	E	54.85	0.471220	E	54.85	0.471220	E	57.16	0.491065	E	57.16	0.491065	-1.000000
188	188	G	H	-	0	0	B	3.48	0.041473	B	3.48	0.041473	B	0.00	0.000000	B	0.00	0.000000	236.750000
189	189	R	H	-	0	0	E	147.49	0.591711	E	77.59	0.311281	E	149.52	0.599856	E	48.41	0.194215	236.750000
190	190	V	H	-	0	0	E	93.78	0.578033	E	93.78	0.578033	E	97.55	0.601270	E	84.47	0.520648	236.750000
191	191	L	H	-	0	0	E	43.82	0.221324	E	43.82	0.221324	E	38.04	0.192131	E	38.04	0.192131	236.750000
192	192	A	H	-	0	0	B	5.90	0.050687	B	0.00	0.000000	B	0.40	0.003436	B	0.00	0.000000	236.750000
193	193	G	H	-	0	0	E	29.25	0.348588	B	9.82	0.117030	E	27.65	0.329520	B	3.81	0.045406	236.750000
194	194	A	H	-	0	0	E	60.99	0.523969	E	60.99	0.523969	E	60.17	0.516924	E	60.17	0.516924	236.750000
195	195	V	H	-	1	0	B	1.74	0.010725	B	1.74	0.010725	B	0.00	0.000000	B	0.00	0.000000	236.750000
196	196	M	H	-	0	0	E	102.34	0.486060	B	0.00	0.000000	E	101.06	0.479981	B	0.00	0.000000	236.750000
197	197	M	H	-	0	0	E	139.19	0.661078	E	43.84	0.208217	E	154.06	0.731703	E	30.39	0.144336	236.750000
198	198	S	H	-	0	0	E	47.26	0.376034	E	47.26	0.376034	E	42.45	0.337763	E	39.78	0.316518	236.750000
199	199	G	H	-	0	0	B	0.00	0.000000	B	0.00	0.000000	B	0.00	0.000000	B	0.00	0.000000	236.750000
200	200	I	H	-	0	1	E	115.14	0.606160	B	0.58	0.003053	E	122.31	0.643906	B	0.00	0.000000	236.750000
201	201	G	H	-	0	0	E	48.71	0.580503	B	6.60	0.078656	E	49.47	0.589560	B	2.76	0.032892	236.750000
202	202	I	H	-	0	0	B	24.90	0.131087	B	21.68	0.114135	B	8.76	0.046117	B	8.54	0.044959	236.750000
203	203	F	H	-	0	1	E	118.82	0.532133	B	7.30	0.032693	E	117.22	0.524968	B	0.81	0.003628	236.750000
204	204	G	2	-	0	0	E	39.94	0.475986	B	3.04	0.036229	E	40.92	0.487665	B	0.82	0.009772	-1.000000
205	205	L	2	-	0	0	E	75.49	0.381282	B	12.39	0.062579	E	77.93	0.393606	B	6.13	0.030961	-1.000000
206	206	W	2	-	0	0	E	114.24	0.430412	B	45.82	0.172632	E	99.59	0.375217	E	26.16	0.098561	-1.000000
207	207	A	2	-	0	0	E	61.27	0.526375	B	4.27	0.036684	E	65.03	0.558677	B	0.00	0.000000	-1.000000
208	208	G	2	-	0	0	E	43.38	0.516982	B	0.06	0.000715	E	43.89	0.523060	B	0.00	0.000000	-1.000000
209	209	I	2	-	0	0	B	31.05	0.163464	B	0.39	0.002053	E	25.96	0.136668	B	0.00	0.000000	-1.000000
210	210	L	2	-	0	0	E	54.00	0.272741	B	6.51	0.032880	E	46.79	0.236325	B	0.68	0.003435	-1.000000
211	211	A	2	-	0	0	E	60.81	0.522423	B	9.65	0.082904	E	61.29	0.526546	B	3.16	0.027148	-1.000000
212	212	T	2	-	0	0	E	80.36	0.542753	B	20.58	0.138998	E	80.07	0.540794	B	3.25	0.021951	-1.000000
213	213	G	2	-	0	0	B	4.53	0.053986	B	4.53	0.053986	B	0.07	0.000834	B	0.07	0.000834	-1.000000
214	214	F	2	-	0	0	E	82.45	0.369251	B	13.32	0.059653	E	76.85	0.344171	B	3.12	0.013973	-1.000000
215	215	Y	2	-	0	0	E	126.27	0.529878	B	35.31	0.148175	E	128.73	0.540201	E	18.15	0.076164	-1.000000
216	216	Q	2	-	0	0	E	120.20	0.635407	E	97.59	0.515885	E	103.19	0.545488	E	66.80	0.353122	-1.000000
217	217	E	2	-	0	0	E	40.61	0.216980	E	40.61	0.216980	E	20.06	0.107181	E	20.06	0.107181	-1.000000
218	218	V	2	A	0	0	E	63.99	0.394416	E	35.15	0.216654	E	67.27	0.414633	E	25.32	0.156065	-1.000000
219	219	R	2	-	0	0	E	153.05	0.614017	E	75.80	0.304100	E	162.81	0.653173	E	59.16	0.237343	-1.000000
220	220	R	2	-	0	0	E	191.09	0.766629	E	191.09	0.766629	E	193.21	0.775134	E	193.21	0.775134	-1.000000
221	221	G	2	-	0	0	E	45.30	0.539864	E	45.30	0.539864	E	45.90	0.547015	E	45.90	0.547015	-1.000000
222	222	D	2	-	0	0	E	59.94	0.385789	E	45.48	0.292721	E	53.69	0.345562	E	31.03	0.199717	-1.000000
223	223	F	2	A	0	0	E	66.52	0.297909	E	66.52	0.297909	E	62.36	0.279278	E	62.36	0.279278	-1.000000
224	224	V	2	A	0	0	E	70.42	0.434048	E	70.42	0.434048	E	77.86	0.479906	E	77.86	0.479906	-1.000000
225	225	R	2	A	0	0	E	64.51	0.258806	E	64.51	0.258806	E	68.39	0.274372	E	68.39	0.274372	-1.000000
226	226	N	2	A	0	0	E	63.38	0.375318	E	63.38	0.375318	E	66.84	0.395807	E	66.84	0.395807	-1.000000
227	227	W	2	A	0	0	E	63.95	0.240939	E	63.95	0.240939	E	69.01	0.260003	E	69.01	0.260003	-1.000000
228	228	Q	2	A	0	0	E	60.61	0.320400	E	60.61	0.320400	E	62.95	0.332769	E	62.95	0.332769	-1.000000
229	229	L	2	A	0	0	E	60.02	0.303147	E	60.02	0.303147	E	63.64	0.321430	E	63.64	0.321430	-1.000000
230	230	V	2	A	0	0	E	81.98	0.505301	E	81.98	0.505301	E	91.53	0.564164	E	91.53	0.564164	-1.000000
231	231	A	2	-	0	0	E	82.64	0.709966	E	82.64	0.709966	E	92.95	0.798540	E	92.95	0.798540	-1.000000
232	232	A	2	-	0	0	E	80.52	0.691753	E	80.52	0.691753	E	91.53	0.786340	E	91.53	0.786340	-1.000000
233	233	V	2	A	0	0	E	126.24	0.778107	E	126.24	0.778107	E	148.08	0.912722	E	148.08	0.912722	-1.000000
234	234	P	U	R	0	0	-	-1.00	-1.000000	-	-1.00	-1.000000	-	-1.00	-1.000000	-	-1.00	-1.000000	-1.000000
235	235	L	U	R	0	0	-	-1.00	-1.000000	-	-1.00	-1.000000	-	-1.00	-1.000000	-	-1.00	-1.000000	-1.000000
236	236	F	U	R	0	0	-	-1.00	-1.000000	-	-1.00	-1.000000	-	-1.00	-1.000000	-	-1.00	-1.000000	-1.000000
237	237	Q	U	R	0	0	-	-1.00	-1.000000	-	-1.00	-1.000000	-	-1.00	-1.000000	-	-1.00	-1.000000	-1.000000
238	238	K	U	R	0	0	-	-1.00	-1.000000	-	-1.00	-1.000000	-	-1.00	-1.000000	-	-1.00	-1.000000	-1.000000
239	239	L	U	R	0	0	-	-1.00	-1.000000	-	-1.00	-1.000000	-	-1.00	-1.000000	-	-1.00	-1.000000	-1.000000
240	240	G	U	R	0	0	-	-1.00	-1.000000	-	-1.00	-1.000000	-	-1.00	-1.000000	-	-1.00	-1.000000	-1.000000
241	241	P	U	R	0	0	-	-1.00	-1.000000	-	-1.00	-1.000000	-	-1.00	-1.000000	-	-1.00	-1.000000	-1.000000
242	242	A	U	R	0	0	-	-1.00	-1.000000	-	-1.00	-1.000000	-	-1.00	-1.000000	-	-1.00	-1.000000	-1.000000
243	243	V	U	R	0	0	-	-1.00	-1.000000	-	-1.00	-1.000000	-	-1.00	-1.000000	-	-1.00	-1.000000	-1.000000
244	244	L	U	R	0	0	-	-1.00	-1.000000	-	-1.00	-1.000000	-	-1.00	-1.000000	-	-1.00	-1.000000	-1.000000
245	245	V	U	R	0	0	-	-1.00	-1.000000	-	-1.00	-1.000000	-	-1.00	-1.000000	-	-1.00	-1.000000	-1.000000
246	246	E	U	R	0	0	-	-1.00	-1.000000	-	-1.00	-1.000000	-	-1.00	-1.000000	-	-1.00	-1.000000	-1.000000
247	247	I	U	R	0	0	-	-1.00	-1.000000	-	-1.00	-1.000000	-	-1.00	-1.000000	-	-1.00	-1.000000	-1.000000
248	248	V	U	R	0	0	-	-1.00	-1.000000	-	-1.00	-1.000000	-	-1.00	-1.000000	-	-1.00	-1.000000	-1.000000
249	249	R	U	R	0	0	-	-1.00	-1.000000	-	-1.00	-1.000000	-	-1.00	-1.000000	-	-1.00	-1.000000	-1.000000
250	250	A	U	R	0	0	-	-1.00	-1.000000	-	-1.00	-1.000000	-	-1.00	-1.000000	-	-1.00	-1.000000	-1.000000
251	251	L	U	R	0	0	-	-1.00	-1.000000	-	-1.00	-1.000000	-	-1.00	-1.000000	-	-1.00	-1.000000	-1.000000
252	252	R	U	R	0	0	-	-1.00	-1.000000	-	-1.00	-1.000000	-	-1.00	-1.000000	-	-1.00	-1.000000	-1.000000
253	253	A	U	R	0	0	-	-1.00	-1.000000	-	-1.00	-1.000000	-	-1.00	-1.000000	-	-1.00	-1.000000	-1.000000
254	254	R	U	R	0	0	-	-1.00	-1.000000	-	-1.00	-1.000000	-	-1.00	-1.000000	-	-1.00	-1.000000	-1.000000
255	255	T	U	R	0	0	-	-1.00	-1.000000	-	-1.00	-1.000000	-	-1.00	-1.000000	-	-1.00	-1.000000	-1.000000
256	256	V	U	R	0	0	-	-1.00	-1.000000	-	-1.00	-1.000000	-	-1.00	-1.000000	-	-1.00	-1.000000	-1.000000
257	257	P	U	R	0	0	-	-1.00	-1.000000	-	-1.00	-1.000000	-	-1.00	-1.000000	-	-1.00	-1.000000	-1.000000
258	258	A	U	R	0	0	-	-1.00	-1.000000	-	-1.00	-1.000000	-	-1.00	-1.000000	-	-1.00	-1.000000	-1.000000
259	259	G	U	R	0	0	-	-1.00	-1.000000	-	-1.00	-1.000000	-	-1.00	-1.000000	-	-1.00	-1.000000	-1.000000
260	260	A	U	R	0	0	-	-1.00	-1.000000	-	-1.00	-1.000000	-	-1.00	-1.000000	-	-1.00	-1.000000	-1.000000
261	261	V	U	R	0	0	-	-1.00	-1.000000	-	-1.00	-1.000000	-	-1.00	-1.000000	-	-1.00	-1.000000	-1.000000
262	262	I	U	R	0	0	-	-1.00	-1.000000	-	-1.00	-1.000000	-	-1.00	-1.000000	-	-1.00	-1.000000	-1.000000
263	263	C	U	R	0	0	-	-1.00	-1.000000	-	-1.00	-1.000000	-	-1.00	-1.000000	-	-1.00	-1.000000	-1.000000
264	264	R	U	R	0	0	-	-1.00	-1.000000	-	-1.00	-1.000000	-	-1.00	-1.000000	-	-1.00	-1.000000	-1.000000
265	265	I	U	R	0	0	-	-1.00	-1.000000	-	-1.00	-1.000000	-	-1.00	-1.000000	-	-1.00	-1.000000	-1.000000
266	266	G	U	R	0	0	-	-1.00	-1.000000	-	-1.00	-1.000000	-	-1.00	-1.000000	-	-1.00	-1.000000	-1.000000
267	267	E	U	R	0	0	-	-1.00	-1.000000	-	-1.00	-1.000000	-	-1.00	-1.000000	-	-1.00	-1.000000	-1.000000
268	268	P	U	R	0	0	-	-1.00	-1.000000	-	-1.00	-1.000000	-	-1.00	-1.000000	-	-1.00	-1.000000	-1.000000
269	269	G	U	R	0	0	-	-1.00	-1.000000	-	-1.00	-1.000000	-	-1.00	-1.000000	-	-1.00	-1.000000	-1.000000
270	270	D	U	R	0	0	-	-1.00	-1.000000	-	-1.00	-1.000000	-	-1.00	-1.000000	-	-1.00	-1.000000	-1.000000
271	271	R	U	R	0	0	-	-1.00	-1.000000	-	-1.00	-1.000000	-	-1.00	-1.000000	-	-1.00	-1.000000	-1.000000
272	272	M	U	R	0	0	-	-1.00	-1.000000	-	-1.00	-1.000000	-	-1.00	-1.000000	-	-1.00	-1.000000	-1.000000
273	273	F	U	R	0	0	-	-1.00	-1.000000	-	-1.00	-1.000000	-	-1.00	-1.000000	-	-1.00	-1.000000	-1.000000
274	274	F	U	R	0	0	-	-1.00	-1.000000	-	-1.00	-1.000000	-	-1.00	-1.000000	-	-1.00	-1.000000	-1.000000
275	275	V	U	R	0	0	-	-1.00	-1.000000	-	-1.00	-1.000000	-	-1.00	-1.000000	-	-1.00	-1.000000	-1.000000
276	276	V	U	R	0	0	-	-1.00	-1.000000	-	-1.00	-1.000000	-	-1.00	-1.000000	-	-1.00	-1.000000	-1.000000
277	277	E	U	R	0	0	-	-1.00	-1.000000	-	-1.00	-1.000000	-	-1.00	-1.000000	-	-1.00	-1.000000	-1.000000
278	278	G	U	R	0	0	-	-1.00	-1.000000	-	-1.00	-1.000000	-	-1.00	-1.000000	-	-1.00	-1.000000	-1.000000
279	279	S	U	R	0	0	-	-1.00	-1.000000	-	-1.00	-1.000000	-	-1.00	-1.000000	-	-1.00	-1.000000	-1.000000
280	280	V	U	R	0	0	-	-1.00	-1.000000	-	-1.00	-1.000000	-	-1.00	-1.000000	-	-1.00	-1.000000	-1.000000
281	281	S	U	R	0	0	-	-1.00	-1.000000	-	-1.00	-1.000000	-	-1.00	-1.000000	-	-1.00	-1.000000	-1.000000
282	282	V	U	R	0	0	-	-1.00	-1.000000	-	-1.00	-1.000000	-	-1.00	-1.000000	-	-1.00	-1.000000	-1.000000
283	283	A	U	R	0	0	-	-1.00	-1.000000	-	-1.00	-1.000000	-	-1.00	-1.000000	-	-1.00	-1.000000	-1.000000
284	284	T	U	R	0	0	-	-1.00	-1.000000	-	-1.00	-1.000000	-	-1.00	-1.000000	-	-1.00	-1.000000	-1.000000
285	285	P	U	R	0	0	-	-1.00	-1.000000	-	-1.00	-1.000000	-	-1.00	-1.000000	-	-1.00	-1.000000	-1.000000
286	286	N	U	R	0	0	-	-1.00	-1.000000	-	-1.00	-1.000000	-	-1.00	-1.000000	-	-1.00	-1.000000	-1.000000
287	287	P	U	R	0	0	-	-1.00	-1.000000	-	-1.00	-1.000000	-	-1.00	-1.000000	-	-1.00	-1.000000	-1.000000
288	288	V	U	R	0	0	-	-1.00	-1.000000	-	-1.00	-1.000000	-	-1.00	-1.000000	-	-1.00	-1.000000	-1.000000
289	289	E	U	R	0	0	-	-1.00	-1.000000	-	-1.00	-1.000000	-	-1.00	-1.000000	-	-1.00	-1.000000	-1.000000
290	290	L	U	R	0	0	-	-1.00	-1.000000	-	-1.00	-1.000000	-	-1.00	-1.000000	-	-1.00	-1.000000	-1.000000
291	291	G	U	R	0	0	-	-1.00	-1.000000	-	-1.00	-1.000000	-	-1.00	-1.000000	-	-1.00	-1.000000	-1.000000
292	292	P	U	R	0	0	-	-1.00	-1.000000	-	-1.00	-1.000000	-	-1.00	-1.000000	-	-1.00	-1.000000	-1.000000
293	293	G	U	R	0	0	-	-1.00	-1.000000	-	-1.00	-1.000000	-	-1.00	-1.000000	-	-1.00	-1.000000	-1.000000
294	294	A	U	R	0	0	-	-1.00	-1.000000	-	-1.00	-1.000000	-	-1.00	-1.000000	-	-1.00	-1.000000	-1.000000
295	295	F	U	R	0	0	-	-1.00	-1.000000	-	-1.00	-1.000000	-	-1.00	-1.000000	-	-1.00	-1.000000	-1.000000
296	296	F	U	R	0	0	-	-1.00	-1.000000	-	-1.00	-1.000000	-	-1.00	-1.000000	-	-1.00	-1.000000	-1.000000
297	297	G	U	R	0	0	-	-1.00	-1.000000	-	-1.00	-1.000000	-	-1.00	-1.000000	-	-1.00	-1.000000	-1.000000
298	298	E	U	R	0	0	-	-1.00	-1.000000	-	-1.00	-1.000000	-	-1.00	-1.000000	-	-1.00	-1.000000	-1.000000
299	299	M	U	R	0	0	-	-1.00	-1.000000	-	-1.00	-1.000000	-	-1.00	-1.000000	-	-1.00	-1.000000	-1.000000
300	300	A	U	R	0	0	-	-1.00	-1.000000	-	-1.00	-1.000000	-	-1.00	-1.000000	-	-1.00	-1.000000	-1.000000
301	301	L	U	R	0	0	-	-1.00	-1.000000	-	-1.00	-1.000000	-	-1.00	-1.000000	-	-1.00	-1.000000	-1.000000
302	302	I	U	R	0	0	-	-1.00	-1.000000	-	-1.00	-1.000000	-	-1.00	-1.000000	-	-1.00	-1.000000	-1.000000
303	303	S	U	R	0	0	-	-1.00	-1.000000	-	-1.00	-1.000000	-	-1.00	-1.000000	-	-1.00	-1.000000	-1.000000
304	304	G	U	R	0	0	-	-1.00	-1.000000	-	-1.00	-1.000000	-	-1.00	-1.000000	-	-1.00	-1.000000	-1.000000
305	305	E	U	R	0	0	-	-1.00	-1.000000	-	-1.00	-1.000000	-	-1.00	-1.000000	-	-1.00	-1.000000	-1.000000
306	306	P	U	R	0	0	-	-1.00	-1.000000	-	-1.00	-1.000000	-	-1.00	-1.000000	-	-1.00	-1.000000	-1.000000
307	307	R	U	R	0	0	-	-1.00	-1.000000	-	-1.00	-1.000000	-	-1.00	-1.000000	-	-1.00	-1.000000	-1.000000
308	308	S	U	R	0	0	-	-1.00	-1.000000	-	-1.00	-1.000000	-	-1.00	-1.000000	-	-1.00	-1.000000	-1.000000
309	309	A	U	R	0	0	-	-1.00	-1.000000	-	-1.00	-1.000000	-	-1.00	-1.000000	-	-1.00	-1.000000	-1.000000
310	310	T	U	R	0	0	-	-1.00	-1.000000	-	-1.00	-1.000000	-	-1.00	-1.000000	-	-1.00	-1.000000	-1.000000
311	311	V	U	R	0	0	-	-1.00	-1.000000	-	-1.00	-1.000000	-	-1.00	-1.000000	-	-1.00	-1.000000	-1.000000
312	312	S	U	R	0	0	-	-1.00	-1.000000	-	-1.00	-1.000000	-	-1.00	-1.000000	-	-1.00	-1.000000	-1.000000
313	313	A	U	R	0	0	-	-1.00	-1.000000	-	-1.00	-1.000000	-	-1.00	-1.000000	-	-1.00	-1.000000	-1.000000
314	314	A	U	R	0	0	-	-1.00	-1.000000	-	-1.00	-1.000000	-	-1.00	-1.000000	-	-1.00	-1.000000	-1.000000
315	315	T	U	R	0	0	-	-1.00	-1.000000	-	-1.00	-1.000000	-	-1.00	-1.000000	-	-1.00	-1.000000	-1.000000
316	316	T	U	R	0	0	-	-1.00	-1.000000	-	-1.00	-1.000000	-	-1.00	-1.000000	-	-1.00	-1.000000	-1.000000
317	317	V	U	R	0	0	-	-1.00	-1.000000	-	-1.00	-1.000000	-	-1.00	-1.000000	-	-1.00	-1.000000	-1.000000
318	318	S	U	R	0	0	-	-1.00	-1.000000	-	-1.00	-1.000000	-	-1.00	-1.000000	-	-1.00	-1.000000	-1.000000
319	319	L	U	R	0	0	-	-1.00	-1.000000	-	-1.00	-1.000000	-	-1.00	-1.000000	-	-1.00	-1.000000	-1.000000
320	320	L	U	R	0	0	-	-1.00	-1.000000	-	-1.00	-1.000000	-	-1.00	-1.000000	-	-1.00	-1.000000	-1.000000
321	321	S	U	R	0	0	-	-1.00	-1.000000	-	-1.00	-1.000000	-	-1.00	-1.000000	-	-1.00	-1.000000	-1.000000
322	322	L	U	R	0	0	-	-1.00	-1.000000	-	-1.00	-1.000000	-	-1.00	-1.000000	-	-1.00	-1.000000	-1.000000
323	323	H	U	R	0	0	-	-1.00	-1.000000	-	-1.00	-1.000000	-	-1.00	-1.000000	-	-1.00	-1.000000	-1.000000
324	324	S	U	R	0	0	-	-1.00	-1.000000	-	-1.00	-1.000000	-	-1.00	-1.000000	-	-1.00	-1.000000	-1.000000
325	325	A	U	R	0	0	-	-1.00	-1.000000	-	-1.00	-1.000000	-	-1.00	-1.000000	-	-1.00	-1.000000	-1.000000
326	326	D	U	R	0	0	-	-1.00	-1.000000	-	-1.00	-1.000000	-	-1.00	-1.000000	-	-1.00	-1.000000	-1.000000
327	327	F	U	R	0	0	-	-1.00	-1.000000	-	-1.00	-1.000000	-	-1.00	-1.000000	-	-1.00	-1.000000	-1.000000
328	328	Q	U	R	0	0	-	-1.00	-1.000000	-	-1.00	-1.000000	-	-1.00	-1.000000	-	-1.00	-1.000000	-1.000000
329	329	M	U	R	0	0	-	-1.00	-1.000000	-	-1.00	-1.000000	-	-1.00	-1.000000	-	-1.00	-1.000000	-1.000000
330	330	L	U	R	0	0	-	-1.00	-1.000000	-	-1.00	-1.000000	-	-1.00	-1.000000	-	-1.00	-1.000000	-1.000000
331	331	C	U	R	0	0	-	-1.00	-1.000000	-	-1.00	-1.000000	-	-1.00	-1.000000	-	-1.00	-1.000000	-1.000000
332	332	S	U	R	0	0	-	-1.00	-1.000000	-	-1.00	-1.000000	-	-1.00	-1.000000	-	-1.00	-1.000000	-1.000000
333	333	S	U	R	0	0	-	-1.00	-1.000000	-	-1.00	-1.000000	-	-1.00	-1.000000	-	-1.00	-1.000000	-1.000000
334	334	S	U	R	0	0	-	-1.00	-1.000000	-	-1.00	-1.000000	-	-1.00	-1.000000	-	-1.00	-1.000000	-1.000000
335	335	P	U	R	0	0	-	-1.00	-1.000000	-	-1.00	-1.000000	-	-1.00	-1.000000	-	-1.00	-1.000000	-1.000000
336	336	E	U	R	0	0	-	-1.00	-1.000000	-	-1.00	-1.000000	-	-1.00	-1.000000	-	-1.00	-1.000000	-1.000000
337	337	I	U	R	0	0	-	-1.00	-1.000000	-	-1.00	-1.000000	-	-1.00	-1.000000	-	-1.00	-1.000000	-1.000000
338	338	A	U	R	0	0	-	-1.00	-1.000000	-	-1.00	-1.000000	-	-1.00	-1.000000	-	-1.00	-1.000000	-1.000000
339	339	E	U	R	0	0	-	-1.00	-1.000000	-	-1.00	-1.000000	-	-1.00	-1.000000	-	-1.00	-1.000000	-1.000000
340	340	I	U	R	0	0	-	-1.00	-1.000000	-	-1.00	-1.000000	-	-1.00	-1.000000	-	-1.00	-1.000000	-1.000000
341	341	F	U	R	0	0	-	-1.00	-1.000000	-	-1.00	-1.000000	-	-1.00	-1.000000	-	-1.00	-1.000000	-1.000000
342	342	R	U	R	0	0	-	-1.00	-1.000000	-	-1.00	-1.000000	-	-1.00	-1.000000	-	-1.00	-1.000000	-1.000000
343	343	K	U	R	0	0	-	-1.00	-1.000000	-	-1.00	-1.000000	-	-1.00	-1.000000	-	-1.00	-1.000000	-1.000000
344	344	T	U	R	0	0	-	-1.00	-1.000000	-	-1.00	-1.000000	-	-1.00	-1.000000	-	-1.00	-1.000000	-1.000000
345	345	A	U	R	0	0	-	-1.00	-1.000000	-	-1.00	-1.000000	-	-1.00	-1.000000	-	-1.00	-1.000000	-1.000000
346	346	L	U	R	0	0	-	-1.00	-1.000000	-	-1.00	-1.000000	-	-1.00	-1.000000	-	-1.00	-1.000000	-1.000000
347	347	E	U	R	0	0	-	-1.00	-1.000000	-	-1.00	-1.000000	-	-1.00	-1.000000	-	-1.00	-1.000000	-1.000000
348	348	R	U	R	0	0	-	-1.00	-1.000000	-	-1.00	-1.000000	-	-1.00	-1.000000	-	-1.00	-1.000000	-1.000000
349	349	R	U	R	0	0	-	-1.00	-1.000000	-	-1.00	-1.000000	-	-1.00	-1.000000	-	-1.00	-1.000000	-1.000000
350	350	G	U	R	0	0	-	-1.00	-1.000000	-	-1.00	-1.000000	-	-1.00	-1.000000	-	-1.00	-1.000000	-1.000000
351	351	A	U	R	0	0	-	-1.00	-1.000000	-	-1.00	-1.000000	-	-1.00	-1.000000	-	-1.00	-1.000000	-1.000000
352	352	A	U	R	0	0	-	-1.00	-1.000000	-	-1.00	-1.000000	-	-1.00	-1.000000	-	-1.00	-1.000000	-1.000000
353	353	A	U	R	0	0	-	-1.00	-1.000000	-	-1.00	-1.000000	-	-1.00	-1.000000	-	-1.00	-1.000000	-1.000000
354	354	S	U	R	0	0	-	-1.00	-1.000000	-	-1.00	-1.000000	-	-1.00	-1.000000	-	-1.00	-1.000000	-1.000000
355	355	A	U	R	0	0	-	-1.00	-1.000000	-	-1.00	-1.000000	-	-1.00	-1.000000	-	-1.00	-1.000000	-1.000000
