# Supplementary material for: Lipid exposure prediction enhances the inference of rotational angles of transmembrane helices
Source: BMC Bioinformatics. 2013 Oct 11;14:304. doi: 10.1186/1471-2105-14-304 (PMC3854514; doi:10.1186/1471-2105-14-304)
Supplement: Additional file 7: Dataset S3 — The representative 110 multi-spanning protein chains used in this work. [file 1471-2105-14-304-S7.zip › S_Dataset_3_experiment/TMexpoDataset/2zjsY.profile]

SeqIndex	PDBIndex	AA	Topo	MissingData	IntraChainCTNum	InterChainCTNum	Class14_Chain	ASA14_Chain	RSA14_Chain	Class14_Complete	ASA14_Complete	RSA14_Complete	Class20_Chain	ASA20_Chain	RSA20_Chain	Class20_Complete	ASA20_Complete	RSA20_Complete	RotationalAngleChain360MGC
1	1	M	1	-	0	0	E	191.85	0.911185	E	87.68	0.416433	E	216.93	1.000000	E	72.89	0.346189	-1.000000
2	2	V	1	-	0	0	E	123.04	0.758383	E	95.07	0.585984	E	134.67	0.830067	E	98.04	0.604290	-1.000000
3	3	K	1	-	0	0	E	145.89	0.703118	E	145.89	0.703118	E	163.40	0.787508	E	163.40	0.787508	-1.000000
4	4	A	1	-	0	0	E	66.60	0.572165	E	66.60	0.572165	E	68.88	0.591753	E	68.88	0.591753	-1.000000
5	5	F	1	-	0	0	E	123.52	0.553182	E	89.12	0.399122	E	90.88	0.407004	E	34.56	0.154776	-1.000000
6	6	W	1	-	0	0	E	140.85	0.530668	E	140.85	0.530668	E	144.51	0.544458	E	144.51	0.544458	-1.000000
7	7	S	1	-	0	0	E	74.60	0.593571	E	74.60	0.593571	E	79.48	0.632400	E	79.48	0.632400	-1.000000
8	8	A	1	-	0	0	E	38.05	0.326890	E	38.05	0.326890	E	28.92	0.248454	E	28.92	0.248454	-1.000000
9	9	L	1	-	0	0	E	49.36	0.249306	E	49.36	0.249306	E	40.88	0.206475	E	40.88	0.206475	-1.000000
10	10	Q	1	-	0	0	E	105.35	0.556906	E	105.35	0.556906	E	105.91	0.559867	E	105.91	0.559867	-1.000000
11	11	I	1	-	0	0	E	82.76	0.435694	E	82.76	0.435694	E	81.10	0.426954	E	81.10	0.426954	-1.000000
12	12	P	1	-	0	0	E	88.73	0.612776	E	88.73	0.612776	E	93.28	0.644199	E	93.28	0.644199	-1.000000
13	13	E	1	-	0	0	E	101.39	0.541729	E	101.39	0.541729	E	79.84	0.426587	E	79.84	0.426587	-1.000000
14	14	L	1	-	0	0	B	32.12	0.162230	B	32.12	0.162230	B	5.63	0.028436	B	5.63	0.028436	-1.000000
15	15	R	1	-	0	0	E	131.47	0.527441	E	131.47	0.527441	E	133.11	0.534021	E	133.11	0.534021	-1.000000
16	16	Q	1	-	0	0	E	136.31	0.720569	E	136.31	0.720569	E	149.17	0.788550	E	149.17	0.788550	-1.000000
17	17	R	1	-	0	0	E	63.92	0.256439	E	63.92	0.256439	E	41.75	0.167496	E	41.75	0.167496	-1.000000
18	18	V	1	-	0	0	E	40.19	0.247719	E	39.82	0.245439	E	23.62	0.145587	E	16.17	0.099667	-1.000000
19	19	L	H	-	0	0	E	106.64	0.538613	E	106.64	0.538613	E	105.34	0.532047	E	105.34	0.532047	53.730000
20	20	F	H	-	0	0	E	53.65	0.240271	E	53.65	0.240271	E	43.83	0.196292	E	43.83	0.196292	53.730000
21	21	T	H	-	1	0	B	7.03	0.047481	B	0.96	0.006484	B	2.34	0.015804	B	0.00	0.000000	53.730000
22	22	L	H	-	0	0	E	107.51	0.543007	B	25.69	0.129754	E	111.05	0.560887	E	13.55	0.068438	53.730000
23	23	L	H	-	0	0	E	114.70	0.579322	E	114.69	0.579272	E	125.00	0.631345	E	124.69	0.629779	53.730000
24	24	V	H	-	2	0	B	14.24	0.087771	B	14.24	0.087771	B	4.68	0.028846	B	4.68	0.028846	53.730000
25	25	L	H	-	1	0	B	27.30	0.137886	B	1.21	0.006111	E	16.01	0.080863	B	0.00	0.000000	53.730000
26	26	A	H	-	0	0	E	53.64	0.460825	B	22.55	0.193729	E	55.47	0.476546	E	16.63	0.142869	53.730000
27	27	A	H	-	0	0	E	38.64	0.331959	E	38.64	0.331959	E	26.47	0.227405	E	26.47	0.227405	53.730000
28	28	Y	H	-	1	0	B	6.84	0.028703	B	6.84	0.028703	B	0.00	0.000000	B	0.00	0.000000	53.730000
29	29	R	H	-	0	0	E	61.31	0.245968	B	9.34	0.037471	E	48.52	0.194656	B	1.25	0.005015	53.730000
30	30	L	H	-	0	0	E	114.91	0.580383	E	85.15	0.430072	E	124.90	0.630840	E	90.10	0.455073	53.730000
31	31	G	H	-	0	0	B	3.70	0.044095	B	3.70	0.044095	B	0.33	0.003933	B	0.33	0.003933	53.730000
32	32	A	H	-	0	0	B	3.56	0.030584	B	3.56	0.030584	B	0.00	0.000000	B	0.00	0.000000	53.730000
33	33	F	H	-	0	0	E	122.79	0.549913	E	55.14	0.246943	E	127.49	0.570962	E	42.01	0.188141	53.730000
34	34	I	H	-	1	0	E	76.77	0.404159	E	76.77	0.404159	E	80.71	0.424901	E	80.71	0.424901	53.730000
35	35	P	2	-	0	0	E	71.66	0.494890	E	71.66	0.494890	E	65.61	0.453108	E	65.61	0.453108	-1.000000
36	36	T	2	-	0	0	B	2.03	0.013711	B	2.03	0.013711	B	0.00	0.000000	B	0.00	0.000000	-1.000000
37	37	P	2	-	0	0	E	52.60	0.363260	E	52.60	0.363260	E	49.43	0.341367	E	49.43	0.341367	-1.000000
38	38	G	2	-	0	0	B	0.00	0.000000	B	0.00	0.000000	B	0.00	0.000000	B	0.00	0.000000	-1.000000
39	39	V	2	-	0	0	B	4.46	0.027490	B	4.46	0.027490	B	0.51	0.003143	B	0.51	0.003143	-1.000000
40	40	D	2	-	0	0	B	16.25	0.104589	B	16.25	0.104589	E	9.68	0.062303	E	9.68	0.062303	-1.000000
41	41	L	2	-	0	0	B	34.17	0.172584	B	34.17	0.172584	E	25.26	0.127582	E	25.26	0.127582	-1.000000
42	42	D	2	-	0	0	E	102.43	0.659265	E	102.43	0.659265	E	109.00	0.701551	E	109.00	0.701551	-1.000000
43	43	K	2	-	0	0	E	96.19	0.463589	E	96.19	0.463589	E	92.13	0.444021	E	92.13	0.444021	-1.000000
44	44	I	2	-	0	0	B	0.00	0.000000	B	0.00	0.000000	B	0.00	0.000000	B	0.00	0.000000	-1.000000
45	45	Q	2	-	0	0	E	42.69	0.225670	E	42.69	0.225670	E	34.03	0.179891	E	34.03	0.179891	-1.000000
46	46	E	2	-	0	0	E	112.74	0.602372	E	112.74	0.602372	E	119.29	0.637369	E	119.29	0.637369	-1.000000
47	47	F	2	-	0	0	B	10.82	0.048457	B	10.82	0.048457	B	5.43	0.024318	B	5.43	0.024318	-1.000000
48	48	L	2	-	0	0	B	31.60	0.159604	B	31.60	0.159604	E	21.36	0.107884	E	21.36	0.107884	-1.000000
49	49	R	2	-	0	0	E	184.34	0.739549	E	184.34	0.739549	E	194.00	0.778304	E	194.00	0.778304	-1.000000
50	50	T	2	-	0	0	E	71.88	0.485479	E	71.88	0.485479	E	75.30	0.508578	E	75.30	0.508578	-1.000000
51	51	A	2	-	0	0	E	101.94	0.875773	E	101.94	0.875773	E	116.23	0.998540	E	116.23	0.998540	-1.000000
52	52	Q	2	-	0	0	E	96.26	0.508854	E	96.26	0.508854	E	89.18	0.471428	E	89.18	0.471428	-1.000000
53	53	G	2	-	0	0	B	1.49	0.017757	B	1.49	0.017757	B	0.00	0.000000	B	0.00	0.000000	-1.000000
54	54	G	2	-	0	0	E	32.66	0.389227	E	32.66	0.389227	E	21.72	0.258849	E	21.72	0.258849	-1.000000
55	55	V	2	-	0	0	B	11.58	0.071376	B	11.58	0.071376	B	0.75	0.004623	B	0.75	0.004623	-1.000000
56	56	F	2	-	0	0	B	1.08	0.004837	B	1.08	0.004837	B	0.00	0.000000	B	0.00	0.000000	-1.000000
57	57	G	L	-	0	0	E	17.85	0.212728	E	17.85	0.212728	E	4.66	0.055536	E	4.66	0.055536	-1.000000
58	58	I	L	-	0	0	B	4.06	0.021374	B	4.06	0.021374	B	0.00	0.000000	B	0.00	0.000000	-1.000000
59	59	I	L	-	0	0	B	5.62	0.029587	B	5.62	0.029587	B	0.71	0.003738	B	0.71	0.003738	-1.000000
60	60	N	L	-	0	0	B	23.38	0.138450	B	23.38	0.138450	E	15.63	0.092556	E	15.63	0.092556	-1.000000
61	61	L	L	-	0	0	B	8.71	0.043992	B	8.71	0.043992	B	2.24	0.011314	B	2.24	0.011314	-1.000000
62	62	F	L	-	0	0	B	4.32	0.019347	B	4.32	0.019347	B	0.00	0.000000	B	0.00	0.000000	-1.000000
63	63	S	L	-	0	0	B	0.46	0.003660	B	0.46	0.003660	B	0.00	0.000000	B	0.00	0.000000	-1.000000
64	64	G	L	-	0	0	B	1.88	0.022405	B	1.88	0.022405	B	0.00	0.000000	B	0.00	0.000000	-1.000000
65	65	G	L	-	0	0	B	1.69	0.020141	B	1.69	0.020141	B	0.00	0.000000	B	0.00	0.000000	-1.000000
66	66	N	L	-	0	0	B	0.97	0.005744	B	0.97	0.005744	B	0.00	0.000000	B	0.00	0.000000	-1.000000
67	67	F	L	-	0	0	B	0.17	0.000761	B	0.17	0.000761	B	0.00	0.000000	B	0.00	0.000000	-1.000000
68	68	E	2	-	0	0	E	43.21	0.230872	E	43.21	0.230872	E	37.31	0.199348	E	37.31	0.199348	-1.000000
69	69	R	2	-	0	0	E	59.87	0.240191	E	52.22	0.209500	E	49.04	0.196742	E	35.19	0.141178	-1.000000
70	70	F	2	-	0	0	B	0.00	0.000000	B	0.00	0.000000	B	0.00	0.000000	B	0.00	0.000000	-1.000000
71	71	S	2	-	0	0	B	0.00	0.000000	B	0.00	0.000000	B	0.00	0.000000	B	0.00	0.000000	-1.000000
72	72	I	H	-	3	0	B	24.45	0.128718	B	24.45	0.128718	E	15.94	0.083917	E	15.94	0.083917	334.706000
73	73	F	H	-	2	0	B	4.35	0.019481	B	4.35	0.019481	B	0.00	0.000000	B	0.00	0.000000	334.706000
74	74	A	H	-	0	0	B	0.00	0.000000	B	0.00	0.000000	B	0.00	0.000000	B	0.00	0.000000	334.706000
75	75	L	H	-	0	0	B	10.36	0.052326	B	10.36	0.052326	B	1.14	0.005758	B	1.14	0.005758	334.706000
76	76	G	H	-	0	0	B	2.18	0.025980	B	2.18	0.025980	B	0.00	0.000000	B	0.00	0.000000	334.706000
77	77	I	H	-	4	0	B	0.71	0.003738	B	0.71	0.003738	B	0.00	0.000000	B	0.00	0.000000	334.706000
78	78	M	H	-	0	0	B	15.28	0.072572	B	15.28	0.072572	B	3.20	0.015198	B	3.20	0.015198	334.706000
79	79	P	H	-	2	0	B	4.16	0.028729	B	4.16	0.028729	B	0.00	0.000000	B	0.00	0.000000	334.706000
80	80	Y	H	-	1	0	B	29.04	0.121863	B	29.04	0.121863	E	20.19	0.084725	E	20.19	0.084725	334.706000
81	81	I	H	-	1	0	B	11.60	0.061069	B	11.60	0.061069	B	5.99	0.031535	B	5.99	0.031535	334.706000
82	82	T	H	-	1	0	B	19.02	0.128461	B	19.02	0.128461	E	8.33	0.056261	E	8.33	0.056261	334.706000
83	83	A	H	-	4	0	B	0.67	0.005756	B	0.67	0.005756	B	0.00	0.000000	B	0.00	0.000000	334.706000
84	84	A	H	-	1	0	E	27.54	0.236598	E	27.54	0.236598	E	19.03	0.163488	E	19.03	0.163488	334.706000
85	85	I	H	-	1	0	B	19.65	0.103448	B	19.65	0.103448	E	10.02	0.052751	E	10.02	0.052751	334.706000
86	86	I	H	-	0	0	E	67.24	0.353988	E	67.24	0.353988	E	61.56	0.324085	E	61.56	0.324085	334.706000
87	87	M	H	-	1	0	E	49.13	0.233341	E	49.13	0.233341	E	31.79	0.150986	E	31.79	0.150986	334.706000
88	88	Q	1	-	0	0	E	114.75	0.606597	E	114.75	0.606597	E	111.69	0.590421	E	111.69	0.590421	-1.000000
89	89	I	1	-	0	0	E	88.66	0.466754	E	88.66	0.466754	E	84.41	0.444380	E	84.41	0.444380	-1.000000
90	90	L	1	-	0	0	E	62.68	0.316582	E	62.68	0.316582	E	62.71	0.316733	E	62.71	0.316733	-1.000000
91	91	V	1	-	0	0	B	23.26	0.143368	B	23.26	0.143368	E	11.85	0.073040	E	11.85	0.073040	-1.000000
92	92	T	1	-	0	0	E	102.56	0.692692	E	102.56	0.692692	E	107.93	0.728961	E	107.93	0.728961	-1.000000
93	93	V	1	-	0	0	E	113.25	0.698040	E	113.25	0.698040	E	124.55	0.767690	E	124.55	0.767690	-1.000000
94	94	V	1	-	0	0	E	57.28	0.353057	E	57.28	0.353057	E	59.72	0.368097	E	59.72	0.368097	-1.000000
95	95	P	1	-	0	0	E	87.73	0.605870	E	87.73	0.605870	E	93.69	0.647030	E	93.69	0.647030	-1.000000
96	96	A	1	-	0	0	E	59.87	0.514347	E	59.87	0.514347	E	60.27	0.517784	E	60.27	0.517784	-1.000000
97	97	L	1	-	0	0	E	53.25	0.268953	E	53.25	0.268953	E	31.89	0.161069	E	31.89	0.161069	-1.000000
98	98	E	1	-	0	0	E	85.85	0.458698	E	85.85	0.458698	E	82.07	0.438502	E	82.07	0.438502	-1.000000
99	99	K	1	-	0	0	E	133.53	0.643549	E	133.53	0.643549	E	142.53	0.686925	E	142.53	0.686925	-1.000000
100	100	L	1	-	0	0	E	68.24	0.344664	E	68.24	0.344664	E	60.10	0.303551	E	60.10	0.303551	-1.000000
101	101	S	1	-	0	0	E	26.74	0.212763	E	26.74	0.212763	E	16.42	0.130649	E	16.42	0.130649	-1.000000
102	102	K	1	-	0	0	E	153.37	0.739168	E	153.37	0.739168	E	160.95	0.775700	E	160.95	0.775700	-1.000000
103	103	E	1	-	0	0	E	110.80	0.592007	E	110.80	0.592007	E	118.25	0.631812	E	118.25	0.631812	-1.000000
104	104	G	1	-	0	0	E	47.59	0.567155	E	47.59	0.567155	E	50.78	0.605172	E	50.78	0.605172	-1.000000
105	105	E	1	-	0	0	E	111.69	0.596762	E	111.69	0.596762	E	119.15	0.636621	E	119.15	0.636621	-1.000000
106	106	E	1	-	0	0	E	124.42	0.664779	E	124.42	0.664779	E	138.45	0.739741	E	138.45	0.739741	-1.000000
107	107	G	1	-	0	0	B	4.34	0.051722	B	4.34	0.051722	B	0.23	0.002741	B	0.23	0.002741	-1.000000
108	108	R	1	-	0	0	E	178.60	0.716521	E	178.60	0.716521	E	182.62	0.732649	E	182.62	0.732649	-1.000000
109	109	R	1	-	0	0	E	128.98	0.517452	E	128.98	0.517452	E	107.22	0.430153	E	107.22	0.430153	-1.000000
110	110	I	1	-	0	0	E	79.25	0.417215	E	79.25	0.417215	E	75.65	0.398263	E	75.65	0.398263	-1.000000
111	111	I	1	-	0	0	B	24.95	0.131350	B	24.95	0.131350	E	14.01	0.073756	E	14.01	0.073756	-1.000000
112	112	N	1	-	0	0	E	46.05	0.272695	E	46.05	0.272695	E	34.53	0.204477	E	34.53	0.204477	-1.000000
113	113	Q	1	-	0	0	E	85.59	0.452450	E	85.59	0.452450	E	81.40	0.430301	E	81.40	0.430301	-1.000000
114	114	Y	1	-	0	0	E	138.10	0.579522	E	138.10	0.579522	E	133.16	0.558791	E	133.16	0.558791	-1.000000
115	115	T	H	-	3	0	B	12.66	0.085506	B	12.66	0.085506	E	7.45	0.050317	E	7.45	0.050317	243.865000
116	116	R	H	-	0	0	E	110.19	0.442069	E	110.19	0.442069	E	73.46	0.294712	E	73.46	0.294712	243.865000
117	117	I	H	-	0	0	E	92.76	0.488339	E	92.76	0.488339	E	88.24	0.464543	E	88.24	0.464543	243.865000
118	118	G	H	-	1	0	B	11.69	0.139316	B	11.69	0.139316	E	5.41	0.064474	E	5.41	0.064474	243.865000
119	119	G	H	-	1	0	B	0.00	0.000000	B	0.00	0.000000	B	0.00	0.000000	B	0.00	0.000000	243.865000
120	120	I	H	-	2	0	E	46.56	0.245117	E	46.56	0.245117	E	33.31	0.175362	E	33.31	0.175362	243.865000
121	121	A	H	-	0	0	E	60.63	0.520876	E	60.63	0.520876	E	63.17	0.542698	E	63.17	0.542698	243.865000
122	122	L	H	-	3	0	B	39.19	0.197939	B	39.19	0.197939	E	32.92	0.166271	E	32.92	0.166271	243.865000
123	123	G	H	-	0	0	B	1.46	0.017400	B	1.46	0.017400	B	0.00	0.000000	B	0.00	0.000000	243.865000
124	124	A	H	-	1	0	E	26.27	0.225687	E	26.27	0.225687	E	25.55	0.219502	E	25.55	0.219502	243.865000
125	125	F	H	-	0	0	E	99.65	0.446281	E	99.65	0.446281	E	95.37	0.427113	E	95.37	0.427113	243.865000
126	126	Q	H	-	1	0	B	16.34	0.086377	B	16.34	0.086377	B	5.14	0.027171	B	5.14	0.027171	243.865000
127	127	G	H	-	1	0	B	0.00	0.000000	B	0.00	0.000000	B	0.00	0.000000	B	0.00	0.000000	243.865000
128	128	F	H	-	1	0	E	83.45	0.373729	E	83.45	0.373729	E	82.45	0.369251	E	82.45	0.369251	243.865000
129	129	F	H	-	0	0	B	25.40	0.113753	B	25.40	0.113753	E	18.18	0.081419	E	18.18	0.081419	243.865000
130	130	L	H	-	0	0	B	0.08	0.000404	B	0.08	0.000404	B	0.00	0.000000	B	0.00	0.000000	243.865000
131	131	A	2	-	0	0	B	0.84	0.007216	B	0.84	0.007216	B	0.00	0.000000	B	0.00	0.000000	-1.000000
132	132	T	2	-	0	0	E	55.84	0.377144	E	55.84	0.377144	E	53.33	0.360192	E	53.33	0.360192	-1.000000
133	133	A	2	-	0	0	B	15.11	0.129811	B	15.11	0.129811	E	7.09	0.060911	E	7.09	0.060911	-1.000000
134	134	F	2	-	0	0	B	0.11	0.000493	B	0.11	0.000493	B	0.00	0.000000	B	0.00	0.000000	-1.000000
135	135	L	2	-	0	0	B	0.00	0.000000	B	0.00	0.000000	B	0.00	0.000000	B	0.00	0.000000	-1.000000
136	136	G	2	-	0	0	B	6.36	0.075795	B	6.36	0.075795	B	0.50	0.005959	B	0.50	0.005959	-1.000000
137	137	A	2	-	0	0	E	38.98	0.334880	E	38.98	0.334880	E	36.84	0.316495	E	36.84	0.316495	-1.000000
138	138	E	2	-	0	0	E	74.47	0.397895	E	74.47	0.397895	E	74.01	0.395437	E	74.01	0.395437	-1.000000
139	139	G	2	-	0	0	E	73.71	0.878441	E	73.71	0.878441	E	80.70	0.961745	E	80.70	0.961745	-1.000000
140	140	G	2	-	0	0	B	6.42	0.076511	B	6.42	0.076511	B	2.86	0.034084	B	2.86	0.034084	-1.000000
141	141	R	2	-	0	0	E	73.99	0.296839	E	73.99	0.296839	E	68.22	0.273690	E	68.22	0.273690	-1.000000
142	142	F	2	-	0	0	B	2.03	0.009091	B	2.03	0.009091	B	0.36	0.001612	B	0.36	0.001612	-1.000000
143	143	L	2	-	0	0	B	13.35	0.067428	B	13.35	0.067428	B	5.58	0.028183	B	5.58	0.028183	-1.000000
144	144	L	2	-	0	0	E	69.99	0.353503	E	69.99	0.353503	E	67.18	0.339310	E	67.18	0.339310	-1.000000
145	145	P	2	-	0	0	E	126.94	0.876657	E	126.94	0.876657	E	141.28	0.975691	E	141.28	0.975691	-1.000000
146	146	G	2	-	0	0	E	83.47	0.994756	E	83.47	0.994756	E	94.33	1.000000	E	94.33	1.000000	-1.000000
147	147	W	2	-	0	0	E	71.43	0.269121	E	71.43	0.269121	E	59.97	0.225944	E	59.97	0.225944	-1.000000
148	148	S	2	-	0	0	E	70.25	0.558959	E	70.25	0.558959	E	70.83	0.563574	E	70.83	0.563574	-1.000000
149	149	P	2	-	0	0	E	67.01	0.462776	E	67.01	0.462776	E	60.29	0.416367	E	60.29	0.416367	-1.000000
150	150	G	2	-	0	0	E	27.74	0.330592	E	27.74	0.330592	E	25.79	0.307353	E	25.79	0.307353	-1.000000
151	151	P	2	-	0	0	E	90.89	0.627693	E	90.89	0.627693	E	103.70	0.716160	E	103.70	0.716160	-1.000000
152	152	F	2	-	0	0	E	141.40	0.633257	E	141.40	0.633257	E	147.64	0.661203	E	147.64	0.661203	-1.000000
153	153	F	2	-	0	0	B	0.42	0.001881	B	0.42	0.001881	B	0.00	0.000000	B	0.00	0.000000	-1.000000
154	154	W	2	-	0	0	E	82.72	0.311657	E	82.72	0.311657	E	79.50	0.299525	E	79.50	0.299525	-1.000000
155	155	F	2	-	0	0	E	138.01	0.618075	E	138.01	0.618075	E	147.00	0.658337	E	147.00	0.658337	-1.000000
156	156	V	2	-	0	0	B	31.57	0.194588	B	31.57	0.194588	E	26.23	0.161674	E	26.23	0.161674	-1.000000
157	157	V	2	-	0	0	B	0.00	0.000000	B	0.00	0.000000	B	0.00	0.000000	B	0.00	0.000000	-1.000000
158	158	V	H	-	1	0	E	36.14	0.222756	E	36.14	0.222756	E	31.06	0.191445	E	31.06	0.191445	106.008000
159	159	V	H	-	0	0	E	74.20	0.457347	E	74.20	0.457347	E	72.88	0.449211	E	72.88	0.449211	106.008000
160	160	T	H	-	1	0	B	13.47	0.090977	B	13.47	0.090977	B	6.42	0.043361	B	6.42	0.043361	106.008000
161	161	Q	H	-	1	0	B	7.15	0.037797	B	7.15	0.037797	B	0.00	0.000000	B	0.00	0.000000	106.008000
162	162	V	H	-	1	0	E	42.50	0.261958	E	42.50	0.261958	E	41.24	0.254191	E	41.24	0.254191	106.008000
163	163	A	H	-	0	0	E	56.25	0.483247	E	56.25	0.483247	E	53.60	0.460481	E	53.60	0.460481	106.008000
164	164	G	H	-	2	0	B	0.00	0.000000	B	0.00	0.000000	B	0.00	0.000000	B	0.00	0.000000	106.008000
165	165	I	H	-	1	0	B	4.72	0.024849	B	4.72	0.024849	B	0.00	0.000000	B	0.00	0.000000	106.008000
166	166	A	H	-	1	0	E	38.47	0.330498	E	38.47	0.330498	E	29.04	0.249485	E	29.04	0.249485	106.008000
167	167	L	H	-	0	0	E	72.46	0.365978	E	72.46	0.365978	E	67.39	0.340371	E	67.39	0.340371	106.008000
168	168	L	H	-	2	0	B	0.16	0.000808	B	0.16	0.000808	B	0.00	0.000000	B	0.00	0.000000	106.008000
169	169	L	H	-	1	0	B	6.64	0.033537	B	6.64	0.033537	B	0.04	0.000202	B	0.04	0.000202	106.008000
170	170	W	H	-	0	0	E	144.35	0.543855	E	144.35	0.543855	E	132.30	0.498455	E	132.30	0.498455	106.008000
171	171	M	H	-	2	0	B	5.81	0.027594	B	5.81	0.027594	B	0.45	0.002137	B	0.45	0.002137	106.008000
172	172	A	H	-	3	0	B	0.72	0.006186	B	0.72	0.006186	B	0.00	0.000000	B	0.00	0.000000	106.008000
173	173	E	H	-	0	0	E	46.09	0.246260	E	46.09	0.246260	E	13.88	0.074161	E	13.88	0.074161	106.008000
174	174	R	H	-	0	0	E	62.94	0.252507	E	62.94	0.252507	E	44.61	0.178970	E	44.61	0.178970	106.008000
175	175	I	H	-	3	0	B	0.10	0.000526	B	0.10	0.000526	B	0.00	0.000000	B	0.00	0.000000	106.008000
176	176	T	1	-	0	0	E	56.54	0.381872	E	56.54	0.381872	E	43.98	0.297042	E	43.98	0.297042	-1.000000
177	177	E	1	-	0	0	E	79.61	0.425358	E	79.61	0.425358	E	66.00	0.352639	E	66.00	0.352639	-1.000000
178	178	Y	1	-	0	0	E	128.62	0.539740	E	128.62	0.539740	E	139.31	0.584599	E	139.31	0.584599	-1.000000
179	179	G	1	-	0	0	B	0.52	0.006197	B	0.52	0.006197	B	0.00	0.000000	B	0.00	0.000000	-1.000000
180	180	I	1	-	0	0	B	16.81	0.088497	B	15.55	0.081864	B	7.56	0.039800	B	1.30	0.006844	-1.000000
181	181	G	1	-	0	0	B	6.39	0.076153	B	6.39	0.076153	B	0.62	0.007389	B	0.62	0.007389	-1.000000
182	182	N	1	-	0	0	E	55.86	0.330787	E	55.86	0.330787	E	42.19	0.249837	E	42.19	0.249837	-1.000000
183	183	G	H	-	2	0	B	0.04	0.000477	B	0.04	0.000477	B	0.00	0.000000	B	0.00	0.000000	350.491000
184	184	T	H	-	1	0	B	16.58	0.111982	B	16.58	0.111982	B	5.66	0.038228	B	5.66	0.038228	350.491000
185	185	S	H	-	1	0	B	6.86	0.054583	B	6.86	0.054583	B	0.09	0.000716	B	0.09	0.000716	350.491000
186	186	L	H	-	0	0	B	15.77	0.079650	B	0.37	0.001869	B	9.47	0.047831	B	0.00	0.000000	350.491000
187	187	I	H	-	2	0	B	2.49	0.013109	B	2.49	0.013109	B	0.00	0.000000	B	0.00	0.000000	350.491000
188	188	I	H	-	1	0	B	3.70	0.019479	B	3.70	0.019479	B	0.00	0.000000	B	0.00	0.000000	350.491000
189	189	F	H	-	1	0	B	44.24	0.198128	B	0.00	0.000000	E	40.72	0.182364	B	0.00	0.000000	350.491000
190	190	A	H	-	1	0	B	9.30	0.079897	B	1.37	0.011770	B	2.80	0.024055	B	0.00	0.000000	350.491000
191	191	G	H	-	0	0	B	1.40	0.016685	B	1.40	0.016685	B	0.00	0.000000	B	0.00	0.000000	350.491000
192	192	I	H	-	2	0	B	0.05	0.000263	B	0.05	0.000263	B	0.00	0.000000	B	0.00	0.000000	350.491000
193	193	V	H	-	0	0	E	47.11	0.290372	B	0.03	0.000185	E	44.60	0.274901	B	0.00	0.000000	350.491000
194	194	V	H	-	0	1	E	49.65	0.306028	B	4.03	0.024840	E	39.15	0.241309	B	0.94	0.005794	350.491000
195	195	E	H	-	0	0	E	44.40	0.237230	E	44.40	0.237230	E	29.59	0.158100	E	29.59	0.158100	350.491000
196	196	W	H	-	0	0	B	40.02	0.150780	B	9.89	0.037262	E	32.25	0.121506	B	0.92	0.003466	350.491000
197	197	L	H	-	0	2	E	123.68	0.624678	B	34.75	0.175514	E	137.20	0.692964	E	24.59	0.124198	350.491000
198	198	P	H	-	0	0	E	62.92	0.434530	E	48.35	0.333909	E	57.72	0.398619	E	34.89	0.240953	350.491000
199	199	Q	H	-	1	0	E	54.24	0.286726	E	54.24	0.286726	E	45.62	0.241159	E	45.62	0.241159	350.491000
200	200	I	H	-	0	0	E	58.26	0.306712	E	45.41	0.239063	E	37.21	0.195894	E	23.09	0.121558	350.491000
201	201	L	H	-	0	0	E	106.90	0.539926	E	106.90	0.539926	E	114.04	0.575989	E	114.04	0.575989	350.491000
202	202	R	2	-	0	0	E	182.25	0.731164	E	182.25	0.731164	E	189.04	0.758405	E	189.04	0.758405	-1.000000
203	203	T	2	-	0	0	B	11.66	0.078752	B	11.66	0.078752	B	3.25	0.021951	B	3.25	0.021951	-1.000000
204	204	I	2	-	0	0	E	68.92	0.362832	E	68.92	0.362832	E	58.78	0.309450	E	58.78	0.309450	-1.000000
205	205	G	2	-	0	0	E	35.18	0.419259	E	35.18	0.419259	E	31.70	0.377786	E	31.70	0.377786	-1.000000
206	206	L	2	-	0	0	E	91.82	0.463761	E	91.82	0.463761	E	96.24	0.486085	E	96.24	0.486085	-1.000000
207	207	I	2	-	0	0	B	26.81	0.141142	B	26.81	0.141142	E	23.17	0.121979	E	23.17	0.121979	-1.000000
208	208	R	2	-	0	0	E	196.38	0.787852	E	196.38	0.787852	E	225.10	0.903073	E	225.10	0.903073	-1.000000
209	209	T	2	-	0	0	E	105.78	0.714440	E	105.78	0.714440	E	122.98	0.830609	E	122.98	0.830609	-1.000000
210	210	G	2	-	0	0	E	62.87	0.749255	E	62.87	0.749255	E	69.89	0.832916	E	69.89	0.832916	-1.000000
211	211	E	2	-	0	0	E	131.89	0.704691	E	131.89	0.704691	E	134.08	0.716392	E	134.08	0.716392	-1.000000
212	212	V	2	-	0	0	B	26.13	0.161058	B	26.13	0.161058	B	6.04	0.037229	B	6.04	0.037229	-1.000000
213	213	N	2	-	0	0	E	85.73	0.507669	E	85.73	0.507669	E	93.14	0.551549	E	93.14	0.551549	-1.000000
214	214	L	2	-	0	0	E	90.17	0.455427	E	90.17	0.455427	E	94.16	0.475580	E	94.16	0.475580	-1.000000
215	215	V	H	-	0	0	E	119.09	0.734036	E	119.09	0.734036	E	132.44	0.816321	E	132.44	0.816321	357.108000
216	216	A	H	-	1	0	E	24.86	0.213574	E	24.86	0.213574	E	16.79	0.144244	E	16.79	0.144244	357.108000
217	217	F	H	-	0	0	B	15.56	0.069685	B	15.56	0.069685	B	4.88	0.021855	B	4.88	0.021855	357.108000
218	218	L	H	-	0	0	E	103.10	0.520733	E	103.10	0.520733	E	106.36	0.537199	E	106.36	0.537199	357.108000
219	219	F	H	-	0	0	E	143.37	0.642080	E	143.37	0.642080	E	143.05	0.640647	E	143.05	0.640647	357.108000
220	220	F	H	-	0	0	B	8.87	0.039724	B	8.87	0.039724	B	0.00	0.000000	B	0.00	0.000000	357.108000
221	221	L	H	-	0	0	E	74.80	0.377797	E	74.80	0.377797	E	66.64	0.336583	E	52.95	0.267438	357.108000
222	222	A	H	-	0	0	E	57.80	0.496564	E	57.80	0.496564	E	55.62	0.477835	E	55.62	0.477835	357.108000
223	223	F	H	-	1	0	B	19.25	0.086211	B	19.25	0.086211	B	5.17	0.023154	B	5.17	0.023154	357.108000
224	224	I	H	-	0	0	B	12.02	0.063280	B	7.73	0.040695	B	3.64	0.019163	B	0.44	0.002316	357.108000
225	225	V	H	-	0	0	E	96.45	0.594490	E	56.21	0.346462	E	103.22	0.636218	E	55.27	0.340668	357.108000
226	226	L	H	-	0	0	E	117.78	0.594879	E	117.78	0.594879	E	123.57	0.624122	E	123.57	0.624122	357.108000
227	227	A	H	-	0	0	B	11.28	0.096907	B	11.28	0.096907	B	3.57	0.030670	B	3.57	0.030670	357.108000
228	228	F	H	-	1	2	E	71.94	0.322182	B	0.50	0.002239	E	64.38	0.288325	B	0.00	0.000000	357.108000
229	229	A	H	-	0	0	E	51.96	0.446392	B	20.96	0.180069	E	50.46	0.433505	E	17.03	0.146306	357.108000
230	230	G	H	-	0	0	E	24.04	0.286497	E	24.04	0.286497	E	16.73	0.199380	E	16.70	0.199023	357.108000
231	231	M	H	-	1	0	B	15.96	0.075801	B	15.96	0.075801	B	6.54	0.031062	B	6.54	0.031062	357.108000
232	232	A	1	-	0	0	E	43.88	0.376976	B	3.03	0.026031	E	39.46	0.339003	B	0.00	0.000000	-1.000000
233	233	A	1	-	0	0	E	63.27	0.543557	E	29.15	0.250430	E	68.01	0.584278	E	22.83	0.196134	-1.000000
234	234	V	1	-	0	0	B	28.32	0.174556	B	26.92	0.165927	E	19.00	0.117110	E	14.48	0.089250	-1.000000
235	235	Q	1	-	0	0	E	62.57	0.330761	E	62.57	0.330761	E	20.51	0.108421	E	20.51	0.108421	-1.000000
236	236	Q	1	-	0	0	E	147.29	0.778612	E	56.26	0.297404	E	151.75	0.802189	E	41.80	0.220965	-1.000000
237	237	A	1	-	0	0	E	36.56	0.314089	B	0.21	0.001804	E	39.02	0.335223	B	0.00	0.000000	-1.000000
238	238	E	1	-	0	0	E	76.70	0.409810	B	31.48	0.168198	E	68.21	0.364448	E	27.93	0.149231	-1.000000
239	239	R	1	-	0	0	E	104.14	0.417797	B	46.34	0.185910	E	98.59	0.395531	E	38.61	0.154898	-1.000000
240	240	R	1	-	0	0	E	137.64	0.552194	E	97.78	0.392281	E	150.08	0.602102	E	96.30	0.386344	-1.000000
241	241	I	1	-	0	0	B	0.10	0.000526	B	0.10	0.000526	B	0.00	0.000000	B	0.00	0.000000	-1.000000
242	242	P	1	-	0	0	E	71.96	0.496961	E	71.96	0.496961	E	67.64	0.467127	E	57.27	0.395511	-1.000000
243	243	V	1	-	0	0	B	10.15	0.062562	B	10.15	0.062562	B	0.63	0.003883	B	0.63	0.003883	-1.000000
244	244	Q	1	-	0	0	E	77.57	0.410054	B	15.42	0.081514	E	82.43	0.435746	B	2.50	0.013216	-1.000000
245	245	Y	1	-	0	0	B	47.02	0.197314	B	44.60	0.187159	E	26.95	0.113093	E	25.35	0.106379	-1.000000
246	246	A	1	-	0	0	E	55.52	0.476976	E	49.05	0.421392	E	49.30	0.423540	E	39.35	0.338058	-1.000000
247	247	R	1	-	0	0	E	245.66	0.985557	E	200.16	0.803017	E	271.67	1.000000	E	200.47	0.804261	-1.000000
248	248	K	U	R	0	0	-	-1.00	-1.000000	-	-1.00	-1.000000	-	-1.00	-1.000000	-	-1.00	-1.000000	-1.000000
249	249	V	U	R	0	0	-	-1.00	-1.000000	-	-1.00	-1.000000	-	-1.00	-1.000000	-	-1.00	-1.000000	-1.000000
250	250	V	U	R	0	0	-	-1.00	-1.000000	-	-1.00	-1.000000	-	-1.00	-1.000000	-	-1.00	-1.000000	-1.000000
251	251	G	U	R	0	0	-	-1.00	-1.000000	-	-1.00	-1.000000	-	-1.00	-1.000000	-	-1.00	-1.000000	-1.000000
252	252	G	U	R	0	0	-	-1.00	-1.000000	-	-1.00	-1.000000	-	-1.00	-1.000000	-	-1.00	-1.000000	-1.000000
253	253	R	U	R	0	0	-	-1.00	-1.000000	-	-1.00	-1.000000	-	-1.00	-1.000000	-	-1.00	-1.000000	-1.000000
254	254	V	U	R	0	0	-	-1.00	-1.000000	-	-1.00	-1.000000	-	-1.00	-1.000000	-	-1.00	-1.000000	-1.000000
255	255	Y	1	-	0	0	E	251.30	1.000000	E	251.30	1.000000	E	280.30	1.000000	E	280.30	1.000000	-1.000000
256	256	G	1	-	0	0	E	41.88	0.499106	E	41.88	0.499106	E	39.59	0.471815	E	39.59	0.471815	-1.000000
257	257	G	1	-	0	0	E	36.38	0.433560	E	36.38	0.433560	E	27.96	0.333214	E	27.90	0.332499	-1.000000
258	258	Q	1	-	0	0	E	152.43	0.805783	E	152.43	0.805783	E	170.12	0.899297	E	170.12	0.899297	-1.000000
259	259	A	1	-	0	0	E	74.56	0.640550	E	70.77	0.607990	E	73.49	0.631357	E	61.19	0.525687	-1.000000
260	260	T	1	-	0	0	E	76.09	0.513913	E	76.09	0.513913	E	76.30	0.515332	E	76.30	0.515332	-1.000000
261	261	Y	1	-	0	0	E	96.29	0.404070	E	96.29	0.404070	E	93.66	0.393034	E	93.66	0.393034	-1.000000
262	262	I	1	-	0	0	E	56.33	0.296552	E	56.33	0.296552	E	43.54	0.229218	E	43.54	0.229218	-1.000000
263	263	P	1	-	0	0	E	64.66	0.446547	E	64.66	0.446547	E	62.86	0.434116	E	62.86	0.434116	-1.000000
264	264	I	1	-	0	0	B	28.80	0.151619	B	28.80	0.151619	E	11.41	0.060068	E	11.41	0.060068	-1.000000
265	265	K	1	-	0	0	E	84.27	0.406140	E	84.27	0.406140	E	53.87	0.259627	E	53.87	0.259627	-1.000000
266	266	L	1	-	0	0	B	32.40	0.163645	B	11.86	0.059902	E	23.93	0.120865	B	2.32	0.011718	-1.000000
267	267	N	1	-	0	0	B	18.91	0.111980	B	18.91	0.111980	B	4.29	0.025404	B	4.29	0.025404	-1.000000
268	268	A	1	-	0	0	B	13.52	0.116151	B	13.52	0.116151	E	6.37	0.054725	E	6.37	0.054725	-1.000000
269	269	A	1	-	0	0	E	40.47	0.347680	E	40.47	0.347680	E	10.01	0.085997	E	10.01	0.085997	-1.000000
270	270	G	1	-	0	0	B	14.37	0.171255	B	14.37	0.171255	E	7.84	0.093433	E	7.84	0.093433	-1.000000
271	271	V	1	-	0	0	B	10.04	0.061884	B	10.04	0.061884	B	0.48	0.002959	B	0.48	0.002959	-1.000000
272	272	I	H	-	0	0	E	74.66	0.393051	E	74.66	0.393051	E	55.10	0.290076	E	55.10	0.290076	98.167000
273	273	P	H	-	2	0	B	4.19	0.028936	B	4.19	0.028936	B	0.63	0.004351	B	0.63	0.004351	98.167000
274	274	I	H	-	2	0	B	3.92	0.020637	B	3.92	0.020637	B	0.24	0.001263	B	0.24	0.001263	98.167000
275	275	I	H	-	0	0	B	10.93	0.057541	B	10.93	0.057541	B	2.30	0.012108	B	2.30	0.012108	98.167000
276	276	F	H	-	2	0	B	27.96	0.125218	B	27.96	0.125218	E	17.00	0.076134	E	17.00	0.076134	98.167000
277	277	A	H	-	2	0	B	2.34	0.020103	B	2.34	0.020103	B	0.00	0.000000	B	0.00	0.000000	98.167000
278	278	A	H	-	0	0	B	4.51	0.038746	B	4.51	0.038746	B	0.00	0.000000	B	0.00	0.000000	98.167000
279	279	A	H	-	1	0	B	1.97	0.016924	B	1.97	0.016924	B	0.00	0.000000	B	0.00	0.000000	98.167000
280	280	I	H	-	0	0	E	46.56	0.245117	E	46.56	0.245117	E	40.21	0.211687	E	40.21	0.211687	98.167000
281	281	L	H	-	2	0	B	4.19	0.021163	B	4.19	0.021163	B	0.00	0.000000	B	0.00	0.000000	98.167000
282	282	Q	H	-	0	0	B	11.96	0.063224	B	11.96	0.063224	B	3.89	0.020564	B	3.89	0.020564	98.167000
283	283	I	H	-	0	0	E	59.38	0.312609	E	59.38	0.312609	E	47.64	0.250803	E	47.64	0.250803	98.167000
284	284	P	H	-	1	0	E	30.07	0.207666	E	30.07	0.207666	E	21.92	0.151381	E	21.92	0.151381	98.167000
285	285	I	H	-	1	0	B	0.00	0.000000	B	0.00	0.000000	B	0.00	0.000000	B	0.00	0.000000	98.167000
286	286	F	H	-	0	0	B	9.14	0.040933	B	9.14	0.040933	B	1.04	0.004658	B	1.04	0.004658	98.167000
287	287	L	H	-	0	0	E	82.43	0.416334	E	82.43	0.416334	E	82.12	0.414768	E	82.12	0.414768	98.167000
288	288	A	H	-	0	0	B	3.59	0.030842	B	3.59	0.030842	B	0.74	0.006357	B	0.74	0.006357	98.167000
289	289	A	2	-	0	0	B	0.12	0.001031	B	0.12	0.001031	B	0.00	0.000000	B	0.00	0.000000	-1.000000
290	290	P	2	-	0	0	B	0.07	0.000483	B	0.07	0.000483	B	0.00	0.000000	B	0.00	0.000000	-1.000000
291	291	F	2	-	0	0	E	75.81	0.339514	E	75.81	0.339514	E	79.20	0.354696	E	79.20	0.354696	-1.000000
292	292	Q	2	-	0	0	B	17.84	0.094307	B	17.84	0.094307	B	8.95	0.047312	B	8.95	0.047312	-1.000000
293	293	D	2	-	0	0	E	109.73	0.706250	E	109.73	0.706250	E	118.70	0.763983	E	118.70	0.763983	-1.000000
294	294	N	2	-	0	0	E	55.69	0.329780	E	55.69	0.329780	E	56.95	0.337242	E	56.95	0.337242	-1.000000
295	295	P	2	-	0	0	E	103.77	0.716644	E	103.77	0.716644	E	116.22	0.802624	E	116.22	0.802624	-1.000000
296	296	V	2	-	0	0	E	111.13	0.684973	E	111.13	0.684973	E	122.35	0.754130	E	122.35	0.754130	-1.000000
297	297	L	2	-	0	0	E	47.05	0.237638	E	47.05	0.237638	E	44.64	0.225466	E	44.64	0.225466	-1.000000
298	298	Q	2	-	0	0	E	42.03	0.222181	E	42.03	0.222181	E	28.52	0.150764	E	28.52	0.150764	-1.000000
299	299	G	2	-	0	0	E	42.52	0.506733	E	42.52	0.506733	E	42.64	0.508164	E	42.64	0.508164	-1.000000
300	300	I	2	-	0	0	E	79.45	0.418268	E	79.45	0.418268	E	82.77	0.435746	E	82.77	0.435746	-1.000000
301	301	A	2	-	0	0	B	0.16	0.001375	B	0.16	0.001375	B	0.00	0.000000	B	0.00	0.000000	-1.000000
302	302	N	2	-	0	0	E	43.74	0.259016	E	43.74	0.259016	E	36.13	0.213952	E	36.13	0.213952	-1.000000
303	303	F	2	-	0	0	E	99.09	0.443773	E	99.09	0.443773	E	102.96	0.461104	E	102.96	0.461104	-1.000000
304	304	F	H	-	2	0	B	41.76	0.187021	B	41.76	0.187021	E	40.92	0.183259	E	40.92	0.183259	263.317000
305	305	N	H	-	0	0	B	13.84	0.081957	B	13.84	0.081957	B	5.83	0.034524	B	5.83	0.034524	263.317000
306	306	P	H	-	0	0	B	13.51	0.093301	B	13.51	0.093301	B	0.00	0.000000	B	0.00	0.000000	263.317000
307	307	T	H	-	0	0	E	69.68	0.470620	E	69.68	0.470620	E	42.94	0.290018	E	42.94	0.290018	263.317000
308	308	R	H	-	0	0	E	122.88	0.492979	E	122.88	0.492979	E	132.77	0.532657	E	132.77	0.532657	263.317000
309	309	P	H	-	0	0	E	107.85	0.744820	E	107.85	0.744820	E	108.88	0.751934	E	108.88	0.751934	263.317000
310	310	S	H	-	0	0	E	40.16	0.319542	E	40.16	0.319542	E	31.57	0.251194	E	31.57	0.251194	263.317000
311	311	G	H	-	0	0	B	0.00	0.000000	B	0.00	0.000000	B	0.00	0.000000	B	0.00	0.000000	263.317000
312	312	L	H	-	1	0	B	13.81	0.069751	B	13.81	0.069751	B	4.15	0.020961	B	4.15	0.020961	263.317000
313	313	F	H	-	0	0	E	110.84	0.496395	E	110.84	0.496395	E	120.46	0.539478	E	120.46	0.539478	263.317000
314	314	I	H	-	0	0	E	46.00	0.242169	E	46.00	0.242169	E	37.89	0.199474	E	37.89	0.199474	263.317000
315	315	E	H	-	1	0	B	5.93	0.031684	B	5.93	0.031684	B	0.00	0.000000	B	0.00	0.000000	263.317000
316	316	V	H	-	1	0	B	15.83	0.097571	B	15.83	0.097571	E	10.11	0.062315	E	10.11	0.062315	263.317000
317	317	L	H	-	0	0	E	88.63	0.447649	E	88.63	0.447649	E	85.72	0.432951	E	85.72	0.432951	263.317000
318	318	L	H	-	2	0	B	29.08	0.146876	B	29.08	0.146876	E	22.04	0.111319	E	22.04	0.111319	263.317000
319	319	V	H	-	0	0	B	0.47	0.002897	B	0.47	0.002897	B	0.00	0.000000	B	0.00	0.000000	263.317000
320	320	I	H	-	1	0	B	31.31	0.164833	B	31.31	0.164833	E	17.29	0.091024	E	17.29	0.091024	263.317000
321	321	L	H	-	0	0	E	107.70	0.543967	E	107.70	0.543967	E	113.20	0.571746	E	113.20	0.571746	263.317000
322	322	F	H	-	3	0	B	43.68	0.195620	B	43.68	0.195620	E	34.43	0.154194	E	34.43	0.154194	263.317000
323	323	T	H	-	2	0	B	0.07	0.000473	B	0.07	0.000473	B	0.00	0.000000	B	0.00	0.000000	263.317000
324	324	Y	1	-	0	0	E	62.58	0.262610	E	62.58	0.262610	E	55.27	0.231935	E	55.27	0.231935	-1.000000
325	325	V	1	-	0	0	E	83.82	0.516642	E	83.82	0.516642	E	86.28	0.531805	E	86.28	0.531805	-1.000000
326	326	Y	1	-	0	0	E	68.95	0.289341	E	68.95	0.289341	E	62.57	0.262568	E	62.57	0.262568	-1.000000
327	327	T	1	-	0	0	B	10.41	0.070309	B	10.41	0.070309	B	4.01	0.027084	B	4.01	0.027084	-1.000000
328	328	A	1	-	0	0	B	23.21	0.199399	B	23.21	0.199399	E	14.55	0.125000	E	14.55	0.125000	-1.000000
329	329	V	1	-	0	0	E	107.66	0.663585	E	107.66	0.663585	E	113.30	0.698348	E	113.30	0.698348	-1.000000
330	330	Q	1	-	0	0	E	77.24	0.408310	E	77.24	0.408310	E	71.34	0.377121	E	71.34	0.377121	-1.000000
331	331	F	1	-	0	0	E	171.54	0.768239	E	171.54	0.768239	E	170.09	0.761745	E	170.09	0.761745	-1.000000
332	332	D	1	-	0	0	E	32.11	0.206668	E	32.11	0.206668	E	14.46	0.093068	E	14.46	0.093068	-1.000000
333	333	P	1	-	0	0	B	28.87	0.199378	B	28.87	0.199378	E	21.42	0.147928	E	21.42	0.147928	-1.000000
334	334	K	1	-	0	0	E	137.45	0.662442	E	137.45	0.662442	E	139.17	0.670731	E	139.17	0.670731	-1.000000
335	335	R	1	-	0	0	E	168.73	0.676924	E	168.73	0.676924	E	177.96	0.713953	E	177.96	0.713953	-1.000000
336	336	I	1	-	0	0	E	52.02	0.273862	E	52.02	0.273862	E	29.71	0.156410	E	29.71	0.156410	-1.000000
337	337	A	1	-	0	0	B	12.00	0.103093	B	12.00	0.103093	B	0.53	0.004553	B	0.53	0.004553	-1.000000
338	338	E	1	-	0	0	E	132.04	0.705493	E	132.04	0.705493	E	131.29	0.701485	E	131.29	0.701485	-1.000000
339	339	S	1	-	0	0	E	51.11	0.406668	E	51.11	0.406668	E	34.05	0.270926	E	34.05	0.270926	-1.000000
340	340	L	1	-	0	0	B	16.61	0.083893	B	16.61	0.083893	B	0.49	0.002475	B	0.49	0.002475	-1.000000
341	341	R	1	-	0	0	E	214.83	0.861871	E	214.83	0.861871	E	231.74	0.929712	E	231.74	0.929712	-1.000000
342	342	E	1	-	0	0	E	146.46	0.782539	E	146.46	0.782539	E	165.58	0.884698	E	165.58	0.884698	-1.000000
343	343	Y	1	-	0	0	E	122.82	0.515401	E	122.82	0.515401	E	119.98	0.503483	E	119.98	0.503483	-1.000000
344	344	G	1	-	0	0	E	38.23	0.455607	E	38.23	0.455607	E	36.39	0.433679	E	36.39	0.433679	-1.000000
345	345	G	1	-	0	0	B	9.06	0.107973	B	9.06	0.107973	B	3.26	0.038851	B	3.26	0.038851	-1.000000
346	346	F	1	-	0	0	E	64.75	0.289982	B	19.63	0.087913	E	55.13	0.246899	B	4.44	0.019884	-1.000000
347	347	I	1	-	0	0	B	3.06	0.016110	B	3.03	0.015952	B	0.00	0.000000	B	0.00	0.000000	-1.000000
348	348	P	1	-	0	0	E	52.57	0.363052	B	5.36	0.037017	E	47.86	0.330525	B	0.00	0.000000	-1.000000
349	349	G	1	-	0	0	E	90.42	1.000000	B	0.21	0.002503	E	102.76	1.000000	B	0.00	0.000000	-1.000000
350	350	I	1	-	0	0	E	43.12	0.227007	B	4.22	0.022216	E	36.33	0.191261	B	0.26	0.001369	-1.000000
351	351	R	1	-	0	0	E	183.33	0.735497	B	0.29	0.001163	E	209.22	0.839365	B	0.00	0.000000	-1.000000
352	352	P	1	-	0	0	E	102.63	0.708771	E	51.41	0.355041	E	98.15	0.677831	E	31.58	0.218094	-1.000000
353	353	G	1	-	0	0	E	33.36	0.397569	E	33.36	0.397569	E	31.04	0.369920	E	31.04	0.369920	-1.000000
354	354	E	1	-	0	0	E	97.63	0.521639	E	85.28	0.455653	E	99.76	0.533020	E	63.48	0.339175	-1.000000
355	355	P	1	-	0	0	E	54.31	0.375069	B	7.94	0.054834	E	52.61	0.363329	B	1.79	0.012362	-1.000000
356	356	T	1	-	0	0	B	1.45	0.009793	B	1.45	0.009793	B	0.00	0.000000	B	0.00	0.000000	-1.000000
357	357	V	1	-	0	0	B	9.35	0.057631	B	9.35	0.057631	B	3.12	0.019231	B	3.12	0.019231	-1.000000
358	358	K	1	-	0	0	E	127.83	0.616078	E	98.05	0.472553	E	141.98	0.684274	E	104.69	0.504554	-1.000000
359	359	F	1	-	0	0	E	53.98	0.241748	B	24.45	0.109499	E	48.16	0.215684	E	12.38	0.055444	-1.000000
360	360	L	1	-	0	0	B	7.17	0.036214	B	7.17	0.036214	B	0.12	0.000606	B	0.12	0.000606	-1.000000
361	361	E	1	-	0	0	E	75.62	0.404039	E	75.62	0.404039	E	74.62	0.398696	E	74.62	0.398696	-1.000000
362	362	H	1	-	0	0	E	84.40	0.425167	E	76.38	0.384767	E	85.73	0.431867	E	67.78	0.341444	-1.000000
363	363	I	1	-	0	0	B	9.83	0.051750	B	5.25	0.027639	B	2.88	0.015162	B	2.47	0.013003	-1.000000
364	364	V	1	-	0	0	B	13.49	0.083148	B	13.49	0.083148	B	2.97	0.018306	B	2.97	0.018306	-1.000000
365	365	S	1	-	0	0	E	49.26	0.391948	E	49.26	0.391948	E	46.41	0.369271	E	41.61	0.331079	-1.000000
366	366	R	1	-	0	0	E	157.05	0.630065	E	49.91	0.200233	E	155.93	0.625572	E	38.95	0.156263	-1.000000
367	367	L	1	-	0	0	B	35.13	0.177433	B	3.35	0.016920	E	27.37	0.138239	B	0.46	0.002323	-1.000000
368	368	T	1	-	0	0	B	0.55	0.003715	B	0.55	0.003715	B	0.00	0.000000	B	0.00	0.000000	-1.000000
369	369	L	1	-	0	0	E	87.42	0.441537	E	58.04	0.293146	E	82.86	0.418506	E	36.80	0.185868	-1.000000
370	370	W	1	-	0	0	E	172.38	0.649461	E	122.60	0.461909	E	173.88	0.655113	E	95.67	0.360448	-1.000000
371	371	G	1	-	0	0	B	0.78	0.009296	B	0.78	0.009296	B	0.00	0.000000	B	0.00	0.000000	-1.000000
372	372	A	1	-	0	0	B	0.00	0.000000	B	0.00	0.000000	B	0.00	0.000000	B	0.00	0.000000	-1.000000
373	373	L	H	-	0	0	E	85.39	0.431284	E	85.39	0.431284	E	77.22	0.390020	E	77.22	0.390020	39.830000
374	374	F	H	-	0	0	E	50.70	0.227059	E	50.70	0.227059	E	39.54	0.177079	E	39.54	0.177079	39.830000
375	375	L	H	-	1	0	B	7.33	0.037022	B	7.33	0.037022	B	1.88	0.009495	B	1.88	0.009495	39.830000
376	376	G	H	-	2	0	B	2.79	0.033250	B	2.79	0.033250	B	0.47	0.005601	B	0.47	0.005601	39.830000
377	377	L	H	-	0	0	E	94.60	0.477802	E	94.60	0.477802	E	91.91	0.464215	E	91.91	0.464215	39.830000
378	378	V	H	-	2	0	B	8.20	0.050542	B	8.20	0.050542	B	1.65	0.010170	B	1.65	0.010170	39.830000
379	379	T	H	-	0	0	B	0.36	0.002431	B	0.36	0.002431	B	0.00	0.000000	B	0.00	0.000000	39.830000
380	380	L	H	-	0	0	E	56.56	0.285671	E	56.56	0.285671	E	52.63	0.265822	E	52.63	0.265822	39.830000
381	381	L	H	-	0	0	E	63.21	0.319259	E	63.21	0.319259	E	60.07	0.303399	E	60.07	0.303399	39.830000
382	382	P	H	-	1	0	B	0.18	0.001243	B	0.18	0.001243	B	0.00	0.000000	B	0.00	0.000000	39.830000
383	383	Q	H	-	1	0	B	11.66	0.061638	B	11.66	0.061638	B	0.41	0.002167	B	0.41	0.002167	39.830000
384	384	I	H	-	0	0	E	70.58	0.371571	E	70.58	0.371571	E	67.58	0.355778	E	67.58	0.355778	39.830000
385	385	I	H	-	1	0	B	29.09	0.153146	B	29.09	0.153146	E	16.53	0.087023	E	16.53	0.087023	39.830000
386	386	Q	H	-	0	0	B	2.59	0.013691	B	2.59	0.013691	B	0.21	0.001110	B	0.21	0.001110	39.830000
387	387	N	H	-	0	0	E	92.30	0.546574	E	92.30	0.546574	E	80.15	0.474625	E	80.15	0.474625	39.830000
388	388	L	H	-	0	0	E	154.13	0.778474	E	154.13	0.778474	E	175.35	0.885651	E	175.35	0.885651	39.830000
389	389	T	H	-	1	0	B	15.80	0.106713	B	15.80	0.106713	B	4.19	0.028299	B	4.19	0.028299	39.830000
390	390	G	2	-	0	0	E	60.44	0.720296	E	60.44	0.720296	E	48.70	0.580384	E	48.70	0.580384	-1.000000
391	391	I	2	-	0	0	B	15.04	0.079179	B	15.04	0.079179	B	4.49	0.023638	B	4.49	0.023638	-1.000000
392	392	H	2	-	0	0	E	101.81	0.512871	E	101.81	0.512871	E	100.62	0.506876	E	100.62	0.506876	-1.000000
393	393	S	H	-	1	0	B	13.60	0.108211	B	13.60	0.108211	B	5.93	0.047183	B	5.93	0.047183	89.689000
394	394	I	H	-	0	0	E	70.84	0.372940	E	70.84	0.372940	E	52.43	0.276020	E	52.43	0.276020	89.689000
395	395	A	H	-	1	0	B	6.71	0.057646	B	6.71	0.057646	B	2.25	0.019330	B	2.25	0.019330	89.689000
396	396	F	H	-	0	0	B	6.32	0.028304	B	6.32	0.028304	B	0.00	0.000000	B	0.00	0.000000	89.689000
397	397	S	H	-	0	0	B	13.33	0.106063	B	13.33	0.106063	B	0.00	0.000000	B	0.00	0.000000	89.689000
398	398	G	H	-	2	0	B	0.00	0.000000	B	0.00	0.000000	B	0.00	0.000000	B	0.00	0.000000	89.689000
399	399	I	H	-	0	0	B	3.28	0.017268	B	3.28	0.017268	B	0.00	0.000000	B	0.00	0.000000	89.689000
400	400	G	H	-	0	0	B	0.00	0.000000	B	0.00	0.000000	B	0.00	0.000000	B	0.00	0.000000	89.689000
401	401	L	H	-	0	0	B	0.45	0.002273	B	0.45	0.002273	B	0.00	0.000000	B	0.00	0.000000	89.689000
402	402	L	H	-	2	0	B	0.10	0.000505	B	0.10	0.000505	B	0.00	0.000000	B	0.00	0.000000	89.689000
403	403	I	H	-	2	0	B	2.45	0.012898	B	2.45	0.012898	B	0.00	0.000000	B	0.00	0.000000	89.689000
404	404	V	H	-	1	0	B	7.49	0.046166	B	0.00	0.000000	B	3.05	0.018799	B	0.00	0.000000	89.689000
405	405	V	H	-	2	0	B	7.92	0.048817	B	0.43	0.002650	B	1.97	0.012143	B	0.00	0.000000	89.689000
406	406	G	H	-	0	0	B	7.93	0.094506	B	7.93	0.094506	B	1.67	0.019902	B	1.67	0.019902	89.689000
407	407	V	H	-	2	0	B	1.58	0.009739	B	0.22	0.001356	B	0.00	0.000000	B	0.00	0.000000	89.689000
408	408	A	H	-	0	1	E	38.81	0.333419	B	0.00	0.000000	E	26.90	0.231100	B	0.00	0.000000	89.689000
409	409	L	1	-	0	0	E	43.50	0.219708	B	28.24	0.142633	E	19.04	0.096166	B	8.37	0.042275	-1.000000
410	410	D	1	-	0	0	B	31.05	0.199846	B	31.05	0.199846	E	13.32	0.085731	E	13.32	0.085731	-1.000000
411	411	T	1	-	0	0	B	21.22	0.143320	B	2.49	0.016818	E	13.63	0.092057	B	0.00	0.000000	-1.000000
412	412	L	1	-	0	0	E	86.67	0.437749	B	29.95	0.151270	E	72.00	0.363655	E	12.82	0.064751	-1.000000
413	413	R	1	-	0	0	E	141.69	0.568443	E	141.69	0.568443	E	124.63	0.500000	E	124.63	0.500000	-1.000000
414	414	Q	1	-	0	0	E	68.66	0.362954	E	68.66	0.362954	E	47.44	0.250780	E	47.44	0.250780	-1.000000
415	415	V	1	-	0	0	B	29.71	0.183124	B	29.71	0.183124	B	5.79	0.035688	B	5.77	0.035565	-1.000000
416	416	E	1	-	0	0	E	103.23	0.551560	E	103.23	0.551560	E	106.99	0.571650	E	106.99	0.571650	-1.000000
417	417	S	1	-	0	0	E	70.12	0.557925	E	70.12	0.557925	E	60.47	0.481143	E	60.47	0.481143	-1.000000
418	418	Q	1	-	0	0	E	54.87	0.290057	E	54.87	0.290057	E	33.77	0.178517	E	33.77	0.178517	-1.000000
419	419	L	1	-	0	0	E	70.93	0.358250	E	70.93	0.358250	E	49.44	0.249710	E	49.44	0.249710	-1.000000
420	420	M	1	-	0	0	E	157.47	0.747898	E	157.47	0.747898	E	175.32	0.832676	E	175.32	0.832676	-1.000000
421	421	L	1	-	0	0	E	152.98	0.772665	E	152.98	0.772665	E	171.56	0.866508	E	171.56	0.866508	-1.000000
422	422	R	1	-	0	0	E	178.44	0.715879	E	178.44	0.715879	E	171.43	0.687756	E	171.43	0.687756	-1.000000
423	423	S	U	R	0	0	-	-1.00	-1.000000	-	-1.00	-1.000000	-	-1.00	-1.000000	-	-1.00	-1.000000	-1.000000
424	424	Y	U	R	0	0	-	-1.00	-1.000000	-	-1.00	-1.000000	-	-1.00	-1.000000	-	-1.00	-1.000000	-1.000000
425	425	E	U	R	0	0	-	-1.00	-1.000000	-	-1.00	-1.000000	-	-1.00	-1.000000	-	-1.00	-1.000000	-1.000000
426	426	G	U	R	0	0	-	-1.00	-1.000000	-	-1.00	-1.000000	-	-1.00	-1.000000	-	-1.00	-1.000000	-1.000000
427	427	F	U	R	0	0	-	-1.00	-1.000000	-	-1.00	-1.000000	-	-1.00	-1.000000	-	-1.00	-1.000000	-1.000000
428	428	L	U	R	0	0	-	-1.00	-1.000000	-	-1.00	-1.000000	-	-1.00	-1.000000	-	-1.00	-1.000000	-1.000000
429	429	S	U	R	0	0	-	-1.00	-1.000000	-	-1.00	-1.000000	-	-1.00	-1.000000	-	-1.00	-1.000000	-1.000000
430	430	R	U	R	0	0	-	-1.00	-1.000000	-	-1.00	-1.000000	-	-1.00	-1.000000	-	-1.00	-1.000000	-1.000000
431	431	G	U	R	0	0	-	-1.00	-1.000000	-	-1.00	-1.000000	-	-1.00	-1.000000	-	-1.00	-1.000000	-1.000000
432	432	R	U	R	0	0	-	-1.00	-1.000000	-	-1.00	-1.000000	-	-1.00	-1.000000	-	-1.00	-1.000000	-1.000000
433	433	L	U	R	0	0	-	-1.00	-1.000000	-	-1.00	-1.000000	-	-1.00	-1.000000	-	-1.00	-1.000000	-1.000000
434	434	R	U	R	0	0	-	-1.00	-1.000000	-	-1.00	-1.000000	-	-1.00	-1.000000	-	-1.00	-1.000000	-1.000000
