# Supplementary material for: Lipid exposure prediction enhances the inference of rotational angles of transmembrane helices
Source: BMC Bioinformatics. 2013 Oct 11;14:304. doi: 10.1186/1471-2105-14-304 (PMC3854514; doi:10.1186/1471-2105-14-304)
Supplement: Additional file 7: Dataset S3 — The representative 110 multi-spanning protein chains used in this work. [file 1471-2105-14-304-S7.zip › S_Dataset_3_experiment/TMexpoDataset/2zw3A.profile]

SeqIndex	PDBIndex	AA	Topo	MissingData	IntraChainCTNum	InterChainCTNum	Class14_Chain	ASA14_Chain	RSA14_Chain	Class14_Complete	ASA14_Complete	RSA14_Complete	Class20_Chain	ASA20_Chain	RSA20_Chain	Class20_Complete	ASA20_Complete	RSA20_Complete	RotationalAngleChain360MGC
1	1	M	U	R	0	0	-	-1.00	-1.000000	-	-1.00	-1.000000	-	-1.00	-1.000000	-	-1.00	-1.000000	-1.000000
2	2	D	2	-	0	0	E	113.38	0.729742	E	55.50	0.357212	E	128.95	0.829954	E	49.01	0.315441	-1.000000
3	3	W	2	-	0	0	E	225.69	0.850313	E	111.80	0.421219	E	231.64	0.872730	E	71.63	0.269874	-1.000000
4	4	G	2	-	0	0	E	29.24	0.348469	E	25.55	0.304493	E	6.91	0.082350	B	3.01	0.035872	-1.000000
5	5	T	2	-	0	0	E	94.27	0.636701	E	40.15	0.271174	E	101.52	0.685668	E	27.97	0.188910	-1.000000
6	6	L	2	-	0	0	E	80.32	0.405677	E	57.92	0.292540	E	79.97	0.403909	E	47.41	0.239457	-1.000000
7	7	Q	2	-	0	0	E	55.76	0.294761	E	41.55	0.219644	E	34.32	0.181424	E	10.82	0.057197	-1.000000
8	8	T	2	-	0	0	E	52.28	0.353100	E	39.42	0.266243	E	43.87	0.296299	E	26.86	0.181413	-1.000000
9	9	I	2	-	0	0	E	121.24	0.638273	E	121.24	0.638273	E	122.35	0.644117	E	122.35	0.644117	-1.000000
10	10	L	2	-	0	0	E	68.21	0.344512	E	68.21	0.344512	E	59.01	0.298045	E	58.69	0.296429	-1.000000
11	11	G	2	-	0	0	E	28.06	0.334406	E	28.06	0.334406	E	10.03	0.119533	E	10.03	0.119533	-1.000000
12	12	G	2	-	0	0	E	44.04	0.524848	E	39.85	0.474914	E	29.14	0.347277	E	22.73	0.270885	-1.000000
13	13	V	2	-	0	0	E	54.37	0.335121	E	47.02	0.289818	E	22.34	0.137697	E	12.86	0.079265	-1.000000
14	14	N	2	-	0	0	E	154.70	0.916089	E	112.64	0.667022	E	164.01	0.971220	E	92.41	0.547226	-1.000000
15	15	K	2	A	0	0	E	94.80	0.456889	E	53.74	0.259000	E	103.99	0.501181	E	31.94	0.153935	-1.000000
16	16	H	2	-	0	0	E	46.38	0.233641	B	33.07	0.166591	E	19.74	0.099441	E	13.39	0.067453	-1.000000
17	17	S	2	A	0	0	E	56.15	0.446770	E	39.63	0.315325	E	37.47	0.298138	E	22.92	0.182368	-1.000000
18	18	T	2	-	0	0	E	141.14	0.953262	E	124.18	0.838714	E	141.72	0.957180	E	89.40	0.603809	-1.000000
19	19	S	2	A	0	0	E	29.16	0.232018	E	29.16	0.232018	E	15.56	0.123806	E	15.56	0.123806	-1.000000
20	20	I	2	-	0	0	E	143.76	0.756831	E	109.91	0.578626	E	158.19	0.832798	E	98.98	0.521084	-1.000000
21	21	G	2	-	0	0	B	9.42	0.112263	B	9.42	0.112263	B	2.77	0.033012	B	2.77	0.033012	-1.000000
22	22	K	2	-	0	0	B	31.47	0.151670	B	22.44	0.108150	E	12.81	0.061738	B	6.36	0.030652	-1.000000
23	23	I	2	-	0	0	E	119.99	0.631693	B	17.90	0.094235	E	114.31	0.601790	B	0.45	0.002369	-1.000000
24	24	W	2	-	0	0	E	152.74	0.575465	E	124.83	0.470311	E	153.91	0.579873	E	106.91	0.402796	-1.000000
25	25	L	H	-	1	0	B	15.27	0.077125	B	15.27	0.077125	B	2.48	0.012526	B	2.48	0.012526	183.792000
26	26	T	H	-	0	0	E	43.33	0.292652	E	32.85	0.221870	E	8.50	0.057409	B	5.93	0.040051	183.792000
27	27	V	H	-	0	0	E	90.17	0.555782	B	16.73	0.103119	E	86.15	0.531003	B	2.08	0.012821	183.792000
28	28	L	H	-	1	0	B	34.86	0.176069	B	29.84	0.150715	E	24.02	0.121319	E	16.48	0.083237	183.792000
29	29	F	H	-	0	0	B	36.93	0.165390	B	36.93	0.165390	B	3.81	0.017063	B	3.81	0.017063	183.792000
30	30	I	H	-	0	0	E	79.25	0.417215	E	64.08	0.337352	E	62.54	0.329245	E	18.58	0.097815	183.792000
31	31	F	H	-	0	1	E	89.48	0.400734	B	16.86	0.075507	E	87.26	0.390792	B	5.53	0.024766	183.792000
32	32	R	H	-	1	0	B	2.21	0.008866	B	2.21	0.008866	B	0.00	0.000000	B	0.00	0.000000	183.792000
33	33	I	H	-	1	0	E	60.48	0.318400	E	55.16	0.290392	E	29.91	0.157462	E	28.27	0.148829	183.792000
34	34	M	H	-	0	0	E	111.08	0.527571	B	41.93	0.199145	E	116.90	0.555213	E	25.93	0.123154	183.792000
35	35	I	H	-	1	0	B	20.14	0.106028	B	0.37	0.001948	E	13.79	0.072598	B	0.00	0.000000	183.792000
36	36	L	H	-	1	0	B	19.05	0.096217	B	19.05	0.096217	E	12.27	0.061973	B	9.75	0.049245	183.792000
37	37	V	H	-	0	0	E	73.62	0.453772	E	60.19	0.370994	E	60.24	0.371302	E	30.74	0.189472	183.792000
38	38	V	H	-	0	0	E	81.49	0.502281	E	33.41	0.205929	E	78.83	0.485885	E	18.48	0.113905	183.792000
39	39	A	H	-	1	0	B	0.82	0.007045	B	0.82	0.007045	B	0.00	0.000000	B	0.00	0.000000	183.792000
40	40	A	H	-	1	0	B	18.79	0.161426	B	7.63	0.065550	E	10.70	0.091924	B	1.92	0.016495	183.792000
41	41	K	H	-	0	0	E	177.87	0.857246	E	152.82	0.736517	E	195.97	0.944479	E	123.41	0.594776	183.792000
42	42	E	H	-	0	0	E	119.11	0.636407	E	40.27	0.215163	E	121.83	0.650940	E	13.81	0.073787	183.792000
43	43	V	H	-	2	0	B	3.53	0.021758	B	0.00	0.000000	B	0.46	0.002835	B	0.00	0.000000	183.792000
44	44	W	H	-	1	0	B	4.03	0.015183	B	2.27	0.008552	B	0.19	0.000716	B	0.00	0.000000	183.792000
45	45	G	H	-	0	0	E	60.71	0.723513	E	59.63	0.710642	E	59.80	0.712668	E	50.05	0.596472	183.792000
46	46	D	H	-	1	1	E	35.23	0.226749	B	21.66	0.139409	E	32.28	0.207762	E	16.78	0.108000	183.792000
47	47	E	H	-	1	0	B	14.26	0.076191	B	2.76	0.014747	B	7.97	0.042584	B	0.00	0.000000	183.792000
48	48	Q	H	-	0	1	E	75.95	0.401491	B	3.23	0.017075	E	76.94	0.406724	B	0.00	0.000000	183.792000
49	49	A	H	-	0	0	E	64.84	0.557045	E	62.92	0.540550	E	67.49	0.579811	E	60.32	0.518213	183.792000
50	50	D	H	-	0	0	E	85.27	0.548819	E	33.17	0.213490	E	92.09	0.592714	E	26.32	0.169402	183.792000
51	51	F	1	-	0	0	B	0.02	0.000090	B	0.02	0.000090	B	0.00	0.000000	B	0.00	0.000000	-1.000000
52	52	V	1	-	0	0	E	88.18	0.543516	E	56.47	0.348065	E	91.02	0.561021	E	45.68	0.281558	-1.000000
53	53	C	1	-	0	0	B	19.14	0.135284	B	19.08	0.134860	E	14.18	0.100226	E	14.13	0.099873	-1.000000
54	54	N	1	-	0	0	E	119.46	0.707408	E	70.20	0.415704	E	126.51	0.749156	E	60.18	0.356369	-1.000000
55	55	T	1	-	0	0	E	33.21	0.224301	E	33.21	0.224301	E	24.31	0.164190	E	24.31	0.164190	-1.000000
56	56	L	1	-	0	0	E	170.59	0.861609	E	170.59	0.861609	E	193.55	0.977575	E	193.55	0.977575	-1.000000
57	57	Q	1	-	0	0	E	67.95	0.359201	E	60.20	0.318232	E	69.38	0.366760	E	57.16	0.302162	-1.000000
58	58	P	1	-	0	0	E	115.55	0.797997	E	56.53	0.390401	E	130.88	0.903867	E	48.08	0.332044	-1.000000
59	59	G	1	-	0	0	E	29.34	0.349660	B	0.78	0.009296	E	26.20	0.312239	B	0.00	0.000000	-1.000000
60	60	C	1	-	0	0	B	0.31	0.002191	B	0.31	0.002191	B	0.00	0.000000	B	0.00	0.000000	-1.000000
61	61	K	1	-	0	0	E	70.69	0.340691	E	59.99	0.289122	E	63.10	0.304111	E	44.47	0.214324	-1.000000
62	62	N	1	-	0	0	E	93.85	0.555753	B	2.75	0.016285	E	96.95	0.574110	B	0.00	0.000000	-1.000000
63	63	V	1	-	0	0	E	46.05	0.283839	B	2.47	0.015224	E	41.88	0.258136	B	0.00	0.000000	-1.000000
64	64	C	1	-	0	0	B	0.00	0.000000	B	0.00	0.000000	B	0.00	0.000000	B	0.00	0.000000	-1.000000
65	65	Y	1	-	0	0	B	25.41	0.106630	B	0.19	0.000797	E	17.23	0.072304	B	0.00	0.000000	-1.000000
66	66	D	H	-	0	3	E	89.27	0.574564	B	0.43	0.002768	E	94.43	0.607775	B	0.00	0.000000	359.358000
67	67	H	H	-	0	0	E	125.82	0.633822	E	99.92	0.503350	E	130.84	0.659110	E	103.61	0.521938	359.358000
68	68	Y	H	-	0	0	E	56.73	0.238061	E	56.73	0.238061	E	36.66	0.153840	E	36.66	0.153840	359.358000
69	69	F	H	-	0	0	B	15.86	0.071029	B	11.54	0.051682	B	4.19	0.018765	B	3.49	0.015630	359.358000
70	70	P	H	-	0	2	E	71.18	0.491575	B	27.59	0.190539	E	63.00	0.435083	E	14.73	0.101727	359.358000
71	71	I	H	-	0	2	E	76.23	0.401316	B	24.29	0.127876	E	76.72	0.403896	E	16.06	0.084549	359.358000
72	72	S	H	-	1	0	B	6.15	0.048934	B	0.00	0.000000	B	1.31	0.010423	B	0.00	0.000000	359.358000
73	73	H	H	-	0	0	B	4.78	0.024079	B	4.78	0.024079	B	0.00	0.000000	B	0.00	0.000000	359.358000
74	74	I	H	-	2	0	B	11.69	0.061543	B	3.02	0.015899	B	6.87	0.036167	B	0.11	0.000579	359.358000
75	75	R	H	-	0	0	E	117.43	0.471114	B	1.30	0.005215	E	123.07	0.493741	B	0.00	0.000000	359.358000
76	76	L	H	-	1	0	B	7.70	0.038891	B	7.70	0.038891	B	2.33	0.011768	B	1.63	0.008233	359.358000
77	77	W	H	-	2	0	B	2.14	0.008063	B	2.14	0.008063	B	0.00	0.000000	B	0.00	0.000000	359.358000
78	78	A	H	-	0	0	E	27.89	0.239605	B	8.06	0.069244	E	21.21	0.182216	B	1.16	0.009966	359.358000
79	79	L	H	-	0	0	E	66.98	0.338300	B	2.99	0.015102	E	63.73	0.321885	B	0.00	0.000000	359.358000
80	80	Q	H	-	1	0	B	0.00	0.000000	B	0.00	0.000000	B	0.00	0.000000	B	0.00	0.000000	359.358000
81	81	L	H	-	1	0	B	4.73	0.023890	B	4.73	0.023890	B	0.06	0.000303	B	0.06	0.000303	359.358000
82	82	I	H	-	0	0	E	103.39	0.544301	B	24.48	0.128876	E	105.96	0.557831	B	7.22	0.038010	359.358000
83	83	F	H	-	1	0	E	83.33	0.373192	B	43.03	0.192709	E	86.95	0.389404	E	36.28	0.162479	359.358000
84	84	V	H	-	3	0	B	9.76	0.060158	B	9.76	0.060158	B	0.00	0.000000	B	0.00	0.000000	359.358000
85	85	S	H	-	0	0	B	20.26	0.161203	B	20.26	0.161203	E	12.95	0.103039	E	9.52	0.075748	359.358000
86	86	T	H	-	0	0	E	71.13	0.480413	E	33.96	0.229366	E	65.51	0.442456	E	18.32	0.123734	359.358000
87	87	P	H	-	1	0	B	6.27	0.043301	B	6.27	0.043301	B	0.01	0.000069	B	0.01	0.000069	359.358000
88	88	A	H	-	0	0	B	23.20	0.199313	B	23.20	0.199313	B	5.74	0.049313	B	5.74	0.049313	359.358000
89	89	L	H	-	0	0	E	57.12	0.288499	E	44.72	0.225870	E	44.74	0.225971	E	13.56	0.068488	359.358000
90	90	L	2	-	0	0	E	108.45	0.547755	E	39.84	0.201222	E	98.58	0.497904	E	13.69	0.069145	-1.000000
91	91	V	2	-	0	0	B	12.35	0.076122	B	12.35	0.076122	B	0.90	0.005547	B	0.90	0.005547	-1.000000
92	92	A	2	-	0	0	B	1.65	0.014175	B	1.65	0.014175	B	0.00	0.000000	B	0.00	0.000000	-1.000000
93	93	M	2	-	0	0	E	121.72	0.578105	B	33.58	0.159487	E	127.11	0.603705	E	13.06	0.062028	-1.000000
94	94	H	2	-	0	0	E	40.08	0.201904	B	17.28	0.087049	E	28.40	0.143066	B	3.42	0.017228	-1.000000
95	95	V	2	-	0	0	B	18.56	0.114398	B	18.56	0.114398	B	3.08	0.018984	B	3.08	0.018984	-1.000000
96	96	A	2	-	0	0	E	42.98	0.369244	E	42.98	0.369244	E	36.49	0.313488	E	36.49	0.313488	-1.000000
97	97	Y	2	-	0	0	E	148.13	0.621611	B	42.77	0.179480	E	145.54	0.610743	B	10.37	0.043517	-1.000000
98	98	R	2	-	0	0	E	106.88	0.428789	E	71.69	0.287611	E	106.82	0.428549	E	41.20	0.165289	-1.000000
99	99	R	2	-	0	0	E	126.69	0.508264	E	124.29	0.498636	E	99.51	0.399222	E	83.10	0.333387	-1.000000
100	100	H	2	-	0	0	E	108.51	0.546622	E	70.83	0.356808	E	103.57	0.521737	E	55.80	0.281094	-1.000000
101	101	E	2	-	0	0	E	69.92	0.373584	B	22.65	0.121019	E	57.17	0.305461	B	5.09	0.027196	-1.000000
102	102	K	2	-	0	0	E	71.42	0.344209	E	71.42	0.344209	E	47.29	0.227915	E	47.29	0.227915	-1.000000
103	103	K	2	-	0	0	E	105.98	0.510772	E	105.98	0.510772	E	103.12	0.496988	E	103.12	0.496988	-1.000000
104	104	R	2	-	0	0	E	143.33	0.575022	E	139.04	0.557811	E	145.24	0.582685	E	91.48	0.367006	-1.000000
105	105	K	2	-	0	0	E	109.66	0.528507	E	100.79	0.485758	E	103.62	0.499398	E	81.02	0.390477	-1.000000
106	106	F	2	-	0	0	E	171.00	0.765820	E	171.00	0.765820	E	186.55	0.835461	E	186.55	0.835461	-1.000000
107	107	I	2	-	0	0	E	119.90	0.631219	E	119.90	0.631219	E	130.09	0.684864	E	130.09	0.684864	-1.000000
108	108	K	2	-	0	0	E	160.32	0.772664	E	160.32	0.772664	E	174.17	0.839414	E	174.17	0.839414	-1.000000
109	109	G	2	-	0	0	E	93.99	1.000000	E	93.99	1.000000	E	104.49	1.000000	E	104.49	1.000000	-1.000000
110	110	E	U	R	0	0	-	-1.00	-1.000000	-	-1.00	-1.000000	-	-1.00	-1.000000	-	-1.00	-1.000000	-1.000000
111	111	I	U	R	0	0	-	-1.00	-1.000000	-	-1.00	-1.000000	-	-1.00	-1.000000	-	-1.00	-1.000000	-1.000000
112	112	K	U	R	0	0	-	-1.00	-1.000000	-	-1.00	-1.000000	-	-1.00	-1.000000	-	-1.00	-1.000000	-1.000000
113	113	S	U	R	0	0	-	-1.00	-1.000000	-	-1.00	-1.000000	-	-1.00	-1.000000	-	-1.00	-1.000000	-1.000000
114	114	E	U	R	0	0	-	-1.00	-1.000000	-	-1.00	-1.000000	-	-1.00	-1.000000	-	-1.00	-1.000000	-1.000000
115	115	F	U	R	0	0	-	-1.00	-1.000000	-	-1.00	-1.000000	-	-1.00	-1.000000	-	-1.00	-1.000000	-1.000000
116	116	K	U	R	0	0	-	-1.00	-1.000000	-	-1.00	-1.000000	-	-1.00	-1.000000	-	-1.00	-1.000000	-1.000000
117	117	D	U	R	0	0	-	-1.00	-1.000000	-	-1.00	-1.000000	-	-1.00	-1.000000	-	-1.00	-1.000000	-1.000000
118	118	I	U	R	0	0	-	-1.00	-1.000000	-	-1.00	-1.000000	-	-1.00	-1.000000	-	-1.00	-1.000000	-1.000000
119	119	E	U	R	0	0	-	-1.00	-1.000000	-	-1.00	-1.000000	-	-1.00	-1.000000	-	-1.00	-1.000000	-1.000000
120	120	E	U	R	0	0	-	-1.00	-1.000000	-	-1.00	-1.000000	-	-1.00	-1.000000	-	-1.00	-1.000000	-1.000000
121	121	I	U	R	0	0	-	-1.00	-1.000000	-	-1.00	-1.000000	-	-1.00	-1.000000	-	-1.00	-1.000000	-1.000000
122	122	K	U	R	0	0	-	-1.00	-1.000000	-	-1.00	-1.000000	-	-1.00	-1.000000	-	-1.00	-1.000000	-1.000000
123	123	T	U	R	0	0	-	-1.00	-1.000000	-	-1.00	-1.000000	-	-1.00	-1.000000	-	-1.00	-1.000000	-1.000000
124	124	Q	U	R	0	0	-	-1.00	-1.000000	-	-1.00	-1.000000	-	-1.00	-1.000000	-	-1.00	-1.000000	-1.000000
125	125	K	2	-	0	0	E	197.59	0.952287	E	197.59	0.952287	E	217.09	1.000000	E	205.68	0.991277	-1.000000
126	126	V	2	-	0	0	E	137.05	0.844736	E	137.05	0.844736	E	154.82	0.954265	E	154.82	0.954265	-1.000000
127	127	R	2	-	0	0	E	164.16	0.658589	E	164.16	0.658589	E	180.87	0.725628	E	180.87	0.725628	-1.000000
128	128	I	2	-	0	0	E	55.63	0.292867	E	55.63	0.292867	E	26.71	0.140616	E	26.71	0.140616	-1.000000
129	129	E	2	-	0	0	E	118.73	0.634377	E	118.73	0.634377	E	128.50	0.686578	E	128.50	0.686578	-1.000000
130	130	G	2	-	0	0	E	28.91	0.344536	E	28.91	0.344536	E	27.95	0.333095	E	27.95	0.333095	-1.000000
131	131	S	2	-	0	0	E	28.32	0.225334	E	28.32	0.225334	E	16.93	0.134707	E	16.93	0.134707	-1.000000
132	132	L	2	-	0	0	B	7.18	0.036264	B	7.18	0.036264	B	0.24	0.001212	B	0.24	0.001212	-1.000000
133	133	W	2	-	0	0	E	84.49	0.318326	E	84.49	0.318326	E	41.01	0.154510	E	41.01	0.154510	-1.000000
134	134	W	2	-	0	0	E	164.13	0.618378	E	164.13	0.618378	E	154.53	0.582209	E	154.53	0.582209	-1.000000
135	135	T	2	-	0	0	E	50.66	0.342159	E	50.66	0.342159	E	44.23	0.298730	E	44.08	0.297717	-1.000000
136	136	Y	2	-	0	0	B	45.78	0.192111	B	45.78	0.192111	B	11.54	0.048426	B	11.54	0.048426	-1.000000
137	137	T	2	-	0	0	B	15.61	0.105430	B	15.61	0.105430	E	8.48	0.057274	E	8.48	0.057274	-1.000000
138	138	S	2	-	0	0	E	55.55	0.441996	E	55.55	0.441996	E	47.67	0.379297	E	47.67	0.379297	-1.000000
139	139	S	2	-	0	0	B	4.09	0.032543	B	4.09	0.032543	B	0.32	0.002546	B	0.32	0.002546	-1.000000
140	140	I	H	-	1	0	B	3.04	0.016004	B	3.04	0.016004	B	0.24	0.001263	B	0.24	0.001263	123.896000
141	141	F	H	-	0	0	E	98.03	0.439025	E	98.03	0.439025	E	102.38	0.458507	E	102.38	0.458507	123.896000
142	142	F	H	-	1	0	E	105.19	0.471091	E	105.19	0.471091	E	98.95	0.443146	E	86.82	0.388822	123.896000
143	143	R	H	-	2	0	B	27.05	0.108521	B	27.05	0.108521	B	9.16	0.036749	B	9.16	0.036749	123.896000
144	144	V	H	-	2	0	B	20.10	0.123891	B	20.10	0.123891	E	13.41	0.082655	E	13.41	0.082655	123.896000
145	145	I	H	-	0	0	E	75.22	0.395999	E	75.22	0.395999	E	75.13	0.395525	E	75.13	0.395525	123.896000
146	146	F	H	-	2	0	E	49.04	0.219625	E	49.04	0.219625	E	42.48	0.190246	E	42.48	0.190246	123.896000
147	147	E	H	-	3	0	B	0.21	0.001122	B	0.21	0.001122	B	0.00	0.000000	B	0.00	0.000000	123.896000
148	148	A	H	-	0	0	E	41.79	0.359021	E	41.79	0.359021	E	41.96	0.360481	E	41.96	0.360481	123.896000
149	149	A	H	-	0	0	E	42.95	0.368986	E	42.95	0.368986	E	39.35	0.338058	E	39.35	0.338058	123.896000
150	150	F	H	-	1	0	B	32.55	0.145775	B	26.91	0.120516	E	24.63	0.110305	E	15.27	0.068386	123.896000
151	151	M	H	-	1	0	B	41.35	0.196390	B	41.35	0.196390	E	39.14	0.185894	E	39.14	0.185894	123.896000
152	152	Y	H	-	0	0	E	138.88	0.582795	E	138.88	0.582795	E	154.89	0.649979	E	154.89	0.649979	123.896000
153	153	V	H	-	0	0	E	50.52	0.311391	E	50.52	0.311391	E	45.32	0.279339	E	45.32	0.279339	123.896000
154	154	F	H	-	1	0	B	5.13	0.022975	B	5.13	0.022975	B	0.00	0.000000	B	0.00	0.000000	123.896000
155	155	Y	H	-	0	0	E	108.55	0.455518	E	108.55	0.455518	E	103.66	0.434998	E	103.66	0.434998	123.896000
156	156	V	H	-	0	0	E	95.28	0.587278	E	95.28	0.587278	E	99.12	0.610947	E	99.12	0.610947	123.896000
157	157	M	H	-	0	0	E	90.63	0.430444	E	90.63	0.430444	E	85.96	0.408264	E	85.96	0.408264	123.896000
158	158	Y	H	-	0	0	B	18.19	0.076332	B	18.19	0.076332	B	1.67	0.007008	B	1.67	0.007008	123.896000
159	159	D	H	-	0	0	E	118.44	0.762309	E	118.44	0.762309	E	97.51	0.627599	E	97.51	0.627599	123.896000
160	160	G	1	-	0	0	E	45.95	0.547611	E	45.95	0.547611	E	48.84	0.582052	E	48.84	0.582052	-1.000000
161	161	F	1	-	0	0	E	132.40	0.592951	E	132.40	0.592951	E	127.57	0.571320	E	127.57	0.571320	-1.000000
162	162	S	1	-	0	0	E	39.95	0.317871	E	39.95	0.317871	E	28.15	0.223982	E	28.15	0.223982	-1.000000
163	163	M	1	-	0	0	B	30.16	0.143244	B	30.16	0.143244	E	11.81	0.056091	E	11.81	0.056091	-1.000000
164	164	Q	1	-	0	0	E	106.24	0.561611	E	106.24	0.561611	E	92.44	0.488661	E	92.44	0.488661	-1.000000
165	165	R	1	-	0	0	E	179.87	0.721616	E	68.47	0.274693	E	195.11	0.782757	E	51.02	0.204686	-1.000000
166	166	L	1	-	0	0	E	52.19	0.263599	B	31.32	0.158190	E	50.11	0.253094	E	27.41	0.138441	-1.000000
167	167	V	1	-	0	0	B	13.66	0.084196	B	13.66	0.084196	B	4.61	0.028415	B	4.61	0.028415	-1.000000
168	168	K	1	-	0	0	E	111.48	0.537279	E	107.24	0.516844	E	116.56	0.561762	E	108.70	0.523881	-1.000000
169	169	C	1	-	0	0	B	0.00	0.000000	B	0.00	0.000000	B	0.00	0.000000	B	0.00	0.000000	-1.000000
170	170	N	1	-	0	0	E	99.99	0.592112	E	99.99	0.592112	E	98.43	0.582874	E	98.43	0.582874	-1.000000
171	171	A	1	-	0	0	B	2.89	0.024828	B	1.45	0.012457	B	0.24	0.002062	B	0.19	0.001632	-1.000000
172	172	W	1	-	0	0	E	217.21	0.818363	E	149.27	0.562392	E	249.30	0.939266	E	150.22	0.565971	-1.000000
173	173	P	1	-	0	0	B	14.36	0.099171	B	11.30	0.078039	B	5.52	0.038122	B	4.84	0.033425	-1.000000
174	174	C	1	-	0	0	B	11.84	0.083687	B	11.84	0.083687	E	9.21	0.065098	E	9.21	0.065098	-1.000000
175	175	P	1	-	0	0	E	67.68	0.467403	E	67.68	0.467403	E	67.35	0.465124	E	67.35	0.465124	-1.000000
176	176	N	1	-	0	0	E	128.13	0.758749	E	128.13	0.758749	E	149.20	0.883520	E	149.20	0.883520	-1.000000
177	177	T	1	-	0	0	E	88.04	0.594624	E	88.04	0.594624	E	92.64	0.625692	E	92.64	0.625692	-1.000000
178	178	V	1	-	0	0	B	10.59	0.065274	B	10.59	0.065274	B	6.19	0.038153	B	6.19	0.038153	-1.000000
179	179	D	1	-	0	0	E	40.51	0.260732	E	32.61	0.209886	E	35.93	0.231254	E	24.76	0.159362	-1.000000
180	180	C	1	-	0	0	B	0.00	0.000000	B	0.00	0.000000	B	0.00	0.000000	B	0.00	0.000000	-1.000000
181	181	F	1	-	0	0	E	81.61	0.365489	B	3.98	0.017824	E	77.45	0.346858	B	0.43	0.001926	-1.000000
182	182	V	1	-	0	0	B	18.96	0.116864	B	5.02	0.030942	E	13.20	0.081361	B	0.29	0.001787	-1.000000
183	183	S	H	-	1	0	B	11.05	0.087922	B	0.03	0.000239	E	8.56	0.068109	B	0.00	0.000000	171.208000
184	184	R	H	-	0	1	E	111.09	0.445679	B	9.39	0.037672	E	116.89	0.468948	B	2.57	0.010311	171.208000
185	185	P	H	-	0	1	B	11.49	0.079351	B	2.45	0.016920	B	5.58	0.038536	B	0.00	0.000000	171.208000
186	186	T	H	-	0	2	E	87.94	0.593948	E	48.36	0.326624	E	82.87	0.559706	E	42.65	0.288059	171.208000
187	187	E	H	-	1	2	E	66.17	0.353548	B	0.00	0.000000	E	63.48	0.339175	B	0.00	0.000000	171.208000
188	188	K	H	-	1	0	B	0.03	0.000145	B	0.03	0.000145	B	0.00	0.000000	B	0.00	0.000000	171.208000
189	189	T	H	-	0	0	B	23.82	0.160881	B	23.82	0.160881	E	18.39	0.124206	E	18.39	0.124206	171.208000
190	190	V	H	-	0	1	E	69.13	0.426097	B	30.02	0.185035	E	68.03	0.419317	E	24.24	0.149408	171.208000
191	191	F	H	-	1	0	B	40.67	0.182140	B	1.88	0.008420	E	32.23	0.144341	B	0.00	0.000000	171.208000
192	192	T	H	-	0	0	B	7.44	0.050250	B	7.44	0.050250	B	0.00	0.000000	B	0.00	0.000000	171.208000
193	193	V	H	-	0	0	E	63.54	0.391642	E	63.54	0.391642	E	58.09	0.358050	E	58.09	0.358050	171.208000
194	194	F	H	-	1	0	E	104.88	0.469703	E	57.44	0.257244	E	108.84	0.487438	E	43.51	0.194859	171.208000
195	195	M	H	-	1	0	B	0.29	0.001377	B	0.29	0.001377	B	0.00	0.000000	B	0.00	0.000000	171.208000
196	196	I	H	-	0	0	B	26.97	0.141985	B	26.97	0.141985	E	12.83	0.067544	E	12.83	0.067544	171.208000
197	197	A	H	-	0	0	E	49.05	0.421392	E	49.05	0.421392	E	46.93	0.403179	E	46.93	0.403179	171.208000
198	198	V	H	-	1	0	B	14.34	0.088388	B	14.34	0.088388	E	8.60	0.053008	B	6.26	0.038585	171.208000
199	199	S	H	-	1	0	B	0.00	0.000000	B	0.00	0.000000	B	0.00	0.000000	B	0.00	0.000000	171.208000
200	200	G	H	-	0	0	E	21.36	0.254558	E	21.36	0.254558	E	17.70	0.210940	E	17.70	0.210940	171.208000
201	201	I	H	-	0	0	E	81.64	0.429797	E	81.64	0.429797	E	79.28	0.417373	E	79.28	0.417373	171.208000
202	202	C	H	-	2	0	B	5.25	0.037108	B	5.25	0.037108	B	0.00	0.000000	B	0.00	0.000000	171.208000
203	203	I	H	-	2	0	B	29.94	0.157620	B	29.94	0.157620	E	24.84	0.130771	E	24.84	0.130771	171.208000
204	204	L	H	-	0	0	E	112.47	0.568059	E	112.47	0.568059	E	122.69	0.619678	E	122.69	0.619678	171.208000
205	205	L	H	-	1	0	B	27.83	0.140563	B	27.83	0.140563	E	20.69	0.104500	E	20.69	0.104500	171.208000
206	206	N	H	-	3	0	B	1.35	0.007994	B	1.35	0.007994	B	0.00	0.000000	B	0.00	0.000000	171.208000
207	207	V	H	-	0	0	E	64.48	0.397436	E	64.48	0.397436	E	61.46	0.378821	E	61.46	0.378821	171.208000
208	208	T	H	-	0	0	E	55.60	0.375523	E	55.60	0.375523	E	45.12	0.304741	E	45.12	0.304741	171.208000
209	209	E	2	-	0	0	B	9.43	0.050385	B	9.43	0.050385	B	0.43	0.002297	B	0.43	0.002297	-1.000000
210	210	L	2	-	0	0	B	35.94	0.181524	B	35.94	0.181524	E	21.94	0.110814	E	21.94	0.110814	-1.000000
211	211	C	2	-	0	0	E	62.48	0.441617	E	62.48	0.441617	E	60.84	0.430025	E	60.84	0.430025	-1.000000
212	212	Y	2	-	0	0	E	103.66	0.434998	E	103.66	0.434998	E	87.39	0.366723	E	87.39	0.366723	-1.000000
213	213	L	2	-	0	0	E	54.19	0.273701	E	54.19	0.273701	E	16.07	0.081166	E	16.07	0.081166	-1.000000
214	214	L	2	-	0	0	E	136.08	0.687307	E	136.08	0.687307	E	131.38	0.663569	E	131.38	0.663569	-1.000000
215	215	I	2	-	0	0	E	121.27	0.638431	E	121.27	0.638431	E	128.92	0.678705	E	128.92	0.678705	-1.000000
216	216	R	2	-	0	0	E	202.77	0.813488	E	202.77	0.813488	E	200.95	0.806186	E	200.95	0.806186	-1.000000
217	217	Y	2	-	0	0	E	215.10	0.902644	E	215.10	0.902644	E	219.25	0.920059	E	219.25	0.920059	-1.000000
218	218	C	U	R	0	0	-	-1.00	-1.000000	-	-1.00	-1.000000	-	-1.00	-1.000000	-	-1.00	-1.000000	-1.000000
219	219	S	U	R	0	0	-	-1.00	-1.000000	-	-1.00	-1.000000	-	-1.00	-1.000000	-	-1.00	-1.000000	-1.000000
220	220	G	U	R	0	0	-	-1.00	-1.000000	-	-1.00	-1.000000	-	-1.00	-1.000000	-	-1.00	-1.000000	-1.000000
221	221	K	U	R	0	0	-	-1.00	-1.000000	-	-1.00	-1.000000	-	-1.00	-1.000000	-	-1.00	-1.000000	-1.000000
222	222	S	U	R	0	0	-	-1.00	-1.000000	-	-1.00	-1.000000	-	-1.00	-1.000000	-	-1.00	-1.000000	-1.000000
223	223	K	U	R	0	0	-	-1.00	-1.000000	-	-1.00	-1.000000	-	-1.00	-1.000000	-	-1.00	-1.000000	-1.000000
224	224	K	U	R	0	0	-	-1.00	-1.000000	-	-1.00	-1.000000	-	-1.00	-1.000000	-	-1.00	-1.000000	-1.000000
225	225	P	U	R	0	0	-	-1.00	-1.000000	-	-1.00	-1.000000	-	-1.00	-1.000000	-	-1.00	-1.000000	-1.000000
226	226	V	U	R	0	0	-	-1.00	-1.000000	-	-1.00	-1.000000	-	-1.00	-1.000000	-	-1.00	-1.000000	-1.000000
