# Supplementary material for: Lipid exposure prediction enhances the inference of rotational angles of transmembrane helices
Source: BMC Bioinformatics. 2013 Oct 11;14:304. doi: 10.1186/1471-2105-14-304 (PMC3854514; doi:10.1186/1471-2105-14-304)
Supplement: Additional file 7: Dataset S3 — The representative 110 multi-spanning protein chains used in this work. [file 1471-2105-14-304-S7.zip › S_Dataset_3_experiment/TMexpoDataset/2zxeA.profile]

SeqIndex	PDBIndex	AA	Topo	MissingData	IntraChainCTNum	InterChainCTNum	Class14_Chain	ASA14_Chain	RSA14_Chain	Class14_Complete	ASA14_Complete	RSA14_Complete	Class20_Chain	ASA20_Chain	RSA20_Chain	Class20_Complete	ASA20_Complete	RSA20_Complete	RotationalAngleChain360MGC
1	-4	M	U	R	0	0	-	-1.00	-1.000000	-	-1.00	-1.000000	-	-1.00	-1.000000	-	-1.00	-1.000000	-1.000000
2	-3	G	U	R	0	0	-	-1.00	-1.000000	-	-1.00	-1.000000	-	-1.00	-1.000000	-	-1.00	-1.000000	-1.000000
3	-2	K	U	R	0	0	-	-1.00	-1.000000	-	-1.00	-1.000000	-	-1.00	-1.000000	-	-1.00	-1.000000	-1.000000
4	-1	G	U	R	0	0	-	-1.00	-1.000000	-	-1.00	-1.000000	-	-1.00	-1.000000	-	-1.00	-1.000000	-1.000000
5	0	T	U	R	0	0	-	-1.00	-1.000000	-	-1.00	-1.000000	-	-1.00	-1.000000	-	-1.00	-1.000000	-1.000000
6	1	A	U	R	0	0	-	-1.00	-1.000000	-	-1.00	-1.000000	-	-1.00	-1.000000	-	-1.00	-1.000000	-1.000000
7	2	S	U	R	0	0	-	-1.00	-1.000000	-	-1.00	-1.000000	-	-1.00	-1.000000	-	-1.00	-1.000000	-1.000000
8	3	D	U	R	0	0	-	-1.00	-1.000000	-	-1.00	-1.000000	-	-1.00	-1.000000	-	-1.00	-1.000000	-1.000000
9	4	K	U	R	0	0	-	-1.00	-1.000000	-	-1.00	-1.000000	-	-1.00	-1.000000	-	-1.00	-1.000000	-1.000000
10	5	Y	U	R	0	0	-	-1.00	-1.000000	-	-1.00	-1.000000	-	-1.00	-1.000000	-	-1.00	-1.000000	-1.000000
11	6	E	U	R	0	0	-	-1.00	-1.000000	-	-1.00	-1.000000	-	-1.00	-1.000000	-	-1.00	-1.000000	-1.000000
12	7	P	U	R	0	0	-	-1.00	-1.000000	-	-1.00	-1.000000	-	-1.00	-1.000000	-	-1.00	-1.000000	-1.000000
13	8	A	U	R	0	0	-	-1.00	-1.000000	-	-1.00	-1.000000	-	-1.00	-1.000000	-	-1.00	-1.000000	-1.000000
14	9	A	U	R	0	0	-	-1.00	-1.000000	-	-1.00	-1.000000	-	-1.00	-1.000000	-	-1.00	-1.000000	-1.000000
15	10	T	U	R	0	0	-	-1.00	-1.000000	-	-1.00	-1.000000	-	-1.00	-1.000000	-	-1.00	-1.000000	-1.000000
16	11	S	U	R	0	0	-	-1.00	-1.000000	-	-1.00	-1.000000	-	-1.00	-1.000000	-	-1.00	-1.000000	-1.000000
17	12	E	U	R	0	0	-	-1.00	-1.000000	-	-1.00	-1.000000	-	-1.00	-1.000000	-	-1.00	-1.000000	-1.000000
18	13	N	U	R	0	0	-	-1.00	-1.000000	-	-1.00	-1.000000	-	-1.00	-1.000000	-	-1.00	-1.000000	-1.000000
19	14	A	U	R	0	0	-	-1.00	-1.000000	-	-1.00	-1.000000	-	-1.00	-1.000000	-	-1.00	-1.000000	-1.000000
20	15	T	U	R	0	0	-	-1.00	-1.000000	-	-1.00	-1.000000	-	-1.00	-1.000000	-	-1.00	-1.000000	-1.000000
21	16	K	U	R	0	0	-	-1.00	-1.000000	-	-1.00	-1.000000	-	-1.00	-1.000000	-	-1.00	-1.000000	-1.000000
22	17	S	U	R	0	0	-	-1.00	-1.000000	-	-1.00	-1.000000	-	-1.00	-1.000000	-	-1.00	-1.000000	-1.000000
23	18	K	U	R	0	0	-	-1.00	-1.000000	-	-1.00	-1.000000	-	-1.00	-1.000000	-	-1.00	-1.000000	-1.000000
24	19	K	U	R	0	0	-	-1.00	-1.000000	-	-1.00	-1.000000	-	-1.00	-1.000000	-	-1.00	-1.000000	-1.000000
25	20	K	U	R	0	0	-	-1.00	-1.000000	-	-1.00	-1.000000	-	-1.00	-1.000000	-	-1.00	-1.000000	-1.000000
26	21	G	U	R	0	0	-	-1.00	-1.000000	-	-1.00	-1.000000	-	-1.00	-1.000000	-	-1.00	-1.000000	-1.000000
27	22	K	U	R	0	0	-	-1.00	-1.000000	-	-1.00	-1.000000	-	-1.00	-1.000000	-	-1.00	-1.000000	-1.000000
28	23	K	U	R	0	0	-	-1.00	-1.000000	-	-1.00	-1.000000	-	-1.00	-1.000000	-	-1.00	-1.000000	-1.000000
29	24	D	U	R	0	0	-	-1.00	-1.000000	-	-1.00	-1.000000	-	-1.00	-1.000000	-	-1.00	-1.000000	-1.000000
30	25	K	U	R	0	0	-	-1.00	-1.000000	-	-1.00	-1.000000	-	-1.00	-1.000000	-	-1.00	-1.000000	-1.000000
31	26	I	U	R	0	0	-	-1.00	-1.000000	-	-1.00	-1.000000	-	-1.00	-1.000000	-	-1.00	-1.000000	-1.000000
32	27	D	U	R	0	0	-	-1.00	-1.000000	-	-1.00	-1.000000	-	-1.00	-1.000000	-	-1.00	-1.000000	-1.000000
33	28	K	U	R	0	0	-	-1.00	-1.000000	-	-1.00	-1.000000	-	-1.00	-1.000000	-	-1.00	-1.000000	-1.000000
34	29	K	U	R	0	0	-	-1.00	-1.000000	-	-1.00	-1.000000	-	-1.00	-1.000000	-	-1.00	-1.000000	-1.000000
35	30	R	U	R	0	0	-	-1.00	-1.000000	-	-1.00	-1.000000	-	-1.00	-1.000000	-	-1.00	-1.000000	-1.000000
36	31	D	U	R	0	0	-	-1.00	-1.000000	-	-1.00	-1.000000	-	-1.00	-1.000000	-	-1.00	-1.000000	-1.000000
37	32	L	2	-	0	0	E	199.89	1.000000	E	199.89	1.000000	E	220.24	1.000000	E	220.24	1.000000	-1.000000
38	33	D	2	-	0	0	B	29.92	0.192573	B	29.92	0.192573	E	16.07	0.103431	E	16.07	0.103431	-1.000000
39	34	E	2	-	0	0	E	107.60	0.574909	E	107.60	0.574909	E	117.03	0.625294	E	117.03	0.625294	-1.000000
40	35	L	2	-	0	0	E	112.99	0.570685	E	112.99	0.570685	E	122.67	0.619577	E	122.67	0.619577	-1.000000
41	36	K	2	-	0	0	B	34.98	0.168586	B	34.98	0.168586	E	25.22	0.121548	E	25.22	0.121548	-1.000000
42	37	K	2	-	0	0	B	35.02	0.168779	B	35.02	0.168779	E	22.98	0.110752	E	22.98	0.110752	-1.000000
43	38	E	2	-	0	0	E	101.97	0.544828	E	101.97	0.544828	E	105.08	0.561445	E	105.08	0.561445	-1.000000
44	39	V	2	-	0	0	E	72.29	0.445574	E	72.29	0.445574	E	46.01	0.283592	E	46.01	0.283592	-1.000000
45	40	S	2	-	0	0	E	37.09	0.295115	E	37.09	0.295115	E	11.65	0.092696	E	11.65	0.092696	-1.000000
46	41	M	2	-	0	0	E	162.50	0.771788	E	162.50	0.771788	E	172.73	0.820375	E	172.73	0.820375	-1.000000
47	42	D	2	-	0	0	B	28.39	0.182725	B	28.39	0.182725	E	16.32	0.105040	E	16.32	0.105040	-1.000000
48	43	D	2	-	0	0	B	5.83	0.037523	B	5.83	0.037523	B	1.00	0.006436	B	1.00	0.006436	-1.000000
49	44	H	2	-	0	0	B	6.56	0.033046	B	6.56	0.033046	B	3.89	0.019596	B	3.89	0.019596	-1.000000
50	45	K	2	-	0	0	E	108.04	0.520700	E	108.04	0.520700	E	107.37	0.517471	E	107.37	0.517471	-1.000000
51	46	L	2	-	0	0	E	45.01	0.227335	E	45.01	0.227335	E	40.73	0.205717	E	40.73	0.205717	-1.000000
52	47	S	2	-	0	0	E	62.82	0.499841	E	62.82	0.499841	E	66.33	0.527769	E	66.33	0.527769	-1.000000
53	48	L	2	-	0	0	E	54.79	0.276731	E	54.79	0.276731	E	54.28	0.274155	E	54.28	0.274155	-1.000000
54	49	D	2	-	0	0	E	101.05	0.650383	E	101.05	0.650383	E	110.05	0.708309	E	110.05	0.708309	-1.000000
55	50	E	2	-	0	0	E	86.91	0.464362	E	86.91	0.464362	E	92.87	0.496206	E	92.87	0.496206	-1.000000
56	51	L	2	-	0	0	B	0.00	0.000000	B	0.00	0.000000	B	0.00	0.000000	B	0.00	0.000000	-1.000000
57	52	H	2	-	0	0	B	12.61	0.063523	B	12.61	0.063523	B	6.03	0.030376	B	6.03	0.030376	-1.000000
58	53	N	2	-	0	0	E	124.73	0.738616	E	124.73	0.738616	E	139.13	0.823888	E	139.13	0.823888	-1.000000
59	54	K	2	-	0	0	E	121.13	0.583787	E	121.13	0.583787	E	114.88	0.553665	E	114.88	0.553665	-1.000000
60	55	Y	2	-	0	0	B	36.05	0.151280	B	36.05	0.151280	E	17.32	0.072681	E	17.32	0.072681	-1.000000
61	56	G	2	-	0	0	E	58.33	0.695150	E	58.33	0.695150	E	55.16	0.657371	E	55.16	0.657371	-1.000000
62	57	T	2	-	0	0	B	20.63	0.139335	B	20.63	0.139335	E	18.88	0.127516	E	18.88	0.127516	-1.000000
63	58	D	2	-	0	0	E	54.81	0.352771	E	54.81	0.352771	E	58.00	0.373302	E	58.00	0.373302	-1.000000
64	59	L	2	-	0	0	E	63.02	0.318299	E	63.02	0.318299	E	54.50	0.275266	E	54.50	0.275266	-1.000000
65	60	T	2	-	0	0	E	85.32	0.576253	E	85.32	0.576253	E	89.26	0.602864	E	89.26	0.602864	-1.000000
66	61	R	2	-	0	0	E	128.40	0.515125	E	128.40	0.515125	E	142.75	0.572695	E	142.75	0.572695	-1.000000
67	62	G	2	-	0	0	B	8.84	0.105351	B	8.84	0.105351	E	4.60	0.054821	E	4.60	0.054821	-1.000000
68	63	L	2	-	0	0	B	5.61	0.028335	B	5.61	0.028335	B	1.41	0.007122	B	1.41	0.007122	-1.000000
69	64	T	2	-	0	0	E	59.63	0.402742	E	59.63	0.402742	E	59.45	0.401526	E	59.45	0.401526	-1.000000
70	65	N	2	-	0	0	E	80.55	0.476994	E	80.55	0.476994	E	78.08	0.462368	E	78.08	0.462368	-1.000000
71	66	A	2	-	0	0	E	67.26	0.577835	E	67.26	0.577835	E	70.50	0.605670	E	70.50	0.605670	-1.000000
72	67	R	2	-	0	0	E	137.04	0.549787	E	137.04	0.549787	E	145.38	0.583246	E	145.38	0.583246	-1.000000
73	68	A	2	-	0	0	B	3.28	0.028179	B	3.28	0.028179	B	0.00	0.000000	B	0.00	0.000000	-1.000000
74	69	K	2	-	0	0	E	146.39	0.705528	E	146.39	0.705528	E	153.15	0.738108	E	153.15	0.738108	-1.000000
75	70	E	2	-	0	0	E	90.76	0.484933	E	90.76	0.484933	E	85.15	0.454958	E	85.15	0.454958	-1.000000
76	71	I	2	-	0	0	B	9.95	0.052382	B	9.95	0.052382	B	2.37	0.012477	B	2.37	0.012477	-1.000000
77	72	L	2	-	0	0	E	41.58	0.210011	E	41.58	0.210011	E	28.66	0.144755	E	28.66	0.144755	-1.000000
78	73	A	2	-	0	0	E	93.39	0.802320	E	93.39	0.802320	E	107.45	0.923110	E	107.45	0.923110	-1.000000
79	74	R	2	-	0	0	E	151.32	0.607077	E	151.32	0.607077	E	152.06	0.610046	E	152.06	0.610046	-1.000000
80	75	D	2	-	0	0	E	54.57	0.351226	E	54.57	0.351226	E	45.83	0.294973	E	45.83	0.294973	-1.000000
81	76	G	2	-	0	0	E	16.87	0.201049	E	16.87	0.201049	E	13.69	0.163151	E	13.69	0.163151	-1.000000
82	77	P	2	-	0	0	E	81.19	0.560704	E	81.19	0.560704	E	75.28	0.519890	E	75.28	0.519890	-1.000000
83	78	N	2	-	0	0	B	6.32	0.037425	B	6.32	0.037425	B	0.12	0.000711	B	0.12	0.000711	-1.000000
84	79	S	2	-	0	0	B	21.45	0.170672	B	21.45	0.170672	E	7.57	0.060232	E	7.57	0.060232	-1.000000
85	80	L	2	-	0	0	B	5.57	0.028133	B	5.57	0.028133	B	0.26	0.001313	B	0.26	0.001313	-1.000000
86	81	T	2	-	0	0	E	98.64	0.666216	E	98.64	0.666216	E	95.08	0.642172	E	95.08	0.642172	-1.000000
87	82	P	2	-	0	0	E	82.11	0.567058	E	82.11	0.567058	E	76.22	0.526381	E	76.22	0.526381	-1.000000
88	83	P	2	-	0	0	E	48.64	0.335912	E	48.64	0.335912	E	25.68	0.177348	E	25.68	0.177348	-1.000000
89	84	P	2	-	0	0	E	138.13	0.953936	E	138.13	0.953936	E	160.29	1.000000	E	160.29	1.000000	-1.000000
90	85	T	2	-	0	0	E	121.20	0.818587	E	121.20	0.818587	E	103.04	0.695934	E	103.04	0.695934	-1.000000
91	86	T	2	-	0	0	E	64.40	0.434959	E	64.40	0.434959	E	54.97	0.371268	E	54.97	0.371268	-1.000000
92	87	P	2	-	0	0	E	71.58	0.494337	E	71.58	0.494337	E	74.37	0.513605	E	74.37	0.513605	-1.000000
93	88	E	2	-	0	0	E	94.81	0.506572	E	94.81	0.506572	E	98.25	0.524952	E	98.25	0.524952	-1.000000
94	89	W	2	-	0	0	E	211.58	0.797152	E	211.58	0.797152	E	236.85	0.892359	E	236.85	0.892359	-1.000000
95	90	I	2	-	0	0	E	86.61	0.455962	E	86.61	0.455962	E	91.19	0.480074	E	91.19	0.480074	-1.000000
96	91	K	2	-	0	0	E	47.03	0.226662	E	47.03	0.226662	E	15.54	0.074895	E	15.54	0.074895	-1.000000
97	92	F	2	-	0	0	E	51.95	0.232657	E	51.95	0.232657	E	46.57	0.208563	E	46.57	0.208563	-1.000000
98	93	C	2	-	0	0	E	59.15	0.418080	E	59.15	0.418080	E	56.36	0.398360	E	56.36	0.398360	-1.000000
99	94	R	2	-	0	0	E	173.33	0.695378	E	173.33	0.695378	E	180.45	0.723943	E	180.45	0.723943	-1.000000
100	95	Q	2	-	0	0	E	47.03	0.248612	E	47.03	0.248612	E	29.55	0.156209	E	29.55	0.156209	-1.000000
101	96	L	2	-	0	0	B	20.27	0.102379	B	20.27	0.102379	E	15.44	0.077984	E	15.44	0.077984	-1.000000
102	97	F	H	-	0	0	E	121.31	0.543285	E	121.31	0.543285	E	129.32	0.579157	E	129.32	0.579157	25.366000
103	98	G	H	-	0	0	E	33.44	0.398522	E	33.44	0.398522	E	26.60	0.317006	E	26.60	0.317006	25.366000
104	99	G	H	-	1	0	E	18.07	0.215350	E	18.07	0.215350	E	12.77	0.152187	E	12.77	0.152187	25.366000
105	100	F	H	-	1	0	B	7.07	0.031663	B	7.07	0.031663	B	0.00	0.000000	B	0.00	0.000000	25.366000
106	101	S	H	-	1	0	B	8.22	0.065404	B	8.22	0.065404	B	0.00	0.000000	B	0.00	0.000000	25.366000
107	102	I	H	-	0	0	E	68.05	0.358252	E	68.05	0.358252	E	66.48	0.349987	E	66.48	0.349987	25.366000
108	103	L	H	-	3	0	B	7.19	0.036315	B	7.19	0.036315	B	0.73	0.003687	B	0.73	0.003687	25.366000
109	104	L	H	-	1	0	B	4.81	0.024294	B	4.81	0.024294	B	0.00	0.000000	B	0.00	0.000000	25.366000
110	105	W	H	-	0	0	E	74.06	0.279029	E	74.06	0.279029	E	62.30	0.234722	E	62.30	0.234722	25.366000
111	106	I	H	-	0	0	E	71.90	0.378521	E	71.90	0.378521	E	70.63	0.371835	E	70.63	0.371835	25.366000
112	107	G	H	-	1	0	B	0.00	0.000000	B	0.00	0.000000	B	0.00	0.000000	B	0.00	0.000000	25.366000
113	108	A	H	-	2	0	B	1.13	0.009708	B	1.13	0.009708	B	0.00	0.000000	B	0.00	0.000000	25.366000
114	109	I	H	-	0	0	E	113.97	0.600000	E	113.97	0.600000	E	121.36	0.638905	E	121.36	0.638905	25.366000
115	110	L	H	-	2	0	B	29.48	0.148896	B	29.48	0.148896	E	26.73	0.135007	E	26.73	0.135007	25.366000
116	111	C	H	-	4	0	B	0.00	0.000000	B	0.00	0.000000	B	0.00	0.000000	B	0.00	0.000000	25.366000
117	112	F	H	-	1	0	E	78.03	0.349456	E	78.03	0.349456	E	72.69	0.325541	E	72.69	0.325541	25.366000
118	113	L	H	-	0	0	E	78.51	0.396535	E	78.51	0.396535	E	75.51	0.381383	E	75.51	0.381383	25.366000
119	114	A	H	-	1	0	B	5.33	0.045790	B	5.33	0.045790	B	0.00	0.000000	B	0.00	0.000000	25.366000
120	115	Y	H	-	2	0	E	63.54	0.266639	E	63.54	0.266639	E	55.43	0.232606	E	55.43	0.232606	25.366000
121	116	G	H	-	0	0	E	37.29	0.444405	E	37.29	0.444405	E	35.01	0.417233	E	35.01	0.417233	25.366000
122	117	I	1	-	0	0	E	80.85	0.425638	E	80.85	0.425638	E	71.27	0.375204	E	71.27	0.375204	-1.000000
123	118	Q	1	-	0	0	E	51.16	0.270445	E	51.16	0.270445	E	28.69	0.151663	E	28.69	0.151663	-1.000000
124	119	A	1	-	0	0	E	68.10	0.585052	E	68.10	0.585052	E	59.60	0.512027	E	59.60	0.512027	-1.000000
125	120	A	1	-	0	0	E	88.41	0.759536	E	88.41	0.759536	E	101.86	0.875086	E	101.86	0.875086	-1.000000
126	121	T	1	-	0	0	E	91.46	0.617723	E	91.46	0.617723	E	85.58	0.578009	E	85.58	0.578009	-1.000000
127	122	E	1	-	0	0	E	119.43	0.638117	E	84.16	0.449669	E	128.49	0.686525	E	83.16	0.444326	-1.000000
128	123	D	1	-	0	0	E	125.18	0.805690	E	113.84	0.732703	E	132.10	0.850228	E	116.69	0.751046	-1.000000
129	124	E	1	-	0	0	E	55.60	0.297072	E	45.44	0.242787	E	27.90	0.149070	E	25.20	0.134644	-1.000000
130	125	P	1	-	0	0	E	116.54	0.804834	E	116.54	0.804834	E	123.42	0.852348	E	121.71	0.840539	-1.000000
131	126	A	1	-	0	0	E	45.73	0.392869	E	45.73	0.392869	E	22.96	0.197251	E	22.96	0.197251	-1.000000
132	127	N	1	-	0	0	E	79.98	0.473619	E	79.98	0.473619	E	83.61	0.495115	E	83.61	0.495115	-1.000000
133	128	D	1	-	0	0	E	66.30	0.426723	E	66.30	0.426723	E	46.37	0.298449	E	46.37	0.298449	-1.000000
134	129	N	H	-	2	0	B	11.14	0.065968	B	11.14	0.065968	B	2.54	0.015041	B	2.54	0.015041	133.626000
135	130	L	H	-	1	0	E	56.74	0.286580	E	56.74	0.286580	E	57.51	0.290469	E	57.51	0.290469	133.626000
136	131	Y	H	-	0	0	E	135.10	0.566932	E	135.10	0.566932	E	144.08	0.604616	E	144.08	0.604616	133.626000
137	132	L	H	-	1	0	B	24.75	0.125006	B	24.75	0.125006	B	6.54	0.033032	B	6.54	0.033032	133.626000
138	133	G	H	-	3	0	B	0.00	0.000000	B	0.00	0.000000	B	0.00	0.000000	B	0.00	0.000000	133.626000
139	134	V	H	-	0	0	E	80.41	0.495624	E	80.41	0.495624	E	79.90	0.492480	E	79.90	0.492480	133.626000
140	135	V	H	-	0	0	E	66.07	0.407236	E	66.07	0.407236	E	57.87	0.356694	E	57.87	0.356694	133.626000
141	136	L	H	-	2	0	B	0.00	0.000000	B	0.00	0.000000	B	0.00	0.000000	B	0.00	0.000000	133.626000
142	137	S	H	-	0	0	B	22.41	0.178310	B	22.41	0.178310	E	17.12	0.136219	E	17.12	0.136219	133.626000
143	138	T	H	-	0	0	E	67.26	0.454275	E	67.26	0.454275	E	66.89	0.451776	E	66.89	0.451776	133.626000
144	139	V	H	-	0	0	B	8.49	0.052330	B	8.49	0.052330	B	2.07	0.012759	B	2.07	0.012759	133.626000
145	140	V	H	-	2	0	B	0.20	0.001233	B	0.20	0.001233	B	0.00	0.000000	B	0.00	0.000000	133.626000
146	141	I	H	-	0	0	E	84.09	0.442695	E	84.09	0.442695	E	84.45	0.444591	E	84.45	0.444591	133.626000
147	142	V	H	-	0	0	E	73.72	0.454389	E	73.72	0.454389	E	65.53	0.403908	E	65.53	0.403908	133.626000
148	143	T	H	-	0	0	B	15.93	0.107592	B	15.93	0.107592	B	0.56	0.003782	B	0.56	0.003782	133.626000
149	144	G	H	-	0	0	B	1.47	0.017519	B	1.47	0.017519	B	0.00	0.000000	B	0.00	0.000000	133.626000
150	145	C	2	-	0	0	E	66.05	0.466850	E	66.05	0.466850	E	65.30	0.461549	E	65.30	0.461549	-1.000000
151	146	F	2	-	0	0	E	74.11	0.331900	E	74.11	0.331900	E	67.14	0.300685	E	67.14	0.300685	-1.000000
152	147	S	2	-	0	0	B	20.31	0.161601	B	20.31	0.161601	B	4.42	0.035169	B	4.42	0.035169	-1.000000
153	148	Y	2	-	0	0	E	72.82	0.305581	E	72.82	0.305581	E	60.29	0.253000	E	60.29	0.253000	-1.000000
154	149	Y	2	-	0	0	E	132.13	0.554469	E	132.13	0.554469	E	133.28	0.559295	E	133.28	0.559295	-1.000000
155	150	Q	2	-	0	0	B	13.63	0.072052	B	13.63	0.072052	B	1.61	0.008511	B	1.61	0.008511	-1.000000
156	151	E	2	-	0	0	E	72.60	0.387903	E	72.60	0.387903	E	31.36	0.167557	E	31.36	0.167557	-1.000000
157	152	A	2	-	0	0	E	44.14	0.379210	E	44.14	0.379210	E	27.96	0.240206	E	27.96	0.240206	-1.000000
158	153	K	2	-	0	0	E	102.33	0.493180	E	102.33	0.493180	E	77.66	0.374283	E	77.66	0.374283	-1.000000
159	154	S	2	-	0	0	E	72.00	0.572884	E	72.00	0.572884	E	63.49	0.505172	E	63.49	0.505172	-1.000000
160	155	S	2	-	0	0	E	59.57	0.473982	E	59.57	0.473982	E	33.41	0.265834	E	33.41	0.265834	-1.000000
161	156	R	2	-	0	0	E	151.74	0.608762	E	151.74	0.608762	E	155.59	0.624208	E	155.59	0.624208	-1.000000
162	157	I	2	-	0	0	B	3.99	0.021006	B	3.99	0.021006	B	1.14	0.006002	B	1.14	0.006002	-1.000000
163	158	M	2	-	0	0	B	7.10	0.033721	B	7.10	0.033721	B	1.22	0.005794	B	1.22	0.005794	-1.000000
164	159	D	2	-	0	0	E	52.45	0.337581	E	52.45	0.337581	E	44.76	0.288087	E	44.76	0.288087	-1.000000
165	160	S	2	-	0	0	B	5.47	0.043523	B	5.47	0.043523	B	0.04	0.000318	B	0.04	0.000318	-1.000000
166	161	F	2	-	0	0	B	0.00	0.000000	B	0.00	0.000000	B	0.00	0.000000	B	0.00	0.000000	-1.000000
167	162	K	2	-	0	0	E	62.57	0.301557	E	62.57	0.301557	E	55.53	0.267627	E	55.53	0.267627	-1.000000
168	163	N	2	-	0	0	E	95.96	0.568248	E	95.96	0.568248	E	92.49	0.547699	E	92.49	0.547699	-1.000000
169	164	M	2	-	0	0	B	20.60	0.097839	B	20.60	0.097839	E	14.03	0.066635	E	14.03	0.066635	-1.000000
170	165	V	2	-	0	0	B	29.72	0.183185	B	29.72	0.183185	E	10.98	0.067678	E	10.98	0.067678	-1.000000
171	166	P	2	-	0	0	B	25.85	0.178522	B	25.85	0.178522	E	15.46	0.106768	E	15.46	0.106768	-1.000000
172	167	Q	2	-	0	0	E	152.19	0.804514	E	152.19	0.804514	E	164.54	0.869800	E	164.54	0.869800	-1.000000
173	168	Q	2	-	0	0	E	101.92	0.538775	E	101.92	0.538775	E	101.56	0.536872	E	101.56	0.536872	-1.000000
174	169	A	2	-	0	0	B	9.39	0.080670	B	9.39	0.080670	E	5.92	0.050859	E	5.92	0.050859	-1.000000
175	170	L	2	-	0	0	E	45.26	0.228597	E	45.26	0.228597	E	24.75	0.125006	E	24.75	0.125006	-1.000000
176	171	V	2	-	0	0	B	0.00	0.000000	B	0.00	0.000000	B	0.00	0.000000	B	0.00	0.000000	-1.000000
177	172	I	2	-	0	0	B	6.69	0.035220	B	6.69	0.035220	B	2.15	0.011319	B	2.15	0.011319	-1.000000
178	173	R	2	-	0	0	B	31.60	0.126775	B	31.60	0.126775	B	11.81	0.047380	B	11.81	0.047380	-1.000000
179	174	D	2	-	0	0	E	66.14	0.425694	E	66.14	0.425694	E	61.14	0.393512	E	61.14	0.393512	-1.000000
180	175	G	2	-	0	0	E	29.43	0.350733	E	29.43	0.350733	E	26.80	0.319390	E	26.80	0.319390	-1.000000
181	176	E	2	-	0	0	E	118.52	0.633255	E	118.52	0.633255	E	136.23	0.727880	E	136.23	0.727880	-1.000000
182	177	K	2	-	0	0	E	96.13	0.463299	E	96.13	0.463299	E	103.25	0.497614	E	103.25	0.497614	-1.000000
183	178	S	2	-	0	0	E	51.22	0.407543	E	51.22	0.407543	E	49.73	0.395687	E	49.73	0.395687	-1.000000
184	179	T	2	-	0	0	E	87.25	0.589288	E	87.25	0.589288	E	94.18	0.636093	E	94.18	0.636093	-1.000000
185	180	I	2	-	0	0	B	26.71	0.140616	B	26.71	0.140616	E	23.21	0.122190	E	23.21	0.122190	-1.000000
186	181	N	2	-	0	0	E	55.49	0.328596	E	55.49	0.328596	E	46.23	0.273761	E	46.23	0.273761	-1.000000
187	182	A	2	-	0	0	B	0.00	0.000000	B	0.00	0.000000	B	0.00	0.000000	B	0.00	0.000000	-1.000000
188	183	E	2	-	0	0	E	70.59	0.377164	E	70.59	0.377164	E	57.99	0.309842	E	57.99	0.309842	-1.000000
189	184	F	2	-	0	0	E	103.07	0.461597	E	103.07	0.461597	E	105.85	0.474047	E	105.85	0.474047	-1.000000
190	185	V	2	-	0	0	B	0.00	0.000000	B	0.00	0.000000	B	0.00	0.000000	B	0.00	0.000000	-1.000000
191	186	V	2	-	0	0	B	0.79	0.004869	B	0.79	0.004869	B	0.00	0.000000	B	0.00	0.000000	-1.000000
192	187	A	2	-	0	0	B	10.78	0.092612	B	10.78	0.092612	B	4.11	0.035309	B	4.11	0.035309	-1.000000
193	188	G	2	-	0	0	B	0.00	0.000000	B	0.00	0.000000	B	0.00	0.000000	B	0.00	0.000000	-1.000000
194	189	D	2	-	0	0	B	0.00	0.000000	B	0.00	0.000000	B	0.00	0.000000	B	0.00	0.000000	-1.000000
195	190	L	2	-	0	0	B	0.10	0.000505	B	0.10	0.000505	B	0.00	0.000000	B	0.00	0.000000	-1.000000
196	191	V	2	-	0	0	B	0.33	0.002034	B	0.33	0.002034	B	0.00	0.000000	B	0.00	0.000000	-1.000000
197	192	E	2	-	0	0	B	30.09	0.160772	B	30.09	0.160772	E	16.06	0.085809	E	16.06	0.085809	-1.000000
198	193	V	2	-	0	0	B	4.70	0.028969	B	4.70	0.028969	B	0.39	0.002404	B	0.39	0.002404	-1.000000
199	194	K	2	-	0	0	E	129.68	0.624994	E	129.68	0.624994	E	132.92	0.640609	E	132.92	0.640609	-1.000000
200	195	G	2	-	0	0	E	36.26	0.432130	E	36.26	0.432130	E	34.15	0.406984	E	34.15	0.406984	-1.000000
201	196	G	2	-	0	0	E	72.25	0.861042	E	72.25	0.861042	E	80.94	0.964605	E	80.94	0.964605	-1.000000
202	197	D	2	-	0	0	E	45.63	0.293686	E	45.63	0.293686	E	32.91	0.211817	E	32.91	0.211817	-1.000000
203	198	R	2	-	0	0	E	96.65	0.387748	E	96.65	0.387748	E	93.79	0.376274	E	93.79	0.376274	-1.000000
204	199	I	2	-	0	0	B	1.18	0.006212	B	1.18	0.006212	B	0.00	0.000000	B	0.00	0.000000	-1.000000
205	200	P	2	-	0	0	B	3.08	0.021271	B	3.08	0.021271	B	0.04	0.000276	B	0.04	0.000276	-1.000000
206	201	A	2	-	0	0	B	0.00	0.000000	B	0.00	0.000000	B	0.00	0.000000	B	0.00	0.000000	-1.000000
207	202	D	2	-	0	0	B	1.38	0.008882	B	1.38	0.008882	B	0.00	0.000000	B	0.00	0.000000	-1.000000
208	203	L	2	-	0	0	B	1.02	0.005152	B	1.02	0.005152	B	0.00	0.000000	B	0.00	0.000000	-1.000000
209	204	R	2	-	0	0	B	5.84	0.023429	B	5.84	0.023429	B	3.42	0.013721	B	3.42	0.013721	-1.000000
210	205	I	2	-	0	0	B	0.82	0.004317	B	0.82	0.004317	B	0.00	0.000000	B	0.00	0.000000	-1.000000
211	206	I	2	-	0	0	B	11.11	0.058489	B	11.11	0.058489	B	5.86	0.030850	B	5.86	0.030850	-1.000000
212	207	S	2	-	0	0	E	56.86	0.452419	E	56.86	0.452419	E	55.76	0.443666	E	55.76	0.443666	-1.000000
213	208	A	2	-	0	0	E	33.30	0.286082	E	33.30	0.286082	E	26.03	0.223625	E	26.03	0.223625	-1.000000
214	209	H	2	-	0	0	E	141.68	0.713717	E	141.68	0.713717	E	164.11	0.826709	E	164.11	0.826709	-1.000000
215	210	G	2	-	0	0	E	55.75	0.664402	E	55.75	0.664402	E	52.75	0.628650	E	52.75	0.628650	-1.000000
216	211	C	2	-	0	0	B	3.11	0.021982	B	3.11	0.021982	B	0.00	0.000000	B	0.00	0.000000	-1.000000
217	212	K	2	-	0	0	E	68.78	0.331486	E	68.78	0.331486	E	68.62	0.330715	E	68.62	0.330715	-1.000000
218	213	V	2	-	0	0	B	0.47	0.002897	B	0.47	0.002897	B	0.00	0.000000	B	0.00	0.000000	-1.000000
219	214	D	2	-	0	0	B	25.33	0.163030	B	25.33	0.163030	E	21.51	0.138444	E	21.51	0.138444	-1.000000
220	215	N	2	-	0	0	B	9.05	0.053592	B	9.05	0.053592	B	0.87	0.005152	B	0.87	0.005152	-1.000000
221	216	S	2	-	0	0	E	34.12	0.271483	E	34.12	0.271483	E	26.85	0.213638	E	26.85	0.213638	-1.000000
222	217	S	2	-	0	0	B	9.68	0.077021	B	9.68	0.077021	B	3.52	0.028008	B	3.52	0.028008	-1.000000
223	218	L	2	-	0	0	B	12.65	0.063892	B	12.65	0.063892	B	0.73	0.003687	B	0.73	0.003687	-1.000000
224	219	T	2	-	0	0	B	24.90	0.168175	B	24.90	0.168175	B	3.63	0.024517	B	3.63	0.024517	-1.000000
225	220	G	2	-	0	0	E	16.80	0.200215	E	16.80	0.200215	B	2.64	0.031462	B	2.64	0.031462	-1.000000
226	221	E	2	-	0	0	B	37.26	0.199081	B	37.26	0.199081	E	13.28	0.070955	E	13.28	0.070955	-1.000000
227	222	S	2	-	0	0	E	57.67	0.458864	E	57.67	0.458864	E	47.84	0.380649	E	47.84	0.380649	-1.000000
228	223	E	2	-	0	0	E	95.04	0.507801	E	95.04	0.507801	E	68.04	0.363539	E	68.04	0.363539	-1.000000
229	224	P	2	-	0	0	E	54.33	0.375207	E	54.33	0.375207	E	28.65	0.197859	E	28.65	0.197859	-1.000000
230	225	Q	2	-	0	0	E	65.18	0.344558	E	65.18	0.344558	E	25.75	0.136121	E	25.75	0.136121	-1.000000
231	226	T	2	-	0	0	E	44.97	0.303728	E	44.97	0.303728	E	31.87	0.215251	E	31.87	0.215251	-1.000000
232	227	R	2	-	0	0	B	11.45	0.045936	B	11.45	0.045936	B	0.79	0.003169	B	0.79	0.003169	-1.000000
233	228	S	2	-	0	0	E	31.05	0.247056	E	31.05	0.247056	E	24.64	0.196053	E	24.64	0.196053	-1.000000
234	229	P	2	-	0	0	E	40.24	0.277901	E	40.24	0.277901	E	37.32	0.257735	E	37.32	0.257735	-1.000000
235	230	E	2	-	0	0	E	121.97	0.651688	E	121.97	0.651688	E	136.64	0.730071	E	136.64	0.730071	-1.000000
236	231	F	2	-	0	0	E	72.82	0.326123	E	72.82	0.326123	E	68.34	0.306059	E	68.34	0.306059	-1.000000
237	232	S	2	-	0	0	E	57.21	0.455204	E	57.21	0.455204	E	59.61	0.474300	E	59.61	0.474300	-1.000000
238	233	S	2	-	0	0	E	35.83	0.285089	E	35.83	0.285089	E	35.17	0.279838	E	35.17	0.279838	-1.000000
239	234	E	2	-	0	0	E	121.65	0.649979	E	121.65	0.649979	E	138.73	0.741237	E	138.73	0.741237	-1.000000
240	235	N	2	-	0	0	E	56.78	0.336235	E	56.78	0.336235	E	28.82	0.170664	E	28.82	0.170664	-1.000000
241	236	P	2	-	0	0	B	18.01	0.124378	B	18.01	0.124378	E	11.96	0.082597	E	11.96	0.082597	-1.000000
242	237	L	2	-	0	0	E	53.91	0.272286	E	53.91	0.272286	B	9.78	0.049396	B	9.78	0.049396	-1.000000
243	238	E	2	-	0	0	E	62.59	0.334420	E	62.59	0.334420	E	35.30	0.188609	E	35.30	0.188609	-1.000000
244	239	T	2	-	0	0	B	0.13	0.000878	B	0.13	0.000878	B	0.00	0.000000	B	0.00	0.000000	-1.000000
245	240	R	2	-	0	0	E	111.76	0.448367	E	111.76	0.448367	E	114.88	0.460884	E	114.88	0.460884	-1.000000
246	241	N	2	-	0	0	B	0.00	0.000000	B	0.00	0.000000	B	0.00	0.000000	B	0.00	0.000000	-1.000000
247	242	I	2	-	0	0	B	0.88	0.004633	B	0.88	0.004633	B	0.00	0.000000	B	0.00	0.000000	-1.000000
248	243	A	2	-	0	0	B	1.21	0.010395	B	1.21	0.010395	B	0.00	0.000000	B	0.00	0.000000	-1.000000
249	244	F	2	-	0	0	B	1.07	0.004792	B	1.07	0.004792	B	0.00	0.000000	B	0.00	0.000000	-1.000000
250	245	F	2	-	0	0	B	7.41	0.033186	B	7.41	0.033186	B	0.00	0.000000	B	0.00	0.000000	-1.000000
251	246	S	2	-	0	0	B	4.54	0.036123	B	4.54	0.036123	B	0.36	0.002864	B	0.36	0.002864	-1.000000
252	247	T	2	-	0	0	B	1.20	0.008105	B	1.20	0.008105	B	0.00	0.000000	B	0.00	0.000000	-1.000000
253	248	N	2	-	0	0	E	50.42	0.298573	E	50.42	0.298573	E	42.51	0.251732	E	42.51	0.251732	-1.000000
254	249	C	2	-	0	0	B	2.01	0.014207	B	2.01	0.014207	B	0.19	0.001343	B	0.19	0.001343	-1.000000
255	250	V	2	-	0	0	E	62.89	0.387636	E	62.89	0.387636	E	63.23	0.389731	E	63.23	0.389731	-1.000000
256	251	E	2	-	0	0	E	80.21	0.428564	E	80.21	0.428564	E	87.69	0.468530	E	87.69	0.468530	-1.000000
257	252	G	2	-	0	0	E	32.96	0.392802	E	32.96	0.392802	E	30.73	0.366226	E	30.73	0.366226	-1.000000
258	253	T	2	-	0	0	E	53.68	0.362556	E	53.68	0.362556	E	50.44	0.340673	E	50.44	0.340673	-1.000000
259	254	A	2	-	0	0	B	3.69	0.031701	B	3.69	0.031701	B	0.10	0.000859	B	0.10	0.000859	-1.000000
260	255	R	2	-	0	0	E	73.83	0.296197	E	73.83	0.296197	E	67.41	0.270441	E	67.41	0.270441	-1.000000
261	256	G	2	-	0	0	B	0.00	0.000000	B	0.00	0.000000	B	0.00	0.000000	B	0.00	0.000000	-1.000000
262	257	V	2	-	0	0	B	0.04	0.000247	B	0.04	0.000247	B	0.00	0.000000	B	0.00	0.000000	-1.000000
263	258	V	2	-	0	0	B	0.00	0.000000	B	0.00	0.000000	B	0.00	0.000000	B	0.00	0.000000	-1.000000
264	259	V	2	-	0	0	B	4.44	0.027367	B	4.44	0.027367	B	2.00	0.012327	B	2.00	0.012327	-1.000000
265	260	Y	2	-	0	0	E	53.99	0.226563	E	53.99	0.226563	E	35.88	0.150567	E	35.88	0.150567	-1.000000
266	261	T	2	-	0	0	B	3.12	0.021073	B	3.12	0.021073	B	0.00	0.000000	B	0.00	0.000000	-1.000000
267	262	G	2	-	0	0	B	3.61	0.043022	B	3.61	0.043022	B	0.04	0.000477	B	0.04	0.000477	-1.000000
268	263	D	2	-	0	0	E	48.97	0.315183	E	48.97	0.315183	E	37.35	0.240394	E	37.35	0.240394	-1.000000
269	264	R	2	-	0	0	E	101.12	0.405681	E	101.12	0.405681	E	85.90	0.344620	E	85.90	0.344620	-1.000000
270	265	T	2	-	0	0	B	1.29	0.008713	B	1.29	0.008713	B	0.00	0.000000	B	0.00	0.000000	-1.000000
271	266	V	2	-	0	0	B	13.67	0.084258	B	13.67	0.084258	B	0.00	0.000000	B	0.00	0.000000	-1.000000
272	267	M	2	-	0	0	B	0.78	0.003705	B	0.78	0.003705	B	0.00	0.000000	B	0.00	0.000000	-1.000000
273	268	G	2	-	0	0	B	0.00	0.000000	B	0.00	0.000000	B	0.00	0.000000	B	0.00	0.000000	-1.000000
274	269	R	2	-	0	0	E	60.00	0.240713	E	60.00	0.240713	E	38.11	0.152893	E	38.11	0.152893	-1.000000
275	270	I	2	-	0	0	B	3.74	0.019689	B	3.74	0.019689	B	0.00	0.000000	B	0.00	0.000000	-1.000000
276	271	A	2	-	0	0	B	0.00	0.000000	B	0.00	0.000000	B	0.00	0.000000	B	0.00	0.000000	-1.000000
277	272	T	2	-	0	0	E	39.41	0.266176	E	39.41	0.266176	E	26.26	0.177361	E	26.26	0.177361	-1.000000
278	273	L	2	-	0	0	B	0.00	0.000000	B	0.00	0.000000	B	0.00	0.000000	B	0.00	0.000000	-1.000000
279	274	A	2	-	0	0	B	0.00	0.000000	B	0.00	0.000000	B	0.00	0.000000	B	0.00	0.000000	-1.000000
280	275	S	2	-	0	0	B	17.26	0.137333	B	17.26	0.137333	E	10.82	0.086092	E	10.82	0.086092	-1.000000
281	276	G	2	-	0	0	E	32.78	0.390657	E	32.78	0.390657	E	21.05	0.250864	E	21.05	0.250864	-1.000000
282	277	L	2	-	0	0	B	16.21	0.081873	B	16.21	0.081873	B	8.07	0.040760	B	8.07	0.040760	-1.000000
283	278	E	2	-	0	0	E	152.08	0.812567	E	152.08	0.812567	E	157.46	0.841312	E	157.46	0.841312	-1.000000
284	279	V	2	-	0	0	E	84.80	0.522682	E	84.80	0.522682	E	38.60	0.237919	E	38.60	0.237919	-1.000000
285	280	G	2	-	0	0	E	59.29	0.706590	E	59.29	0.706590	E	49.38	0.588488	E	49.38	0.588488	-1.000000
286	281	R	2	-	0	0	E	164.18	0.658670	E	164.18	0.658670	E	162.04	0.650084	E	162.04	0.650084	-1.000000
287	282	T	2	-	0	0	B	28.85	0.194853	B	28.85	0.194853	B	6.96	0.047008	B	6.96	0.047008	-1.000000
288	283	P	2	-	0	0	B	9.47	0.065401	B	9.47	0.065401	B	0.07	0.000483	B	0.07	0.000483	-1.000000
289	284	I	2	-	0	0	B	0.03	0.000158	B	0.03	0.000158	B	0.00	0.000000	B	0.00	0.000000	-1.000000
290	285	A	2	-	0	0	B	5.41	0.046478	B	5.41	0.046478	B	0.02	0.000172	B	0.02	0.000172	-1.000000
291	286	I	2	-	0	0	E	69.58	0.366307	E	69.58	0.366307	E	55.65	0.292972	E	55.65	0.292972	-1.000000
292	287	E	2	-	0	0	B	3.68	0.019662	B	3.68	0.019662	B	0.00	0.000000	B	0.00	0.000000	-1.000000
293	288	I	2	-	0	0	B	17.01	0.089550	B	17.01	0.089550	B	8.34	0.043906	B	8.34	0.043906	-1.000000
294	289	E	2	-	0	0	E	73.80	0.394315	E	73.80	0.394315	E	57.34	0.306369	E	57.34	0.306369	-1.000000
295	290	H	2	-	0	0	E	63.16	0.318170	E	63.16	0.318170	E	57.00	0.287139	E	57.00	0.287139	-1.000000
296	291	F	2	-	0	0	B	0.00	0.000000	B	0.00	0.000000	B	0.00	0.000000	B	0.00	0.000000	-1.000000
297	292	I	2	-	0	0	B	17.10	0.090024	B	17.10	0.090024	B	7.31	0.038484	B	7.31	0.038484	-1.000000
298	293	H	2	-	0	0	E	128.13	0.645459	E	128.13	0.645459	E	130.07	0.655231	E	130.07	0.655231	-1.000000
299	294	I	2	-	0	0	E	53.26	0.280390	E	53.26	0.280390	E	45.13	0.237589	E	45.13	0.237589	-1.000000
300	295	I	H	-	0	0	B	0.91	0.004791	B	0.91	0.004791	B	0.00	0.000000	B	0.00	0.000000	204.746000
301	296	T	H	-	1	0	B	28.18	0.190328	B	28.18	0.190328	E	21.56	0.145617	E	21.56	0.145617	204.746000
302	297	G	H	-	0	0	E	31.90	0.380169	E	31.90	0.380169	E	31.70	0.377786	E	31.70	0.377786	204.746000
303	298	V	H	-	0	0	E	45.03	0.277552	E	45.03	0.277552	E	35.65	0.219736	E	35.65	0.219736	204.746000
304	299	A	H	-	2	0	B	1.69	0.014519	B	1.69	0.014519	B	0.00	0.000000	B	0.00	0.000000	204.746000
305	300	V	H	-	0	0	E	73.01	0.450012	E	73.01	0.450012	E	70.18	0.432569	E	70.18	0.432569	204.746000
306	301	F	H	-	0	0	E	132.17	0.591921	E	132.17	0.591921	E	145.84	0.653142	E	145.84	0.653142	204.746000
307	302	L	H	-	0	0	B	38.23	0.193091	B	38.23	0.193091	E	30.43	0.153695	E	30.43	0.153695	204.746000
308	303	G	H	-	1	0	B	2.11	0.025146	B	2.11	0.025146	B	0.04	0.000477	B	0.04	0.000477	204.746000
309	304	V	H	-	0	0	E	93.45	0.575999	E	93.45	0.575999	E	93.35	0.575382	E	93.35	0.575382	204.746000
310	305	S	H	-	0	0	E	31.72	0.252387	E	31.72	0.252387	E	22.86	0.181891	E	22.86	0.181891	204.746000
311	306	F	H	-	0	0	B	34.88	0.156209	B	34.88	0.156209	E	25.46	0.114022	E	25.46	0.114022	204.746000
312	307	F	H	-	0	0	B	43.57	0.195127	B	43.57	0.195127	E	30.91	0.138430	E	30.91	0.138430	204.746000
313	308	I	H	-	0	0	E	106.80	0.562253	E	106.80	0.562253	E	111.17	0.585259	E	111.17	0.585259	204.746000
314	309	L	H	-	0	0	E	62.69	0.316632	E	62.69	0.316632	E	59.79	0.301985	E	59.79	0.301985	204.746000
315	310	S	H	-	0	0	B	1.15	0.009150	B	1.15	0.009150	B	0.00	0.000000	B	0.00	0.000000	204.746000
316	311	L	H	-	0	0	E	48.21	0.243497	E	48.21	0.243497	E	40.31	0.203596	E	40.31	0.203596	204.746000
317	312	I	1	-	0	0	E	150.29	0.791208	E	150.29	0.791208	E	165.81	0.872914	E	165.81	0.872914	-1.000000
318	313	L	1	-	0	0	E	96.04	0.485075	E	96.04	0.485075	E	91.39	0.461589	E	91.39	0.461589	-1.000000
319	314	G	1	-	0	0	E	65.79	0.784054	E	65.79	0.784054	E	75.30	0.897390	E	75.30	0.897390	-1.000000
320	315	Y	1	-	0	0	B	22.98	0.096433	B	22.98	0.096433	E	12.08	0.050692	E	12.08	0.050692	-1.000000
321	316	S	1	-	0	0	E	45.03	0.358291	E	45.03	0.358291	E	44.44	0.353596	E	44.44	0.353596	-1.000000
322	317	W	1	-	0	0	E	163.95	0.617700	E	163.95	0.617700	E	185.27	0.698026	E	185.27	0.698026	-1.000000
323	318	L	1	-	0	0	E	107.34	0.542149	E	107.34	0.542149	E	87.46	0.441739	E	87.46	0.441739	-1.000000
324	319	E	1	-	0	0	E	51.67	0.276074	E	51.67	0.276074	E	49.02	0.261915	E	49.02	0.261915	-1.000000
325	320	A	1	-	0	0	B	0.75	0.006443	B	0.75	0.006443	B	0.00	0.000000	B	0.00	0.000000	-1.000000
326	321	V	H	-	1	0	B	18.11	0.111625	B	18.11	0.111625	B	6.75	0.041605	B	6.75	0.041605	341.753000
327	322	I	H	-	1	0	E	64.82	0.341248	E	64.82	0.341248	E	45.43	0.239168	E	45.43	0.239168	341.753000
328	323	F	H	-	0	0	B	17.94	0.080344	B	17.94	0.080344	B	2.97	0.013301	B	2.97	0.013301	341.753000
329	324	L	H	-	0	0	B	19.67	0.099348	B	19.67	0.099348	B	8.96	0.045255	B	8.96	0.045255	341.753000
330	325	I	H	-	2	0	B	3.42	0.018005	B	3.42	0.018005	B	0.00	0.000000	B	0.00	0.000000	341.753000
331	326	G	H	-	1	0	B	0.12	0.001430	B	0.12	0.001430	B	0.00	0.000000	B	0.00	0.000000	341.753000
332	327	I	H	-	1	0	B	4.75	0.025007	B	4.75	0.025007	B	0.00	0.000000	B	0.00	0.000000	341.753000
333	328	I	H	-	1	0	B	9.61	0.050592	B	9.61	0.050592	B	2.11	0.011108	B	2.11	0.011108	341.753000
334	329	V	H	-	2	0	B	0.15	0.000925	B	0.15	0.000925	B	0.00	0.000000	B	0.00	0.000000	341.753000
335	330	A	H	-	2	0	B	0.03	0.000258	B	0.03	0.000258	B	0.00	0.000000	B	0.00	0.000000	341.753000
336	331	N	H	-	1	0	B	0.22	0.001303	B	0.22	0.001303	B	0.00	0.000000	B	0.00	0.000000	341.753000
337	332	V	H	-	2	0	B	0.72	0.004438	B	0.72	0.004438	B	0.00	0.000000	B	0.00	0.000000	341.753000
338	333	P	H	-	0	0	B	1.55	0.010704	B	1.55	0.010704	B	0.00	0.000000	B	0.00	0.000000	341.753000
339	334	E	H	-	2	0	B	7.66	0.040928	B	7.66	0.040928	B	0.31	0.001656	B	0.31	0.001656	341.753000
340	335	G	H	-	1	0	B	3.95	0.047074	B	3.95	0.047074	B	0.32	0.003814	B	0.32	0.003814	341.753000
341	336	L	H	-	0	0	B	0.06	0.000303	B	0.06	0.000303	B	0.00	0.000000	B	0.00	0.000000	341.753000
342	337	L	H	-	0	0	B	25.19	0.127229	B	25.19	0.127229	B	3.22	0.016263	B	3.22	0.016263	341.753000
343	338	A	H	-	0	0	B	8.96	0.076976	B	8.96	0.076976	B	4.44	0.038144	B	4.44	0.038144	341.753000
344	339	T	H	-	1	0	B	1.60	0.010806	B	1.60	0.010806	B	0.00	0.000000	B	0.00	0.000000	341.753000
345	340	V	2	-	0	0	B	2.14	0.013190	B	2.14	0.013190	B	0.00	0.000000	B	0.00	0.000000	-1.000000
346	341	T	2	-	0	0	B	3.16	0.021343	B	3.16	0.021343	B	0.29	0.001959	B	0.29	0.001959	-1.000000
347	342	V	2	-	0	0	E	41.94	0.258506	E	41.94	0.258506	E	35.26	0.217332	E	35.26	0.217332	-1.000000
348	343	C	2	-	0	0	B	0.66	0.004665	B	0.66	0.004665	B	0.00	0.000000	B	0.00	0.000000	-1.000000
349	344	L	2	-	0	0	B	0.00	0.000000	B	0.00	0.000000	B	0.00	0.000000	B	0.00	0.000000	-1.000000
350	345	T	2	-	0	0	E	34.64	0.233959	E	34.64	0.233959	E	25.94	0.175199	E	25.94	0.175199	-1.000000
351	346	L	2	-	0	0	E	49.00	0.247487	E	49.00	0.247487	E	44.15	0.222991	E	44.15	0.222991	-1.000000
352	347	T	2	-	0	0	B	1.60	0.010806	B	1.60	0.010806	B	0.00	0.000000	B	0.00	0.000000	-1.000000
353	348	A	2	-	0	0	B	12.59	0.108162	B	12.59	0.108162	B	5.16	0.044330	B	5.16	0.044330	-1.000000
354	349	K	2	-	0	0	E	118.23	0.569811	E	118.23	0.569811	E	118.99	0.573473	E	118.99	0.573473	-1.000000
355	350	R	2	-	0	0	E	65.18	0.261494	E	65.18	0.261494	E	45.83	0.183864	E	45.83	0.183864	-1.000000
356	351	M	2	-	0	0	B	2.71	0.012871	B	2.71	0.012871	B	0.00	0.000000	B	0.00	0.000000	-1.000000
357	352	A	2	-	0	0	E	41.86	0.359622	E	41.86	0.359622	E	27.96	0.240206	E	27.96	0.240206	-1.000000
358	353	R	2	-	0	0	E	189.19	0.759007	E	189.19	0.759007	E	200.12	0.802856	E	200.12	0.802856	-1.000000
359	354	K	2	-	0	0	E	48.23	0.232445	E	48.23	0.232445	E	39.94	0.192491	E	39.94	0.192491	-1.000000
360	355	N	2	-	0	0	E	68.82	0.407532	E	68.82	0.407532	E	74.22	0.439510	E	74.22	0.439510	-1.000000
361	356	C	2	-	0	0	B	0.19	0.001343	B	0.19	0.001343	B	0.00	0.000000	B	0.00	0.000000	-1.000000
362	357	L	2	-	0	0	E	78.75	0.397747	E	78.75	0.397747	E	80.87	0.408455	E	80.87	0.408455	-1.000000
363	358	V	2	-	0	0	B	22.60	0.139300	B	22.60	0.139300	E	15.20	0.093688	E	15.20	0.093688	-1.000000
364	359	K	2	-	0	0	E	53.52	0.257940	E	53.52	0.257940	E	39.96	0.192588	E	39.96	0.192588	-1.000000
365	360	N	2	-	0	0	B	24.52	0.145200	B	24.52	0.145200	B	6.23	0.036892	B	6.23	0.036892	-1.000000
366	361	L	2	-	0	0	B	16.42	0.082933	B	16.42	0.082933	B	5.49	0.027729	B	5.49	0.027729	-1.000000
367	362	E	2	-	0	0	B	13.49	0.072077	B	13.49	0.072077	B	5.55	0.029654	B	5.55	0.029654	-1.000000
368	363	A	2	-	0	0	B	3.65	0.031357	B	3.65	0.031357	B	0.00	0.000000	B	0.00	0.000000	-1.000000
369	364	V	2	-	0	0	B	1.13	0.006965	B	1.13	0.006965	B	0.00	0.000000	B	0.00	0.000000	-1.000000
370	365	E	2	-	0	0	B	0.52	0.002778	B	0.52	0.002778	B	0.00	0.000000	B	0.00	0.000000	-1.000000
371	366	T	2	-	0	0	B	0.12	0.000810	B	0.12	0.000810	B	0.00	0.000000	B	0.00	0.000000	-1.000000
372	367	L	2	-	0	0	B	2.63	0.013283	B	2.63	0.013283	B	0.00	0.000000	B	0.00	0.000000	-1.000000
373	368	G	2	-	0	0	B	2.51	0.029913	B	2.51	0.029913	B	0.00	0.000000	B	0.00	0.000000	-1.000000
374	369	S	2	-	0	0	B	0.70	0.005570	B	0.70	0.005570	B	0.00	0.000000	B	0.00	0.000000	-1.000000
375	370	T	2	-	0	0	B	0.00	0.000000	B	0.00	0.000000	B	0.00	0.000000	B	0.00	0.000000	-1.000000
376	371	S	2	-	0	0	E	30.75	0.244669	E	30.75	0.244669	E	22.35	0.177833	E	22.35	0.177833	-1.000000
377	372	T	2	-	0	0	B	9.36	0.063218	B	9.36	0.063218	B	4.95	0.033432	B	4.95	0.033432	-1.000000
378	373	I	2	-	0	0	B	2.69	0.014162	B	2.69	0.014162	B	0.00	0.000000	B	0.00	0.000000	-1.000000
379	374	C	2	-	0	0	B	2.32	0.016398	B	2.32	0.016398	B	0.00	0.000000	B	0.00	0.000000	-1.000000
380	375	S	2	-	0	0	B	0.35	0.002785	B	0.35	0.002785	B	0.00	0.000000	B	0.00	0.000000	-1.000000
381	376	D	2	-	0	0	B	7.61	0.048980	B	7.61	0.048980	B	0.00	0.000000	B	0.00	0.000000	-1.000000
382	377	K	2	-	0	0	B	1.29	0.006217	B	1.29	0.006217	B	0.00	0.000000	B	0.00	0.000000	-1.000000
383	378	T	2	-	0	0	B	5.60	0.037823	B	5.60	0.037823	B	0.00	0.000000	B	0.00	0.000000	-1.000000
384	379	G	2	-	0	0	B	0.00	0.000000	B	0.00	0.000000	B	0.00	0.000000	B	0.00	0.000000	-1.000000
385	380	T	2	-	0	0	B	0.00	0.000000	B	0.00	0.000000	B	0.00	0.000000	B	0.00	0.000000	-1.000000
386	381	L	2	-	0	0	B	0.40	0.002020	B	0.40	0.002020	B	0.00	0.000000	B	0.00	0.000000	-1.000000
387	382	T	2	-	0	0	B	0.00	0.000000	B	0.00	0.000000	B	0.00	0.000000	B	0.00	0.000000	-1.000000
388	383	Q	2	-	0	0	B	17.37	0.091822	B	17.37	0.091822	E	12.43	0.065708	E	12.43	0.065708	-1.000000
389	384	N	2	-	0	0	E	68.18	0.403743	E	68.18	0.403743	E	51.98	0.307811	E	51.98	0.307811	-1.000000
390	385	R	2	-	0	0	B	43.32	0.173794	B	43.32	0.173794	E	28.36	0.113777	E	28.36	0.113777	-1.000000
391	386	M	2	-	0	0	B	37.55	0.178342	B	37.55	0.178342	E	20.99	0.099691	E	20.99	0.099691	-1.000000
392	387	T	2	-	0	0	B	8.68	0.058625	B	8.68	0.058625	B	0.86	0.005808	B	0.86	0.005808	-1.000000
393	388	V	2	-	0	0	B	3.71	0.022867	B	3.71	0.022867	B	0.25	0.001541	B	0.25	0.001541	-1.000000
394	389	A	2	-	0	0	B	4.17	0.035825	B	4.17	0.035825	B	0.88	0.007560	B	0.88	0.007560	-1.000000
395	390	H	2	-	0	0	B	30.97	0.156012	B	30.97	0.156012	E	26.22	0.132084	E	26.22	0.132084	-1.000000
396	391	M	2	-	0	0	B	0.00	0.000000	B	0.00	0.000000	B	0.00	0.000000	B	0.00	0.000000	-1.000000
397	392	W	2	-	0	0	B	10.12	0.038128	B	10.12	0.038128	B	2.36	0.008892	B	2.36	0.008892	-1.000000
398	393	F	2	-	0	0	B	2.09	0.009360	B	2.09	0.009360	B	0.00	0.000000	B	0.00	0.000000	-1.000000
399	394	D	2	-	0	0	E	33.35	0.214649	E	33.35	0.214649	E	23.71	0.152603	E	23.71	0.152603	-1.000000
400	395	N	2	-	0	0	E	73.36	0.434417	E	73.36	0.434417	E	69.38	0.410849	E	69.38	0.410849	-1.000000
401	396	Q	2	-	0	0	E	99.21	0.524449	E	99.21	0.524449	E	111.64	0.590157	E	111.64	0.590157	-1.000000
402	397	I	2	-	0	0	E	50.44	0.265544	E	50.44	0.265544	E	39.66	0.208792	E	39.66	0.208792	-1.000000
403	398	H	2	-	0	0	B	26.43	0.133142	B	26.43	0.133142	E	18.53	0.093345	E	18.53	0.093345	-1.000000
404	399	E	2	-	0	0	E	119.71	0.639613	E	119.71	0.639613	E	130.36	0.696516	E	130.36	0.696516	-1.000000
405	400	A	2	-	0	0	B	18.08	0.155326	B	18.08	0.155326	E	6.56	0.056357	E	6.56	0.056357	-1.000000
406	401	D	2	-	0	0	B	28.76	0.185107	B	28.76	0.185107	E	11.94	0.076849	E	11.94	0.076849	-1.000000
407	402	T	2	-	0	0	E	29.98	0.202485	E	29.98	0.202485	E	24.04	0.162367	E	24.04	0.162367	-1.000000
408	403	T	2	-	0	0	B	27.62	0.186546	B	27.62	0.186546	E	23.77	0.160543	E	23.77	0.160543	-1.000000
409	404	E	2	-	0	0	E	44.30	0.236696	E	44.30	0.236696	E	20.98	0.112097	E	20.98	0.112097	-1.000000
410	405	N	2	-	0	0	E	110.71	0.655593	E	110.71	0.655593	E	120.19	0.711731	E	120.19	0.711731	-1.000000
411	406	Q	2	-	0	0	E	62.68	0.331342	E	62.68	0.331342	E	59.43	0.314162	E	59.43	0.314162	-1.000000
412	407	S	2	-	0	0	E	80.22	0.638288	E	80.22	0.638288	E	88.19	0.701703	E	88.19	0.701703	-1.000000
413	408	G	2	-	0	0	E	50.31	0.599571	E	50.31	0.599571	E	51.23	0.610535	E	51.23	0.610535	-1.000000
414	409	A	2	-	0	0	E	86.32	0.741581	E	86.32	0.741581	E	92.56	0.795189	E	92.56	0.795189	-1.000000
415	410	A	2	-	0	0	E	97.11	0.834278	E	97.11	0.834278	E	96.50	0.829038	E	96.50	0.829038	-1.000000
416	411	F	2	-	0	0	E	51.61	0.231134	E	51.61	0.231134	E	39.55	0.177124	E	39.55	0.177124	-1.000000
417	412	D	2	-	0	0	E	31.12	0.200296	E	31.12	0.200296	E	21.45	0.138058	E	21.45	0.138058	-1.000000
418	413	K	2	-	0	0	E	159.86	0.770447	E	159.86	0.770447	E	161.35	0.777628	E	161.35	0.777628	-1.000000
419	414	T	2	-	0	0	E	122.39	0.826624	E	122.39	0.826624	E	137.15	0.926314	E	137.15	0.926314	-1.000000
420	415	S	2	-	0	0	B	11.15	0.088717	B	11.15	0.088717	B	4.60	0.036601	B	4.60	0.036601	-1.000000
421	416	A	2	-	0	0	E	58.05	0.498711	E	58.05	0.498711	E	59.50	0.511168	E	59.50	0.511168	-1.000000
422	417	T	2	-	0	0	B	0.00	0.000000	B	0.00	0.000000	B	0.00	0.000000	B	0.00	0.000000	-1.000000
423	418	W	2	-	0	0	B	9.27	0.034926	B	9.27	0.034926	B	1.59	0.005991	B	1.59	0.005991	-1.000000
424	419	S	2	-	0	0	E	69.04	0.549332	E	69.04	0.549332	E	66.30	0.527530	E	66.30	0.527530	-1.000000
425	420	A	2	-	0	0	B	6.49	0.055756	B	6.49	0.055756	B	2.47	0.021220	B	2.47	0.021220	-1.000000
426	421	L	2	-	0	0	B	0.00	0.000000	B	0.00	0.000000	B	0.00	0.000000	B	0.00	0.000000	-1.000000
427	422	S	2	-	0	0	B	4.09	0.032543	B	4.09	0.032543	B	1.09	0.008673	B	1.09	0.008673	-1.000000
428	423	R	2	-	0	0	E	58.79	0.235858	E	58.79	0.235858	E	47.92	0.192249	E	47.92	0.192249	-1.000000
429	424	I	2	-	0	0	B	0.00	0.000000	B	0.00	0.000000	B	0.00	0.000000	B	0.00	0.000000	-1.000000
430	425	A	2	-	0	0	B	0.00	0.000000	B	0.00	0.000000	B	0.00	0.000000	B	0.00	0.000000	-1.000000
431	426	A	2	-	0	0	B	0.12	0.001031	B	0.12	0.001031	B	0.00	0.000000	B	0.00	0.000000	-1.000000
432	427	L	2	-	0	0	B	0.14	0.000707	B	0.14	0.000707	B	0.00	0.000000	B	0.00	0.000000	-1.000000
433	428	C	2	-	0	0	B	0.28	0.001979	B	0.28	0.001979	B	0.00	0.000000	B	0.00	0.000000	-1.000000
434	429	N	2	-	0	0	B	3.00	0.017765	B	3.00	0.017765	B	0.05	0.000296	B	0.05	0.000296	-1.000000
435	430	R	2	-	0	0	E	130.46	0.523389	E	130.46	0.523389	E	133.42	0.535264	E	133.42	0.535264	-1.000000
436	431	A	2	-	0	0	B	0.10	0.000859	B	0.10	0.000859	B	0.00	0.000000	B	0.00	0.000000	-1.000000
437	432	V	2	-	0	0	E	78.55	0.484159	E	78.55	0.484159	E	77.58	0.478180	E	77.58	0.478180	-1.000000
438	433	F	2	-	0	0	E	49.00	0.219446	E	49.00	0.219446	E	33.53	0.150163	E	33.53	0.150163	-1.000000
439	434	Q	2	-	0	0	E	82.74	0.437384	E	82.74	0.437384	E	83.80	0.442988	E	83.80	0.442988	-1.000000
440	435	A	2	-	0	0	E	102.23	0.878265	E	102.23	0.878265	E	117.43	1.000000	E	117.43	1.000000	-1.000000
441	436	G	2	-	0	0	E	73.03	0.870337	E	73.03	0.870337	E	73.28	0.873317	E	73.28	0.873317	-1.000000
442	437	Q	2	-	0	0	E	40.31	0.213089	E	40.31	0.213089	E	33.37	0.176402	E	33.37	0.176402	-1.000000
443	438	D	2	-	0	0	E	129.53	0.833687	E	129.53	0.833687	E	146.48	0.942782	E	146.48	0.942782	-1.000000
444	439	N	2	-	0	0	E	143.65	0.850654	E	143.65	0.850654	E	163.88	0.970451	E	163.88	0.970451	-1.000000
445	440	V	2	-	0	0	E	58.89	0.362981	E	58.89	0.362981	E	55.96	0.344921	E	55.96	0.344921	-1.000000
446	441	P	2	-	0	0	E	77.77	0.537086	E	77.77	0.537086	E	73.63	0.508494	E	73.63	0.508494	-1.000000
447	442	I	2	-	0	0	B	34.59	0.182101	B	34.59	0.182101	E	30.61	0.161148	E	30.61	0.161148	-1.000000
448	443	L	2	-	0	0	B	12.36	0.062427	B	12.36	0.062427	B	0.58	0.002929	B	0.58	0.002929	-1.000000
449	444	K	2	-	0	0	E	127.57	0.614825	E	127.57	0.614825	E	112.65	0.542918	E	112.65	0.542918	-1.000000
450	445	R	2	-	0	0	B	22.83	0.091591	B	22.83	0.091591	B	9.89	0.039677	B	9.89	0.039677	-1.000000
451	446	S	2	-	0	0	E	61.91	0.492600	E	61.91	0.492600	E	68.89	0.548138	E	68.89	0.548138	-1.000000
452	447	V	2	-	0	0	B	28.93	0.178316	B	28.93	0.178316	E	25.77	0.158839	E	25.77	0.158839	-1.000000
453	448	A	2	-	0	0	E	46.52	0.399656	E	46.52	0.399656	E	48.59	0.417440	E	48.59	0.417440	-1.000000
454	449	G	2	-	0	0	E	52.87	0.630080	E	52.87	0.630080	E	54.65	0.651293	E	54.65	0.651293	-1.000000
455	450	D	2	-	0	0	E	84.81	0.545858	E	84.81	0.545858	E	68.30	0.439596	E	68.30	0.439596	-1.000000
456	451	A	2	-	0	0	E	48.13	0.413488	E	48.13	0.413488	E	27.78	0.238660	E	27.78	0.238660	-1.000000
457	452	S	2	-	0	0	B	16.29	0.129615	B	16.29	0.129615	E	10.57	0.084102	E	10.57	0.084102	-1.000000
458	453	E	2	-	0	0	B	13.04	0.069673	B	13.04	0.069673	B	2.50	0.013358	B	2.50	0.013358	-1.000000
459	454	S	2	-	0	0	B	14.90	0.118555	B	14.90	0.118555	B	6.18	0.049173	B	6.18	0.049173	-1.000000
460	455	A	2	-	0	0	B	3.18	0.027320	B	3.18	0.027320	B	0.00	0.000000	B	0.00	0.000000	-1.000000
461	456	L	2	-	0	0	B	0.00	0.000000	B	0.00	0.000000	B	0.00	0.000000	B	0.00	0.000000	-1.000000
462	457	L	2	-	0	0	B	2.96	0.014950	B	2.96	0.014950	B	0.28	0.001414	B	0.28	0.001414	-1.000000
463	458	K	2	-	0	0	B	10.73	0.051713	B	10.73	0.051713	B	4.97	0.023953	B	4.97	0.023953	-1.000000
464	459	C	2	-	0	0	B	16.15	0.114150	B	16.15	0.114150	B	3.96	0.027990	B	3.96	0.027990	-1.000000
465	460	I	2	-	0	0	B	0.00	0.000000	B	0.00	0.000000	B	0.00	0.000000	B	0.00	0.000000	-1.000000
466	461	E	2	-	0	0	B	27.44	0.146613	B	27.44	0.146613	E	17.62	0.094144	E	17.62	0.094144	-1.000000
467	462	L	2	-	0	0	E	71.25	0.359867	E	71.25	0.359867	E	60.73	0.306733	E	60.73	0.306733	-1.000000
468	463	C	2	-	0	0	E	64.28	0.454340	E	64.28	0.454340	E	48.59	0.343441	E	48.59	0.343441	-1.000000
469	464	C	2	-	0	0	E	50.82	0.359203	E	50.82	0.359203	E	45.20	0.319480	E	45.20	0.319480	-1.000000
470	465	G	2	-	0	0	E	36.37	0.433441	E	36.37	0.433441	E	41.52	0.494816	E	41.52	0.494816	-1.000000
471	466	S	2	-	0	0	E	60.98	0.485201	E	60.98	0.485201	E	59.14	0.470560	E	59.14	0.470560	-1.000000
472	467	V	2	-	0	0	B	1.64	0.010108	B	1.64	0.010108	B	0.00	0.000000	B	0.00	0.000000	-1.000000
473	468	Q	2	-	0	0	E	135.78	0.717767	E	135.78	0.717767	E	137.02	0.724322	E	137.02	0.724322	-1.000000
474	469	G	2	-	0	0	E	21.37	0.254678	E	21.37	0.254678	E	18.61	0.221785	E	18.61	0.221785	-1.000000
475	470	M	2	-	0	0	B	21.06	0.100024	B	21.06	0.100024	B	10.17	0.048302	B	10.17	0.048302	-1.000000
476	471	R	2	-	0	0	E	52.85	0.212028	E	52.85	0.212028	E	29.65	0.118952	E	29.65	0.118952	-1.000000
477	472	D	2	-	0	0	E	101.60	0.653923	E	101.60	0.653923	E	107.44	0.691511	E	107.44	0.691511	-1.000000
478	473	R	2	-	0	0	E	123.66	0.496108	E	123.66	0.496108	E	130.37	0.523028	E	130.37	0.523028	-1.000000
479	474	N	2	-	0	0	B	1.14	0.006751	B	1.14	0.006751	B	0.00	0.000000	B	0.00	0.000000	-1.000000
480	475	P	2	-	0	0	E	55.97	0.386533	E	55.97	0.386533	E	55.39	0.382528	E	55.39	0.382528	-1.000000
481	476	K	2	-	0	0	E	77.76	0.374765	E	77.76	0.374765	E	69.05	0.332787	E	69.05	0.332787	-1.000000
482	477	I	2	-	0	0	E	70.89	0.373203	E	70.89	0.373203	E	72.08	0.379468	E	72.08	0.379468	-1.000000
483	478	V	2	-	0	0	B	27.04	0.166667	B	27.04	0.166667	E	21.55	0.132828	E	21.55	0.132828	-1.000000
484	479	E	2	-	0	0	E	46.89	0.250534	E	46.89	0.250534	E	43.08	0.230177	E	43.08	0.230177	-1.000000
485	480	I	2	-	0	0	B	24.37	0.128297	B	24.37	0.128297	B	6.99	0.036799	B	6.99	0.036799	-1.000000
486	481	P	2	-	0	0	E	52.66	0.363674	E	52.66	0.363674	E	51.49	0.355594	E	51.49	0.355594	-1.000000
487	482	F	2	-	0	0	E	101.53	0.454700	E	101.53	0.454700	E	85.97	0.385015	E	85.97	0.385015	-1.000000
488	483	N	2	-	0	0	E	51.10	0.302600	E	51.10	0.302600	E	52.32	0.309824	E	52.32	0.309824	-1.000000
489	484	S	2	-	0	0	E	110.12	0.876194	E	110.12	0.876194	E	121.53	0.966980	E	121.53	0.966980	-1.000000
490	485	T	2	-	0	0	E	111.00	0.749696	E	111.00	0.749696	E	123.22	0.832230	E	123.22	0.832230	-1.000000
491	486	N	2	-	0	0	E	47.21	0.279564	E	47.21	0.279564	E	38.76	0.229526	E	38.76	0.229526	-1.000000
492	487	K	2	-	0	0	E	82.25	0.396405	E	82.25	0.396405	E	88.55	0.426768	E	88.55	0.426768	-1.000000
493	488	Y	2	-	0	0	B	12.30	0.051616	B	12.30	0.051616	B	1.76	0.007386	B	1.76	0.007386	-1.000000
494	489	Q	2	-	0	0	B	5.76	0.030449	B	5.76	0.030449	B	0.67	0.003542	B	0.67	0.003542	-1.000000
495	490	L	2	-	0	0	B	0.00	0.000000	B	0.00	0.000000	B	0.00	0.000000	B	0.00	0.000000	-1.000000
496	491	S	2	-	0	0	B	0.98	0.007798	B	0.98	0.007798	B	0.00	0.000000	B	0.00	0.000000	-1.000000
497	492	I	2	-	0	0	B	0.00	0.000000	B	0.00	0.000000	B	0.00	0.000000	B	0.00	0.000000	-1.000000
498	493	H	2	-	0	0	B	0.72	0.003627	B	0.72	0.003627	B	0.00	0.000000	B	0.00	0.000000	-1.000000
499	494	E	2	-	0	0	E	47.88	0.255824	E	47.88	0.255824	E	44.93	0.240062	E	44.93	0.240062	-1.000000
500	495	N	2	-	0	0	B	16.69	0.098833	B	16.69	0.098833	B	6.03	0.035708	B	6.03	0.035708	-1.000000
501	496	E	2	-	0	0	E	75.04	0.400940	E	75.04	0.400940	E	65.49	0.349915	E	65.49	0.349915	-1.000000
502	497	K	2	-	0	0	E	101.69	0.490096	E	101.69	0.490096	E	113.48	0.546918	E	113.48	0.546918	-1.000000
503	498	S	2	-	0	0	E	107.54	0.855665	E	107.54	0.855665	E	124.78	0.992839	E	124.78	0.992839	-1.000000
504	499	S	2	-	0	0	E	101.22	0.805379	E	101.22	0.805379	E	113.78	0.905315	E	113.78	0.905315	-1.000000
505	500	E	2	-	0	0	E	56.63	0.302575	E	56.63	0.302575	E	50.69	0.270838	E	50.69	0.270838	-1.000000
506	501	S	2	-	0	0	E	47.02	0.374125	E	47.02	0.374125	E	45.66	0.363304	E	45.66	0.363304	-1.000000
507	502	R	2	-	0	0	B	28.93	0.116064	B	28.93	0.116064	E	19.39	0.077790	E	19.39	0.077790	-1.000000
508	503	Y	2	-	0	0	B	8.94	0.037516	B	8.94	0.037516	B	4.08	0.017121	B	4.08	0.017121	-1.000000
509	504	L	2	-	0	0	B	3.46	0.017476	B	3.46	0.017476	B	0.46	0.002323	B	0.46	0.002323	-1.000000
510	505	L	2	-	0	0	B	0.34	0.001717	B	0.34	0.001717	B	0.00	0.000000	B	0.00	0.000000	-1.000000
511	506	V	2	-	0	0	B	0.02	0.000123	B	0.02	0.000123	B	0.00	0.000000	B	0.00	0.000000	-1.000000
512	507	M	2	-	0	0	B	0.28	0.001330	B	0.28	0.001330	B	0.00	0.000000	B	0.00	0.000000	-1.000000
513	508	K	2	-	0	0	B	9.92	0.047810	B	9.92	0.047810	B	1.93	0.009302	B	1.93	0.009302	-1.000000
514	509	G	2	-	0	0	B	0.21	0.002503	B	0.21	0.002503	B	0.00	0.000000	B	0.00	0.000000	-1.000000
515	510	A	2	-	0	0	B	12.99	0.111598	B	12.99	0.111598	E	7.35	0.063144	E	7.35	0.063144	-1.000000
516	511	P	2	-	0	0	B	5.55	0.038329	B	5.55	0.038329	B	2.84	0.019613	B	2.84	0.019613	-1.000000
517	512	E	2	-	0	0	E	67.06	0.358303	E	67.06	0.358303	E	61.63	0.329290	E	61.63	0.329290	-1.000000
518	513	R	2	-	0	0	E	107.08	0.429592	E	107.08	0.429592	E	100.64	0.403755	E	100.64	0.403755	-1.000000
519	514	I	2	-	0	0	B	0.36	0.001895	B	0.36	0.001895	B	0.00	0.000000	B	0.00	0.000000	-1.000000
520	515	L	2	-	0	0	B	20.55	0.103793	B	20.55	0.103793	B	6.19	0.031264	B	6.19	0.031264	-1.000000
521	516	D	2	-	0	0	E	107.16	0.689708	E	107.16	0.689708	E	111.44	0.717256	E	111.44	0.717256	-1.000000
522	517	R	2	-	0	0	E	67.68	0.271524	E	67.68	0.271524	E	58.81	0.235938	E	58.81	0.235938	-1.000000
523	518	C	2	-	0	0	B	17.81	0.125884	B	17.81	0.125884	E	14.11	0.099731	E	14.11	0.099731	-1.000000
524	519	S	2	-	0	0	E	44.61	0.354949	E	44.61	0.354949	E	43.09	0.342855	E	43.09	0.342855	-1.000000
525	520	T	2	-	0	0	E	33.45	0.225922	E	33.45	0.225922	E	30.17	0.203769	E	30.17	0.203769	-1.000000
526	521	I	2	-	0	0	B	7.16	0.037694	B	7.16	0.037694	B	0.00	0.000000	B	0.00	0.000000	-1.000000
527	522	L	2	-	0	0	B	14.97	0.075610	B	14.97	0.075610	E	10.77	0.054397	E	10.77	0.054397	-1.000000
528	523	L	2	-	0	0	E	62.17	0.314006	E	62.17	0.314006	E	60.18	0.303955	E	60.18	0.303955	-1.000000
529	524	N	2	-	0	0	E	101.21	0.599337	E	101.21	0.599337	E	113.76	0.673654	E	113.76	0.673654	-1.000000
530	525	G	2	-	0	0	E	32.05	0.381957	E	32.05	0.381957	E	31.77	0.378620	E	31.77	0.378620	-1.000000
531	526	A	2	-	0	0	E	75.70	0.650344	E	75.70	0.650344	E	87.15	0.748711	E	87.15	0.748711	-1.000000
532	527	E	2	-	0	0	E	98.78	0.527784	E	98.78	0.527784	E	83.64	0.446890	E	83.64	0.446890	-1.000000
533	528	E	2	-	0	0	E	42.66	0.227933	E	42.66	0.227933	E	37.36	0.199615	E	37.36	0.199615	-1.000000
534	529	P	2	-	0	0	E	96.65	0.667472	E	96.65	0.667472	E	110.61	0.763881	E	110.61	0.763881	-1.000000
535	530	L	2	-	0	0	B	25.27	0.127633	B	25.27	0.127633	E	19.66	0.099298	E	19.66	0.099298	-1.000000
536	531	K	2	-	0	0	E	96.06	0.462962	E	96.06	0.462962	E	101.89	0.491060	E	101.89	0.491060	-1.000000
537	532	E	2	-	0	0	E	137.39	0.734078	E	137.39	0.734078	E	152.13	0.812834	E	152.13	0.812834	-1.000000
538	533	D	2	-	0	0	E	100.54	0.647100	E	100.54	0.647100	E	101.21	0.651413	E	101.21	0.651413	-1.000000
539	534	M	2	-	0	0	B	11.60	0.055094	B	11.60	0.055094	B	5.38	0.025552	B	5.38	0.025552	-1.000000
540	535	K	2	-	0	0	E	81.52	0.392886	E	81.52	0.392886	E	80.82	0.389513	E	80.82	0.389513	-1.000000
541	536	E	2	-	0	0	E	107.97	0.576886	E	107.97	0.576886	E	110.86	0.592327	E	110.86	0.592327	-1.000000
542	537	A	2	-	0	0	E	27.25	0.234107	E	27.25	0.234107	E	19.90	0.170962	E	19.90	0.170962	-1.000000
543	538	F	2	-	0	0	B	2.12	0.009494	B	2.12	0.009494	B	0.00	0.000000	B	0.00	0.000000	-1.000000
544	539	Q	2	-	0	0	E	74.81	0.395464	E	74.81	0.395464	E	68.22	0.360628	E	68.22	0.360628	-1.000000
545	540	N	2	-	0	0	E	90.44	0.535560	E	90.44	0.535560	E	92.75	0.549239	E	92.75	0.549239	-1.000000
546	541	A	2	-	0	0	B	4.92	0.042268	B	4.92	0.042268	B	1.56	0.013402	B	1.56	0.013402	-1.000000
547	542	Y	2	-	0	0	E	56.96	0.239026	E	56.96	0.239026	E	50.64	0.212505	E	50.64	0.212505	-1.000000
548	543	L	2	-	0	0	E	127.95	0.646245	E	127.95	0.646245	E	137.70	0.695490	E	137.70	0.695490	-1.000000
549	544	E	2	-	0	0	E	93.88	0.501603	E	93.88	0.501603	E	97.05	0.518540	E	97.05	0.518540	-1.000000
550	545	L	2	-	0	0	B	0.09	0.000455	B	0.09	0.000455	B	0.00	0.000000	B	0.00	0.000000	-1.000000
551	546	G	2	-	0	0	E	32.42	0.386366	E	32.42	0.386366	E	27.82	0.331546	E	27.82	0.331546	-1.000000
552	547	G	2	-	0	0	E	58.50	0.697176	E	58.50	0.697176	E	57.37	0.683709	E	57.37	0.683709	-1.000000
553	548	L	2	-	0	0	E	73.95	0.373504	E	73.95	0.373504	E	72.19	0.364614	E	72.19	0.364614	-1.000000
554	549	G	2	-	0	0	B	13.08	0.155881	B	13.08	0.155881	E	7.44	0.088666	E	7.44	0.088666	-1.000000
555	550	E	2	-	0	0	B	17.30	0.092434	B	17.30	0.092434	E	12.76	0.068177	E	12.76	0.068177	-1.000000
556	551	R	2	-	0	0	E	102.99	0.413183	E	102.99	0.413183	E	92.89	0.372663	E	92.89	0.372663	-1.000000
557	552	V	2	-	0	0	B	14.97	0.092271	B	14.97	0.092271	E	9.35	0.057631	E	9.35	0.057631	-1.000000
558	553	L	2	-	0	0	B	23.87	0.120562	B	23.87	0.120562	E	12.11	0.061165	E	12.11	0.061165	-1.000000
559	554	G	2	-	0	0	B	0.00	0.000000	B	0.00	0.000000	B	0.00	0.000000	B	0.00	0.000000	-1.000000
560	555	F	2	-	0	0	B	0.00	0.000000	B	0.00	0.000000	B	0.00	0.000000	B	0.00	0.000000	-1.000000
561	556	C	2	-	0	0	B	0.00	0.000000	B	0.00	0.000000	B	0.00	0.000000	B	0.00	0.000000	-1.000000
562	557	H	2	-	0	0	B	15.18	0.076470	B	15.18	0.076470	B	6.13	0.030880	B	6.13	0.030880	-1.000000
563	558	F	2	-	0	0	E	51.45	0.230418	E	51.45	0.230418	E	37.90	0.169734	E	37.90	0.169734	-1.000000
564	559	A	2	-	0	0	E	53.76	0.461856	E	53.76	0.461856	E	36.08	0.309966	E	36.08	0.309966	-1.000000
565	560	L	2	-	0	0	B	0.09	0.000455	B	0.09	0.000455	B	0.00	0.000000	B	0.00	0.000000	-1.000000
566	561	P	2	-	0	0	E	45.32	0.312983	E	45.32	0.312983	E	40.57	0.280180	E	40.57	0.280180	-1.000000
567	562	E	2	-	0	0	E	90.28	0.482368	E	90.28	0.482368	E	84.77	0.452928	E	84.77	0.452928	-1.000000
568	563	D	2	-	0	0	E	145.37	0.935638	E	145.37	0.935638	E	164.12	1.000000	E	164.12	1.000000	-1.000000
569	564	K	2	-	0	0	E	139.21	0.670924	E	139.21	0.670924	E	146.26	0.704901	E	146.26	0.704901	-1.000000
570	565	Y	2	-	0	0	B	18.23	0.076500	B	18.23	0.076500	B	10.01	0.042006	B	10.01	0.042006	-1.000000
571	566	N	2	-	0	0	E	102.86	0.609108	E	102.86	0.609108	E	111.42	0.659797	E	111.42	0.659797	-1.000000
572	567	E	2	-	0	0	E	107.29	0.573253	E	107.29	0.573253	E	109.03	0.582550	E	109.03	0.582550	-1.000000
573	568	G	2	-	0	0	E	66.43	0.791682	E	66.43	0.791682	E	74.11	0.883208	E	74.11	0.883208	-1.000000
574	569	Y	2	-	0	0	E	58.98	0.247503	E	58.98	0.247503	E	52.80	0.221569	E	52.80	0.221569	-1.000000
575	570	P	2	-	0	0	E	101.72	0.702486	E	101.72	0.702486	E	114.14	0.788260	E	114.14	0.788260	-1.000000
576	571	F	2	-	0	0	B	20.06	0.089838	B	20.06	0.089838	E	15.66	0.070133	E	15.66	0.070133	-1.000000
577	572	D	2	-	0	0	E	47.92	0.308425	E	47.92	0.308425	E	45.42	0.292334	E	45.42	0.292334	-1.000000
578	573	A	2	-	0	0	E	38.95	0.334622	E	38.95	0.334622	E	29.62	0.254467	E	29.62	0.254467	-1.000000
579	574	D	2	-	0	0	E	132.17	0.850679	E	132.17	0.850679	E	153.56	0.988350	E	153.56	0.988350	-1.000000
580	575	E	2	-	0	0	E	120.73	0.645063	E	120.73	0.645063	E	141.52	0.756144	E	141.52	0.756144	-1.000000
581	576	P	2	-	0	0	E	115.54	0.797928	E	115.54	0.797928	E	117.23	0.809599	E	117.23	0.809599	-1.000000
582	577	N	2	-	0	0	E	52.10	0.308521	E	52.10	0.308521	E	51.04	0.302244	E	51.04	0.302244	-1.000000
583	578	F	2	-	0	0	B	9.60	0.042993	B	9.60	0.042993	B	4.18	0.018720	B	4.18	0.018720	-1.000000
584	579	P	2	-	0	0	E	54.81	0.378522	E	54.81	0.378522	E	44.16	0.304972	E	44.16	0.304972	-1.000000
585	580	T	2	-	0	0	B	23.45	0.158382	B	23.45	0.158382	E	10.21	0.068959	E	10.21	0.068959	-1.000000
586	581	T	2	-	0	0	E	65.56	0.442793	E	65.56	0.442793	E	65.36	0.441443	E	65.36	0.441443	-1.000000
587	582	D	2	-	0	0	E	93.16	0.599601	E	93.16	0.599601	E	96.23	0.619360	E	96.23	0.619360	-1.000000
588	583	L	2	-	0	0	B	0.40	0.002020	B	0.40	0.002020	B	0.00	0.000000	B	0.00	0.000000	-1.000000
589	584	C	2	-	0	0	B	2.22	0.015691	B	2.22	0.015691	B	0.00	0.000000	B	0.00	0.000000	-1.000000
590	585	F	2	-	0	0	B	1.58	0.007076	B	1.58	0.007076	B	0.00	0.000000	B	0.00	0.000000	-1.000000
591	586	V	2	-	0	0	B	1.84	0.011341	B	1.84	0.011341	B	0.00	0.000000	B	0.00	0.000000	-1.000000
592	587	G	2	-	0	0	B	0.28	0.003337	B	0.28	0.003337	B	0.00	0.000000	B	0.00	0.000000	-1.000000
593	588	L	2	-	0	0	B	0.00	0.000000	B	0.00	0.000000	B	0.00	0.000000	B	0.00	0.000000	-1.000000
594	589	M	2	-	0	0	B	0.00	0.000000	B	0.00	0.000000	B	0.00	0.000000	B	0.00	0.000000	-1.000000
595	590	A	2	-	0	0	B	0.00	0.000000	B	0.00	0.000000	B	0.00	0.000000	B	0.00	0.000000	-1.000000
596	591	M	2	-	0	0	B	0.58	0.002755	B	0.58	0.002755	B	0.00	0.000000	B	0.00	0.000000	-1.000000
597	592	I	2	-	0	0	B	16.38	0.086233	B	16.38	0.086233	B	5.83	0.030692	B	5.83	0.030692	-1.000000
598	593	D	2	-	0	0	B	15.91	0.102401	B	15.91	0.102401	B	2.51	0.016155	B	2.51	0.016155	-1.000000
599	594	P	2	-	0	0	B	0.63	0.004351	B	0.63	0.004351	B	0.00	0.000000	B	0.00	0.000000	-1.000000
600	595	P	2	-	0	0	B	25.96	0.179282	B	25.96	0.179282	E	15.15	0.104627	E	15.15	0.104627	-1.000000
601	596	R	2	-	0	0	B	22.47	0.090147	B	22.47	0.090147	B	10.83	0.043449	B	10.83	0.043449	-1.000000
602	597	A	2	-	0	0	E	35.79	0.307474	E	35.79	0.307474	E	23.49	0.201804	E	23.49	0.201804	-1.000000
603	598	A	2	-	0	0	E	34.32	0.294845	E	34.32	0.294845	E	24.10	0.207045	E	24.10	0.207045	-1.000000
604	599	V	2	-	0	0	B	0.00	0.000000	B	0.00	0.000000	B	0.00	0.000000	B	0.00	0.000000	-1.000000
605	600	P	2	-	0	0	E	53.78	0.371409	E	53.78	0.371409	E	51.66	0.356768	E	51.66	0.356768	-1.000000
606	601	D	2	-	0	0	E	91.45	0.588595	E	91.45	0.588595	E	90.32	0.581322	E	90.32	0.581322	-1.000000
607	602	A	2	-	0	0	B	2.23	0.019158	B	2.23	0.019158	B	0.00	0.000000	B	0.00	0.000000	-1.000000
608	603	V	2	-	0	0	B	1.94	0.011958	B	1.94	0.011958	B	0.00	0.000000	B	0.00	0.000000	-1.000000
609	604	G	2	-	0	0	E	36.97	0.440591	E	36.97	0.440591	E	32.79	0.390776	E	32.79	0.390776	-1.000000
610	605	K	2	-	0	0	E	99.83	0.481132	E	99.83	0.481132	E	93.49	0.450576	E	93.49	0.450576	-1.000000
611	606	C	2	-	0	0	B	1.87	0.013217	B	1.87	0.013217	B	0.00	0.000000	B	0.00	0.000000	-1.000000
612	607	R	2	-	0	0	E	81.74	0.327931	E	81.74	0.327931	E	66.10	0.265185	E	66.10	0.265185	-1.000000
613	608	S	2	-	0	0	E	63.63	0.506286	E	63.63	0.506286	E	58.00	0.461489	E	58.00	0.461489	-1.000000
614	609	A	2	-	0	0	B	0.18	0.001546	B	0.18	0.001546	B	0.00	0.000000	B	0.00	0.000000	-1.000000
615	610	G	2	-	0	0	E	27.25	0.324753	E	27.25	0.324753	E	21.83	0.260160	E	21.83	0.260160	-1.000000
616	611	I	2	-	0	0	B	3.75	0.019742	B	3.75	0.019742	B	1.41	0.007423	B	1.41	0.007423	-1.000000
617	612	K	2	-	0	0	E	56.64	0.272977	E	56.64	0.272977	E	44.44	0.214179	E	44.44	0.214179	-1.000000
618	613	V	2	-	0	0	B	7.58	0.046721	B	7.58	0.046721	B	0.00	0.000000	B	0.00	0.000000	-1.000000
619	614	I	2	-	0	0	B	1.17	0.006160	B	1.17	0.006160	B	0.00	0.000000	B	0.00	0.000000	-1.000000
620	615	M	2	-	0	0	B	0.00	0.000000	B	0.00	0.000000	B	0.00	0.000000	B	0.00	0.000000	-1.000000
621	616	V	2	-	0	0	B	4.80	0.029586	B	4.80	0.029586	B	0.00	0.000000	B	0.00	0.000000	-1.000000
622	617	T	2	-	0	0	B	1.40	0.009456	B	1.40	0.009456	B	0.00	0.000000	B	0.00	0.000000	-1.000000
623	618	G	2	-	0	0	B	2.10	0.025027	B	2.10	0.025027	B	0.00	0.000000	B	0.00	0.000000	-1.000000
624	619	D	2	-	0	0	B	13.13	0.084508	B	13.13	0.084508	B	7.76	0.049945	B	7.76	0.049945	-1.000000
625	620	H	2	-	0	0	E	96.98	0.488540	E	96.98	0.488540	E	85.08	0.428593	E	85.08	0.428593	-1.000000
626	621	P	2	-	0	0	E	30.49	0.210566	E	30.49	0.210566	E	23.88	0.164917	E	23.88	0.164917	-1.000000
627	622	I	2	-	0	0	E	120.56	0.634693	E	120.56	0.634693	E	118.74	0.625112	E	118.74	0.625112	-1.000000
628	623	T	2	-	0	0	E	32.99	0.222815	E	32.99	0.222815	E	24.80	0.167500	E	24.80	0.167500	-1.000000
629	624	A	2	-	0	0	B	0.00	0.000000	B	0.00	0.000000	B	0.00	0.000000	B	0.00	0.000000	-1.000000
630	625	K	2	-	0	0	E	42.85	0.206516	E	42.85	0.206516	E	27.01	0.130175	E	27.01	0.130175	-1.000000
631	626	A	2	-	0	0	B	20.28	0.174227	B	20.28	0.174227	E	7.38	0.063402	E	7.38	0.063402	-1.000000
632	627	I	2	-	0	0	B	5.78	0.030429	B	5.78	0.030429	B	2.55	0.013425	B	2.55	0.013425	-1.000000
633	628	A	2	-	0	0	B	0.00	0.000000	B	0.00	0.000000	B	0.00	0.000000	B	0.00	0.000000	-1.000000
634	629	K	2	-	0	0	E	100.20	0.482915	E	100.20	0.482915	E	76.75	0.369897	E	76.75	0.369897	-1.000000
635	630	G	2	-	0	0	E	46.30	0.551782	E	46.30	0.551782	E	48.30	0.575617	E	48.30	0.575617	-1.000000
636	631	V	2	-	0	0	B	2.43	0.014978	B	2.43	0.014978	B	0.21	0.001294	B	0.21	0.001294	-1.000000
637	632	G	2	-	0	0	E	26.41	0.314742	E	26.41	0.314742	E	20.04	0.238827	E	20.04	0.238827	-1.000000
638	633	I	2	-	0	0	B	1.05	0.005528	B	1.05	0.005528	B	0.00	0.000000	B	0.00	0.000000	-1.000000
639	634	I	2	-	0	0	B	4.09	0.021532	B	4.09	0.021532	B	0.00	0.000000	B	0.00	0.000000	-1.000000
640	635	S	2	-	0	0	E	45.30	0.360439	E	45.30	0.360439	E	43.46	0.345799	E	43.46	0.345799	-1.000000
641	636	E	2	-	0	0	E	173.31	0.925999	E	173.31	0.925999	E	182.37	0.974407	E	182.37	0.974407	-1.000000
642	637	G	2	-	0	0	E	71.81	0.855798	E	71.81	0.855798	E	71.91	0.856990	E	71.91	0.856990	-1.000000
643	638	N	2	-	0	0	E	45.30	0.268254	E	45.30	0.268254	E	37.23	0.220465	E	37.23	0.220465	-1.000000
644	639	E	2	-	0	0	E	39.77	0.212492	E	39.77	0.212492	E	30.60	0.163496	E	30.60	0.163496	-1.000000
645	640	T	2	-	0	0	B	2.06	0.013913	B	2.06	0.013913	B	0.01	0.000068	B	0.01	0.000068	-1.000000
646	641	I	2	-	0	0	E	49.85	0.262437	E	49.85	0.262437	E	41.98	0.221006	E	41.98	0.221006	-1.000000
647	642	E	2	-	0	0	E	74.84	0.399872	E	74.84	0.399872	E	67.72	0.361829	E	67.72	0.361829	-1.000000
648	643	D	2	-	0	0	E	40.41	0.260089	E	40.41	0.260089	E	32.44	0.208792	E	32.44	0.208792	-1.000000
649	644	I	2	-	0	0	B	16.07	0.084601	B	16.07	0.084601	B	5.92	0.031166	B	5.92	0.031166	-1.000000
650	645	A	2	-	0	0	B	7.34	0.063058	B	7.34	0.063058	B	4.19	0.035997	B	4.19	0.035997	-1.000000
651	646	A	2	-	0	0	E	82.02	0.704639	E	82.02	0.704639	E	92.78	0.797079	E	92.78	0.797079	-1.000000
652	647	R	2	-	0	0	E	152.86	0.613255	E	152.86	0.613255	E	173.42	0.695739	E	173.42	0.695739	-1.000000
653	648	L	2	-	0	0	E	85.37	0.431183	E	85.37	0.431183	E	92.19	0.465630	E	92.19	0.465630	-1.000000
654	649	N	2	-	0	0	E	135.64	0.803221	E	135.64	0.803221	E	156.27	0.925386	E	156.27	0.925386	-1.000000
655	650	I	2	-	0	0	E	47.33	0.249171	E	47.33	0.249171	E	41.31	0.217478	E	41.31	0.217478	-1.000000
656	651	P	2	-	0	0	E	89.31	0.616782	E	89.31	0.616782	E	103.55	0.715124	E	103.55	0.715124	-1.000000
657	652	I	2	-	0	0	E	83.49	0.439537	E	83.49	0.439537	E	85.87	0.452066	E	85.87	0.452066	-1.000000
658	653	G	2	-	0	0	E	82.37	0.981647	E	82.37	0.981647	E	95.03	1.000000	E	95.03	1.000000	-1.000000
659	654	Q	2	-	0	0	E	120.37	0.636306	E	120.37	0.636306	E	134.69	0.712005	E	134.69	0.712005	-1.000000
660	655	V	2	-	0	0	B	11.55	0.071191	B	11.55	0.071191	B	3.18	0.019601	B	3.18	0.019601	-1.000000
661	656	N	2	-	0	0	E	84.73	0.501747	E	84.73	0.501747	E	92.42	0.547285	E	92.42	0.547285	-1.000000
662	657	P	2	-	0	0	E	62.00	0.428177	E	62.00	0.428177	E	62.90	0.434392	E	62.90	0.434392	-1.000000
663	658	R	2	-	0	0	E	112.30	0.450534	E	112.30	0.450534	E	107.18	0.429993	E	107.18	0.429993	-1.000000
664	659	D	2	-	0	0	E	95.78	0.616464	E	95.78	0.616464	E	97.73	0.629015	E	97.73	0.629015	-1.000000
665	660	A	2	-	0	0	B	0.98	0.008419	B	0.98	0.008419	B	0.00	0.000000	B	0.00	0.000000	-1.000000
666	661	K	2	-	0	0	E	87.51	0.421755	E	87.51	0.421755	E	85.29	0.411056	E	85.29	0.411056	-1.000000
667	662	A	2	-	0	0	B	0.66	0.005670	B	0.66	0.005670	B	0.00	0.000000	B	0.00	0.000000	-1.000000
668	663	C	2	-	0	0	B	12.58	0.088917	B	12.58	0.088917	B	3.85	0.027212	B	3.85	0.027212	-1.000000
669	664	V	2	-	0	0	E	33.20	0.204635	E	33.20	0.204635	E	17.95	0.110639	E	17.95	0.110639	-1.000000
670	665	V	2	-	0	0	B	17.62	0.108605	B	17.62	0.108605	E	10.69	0.065890	E	10.69	0.065890	-1.000000
671	666	H	2	-	0	0	E	57.63	0.290313	E	57.63	0.290313	E	49.31	0.248401	E	49.31	0.248401	-1.000000
672	667	G	2	-	0	0	B	4.47	0.053271	B	4.47	0.053271	B	2.21	0.026338	B	2.21	0.026338	-1.000000
673	668	S	2	-	0	0	E	46.01	0.366088	E	46.01	0.366088	E	35.52	0.282623	E	35.52	0.282623	-1.000000
674	669	D	2	-	0	0	E	87.43	0.562721	E	87.43	0.562721	E	92.55	0.595675	E	92.55	0.595675	-1.000000
675	670	L	2	-	0	0	B	4.37	0.022072	B	4.37	0.022072	B	0.50	0.002525	B	0.50	0.002525	-1.000000
676	671	K	2	-	0	0	E	92.98	0.448118	E	92.98	0.448118	E	80.99	0.390332	E	80.99	0.390332	-1.000000
677	672	D	2	-	0	0	E	113.34	0.729484	E	113.34	0.729484	E	128.42	0.826543	E	128.42	0.826543	-1.000000
678	673	L	2	-	0	0	E	61.52	0.310723	E	61.52	0.310723	E	56.86	0.287186	E	56.86	0.287186	-1.000000
679	674	S	2	-	0	0	E	55.68	0.443030	E	55.68	0.443030	E	60.11	0.478278	E	60.11	0.478278	-1.000000
680	675	T	2	-	0	0	E	52.43	0.354113	E	52.43	0.354113	E	46.56	0.314467	E	46.56	0.314467	-1.000000
681	676	E	2	-	0	0	E	114.04	0.609318	E	114.04	0.609318	E	126.85	0.677762	E	126.85	0.677762	-1.000000
682	677	V	2	-	0	0	E	63.21	0.389608	E	63.21	0.389608	E	66.65	0.410811	E	66.65	0.410811	-1.000000
683	678	L	2	-	0	0	B	9.24	0.046669	B	9.24	0.046669	B	0.19	0.000960	B	0.19	0.000960	-1.000000
684	679	D	2	-	0	0	B	20.55	0.132265	B	20.55	0.132265	E	14.99	0.096479	E	14.99	0.096479	-1.000000
685	680	D	2	-	0	0	E	60.67	0.390487	E	60.67	0.390487	E	55.13	0.354830	E	55.13	0.354830	-1.000000
686	681	I	2	-	0	0	B	26.37	0.138826	B	26.37	0.138826	E	20.96	0.110345	E	20.96	0.110345	-1.000000
687	682	L	2	-	0	0	B	10.87	0.054902	B	10.87	0.054902	B	2.48	0.012526	B	2.48	0.012526	-1.000000
688	683	H	2	-	0	0	E	118.64	0.597653	E	118.64	0.597653	E	122.46	0.616896	E	122.46	0.616896	-1.000000
689	684	Y	2	-	0	0	E	93.86	0.393873	E	93.86	0.393873	E	94.42	0.396223	E	94.42	0.396223	-1.000000
690	685	H	2	-	0	0	B	18.66	0.094000	B	18.66	0.094000	B	6.95	0.035011	B	6.95	0.035011	-1.000000
691	686	T	2	-	0	0	E	63.15	0.426516	E	63.15	0.426516	E	59.03	0.398690	E	59.03	0.398690	-1.000000
692	687	E	2	-	0	0	B	1.44	0.007694	B	1.44	0.007694	B	0.00	0.000000	B	0.00	0.000000	-1.000000
693	688	I	2	-	0	0	B	0.00	0.000000	B	0.00	0.000000	B	0.00	0.000000	B	0.00	0.000000	-1.000000
694	689	V	2	-	0	0	B	0.00	0.000000	B	0.00	0.000000	B	0.00	0.000000	B	0.00	0.000000	-1.000000
695	690	F	2	-	0	0	B	0.62	0.002777	B	0.62	0.002777	B	0.00	0.000000	B	0.00	0.000000	-1.000000
696	691	A	2	-	0	0	B	0.00	0.000000	B	0.00	0.000000	B	0.00	0.000000	B	0.00	0.000000	-1.000000
697	692	R	2	-	0	0	B	40.20	0.161277	B	40.20	0.161277	B	12.26	0.049186	B	12.26	0.049186	-1.000000
698	693	T	2	-	0	0	B	4.21	0.028434	B	4.21	0.028434	B	1.50	0.010131	B	1.50	0.010131	-1.000000
699	694	S	2	-	0	0	B	12.04	0.095799	B	12.04	0.095799	B	4.90	0.038988	B	4.90	0.038988	-1.000000
700	695	P	2	-	0	0	B	4.78	0.033011	B	4.78	0.033011	B	0.00	0.000000	B	0.00	0.000000	-1.000000
701	696	Q	2	-	0	0	B	13.17	0.069620	B	13.17	0.069620	B	0.00	0.000000	B	0.00	0.000000	-1.000000
702	697	Q	2	-	0	0	B	8.91	0.047100	B	8.91	0.047100	B	1.59	0.008405	B	1.59	0.008405	-1.000000
703	698	K	2	-	0	0	B	4.51	0.021736	B	4.51	0.021736	B	0.00	0.000000	B	0.00	0.000000	-1.000000
704	699	L	2	-	0	0	B	0.00	0.000000	B	0.00	0.000000	B	0.00	0.000000	B	0.00	0.000000	-1.000000
705	700	I	2	-	0	0	B	31.93	0.168097	B	31.93	0.168097	E	17.89	0.094183	E	17.89	0.094183	-1.000000
706	701	I	2	-	0	0	B	4.78	0.025165	B	4.78	0.025165	B	0.00	0.000000	B	0.00	0.000000	-1.000000
707	702	V	2	-	0	0	B	1.10	0.006780	B	1.10	0.006780	B	0.00	0.000000	B	0.00	0.000000	-1.000000
708	703	E	2	-	0	0	B	31.64	0.169053	B	31.64	0.169053	E	18.89	0.100930	E	18.89	0.100930	-1.000000
709	704	G	2	-	0	0	B	0.51	0.006078	B	0.51	0.006078	B	0.00	0.000000	B	0.00	0.000000	-1.000000
710	705	C	2	-	0	0	B	6.99	0.049406	B	6.99	0.049406	B	1.80	0.012723	B	1.80	0.012723	-1.000000
711	706	Q	2	-	0	0	B	36.17	0.191204	B	36.17	0.191204	E	29.37	0.155257	E	29.37	0.155257	-1.000000
712	707	R	2	-	0	0	E	116.19	0.466140	E	116.19	0.466140	E	120.96	0.485276	E	120.96	0.485276	-1.000000
713	708	Q	2	-	0	0	E	64.97	0.343448	E	64.97	0.343448	E	62.87	0.332347	E	62.87	0.332347	-1.000000
714	709	G	2	-	0	0	E	27.75	0.330711	E	27.75	0.330711	E	17.89	0.213205	E	17.89	0.213205	-1.000000
715	710	A	2	-	0	0	E	24.15	0.207474	E	24.15	0.207474	E	16.32	0.140206	E	16.32	0.140206	-1.000000
716	711	I	2	-	0	0	B	22.12	0.116452	B	22.12	0.116452	E	11.06	0.058226	E	11.06	0.058226	-1.000000
717	712	V	2	-	0	0	B	0.00	0.000000	B	0.00	0.000000	B	0.00	0.000000	B	0.00	0.000000	-1.000000
718	713	A	2	-	0	0	B	0.87	0.007474	B	0.87	0.007474	B	0.00	0.000000	B	0.00	0.000000	-1.000000
719	714	V	2	-	0	0	B	5.81	0.035811	B	5.81	0.035811	B	0.00	0.000000	B	0.00	0.000000	-1.000000
720	715	T	2	-	0	0	B	2.13	0.014386	B	2.13	0.014386	B	0.00	0.000000	B	0.00	0.000000	-1.000000
721	716	G	2	-	0	0	B	0.08	0.000953	B	0.08	0.000953	B	0.00	0.000000	B	0.00	0.000000	-1.000000
722	717	D	2	-	0	0	B	14.75	0.094935	B	14.75	0.094935	B	4.25	0.027354	B	4.25	0.027354	-1.000000
723	718	G	2	-	0	0	B	10.76	0.128233	B	10.76	0.128233	E	4.96	0.059111	E	4.96	0.059111	-1.000000
724	719	V	2	-	0	0	B	13.39	0.082532	B	13.39	0.082532	B	6.36	0.039201	B	6.36	0.039201	-1.000000
725	720	N	2	-	0	0	B	0.73	0.004323	B	0.73	0.004323	B	0.00	0.000000	B	0.00	0.000000	-1.000000
726	721	D	2	-	0	0	B	1.47	0.009461	B	1.47	0.009461	B	0.00	0.000000	B	0.00	0.000000	-1.000000
727	722	S	2	-	0	0	B	0.00	0.000000	B	0.00	0.000000	B	0.00	0.000000	B	0.00	0.000000	-1.000000
728	723	P	2	-	0	0	B	0.00	0.000000	B	0.00	0.000000	B	0.00	0.000000	B	0.00	0.000000	-1.000000
729	724	A	2	-	0	0	B	2.26	0.019416	B	2.26	0.019416	B	0.00	0.000000	B	0.00	0.000000	-1.000000
730	725	L	2	-	0	0	B	0.80	0.004041	B	0.80	0.004041	B	0.00	0.000000	B	0.00	0.000000	-1.000000
731	726	K	2	-	0	0	B	26.47	0.127572	B	26.47	0.127572	B	5.69	0.027423	B	5.69	0.027423	-1.000000
732	727	K	2	-	0	0	E	57.10	0.275194	E	57.10	0.275194	E	47.15	0.227240	E	47.15	0.227240	-1.000000
733	728	A	2	-	0	0	B	7.51	0.064519	B	7.51	0.064519	B	2.08	0.017869	B	2.08	0.017869	-1.000000
734	729	D	2	-	0	0	E	39.17	0.252108	E	39.17	0.252108	E	21.60	0.139023	E	21.60	0.139023	-1.000000
735	730	I	2	-	0	0	B	0.00	0.000000	B	0.00	0.000000	B	0.00	0.000000	B	0.00	0.000000	-1.000000
736	731	G	2	-	0	0	B	0.00	0.000000	B	0.00	0.000000	B	0.00	0.000000	B	0.00	0.000000	-1.000000
737	732	V	2	-	0	0	B	2.39	0.014731	B	2.39	0.014731	B	0.00	0.000000	B	0.00	0.000000	-1.000000
738	733	A	2	-	0	0	B	0.02	0.000172	B	0.02	0.000172	B	0.00	0.000000	B	0.00	0.000000	-1.000000
739	734	M	2	-	0	0	B	1.58	0.007504	B	1.58	0.007504	B	0.00	0.000000	B	0.00	0.000000	-1.000000
740	735	G	2	-	0	0	B	13.26	0.158026	B	13.26	0.158026	E	9.98	0.118937	E	9.98	0.118937	-1.000000
741	736	I	2	-	0	0	E	127.69	0.672230	E	127.69	0.672230	E	134.20	0.706502	E	134.20	0.706502	-1.000000
742	737	S	2	-	0	0	E	43.96	0.349777	E	43.96	0.349777	E	35.95	0.286044	E	35.95	0.286044	-1.000000
743	738	G	2	-	0	0	B	13.10	0.156120	B	13.10	0.156120	E	11.63	0.138601	E	11.63	0.138601	-1.000000
744	739	S	2	-	0	0	E	32.90	0.261776	E	32.90	0.261776	E	32.26	0.256684	E	32.26	0.256684	-1.000000
745	740	D	2	-	0	0	E	76.74	0.493918	E	76.74	0.493918	E	73.09	0.470425	E	73.09	0.470425	-1.000000
746	741	V	2	-	0	0	B	4.12	0.025394	B	4.12	0.025394	B	0.61	0.003760	B	0.61	0.003760	-1.000000
747	742	S	2	-	0	0	B	0.00	0.000000	B	0.00	0.000000	B	0.00	0.000000	B	0.00	0.000000	-1.000000
748	743	K	2	-	0	0	E	53.75	0.259049	E	53.75	0.259049	E	48.07	0.231674	E	48.07	0.231674	-1.000000
749	744	Q	2	-	0	0	E	45.68	0.241476	E	45.68	0.241476	E	31.76	0.167891	E	31.76	0.167891	-1.000000
750	745	A	2	-	0	0	B	7.73	0.066409	B	7.73	0.066409	B	1.64	0.014089	B	1.64	0.014089	-1.000000
751	746	A	2	-	0	0	B	3.24	0.027835	B	3.24	0.027835	B	0.78	0.006701	B	0.78	0.006701	-1.000000
752	747	D	2	-	0	0	B	26.21	0.168694	B	26.21	0.168694	B	5.39	0.034691	B	5.39	0.034691	-1.000000
753	748	M	2	-	0	0	B	1.10	0.005224	B	1.10	0.005224	B	0.00	0.000000	B	0.00	0.000000	-1.000000
754	749	I	2	-	0	0	B	8.56	0.045064	B	8.56	0.045064	B	3.02	0.015899	B	3.02	0.015899	-1.000000
755	750	L	2	-	0	0	B	0.84	0.004243	B	0.84	0.004243	B	0.00	0.000000	B	0.00	0.000000	-1.000000
756	751	L	2	-	0	0	E	84.62	0.427395	E	84.62	0.427395	E	80.72	0.407697	E	80.72	0.407697	-1.000000
757	752	D	2	-	0	0	E	51.71	0.332818	E	51.71	0.332818	E	49.82	0.320654	E	49.82	0.320654	-1.000000
758	753	D	2	-	0	0	B	12.62	0.081225	B	12.62	0.081225	B	2.95	0.018987	B	2.95	0.018987	-1.000000
759	754	N	2	-	0	0	E	48.62	0.287914	E	48.62	0.287914	E	46.17	0.273406	E	46.17	0.273406	-1.000000
760	755	F	2	-	0	0	B	5.75	0.025751	B	5.75	0.025751	B	0.00	0.000000	B	0.00	0.000000	-1.000000
761	756	A	2	-	0	0	E	37.57	0.322766	E	37.57	0.322766	E	29.68	0.254983	E	29.68	0.254983	-1.000000
762	757	S	2	-	0	0	B	0.15	0.001194	B	0.15	0.001194	B	0.00	0.000000	B	0.00	0.000000	-1.000000
763	758	I	2	-	0	0	B	1.31	0.006897	B	1.31	0.006897	B	0.00	0.000000	B	0.00	0.000000	-1.000000
764	759	V	2	-	0	0	B	21.28	0.131164	B	21.28	0.131164	E	8.85	0.054549	E	8.85	0.054549	-1.000000
765	760	T	2	-	0	0	E	47.31	0.319533	E	47.31	0.319533	E	41.23	0.278468	E	41.23	0.278468	-1.000000
766	761	G	2	-	0	0	B	1.21	0.014420	B	1.21	0.014420	B	0.00	0.000000	B	0.00	0.000000	-1.000000
767	762	V	2	-	0	0	B	1.14	0.007027	B	1.14	0.007027	B	0.00	0.000000	B	0.00	0.000000	-1.000000
768	763	E	2	-	0	0	E	70.39	0.376095	E	70.39	0.376095	E	66.02	0.352746	E	66.02	0.352746	-1.000000
769	764	E	2	-	0	0	B	21.50	0.114875	B	21.50	0.114875	E	11.99	0.064063	E	11.99	0.064063	-1.000000
770	765	G	2	-	0	0	B	0.09	0.001073	B	0.09	0.001073	B	0.00	0.000000	B	0.00	0.000000	-1.000000
771	766	R	2	-	0	0	B	16.43	0.065915	B	16.43	0.065915	B	2.76	0.011073	B	2.76	0.011073	-1.000000
772	767	L	2	-	0	0	B	24.73	0.124905	B	24.73	0.124905	E	10.53	0.053185	E	10.53	0.053185	-1.000000
773	768	I	2	-	0	0	B	3.21	0.016899	B	3.21	0.016899	B	0.00	0.000000	B	0.00	0.000000	-1.000000
774	769	F	2	-	0	0	B	10.91	0.048860	B	10.91	0.048860	B	3.67	0.016436	B	3.67	0.016436	-1.000000
775	770	D	2	-	0	0	B	16.79	0.108065	B	16.79	0.108065	B	2.57	0.016541	B	2.57	0.016541	-1.000000
776	771	N	2	-	0	0	B	2.17	0.012850	B	2.17	0.012850	B	0.00	0.000000	B	0.00	0.000000	-1.000000
777	772	L	2	-	0	0	B	0.56	0.002828	B	0.56	0.002828	B	0.00	0.000000	B	0.00	0.000000	-1.000000
778	773	K	2	-	0	0	B	16.04	0.077305	B	16.04	0.077305	B	9.80	0.047231	B	9.80	0.047231	-1.000000
779	774	K	2	-	0	0	B	3.38	0.016290	B	3.38	0.016290	B	0.00	0.000000	B	0.00	0.000000	-1.000000
780	775	S	2	-	0	0	B	1.14	0.009071	B	1.14	0.009071	B	0.00	0.000000	B	0.00	0.000000	-1.000000
781	776	I	2	-	0	0	B	0.17	0.000895	B	0.17	0.000895	B	0.00	0.000000	B	0.00	0.000000	-1.000000
782	777	A	H	-	1	0	B	0.07	0.000601	B	0.07	0.000601	B	0.00	0.000000	B	0.00	0.000000	37.018000
783	778	Y	H	-	3	0	B	0.05	0.000210	B	0.05	0.000210	B	0.00	0.000000	B	0.00	0.000000	37.018000
784	779	T	H	-	1	0	B	5.87	0.039646	B	5.87	0.039646	B	0.00	0.000000	B	0.00	0.000000	37.018000
785	780	L	H	-	0	0	B	0.00	0.000000	B	0.00	0.000000	B	0.00	0.000000	B	0.00	0.000000	37.018000
786	781	T	H	-	4	0	B	2.07	0.013981	B	2.07	0.013981	B	0.00	0.000000	B	0.00	0.000000	37.018000
787	782	S	H	-	2	0	B	0.25	0.001989	B	0.25	0.001989	B	0.00	0.000000	B	0.00	0.000000	37.018000
788	783	N	H	-	0	0	B	0.00	0.000000	B	0.00	0.000000	B	0.00	0.000000	B	0.00	0.000000	37.018000
789	784	I	H	-	3	0	B	11.99	0.063122	B	11.99	0.063122	B	5.59	0.029429	B	5.59	0.029429	37.018000
790	785	P	H	-	2	0	B	0.00	0.000000	B	0.00	0.000000	B	0.00	0.000000	B	0.00	0.000000	37.018000
791	786	E	H	-	2	0	B	0.15	0.000801	B	0.15	0.000801	B	0.00	0.000000	B	0.00	0.000000	37.018000
792	787	I	H	-	1	0	B	5.71	0.030061	B	5.71	0.030061	B	1.34	0.007054	B	1.34	0.007054	37.018000
793	788	T	H	-	1	0	B	23.53	0.158922	B	23.53	0.158922	E	16.01	0.108132	E	16.01	0.108132	37.018000
794	789	P	H	-	0	0	B	0.00	0.000000	B	0.00	0.000000	B	0.00	0.000000	B	0.00	0.000000	37.018000
795	790	F	H	-	1	0	B	7.98	0.035738	B	7.98	0.035738	B	0.19	0.000851	B	0.19	0.000851	37.018000
796	791	L	H	-	0	0	B	30.42	0.153644	B	30.42	0.153644	E	25.31	0.127835	E	25.31	0.127835	37.018000
797	792	V	H	-	0	0	E	57.77	0.356077	E	57.77	0.356077	E	48.67	0.299988	E	48.67	0.299988	37.018000
798	793	F	1	-	0	0	B	13.84	0.061982	B	13.84	0.061982	B	7.58	0.033947	B	7.58	0.033947	-1.000000
799	794	I	1	-	0	0	B	5.06	0.026639	B	5.06	0.026639	B	0.00	0.000000	B	0.00	0.000000	-1.000000
800	795	I	1	-	0	0	E	106.66	0.561516	E	106.66	0.561516	E	110.24	0.580363	E	110.24	0.580363	-1.000000
801	796	G	1	-	0	0	B	14.25	0.169825	B	14.25	0.169825	E	6.74	0.080324	E	6.74	0.080324	-1.000000
802	797	N	1	-	0	0	E	43.76	0.259134	E	43.76	0.259134	E	35.72	0.211524	E	35.72	0.211524	-1.000000
803	798	V	1	-	0	0	B	2.18	0.013437	B	2.18	0.013437	B	0.00	0.000000	B	0.00	0.000000	-1.000000
804	799	P	1	-	0	0	B	1.38	0.009530	B	1.38	0.009530	B	0.00	0.000000	B	0.00	0.000000	-1.000000
805	800	L	1	-	0	0	B	37.27	0.188242	B	37.27	0.188242	E	27.27	0.137734	E	27.27	0.137734	-1.000000
806	801	P	1	-	0	0	B	0.00	0.000000	B	0.00	0.000000	B	0.00	0.000000	B	0.00	0.000000	-1.000000
807	802	L	H	-	1	0	B	0.29	0.001465	B	0.29	0.001465	B	0.00	0.000000	B	0.00	0.000000	244.824000
808	803	G	H	-	0	0	B	8.18	0.097485	B	8.18	0.097485	E	4.74	0.056489	E	4.74	0.056489	244.824000
809	804	T	H	-	1	0	B	22.65	0.152979	B	22.65	0.152979	E	10.85	0.073281	E	10.85	0.073281	244.824000
810	805	V	H	-	0	0	E	57.33	0.353365	E	57.33	0.353365	E	22.87	0.140964	E	22.87	0.140964	244.824000
811	806	T	H	-	1	0	B	7.12	0.048089	B	7.12	0.048089	B	0.04	0.000270	B	0.04	0.000270	244.824000
812	807	I	H	-	2	0	B	0.00	0.000000	B	0.00	0.000000	B	0.00	0.000000	B	0.00	0.000000	244.824000
813	808	L	H	-	0	0	B	15.27	0.077125	B	15.27	0.077125	B	6.12	0.030911	B	6.12	0.030911	244.824000
814	809	C	H	-	0	0	B	14.05	0.099307	B	14.05	0.099307	E	8.80	0.062200	E	8.80	0.062200	244.824000
815	810	I	H	-	1	0	B	0.61	0.003211	B	0.61	0.003211	B	0.00	0.000000	B	0.00	0.000000	244.824000
816	811	D	H	-	2	0	B	3.99	0.025681	B	3.99	0.025681	B	0.00	0.000000	B	0.00	0.000000	244.824000
817	812	L	H	-	1	0	E	68.26	0.344765	E	68.26	0.344765	E	63.09	0.318652	E	63.09	0.318652	244.824000
818	813	G	H	-	0	0	E	19.46	0.231915	E	19.46	0.231915	E	11.91	0.141938	E	11.91	0.141938	244.824000
819	814	T	H	-	2	0	B	1.90	0.012833	B	1.90	0.012833	B	0.00	0.000000	B	0.00	0.000000	244.824000
820	815	D	H	-	1	0	B	3.40	0.021883	B	3.40	0.021883	B	0.00	0.000000	B	0.00	0.000000	244.824000
821	816	M	H	-	0	0	E	44.87	0.213109	E	44.87	0.213109	E	32.25	0.153170	E	32.25	0.153170	244.824000
822	817	V	H	-	1	0	E	53.85	0.331916	E	53.85	0.331916	E	44.11	0.271881	E	44.11	0.271881	244.824000
823	818	P	H	-	2	0	B	0.36	0.002486	B	0.36	0.002486	B	0.00	0.000000	B	0.00	0.000000	244.824000
824	819	A	H	-	3	0	B	1.81	0.015550	B	1.81	0.015550	B	0.00	0.000000	B	0.00	0.000000	244.824000
825	820	I	2	-	0	0	B	19.23	0.101237	B	19.23	0.101237	E	11.34	0.059700	E	11.34	0.059700	-1.000000
826	821	S	2	-	0	0	B	0.00	0.000000	B	0.00	0.000000	B	0.00	0.000000	B	0.00	0.000000	-1.000000
827	822	L	2	-	0	0	B	0.00	0.000000	B	0.00	0.000000	B	0.00	0.000000	B	0.00	0.000000	-1.000000
828	823	A	2	-	0	0	B	4.00	0.034364	B	4.00	0.034364	B	0.00	0.000000	B	0.00	0.000000	-1.000000
829	824	Y	2	-	0	0	E	74.63	0.313177	E	74.63	0.313177	E	53.37	0.223961	E	52.69	0.221108	-1.000000
830	825	E	2	-	0	0	B	3.64	0.019449	B	3.64	0.019449	B	0.00	0.000000	B	0.00	0.000000	-1.000000
831	826	Q	2	-	0	0	E	81.39	0.430248	E	81.39	0.430248	E	73.51	0.388592	E	73.51	0.388592	-1.000000
832	827	A	2	-	0	0	E	36.24	0.311340	E	36.24	0.311340	E	28.13	0.241667	E	28.13	0.241667	-1.000000
833	828	E	2	-	0	0	B	36.97	0.197532	B	36.97	0.197532	E	16.04	0.085702	E	16.04	0.085702	-1.000000
834	829	S	2	-	0	0	E	62.24	0.495226	E	62.24	0.495226	E	56.92	0.452896	E	56.92	0.452896	-1.000000
835	830	D	2	-	0	0	E	90.19	0.580485	E	90.19	0.580485	E	91.51	0.588981	E	91.51	0.588981	-1.000000
836	831	I	2	-	0	0	B	5.86	0.030850	B	5.86	0.030850	B	0.75	0.003948	B	0.75	0.003948	-1.000000
837	832	M	2	-	0	0	B	26.72	0.126906	B	26.72	0.126906	B	9.06	0.043030	B	9.06	0.043030	-1.000000
838	833	K	2	-	0	0	E	139.55	0.672563	E	139.55	0.672563	E	149.91	0.722493	E	149.91	0.722493	-1.000000
839	834	R	2	-	0	0	E	97.00	0.389152	E	97.00	0.389152	E	73.81	0.296117	E	73.81	0.296117	-1.000000
840	835	Q	2	-	0	0	E	122.66	0.648411	E	122.66	0.648411	E	134.32	0.710049	E	134.32	0.710049	-1.000000
841	836	P	2	-	0	0	B	23.27	0.160704	B	23.27	0.160704	E	16.71	0.115401	E	16.71	0.115401	-1.000000
842	837	R	2	-	0	0	B	34.88	0.139934	B	34.88	0.139934	E	13.40	0.053759	E	13.40	0.053759	-1.000000
843	838	N	2	-	0	0	E	72.21	0.427607	E	72.21	0.427607	E	78.65	0.465743	E	78.65	0.465743	-1.000000
844	839	P	2	-	0	0	B	28.48	0.196685	B	28.48	0.196685	E	8.70	0.060083	E	8.70	0.060083	-1.000000
845	840	K	2	-	0	0	E	136.35	0.657140	E	136.35	0.657140	E	141.15	0.680274	E	141.15	0.680274	-1.000000
846	841	T	2	-	0	0	E	102.13	0.689788	E	102.13	0.689788	E	112.24	0.758071	E	112.24	0.758071	-1.000000
847	842	D	2	-	0	0	E	61.94	0.398661	E	61.94	0.398661	E	62.70	0.403553	E	62.70	0.403553	-1.000000
848	843	K	2	-	0	0	E	44.25	0.213263	E	44.25	0.213263	E	33.28	0.160393	E	33.28	0.160393	-1.000000
849	844	L	2	-	0	0	B	0.08	0.000404	B	0.08	0.000404	B	0.00	0.000000	B	0.00	0.000000	-1.000000
850	845	V	2	-	0	0	B	0.47	0.002897	B	0.47	0.002897	B	0.00	0.000000	B	0.00	0.000000	-1.000000
851	846	N	2	-	0	0	B	25.37	0.150234	B	25.37	0.150234	E	9.73	0.057618	E	9.73	0.057618	-1.000000
852	847	E	2	-	0	0	E	128.10	0.684441	E	128.10	0.684441	E	137.17	0.732902	E	116.22	0.620966	-1.000000
853	848	R	2	-	0	0	E	68.70	0.275616	E	68.70	0.275616	E	68.28	0.273931	E	68.28	0.273931	-1.000000
854	849	L	2	-	0	0	B	0.00	0.000000	B	0.00	0.000000	B	0.00	0.000000	B	0.00	0.000000	-1.000000
855	850	I	2	-	0	0	B	36.67	0.193051	B	36.67	0.193051	E	27.75	0.146091	E	27.75	0.146091	-1.000000
856	851	S	H	-	0	0	E	41.21	0.327896	B	21.09	0.167807	E	35.02	0.278644	E	12.12	0.096435	85.932000
857	852	M	H	-	0	0	B	0.80	0.003800	B	0.80	0.003800	B	0.00	0.000000	B	0.00	0.000000	85.932000
858	853	A	H	-	2	0	B	1.12	0.009622	B	1.12	0.009622	B	0.00	0.000000	B	0.00	0.000000	85.932000
859	854	Y	H	-	1	0	B	24.14	0.101301	B	24.14	0.101301	E	14.85	0.062316	E	14.85	0.062316	85.932000
860	855	G	H	-	0	0	E	41.75	0.497557	B	9.88	0.117745	E	42.43	0.505661	E	7.75	0.092361	85.932000
861	856	Q	H	-	0	0	E	42.78	0.226146	B	2.75	0.014537	E	37.80	0.199820	B	0.15	0.000793	85.932000
862	857	I	H	-	3	0	B	1.30	0.006844	B	1.30	0.006844	B	0.00	0.000000	B	0.00	0.000000	85.932000
863	858	G	H	-	2	0	B	0.00	0.000000	B	0.00	0.000000	B	0.00	0.000000	B	0.00	0.000000	85.932000
864	859	M	H	-	1	0	E	86.32	0.409974	E	51.14	0.242888	E	87.90	0.417478	E	46.53	0.220993	85.932000
865	860	I	H	-	1	0	B	23.63	0.124401	B	0.31	0.001632	E	15.74	0.082864	B	0.00	0.000000	85.932000
866	861	Q	H	-	1	0	B	0.28	0.001480	B	0.28	0.001480	B	0.00	0.000000	B	0.00	0.000000	85.932000
867	862	A	H	-	2	0	B	3.86	0.033162	B	3.86	0.033162	B	0.45	0.003866	B	0.45	0.003866	85.932000
868	863	L	H	-	0	1	E	104.53	0.527956	B	35.97	0.181676	E	104.50	0.527804	E	28.79	0.145411	85.932000
869	864	G	H	-	1	0	B	0.00	0.000000	B	0.00	0.000000	B	0.00	0.000000	B	0.00	0.000000	85.932000
870	865	G	H	-	2	0	B	0.00	0.000000	B	0.00	0.000000	B	0.00	0.000000	B	0.00	0.000000	85.932000
871	866	F	H	-	0	0	B	21.96	0.098347	B	15.35	0.068745	B	10.22	0.045770	B	6.23	0.027901	85.932000
872	867	F	H	-	1	1	E	87.90	0.393658	B	17.83	0.079851	E	89.65	0.401496	E	11.83	0.052980	85.932000
873	868	S	H	-	2	0	B	0.07	0.000557	B	0.07	0.000557	B	0.00	0.000000	B	0.00	0.000000	85.932000
874	869	Y	1	-	0	0	B	0.67	0.002812	B	0.67	0.002812	B	0.00	0.000000	B	0.00	0.000000	-1.000000
875	870	F	1	-	0	0	E	61.06	0.273456	B	27.43	0.122845	E	46.71	0.209190	E	13.89	0.062206	-1.000000
876	871	V	1	-	0	0	B	24.54	0.151257	B	7.56	0.046598	E	16.65	0.102626	B	4.15	0.025579	-1.000000
877	872	I	1	-	0	0	B	0.26	0.001369	B	0.26	0.001369	B	0.00	0.000000	B	0.00	0.000000	-1.000000
878	873	L	1	-	0	0	B	0.64	0.003232	B	0.64	0.003232	B	0.00	0.000000	B	0.00	0.000000	-1.000000
879	874	A	1	-	0	0	E	25.17	0.216237	B	0.48	0.004124	E	19.49	0.167440	B	0.00	0.000000	-1.000000
880	875	E	1	-	0	0	E	117.22	0.626309	B	12.31	0.065773	E	124.25	0.663870	B	6.65	0.035531	-1.000000
881	876	N	1	-	0	0	E	47.84	0.283295	B	7.21	0.042696	E	31.91	0.188962	B	0.25	0.001480	-1.000000
882	877	G	1	-	0	0	B	4.31	0.051365	B	0.00	0.000000	B	1.56	0.018591	B	0.00	0.000000	-1.000000
883	878	F	1	-	0	0	B	0.08	0.000358	B	0.08	0.000358	B	0.00	0.000000	B	0.00	0.000000	-1.000000
884	879	L	1	-	0	0	E	75.05	0.379060	E	48.45	0.244709	E	75.45	0.381080	E	31.92	0.161220	-1.000000
885	880	P	1	-	0	0	E	62.19	0.429489	B	20.98	0.144890	E	59.65	0.411948	E	12.14	0.083840	-1.000000
886	881	M	1	-	0	0	E	173.99	0.826360	E	173.99	0.826360	E	193.31	0.918119	E	183.90	0.873427	-1.000000
887	882	D	1	-	0	0	E	67.92	0.437150	E	67.92	0.437150	E	68.28	0.439467	E	63.97	0.411727	-1.000000
888	883	L	1	-	0	0	B	0.03	0.000152	B	0.03	0.000152	B	0.00	0.000000	B	0.00	0.000000	-1.000000
889	884	I	1	-	0	0	E	119.26	0.627849	E	119.26	0.627849	E	122.29	0.643801	E	122.29	0.643801	-1.000000
890	885	G	1	-	0	0	E	45.65	0.544035	E	45.65	0.544035	E	43.63	0.519962	E	43.63	0.519962	-1.000000
891	886	K	1	-	0	0	B	27.21	0.131139	B	27.21	0.131139	E	19.90	0.095908	E	19.90	0.095908	-1.000000
892	887	R	1	-	0	0	B	26.05	0.104509	B	26.05	0.104509	E	15.29	0.061342	E	15.29	0.061342	-1.000000
893	888	V	1	-	0	0	E	86.01	0.530141	E	86.01	0.530141	E	82.71	0.509800	E	82.71	0.509800	-1.000000
894	889	R	1	-	0	0	E	135.48	0.543529	E	132.71	0.532416	E	151.15	0.606395	E	136.47	0.547501	-1.000000
895	890	W	1	-	0	0	B	0.18	0.000678	B	0.18	0.000678	B	0.00	0.000000	B	0.00	0.000000	-1.000000
896	891	D	1	-	0	0	E	49.91	0.321233	E	49.91	0.321233	E	36.03	0.231898	E	36.03	0.231898	-1.000000
897	892	D	1	-	0	0	E	35.03	0.225462	B	22.49	0.144751	E	31.86	0.205059	E	19.40	0.124863	-1.000000
898	893	R	1	-	0	0	E	108.98	0.437214	E	100.33	0.402511	E	86.35	0.346425	E	78.99	0.316898	-1.000000
899	894	W	1	-	0	0	E	206.33	0.777372	E	67.88	0.255746	E	222.88	0.839726	E	42.40	0.159747	-1.000000
900	895	I	1	-	0	0	E	38.85	0.204528	B	27.07	0.142511	E	33.46	0.176152	E	18.36	0.096657	-1.000000
901	896	S	1	-	0	0	E	59.26	0.471515	B	2.36	0.018778	E	59.23	0.471276	B	0.00	0.000000	-1.000000
902	897	D	1	-	0	0	E	79.71	0.513033	E	38.63	0.248632	E	83.68	0.538585	E	30.21	0.194439	-1.000000
903	898	V	1	-	0	0	B	9.78	0.060281	B	9.78	0.060281	B	5.12	0.031558	B	5.12	0.031558	-1.000000
904	899	E	1	-	0	0	E	110.48	0.590297	E	62.98	0.336504	E	121.30	0.648109	E	61.69	0.329611	-1.000000
905	900	D	1	-	0	0	B	8.28	0.053292	B	4.11	0.026453	B	3.92	0.025230	B	0.74	0.004763	-1.000000
906	901	S	1	-	0	0	E	39.90	0.317473	B	24.55	0.195337	E	39.92	0.317632	E	11.42	0.090866	-1.000000
907	902	F	1	-	0	0	E	138.15	0.618702	B	8.17	0.036589	E	153.41	0.687044	B	0.09	0.000403	-1.000000
908	903	G	1	-	0	0	E	42.86	0.510785	B	0.00	0.000000	E	41.44	0.493862	B	0.00	0.000000	-1.000000
909	904	Q	1	-	0	0	E	101.60	0.537083	B	0.00	0.000000	E	110.46	0.583919	B	0.00	0.000000	-1.000000
910	905	Q	1	-	0	0	E	135.05	0.713908	B	7.45	0.039383	E	142.81	0.754929	B	3.43	0.018132	-1.000000
911	906	W	1	-	0	0	B	38.65	0.145618	B	0.73	0.002750	E	31.61	0.119094	B	0.00	0.000000	-1.000000
912	907	T	1	-	0	0	E	54.55	0.368432	B	0.00	0.000000	E	56.47	0.381399	B	0.00	0.000000	-1.000000
913	908	Y	1	-	0	0	B	30.27	0.127025	B	25.92	0.108770	E	16.83	0.070625	E	12.08	0.050692	-1.000000
914	909	E	1	-	0	0	E	110.50	0.590404	B	31.11	0.166221	E	115.99	0.619737	E	18.85	0.100716	-1.000000
915	910	Q	1	-	0	0	E	88.04	0.465401	B	10.07	0.053233	E	93.34	0.493419	B	1.95	0.010308	-1.000000
916	911	R	1	-	0	0	B	0.00	0.000000	B	0.00	0.000000	B	0.00	0.000000	B	0.00	0.000000	-1.000000
917	912	K	1	-	0	0	B	20.39	0.098270	B	20.39	0.098270	E	13.88	0.066895	E	13.88	0.066895	-1.000000
918	913	I	1	-	0	0	E	80.07	0.421532	E	44.23	0.232851	E	81.05	0.426691	E	27.99	0.147355	-1.000000
919	914	V	1	-	0	0	B	12.09	0.074519	B	1.15	0.007088	B	6.96	0.042899	B	0.00	0.000000	-1.000000
920	915	E	1	-	0	0	B	7.15	0.038203	B	7.15	0.038203	B	1.31	0.006999	B	1.31	0.006999	-1.000000
921	916	F	1	-	0	0	B	25.36	0.113574	B	21.16	0.094765	B	10.01	0.044830	B	6.15	0.027543	-1.000000
922	917	T	1	-	0	0	B	16.31	0.110158	B	9.01	0.060854	B	7.40	0.049980	B	0.33	0.002229	-1.000000
923	918	C	1	-	0	0	B	0.34	0.002403	B	0.34	0.002403	B	0.00	0.000000	B	0.00	0.000000	-1.000000
924	919	H	1	-	0	0	B	12.18	0.061357	B	12.18	0.061357	B	1.16	0.005844	B	1.16	0.005844	-1.000000
925	920	T	H	-	1	0	B	0.03	0.000203	B	0.03	0.000203	B	0.00	0.000000	B	0.00	0.000000	82.949000
926	921	S	H	-	0	0	B	1.12	0.008912	B	1.12	0.008912	B	0.00	0.000000	B	0.00	0.000000	82.949000
927	922	F	H	-	2	0	B	0.00	0.000000	B	0.00	0.000000	B	0.00	0.000000	B	0.00	0.000000	82.949000
928	923	F	H	-	1	0	B	0.00	0.000000	B	0.00	0.000000	B	0.00	0.000000	B	0.00	0.000000	82.949000
929	924	I	H	-	0	0	B	1.83	0.009634	B	1.83	0.009634	B	0.00	0.000000	B	0.00	0.000000	82.949000
930	925	S	H	-	3	0	B	3.66	0.029122	B	3.66	0.029122	B	0.00	0.000000	B	0.00	0.000000	82.949000
931	926	I	H	-	2	0	B	0.14	0.000737	B	0.14	0.000737	B	0.00	0.000000	B	0.00	0.000000	82.949000
932	927	V	H	-	1	0	B	0.49	0.003020	B	0.49	0.003020	B	0.00	0.000000	B	0.00	0.000000	82.949000
933	928	V	H	-	1	0	B	0.68	0.004191	B	0.68	0.004191	B	0.00	0.000000	B	0.00	0.000000	82.949000
934	929	V	H	-	2	0	B	0.00	0.000000	B	0.00	0.000000	B	0.00	0.000000	B	0.00	0.000000	82.949000
935	930	Q	H	-	1	0	B	0.33	0.001744	B	0.33	0.001744	B	0.00	0.000000	B	0.00	0.000000	82.949000
936	931	W	H	-	0	0	E	63.16	0.237962	E	63.16	0.237962	E	55.64	0.209630	E	55.64	0.209630	82.949000
937	932	A	H	-	2	0	B	9.14	0.078522	B	9.14	0.078522	B	5.42	0.046564	B	5.42	0.046564	82.949000
938	933	D	H	-	3	0	B	0.90	0.005793	B	0.90	0.005793	B	0.00	0.000000	B	0.00	0.000000	82.949000
939	934	L	H	-	1	0	B	0.10	0.000505	B	0.10	0.000505	B	0.00	0.000000	B	0.00	0.000000	82.949000
940	935	I	H	-	0	0	B	20.23	0.106502	B	20.23	0.106502	E	15.37	0.080916	E	15.37	0.080916	82.949000
941	936	I	H	-	1	0	B	2.60	0.013688	B	2.60	0.013688	B	0.00	0.000000	B	0.00	0.000000	82.949000
942	937	C	H	-	1	0	B	0.69	0.004877	B	0.69	0.004877	B	0.00	0.000000	B	0.00	0.000000	82.949000
943	938	K	2	-	0	0	B	1.36	0.006555	B	1.36	0.006555	B	0.00	0.000000	B	0.00	0.000000	-1.000000
944	939	T	2	-	0	0	B	3.38	0.022829	B	3.38	0.022829	B	0.00	0.000000	B	0.00	0.000000	-1.000000
945	940	R	2	-	0	0	B	19.59	0.078593	B	19.59	0.078593	B	8.06	0.032336	B	8.06	0.032336	-1.000000
946	941	R	2	-	0	0	E	79.22	0.317821	E	79.22	0.317821	E	64.31	0.258004	E	64.31	0.258004	-1.000000
947	942	N	2	-	0	0	B	22.76	0.134778	B	22.76	0.134778	E	16.25	0.096228	E	16.25	0.096228	-1.000000
948	943	S	2	-	0	0	B	8.00	0.063654	B	8.00	0.063654	B	4.30	0.034214	B	4.30	0.034214	-1.000000
949	944	I	2	-	0	0	B	19.27	0.101448	B	19.27	0.101448	E	12.62	0.066439	E	12.62	0.066439	-1.000000
950	945	F	2	-	0	0	E	166.49	0.745622	E	166.49	0.745622	E	187.14	0.838103	E	187.14	0.838103	-1.000000
951	946	Q	2	-	0	0	E	119.84	0.633504	E	119.84	0.633504	E	129.14	0.682666	E	129.14	0.682666	-1.000000
952	947	Q	2	-	0	0	B	20.05	0.105989	B	20.05	0.105989	E	11.06	0.058466	E	11.06	0.058466	-1.000000
953	948	G	2	-	0	0	E	24.13	0.287570	E	24.13	0.287570	E	21.54	0.256704	E	21.54	0.256704	-1.000000
954	949	M	2	-	0	0	E	69.95	0.332225	E	69.95	0.332225	E	68.48	0.325243	E	68.48	0.325243	-1.000000
955	950	K	2	-	0	0	E	129.91	0.626102	E	129.91	0.626102	E	142.79	0.688178	E	142.79	0.688178	-1.000000
956	951	N	2	-	0	0	B	9.22	0.054598	B	9.22	0.054598	B	1.73	0.010245	B	1.73	0.010245	-1.000000
957	952	K	2	-	0	0	E	142.04	0.684563	E	89.76	0.432599	E	156.75	0.755458	E	86.61	0.417418	-1.000000
958	953	I	2	-	0	0	E	65.70	0.345880	B	36.13	0.190208	E	60.89	0.320558	E	18.92	0.099605	-1.000000
959	954	L	2	-	0	0	B	0.02	0.000101	B	0.02	0.000101	B	0.00	0.000000	B	0.00	0.000000	-1.000000
960	955	I	H	-	0	1	E	47.30	0.249013	B	25.98	0.136773	E	40.89	0.215267	E	19.54	0.102869	83.011000
961	956	F	H	-	0	2	E	106.18	0.475525	B	30.49	0.136549	E	112.97	0.505934	E	28.11	0.125890	83.011000
962	957	G	H	-	1	0	B	0.00	0.000000	B	0.00	0.000000	B	0.00	0.000000	B	0.00	0.000000	83.011000
963	958	L	H	-	0	0	B	28.87	0.145815	B	28.87	0.145815	E	21.19	0.107026	E	21.19	0.107026	83.011000
964	959	F	H	-	0	3	E	145.27	0.650589	E	55.84	0.250078	E	157.78	0.706615	E	56.01	0.250840	83.011000
965	960	E	H	-	0	0	E	72.60	0.387903	B	27.33	0.146025	E	68.42	0.365570	E	16.51	0.088213	83.011000
966	961	E	H	-	2	0	B	3.07	0.016403	B	3.07	0.016403	B	0.00	0.000000	B	0.00	0.000000	83.011000
967	962	T	H	-	0	1	E	36.16	0.244225	B	16.33	0.110293	E	31.02	0.209510	E	8.42	0.056869	83.011000
968	963	A	H	-	0	1	E	55.16	0.473883	B	7.64	0.065636	E	55.58	0.477491	B	3.49	0.029983	83.011000
969	964	L	H	-	0	0	E	60.28	0.304460	E	60.28	0.304460	E	51.36	0.259407	E	51.36	0.259407	83.011000
970	965	A	H	-	0	0	B	0.00	0.000000	B	0.00	0.000000	B	0.00	0.000000	B	0.00	0.000000	83.011000
971	966	A	H	-	0	1	E	29.44	0.252921	B	2.53	0.021735	E	29.21	0.250945	B	0.00	0.000000	83.011000
972	967	F	H	-	0	0	E	126.90	0.568319	E	101.49	0.454521	E	137.98	0.617941	E	108.55	0.486139	83.011000
973	968	L	H	-	0	0	B	22.79	0.115107	B	22.79	0.115107	E	16.25	0.082075	E	16.25	0.082075	83.011000
974	969	S	H	-	1	0	B	2.07	0.016470	B	0.39	0.003103	B	0.00	0.000000	B	0.00	0.000000	83.011000
975	970	Y	H	-	0	1	E	101.49	0.425892	B	9.77	0.040999	E	100.03	0.419765	B	4.12	0.017289	83.011000
976	971	C	H	-	0	0	E	41.49	0.293257	E	30.48	0.215437	E	34.74	0.245547	E	29.26	0.206814	83.011000
977	972	P	1	-	0	0	E	123.13	0.850345	E	82.30	0.568370	E	144.29	0.996478	E	91.79	0.633909	-1.000000
978	973	G	1	-	0	0	E	41.33	0.492552	E	40.33	0.480634	E	41.51	0.494697	E	41.27	0.491836	-1.000000
979	974	T	1	-	0	0	B	14.74	0.099554	B	14.74	0.099554	E	8.96	0.060516	E	8.96	0.060516	-1.000000
980	975	D	1	-	0	0	E	50.83	0.327155	E	36.37	0.234086	E	43.91	0.282616	E	29.43	0.189419	-1.000000
981	976	V	1	-	0	0	E	125.07	0.770895	E	125.07	0.770895	E	140.48	0.865878	E	127.98	0.788831	-1.000000
982	977	A	1	-	0	0	E	79.65	0.684278	E	79.65	0.684278	E	86.60	0.743986	E	86.60	0.743986	-1.000000
983	978	L	1	-	0	0	E	52.04	0.262842	E	52.04	0.262842	E	48.16	0.243245	E	48.16	0.243245	-1.000000
984	979	R	1	-	0	0	E	106.92	0.428950	E	106.92	0.428950	E	78.87	0.316417	E	66.74	0.267753	-1.000000
985	980	M	1	-	0	0	B	2.52	0.011969	B	1.81	0.008597	B	0.00	0.000000	B	0.00	0.000000	-1.000000
986	981	Y	1	-	0	0	B	35.82	0.150315	B	24.19	0.101511	E	25.06	0.105162	B	8.80	0.036928	-1.000000
987	982	P	1	-	0	0	E	82.57	0.570235	B	5.58	0.038536	E	77.64	0.536188	B	1.29	0.008909	-1.000000
988	983	L	1	-	0	0	B	5.94	0.030002	B	0.00	0.000000	B	2.43	0.012273	B	0.00	0.000000	-1.000000
989	984	K	1	-	0	0	E	126.18	0.608126	B	9.15	0.044099	E	126.61	0.610198	B	0.28	0.001349	-1.000000
990	985	P	1	-	0	0	E	104.98	0.725000	E	76.02	0.525000	E	119.37	0.824378	E	78.42	0.541575	-1.000000
991	986	S	1	-	0	0	E	72.85	0.579647	E	57.49	0.457432	E	70.73	0.562778	E	48.44	0.385423	-1.000000
992	987	W	1	-	0	0	B	14.26	0.053726	B	8.45	0.031836	B	1.11	0.004182	B	0.00	0.000000	-1.000000
993	988	W	H	-	0	0	B	33.91	0.127760	B	33.91	0.127760	E	22.98	0.086580	E	20.29	0.076445	107.543000
994	989	F	H	-	0	0	E	117.84	0.527744	E	117.84	0.527744	E	124.61	0.558064	E	124.61	0.558064	107.543000
995	990	C	H	-	2	0	B	11.99	0.084747	B	11.99	0.084747	B	6.66	0.047074	B	6.66	0.047074	107.543000
996	991	A	H	-	2	0	B	1.15	0.009880	B	1.15	0.009880	B	0.00	0.000000	B	0.00	0.000000	107.543000
997	992	F	H	-	0	0	E	76.20	0.341260	E	76.20	0.341260	E	73.26	0.328094	E	73.26	0.328094	107.543000
998	993	P	H	-	0	0	E	82.29	0.568301	E	71.65	0.494820	E	81.51	0.562914	E	62.62	0.432459	107.543000
999	994	Y	H	-	1	0	E	59.60	0.250105	B	1.81	0.007595	E	53.34	0.223836	B	0.00	0.000000	107.543000
1000	995	S	H	-	2	0	B	12.16	0.096754	B	12.16	0.096754	E	7.16	0.056970	E	7.16	0.056970	107.543000
1001	996	L	H	-	0	0	E	101.06	0.510430	E	101.06	0.510430	E	109.28	0.551947	E	109.28	0.551947	107.543000
1002	997	I	H	-	0	0	E	76.97	0.405212	B	36.35	0.191366	E	73.58	0.387365	E	21.32	0.112240	107.543000
1003	998	I	H	-	3	0	B	0.00	0.000000	B	0.00	0.000000	B	0.00	0.000000	B	0.00	0.000000	107.543000
1004	999	F	H	-	0	0	E	45.91	0.205607	E	45.91	0.205607	E	36.53	0.163599	E	36.53	0.163599	107.543000
1005	1000	L	H	-	0	0	E	82.96	0.419011	E	82.96	0.419011	E	81.47	0.411485	E	81.47	0.411485	107.543000
1006	1001	Y	H	-	0	0	E	72.29	0.303357	B	37.85	0.158833	E	66.38	0.278556	E	22.26	0.093412	107.543000
1007	1002	D	H	-	1	0	B	2.66	0.017120	B	2.66	0.017120	B	0.00	0.000000	B	0.00	0.000000	107.543000
1008	1003	E	H	-	0	0	B	24.42	0.130477	B	24.42	0.130477	E	16.01	0.085542	E	16.01	0.085542	107.543000
1009	1004	M	H	-	0	0	E	126.98	0.603087	E	126.98	0.603087	E	131.61	0.625077	E	131.61	0.625077	107.543000
1010	1005	R	H	-	0	0	B	18.01	0.072254	B	18.01	0.072254	B	8.17	0.032777	B	8.17	0.032777	107.543000
1011	1006	R	2	-	0	0	B	0.20	0.000802	B	0.20	0.000802	B	0.00	0.000000	B	0.00	0.000000	-1.000000
1012	1007	F	2	-	0	0	E	103.98	0.465672	E	103.98	0.465672	E	110.13	0.493215	E	110.13	0.493215	-1.000000
1013	1008	I	2	-	0	0	E	78.97	0.415741	E	78.97	0.415741	E	79.29	0.417426	E	79.29	0.417426	-1.000000
1014	1009	I	2	-	0	0	B	1.26	0.006633	B	1.26	0.006633	B	0.00	0.000000	B	0.00	0.000000	-1.000000
1015	1010	R	2	-	0	0	E	51.57	0.206892	E	51.57	0.206892	E	38.52	0.154537	E	38.52	0.154537	-1.000000
1016	1011	R	2	-	0	0	E	183.46	0.736019	E	183.46	0.736019	E	202.69	0.813167	E	202.69	0.813167	-1.000000
1017	1012	S	2	-	0	0	E	56.64	0.450668	E	56.64	0.450668	E	49.56	0.394335	E	49.56	0.394335	-1.000000
1018	1013	P	2	-	0	0	E	91.36	0.630939	E	91.36	0.630939	E	101.68	0.702210	E	101.68	0.702210	-1.000000
1019	1014	G	2	-	0	0	E	74.17	0.883923	E	74.17	0.883923	E	85.10	1.000000	E	85.10	1.000000	-1.000000
1020	1015	G	2	-	0	0	B	10.26	0.122274	B	10.26	0.122274	B	3.69	0.043976	B	3.69	0.043976	-1.000000
1021	1016	W	2	-	0	0	E	185.78	0.699947	E	93.26	0.351368	E	202.39	0.762527	E	72.61	0.273566	-1.000000
1022	1017	V	2	-	0	0	B	23.62	0.145587	B	23.62	0.145587	E	10.68	0.065828	E	10.68	0.065828	-1.000000
1023	1018	E	2	-	0	0	E	49.59	0.264960	E	49.59	0.264960	E	41.82	0.223445	E	41.82	0.223445	-1.000000
1024	1019	Q	2	-	0	0	E	102.19	0.540202	E	100.36	0.530528	E	104.05	0.550034	E	87.61	0.463128	-1.000000
1025	1020	E	2	-	0	0	E	80.35	0.429312	B	28.01	0.149658	E	73.06	0.390361	B	2.80	0.014960	-1.000000
1026	1021	T	2	-	0	0	B	8.77	0.059233	B	8.42	0.056869	B	1.90	0.012833	B	0.50	0.003377	-1.000000
1027	1022	Y	2	-	0	0	E	49.65	0.208351	E	49.65	0.208351	E	34.30	0.143936	E	34.30	0.143936	-1.000000
1028	1023	Y	2	-	0	0	B	14.37	0.060302	B	14.37	0.060302	B	2.15	0.009022	B	2.15	0.009022	-1.000000
