# Supplementary material for: Lipid exposure prediction enhances the inference of rotational angles of transmembrane helices
Source: BMC Bioinformatics. 2013 Oct 11;14:304. doi: 10.1186/1471-2105-14-304 (PMC3854514; doi:10.1186/1471-2105-14-304)
Supplement: Additional file 7: Dataset S3 — The representative 110 multi-spanning protein chains used in this work. [file 1471-2105-14-304-S7.zip › S_Dataset_3_experiment/TMexpoDataset/3a7kA.profile]

SeqIndex	PDBIndex	AA	Topo	MissingData	IntraChainCTNum	InterChainCTNum	Class14_Chain	ASA14_Chain	RSA14_Chain	Class14_Complete	ASA14_Complete	RSA14_Complete	Class20_Chain	ASA20_Chain	RSA20_Chain	Class20_Complete	ASA20_Complete	RSA20_Complete	RotationalAngleChain360MGC
1	1	M	U	R	0	0	-	-1.00	-1.000000	-	-1.00	-1.000000	-	-1.00	-1.000000	-	-1.00	-1.000000	-1.000000
2	2	T	U	R	0	0	-	-1.00	-1.000000	-	-1.00	-1.000000	-	-1.00	-1.000000	-	-1.00	-1.000000	-1.000000
3	3	E	U	R	0	0	-	-1.00	-1.000000	-	-1.00	-1.000000	-	-1.00	-1.000000	-	-1.00	-1.000000	-1.000000
4	4	T	U	R	0	0	-	-1.00	-1.000000	-	-1.00	-1.000000	-	-1.00	-1.000000	-	-1.00	-1.000000	-1.000000
5	5	L	U	R	0	0	-	-1.00	-1.000000	-	-1.00	-1.000000	-	-1.00	-1.000000	-	-1.00	-1.000000	-1.000000
6	6	P	U	R	0	0	-	-1.00	-1.000000	-	-1.00	-1.000000	-	-1.00	-1.000000	-	-1.00	-1.000000	-1.000000
7	7	P	U	R	0	0	-	-1.00	-1.000000	-	-1.00	-1.000000	-	-1.00	-1.000000	-	-1.00	-1.000000	-1.000000
8	8	V	U	R	0	0	-	-1.00	-1.000000	-	-1.00	-1.000000	-	-1.00	-1.000000	-	-1.00	-1.000000	-1.000000
9	9	T	U	R	0	0	-	-1.00	-1.000000	-	-1.00	-1.000000	-	-1.00	-1.000000	-	-1.00	-1.000000	-1.000000
10	10	E	U	R	0	0	-	-1.00	-1.000000	-	-1.00	-1.000000	-	-1.00	-1.000000	-	-1.00	-1.000000	-1.000000
11	11	S	U	R	0	0	-	-1.00	-1.000000	-	-1.00	-1.000000	-	-1.00	-1.000000	-	-1.00	-1.000000	-1.000000
12	12	A	U	R	0	0	-	-1.00	-1.000000	-	-1.00	-1.000000	-	-1.00	-1.000000	-	-1.00	-1.000000	-1.000000
13	13	V	U	R	0	0	-	-1.00	-1.000000	-	-1.00	-1.000000	-	-1.00	-1.000000	-	-1.00	-1.000000	-1.000000
14	14	A	U	R	0	0	-	-1.00	-1.000000	-	-1.00	-1.000000	-	-1.00	-1.000000	-	-1.00	-1.000000	-1.000000
15	15	L	U	R	0	0	-	-1.00	-1.000000	-	-1.00	-1.000000	-	-1.00	-1.000000	-	-1.00	-1.000000	-1.000000
16	16	Q	U	R	0	0	-	-1.00	-1.000000	-	-1.00	-1.000000	-	-1.00	-1.000000	-	-1.00	-1.000000	-1.000000
17	17	A	U	R	0	0	-	-1.00	-1.000000	-	-1.00	-1.000000	-	-1.00	-1.000000	-	-1.00	-1.000000	-1.000000
18	18	E	U	R	0	0	-	-1.00	-1.000000	-	-1.00	-1.000000	-	-1.00	-1.000000	-	-1.00	-1.000000	-1.000000
19	19	V	1	-	0	0	E	100.07	0.616802	E	100.07	0.616802	E	101.25	0.624075	E	101.25	0.624075	-1.000000
20	20	T	1	-	0	0	E	52.07	0.351682	E	45.62	0.308118	E	55.45	0.374510	E	39.00	0.263407	-1.000000
21	21	Q	1	-	0	0	E	84.77	0.448115	B	26.81	0.141724	E	87.70	0.463604	E	22.70	0.119998	-1.000000
22	22	R	1	-	0	0	E	143.98	0.577630	E	114.36	0.458798	E	162.56	0.652170	E	109.81	0.440544	-1.000000
23	23	E	1	-	0	0	B	35.78	0.191173	B	35.78	0.191173	E	19.75	0.105525	E	19.75	0.105525	-1.000000
24	24	L	1	-	0	0	B	7.08	0.035759	B	7.08	0.035759	B	2.20	0.011112	B	2.20	0.011112	-1.000000
25	25	F	1	-	0	0	E	81.00	0.362757	B	31.98	0.143222	E	85.70	0.383806	E	29.50	0.132115	-1.000000
26	26	E	1	-	0	0	E	89.61	0.478788	E	89.61	0.478788	E	84.61	0.452073	E	83.29	0.445020	-1.000000
27	27	F	1	-	0	0	B	40.99	0.183573	B	40.99	0.183573	E	27.17	0.121680	E	27.17	0.121680	-1.000000
28	28	V	1	-	0	0	B	0.38	0.002342	B	0.38	0.002342	B	0.00	0.000000	B	0.00	0.000000	-1.000000
29	29	L	1	-	0	0	E	60.14	0.303753	E	60.14	0.303753	E	61.96	0.312945	E	61.96	0.312945	-1.000000
30	30	N	1	-	0	0	E	138.24	0.818618	E	138.24	0.818618	E	153.11	0.906674	E	153.11	0.906674	-1.000000
31	31	D	1	-	0	0	E	35.23	0.226749	E	35.23	0.226749	E	29.20	0.187938	E	29.20	0.187938	-1.000000
32	32	P	1	-	0	0	E	106.82	0.737707	E	106.82	0.737707	E	119.23	0.823412	E	119.23	0.823412	-1.000000
33	33	L	1	-	0	0	E	61.56	0.310925	E	61.56	0.310925	E	55.76	0.281630	E	55.76	0.281630	-1.000000
34	34	L	1	-	0	0	B	0.00	0.000000	B	0.00	0.000000	B	0.00	0.000000	B	0.00	0.000000	-1.000000
35	35	A	1	-	0	0	B	14.33	0.123110	B	14.33	0.123110	E	11.67	0.100258	E	11.67	0.100258	-1.000000
36	36	S	1	-	0	0	E	38.88	0.309357	E	38.88	0.309357	E	36.70	0.292011	E	36.70	0.292011	-1.000000
37	37	S	H	-	3	0	B	0.08	0.000637	B	0.08	0.000637	B	0.00	0.000000	B	0.00	0.000000	225.281000
38	38	L	H	-	3	0	B	0.00	0.000000	B	0.00	0.000000	B	0.00	0.000000	B	0.00	0.000000	225.281000
39	39	Y	H	-	1	0	E	82.55	0.346412	E	73.28	0.307512	E	76.63	0.321569	E	66.36	0.278473	225.281000
40	40	I	H	-	0	0	E	78.13	0.411319	E	78.13	0.411319	E	80.84	0.425586	E	80.84	0.425586	225.281000
41	41	N	H	-	2	0	B	0.22	0.001303	B	0.22	0.001303	B	0.00	0.000000	B	0.00	0.000000	225.281000
42	42	I	H	-	3	0	E	47.13	0.248118	B	22.54	0.118663	E	43.97	0.231482	E	15.69	0.082601	225.281000
43	43	A	H	-	0	0	E	52.65	0.452320	E	52.65	0.452320	E	51.22	0.440034	E	51.22	0.440034	225.281000
44	44	L	H	-	1	0	E	59.96	0.302844	E	59.96	0.302844	E	57.69	0.291378	E	57.69	0.291378	225.281000
45	45	A	H	-	2	0	B	0.00	0.000000	B	0.00	0.000000	B	0.00	0.000000	B	0.00	0.000000	225.281000
46	46	G	H	-	1	0	E	23.32	0.277917	E	23.32	0.277917	E	20.62	0.245739	E	20.59	0.245382	225.281000
47	47	L	H	-	0	0	E	110.65	0.558867	E	110.65	0.558867	E	115.77	0.584727	E	115.77	0.584727	225.281000
48	48	S	H	-	1	0	B	11.61	0.092377	B	11.61	0.092377	B	5.66	0.045035	B	5.66	0.045035	225.281000
49	49	I	H	-	1	0	B	30.93	0.162832	B	30.93	0.162832	E	25.80	0.135825	E	22.54	0.118663	225.281000
50	50	L	H	-	0	0	E	121.32	0.612758	E	121.32	0.612758	E	132.72	0.670337	E	132.72	0.670337	225.281000
51	51	L	H	-	0	0	E	73.80	0.372746	E	73.80	0.372746	E	68.45	0.345725	E	68.45	0.345725	225.281000
52	52	F	H	-	1	0	B	1.72	0.007703	B	1.72	0.007703	B	0.00	0.000000	B	0.00	0.000000	225.281000
53	53	V	H	-	0	0	E	70.22	0.432816	E	70.22	0.432816	E	66.57	0.410318	E	66.57	0.410318	225.281000
54	54	F	H	-	0	0	E	144.24	0.645976	E	144.24	0.645976	E	160.32	0.717990	E	160.32	0.717990	225.281000
55	55	M	2	-	0	0	B	38.77	0.184137	B	38.77	0.184137	E	28.48	0.135265	E	28.48	0.135265	-1.000000
56	56	T	2	-	0	0	B	15.22	0.102796	B	15.22	0.102796	E	8.07	0.054505	E	8.07	0.054505	-1.000000
57	57	R	2	-	0	0	E	186.15	0.746811	E	186.15	0.746811	E	203.73	0.817339	E	203.73	0.817339	-1.000000
58	58	G	2	-	0	0	E	62.67	0.746872	E	62.67	0.746872	E	62.34	0.742939	E	62.34	0.742939	-1.000000
59	59	L	2	-	0	0	B	11.05	0.055811	B	11.05	0.055811	B	2.34	0.011819	B	2.34	0.011819	-1.000000
60	60	D	2	-	0	0	E	115.26	0.741842	E	115.26	0.741842	E	131.59	0.846946	E	131.59	0.846946	-1.000000
61	61	D	2	-	0	0	B	26.47	0.170368	B	26.47	0.170368	E	24.32	0.156530	E	24.32	0.156530	-1.000000
62	62	P	2	-	0	0	E	99.93	0.690124	E	60.19	0.415677	E	104.48	0.721547	E	50.43	0.348273	-1.000000
63	63	R	2	-	0	0	B	41.75	0.167496	B	41.51	0.166533	E	22.04	0.088422	E	21.61	0.086697	-1.000000
64	64	A	2	-	0	0	B	0.00	0.000000	B	0.00	0.000000	B	0.00	0.000000	B	0.00	0.000000	-1.000000
65	65	K	2	-	0	0	E	89.51	0.431394	E	64.09	0.308882	E	91.61	0.441515	E	44.57	0.214806	-1.000000
66	66	L	2	-	0	0	E	83.10	0.419718	B	29.83	0.150664	E	87.20	0.440426	E	23.25	0.117430	-1.000000
67	67	I	2	-	0	0	B	0.00	0.000000	B	0.00	0.000000	B	0.00	0.000000	B	0.00	0.000000	-1.000000
68	68	A	2	-	0	0	B	3.69	0.031701	B	3.69	0.031701	B	0.60	0.005155	B	0.60	0.005155	-1.000000
69	69	V	2	-	0	0	E	82.14	0.506287	B	23.52	0.144970	E	80.28	0.494822	E	15.36	0.094675	-1.000000
70	70	S	H	-	1	0	B	2.34	0.018619	B	0.00	0.000000	B	0.22	0.001750	B	0.00	0.000000	239.941000
71	71	T	H	-	1	0	B	0.26	0.001756	B	0.26	0.001756	B	0.00	0.000000	B	0.00	0.000000	239.941000
72	72	I	H	-	1	0	B	27.57	0.145143	B	19.40	0.102132	E	18.31	0.096394	B	9.41	0.049539	239.941000
73	73	L	H	-	1	1	E	70.96	0.358402	B	8.21	0.041467	E	71.14	0.359311	B	1.86	0.009394	239.941000
74	74	V	H	-	3	0	B	0.07	0.000431	B	0.07	0.000431	B	0.00	0.000000	B	0.00	0.000000	239.941000
75	75	P	H	-	2	0	B	0.00	0.000000	B	0.00	0.000000	B	0.00	0.000000	B	0.00	0.000000	239.941000
76	76	V	H	-	0	0	E	55.53	0.342271	B	12.71	0.078341	E	56.10	0.345784	B	3.07	0.018923	239.941000
77	77	V	H	-	2	0	B	23.79	0.146635	B	23.79	0.146635	E	13.92	0.085799	E	8.87	0.054672	239.941000
78	78	S	H	-	0	0	B	1.73	0.013765	B	1.73	0.013765	B	0.00	0.000000	B	0.00	0.000000	239.941000
79	79	I	H	-	3	0	E	45.61	0.240116	B	14.27	0.075125	E	44.49	0.234220	B	6.61	0.034799	239.941000
80	80	A	H	-	0	0	E	62.76	0.539175	E	24.18	0.207732	E	61.30	0.526632	E	8.34	0.071649	239.941000
81	81	S	H	-	1	0	B	9.29	0.073918	B	9.29	0.073918	B	0.00	0.000000	B	0.00	0.000000	239.941000
82	82	Y	H	-	3	0	B	2.80	0.011750	B	2.80	0.011750	B	0.00	0.000000	B	0.00	0.000000	239.941000
83	83	T	H	-	1	0	E	69.99	0.472714	B	0.00	0.000000	E	72.34	0.488586	B	0.00	0.000000	239.941000
84	84	G	H	-	0	0	B	7.85	0.093553	B	2.12	0.025265	B	1.59	0.018949	B	0.00	0.000000	239.941000
85	85	L	H	-	2	0	B	0.30	0.001515	B	0.30	0.001515	B	0.00	0.000000	B	0.00	0.000000	239.941000
86	86	A	H	-	2	0	B	4.19	0.035997	B	0.00	0.000000	B	1.32	0.011340	B	0.00	0.000000	239.941000
87	87	S	H	-	0	1	E	37.81	0.300843	B	0.00	0.000000	E	31.37	0.249602	B	0.00	0.000000	239.941000
88	88	G	1	-	0	0	B	2.01	0.023954	B	2.01	0.023954	B	0.59	0.007031	B	0.59	0.007031	-1.000000
89	89	L	1	-	0	0	E	109.08	0.550937	E	42.48	0.214556	E	119.62	0.604172	E	32.83	0.165816	-1.000000
90	90	T	1	-	0	0	B	14.96	0.101040	B	14.96	0.101040	B	6.85	0.046265	B	6.82	0.046062	-1.000000
91	91	I	1	-	0	0	B	6.64	0.034957	B	6.64	0.034957	B	3.37	0.017742	B	3.37	0.017742	-1.000000
92	92	S	1	-	0	0	E	32.80	0.260980	E	32.80	0.260980	E	30.07	0.239258	E	30.07	0.239258	-1.000000
93	93	V	1	-	0	0	B	20.74	0.127835	B	20.74	0.127835	E	15.97	0.098434	E	15.97	0.098434	-1.000000
94	94	L	1	-	0	0	B	36.74	0.185565	B	36.74	0.185565	E	35.37	0.178645	E	35.37	0.178645	-1.000000
95	95	E	1	-	0	0	E	99.91	0.533821	E	98.51	0.526341	E	101.23	0.540874	E	81.92	0.437700	-1.000000
96	96	M	1	-	0	0	B	13.85	0.065780	B	10.21	0.048492	B	8.01	0.038043	B	1.87	0.008882	-1.000000
97	97	P	1	-	0	0	B	8.55	0.059047	B	1.49	0.010290	B	5.70	0.039365	B	0.00	0.000000	-1.000000
98	98	A	1	-	0	0	E	84.38	0.724914	E	77.14	0.662715	E	95.73	0.822423	E	78.80	0.676976	-1.000000
99	99	G	1	-	0	0	E	48.64	0.579669	E	48.64	0.579669	E	51.12	0.609224	E	51.12	0.609224	-1.000000
100	100	H	1	-	0	0	B	3.42	0.017228	B	3.42	0.017228	B	1.13	0.005692	B	1.13	0.005692	-1.000000
101	101	F	1	-	0	0	E	150.31	0.673160	E	150.31	0.673160	E	168.42	0.754266	E	168.42	0.754266	-1.000000
102	102	A	1	-	0	0	B	6.89	0.059192	B	6.89	0.059192	B	2.56	0.021993	B	2.56	0.021993	-1.000000
103	103	E	1	-	0	0	E	82.73	0.442028	E	82.73	0.442028	E	88.30	0.471789	E	87.58	0.467942	-1.000000
104	104	G	1	-	0	0	E	65.16	0.776546	E	65.16	0.776546	E	61.33	0.730902	E	61.33	0.730902	-1.000000
105	105	S	1	-	0	0	E	37.21	0.296069	E	37.21	0.296069	E	37.08	0.295035	E	37.08	0.295035	-1.000000
106	106	S	1	-	0	0	E	59.45	0.473027	E	59.45	0.473027	E	59.50	0.473425	E	59.50	0.473425	-1.000000
107	107	V	1	-	0	0	B	18.64	0.114892	B	18.64	0.114892	E	13.07	0.080560	E	13.07	0.080560	-1.000000
108	108	M	1	-	0	0	E	95.73	0.454666	E	95.73	0.454666	E	101.13	0.480313	E	101.13	0.480313	-1.000000
109	109	L	1	-	0	0	B	0.35	0.001768	B	0.35	0.001768	B	0.00	0.000000	B	0.00	0.000000	-1.000000
110	110	G	1	-	0	0	E	49.31	0.587653	E	49.31	0.587653	E	41.41	0.493505	E	41.41	0.493505	-1.000000
111	111	G	1	-	0	0	E	73.69	0.878203	E	73.69	0.878203	E	86.22	1.000000	E	86.22	1.000000	-1.000000
112	112	E	1	-	0	0	E	120.42	0.643407	E	120.42	0.643407	E	136.39	0.728735	E	136.39	0.728735	-1.000000
113	113	E	1	-	0	0	E	110.14	0.588480	E	110.14	0.588480	E	121.39	0.648589	E	121.39	0.648589	-1.000000
114	114	V	1	-	0	0	E	36.77	0.226640	E	36.77	0.226640	E	31.71	0.195451	E	31.71	0.195451	-1.000000
115	115	D	1	-	0	0	E	76.78	0.494175	E	76.78	0.494175	E	73.88	0.475510	E	73.88	0.475510	-1.000000
116	116	G	1	-	0	0	B	3.27	0.038970	B	3.27	0.038970	B	0.00	0.000000	B	0.00	0.000000	-1.000000
117	117	V	1	-	0	0	B	14.57	0.089805	B	14.57	0.089805	B	5.52	0.034024	B	5.52	0.034024	-1.000000
118	118	V	1	-	0	0	B	7.66	0.047214	B	7.66	0.047214	B	1.36	0.008383	B	1.36	0.008383	-1.000000
119	119	T	1	-	0	0	B	2.41	0.016277	B	2.41	0.016277	B	0.00	0.000000	B	0.00	0.000000	-1.000000
120	120	M	1	-	0	0	B	9.60	0.045595	B	9.60	0.045595	B	0.66	0.003135	B	0.66	0.003135	-1.000000
121	121	W	H	-	2	0	B	51.72	0.194861	B	51.72	0.194861	E	49.08	0.184914	E	49.08	0.184914	157.875000
122	122	G	H	-	1	0	B	0.67	0.007985	B	0.67	0.007985	B	0.00	0.000000	B	0.00	0.000000	157.875000
123	123	R	H	-	1	0	B	4.32	0.017331	B	4.32	0.017331	B	0.00	0.000000	B	0.00	0.000000	157.875000
124	124	Y	H	-	2	0	B	3.64	0.015275	B	3.64	0.015275	B	0.00	0.000000	B	0.00	0.000000	157.875000
125	125	L	H	-	0	0	E	73.79	0.372696	E	73.79	0.372696	E	70.42	0.355675	E	68.69	0.346937	157.875000
126	126	T	H	-	2	0	B	19.19	0.129610	B	19.19	0.129610	B	7.37	0.049777	B	6.90	0.046603	157.875000
127	127	W	H	-	1	0	B	34.49	0.129945	B	34.49	0.129945	B	6.82	0.025695	B	6.82	0.025695	157.875000
128	128	A	H	-	1	0	B	15.17	0.130326	B	15.17	0.130326	B	4.66	0.040034	B	4.66	0.040034	157.875000
129	129	L	H	-	0	0	E	107.97	0.545331	E	102.59	0.518157	E	112.36	0.567503	E	76.89	0.388353	157.875000
130	130	S	H	-	1	0	B	0.87	0.006922	B	0.87	0.006922	B	0.00	0.000000	B	0.00	0.000000	157.875000
131	131	T	H	-	1	0	B	13.45	0.090842	B	13.45	0.090842	B	1.13	0.007632	B	1.13	0.007632	157.875000
132	132	P	H	-	2	0	B	6.64	0.045856	B	6.64	0.045856	B	3.36	0.023204	B	3.36	0.023204	157.875000
133	133	M	H	-	3	0	B	39.07	0.185562	B	26.00	0.123486	E	36.28	0.172311	E	20.12	0.095559	157.875000
134	134	I	H	-	1	0	B	2.27	0.011951	B	2.27	0.011951	B	0.10	0.000526	B	0.10	0.000526	157.875000
135	135	L	H	-	2	0	B	0.08	0.000404	B	0.08	0.000404	B	0.00	0.000000	B	0.00	0.000000	157.875000
136	136	L	2	-	0	0	B	33.98	0.171625	B	19.98	0.100914	E	29.27	0.147836	E	14.43	0.072882	-1.000000
137	137	A	2	-	0	0	B	0.06	0.000515	B	0.06	0.000515	B	0.00	0.000000	B	0.00	0.000000	-1.000000
138	138	L	2	-	0	0	B	0.00	0.000000	B	0.00	0.000000	B	0.00	0.000000	B	0.00	0.000000	-1.000000
139	139	G	2	-	0	0	B	0.00	0.000000	B	0.00	0.000000	B	0.00	0.000000	B	0.00	0.000000	-1.000000
140	140	L	2	-	0	0	B	16.28	0.082226	B	16.28	0.082226	E	12.38	0.062528	E	12.38	0.062528	-1.000000
141	141	L	2	-	0	0	B	0.99	0.005000	B	0.99	0.005000	B	0.00	0.000000	B	0.00	0.000000	-1.000000
142	142	A	2	-	0	0	B	0.00	0.000000	B	0.00	0.000000	B	0.00	0.000000	B	0.00	0.000000	-1.000000
143	143	G	2	-	0	0	E	34.20	0.407580	E	34.20	0.407580	E	30.78	0.366822	E	30.78	0.366822	-1.000000
144	144	S	2	-	0	0	B	14.97	0.119112	B	14.97	0.119112	E	12.26	0.097549	E	12.26	0.097549	-1.000000
145	145	N	2	-	0	0	E	82.05	0.485877	E	62.14	0.367975	E	89.31	0.528868	E	57.37	0.339729	-1.000000
146	146	A	2	-	0	0	E	81.61	0.701117	E	78.68	0.675945	E	91.72	0.787973	E	81.98	0.704296	-1.000000
147	147	T	2	-	0	0	E	94.71	0.639673	B	12.27	0.082872	E	103.62	0.699851	B	3.79	0.025598	-1.000000
148	148	K	2	-	0	0	E	43.27	0.208540	E	41.98	0.202323	E	37.49	0.180683	E	23.37	0.112632	-1.000000
149	149	L	2	-	0	0	B	24.35	0.122986	B	24.35	0.122986	E	19.36	0.097783	E	19.36	0.097783	-1.000000
150	150	F	2	-	0	0	E	144.58	0.647499	E	51.51	0.230687	E	158.39	0.709347	E	45.86	0.205383	-1.000000
151	151	T	2	-	0	0	E	39.30	0.265433	B	17.97	0.121370	E	35.33	0.238619	E	13.95	0.094219	-1.000000
152	152	A	H	-	2	0	B	0.58	0.004983	B	0.58	0.004983	B	0.00	0.000000	B	0.00	0.000000	233.981000
153	153	I	H	-	0	0	B	35.32	0.185944	B	35.32	0.185944	E	30.55	0.160832	E	30.55	0.160832	233.981000
154	154	T	H	-	0	1	E	50.41	0.340470	B	28.10	0.189788	E	42.16	0.284749	E	19.88	0.134270	233.981000
155	155	F	H	-	2	0	E	85.07	0.380984	B	17.77	0.079583	E	88.76	0.397510	B	5.69	0.025483	233.981000
156	156	D	H	-	4	0	B	0.00	0.000000	B	0.00	0.000000	B	0.00	0.000000	B	0.00	0.000000	233.981000
157	157	I	H	-	1	0	E	64.77	0.340984	E	64.77	0.340984	E	66.57	0.350461	E	56.68	0.298394	233.981000
158	158	A	H	-	1	0	E	34.67	0.297852	B	19.60	0.168385	E	33.43	0.287199	E	7.68	0.065979	233.981000
159	159	M	H	-	3	0	B	28.62	0.135930	B	28.62	0.135930	B	9.03	0.042888	B	9.03	0.042888	233.981000
160	160	C	H	-	2	0	B	3.66	0.025869	B	3.66	0.025869	B	0.05	0.000353	B	0.05	0.000353	233.981000
161	161	V	H	-	0	0	E	74.09	0.456669	E	68.95	0.424988	E	74.93	0.461847	E	47.21	0.290989	233.981000
162	162	T	H	-	3	0	B	22.07	0.149061	B	7.18	0.048494	E	19.02	0.128461	B	0.31	0.002094	233.981000
163	163	G	H	-	0	0	B	15.51	0.184841	B	15.51	0.184841	B	3.16	0.037659	B	3.16	0.037659	233.981000
164	164	L	H	-	2	0	B	25.87	0.130663	B	25.87	0.130663	E	17.66	0.089196	E	17.66	0.089196	233.981000
165	165	A	H	-	1	0	B	21.59	0.185481	B	10.41	0.089433	E	14.56	0.125086	B	4.10	0.035223	233.981000
166	166	A	H	-	2	0	B	0.55	0.004725	B	0.55	0.004725	B	0.00	0.000000	B	0.00	0.000000	233.981000
167	167	A	H	-	1	0	B	0.34	0.002921	B	0.34	0.002921	B	0.00	0.000000	B	0.00	0.000000	233.981000
168	168	L	H	-	1	0	E	80.31	0.405627	E	48.99	0.247437	E	79.43	0.401182	E	40.74	0.205768	233.981000
169	169	T	H	-	2	0	B	16.99	0.114751	B	0.00	0.000000	E	12.43	0.083952	B	0.00	0.000000	233.981000
170	170	T	1	-	0	0	E	52.17	0.352357	B	23.39	0.157976	E	50.15	0.338714	E	11.14	0.075240	-1.000000
171	171	S	1	-	0	0	E	96.36	0.766709	B	6.61	0.052594	E	107.54	0.855665	B	3.95	0.031429	-1.000000
172	172	S	1	-	0	0	E	35.22	0.280236	B	16.02	0.127467	E	35.36	0.281349	E	10.88	0.086569	-1.000000
173	173	H	1	-	0	0	B	38.94	0.196161	B	38.94	0.196161	E	31.34	0.157876	E	31.34	0.157876	-1.000000
174	174	L	1	-	0	0	E	142.45	0.719481	E	142.45	0.719481	E	157.26	0.794283	E	157.26	0.794283	-1.000000
175	175	M	H	-	1	1	E	105.28	0.500024	B	15.31	0.072714	E	110.44	0.524531	B	6.08	0.028877	275.489000
176	176	R	H	-	2	0	B	1.91	0.007663	B	1.91	0.007663	B	0.00	0.000000	B	0.00	0.000000	275.489000
177	177	W	H	-	0	0	E	79.52	0.299601	E	79.52	0.299601	E	69.97	0.263620	E	69.97	0.263620	275.489000
178	178	F	H	-	0	0	E	119.92	0.537059	E	68.06	0.304805	E	125.13	0.560392	E	62.31	0.279054	275.489000
179	179	W	H	-	3	0	E	85.37	0.321641	B	5.23	0.019705	E	86.89	0.327368	B	2.56	0.009645	275.489000
180	180	Y	H	-	0	0	B	42.96	0.180277	B	42.96	0.180277	E	32.47	0.136257	E	32.47	0.136257	275.489000
181	181	A	H	-	0	0	E	52.72	0.452921	E	52.72	0.452921	E	53.22	0.457216	E	53.22	0.457216	275.489000
182	182	I	H	-	1	0	E	63.33	0.333404	B	18.00	0.094762	E	60.73	0.319716	B	8.10	0.042643	275.489000
183	183	S	H	-	2	0	B	14.05	0.111792	B	14.05	0.111792	E	7.19	0.057209	E	7.19	0.057209	275.489000
184	184	C	H	-	0	0	E	46.99	0.332132	E	46.99	0.332132	E	40.12	0.283574	E	40.12	0.283574	275.489000
185	185	A	H	-	0	0	E	55.97	0.480842	E	55.97	0.480842	E	58.25	0.500430	E	54.27	0.466237	275.489000
186	186	C	H	-	3	0	B	12.50	0.088352	B	5.37	0.037956	B	6.51	0.046014	B	0.87	0.006149	275.489000
187	187	F	H	-	1	0	B	15.60	0.069864	B	15.60	0.069864	B	4.34	0.019437	B	4.34	0.019437	275.489000
188	188	I	H	-	0	0	E	103.38	0.544248	E	103.38	0.544248	E	107.33	0.565043	E	107.33	0.565043	275.489000
189	189	V	H	-	1	0	E	36.55	0.225284	E	36.55	0.225284	E	30.86	0.190212	E	26.89	0.165742	275.489000
190	190	V	H	-	2	0	B	0.24	0.001479	B	0.24	0.001479	B	0.00	0.000000	B	0.00	0.000000	275.489000
191	191	L	H	-	0	0	B	27.14	0.137078	B	27.14	0.137078	E	20.51	0.103591	E	20.51	0.103591	275.489000
192	192	Y	H	-	0	0	E	115.52	0.484767	E	115.52	0.484767	E	122.89	0.515695	E	122.89	0.515695	275.489000
193	193	I	2	-	0	0	B	7.80	0.041063	B	7.80	0.041063	B	3.57	0.018794	B	3.57	0.018794	-1.000000
194	194	L	2	-	0	0	B	1.16	0.005859	B	1.16	0.005859	B	0.00	0.000000	B	0.00	0.000000	-1.000000
195	195	L	2	-	0	0	E	78.74	0.397697	E	78.74	0.397697	E	78.48	0.396384	E	78.48	0.396384	-1.000000
196	196	V	2	-	0	0	E	63.32	0.390286	E	63.32	0.390286	E	64.30	0.396326	E	64.30	0.396326	-1.000000
197	197	E	2	-	0	0	E	46.03	0.245939	E	43.99	0.235040	E	43.67	0.233330	E	28.95	0.154680	-1.000000
198	198	W	2	-	0	0	B	0.10	0.000377	B	0.10	0.000377	B	0.00	0.000000	B	0.00	0.000000	-1.000000
199	199	A	2	-	0	0	B	16.61	0.142698	B	16.61	0.142698	B	5.30	0.045533	B	5.30	0.045533	-1.000000
200	200	Q	2	-	0	0	E	106.49	0.562933	E	106.49	0.562933	E	110.02	0.581593	E	110.02	0.581593	-1.000000
201	201	D	2	-	0	0	E	31.97	0.205767	E	31.97	0.205767	E	25.43	0.163674	E	25.43	0.163674	-1.000000
202	202	A	2	-	0	0	B	0.31	0.002663	B	0.31	0.002663	B	0.00	0.000000	B	0.00	0.000000	-1.000000
203	203	K	2	-	0	0	E	128.15	0.617620	E	128.15	0.617620	E	140.05	0.674972	E	140.05	0.674972	-1.000000
204	204	A	2	-	0	0	E	98.43	0.845619	E	98.43	0.845619	E	114.89	0.987027	E	114.89	0.987027	-1.000000
205	205	A	2	-	0	0	E	35.24	0.302749	E	35.24	0.302749	E	25.38	0.218041	E	25.38	0.218041	-1.000000
206	206	G	2	-	0	0	E	51.92	0.618758	E	51.92	0.618758	E	54.56	0.650220	E	54.56	0.650220	-1.000000
207	207	T	2	-	0	0	B	4.04	0.027286	B	4.04	0.027286	B	0.91	0.006146	B	0.91	0.006146	-1.000000
208	208	A	2	-	0	0	E	36.59	0.314347	E	36.59	0.314347	E	26.54	0.228007	E	26.54	0.228007	-1.000000
209	209	D	2	-	0	0	E	124.83	0.803437	E	124.83	0.803437	E	142.31	0.915943	E	142.31	0.915943	-1.000000
210	210	I	2	-	0	0	B	26.72	0.140669	B	26.72	0.140669	E	19.81	0.104291	E	19.81	0.104291	-1.000000
211	211	F	2	-	0	0	B	1.43	0.006404	B	1.43	0.006404	B	0.00	0.000000	B	0.00	0.000000	-1.000000
212	212	S	2	-	0	0	E	45.93	0.365452	E	45.93	0.365452	E	40.36	0.321133	E	40.36	0.321133	-1.000000
213	213	T	2	-	0	0	E	72.26	0.488045	E	72.26	0.488045	E	71.93	0.485817	E	71.93	0.485817	-1.000000
214	214	L	2	-	0	0	B	0.27	0.001364	B	0.27	0.001364	B	0.00	0.000000	B	0.00	0.000000	-1.000000
215	215	K	2	-	0	0	B	22.51	0.108487	B	22.51	0.108487	E	21.27	0.102511	E	21.27	0.102511	-1.000000
216	216	L	2	-	0	0	E	95.28	0.481236	E	95.28	0.481236	E	101.06	0.510430	E	101.06	0.510430	-1.000000
217	217	L	H	-	0	0	B	36.82	0.185969	B	36.82	0.185969	E	32.49	0.164099	E	32.49	0.164099	277.335000
218	218	T	H	-	0	0	B	1.65	0.011144	B	1.65	0.011144	B	0.00	0.000000	B	0.00	0.000000	277.335000
219	219	V	H	-	0	0	B	15.07	0.092887	B	15.07	0.092887	E	8.57	0.052823	E	8.57	0.052823	277.335000
220	220	V	H	-	0	0	E	86.60	0.533777	E	86.60	0.533777	E	88.11	0.543084	E	88.11	0.543084	277.335000
221	221	M	H	-	3	0	B	36.67	0.174163	B	36.67	0.174163	E	35.84	0.170221	E	35.84	0.170221	277.335000
222	222	W	H	-	0	0	B	11.80	0.044458	B	11.80	0.044458	B	0.51	0.001921	B	0.51	0.001921	277.335000
223	223	L	H	-	0	0	E	74.00	0.373756	E	74.00	0.373756	E	76.30	0.385373	E	76.30	0.385373	277.335000
224	224	G	H	-	1	0	B	12.88	0.153498	B	12.88	0.153498	E	9.01	0.107377	E	9.01	0.107377	277.335000
225	225	Y	H	-	0	0	B	28.35	0.118968	B	28.35	0.118968	B	4.38	0.018380	B	4.38	0.018380	277.335000
226	226	P	H	-	0	0	E	34.71	0.239710	E	34.71	0.239710	E	17.94	0.123895	E	17.94	0.123895	277.335000
227	227	I	H	-	0	0	E	97.87	0.515241	E	97.87	0.515241	E	103.25	0.543564	E	103.25	0.543564	277.335000
228	228	V	H	-	2	0	B	14.30	0.088141	B	14.30	0.088141	E	9.53	0.058740	E	9.53	0.058740	277.335000
229	229	W	H	-	0	0	B	12.84	0.048376	B	12.84	0.048376	B	2.81	0.010587	B	2.81	0.010587	277.335000
230	230	A	H	-	0	0	E	26.68	0.229210	E	26.68	0.229210	E	23.55	0.202320	E	23.55	0.202320	277.335000
231	231	L	H	-	0	0	E	72.39	0.365625	E	72.39	0.365625	E	76.85	0.388151	E	76.85	0.388151	277.335000
232	232	G	H	-	1	0	B	0.75	0.008938	B	0.75	0.008938	B	0.00	0.000000	B	0.00	0.000000	277.335000
233	233	V	1	-	0	0	B	18.91	0.116556	B	18.91	0.116556	E	10.14	0.062500	E	10.14	0.062500	-1.000000
234	234	E	1	-	0	0	B	10.38	0.055461	B	10.38	0.055461	B	0.00	0.000000	B	0.00	0.000000	-1.000000
235	235	G	1	-	0	0	B	0.25	0.002979	B	0.25	0.002979	B	0.00	0.000000	B	0.00	0.000000	-1.000000
236	236	V	1	-	0	0	E	49.45	0.304795	E	49.45	0.304795	E	42.61	0.262636	E	42.61	0.262636	-1.000000
237	237	A	1	-	0	0	E	30.14	0.258935	E	30.14	0.258935	E	25.91	0.222595	E	25.91	0.222595	-1.000000
238	238	V	1	-	0	0	E	87.01	0.536304	E	87.01	0.536304	E	95.88	0.590976	E	95.88	0.590976	-1.000000
239	239	L	1	-	0	0	E	41.02	0.207182	E	41.02	0.207182	E	39.68	0.200414	E	39.68	0.200414	-1.000000
240	240	P	1	-	0	0	E	73.72	0.509116	E	73.72	0.509116	E	76.72	0.529834	E	76.72	0.529834	-1.000000
241	241	V	1	-	0	0	B	26.80	0.165187	B	26.80	0.165187	E	18.71	0.115323	E	18.71	0.115323	-1.000000
242	242	G	1	-	0	0	B	4.75	0.056608	B	4.75	0.056608	B	1.65	0.019664	B	1.65	0.019664	-1.000000
243	243	Y	1	-	0	0	E	126.93	0.532648	E	126.93	0.532648	E	137.01	0.574948	E	137.01	0.574948	-1.000000
244	244	T	H	-	1	0	B	7.66	0.051736	B	7.66	0.051736	B	0.61	0.004120	B	0.61	0.004120	195.491000
245	245	S	H	-	1	0	B	0.79	0.006286	B	0.79	0.006286	B	0.00	0.000000	B	0.00	0.000000	195.491000
246	246	W	H	-	1	0	E	72.21	0.272059	E	72.21	0.272059	E	66.15	0.249228	E	66.15	0.249228	195.491000
247	247	A	H	-	1	0	E	28.06	0.241065	E	28.06	0.241065	E	25.39	0.218127	E	25.39	0.218127	195.491000
248	248	Y	H	-	2	0	B	7.53	0.031599	B	7.53	0.031599	B	0.23	0.000965	B	0.23	0.000965	195.491000
249	249	S	H	-	2	0	B	0.10	0.000796	B	0.10	0.000796	B	0.00	0.000000	B	0.00	0.000000	195.491000
250	250	A	H	-	0	0	E	50.40	0.432990	E	50.40	0.432990	E	48.45	0.416237	E	48.45	0.416237	195.491000
251	251	L	H	-	2	0	B	25.41	0.128340	B	25.41	0.128340	E	20.77	0.104904	E	20.77	0.104904	195.491000
252	252	D	H	-	0	0	B	5.08	0.032696	B	5.08	0.032696	B	0.00	0.000000	B	0.00	0.000000	195.491000
253	253	I	H	-	0	0	E	45.71	0.240642	E	45.71	0.240642	E	41.12	0.216478	E	41.12	0.216478	195.491000
254	254	V	H	-	1	0	E	43.67	0.269169	E	43.67	0.269169	E	42.66	0.262944	E	42.66	0.262944	195.491000
255	255	A	H	-	1	0	B	3.95	0.033935	B	3.95	0.033935	B	0.06	0.000515	B	0.06	0.000515	195.491000
256	256	K	H	-	1	0	B	9.30	0.044821	B	9.30	0.044821	B	0.06	0.000289	B	0.06	0.000289	195.491000
257	257	Y	H	-	2	0	B	11.02	0.046244	B	11.02	0.046244	B	4.72	0.019807	B	4.72	0.019807	195.491000
258	258	I	H	-	0	0	E	62.20	0.327455	E	62.20	0.327455	E	58.84	0.309766	E	58.84	0.309766	195.491000
259	259	F	H	-	0	0	B	0.93	0.004165	B	0.93	0.004165	B	0.00	0.000000	B	0.00	0.000000	195.491000
260	260	A	H	-	1	0	B	0.00	0.000000	B	0.00	0.000000	B	0.00	0.000000	B	0.00	0.000000	195.491000
261	261	F	H	-	0	0	E	88.42	0.395987	E	88.42	0.395987	E	88.44	0.396077	E	88.44	0.396077	195.491000
262	262	L	H	-	0	0	E	67.19	0.339361	E	67.19	0.339361	E	58.22	0.294055	E	58.22	0.294055	195.491000
263	263	L	2	-	0	0	B	0.00	0.000000	B	0.00	0.000000	B	0.00	0.000000	B	0.00	0.000000	-1.000000
264	264	L	2	-	0	0	B	0.00	0.000000	B	0.00	0.000000	B	0.00	0.000000	B	0.00	0.000000	-1.000000
265	265	N	2	-	0	0	E	85.08	0.503820	E	85.08	0.503820	E	84.66	0.501332	E	84.66	0.501332	-1.000000
266	266	Y	2	-	0	0	B	36.55	0.153378	B	36.55	0.153378	E	26.71	0.112086	E	26.71	0.112086	-1.000000
267	267	L	2	-	0	0	B	0.06	0.000303	B	0.06	0.000303	B	0.00	0.000000	B	0.00	0.000000	-1.000000
268	268	T	2	-	0	0	E	57.92	0.391193	E	57.92	0.391193	E	51.30	0.346481	E	51.30	0.346481	-1.000000
269	269	S	2	-	0	0	E	87.53	0.696451	E	87.53	0.696451	E	99.05	0.788113	E	99.05	0.788113	-1.000000
270	270	N	2	-	0	0	E	45.21	0.267721	E	45.21	0.267721	E	45.46	0.269201	E	45.46	0.269201	-1.000000
271	271	E	2	-	0	0	E	42.52	0.227185	E	42.52	0.227185	E	37.64	0.201111	E	37.64	0.201111	-1.000000
272	272	G	2	-	0	0	E	59.85	0.713264	E	59.85	0.713264	E	67.42	0.803480	E	67.42	0.803480	-1.000000
273	273	V	2	-	0	0	E	72.52	0.446992	E	72.52	0.446992	E	70.42	0.434048	E	70.42	0.434048	-1.000000
274	274	V	2	-	0	0	B	4.29	0.026442	B	4.29	0.026442	B	0.29	0.001787	B	0.29	0.001787	-1.000000
275	275	S	2	-	0	0	E	31.04	0.246976	E	31.04	0.246976	E	31.85	0.253421	E	31.85	0.253421	-1.000000
276	276	G	2	-	0	0	E	56.15	0.669169	E	56.15	0.669169	E	55.39	0.660112	E	55.39	0.660112	-1.000000
277	277	S	2	-	0	0	E	135.24	1.000000	E	135.24	1.000000	E	159.13	1.000000	E	159.13	1.000000	-1.000000
278	278	I	U	R	0	0	-	-1.00	-1.000000	-	-1.00	-1.000000	-	-1.00	-1.000000	-	-1.00	-1.000000	-1.000000
279	279	L	U	R	0	0	-	-1.00	-1.000000	-	-1.00	-1.000000	-	-1.00	-1.000000	-	-1.00	-1.000000	-1.000000
280	280	D	U	R	0	0	-	-1.00	-1.000000	-	-1.00	-1.000000	-	-1.00	-1.000000	-	-1.00	-1.000000	-1.000000
281	281	V	U	R	0	0	-	-1.00	-1.000000	-	-1.00	-1.000000	-	-1.00	-1.000000	-	-1.00	-1.000000	-1.000000
282	282	P	U	R	0	0	-	-1.00	-1.000000	-	-1.00	-1.000000	-	-1.00	-1.000000	-	-1.00	-1.000000	-1.000000
283	283	S	U	R	0	0	-	-1.00	-1.000000	-	-1.00	-1.000000	-	-1.00	-1.000000	-	-1.00	-1.000000	-1.000000
284	284	A	U	R	0	0	-	-1.00	-1.000000	-	-1.00	-1.000000	-	-1.00	-1.000000	-	-1.00	-1.000000	-1.000000
285	285	S	U	R	0	0	-	-1.00	-1.000000	-	-1.00	-1.000000	-	-1.00	-1.000000	-	-1.00	-1.000000	-1.000000
286	286	G	U	R	0	0	-	-1.00	-1.000000	-	-1.00	-1.000000	-	-1.00	-1.000000	-	-1.00	-1.000000	-1.000000
287	287	A	U	R	0	0	-	-1.00	-1.000000	-	-1.00	-1.000000	-	-1.00	-1.000000	-	-1.00	-1.000000	-1.000000
288	288	P	U	R	0	0	-	-1.00	-1.000000	-	-1.00	-1.000000	-	-1.00	-1.000000	-	-1.00	-1.000000	-1.000000
289	289	A	U	R	0	0	-	-1.00	-1.000000	-	-1.00	-1.000000	-	-1.00	-1.000000	-	-1.00	-1.000000	-1.000000
290	290	D	U	R	0	0	-	-1.00	-1.000000	-	-1.00	-1.000000	-	-1.00	-1.000000	-	-1.00	-1.000000	-1.000000
291	291	D	U	R	0	0	-	-1.00	-1.000000	-	-1.00	-1.000000	-	-1.00	-1.000000	-	-1.00	-1.000000	-1.000000
