# Supplementary material for: Lipid exposure prediction enhances the inference of rotational angles of transmembrane helices
Source: BMC Bioinformatics. 2013 Oct 11;14:304. doi: 10.1186/1471-2105-14-304 (PMC3854514; doi:10.1186/1471-2105-14-304)
Supplement: Additional file 7: Dataset S3 — The representative 110 multi-spanning protein chains used in this work. [file 1471-2105-14-304-S7.zip › S_Dataset_3_experiment/TMexpoDataset/3b4rA.profile]

SeqIndex	PDBIndex	AA	Topo	MissingData	IntraChainCTNum	InterChainCTNum	Class14_Chain	ASA14_Chain	RSA14_Chain	Class14_Complete	ASA14_Complete	RSA14_Complete	Class20_Chain	ASA20_Chain	RSA20_Chain	Class20_Complete	ASA20_Complete	RSA20_Complete	RotationalAngleChain360MGC
1	1	M	U	R	0	0	-	-1.00	-1.000000	-	-1.00	-1.000000	-	-1.00	-1.000000	-	-1.00	-1.000000	-1.000000
2	2	N	U	R	0	0	-	-1.00	-1.000000	-	-1.00	-1.000000	-	-1.00	-1.000000	-	-1.00	-1.000000	-1.000000
3	3	Y	2	-	0	0	E	225.93	0.948091	E	225.93	0.948091	E	262.22	1.000000	E	262.22	1.000000	-1.000000
4	4	S	2	-	0	0	E	44.18	0.351528	E	44.18	0.351528	E	34.12	0.271483	E	34.12	0.271483	-1.000000
5	5	I	2	-	0	0	E	98.08	0.516346	E	98.08	0.516346	E	104.68	0.551092	E	104.68	0.551092	-1.000000
6	6	R	2	-	0	0	E	135.69	0.544371	E	135.69	0.544371	E	140.29	0.562826	E	140.29	0.562826	-1.000000
7	7	L	2	-	0	0	E	92.29	0.466135	E	92.29	0.466135	E	91.94	0.464367	E	91.94	0.464367	-1.000000
8	8	F	2	-	0	0	E	108.46	0.485736	E	108.46	0.485736	E	109.39	0.489901	E	109.39	0.489901	-1.000000
9	9	K	2	-	0	0	E	121.78	0.586920	E	121.78	0.586920	E	134.61	0.648754	E	134.61	0.648754	-1.000000
10	10	I	2	-	0	0	E	66.44	0.349776	E	66.44	0.349776	E	62.45	0.328771	E	62.45	0.328771	-1.000000
11	11	M	2	-	0	0	E	92.20	0.437901	E	92.20	0.437901	E	94.78	0.450154	E	94.78	0.450154	-1.000000
12	12	G	2	-	0	0	E	53.32	0.635443	E	53.32	0.635443	E	51.38	0.612323	E	51.38	0.612323	-1.000000
13	13	I	2	-	0	0	B	0.35	0.001843	B	0.35	0.001843	B	0.00	0.000000	B	0.00	0.000000	-1.000000
14	14	P	2	-	0	0	B	17.67	0.122030	B	17.67	0.122030	E	12.53	0.086533	E	12.53	0.086533	-1.000000
15	15	I	2	-	0	0	B	1.62	0.008529	B	1.62	0.008529	B	0.00	0.000000	B	0.00	0.000000	-1.000000
16	16	E	2	-	0	0	B	1.78	0.009511	B	1.78	0.009511	B	0.40	0.002137	B	0.40	0.002137	-1.000000
17	17	L	2	-	0	0	B	20.59	0.103995	B	20.59	0.103995	E	13.38	0.067579	E	13.38	0.067579	-1.000000
18	18	H	H	-	0	0	E	44.06	0.221954	E	44.06	0.221954	E	41.37	0.208403	E	41.37	0.208403	86.199000
19	19	I	H	-	0	0	E	90.38	0.475809	E	90.38	0.475809	E	91.32	0.480758	E	91.32	0.480758	86.199000
20	20	T	H	-	0	0	E	64.31	0.434351	E	64.31	0.434351	E	63.75	0.430569	E	63.75	0.430569	86.199000
21	21	F	H	-	0	0	B	9.28	0.041560	B	9.28	0.041560	B	4.59	0.020556	B	4.59	0.020556	86.199000
22	22	I	H	-	0	0	E	52.76	0.277757	E	52.76	0.277757	E	43.29	0.227902	E	43.29	0.227902	86.199000
23	23	L	H	-	0	0	E	117.60	0.593969	E	117.60	0.593969	E	122.49	0.618668	E	122.49	0.618668	86.199000
24	24	F	H	-	0	0	E	69.27	0.310224	E	69.27	0.310224	E	67.26	0.301223	E	67.26	0.301223	86.199000
25	25	L	H	-	0	0	B	36.42	0.183949	B	36.42	0.183949	E	26.56	0.134148	E	26.56	0.134148	86.199000
26	26	V	H	-	0	0	E	88.13	0.543208	E	88.13	0.543208	E	92.78	0.571869	E	92.78	0.571869	86.199000
27	27	V	H	-	0	0	E	72.49	0.446807	E	72.49	0.446807	E	70.86	0.436760	E	70.86	0.436760	86.199000
28	28	I	H	-	1	0	B	18.86	0.099289	B	18.86	0.099289	B	1.72	0.009055	B	1.72	0.009055	86.199000
29	29	I	H	-	0	0	E	85.58	0.450540	E	85.58	0.450540	E	81.66	0.429903	E	81.66	0.429903	86.199000
30	30	G	H	-	0	0	E	35.76	0.426171	E	35.76	0.426171	E	32.59	0.388392	E	32.59	0.388392	86.199000
31	31	L	H	-	0	0	E	94.52	0.477398	E	94.52	0.477398	E	78.01	0.394010	E	78.01	0.394010	86.199000
32	32	S	H	-	1	0	E	26.03	0.207113	E	26.03	0.207113	E	17.79	0.141550	E	17.79	0.141550	86.199000
33	33	I	1	-	0	0	E	136.25	0.717294	E	136.25	0.717294	E	152.22	0.801369	E	152.22	0.801369	-1.000000
34	34	M	1	-	0	0	E	151.04	0.717359	E	151.04	0.717359	E	173.63	0.824650	E	173.63	0.824650	-1.000000
35	35	N	1	-	0	0	E	84.47	0.500207	E	84.47	0.500207	E	88.49	0.524013	E	88.49	0.524013	-1.000000
36	36	N	1	-	0	0	E	142.20	0.842068	E	142.20	0.842068	E	158.64	0.939421	E	158.64	0.939421	-1.000000
37	37	S	1	-	0	0	E	40.68	0.323679	E	40.68	0.323679	E	34.48	0.274348	E	34.48	0.274348	-1.000000
38	38	I	1	-	0	0	E	87.43	0.460279	E	87.43	0.460279	E	78.12	0.411266	E	78.12	0.411266	-1.000000
39	39	F	1	-	0	0	E	76.46	0.342425	E	76.46	0.342425	E	49.02	0.219535	E	49.02	0.219535	-1.000000
40	40	W	1	-	0	0	E	162.86	0.613594	E	162.86	0.613594	E	136.80	0.515410	E	136.80	0.515410	-1.000000
41	41	A	H	-	1	0	B	14.87	0.127749	B	14.87	0.127749	E	7.37	0.063316	E	7.37	0.063316	94.793000
42	42	V	H	-	0	0	E	45.38	0.279709	E	45.38	0.279709	E	35.85	0.220969	E	35.85	0.220969	94.793000
43	43	L	H	-	0	0	E	47.56	0.240214	E	47.56	0.240214	E	36.86	0.186171	E	36.86	0.186171	94.793000
44	44	F	H	-	1	0	B	16.18	0.072462	B	16.18	0.072462	B	7.41	0.033186	B	7.41	0.033186	94.793000
45	45	I	H	-	0	0	E	90.13	0.474493	E	90.13	0.474493	E	80.49	0.423743	E	80.49	0.423743	94.793000
46	46	L	H	-	1	0	B	21.25	0.107329	B	21.25	0.107329	E	15.01	0.075812	E	15.01	0.075812	94.793000
47	47	L	H	-	0	0	E	63.11	0.318753	E	63.11	0.318753	E	57.17	0.288752	E	57.17	0.288752	94.793000
48	48	F	H	-	0	0	B	9.82	0.043979	B	9.82	0.043979	B	2.43	0.010883	B	2.43	0.010883	94.793000
49	49	V	H	-	0	0	E	81.52	0.502465	E	81.52	0.502465	E	69.31	0.427207	E	69.31	0.427207	94.793000
50	50	S	H	-	1	0	B	5.12	0.040738	B	5.12	0.040738	B	0.64	0.005092	B	0.64	0.005092	94.793000
51	51	V	H	-	0	0	B	8.27	0.050974	B	8.27	0.050974	B	1.08	0.006657	B	1.08	0.006657	94.793000
52	52	V	H	-	0	0	B	16.50	0.101701	B	16.50	0.101701	B	2.60	0.016026	B	2.60	0.016026	94.793000
53	53	L	H	-	1	0	E	67.33	0.340068	E	67.33	0.340068	E	61.77	0.311985	E	61.77	0.311985	94.793000
54	54	H	H	-	2	0	B	9.93	0.050023	B	9.93	0.050023	B	5.24	0.026397	B	5.24	0.026397	94.793000
55	55	E	H	-	0	0	B	23.25	0.124225	B	23.25	0.124225	E	11.10	0.059308	E	11.10	0.059308	94.793000
56	56	L	H	-	0	0	B	9.31	0.047023	B	9.31	0.047023	B	2.78	0.014041	B	2.78	0.014041	94.793000
57	57	G	H	-	2	0	B	9.59	0.114289	B	9.59	0.114289	B	3.77	0.044929	B	3.77	0.044929	94.793000
58	58	H	2	-	0	0	B	11.23	0.056571	B	11.23	0.056571	B	2.60	0.013098	B	2.60	0.013098	-1.000000
59	59	S	2	-	0	0	B	0.36	0.002864	B	0.36	0.002864	B	0.00	0.000000	B	0.00	0.000000	-1.000000
60	60	Y	2	-	0	0	E	97.30	0.408309	E	97.30	0.408309	E	97.11	0.407512	E	97.11	0.407512	-1.000000
61	61	V	2	-	0	0	E	43.79	0.269909	E	43.79	0.269909	E	30.91	0.190520	E	30.91	0.190520	-1.000000
62	62	A	2	-	0	0	B	0.54	0.004639	B	0.54	0.004639	B	0.00	0.000000	B	0.00	0.000000	-1.000000
63	63	K	2	-	0	0	E	50.22	0.242036	E	50.22	0.242036	E	42.11	0.202950	E	42.11	0.202950	-1.000000
64	64	K	2	-	0	0	E	138.15	0.665815	E	138.15	0.665815	E	151.56	0.730445	E	151.56	0.730445	-1.000000
65	65	Y	2	-	0	0	E	84.72	0.355518	E	84.72	0.355518	E	82.15	0.344734	E	82.15	0.344734	-1.000000
66	66	G	2	-	0	0	E	29.53	0.351925	E	29.53	0.351925	E	24.36	0.290311	E	24.36	0.290311	-1.000000
67	67	V	2	-	0	0	E	89.27	0.550234	E	89.27	0.550234	E	97.29	0.599667	E	97.29	0.599667	-1.000000
68	68	K	2	-	0	0	E	75.83	0.365463	E	75.83	0.365463	E	76.21	0.367295	E	76.21	0.367295	-1.000000
69	69	I	2	-	0	0	B	13.06	0.068755	B	13.06	0.068755	B	7.52	0.039589	B	7.52	0.039589	-1.000000
70	70	E	2	-	0	0	E	96.51	0.515655	E	96.51	0.515655	E	97.94	0.523296	E	97.94	0.523296	-1.000000
71	71	K	2	-	0	0	E	57.21	0.275724	E	57.21	0.275724	E	53.10	0.255916	E	53.10	0.255916	-1.000000
72	72	I	2	-	0	0	B	0.24	0.001263	B	0.24	0.001263	B	0.00	0.000000	B	0.00	0.000000	-1.000000
73	73	L	2	-	0	0	B	21.57	0.108945	B	21.57	0.108945	E	15.55	0.078539	E	15.55	0.078539	-1.000000
74	74	L	2	-	0	0	B	8.41	0.042477	B	8.41	0.042477	B	2.53	0.012778	B	2.53	0.012778	-1.000000
75	75	L	2	-	0	0	E	58.11	0.293500	E	58.11	0.293500	E	54.58	0.275670	E	54.58	0.275670	-1.000000
76	76	P	2	-	0	0	B	22.92	0.158287	B	22.92	0.158287	E	14.43	0.099655	E	14.43	0.099655	-1.000000
77	77	I	2	-	0	0	E	102.74	0.540879	E	102.74	0.540879	E	88.18	0.464227	E	88.18	0.464227	-1.000000
78	78	G	2	-	0	0	E	24.54	0.292456	E	24.54	0.292456	E	20.63	0.245859	E	20.63	0.245859	-1.000000
79	79	G	2	-	0	0	B	13.80	0.164462	B	13.80	0.164462	E	8.17	0.097366	E	8.17	0.097366	-1.000000
80	80	V	2	-	0	0	E	66.11	0.407483	E	66.11	0.407483	E	67.15	0.413893	E	67.15	0.413893	-1.000000
81	81	A	2	-	0	0	B	15.30	0.131443	B	15.30	0.131443	E	8.03	0.068986	E	8.03	0.068986	-1.000000
82	82	M	2	-	0	0	E	74.50	0.353835	E	74.50	0.353835	E	73.10	0.347186	E	73.10	0.347186	-1.000000
83	83	M	2	-	0	0	E	52.46	0.249157	E	52.46	0.249157	E	39.95	0.189741	E	39.95	0.189741	-1.000000
84	84	D	2	-	0	0	E	84.88	0.546309	E	84.88	0.546309	E	91.46	0.588659	E	91.46	0.588659	-1.000000
85	85	K	2	-	0	0	E	158.32	0.763025	E	158.32	0.763025	E	177.74	0.856620	E	177.74	0.856620	-1.000000
86	86	I	2	-	0	0	E	90.49	0.476389	E	90.49	0.476389	E	62.86	0.330929	E	62.86	0.330929	-1.000000
87	87	P	2	-	0	0	E	53.54	0.369751	E	53.54	0.369751	E	40.55	0.280041	E	40.55	0.280041	-1.000000
88	88	K	2	-	0	0	E	107.59	0.518531	E	107.59	0.518531	E	72.74	0.350571	E	72.74	0.350571	-1.000000
89	89	E	2	-	0	0	E	134.21	0.717087	E	134.21	0.717087	E	136.05	0.726918	E	136.05	0.726918	-1.000000
90	90	G	2	-	0	0	B	0.37	0.004409	B	0.37	0.004409	B	0.00	0.000000	B	0.00	0.000000	-1.000000
91	91	E	2	-	0	0	B	16.97	0.090671	B	16.97	0.090671	B	0.03	0.000160	B	0.03	0.000160	-1.000000
92	92	L	2	-	0	0	E	65.33	0.329966	B	31.52	0.159200	E	60.02	0.303147	E	21.53	0.108743	-1.000000
93	93	R	2	-	0	0	E	152.52	0.611891	E	118.07	0.473682	E	168.53	0.676121	E	103.67	0.415911	-1.000000
94	94	I	2	-	0	0	B	15.98	0.084127	B	15.98	0.084127	B	1.78	0.009371	B	1.78	0.009371	-1.000000
95	95	G	2	-	0	0	B	1.75	0.020856	B	1.75	0.020856	B	0.00	0.000000	B	0.00	0.000000	-1.000000
96	96	I	2	-	0	0	E	55.51	0.292235	B	9.03	0.047539	E	51.60	0.271650	B	0.97	0.005107	-1.000000
97	97	A	H	-	1	0	B	4.59	0.039433	B	4.59	0.039433	B	0.22	0.001890	B	0.22	0.001890	356.539000
98	98	G	H	-	1	0	B	0.00	0.000000	B	0.00	0.000000	B	0.00	0.000000	B	0.00	0.000000	356.539000
99	99	P	H	-	1	0	B	2.11	0.014572	B	2.11	0.014572	B	0.00	0.000000	B	0.00	0.000000	356.539000
100	100	L	H	-	0	0	E	99.12	0.500631	B	38.10	0.192434	E	100.48	0.507500	E	24.14	0.121925	356.539000
101	101	V	H	-	2	0	E	37.87	0.233420	E	37.87	0.233420	E	29.60	0.182446	E	29.60	0.182446	356.539000
102	102	S	H	-	3	0	B	0.38	0.003024	B	0.38	0.003024	B	0.00	0.000000	B	0.00	0.000000	356.539000
103	103	F	H	-	1	1	E	72.48	0.324600	B	1.96	0.008778	E	68.08	0.304895	B	0.00	0.000000	356.539000
104	104	I	H	-	0	0	E	103.25	0.543564	E	77.36	0.407265	E	104.95	0.552514	E	70.81	0.372782	356.539000
105	105	I	H	-	0	0	B	35.90	0.188997	B	35.90	0.188997	E	27.60	0.145301	E	27.60	0.145301	356.539000
106	106	G	H	-	3	0	B	0.00	0.000000	B	0.00	0.000000	B	0.00	0.000000	B	0.00	0.000000	356.539000
107	107	I	H	-	0	0	E	84.64	0.445591	E	48.17	0.253593	E	84.34	0.444012	E	27.46	0.144564	356.539000
108	108	V	H	-	0	0	E	72.29	0.445574	E	72.29	0.445574	E	74.07	0.456546	E	74.07	0.456546	356.539000
109	109	L	H	-	1	0	E	46.17	0.233194	E	46.17	0.233194	E	40.32	0.203647	E	40.32	0.203647	356.539000
110	110	L	H	-	1	0	E	50.39	0.254508	E	46.00	0.232335	E	42.14	0.212839	E	30.68	0.154957	356.539000
111	111	I	H	-	0	0	E	100.82	0.530771	E	100.82	0.530771	E	102.90	0.541722	E	102.90	0.541722	356.539000
112	112	V	H	-	0	0	E	64.59	0.398114	E	64.59	0.398114	E	61.95	0.381842	E	61.95	0.381842	356.539000
113	113	S	H	-	2	0	B	5.40	0.042966	B	5.40	0.042966	B	3.55	0.028246	B	3.55	0.028246	356.539000
114	114	Q	1	-	0	0	E	123.83	0.654596	E	123.83	0.654596	E	133.65	0.706507	E	133.65	0.706507	-1.000000
115	115	F	1	-	0	0	E	168.48	0.754534	E	168.48	0.754534	E	192.18	0.860674	E	192.18	0.860674	-1.000000
116	116	F	1	-	0	0	E	136.04	0.609253	E	136.04	0.609253	E	147.63	0.661158	E	147.63	0.661158	-1.000000
117	117	D	1	-	0	0	E	40.81	0.262663	E	40.81	0.262663	E	33.96	0.218575	E	33.96	0.218575	-1.000000
118	118	I	1	-	0	0	E	86.04	0.452961	E	86.04	0.452961	E	89.06	0.468860	E	89.06	0.468860	-1.000000
119	119	N	1	-	0	0	E	105.40	0.624149	E	105.40	0.624149	E	117.03	0.693018	E	117.03	0.693018	-1.000000
120	120	I	1	-	0	0	E	64.63	0.340247	E	64.63	0.340247	E	56.70	0.298500	E	56.70	0.298500	-1.000000
121	121	N	1	-	0	0	E	113.48	0.671996	E	113.48	0.671996	E	118.73	0.703085	E	118.73	0.703085	-1.000000
122	122	G	1	-	0	0	E	42.44	0.505780	E	42.44	0.505780	E	45.31	0.539983	E	45.31	0.539983	-1.000000
123	123	Y	1	-	0	0	E	114.18	0.479144	E	114.18	0.479144	E	112.41	0.471716	E	112.41	0.471716	-1.000000
124	124	P	1	-	0	0	E	38.27	0.264296	E	38.27	0.264296	E	35.23	0.243301	E	35.23	0.243301	-1.000000
125	125	L	1	-	0	0	E	40.68	0.205465	E	40.68	0.205465	E	25.98	0.131219	E	25.98	0.131219	-1.000000
126	126	L	H	-	1	0	B	38.07	0.192282	B	38.07	0.192282	E	30.93	0.156220	E	30.93	0.156220	107.444000
127	127	Y	H	-	1	0	E	88.98	0.373395	E	87.34	0.366513	E	89.07	0.373773	E	73.49	0.308393	107.444000
128	128	T	H	-	0	0	B	26.27	0.177428	B	26.27	0.177428	E	11.18	0.075510	E	11.18	0.075510	107.444000
129	129	L	H	-	1	0	B	31.04	0.156776	B	31.04	0.156776	E	19.61	0.099045	E	19.61	0.099045	107.444000
130	130	S	H	-	3	0	B	0.84	0.006684	B	0.84	0.006684	B	0.00	0.000000	B	0.00	0.000000	107.444000
131	131	L	H	-	0	0	E	93.87	0.474115	E	92.27	0.466034	E	90.92	0.459215	E	78.13	0.394616	107.444000
132	132	L	H	-	0	0	B	28.24	0.142633	B	28.24	0.142633	E	14.31	0.072276	E	14.31	0.072276	107.444000
133	133	N	H	-	3	0	B	2.68	0.015870	B	2.68	0.015870	B	0.18	0.001066	B	0.18	0.001066	107.444000
134	134	L	H	-	1	0	E	41.34	0.208798	B	20.53	0.103692	E	35.33	0.178443	B	1.63	0.008233	107.444000
135	135	M	H	-	0	0	E	100.35	0.476609	E	94.74	0.449964	E	101.20	0.480646	E	83.12	0.394776	107.444000
136	136	L	H	-	0	0	E	40.84	0.206273	E	40.84	0.206273	E	28.59	0.144401	E	28.59	0.144401	107.444000
137	137	G	H	-	2	0	B	0.00	0.000000	B	0.00	0.000000	B	0.00	0.000000	B	0.00	0.000000	107.444000
138	138	G	H	-	0	0	E	30.31	0.361220	B	1.04	0.012394	E	30.29	0.360982	B	0.00	0.000000	107.444000
139	139	F	H	-	0	0	E	115.19	0.515876	E	76.24	0.341439	E	112.77	0.505038	E	60.30	0.270052	107.444000
140	140	N	H	-	1	0	B	16.20	0.095932	B	16.20	0.095932	E	10.15	0.060105	E	10.15	0.060105	107.444000
141	141	L	H	-	0	0	E	74.37	0.375625	B	4.05	0.020456	E	67.12	0.339007	B	0.00	0.000000	107.444000
142	142	I	H	-	0	1	E	57.90	0.304817	B	11.81	0.062174	E	49.86	0.262490	B	3.64	0.019163	107.444000
143	143	P	H	-	0	1	E	61.07	0.421754	B	10.29	0.071064	E	62.96	0.434807	B	6.09	0.042058	107.444000
144	144	A	H	-	1	0	B	0.58	0.004983	B	0.58	0.004983	B	0.00	0.000000	B	0.00	0.000000	107.444000
145	145	F	H	-	3	0	B	2.41	0.010793	B	2.41	0.010793	B	0.00	0.000000	B	0.00	0.000000	107.444000
146	146	P	H	-	0	0	E	58.71	0.405456	E	58.71	0.405456	E	46.63	0.322030	E	46.63	0.322030	107.444000
147	147	M	H	-	0	0	E	46.35	0.220138	E	46.35	0.220138	E	36.16	0.171741	E	36.16	0.171741	107.444000
148	148	D	2	-	0	0	B	5.23	0.033662	B	5.23	0.033662	B	1.82	0.011714	B	1.82	0.011714	-1.000000
149	149	G	2	-	0	0	B	3.41	0.040639	B	0.00	0.000000	B	0.39	0.004648	B	0.00	0.000000	-1.000000
150	150	G	2	-	0	0	B	0.00	0.000000	B	0.00	0.000000	B	0.00	0.000000	B	0.00	0.000000	-1.000000
151	151	R	2	-	0	0	E	81.63	0.327489	E	81.63	0.327489	E	55.72	0.223542	E	55.72	0.223542	-1.000000
152	152	I	2	-	0	0	B	17.95	0.094499	B	3.31	0.017426	E	12.28	0.064649	B	0.00	0.000000	-1.000000
153	153	L	2	-	0	0	B	37.28	0.188292	B	26.95	0.136118	E	30.64	0.154755	E	16.05	0.081065	-1.000000
154	154	R	2	-	0	0	B	10.12	0.040600	B	10.12	0.040600	B	1.51	0.006058	B	1.51	0.006058	-1.000000
155	155	A	2	-	0	0	B	17.33	0.148883	B	17.33	0.148883	B	3.14	0.026976	B	3.14	0.026976	-1.000000
156	156	I	2	-	0	0	E	98.64	0.519295	E	56.72	0.298605	E	98.77	0.519979	E	40.61	0.213793	-1.000000
157	157	L	2	-	0	0	B	32.96	0.166473	B	18.47	0.093288	E	28.03	0.141573	E	11.39	0.057528	-1.000000
158	158	S	2	-	0	0	B	13.29	0.105745	B	13.29	0.105745	B	2.11	0.016789	B	2.11	0.016789	-1.000000
159	159	K	2	-	0	0	E	146.08	0.704034	E	146.08	0.704034	E	144.11	0.694539	E	144.11	0.694539	-1.000000
160	160	K	2	-	0	0	E	160.21	0.772134	E	123.49	0.595161	E	178.81	0.861776	E	106.79	0.514675	-1.000000
161	161	Y	2	-	0	0	E	135.18	0.567268	E	74.27	0.311666	E	145.44	0.610323	E	51.21	0.214897	-1.000000
162	162	G	2	-	0	0	E	40.45	0.482064	E	40.45	0.482064	E	45.65	0.544035	E	45.65	0.544035	-1.000000
163	163	Y	2	-	0	0	E	59.06	0.247839	E	59.06	0.247839	E	40.18	0.168611	E	40.18	0.168611	-1.000000
164	164	L	2	-	0	0	E	40.67	0.205414	E	40.67	0.205414	E	30.46	0.153846	E	30.46	0.153846	-1.000000
165	165	K	2	-	0	0	E	134.02	0.645911	E	106.45	0.513037	E	144.20	0.694973	E	98.40	0.474240	-1.000000
166	166	S	2	-	0	0	B	0.00	0.000000	B	0.00	0.000000	B	0.00	0.000000	B	0.00	0.000000	-1.000000
167	167	T	2	-	0	0	B	0.00	0.000000	B	0.00	0.000000	B	0.00	0.000000	B	0.00	0.000000	-1.000000
168	168	K	2	-	0	0	B	33.06	0.159333	B	32.33	0.155815	E	19.64	0.094655	E	18.95	0.091330	-1.000000
169	169	I	2	-	0	0	E	57.97	0.305186	B	3.02	0.015899	E	51.89	0.273177	B	0.00	0.000000	-1.000000
170	170	A	H	-	1	0	B	0.00	0.000000	B	0.00	0.000000	B	0.00	0.000000	B	0.00	0.000000	226.004000
171	171	A	H	-	2	0	B	0.00	0.000000	B	0.00	0.000000	B	0.00	0.000000	B	0.00	0.000000	226.004000
172	172	N	H	-	0	1	E	76.08	0.450524	B	12.75	0.075502	E	77.99	0.461835	B	7.47	0.044235	226.004000
173	173	I	H	-	1	0	E	62.83	0.330771	B	12.66	0.066649	E	59.43	0.312872	B	2.07	0.010898	226.004000
174	174	G	H	-	0	0	B	0.00	0.000000	B	0.00	0.000000	B	0.00	0.000000	B	0.00	0.000000	226.004000
175	175	K	H	-	2	0	E	41.97	0.202275	B	28.24	0.136103	E	34.67	0.167092	E	22.43	0.108102	226.004000
176	176	S	H	-	0	0	E	57.99	0.461410	B	0.00	0.000000	E	54.16	0.430936	B	0.00	0.000000	226.004000
177	177	L	H	-	0	0	E	66.59	0.336330	B	11.60	0.058589	E	58.88	0.297389	B	0.36	0.001818	226.004000
178	178	A	H	-	2	0	B	1.10	0.009450	B	1.10	0.009450	B	0.00	0.000000	B	0.00	0.000000	226.004000
179	179	L	H	-	0	1	E	100.40	0.507096	E	64.64	0.326481	E	102.10	0.515683	E	59.87	0.302389	226.004000
180	180	I	H	-	0	2	E	98.15	0.516715	B	10.75	0.056594	E	99.77	0.525243	B	2.42	0.012740	226.004000
181	181	M	H	-	1	0	E	51.04	0.242413	E	45.66	0.216861	E	42.47	0.201710	E	20.47	0.097222	226.004000
182	182	L	H	-	1	0	E	46.71	0.235921	E	46.71	0.235921	E	39.85	0.201273	E	39.85	0.201273	226.004000
183	183	L	H	-	0	0	E	92.48	0.467094	E	81.38	0.411031	E	95.86	0.484166	E	78.68	0.397394	226.004000
184	184	F	H	-	0	0	E	109.48	0.490304	B	40.36	0.180751	E	115.96	0.519325	E	18.58	0.083210	226.004000
185	185	G	H	-	2	0	B	0.00	0.000000	B	0.00	0.000000	B	0.00	0.000000	B	0.00	0.000000	226.004000
186	186	L	H	-	0	0	E	87.66	0.442750	E	87.66	0.442750	E	88.96	0.449316	E	88.96	0.449316	226.004000
187	187	L	1	-	0	0	E	126.34	0.638113	E	126.34	0.638113	E	136.79	0.690893	E	136.79	0.690893	-1.000000
188	188	S	1	-	0	0	E	75.76	0.602801	E	70.55	0.561346	E	82.93	0.659850	E	63.77	0.507400	-1.000000
189	189	M	1	-	0	0	E	150.28	0.713750	E	150.28	0.713750	E	168.38	0.799715	E	168.38	0.799715	-1.000000
190	190	N	1	-	0	0	E	62.02	0.367265	E	62.02	0.367265	E	64.09	0.379523	E	64.09	0.379523	-1.000000
191	191	I	H	-	0	0	E	126.84	0.667755	E	126.84	0.667755	E	134.63	0.708765	E	134.63	0.708765	298.107000
192	192	I	H	-	0	0	E	119.22	0.627639	E	119.22	0.627639	E	117.51	0.618636	E	117.51	0.618636	298.107000
193	193	L	H	-	1	0	E	51.45	0.259862	E	51.45	0.259862	E	48.51	0.245012	E	41.12	0.207687	298.107000
194	194	I	H	-	1	0	B	33.39	0.175783	B	33.39	0.175783	E	25.98	0.136773	E	25.98	0.136773	298.107000
195	195	L	H	-	0	0	E	93.50	0.472246	E	93.50	0.472246	E	90.22	0.455680	E	90.22	0.455680	298.107000
196	196	V	H	-	0	0	E	61.72	0.380424	E	61.72	0.380424	E	62.34	0.384246	E	62.34	0.384246	298.107000
197	197	S	H	-	3	0	B	0.82	0.006525	B	0.82	0.006525	B	0.00	0.000000	B	0.00	0.000000	298.107000
198	198	L	H	-	0	0	E	89.61	0.452599	E	89.61	0.452599	E	75.82	0.382949	E	75.82	0.382949	298.107000
199	199	F	H	-	0	0	E	96.22	0.430919	E	96.22	0.430919	E	80.30	0.359622	E	80.30	0.359622	298.107000
200	200	V	H	-	0	0	B	19.32	0.119083	B	19.32	0.119083	B	6.00	0.036982	B	6.00	0.036982	298.107000
201	201	Y	H	-	2	0	E	54.43	0.228410	E	54.43	0.228410	E	47.24	0.198238	E	47.15	0.197860	298.107000
202	202	F	H	-	0	0	E	131.77	0.590129	E	131.77	0.590129	E	125.90	0.563841	E	125.90	0.563841	298.107000
203	203	G	H	-	0	0	E	17.32	0.206412	E	17.32	0.206412	E	10.33	0.123108	E	10.33	0.123108	298.107000
204	204	A	H	-	3	0	B	0.00	0.000000	B	0.00	0.000000	B	0.00	0.000000	B	0.00	0.000000	298.107000
205	205	E	H	-	0	0	B	35.05	0.187273	B	35.05	0.187273	E	29.81	0.159275	E	29.81	0.159275	298.107000
206	206	Q	2	-	0	0	E	122.41	0.647090	E	122.41	0.647090	E	127.22	0.672517	E	127.22	0.672517	-1.000000
207	207	E	2	-	0	0	E	49.77	0.265922	E	49.77	0.265922	E	42.75	0.228414	E	42.75	0.228414	-1.000000
208	208	S	2	-	0	0	B	8.70	0.069223	B	8.70	0.069223	B	4.09	0.032543	B	4.09	0.032543	-1.000000
209	209	R	2	-	0	0	E	127.51	0.511554	E	127.51	0.511554	E	128.42	0.515205	E	128.42	0.515205	-1.000000
210	210	V	2	-	0	0	E	73.86	0.455251	E	73.86	0.455251	E	71.61	0.441383	E	71.61	0.441383	-1.000000
211	211	V	2	-	0	0	B	14.28	0.088018	B	14.28	0.088018	B	3.75	0.023114	B	3.75	0.023114	-1.000000
212	212	E	2	-	0	0	E	75.76	0.404787	E	75.76	0.404787	E	79.41	0.424289	E	79.41	0.424289	-1.000000
213	213	V	2	-	0	0	E	89.08	0.549063	E	89.08	0.549063	E	88.26	0.544009	E	88.26	0.544009	-1.000000
214	214	E	2	-	0	0	E	81.83	0.437219	E	81.83	0.437219	E	69.45	0.371073	E	69.45	0.371073	-1.000000
215	215	T	2	-	0	0	E	36.03	0.243347	E	36.03	0.243347	E	23.12	0.156153	E	23.12	0.156153	-1.000000
216	216	I	2	-	0	0	E	113.20	0.595946	E	113.20	0.595946	E	117.99	0.621163	E	117.99	0.621163	-1.000000
217	217	F	2	-	0	0	E	154.34	0.691209	E	154.34	0.691209	E	164.28	0.735725	E	164.28	0.735725	-1.000000
218	218	K	2	-	0	0	E	134.99	0.650586	E	134.99	0.650586	E	129.53	0.624271	E	129.53	0.624271	-1.000000
219	219	N	2	-	0	0	E	104.89	0.621129	E	104.89	0.621129	E	118.85	0.703796	E	118.85	0.703796	-1.000000
220	220	I	2	-	0	0	E	184.25	0.969992	E	184.25	0.969992	E	212.33	1.000000	E	212.33	1.000000	-1.000000
221	221	K	U	R	0	0	-	-1.00	-1.000000	-	-1.00	-1.000000	-	-1.00	-1.000000	-	-1.00	-1.000000	-1.000000
222	222	A	U	R	0	0	-	-1.00	-1.000000	-	-1.00	-1.000000	-	-1.00	-1.000000	-	-1.00	-1.000000	-1.000000
223	223	K	U	R	0	0	-	-1.00	-1.000000	-	-1.00	-1.000000	-	-1.00	-1.000000	-	-1.00	-1.000000	-1.000000
224	224	D	U	R	0	0	-	-1.00	-1.000000	-	-1.00	-1.000000	-	-1.00	-1.000000	-	-1.00	-1.000000	-1.000000
