# Supplementary material for: Lipid exposure prediction enhances the inference of rotational angles of transmembrane helices
Source: BMC Bioinformatics. 2013 Oct 11;14:304. doi: 10.1186/1471-2105-14-304 (PMC3854514; doi:10.1186/1471-2105-14-304)
Supplement: Additional file 7: Dataset S3 — The representative 110 multi-spanning protein chains used in this work. [file 1471-2105-14-304-S7.zip › S_Dataset_3_experiment/TMexpoDataset/3b5dA.profile]

SeqIndex	PDBIndex	AA	Topo	MissingData	IntraChainCTNum	InterChainCTNum	Class14_Chain	ASA14_Chain	RSA14_Chain	Class14_Complete	ASA14_Complete	RSA14_Complete	Class20_Chain	ASA20_Chain	RSA20_Chain	Class20_Complete	ASA20_Complete	RSA20_Complete	RotationalAngleChain360MGC
1	1	M	U	R	0	0	-	-1.00	-1.000000	-	-1.00	-1.000000	-	-1.00	-1.000000	-	-1.00	-1.000000	-1.000000
2	2	N	U	R	0	0	-	-1.00	-1.000000	-	-1.00	-1.000000	-	-1.00	-1.000000	-	-1.00	-1.000000	-1.000000
3	3	P	U	R	0	0	-	-1.00	-1.000000	-	-1.00	-1.000000	-	-1.00	-1.000000	-	-1.00	-1.000000	-1.000000
4	4	Y	U	R	0	0	-	-1.00	-1.000000	-	-1.00	-1.000000	-	-1.00	-1.000000	-	-1.00	-1.000000	-1.000000
5	5	I	U	R	0	0	-	-1.00	-1.000000	-	-1.00	-1.000000	-	-1.00	-1.000000	-	-1.00	-1.000000	-1.000000
6	6	Y	H	A	0	0	E	78.14	0.327906	E	78.14	0.327906	E	82.50	0.346202	E	82.50	0.346202	235.426000
7	7	L	H	A	0	0	E	65.58	0.331229	E	65.58	0.331229	E	76.85	0.388151	E	76.85	0.388151	235.426000
8	8	G	H	A	0	0	E	63.36	0.755095	E	63.36	0.755095	E	73.36	0.874270	E	73.36	0.874270	235.426000
9	9	G	H	A	0	0	E	53.07	0.632463	E	53.07	0.632463	E	48.27	0.575259	E	48.27	0.575259	235.426000
10	10	A	H	A	0	0	E	50.78	0.436254	E	50.78	0.436254	E	27.37	0.235137	E	27.37	0.235137	235.426000
11	11	I	H	A	0	0	E	45.55	0.239800	E	45.55	0.239800	E	24.12	0.126981	E	24.12	0.126981	235.426000
12	12	L	H	A	0	0	E	54.21	0.273802	E	54.21	0.273802	E	57.80	0.291934	E	57.80	0.291934	235.426000
13	13	A	H	A	0	0	E	32.11	0.275859	E	32.11	0.275859	E	11.04	0.094845	E	11.04	0.094845	235.426000
14	14	E	H	A	0	0	E	57.27	0.305995	E	57.27	0.305995	E	53.05	0.283447	E	53.05	0.283447	235.426000
15	15	V	H	A	0	0	E	38.00	0.234221	E	38.00	0.234221	E	18.14	0.111810	E	18.14	0.111810	235.426000
16	16	I	H	A	0	0	E	52.75	0.277705	E	52.75	0.277705	E	41.11	0.216425	E	41.11	0.216425	235.426000
17	17	G	H	A	0	0	E	37.00	0.440949	E	37.00	0.440949	E	24.26	0.289119	E	24.26	0.289119	235.426000
18	18	T	H	A	0	0	E	50.45	0.340740	E	50.45	0.340740	E	39.49	0.266716	E	39.49	0.266716	235.426000
19	19	T	H	A	0	0	E	48.44	0.327165	E	48.44	0.327165	E	43.15	0.291436	E	43.15	0.291436	235.426000
20	20	L	1	A	0	0	E	39.66	0.200313	E	39.66	0.200313	E	18.14	0.091621	E	18.14	0.091621	-1.000000
21	21	M	1	A	0	0	E	49.52	0.235194	E	46.32	0.219995	E	49.47	0.234956	E	36.62	0.173925	-1.000000
22	22	K	1	A	0	0	E	74.85	0.360740	E	68.74	0.331293	E	78.87	0.380115	E	51.98	0.250518	-1.000000
23	23	F	1	A	0	0	E	51.19	0.229253	E	51.19	0.229253	E	51.95	0.232657	E	51.95	0.232657	-1.000000
24	24	S	1	A	0	0	E	60.37	0.480347	E	60.37	0.480347	E	54.76	0.435710	E	54.76	0.435710	-1.000000
25	25	E	1	A	0	0	E	56.50	0.301881	E	38.62	0.206348	E	51.78	0.276662	E	14.92	0.079718	-1.000000
26	26	G	1	A	0	0	E	77.73	0.926350	E	60.41	0.719938	E	96.58	1.000000	E	64.09	0.763795	-1.000000
27	27	F	1	A	0	0	E	57.59	0.257916	E	57.59	0.257916	E	59.55	0.266694	E	59.55	0.266694	-1.000000
28	28	T	1	A	0	0	E	60.06	0.405646	E	60.06	0.405646	E	54.52	0.368229	E	54.52	0.368229	-1.000000
29	29	R	1	A	0	0	E	78.92	0.316617	E	78.92	0.316617	E	88.99	0.357017	E	88.99	0.357017	-1.000000
30	30	L	1	A	0	0	E	77.39	0.390878	E	77.39	0.390878	E	85.21	0.430375	E	85.21	0.430375	-1.000000
31	31	W	1	A	0	0	E	69.83	0.263092	E	69.83	0.263092	E	77.74	0.292894	E	77.74	0.292894	-1.000000
32	32	P	1	A	0	0	E	68.62	0.473895	E	68.62	0.473895	E	63.31	0.437224	E	63.31	0.437224	-1.000000
33	33	S	1	A	0	0	E	44.08	0.350732	E	44.08	0.350732	E	18.24	0.145130	E	18.24	0.145130	-1.000000
34	34	V	H	A	0	0	E	64.98	0.400518	E	64.98	0.400518	E	70.84	0.436637	E	70.84	0.436637	60.285000
35	35	G	H	A	0	0	E	48.05	0.572637	E	48.05	0.572637	E	49.14	0.585627	E	49.14	0.585627	60.285000
36	36	T	H	A	0	0	E	47.23	0.318992	E	47.23	0.318992	E	34.08	0.230177	E	34.08	0.230177	60.285000
37	37	I	H	A	0	0	E	38.72	0.203843	E	38.72	0.203843	E	34.72	0.182785	E	34.72	0.182785	60.285000
38	38	I	H	A	0	0	E	60.69	0.319505	E	60.69	0.319505	E	64.70	0.340616	E	64.70	0.340616	60.285000
39	39	C	H	A	0	0	E	50.49	0.356870	E	50.49	0.356870	E	39.79	0.281241	E	39.79	0.281241	60.285000
40	40	Y	H	A	0	0	B	37.66	0.158036	B	37.66	0.158036	E	30.01	0.125934	E	30.01	0.125934	60.285000
41	41	C	H	A	0	0	E	54.97	0.388535	E	54.97	0.388535	E	58.52	0.413627	E	58.52	0.413627	60.285000
42	42	A	H	A	0	0	E	58.10	0.499141	E	58.10	0.499141	E	61.44	0.527835	E	61.44	0.527835	60.285000
43	43	S	H	A	0	0	B	24.48	0.194780	B	24.48	0.194780	E	12.36	0.098345	E	12.36	0.098345	60.285000
44	44	F	H	A	0	0	E	61.53	0.275561	E	61.53	0.275561	E	67.39	0.301805	E	67.39	0.301805	60.285000
45	45	W	H	A	0	0	B	52.49	0.197762	B	52.49	0.197762	E	56.39	0.212456	E	56.39	0.212456	60.285000
46	46	L	H	A	0	0	E	44.58	0.225163	E	44.58	0.225163	E	30.97	0.156422	E	30.97	0.156422	60.285000
47	47	L	H	A	0	0	E	46.48	0.234759	E	46.48	0.234759	E	40.25	0.203293	E	40.25	0.203293	60.285000
48	48	A	H	A	0	0	E	53.99	0.463832	E	53.99	0.463832	E	59.12	0.507904	E	59.12	0.507904	60.285000
49	49	Q	H	A	0	0	E	60.76	0.321193	E	60.76	0.321193	E	67.46	0.356610	E	67.46	0.356610	60.285000
50	50	T	H	A	0	0	E	49.96	0.337431	E	49.96	0.337431	E	41.56	0.280697	E	41.56	0.280697	60.285000
51	51	L	2	A	0	0	E	50.70	0.256074	E	50.70	0.256074	E	44.62	0.225365	E	44.62	0.225365	-1.000000
52	52	A	2	A	0	0	E	64.57	0.554725	E	64.57	0.554725	E	68.58	0.589175	E	68.58	0.589175	-1.000000
53	53	Y	2	A	0	0	E	81.14	0.340495	E	81.14	0.340495	E	100.84	0.423164	E	100.84	0.423164	-1.000000
54	54	I	2	A	0	0	E	71.58	0.376836	E	71.58	0.376836	E	79.96	0.420953	E	79.96	0.420953	-1.000000
55	55	P	2	A	0	0	E	69.68	0.481215	E	69.68	0.481215	E	69.48	0.479834	E	69.48	0.479834	-1.000000
56	56	T	2	A	0	0	E	77.03	0.520262	E	77.03	0.520262	E	83.85	0.566324	E	83.85	0.566324	-1.000000
57	57	G	H	A	0	0	E	66.86	0.796806	E	66.86	0.796806	E	74.77	0.891074	E	74.77	0.891074	333.215000
58	58	I	H	A	0	0	E	67.73	0.356568	E	67.73	0.356568	E	75.96	0.399895	E	75.96	0.399895	333.215000
59	59	A	H	A	0	0	E	55.80	0.479381	E	55.80	0.479381	E	60.62	0.520790	E	60.62	0.520790	333.215000
60	60	Y	H	A	0	0	E	56.30	0.236257	E	56.30	0.236257	E	58.27	0.244524	E	58.27	0.244524	333.215000
61	61	A	H	A	0	0	E	23.97	0.205928	E	23.97	0.205928	E	10.34	0.088832	E	10.34	0.088832	333.215000
62	62	I	H	A	0	0	E	41.78	0.219953	E	41.78	0.219953	E	43.29	0.227902	E	43.29	0.227902	333.215000
63	63	W	H	A	0	0	B	50.67	0.190905	B	50.67	0.190905	E	35.27	0.132884	E	35.27	0.132884	333.215000
64	64	S	H	A	0	0	E	56.97	0.453294	E	56.97	0.453294	E	58.80	0.467855	E	44.34	0.352801	333.215000
65	65	G	H	A	0	0	E	37.72	0.449529	E	37.72	0.449529	E	25.95	0.309260	E	25.95	0.309260	333.215000
66	66	V	H	A	0	0	E	57.30	0.353180	E	57.30	0.353180	E	59.81	0.368651	E	59.81	0.368651	333.215000
67	67	G	H	A	0	0	E	34.59	0.412227	E	34.59	0.412227	E	18.49	0.220355	E	16.36	0.194971	333.215000
68	68	I	H	A	0	0	E	45.85	0.241379	E	45.23	0.238115	E	49.70	0.261648	E	42.55	0.224006	333.215000
69	69	V	H	A	0	0	E	64.13	0.395279	E	64.13	0.395279	E	71.70	0.441938	E	71.70	0.441938	333.215000
70	70	L	H	A	0	0	E	40.91	0.206627	E	40.91	0.206627	E	22.35	0.112884	E	22.35	0.112884	333.215000
71	71	I	H	A	0	0	E	48.38	0.254699	B	37.02	0.194893	E	52.26	0.275125	E	23.83	0.125454	333.215000
72	72	S	1	A	0	0	E	60.06	0.477880	E	60.06	0.477880	E	65.95	0.524745	E	65.95	0.524745	-1.000000
73	73	L	1	A	0	0	E	42.20	0.213142	E	42.20	0.213142	E	36.72	0.185464	E	36.72	0.185464	-1.000000
74	74	L	1	A	0	0	E	54.69	0.276226	E	51.03	0.257740	E	37.07	0.187232	E	23.25	0.117430	-1.000000
75	75	S	1	A	0	0	E	45.73	0.363861	E	44.75	0.356063	E	39.42	0.313654	E	28.85	0.229551	-1.000000
76	76	W	1	A	0	0	E	59.34	0.223570	E	59.34	0.223570	E	67.51	0.254352	E	67.51	0.254352	-1.000000
77	77	G	1	A	0	0	E	69.78	0.831605	E	69.78	0.831605	E	82.33	0.981170	E	82.33	0.981170	-1.000000
78	78	F	1	A	0	0	E	72.55	0.324914	E	72.55	0.324914	E	82.88	0.371176	E	82.88	0.371176	-1.000000
79	79	F	1	A	0	0	E	69.60	0.311702	E	69.60	0.311702	E	74.72	0.334632	E	74.72	0.334632	-1.000000
80	80	G	1	A	0	0	E	73.74	0.878799	E	73.74	0.878799	E	84.45	1.000000	E	65.75	0.783578	-1.000000
81	81	Q	1	A	0	0	E	76.48	0.404292	E	76.48	0.404292	E	73.69	0.389544	E	67.55	0.357086	-1.000000
82	82	R	1	A	0	0	E	75.04	0.301051	E	75.04	0.301051	E	88.92	0.356736	E	82.89	0.332544	-1.000000
83	83	L	1	A	0	0	E	74.81	0.377847	E	74.81	0.377847	E	79.80	0.403051	E	79.80	0.403051	-1.000000
84	84	D	1	A	0	0	E	77.81	0.500805	E	77.81	0.500805	E	90.22	0.580678	E	90.22	0.580678	-1.000000
85	85	L	1	A	0	0	E	39.71	0.200566	E	39.71	0.200566	E	33.28	0.168089	E	33.28	0.168089	-1.000000
86	86	P	1	A	0	0	E	67.32	0.464917	E	67.32	0.464917	E	76.75	0.530041	E	76.75	0.530041	-1.000000
87	87	A	1	A	0	0	E	69.57	0.597680	E	69.57	0.597680	E	66.83	0.574141	E	66.83	0.574141	-1.000000
88	88	I	1	A	0	0	E	72.71	0.382785	E	72.71	0.382785	E	85.77	0.451540	E	85.77	0.451540	-1.000000
89	89	I	1	A	0	0	E	57.37	0.302027	E	57.37	0.302027	E	65.03	0.342353	E	65.03	0.342353	-1.000000
90	90	G	1	A	0	0	E	38.59	0.459898	E	38.59	0.459898	E	38.21	0.455369	E	38.21	0.455369	-1.000000
91	91	M	1	A	0	0	E	52.26	0.248207	E	52.26	0.248207	E	49.34	0.234339	E	49.34	0.234339	-1.000000
92	92	M	1	A	0	0	E	52.64	0.250012	E	52.64	0.250012	E	52.48	0.249252	E	52.48	0.249252	-1.000000
93	93	L	H	A	0	0	E	61.03	0.308248	E	61.03	0.308248	E	67.04	0.338603	E	66.81	0.337441	53.528000
94	94	I	H	A	0	0	E	57.95	0.305080	B	37.34	0.196578	E	64.70	0.340616	E	19.99	0.105238	53.528000
95	95	C	H	A	0	0	E	63.74	0.450523	E	45.29	0.320116	E	67.19	0.474908	E	36.11	0.255230	53.528000
96	96	A	H	A	0	0	E	47.77	0.410395	E	47.77	0.410395	E	48.84	0.419588	E	48.84	0.419588	53.528000
97	97	G	H	A	0	0	E	56.41	0.672268	E	43.89	0.523060	E	58.68	0.699321	E	29.71	0.354070	53.528000
98	98	V	H	A	0	0	E	62.82	0.387204	E	36.70	0.226208	E	69.38	0.427638	E	12.34	0.076060	53.528000
99	99	L	H	A	0	0	E	40.27	0.203394	B	37.45	0.189151	E	24.75	0.125006	E	12.67	0.063993	53.528000
100	100	I	H	A	0	0	E	55.82	0.293867	E	55.82	0.293867	E	59.00	0.310608	E	59.00	0.310608	53.528000
101	101	I	H	A	0	0	E	51.99	0.273704	E	41.59	0.218952	E	54.24	0.285549	E	25.14	0.132351	53.528000
102	102	N	H	A	0	0	E	48.42	0.286729	E	48.15	0.285131	E	48.82	0.289098	E	28.98	0.171611	53.528000
103	103	L	H	A	0	0	B	37.95	0.191676	B	37.95	0.191676	E	29.63	0.149654	E	29.63	0.149654	53.528000
104	104	L	H	A	0	0	E	70.77	0.357442	E	70.77	0.357442	E	84.15	0.425021	E	80.83	0.408253	53.528000
105	105	S	H	A	0	0	E	82.42	0.655792	E	53.31	0.424173	E	101.66	0.808880	E	52.95	0.421308	53.528000
106	106	R	U	R	0	0	-	-1.00	-1.000000	-	-1.00	-1.000000	-	-1.00	-1.000000	-	-1.00	-1.000000	-1.000000
107	107	S	U	R	0	0	-	-1.00	-1.000000	-	-1.00	-1.000000	-	-1.00	-1.000000	-	-1.00	-1.000000	-1.000000
108	108	T	U	R	0	0	-	-1.00	-1.000000	-	-1.00	-1.000000	-	-1.00	-1.000000	-	-1.00	-1.000000	-1.000000
109	109	P	U	R	0	0	-	-1.00	-1.000000	-	-1.00	-1.000000	-	-1.00	-1.000000	-	-1.00	-1.000000	-1.000000
110	110	H	U	R	0	0	-	-1.00	-1.000000	-	-1.00	-1.000000	-	-1.00	-1.000000	-	-1.00	-1.000000	-1.000000
