# Supplementary material for: Lipid exposure prediction enhances the inference of rotational angles of transmembrane helices
Source: BMC Bioinformatics. 2013 Oct 11;14:304. doi: 10.1186/1471-2105-14-304 (PMC3854514; doi:10.1186/1471-2105-14-304)
Supplement: Additional file 7: Dataset S3 — The representative 110 multi-spanning protein chains used in this work. [file 1471-2105-14-304-S7.zip › S_Dataset_3_experiment/TMexpoDataset/3b8cA.profile]

SeqIndex	PDBIndex	AA	Topo	MissingData	IntraChainCTNum	InterChainCTNum	Class14_Chain	ASA14_Chain	RSA14_Chain	Class14_Complete	ASA14_Complete	RSA14_Complete	Class20_Chain	ASA20_Chain	RSA20_Chain	Class20_Complete	ASA20_Complete	RSA20_Complete	RotationalAngleChain360MGC
1	1	M	U	R	0	0	-	-1.00	-1.000000	-	-1.00	-1.000000	-	-1.00	-1.000000	-	-1.00	-1.000000	-1.000000
2	2	S	U	R	0	0	-	-1.00	-1.000000	-	-1.00	-1.000000	-	-1.00	-1.000000	-	-1.00	-1.000000	-1.000000
3	3	S	U	R	0	0	-	-1.00	-1.000000	-	-1.00	-1.000000	-	-1.00	-1.000000	-	-1.00	-1.000000	-1.000000
4	4	L	U	R	0	0	-	-1.00	-1.000000	-	-1.00	-1.000000	-	-1.00	-1.000000	-	-1.00	-1.000000	-1.000000
5	5	E	U	R	0	0	-	-1.00	-1.000000	-	-1.00	-1.000000	-	-1.00	-1.000000	-	-1.00	-1.000000	-1.000000
6	6	D	U	R	0	0	-	-1.00	-1.000000	-	-1.00	-1.000000	-	-1.00	-1.000000	-	-1.00	-1.000000	-1.000000
7	7	I	U	R	0	0	-	-1.00	-1.000000	-	-1.00	-1.000000	-	-1.00	-1.000000	-	-1.00	-1.000000	-1.000000
8	8	K	U	R	0	0	-	-1.00	-1.000000	-	-1.00	-1.000000	-	-1.00	-1.000000	-	-1.00	-1.000000	-1.000000
9	9	N	U	R	0	0	-	-1.00	-1.000000	-	-1.00	-1.000000	-	-1.00	-1.000000	-	-1.00	-1.000000	-1.000000
10	10	E	U	R	0	0	-	-1.00	-1.000000	-	-1.00	-1.000000	-	-1.00	-1.000000	-	-1.00	-1.000000	-1.000000
11	11	T	U	R	0	0	-	-1.00	-1.000000	-	-1.00	-1.000000	-	-1.00	-1.000000	-	-1.00	-1.000000	-1.000000
12	12	V	2	-	0	0	E	204.64	1.000000	E	204.64	1.000000	E	238.50	1.000000	E	238.50	1.000000	-1.000000
13	13	D	2	-	0	0	E	111.92	0.720345	E	111.92	0.720345	E	95.37	0.613825	E	95.37	0.613825	-1.000000
14	14	L	2	-	0	0	E	111.28	0.562049	E	111.28	0.562049	E	120.00	0.606091	E	120.00	0.606091	-1.000000
15	15	E	2	-	0	0	E	68.18	0.364287	E	68.18	0.364287	E	51.41	0.274685	E	51.41	0.274685	-1.000000
16	16	K	2	-	0	0	E	80.27	0.386862	E	80.27	0.386862	E	79.88	0.384982	E	79.88	0.384982	-1.000000
17	17	I	2	-	0	0	E	75.54	0.397684	E	75.54	0.397684	E	71.89	0.378468	E	71.89	0.378468	-1.000000
18	18	P	2	-	0	0	E	84.99	0.586948	E	84.99	0.586948	E	93.99	0.649102	E	93.99	0.649102	-1.000000
19	19	I	2	-	0	0	B	37.70	0.198473	B	37.70	0.198473	E	23.41	0.123243	E	23.41	0.123243	-1.000000
20	20	E	2	-	0	0	E	145.85	0.779280	E	145.85	0.779280	E	148.36	0.792691	E	148.36	0.792691	-1.000000
21	21	E	2	-	0	0	E	43.90	0.234559	E	43.90	0.234559	E	34.77	0.185777	E	34.77	0.185777	-1.000000
22	22	V	2	-	0	0	B	24.08	0.148422	B	24.08	0.148422	E	12.40	0.076430	E	12.40	0.076430	-1.000000
23	23	F	2	-	0	0	E	124.76	0.558735	E	124.76	0.558735	E	137.65	0.616463	E	137.65	0.616463	-1.000000
24	24	Q	2	-	0	0	E	125.63	0.664112	E	125.63	0.664112	E	127.73	0.675213	E	127.73	0.675213	-1.000000
25	25	Q	2	-	0	0	B	35.56	0.187979	B	35.56	0.187979	E	12.57	0.066448	E	12.57	0.066448	-1.000000
26	26	L	2	-	0	0	E	41.22	0.208192	E	41.22	0.208192	E	13.20	0.066670	E	13.20	0.066670	-1.000000
27	27	K	2	-	0	0	E	176.35	0.849920	E	176.35	0.849920	E	184.56	0.889489	E	184.56	0.889489	-1.000000
28	28	C	2	-	0	0	E	65.85	0.465437	E	65.85	0.465437	E	63.21	0.446777	E	63.21	0.446777	-1.000000
29	29	S	2	-	0	0	B	13.51	0.107495	B	13.51	0.107495	B	3.87	0.030792	B	3.87	0.030792	-1.000000
30	30	R	2	-	0	0	E	68.74	0.275776	E	68.74	0.275776	E	56.66	0.227313	E	56.66	0.227313	-1.000000
31	31	E	2	-	0	0	E	108.24	0.578329	E	108.24	0.578329	E	107.76	0.575764	E	107.76	0.575764	-1.000000
32	32	G	2	-	0	0	B	9.35	0.111429	B	9.35	0.111429	B	0.74	0.008819	B	0.74	0.008819	-1.000000
33	33	L	2	-	0	0	E	139.78	0.705995	E	139.78	0.705995	E	137.55	0.694732	E	137.55	0.694732	-1.000000
34	34	T	2	-	0	0	E	59.93	0.404768	E	59.93	0.404768	E	63.18	0.426719	E	63.18	0.426719	-1.000000
35	35	T	2	-	0	0	B	17.22	0.116304	B	17.22	0.116304	B	1.94	0.013103	B	1.94	0.013103	-1.000000
36	36	Q	2	-	0	0	E	102.31	0.540836	E	102.31	0.540836	E	105.35	0.556906	E	105.35	0.556906	-1.000000
37	37	E	2	-	0	0	E	99.55	0.531898	E	99.55	0.531898	E	101.09	0.540126	E	101.09	0.540126	-1.000000
38	38	G	2	-	0	0	E	27.74	0.330592	E	27.74	0.330592	E	15.04	0.179240	E	15.04	0.179240	-1.000000
39	39	E	2	-	0	0	B	35.27	0.188448	B	35.27	0.188448	E	25.00	0.133576	E	25.00	0.133576	-1.000000
40	40	D	2	-	0	0	E	82.27	0.529510	E	82.27	0.529510	E	83.62	0.538199	E	83.62	0.538199	-1.000000
41	41	R	2	-	0	0	E	188.27	0.755316	E	188.27	0.755316	E	205.36	0.823879	E	205.36	0.823879	-1.000000
42	42	I	2	-	0	0	E	69.80	0.367465	E	69.80	0.367465	E	49.50	0.260595	E	49.50	0.260595	-1.000000
43	43	Q	2	-	0	0	E	142.93	0.755564	E	142.93	0.755564	E	160.83	0.850188	E	160.83	0.850188	-1.000000
44	44	I	2	-	0	0	E	70.97	0.373625	E	70.97	0.373625	E	67.31	0.354356	E	67.31	0.354356	-1.000000
45	45	F	2	-	0	0	E	83.55	0.374177	E	83.55	0.374177	E	69.48	0.311165	E	69.48	0.311165	-1.000000
46	46	G	2	-	0	0	E	25.67	0.305923	E	25.67	0.305923	E	8.50	0.101299	E	8.50	0.101299	-1.000000
47	47	P	2	-	0	0	B	19.89	0.137362	B	19.89	0.137362	B	6.04	0.041713	B	6.04	0.041713	-1.000000
48	48	N	2	-	0	0	E	87.87	0.520341	E	87.87	0.520341	E	70.09	0.415053	E	70.09	0.415053	-1.000000
49	49	K	2	-	0	0	E	119.76	0.577184	E	119.76	0.577184	E	112.90	0.544123	E	112.90	0.544123	-1.000000
50	50	L	2	-	0	0	E	101.66	0.513460	E	101.66	0.513460	E	90.06	0.454871	E	90.06	0.454871	-1.000000
51	51	E	2	-	0	0	E	120.94	0.646185	E	120.94	0.646185	E	129.23	0.690479	E	129.23	0.690479	-1.000000
52	52	E	2	-	0	0	E	128.64	0.687326	E	128.64	0.687326	E	109.15	0.583191	E	109.15	0.583191	-1.000000
53	53	K	2	-	0	0	E	181.12	0.872910	E	181.12	0.872910	E	182.43	0.879223	E	182.43	0.879223	-1.000000
54	54	K	2	-	0	0	E	148.15	0.714010	E	148.15	0.714010	E	159.19	0.767218	E	159.19	0.767218	-1.000000
55	55	E	2	-	0	0	E	86.86	0.464095	E	86.86	0.464095	E	58.41	0.312086	E	58.41	0.312086	-1.000000
56	56	S	2	-	0	0	E	37.72	0.300127	E	37.72	0.300127	E	30.15	0.239895	E	30.15	0.239895	-1.000000
57	57	K	H	-	0	0	E	177.65	0.856186	E	177.65	0.856186	E	192.50	0.927756	E	192.50	0.927756	76.313000
58	58	L	H	-	0	0	E	72.63	0.366837	E	72.63	0.366837	E	64.20	0.324259	E	64.20	0.324259	76.313000
59	59	L	H	-	0	0	E	168.45	0.850801	E	168.45	0.850801	E	191.81	0.968786	E	191.81	0.968786	76.313000
60	60	K	H	-	0	0	E	66.74	0.321654	E	66.74	0.321654	E	67.07	0.323244	E	67.07	0.323244	76.313000
61	61	F	H	-	0	0	E	149.47	0.669399	E	149.47	0.669399	E	164.30	0.735814	E	164.30	0.735814	76.313000
62	62	L	H	-	0	0	E	78.21	0.395020	E	78.21	0.395020	E	57.04	0.288095	E	57.04	0.288095	76.313000
63	63	G	H	-	1	0	B	0.00	0.000000	B	0.00	0.000000	B	0.00	0.000000	B	0.00	0.000000	76.313000
64	64	F	H	-	0	0	E	98.86	0.442743	E	98.86	0.442743	E	98.44	0.440862	E	98.44	0.440862	76.313000
65	65	M	H	-	0	0	E	99.55	0.472809	E	99.55	0.472809	E	100.78	0.478651	E	100.78	0.478651	76.313000
66	66	W	H	-	0	0	B	53.01	0.199721	B	53.01	0.199721	E	35.38	0.133298	E	35.38	0.133298	76.313000
67	67	N	H	-	0	0	E	60.32	0.357198	E	60.32	0.357198	E	39.05	0.231243	E	39.05	0.231243	76.313000
68	68	P	H	-	0	0	E	82.42	0.569199	E	82.42	0.569199	E	85.60	0.591160	E	85.60	0.591160	76.313000
69	69	L	H	-	0	0	B	34.80	0.175766	B	34.80	0.175766	B	7.14	0.036062	B	7.14	0.036062	76.313000
70	70	S	H	-	2	0	B	8.93	0.071053	B	8.93	0.071053	B	1.38	0.010980	B	1.38	0.010980	76.313000
71	71	W	H	-	0	0	E	119.83	0.451473	E	119.83	0.451473	E	128.41	0.483799	E	128.41	0.483799	76.313000
72	72	V	H	-	0	0	E	52.70	0.324827	E	52.70	0.324827	E	51.90	0.319896	E	51.90	0.319896	76.313000
73	73	M	H	-	0	0	B	26.08	0.123866	B	26.08	0.123866	E	17.23	0.081833	E	17.23	0.081833	76.313000
74	74	E	H	-	1	0	B	34.60	0.184869	B	34.60	0.184869	E	21.13	0.112898	E	21.13	0.112898	76.313000
75	75	M	H	-	0	0	E	102.15	0.485158	E	102.15	0.485158	E	99.67	0.473379	E	99.67	0.473379	76.313000
76	76	A	H	-	0	0	E	38.72	0.332646	E	38.72	0.332646	E	29.81	0.256100	E	29.81	0.256100	76.313000
77	77	A	H	-	1	0	B	5.28	0.045361	B	5.28	0.045361	B	0.00	0.000000	B	0.00	0.000000	76.313000
78	78	I	H	-	1	0	E	57.37	0.302027	E	57.37	0.302027	E	49.51	0.260648	E	49.51	0.260648	76.313000
79	79	M	H	-	0	0	E	95.07	0.451532	E	95.07	0.451532	E	94.46	0.448635	E	94.46	0.448635	76.313000
80	80	A	H	-	1	0	B	4.55	0.039089	B	4.55	0.039089	B	0.00	0.000000	B	0.00	0.000000	76.313000
81	81	I	H	-	2	0	E	50.78	0.267334	E	50.78	0.267334	E	31.07	0.163569	E	31.07	0.163569	76.313000
82	82	A	H	-	0	0	E	63.10	0.542096	E	63.10	0.542096	E	63.10	0.542096	E	63.10	0.542096	76.313000
83	83	L	H	-	0	0	E	68.15	0.344209	E	68.15	0.344209	E	62.58	0.316077	E	62.58	0.316077	76.313000
84	84	A	1	-	0	0	E	43.15	0.370704	E	43.15	0.370704	E	32.35	0.277921	E	32.35	0.277921	-1.000000
85	85	N	1	-	0	0	E	68.49	0.405578	E	68.49	0.405578	E	62.23	0.368508	E	62.23	0.368508	-1.000000
86	86	G	1	-	0	0	E	63.48	0.756525	E	63.48	0.756525	E	58.71	0.699678	E	58.71	0.699678	-1.000000
87	87	D	1	-	0	0	E	128.57	0.827509	E	128.57	0.827509	E	137.77	0.886722	E	137.77	0.886722	-1.000000
88	88	G	1	-	0	0	E	76.58	0.912645	E	76.58	0.912645	E	84.25	1.000000	E	84.25	1.000000	-1.000000
89	89	R	1	-	0	0	E	184.15	0.738787	E	184.15	0.738787	E	206.46	0.828292	E	206.46	0.828292	-1.000000
90	90	P	1	-	0	0	E	130.27	0.899655	E	130.27	0.899655	E	149.41	1.000000	E	149.41	1.000000	-1.000000
91	91	P	1	-	0	0	E	97.67	0.674517	E	97.67	0.674517	E	79.63	0.549931	E	79.63	0.549931	-1.000000
92	92	D	1	-	0	0	E	47.21	0.303855	E	47.21	0.303855	E	32.14	0.206861	E	32.14	0.206861	-1.000000
93	93	W	1	-	0	0	E	186.14	0.701304	E	186.14	0.701304	E	191.08	0.719916	E	191.08	0.719916	-1.000000
94	94	Q	1	-	0	0	E	52.12	0.275519	E	52.12	0.275519	E	41.38	0.218745	E	41.38	0.218745	-1.000000
95	95	D	H	-	2	0	B	27.13	0.174615	B	27.13	0.174615	E	12.98	0.083543	E	12.98	0.083543	199.352000
96	96	F	H	-	2	0	E	63.38	0.283846	E	63.38	0.283846	E	62.95	0.281920	E	62.95	0.281920	199.352000
97	97	V	H	-	0	0	E	47.68	0.293886	E	47.68	0.293886	E	44.19	0.272374	E	44.19	0.272374	199.352000
98	98	G	H	-	1	0	B	3.23	0.038494	B	3.23	0.038494	B	0.00	0.000000	B	0.00	0.000000	199.352000
99	99	I	H	-	1	0	B	7.13	0.037536	B	7.13	0.037536	B	0.00	0.000000	B	0.00	0.000000	199.352000
100	100	I	H	-	0	0	E	66.83	0.351829	E	66.83	0.351829	E	54.43	0.286549	E	54.43	0.286549	199.352000
101	101	C	H	-	0	0	E	74.72	0.528131	E	74.72	0.528131	E	68.10	0.481340	E	68.10	0.481340	199.352000
102	102	L	H	-	1	0	B	7.78	0.039295	B	7.78	0.039295	B	0.00	0.000000	B	0.00	0.000000	199.352000
103	103	L	H	-	1	0	B	3.23	0.016314	B	3.23	0.016314	B	0.00	0.000000	B	0.00	0.000000	199.352000
104	104	V	H	-	0	0	E	86.62	0.533900	E	86.62	0.533900	E	84.47	0.520648	E	84.47	0.520648	199.352000
105	105	I	H	-	0	0	E	64.94	0.341879	E	64.94	0.341879	E	61.41	0.323296	E	61.41	0.323296	199.352000
106	106	N	H	-	0	0	B	16.52	0.097827	B	16.52	0.097827	B	4.37	0.025878	B	4.37	0.025878	199.352000
107	107	S	H	-	0	0	E	27.29	0.217139	E	27.29	0.217139	E	16.28	0.129535	E	16.28	0.129535	199.352000
108	108	T	H	-	0	0	E	50.42	0.340538	E	50.42	0.340538	E	48.55	0.327908	E	48.55	0.327908	199.352000
109	109	I	H	-	1	0	E	62.92	0.331245	E	62.92	0.331245	E	50.30	0.264807	E	50.30	0.264807	199.352000
110	110	S	H	-	1	0	B	15.90	0.126512	B	15.90	0.126512	B	4.58	0.036442	B	4.58	0.036442	199.352000
111	111	F	H	-	1	0	B	43.58	0.195172	B	43.58	0.195172	E	19.28	0.086345	E	19.28	0.086345	199.352000
112	112	I	H	-	0	0	E	67.97	0.357831	E	67.97	0.357831	E	66.63	0.350777	E	66.63	0.350777	199.352000
113	113	E	H	-	0	0	B	31.10	0.166168	B	31.10	0.166168	E	13.31	0.071116	E	13.31	0.071116	199.352000
114	114	E	2	-	0	0	E	122.67	0.655429	E	122.67	0.655429	E	95.71	0.511381	E	95.71	0.511381	-1.000000
115	115	N	2	-	0	0	E	120.85	0.715639	E	120.85	0.715639	E	132.22	0.782969	E	132.22	0.782969	-1.000000
116	116	N	2	-	0	0	E	75.06	0.444484	E	75.06	0.444484	E	71.71	0.424646	E	71.71	0.424646	-1.000000
117	117	A	2	-	0	0	E	29.61	0.254381	E	29.61	0.254381	E	10.67	0.091667	E	10.67	0.091667	-1.000000
118	118	G	2	-	0	0	E	35.39	0.421761	E	35.39	0.421761	E	33.45	0.398641	E	33.45	0.398641	-1.000000
119	119	N	2	-	0	0	E	109.30	0.647243	E	109.30	0.647243	E	111.32	0.659205	E	111.32	0.659205	-1.000000
120	120	A	2	-	0	0	B	10.87	0.093385	B	10.87	0.093385	B	1.37	0.011770	B	1.37	0.011770	-1.000000
121	121	A	2	-	0	0	E	37.74	0.324227	E	37.74	0.324227	E	31.03	0.266581	E	31.03	0.266581	-1.000000
122	122	A	2	-	0	0	E	55.35	0.475515	E	55.35	0.475515	E	59.74	0.513230	E	59.74	0.513230	-1.000000
123	123	A	2	-	0	0	E	72.96	0.626804	E	72.96	0.626804	E	71.33	0.612801	E	71.33	0.612801	-1.000000
124	124	L	2	-	0	0	B	4.86	0.024547	B	4.86	0.024547	B	0.58	0.002929	B	0.58	0.002929	-1.000000
125	125	M	2	-	0	0	E	94.34	0.448065	E	94.34	0.448065	E	82.55	0.392068	E	82.55	0.392068	-1.000000
126	126	A	2	-	0	0	E	51.06	0.438660	E	51.06	0.438660	E	47.67	0.409536	E	47.67	0.409536	-1.000000
127	127	G	2	-	0	0	E	32.11	0.382672	E	32.11	0.382672	E	20.44	0.243594	E	20.44	0.243594	-1.000000
128	128	L	2	-	0	0	E	50.37	0.254407	E	50.37	0.254407	E	16.13	0.081469	E	16.13	0.081469	-1.000000
129	129	A	2	-	0	0	E	46.38	0.398454	E	46.38	0.398454	E	37.34	0.320790	E	37.34	0.320790	-1.000000
130	130	P	2	-	0	0	E	81.63	0.563743	E	81.63	0.563743	E	62.93	0.434599	E	62.93	0.434599	-1.000000
131	131	K	2	-	0	0	E	46.63	0.224734	E	46.63	0.224734	E	35.04	0.168876	E	35.04	0.168876	-1.000000
132	132	T	2	-	0	0	B	4.03	0.027219	B	4.03	0.027219	B	0.00	0.000000	B	0.00	0.000000	-1.000000
133	133	K	2	-	0	0	E	56.91	0.274278	E	56.91	0.274278	E	32.85	0.158321	E	32.85	0.158321	-1.000000
134	134	V	2	-	0	0	B	2.43	0.014978	B	2.43	0.014978	B	0.00	0.000000	B	0.00	0.000000	-1.000000
135	135	L	2	-	0	0	E	54.78	0.276681	E	54.78	0.276681	E	41.55	0.209859	E	41.55	0.209859	-1.000000
136	136	R	2	-	0	0	E	108.03	0.433403	E	108.03	0.433403	E	104.04	0.417395	E	104.04	0.417395	-1.000000
137	137	D	2	-	0	0	E	61.33	0.394735	E	61.33	0.394735	E	55.71	0.358563	E	55.71	0.358563	-1.000000
138	138	G	2	-	0	0	E	47.99	0.571922	E	47.99	0.571922	E	50.60	0.603027	E	50.60	0.603027	-1.000000
139	139	K	2	-	0	0	E	126.61	0.610198	E	126.61	0.610198	E	142.65	0.687503	E	127.65	0.615210	-1.000000
140	140	W	2	-	0	0	E	122.46	0.461382	E	119.24	0.449250	E	77.88	0.293422	E	65.98	0.248587	-1.000000
141	141	S	2	-	0	0	E	57.03	0.453771	E	57.03	0.453771	E	55.60	0.442393	E	43.93	0.349539	-1.000000
142	142	E	2	-	0	0	E	92.70	0.495298	E	92.70	0.495298	E	90.83	0.485307	E	90.83	0.485307	-1.000000
143	143	Q	2	-	0	0	E	69.14	0.365491	E	69.14	0.365491	E	61.42	0.324682	E	61.42	0.324682	-1.000000
144	144	E	2	-	0	0	E	86.78	0.463667	E	86.78	0.463667	E	77.39	0.413496	E	77.39	0.413496	-1.000000
145	145	A	2	-	0	0	B	21.26	0.182646	B	21.26	0.182646	B	5.63	0.048368	B	5.63	0.048368	-1.000000
146	146	A	2	-	0	0	E	48.01	0.412457	E	48.01	0.412457	E	34.36	0.295189	E	34.36	0.295189	-1.000000
147	147	I	2	-	0	0	E	63.00	0.331666	E	63.00	0.331666	E	49.43	0.260226	E	49.43	0.260226	-1.000000
148	148	L	2	-	0	0	B	3.13	0.015809	B	3.13	0.015809	B	0.00	0.000000	B	0.00	0.000000	-1.000000
149	149	V	2	-	0	0	B	5.00	0.030819	B	5.00	0.030819	B	0.22	0.001356	B	0.22	0.001356	-1.000000
150	150	P	2	-	0	0	B	14.52	0.100276	B	14.52	0.100276	B	3.10	0.021409	B	3.10	0.021409	-1.000000
151	151	G	2	-	0	0	B	10.71	0.127637	B	10.71	0.127637	B	3.58	0.042665	B	3.58	0.042665	-1.000000
152	152	D	2	-	0	0	B	4.43	0.028513	B	4.43	0.028513	B	0.38	0.002446	B	0.38	0.002446	-1.000000
153	153	I	2	-	0	0	B	15.86	0.083496	B	15.86	0.083496	B	5.70	0.030008	B	5.70	0.030008	-1.000000
154	154	V	2	-	0	0	B	3.69	0.022744	B	3.69	0.022744	B	0.32	0.001972	B	0.32	0.001972	-1.000000
155	155	S	2	-	0	0	E	27.74	0.220719	E	27.74	0.220719	E	8.72	0.069383	E	8.72	0.069383	-1.000000
156	156	I	2	-	0	0	B	17.34	0.091287	B	17.34	0.091287	B	5.07	0.026691	B	5.07	0.026691	-1.000000
157	157	K	2	-	0	0	E	92.53	0.445949	E	92.53	0.445949	E	44.07	0.212396	E	44.07	0.212396	-1.000000
158	158	L	2	-	0	0	B	36.18	0.182737	B	36.18	0.182737	E	21.84	0.110309	E	21.84	0.110309	-1.000000
159	159	G	2	-	0	0	B	0.34	0.004052	B	0.34	0.004052	B	0.00	0.000000	B	0.00	0.000000	-1.000000
160	160	D	2	-	0	0	B	11.03	0.070992	B	11.03	0.070992	B	0.31	0.001995	B	0.31	0.001995	-1.000000
161	161	I	2	-	0	0	E	46.92	0.247012	E	46.92	0.247012	E	28.31	0.149039	E	28.31	0.149039	-1.000000
162	162	I	2	-	0	0	B	11.86	0.062437	B	11.86	0.062437	B	2.72	0.014320	B	2.72	0.014320	-1.000000
163	163	P	2	-	0	0	B	24.04	0.166022	B	24.04	0.166022	B	5.82	0.040193	B	5.82	0.040193	-1.000000
164	164	A	2	-	0	0	B	4.22	0.036254	B	4.22	0.036254	B	0.00	0.000000	B	0.00	0.000000	-1.000000
165	165	D	2	-	0	0	B	4.62	0.029735	B	4.62	0.029735	B	0.00	0.000000	B	0.00	0.000000	-1.000000
166	166	A	2	-	0	0	B	7.47	0.064175	B	7.47	0.064175	B	0.14	0.001203	B	0.14	0.001203	-1.000000
167	167	R	2	-	0	0	B	15.61	0.062625	B	15.61	0.062625	B	0.00	0.000000	B	0.00	0.000000	-1.000000
168	168	L	2	-	0	0	B	7.67	0.038739	B	7.67	0.038739	B	2.71	0.013688	B	2.71	0.013688	-1.000000
169	169	L	2	-	0	0	E	65.31	0.329865	E	65.31	0.329865	E	50.34	0.254255	E	50.34	0.254255	-1.000000
170	170	E	2	-	0	0	E	72.06	0.385018	E	72.06	0.385018	E	74.20	0.396452	E	74.20	0.396452	-1.000000
171	171	G	2	-	0	0	E	58.17	0.693243	E	58.17	0.693243	E	47.99	0.571922	E	47.99	0.571922	-1.000000
172	172	D	2	-	0	0	E	69.72	0.448735	E	69.72	0.448735	E	55.11	0.354702	E	55.11	0.354702	-1.000000
173	173	P	2	-	0	0	E	56.97	0.393439	E	56.97	0.393439	E	49.79	0.343854	E	49.79	0.343854	-1.000000
174	174	L	2	-	0	0	B	6.59	0.033285	B	6.59	0.033285	B	0.33	0.001667	B	0.33	0.001667	-1.000000
175	175	K	2	-	0	0	E	75.04	0.361656	E	75.04	0.361656	E	70.81	0.341269	E	70.81	0.341269	-1.000000
176	176	V	2	-	0	0	B	1.83	0.011280	B	1.83	0.011280	B	0.00	0.000000	B	0.00	0.000000	-1.000000
177	177	D	2	-	0	0	B	15.72	0.101178	B	15.72	0.101178	E	8.20	0.052777	E	8.20	0.052777	-1.000000
178	178	Q	2	-	0	0	B	30.38	0.160596	B	30.38	0.160596	E	17.84	0.094307	E	17.84	0.094307	-1.000000
179	179	S	2	-	0	0	E	62.71	0.498966	E	62.71	0.498966	E	58.64	0.466582	E	58.64	0.466582	-1.000000
180	180	A	2	-	0	0	E	78.99	0.678608	E	78.99	0.678608	E	85.20	0.731959	E	85.20	0.731959	-1.000000
181	181	L	2	-	0	0	E	51.66	0.260922	E	51.66	0.260922	E	34.28	0.173140	E	34.28	0.173140	-1.000000
182	182	T	2	-	0	0	E	88.05	0.594691	E	88.05	0.594691	E	88.65	0.598744	E	88.65	0.598744	-1.000000
183	183	G	2	-	0	0	E	33.99	0.405077	E	33.99	0.405077	E	34.61	0.412466	E	34.61	0.412466	-1.000000
184	184	E	2	-	0	0	E	102.57	0.548034	E	102.57	0.548034	E	106.96	0.571490	E	106.96	0.571490	-1.000000
185	185	S	2	-	0	0	E	110.37	0.878183	E	110.37	0.878183	E	120.51	0.958864	E	120.51	0.958864	-1.000000
186	186	L	2	-	0	0	E	136.69	0.690388	E	136.69	0.690388	E	151.11	0.763220	E	151.11	0.763220	-1.000000
187	187	P	2	-	0	0	E	71.74	0.495442	E	71.74	0.495442	E	65.67	0.453522	E	65.67	0.453522	-1.000000
188	188	V	2	-	0	0	E	56.38	0.347510	E	56.38	0.347510	E	49.57	0.305535	E	49.57	0.305535	-1.000000
189	189	T	2	-	0	0	E	45.02	0.304066	E	45.02	0.304066	E	41.24	0.278536	E	41.24	0.278536	-1.000000
190	190	K	2	-	0	0	E	84.55	0.407490	E	84.55	0.407490	E	91.02	0.438672	E	91.02	0.438672	-1.000000
191	191	H	2	-	0	0	E	120.32	0.606116	E	120.32	0.606116	E	136.99	0.690091	E	136.99	0.690091	-1.000000
192	192	P	2	-	0	0	E	33.16	0.229006	E	33.16	0.229006	E	25.39	0.175345	E	25.39	0.175345	-1.000000
193	193	G	2	-	0	0	B	15.30	0.182338	B	15.30	0.182338	E	8.78	0.104636	E	8.78	0.104636	-1.000000
194	194	Q	2	-	0	0	B	15.02	0.079399	B	15.02	0.079399	B	9.10	0.048105	B	9.10	0.048105	-1.000000
195	195	E	2	-	0	0	E	83.95	0.448547	E	83.95	0.448547	E	82.33	0.439891	E	82.33	0.439891	-1.000000
196	196	V	2	-	0	0	B	4.42	0.027244	B	4.42	0.027244	B	0.10	0.000616	B	0.10	0.000616	-1.000000
197	197	F	2	-	0	0	B	22.94	0.102736	B	22.94	0.102736	E	14.42	0.064580	E	14.42	0.064580	-1.000000
198	198	S	2	-	0	0	B	11.12	0.088479	B	11.12	0.088479	B	1.52	0.012094	B	1.52	0.012094	-1.000000
199	199	G	2	-	0	0	B	11.13	0.132642	B	11.13	0.132642	B	2.91	0.034680	B	2.91	0.034680	-1.000000
200	200	S	2	-	0	0	B	2.25	0.017903	B	2.25	0.017903	B	0.06	0.000477	B	0.06	0.000477	-1.000000
201	201	T	2	-	0	0	E	34.09	0.230244	E	34.09	0.230244	E	15.48	0.104552	E	15.48	0.104552	-1.000000
202	202	C	2	-	0	0	B	0.29	0.002050	B	0.29	0.002050	B	0.00	0.000000	B	0.00	0.000000	-1.000000
203	203	K	2	-	0	0	B	30.64	0.147670	B	30.64	0.147670	E	17.31	0.083426	E	17.31	0.083426	-1.000000
204	204	Q	2	-	0	0	B	15.88	0.083946	B	15.88	0.083946	B	6.38	0.033726	B	6.38	0.033726	-1.000000
205	205	G	2	-	0	0	E	16.88	0.201168	E	16.88	0.201168	B	2.03	0.024193	B	2.03	0.024193	-1.000000
206	206	E	2	-	0	0	E	104.08	0.556102	E	104.08	0.556102	E	52.57	0.280883	E	52.57	0.280883	-1.000000
207	207	I	2	-	0	0	B	9.96	0.052435	B	9.96	0.052435	B	0.44	0.002316	B	0.44	0.002316	-1.000000
208	208	E	2	-	0	0	E	73.19	0.391056	E	73.19	0.391056	E	65.75	0.351304	E	65.75	0.351304	-1.000000
209	209	A	2	-	0	0	B	9.79	0.084107	B	9.79	0.084107	B	2.70	0.023196	B	2.70	0.023196	-1.000000
210	210	V	2	-	0	0	B	5.54	0.034147	B	5.54	0.034147	B	0.00	0.000000	B	0.00	0.000000	-1.000000
211	211	V	2	-	0	0	B	1.82	0.011218	B	1.82	0.011218	B	0.00	0.000000	B	0.00	0.000000	-1.000000
212	212	I	2	-	0	0	B	17.04	0.089708	B	17.04	0.089708	B	1.76	0.009266	B	1.76	0.009266	-1.000000
213	213	A	2	-	0	0	E	41.29	0.354725	E	41.29	0.354725	E	30.07	0.258333	E	30.07	0.258333	-1.000000
214	214	T	2	-	0	0	E	33.17	0.224031	E	33.17	0.224031	E	17.63	0.119073	E	17.63	0.119073	-1.000000
215	215	G	2	-	0	0	B	3.81	0.045406	B	3.81	0.045406	B	0.00	0.000000	B	0.00	0.000000	-1.000000
216	216	V	2	-	0	0	B	27.24	0.167899	B	27.24	0.167899	E	11.40	0.070266	E	11.40	0.070266	-1.000000
217	217	H	2	-	0	0	E	73.34	0.369452	E	73.34	0.369452	E	68.38	0.344466	E	68.38	0.344466	-1.000000
218	218	T	2	-	0	0	B	2.16	0.014589	B	2.16	0.014589	B	0.00	0.000000	B	0.00	0.000000	-1.000000
219	219	F	2	-	0	0	E	126.48	0.566438	E	126.48	0.566438	E	98.83	0.442608	E	98.83	0.442608	-1.000000
220	220	F	2	-	0	0	E	97.53	0.436786	E	97.53	0.436786	E	102.84	0.460567	E	102.84	0.460567	-1.000000
221	221	G	2	-	0	0	E	46.54	0.554642	E	46.54	0.554642	E	50.66	0.603742	E	50.66	0.603742	-1.000000
222	222	K	2	-	0	0	E	93.32	0.449757	E	93.32	0.449757	E	85.17	0.410478	E	85.17	0.410478	-1.000000
223	223	A	2	-	0	0	E	67.35	0.578608	E	67.35	0.578608	E	66.57	0.571907	E	66.57	0.571907	-1.000000
224	224	A	2	-	0	0	E	81.03	0.696134	E	81.03	0.696134	E	74.94	0.643814	E	74.94	0.643814	-1.000000
225	225	H	2	-	0	0	E	168.69	0.849781	E	168.69	0.849781	E	184.62	0.930029	E	184.62	0.930029	-1.000000
226	226	L	2	-	0	0	E	187.00	0.944492	E	187.00	0.944492	E	221.85	1.000000	E	221.85	1.000000	-1.000000
227	227	V	2	-	0	0	E	124.15	0.765224	E	124.15	0.765224	E	138.51	0.853735	E	138.51	0.853735	-1.000000
228	228	D	2	-	0	0	E	114.47	0.736757	E	114.47	0.736757	E	109.81	0.706764	E	109.81	0.706764	-1.000000
229	229	S	2	-	0	0	E	101.21	0.805299	E	101.21	0.805299	E	120.04	0.955124	E	120.04	0.955124	-1.000000
230	230	T	2	-	0	0	E	83.57	0.564433	E	83.57	0.564433	E	84.06	0.567743	E	84.06	0.567743	-1.000000
231	231	N	2	-	0	0	E	139.37	0.825309	E	139.37	0.825309	E	154.88	0.917155	E	154.88	0.917155	-1.000000
232	232	Q	2	-	0	0	E	115.44	0.610245	E	115.44	0.610245	E	112.32	0.593752	E	112.32	0.593752	-1.000000
233	233	V	2	-	0	0	E	99.35	0.612364	E	99.35	0.612364	E	96.41	0.594243	E	96.41	0.594243	-1.000000
234	234	G	2	-	0	0	E	30.00	0.357526	E	30.00	0.357526	E	29.83	0.355500	E	29.83	0.355500	-1.000000
235	235	H	2	-	0	0	E	106.98	0.538915	E	106.98	0.538915	E	96.14	0.484308	E	96.14	0.484308	-1.000000
236	236	F	2	-	0	0	E	59.34	0.265753	E	59.34	0.265753	E	36.69	0.164315	E	36.69	0.164315	-1.000000
237	237	Q	2	-	0	0	E	110.44	0.583814	E	110.44	0.583814	E	95.77	0.506264	E	95.77	0.506264	-1.000000
238	238	K	2	-	0	0	E	137.58	0.663068	E	137.58	0.663068	E	138.22	0.666153	E	138.22	0.666153	-1.000000
239	239	V	2	-	0	0	E	36.67	0.226023	E	36.67	0.226023	B	6.89	0.042468	B	6.89	0.042468	-1.000000
240	240	L	2	-	0	0	B	13.49	0.068135	B	13.49	0.068135	B	1.48	0.007475	B	1.48	0.007475	-1.000000
241	241	T	2	-	0	0	B	18.28	0.123463	B	18.28	0.123463	B	6.97	0.047076	B	6.97	0.047076	-1.000000
242	242	A	H	-	0	0	E	50.61	0.434794	E	50.61	0.434794	E	43.51	0.373797	E	43.51	0.373797	356.277000
243	243	I	H	-	1	0	B	7.56	0.039800	B	7.56	0.039800	B	0.00	0.000000	B	0.00	0.000000	356.277000
244	244	G	H	-	1	0	B	6.49	0.077345	B	6.49	0.077345	B	0.19	0.002264	B	0.19	0.002264	356.277000
245	245	N	H	-	0	0	E	80.06	0.474092	E	80.06	0.474092	E	79.46	0.470539	E	79.46	0.470539	356.277000
246	246	F	H	-	0	0	E	143.35	0.641990	E	143.35	0.641990	E	153.36	0.686820	E	153.36	0.686820	356.277000
247	247	C	H	-	1	0	B	2.57	0.018165	B	2.57	0.018165	B	0.00	0.000000	B	0.00	0.000000	356.277000
248	248	I	H	-	0	0	B	31.06	0.163517	B	31.06	0.163517	E	17.02	0.089603	E	17.02	0.089603	356.277000
249	249	C	H	-	0	0	E	73.61	0.520286	E	73.61	0.520286	E	68.02	0.480775	E	68.02	0.480775	356.277000
250	250	S	H	-	0	0	E	32.31	0.257081	E	32.31	0.257081	E	22.38	0.178071	E	22.38	0.178071	356.277000
251	251	I	H	-	2	0	B	0.33	0.001737	B	0.33	0.001737	B	0.00	0.000000	B	0.00	0.000000	356.277000
252	252	A	H	-	0	0	E	26.66	0.229038	E	26.66	0.229038	E	19.07	0.163832	E	19.07	0.163832	356.277000
253	253	I	H	-	0	0	E	95.17	0.501027	E	95.17	0.501027	E	99.57	0.524191	E	99.57	0.524191	356.277000
254	254	G	H	-	1	0	B	12.03	0.143368	B	12.03	0.143368	B	3.23	0.038494	B	3.23	0.038494	356.277000
255	255	M	H	-	1	0	B	34.25	0.162669	B	34.25	0.162669	E	33.57	0.159440	E	33.57	0.159440	356.277000
256	256	V	H	-	0	0	E	62.67	0.386280	E	62.67	0.386280	E	63.23	0.389731	E	63.23	0.389731	356.277000
257	257	I	H	-	0	0	E	69.73	0.367097	E	69.73	0.367097	E	73.12	0.384943	E	73.12	0.384943	356.277000
258	258	E	H	-	2	0	B	5.65	0.030188	B	5.65	0.030188	B	0.01	0.000053	B	0.01	0.000053	356.277000
259	259	I	H	-	0	0	E	38.92	0.204896	E	38.92	0.204896	E	33.64	0.177099	E	33.64	0.177099	356.277000
260	260	I	H	-	0	0	E	113.76	0.598894	E	113.76	0.598894	E	124.09	0.653277	E	124.09	0.653277	356.277000
261	261	V	H	-	0	0	E	51.13	0.315150	E	51.13	0.315150	E	48.02	0.295981	E	48.02	0.295981	356.277000
262	262	M	H	-	0	0	B	7.62	0.036191	B	7.62	0.036191	B	0.37	0.001757	B	0.37	0.001757	356.277000
263	263	Y	1	-	0	0	E	53.57	0.224801	E	53.57	0.224801	E	39.79	0.166974	E	39.79	0.166974	-1.000000
264	264	P	1	-	0	0	E	74.54	0.514779	E	74.54	0.514779	E	76.64	0.529282	E	76.64	0.529282	-1.000000
265	265	I	1	-	0	0	E	110.59	0.582206	E	110.59	0.582206	E	123.37	0.649487	E	123.37	0.649487	-1.000000
266	266	Q	1	-	0	0	E	102.23	0.540413	E	102.23	0.540413	E	97.84	0.517207	E	97.84	0.517207	-1.000000
267	267	R	1	-	0	0	E	155.50	0.623847	E	155.50	0.623847	E	169.28	0.679130	E	169.28	0.679130	-1.000000
268	268	R	1	-	0	0	E	212.78	0.853647	E	212.78	0.853647	E	241.51	0.968908	E	241.51	0.968908	-1.000000
269	269	K	1	-	0	0	B	34.73	0.167382	B	34.73	0.167382	E	16.37	0.078895	E	16.37	0.078895	-1.000000
270	270	Y	1	-	0	0	E	123.27	0.517289	E	123.27	0.517289	E	129.39	0.542971	E	129.39	0.542971	-1.000000
271	271	R	1	-	0	0	E	177.60	0.712509	E	177.60	0.712509	E	196.63	0.788855	E	196.63	0.788855	-1.000000
272	272	D	1	-	0	0	E	63.13	0.406320	E	63.13	0.406320	E	59.75	0.384566	E	59.75	0.384566	-1.000000
273	273	G	1	-	0	0	B	7.68	0.091527	B	7.68	0.091527	B	0.00	0.000000	B	0.00	0.000000	-1.000000
274	274	I	1	-	0	0	B	16.56	0.087181	B	16.56	0.087181	B	9.41	0.049539	B	9.41	0.049539	-1.000000
275	275	D	H	-	0	0	E	54.23	0.349038	E	54.23	0.349038	E	38.30	0.246508	E	38.30	0.246508	287.360000
276	276	N	H	-	1	0	B	1.66	0.009830	B	1.66	0.009830	B	0.00	0.000000	B	0.00	0.000000	287.360000
277	277	L	H	-	0	0	B	16.19	0.081772	B	16.19	0.081772	B	7.41	0.037426	B	7.41	0.037426	287.360000
278	278	L	H	-	1	0	B	18.84	0.095156	B	18.84	0.095156	B	0.07	0.000354	B	0.07	0.000354	287.360000
279	279	V	H	-	1	0	B	0.44	0.002712	B	0.44	0.002712	B	0.00	0.000000	B	0.00	0.000000	287.360000
280	280	L	H	-	3	0	B	0.71	0.003586	B	0.71	0.003586	B	0.00	0.000000	B	0.00	0.000000	287.360000
281	281	L	H	-	1	0	B	27.60	0.139401	B	27.60	0.139401	E	14.63	0.073893	E	14.63	0.073893	287.360000
282	282	I	H	-	0	0	B	17.69	0.093130	B	17.69	0.093130	B	0.00	0.000000	B	0.00	0.000000	287.360000
283	283	G	H	-	2	0	B	10.77	0.128352	B	10.77	0.128352	B	1.92	0.022882	B	1.92	0.022882	287.360000
284	284	G	H	-	3	0	B	1.03	0.012275	B	1.03	0.012275	B	0.00	0.000000	B	0.00	0.000000	287.360000
285	285	I	H	-	1	0	B	17.23	0.090708	B	17.23	0.090708	B	2.37	0.012477	B	2.37	0.012477	287.360000
286	286	P	H	-	0	0	B	21.72	0.150000	B	21.72	0.150000	B	5.85	0.040401	B	5.85	0.040401	287.360000
287	287	I	H	-	1	0	B	20.95	0.110292	B	20.95	0.110292	B	2.08	0.010950	B	2.08	0.010950	287.360000
288	288	A	H	-	1	0	B	7.61	0.065378	B	7.61	0.065378	B	1.28	0.010997	B	1.28	0.010997	287.360000
289	289	M	H	-	1	0	B	2.24	0.010639	B	2.24	0.010639	B	0.00	0.000000	B	0.00	0.000000	287.360000
290	290	P	H	-	0	0	E	36.06	0.249033	E	36.06	0.249033	E	16.31	0.112638	E	16.31	0.112638	287.360000
291	291	T	H	-	1	0	B	20.04	0.135351	B	20.04	0.135351	E	7.70	0.052006	E	7.70	0.052006	287.360000
292	292	V	H	-	1	0	B	1.76	0.010848	B	1.76	0.010848	B	0.00	0.000000	B	0.00	0.000000	287.360000
293	293	L	2	-	0	0	B	11.80	0.059599	B	11.80	0.059599	B	2.70	0.013637	B	2.70	0.013637	-1.000000
294	294	S	2	-	0	0	E	46.03	0.366248	E	46.03	0.366248	E	27.91	0.222072	E	27.91	0.222072	-1.000000
295	295	V	2	-	0	0	B	12.53	0.077231	B	12.53	0.077231	B	0.08	0.000493	B	0.08	0.000493	-1.000000
296	296	T	2	-	0	0	B	1.70	0.011482	B	1.70	0.011482	B	0.00	0.000000	B	0.00	0.000000	-1.000000
297	297	M	2	-	0	0	B	35.32	0.167751	B	35.32	0.167751	B	7.35	0.034909	B	7.35	0.034909	-1.000000
298	298	A	2	-	0	0	E	27.31	0.234622	E	27.31	0.234622	E	9.72	0.083505	E	9.72	0.083505	-1.000000
299	299	I	2	-	0	0	E	53.52	0.281758	E	53.52	0.281758	E	25.77	0.135667	E	25.77	0.135667	-1.000000
300	300	G	2	-	0	0	B	3.25	0.038732	B	3.25	0.038732	B	0.00	0.000000	B	0.00	0.000000	-1.000000
301	301	S	2	-	0	0	B	7.27	0.057845	B	7.27	0.057845	B	0.30	0.002387	B	0.30	0.002387	-1.000000
302	302	H	2	-	0	0	E	68.69	0.346028	E	68.69	0.346028	E	53.15	0.267745	E	53.15	0.267745	-1.000000
303	303	R	2	-	0	0	E	98.64	0.395731	E	98.64	0.395731	E	79.83	0.320268	E	79.83	0.320268	-1.000000
304	304	L	2	-	0	0	B	10.36	0.052326	B	10.36	0.052326	B	0.00	0.000000	B	0.00	0.000000	-1.000000
305	305	S	2	-	0	0	E	25.60	0.203692	E	25.60	0.203692	E	17.34	0.137969	E	17.34	0.137969	-1.000000
306	306	Q	2	-	0	0	E	150.64	0.796321	E	150.64	0.796321	E	169.24	0.894645	E	169.24	0.894645	-1.000000
307	307	Q	2	-	0	0	E	65.32	0.345298	E	65.32	0.345298	E	60.29	0.318708	E	55.05	0.291008	-1.000000
308	308	G	2	-	0	0	B	9.53	0.113574	B	9.53	0.113574	B	4.19	0.049934	B	4.19	0.049934	-1.000000
309	309	A	2	-	0	0	B	1.27	0.010911	B	1.27	0.010911	B	0.00	0.000000	B	0.00	0.000000	-1.000000
310	310	I	2	-	0	0	B	19.31	0.101658	B	19.31	0.101658	B	8.89	0.046802	B	8.89	0.046802	-1.000000
311	311	T	2	-	0	0	B	5.13	0.034648	B	5.13	0.034648	B	0.00	0.000000	B	0.00	0.000000	-1.000000
312	312	K	2	-	0	0	E	51.52	0.248301	E	51.52	0.248301	E	32.44	0.156345	E	32.44	0.156345	-1.000000
313	313	R	2	-	0	0	E	135.21	0.542446	E	135.21	0.542446	E	109.29	0.438458	E	109.29	0.438458	-1.000000
314	314	M	2	-	0	0	E	54.36	0.258181	E	54.36	0.258181	E	42.33	0.201045	E	42.33	0.201045	-1.000000
315	315	T	2	-	0	0	E	32.06	0.216534	E	32.06	0.216534	E	14.83	0.100162	E	14.83	0.100162	-1.000000
316	316	A	2	-	0	0	B	20.72	0.178007	B	20.72	0.178007	E	14.86	0.127663	E	14.86	0.127663	-1.000000
317	317	I	2	-	0	0	B	12.70	0.066860	B	12.70	0.066860	B	0.00	0.000000	B	0.00	0.000000	-1.000000
318	318	E	2	-	0	0	B	22.34	0.119363	B	22.34	0.119363	E	9.63	0.051453	E	9.63	0.051453	-1.000000
319	319	E	2	-	0	0	E	55.12	0.294507	E	55.12	0.294507	E	42.03	0.224567	E	42.03	0.224567	-1.000000
320	320	M	2	-	0	0	B	3.28	0.015578	B	3.28	0.015578	B	0.00	0.000000	B	0.00	0.000000	-1.000000
321	321	A	2	-	0	0	B	0.00	0.000000	B	0.00	0.000000	B	0.00	0.000000	B	0.00	0.000000	-1.000000
322	322	G	2	-	0	0	B	5.28	0.062925	B	5.28	0.062925	B	0.27	0.003218	B	0.27	0.003218	-1.000000
323	323	M	2	-	0	0	B	3.81	0.018095	B	3.81	0.018095	B	0.00	0.000000	B	0.00	0.000000	-1.000000
324	324	D	2	-	0	0	E	49.02	0.315505	E	49.02	0.315505	E	40.61	0.261376	E	40.61	0.261376	-1.000000
325	325	V	2	-	0	0	B	0.18	0.001109	B	0.18	0.001109	B	0.00	0.000000	B	0.00	0.000000	-1.000000
326	326	L	2	-	0	0	B	4.43	0.022375	B	4.43	0.022375	B	0.21	0.001061	B	0.21	0.001061	-1.000000
327	327	C	2	-	0	0	B	0.43	0.003039	B	0.43	0.003039	B	0.00	0.000000	B	0.00	0.000000	-1.000000
328	328	S	2	-	0	0	B	0.00	0.000000	B	0.00	0.000000	B	0.00	0.000000	B	0.00	0.000000	-1.000000
329	329	D	2	-	0	0	B	14.95	0.096222	B	14.95	0.096222	B	5.52	0.035528	B	5.52	0.035528	-1.000000
330	330	K	2	-	0	0	B	11.27	0.054316	B	11.27	0.054316	B	2.26	0.010892	B	2.26	0.010892	-1.000000
331	331	T	2	-	0	0	E	49.70	0.335675	E	49.70	0.335675	E	36.77	0.248345	E	36.77	0.248345	-1.000000
332	332	G	2	-	0	0	E	23.33	0.278036	E	23.33	0.278036	E	15.76	0.187820	E	15.76	0.187820	-1.000000
333	333	T	2	-	0	0	B	2.10	0.014183	B	2.10	0.014183	B	0.00	0.000000	B	0.00	0.000000	-1.000000
334	334	L	2	-	0	0	B	0.69	0.003485	B	0.69	0.003485	B	0.00	0.000000	B	0.00	0.000000	-1.000000
335	335	T	2	-	0	0	B	0.92	0.006214	B	0.92	0.006214	B	0.00	0.000000	B	0.00	0.000000	-1.000000
336	336	L	2	-	0	0	E	62.72	0.316784	B	13.96	0.070509	E	60.55	0.305824	B	4.24	0.021415	-1.000000
337	337	N	2	-	0	0	E	50.11	0.296737	E	50.11	0.296737	E	43.23	0.255996	E	43.23	0.255996	-1.000000
338	338	K	2	-	0	0	E	129.79	0.625524	E	67.70	0.326281	E	121.12	0.583739	E	26.65	0.128440	-1.000000
339	339	L	2	-	0	0	B	7.36	0.037174	B	5.60	0.028284	B	0.26	0.001313	B	0.00	0.000000	-1.000000
340	340	S	2	-	0	0	E	76.31	0.607177	E	31.58	0.251273	E	66.10	0.525939	E	10.93	0.086967	-1.000000
341	341	V	2	-	0	0	B	22.42	0.138190	B	22.42	0.138190	E	13.19	0.081299	E	8.90	0.054857	-1.000000
342	342	D	2	-	0	0	E	60.58	0.389908	B	16.19	0.104203	E	63.90	0.411276	B	1.97	0.012679	-1.000000
343	343	K	2	-	0	0	E	94.02	0.453130	E	67.38	0.324739	E	86.69	0.417803	E	35.80	0.172538	-1.000000
344	344	N	2	-	0	0	E	90.27	0.534553	E	78.87	0.467046	E	86.34	0.511281	E	61.84	0.366199	-1.000000
345	345	L	2	-	0	0	B	4.37	0.022072	B	4.37	0.022072	B	0.43	0.002172	B	0.43	0.002172	-1.000000
346	346	V	2	-	0	0	E	61.00	0.375986	E	61.00	0.375986	E	60.25	0.371363	E	60.25	0.371363	-1.000000
347	347	E	2	-	0	0	E	66.59	0.355792	E	66.59	0.355792	E	57.62	0.307865	E	57.62	0.307865	-1.000000
348	348	V	2	-	0	0	B	30.37	0.187192	B	30.37	0.187192	E	10.32	0.063609	E	10.32	0.063609	-1.000000
349	349	F	2	-	0	0	E	65.34	0.292624	E	65.34	0.292624	E	49.31	0.220834	E	49.31	0.220834	-1.000000
350	350	C	2	-	0	0	E	115.42	0.815804	E	115.42	0.815804	E	127.95	0.904368	E	127.95	0.904368	-1.000000
351	351	K	2	-	0	0	E	109.98	0.530050	E	109.98	0.530050	E	98.06	0.472601	E	98.06	0.472601	-1.000000
352	352	G	2	-	0	0	E	21.67	0.258253	E	21.67	0.258253	E	19.06	0.227148	E	19.06	0.227148	-1.000000
353	353	V	2	-	0	0	E	85.76	0.528600	E	85.76	0.528600	E	83.49	0.514608	E	83.49	0.514608	-1.000000
354	354	E	2	-	0	0	E	55.46	0.296324	E	55.46	0.296324	E	53.38	0.285211	E	53.38	0.285211	-1.000000
355	355	K	2	-	0	0	E	105.04	0.506241	E	105.04	0.506241	E	106.43	0.512940	E	106.37	0.512651	-1.000000
356	356	D	2	-	0	0	E	62.45	0.401944	E	62.45	0.401944	E	63.53	0.408895	E	63.53	0.408895	-1.000000
357	357	Q	2	-	0	0	B	2.19	0.011577	B	2.19	0.011577	B	0.00	0.000000	B	0.00	0.000000	-1.000000
358	358	V	2	-	0	0	B	11.90	0.073348	B	11.90	0.073348	B	0.00	0.000000	B	0.00	0.000000	-1.000000
359	359	L	2	-	0	0	E	40.56	0.204859	E	40.56	0.204859	E	30.89	0.156018	E	30.89	0.156018	-1.000000
360	360	L	2	-	0	0	E	53.80	0.271731	E	53.80	0.271731	E	41.81	0.211172	E	41.81	0.211172	-1.000000
361	361	F	2	-	0	0	B	0.28	0.001254	B	0.28	0.001254	B	0.00	0.000000	B	0.00	0.000000	-1.000000
362	362	A	2	-	0	0	B	7.71	0.066237	B	7.71	0.066237	B	0.00	0.000000	B	0.00	0.000000	-1.000000
363	363	A	2	-	0	0	E	23.36	0.200687	E	23.36	0.200687	E	7.34	0.063058	E	7.34	0.063058	-1.000000
364	364	M	2	-	0	0	B	1.21	0.005747	B	1.21	0.005747	B	0.00	0.000000	B	0.00	0.000000	-1.000000
365	365	A	2	-	0	0	B	0.06	0.000515	B	0.06	0.000515	B	0.00	0.000000	B	0.00	0.000000	-1.000000
366	366	S	2	-	0	0	B	8.69	0.069144	B	8.69	0.069144	B	0.07	0.000557	B	0.07	0.000557	-1.000000
367	367	R	2	-	0	0	E	61.95	0.248536	E	61.95	0.248536	E	34.60	0.138811	E	34.60	0.138811	-1.000000
368	368	V	2	-	0	0	E	64.36	0.396696	E	64.36	0.396696	E	46.03	0.283715	E	45.64	0.281312	-1.000000
369	369	E	2	-	0	0	E	109.52	0.585168	E	79.91	0.426961	E	118.36	0.632400	E	66.51	0.355364	-1.000000
370	370	N	2	-	0	0	E	81.70	0.483804	E	58.55	0.346716	E	81.73	0.483982	E	48.81	0.289039	-1.000000
371	371	Q	2	-	0	0	E	47.19	0.249458	E	47.19	0.249458	E	25.19	0.133161	E	25.19	0.133161	-1.000000
372	372	D	2	-	0	0	E	67.73	0.435927	E	67.73	0.435927	E	57.68	0.371243	E	57.68	0.371243	-1.000000
373	373	A	2	-	0	0	E	36.92	0.317182	E	36.92	0.317182	E	20.10	0.172680	E	20.10	0.172680	-1.000000
374	374	I	2	-	0	0	E	47.52	0.250171	E	47.52	0.250171	E	38.15	0.200842	E	38.15	0.200842	-1.000000
375	375	D	2	-	0	0	B	10.77	0.069318	B	10.77	0.069318	B	0.78	0.005020	B	0.78	0.005020	-1.000000
376	376	A	2	-	0	0	E	45.23	0.388574	E	45.23	0.388574	E	34.11	0.293041	E	34.01	0.292182	-1.000000
377	377	A	2	-	0	0	B	10.62	0.091237	B	10.62	0.091237	B	1.76	0.015120	B	0.11	0.000945	-1.000000
378	378	M	2	-	0	0	B	1.72	0.008169	B	1.72	0.008169	B	0.00	0.000000	B	0.00	0.000000	-1.000000
379	379	V	2	-	0	0	B	29.94	0.184541	B	29.94	0.184541	E	10.76	0.066321	E	10.76	0.066321	-1.000000
380	380	G	2	-	0	0	E	31.70	0.377786	E	28.81	0.343344	E	34.64	0.412823	E	22.58	0.269098	-1.000000
381	381	M	2	-	0	0	E	48.30	0.229399	E	48.30	0.229399	E	36.80	0.174780	E	31.89	0.151460	-1.000000
382	382	L	2	-	0	0	E	89.17	0.450376	E	86.65	0.437648	E	87.29	0.440881	E	64.31	0.324814	-1.000000
383	383	A	2	-	0	0	B	12.63	0.108505	B	12.63	0.108505	B	4.75	0.040808	B	4.75	0.040808	-1.000000
384	384	D	2	-	0	0	E	54.46	0.350518	E	54.46	0.350518	E	53.38	0.343567	E	53.38	0.343567	-1.000000
385	385	P	2	-	0	0	E	90.33	0.623826	E	36.32	0.250829	E	101.93	0.703936	E	23.94	0.165331	-1.000000
386	386	K	2	-	0	0	E	116.13	0.559690	E	89.63	0.431973	E	125.37	0.604222	E	70.18	0.338233	-1.000000
387	387	E	2	-	0	0	E	105.88	0.565719	E	104.17	0.556583	E	119.72	0.639667	E	73.84	0.394529	-1.000000
388	388	A	2	-	0	0	B	13.70	0.117698	B	13.70	0.117698	E	5.84	0.050172	E	5.84	0.050172	-1.000000
389	389	R	2	-	0	0	E	93.02	0.373185	E	93.02	0.373185	E	70.26	0.281874	E	70.26	0.281874	-1.000000
390	390	A	2	-	0	0	E	46.57	0.400086	E	46.57	0.400086	E	39.52	0.339519	E	39.52	0.339519	-1.000000
391	391	G	2	-	0	0	E	73.00	0.869980	E	73.00	0.869980	E	70.37	0.838637	E	70.37	0.838637	-1.000000
392	392	I	2	-	0	0	E	125.74	0.661964	E	125.74	0.661964	E	134.75	0.709397	E	134.75	0.709397	-1.000000
393	393	R	2	-	0	0	E	59.76	0.239750	E	59.76	0.239750	E	43.14	0.173072	E	43.14	0.173072	-1.000000
394	394	E	2	-	0	0	E	147.17	0.786333	E	147.17	0.786333	E	165.86	0.886194	E	165.86	0.886194	-1.000000
395	395	V	2	-	0	0	B	25.66	0.158161	B	25.66	0.158161	E	17.93	0.110515	E	17.93	0.110515	-1.000000
396	396	H	2	-	0	0	E	103.45	0.521132	E	103.45	0.521132	E	94.05	0.473780	E	94.05	0.473780	-1.000000
397	397	F	2	-	0	0	E	62.08	0.278024	E	62.08	0.278024	E	37.19	0.166555	E	37.19	0.166555	-1.000000
398	398	L	2	-	0	0	B	22.25	0.112379	B	22.25	0.112379	B	8.06	0.040709	B	8.06	0.040709	-1.000000
399	399	P	2	-	0	0	E	63.02	0.435221	E	63.02	0.435221	E	27.53	0.190124	E	27.53	0.190124	-1.000000
400	400	F	2	-	0	0	E	101.62	0.455103	E	101.62	0.455103	E	63.08	0.282503	E	63.08	0.282503	-1.000000
401	401	N	2	-	0	0	B	9.20	0.054480	B	9.20	0.054480	B	1.28	0.007580	B	1.28	0.007580	-1.000000
402	402	P	2	-	0	0	E	58.05	0.400898	E	58.05	0.400898	E	32.98	0.227762	E	32.98	0.227762	-1.000000
403	403	V	2	-	0	0	E	117.07	0.721585	E	117.07	0.721585	E	110.95	0.683863	E	110.95	0.683863	-1.000000
404	404	D	2	-	0	0	E	50.95	0.327927	E	50.95	0.327927	E	45.69	0.294072	E	45.69	0.294072	-1.000000
405	405	K	2	-	0	0	E	70.86	0.341510	E	70.86	0.341510	E	54.90	0.264591	E	54.90	0.264591	-1.000000
406	406	R	2	-	0	0	B	44.06	0.176763	B	44.06	0.176763	E	33.82	0.135682	E	33.82	0.135682	-1.000000
407	407	T	2	-	0	0	B	6.28	0.042415	B	6.28	0.042415	B	0.00	0.000000	B	0.00	0.000000	-1.000000
408	408	A	2	-	0	0	B	14.41	0.123797	B	14.41	0.123797	E	7.82	0.067182	E	7.82	0.067182	-1.000000
409	409	L	2	-	0	0	B	9.18	0.046366	B	9.18	0.046366	B	1.06	0.005354	B	1.06	0.005354	-1.000000
410	410	T	2	-	0	0	B	5.15	0.034783	B	5.15	0.034783	B	0.02	0.000135	B	0.02	0.000135	-1.000000
411	411	Y	2	-	0	0	B	27.82	0.116744	B	27.82	0.116744	E	12.73	0.053420	E	12.73	0.053420	-1.000000
412	412	I	2	-	0	0	E	54.62	0.287549	E	54.62	0.287549	E	49.42	0.260174	E	49.42	0.260174	-1.000000
413	413	D	2	-	0	0	E	116.89	0.752333	E	116.89	0.752333	E	120.61	0.776276	E	120.61	0.776276	-1.000000
414	414	G	2	-	0	0	E	34.59	0.412227	E	34.59	0.412227	E	35.09	0.418186	E	35.09	0.418186	-1.000000
415	415	S	2	-	0	0	E	105.79	0.841741	E	105.79	0.841741	E	124.45	0.990213	E	124.45	0.990213	-1.000000
416	416	G	2	-	0	0	E	33.83	0.403170	E	33.83	0.403170	E	27.32	0.325587	E	27.32	0.325587	-1.000000
417	417	N	2	-	0	0	B	3.69	0.021851	B	3.69	0.021851	B	0.00	0.000000	B	0.00	0.000000	-1.000000
418	418	W	2	-	0	0	E	70.37	0.265127	E	70.37	0.265127	E	65.59	0.247118	E	65.59	0.247118	-1.000000
419	419	H	2	-	0	0	B	39.07	0.196816	B	39.07	0.196816	E	13.51	0.068057	E	13.51	0.068057	-1.000000
420	420	R	2	-	0	0	B	3.17	0.012718	B	3.17	0.012718	B	0.19	0.000762	B	0.19	0.000762	-1.000000
421	421	V	2	-	0	0	B	0.38	0.002342	B	0.38	0.002342	B	0.00	0.000000	B	0.00	0.000000	-1.000000
422	422	S	2	-	0	0	B	0.00	0.000000	B	0.00	0.000000	B	0.00	0.000000	B	0.00	0.000000	-1.000000
423	423	K	2	-	0	0	B	20.06	0.096679	B	20.06	0.096679	B	9.46	0.045593	B	9.46	0.045593	-1.000000
424	424	G	2	-	0	0	B	15.12	0.180193	B	15.12	0.180193	E	12.12	0.144440	E	12.12	0.144440	-1.000000
425	425	A	2	-	0	0	B	19.59	0.168299	B	19.59	0.168299	B	5.27	0.045275	B	5.27	0.045275	-1.000000
426	426	P	2	-	0	0	E	80.72	0.557459	E	80.72	0.557459	E	68.38	0.472238	E	68.38	0.472238	-1.000000
427	427	E	2	-	0	0	E	46.91	0.250641	E	46.91	0.250641	E	35.32	0.188716	E	35.32	0.188716	-1.000000
428	428	Q	2	-	0	0	B	0.00	0.000000	B	0.00	0.000000	B	0.00	0.000000	B	0.00	0.000000	-1.000000
429	429	I	2	-	0	0	B	24.53	0.129139	B	24.53	0.129139	B	7.52	0.039589	B	7.52	0.039589	-1.000000
430	430	L	2	-	0	0	E	129.31	0.653114	E	129.31	0.653114	E	138.71	0.700591	E	138.71	0.700591	-1.000000
431	431	E	2	-	0	0	E	37.82	0.202073	E	37.82	0.202073	E	26.36	0.140842	E	26.36	0.140842	-1.000000
432	432	L	2	-	0	0	E	79.55	0.401788	E	79.55	0.401788	E	74.05	0.374009	E	74.05	0.374009	-1.000000
433	433	A	2	-	0	0	B	8.22	0.070619	B	8.22	0.070619	B	4.69	0.040292	B	4.69	0.040292	-1.000000
434	434	K	2	-	0	0	E	151.29	0.729144	E	151.29	0.729144	E	155.56	0.749723	E	155.56	0.749723	-1.000000
435	435	A	2	-	0	0	E	67.89	0.583247	E	67.89	0.583247	E	67.55	0.580326	E	67.55	0.580326	-1.000000
436	436	S	2	-	0	0	E	60.71	0.483052	E	60.71	0.483052	E	57.21	0.455204	E	57.21	0.455204	-1.000000
437	437	N	2	-	0	0	E	101.27	0.599692	E	101.27	0.599692	E	114.92	0.680523	E	114.92	0.680523	-1.000000
438	438	D	2	-	0	0	E	111.65	0.718607	E	111.65	0.718607	E	121.38	0.781232	E	121.38	0.781232	-1.000000
439	439	L	2	-	0	0	E	78.14	0.394666	E	78.14	0.394666	E	74.98	0.378706	E	74.98	0.378706	-1.000000
440	440	S	2	-	0	0	B	24.75	0.196929	B	24.75	0.196929	E	9.58	0.076225	E	9.58	0.076225	-1.000000
441	441	K	2	-	0	0	E	148.79	0.717095	E	148.79	0.717095	E	161.26	0.777194	E	161.26	0.777194	-1.000000
442	442	K	2	-	0	0	E	121.11	0.583691	E	121.11	0.583691	E	118.27	0.570003	E	118.27	0.570003	-1.000000
443	443	V	2	-	0	0	B	4.86	0.029956	B	4.86	0.029956	B	0.00	0.000000	B	0.00	0.000000	-1.000000
444	444	L	2	-	0	0	E	119.86	0.605384	E	119.86	0.605384	E	99.00	0.500025	E	99.00	0.500025	-1.000000
445	445	S	2	-	0	0	E	70.08	0.557607	E	70.08	0.557607	E	69.91	0.556254	E	69.91	0.556254	-1.000000
446	446	I	2	-	0	0	E	47.91	0.252224	E	47.91	0.252224	E	31.50	0.165833	E	31.50	0.165833	-1.000000
447	447	I	2	-	0	0	B	12.51	0.065859	B	12.51	0.065859	B	0.92	0.004843	B	0.92	0.004843	-1.000000
448	448	D	2	-	0	0	E	60.37	0.388556	E	60.37	0.388556	E	56.56	0.364034	E	56.56	0.364034	-1.000000
449	449	K	2	-	0	0	E	120.95	0.582920	E	120.95	0.582920	E	129.22	0.622777	E	129.22	0.622777	-1.000000
450	450	Y	2	-	0	0	B	12.54	0.052623	B	12.54	0.052623	B	2.74	0.011498	B	2.74	0.011498	-1.000000
451	451	A	2	-	0	0	B	4.75	0.040808	B	4.75	0.040808	B	0.15	0.001289	B	0.15	0.001289	-1.000000
452	452	E	2	-	0	0	E	105.74	0.564971	E	105.74	0.564971	E	96.72	0.516777	E	96.60	0.516136	-1.000000
453	453	R	2	-	0	0	E	149.97	0.601661	E	75.56	0.303137	E	156.79	0.629022	E	53.43	0.214354	-1.000000
454	454	G	2	-	0	0	B	8.39	0.099988	B	8.39	0.099988	B	2.76	0.032892	B	2.76	0.032892	-1.000000
455	455	L	2	-	0	0	B	27.34	0.138088	B	10.48	0.052932	E	10.29	0.051972	B	2.52	0.012728	-1.000000
456	456	R	2	-	0	0	E	56.98	0.228597	E	56.98	0.228597	E	38.06	0.152692	E	38.06	0.152692	-1.000000
457	457	S	2	-	0	0	B	20.90	0.166295	B	20.90	0.166295	E	8.69	0.069144	E	8.69	0.069144	-1.000000
458	458	L	2	-	0	0	B	8.86	0.044750	B	8.86	0.044750	B	4.42	0.022324	B	4.42	0.022324	-1.000000
459	459	A	2	-	0	0	B	2.46	0.021134	B	2.46	0.021134	B	0.00	0.000000	B	0.00	0.000000	-1.000000
460	460	V	2	-	0	0	B	0.08	0.000493	B	0.08	0.000493	B	0.00	0.000000	B	0.00	0.000000	-1.000000
461	461	A	2	-	0	0	B	0.02	0.000172	B	0.02	0.000172	B	0.00	0.000000	B	0.00	0.000000	-1.000000
462	462	R	2	-	0	0	B	48.67	0.195258	B	48.67	0.195258	E	42.26	0.169542	E	42.26	0.169542	-1.000000
463	463	Q	2	-	0	0	B	22.00	0.116298	B	22.00	0.116298	E	15.92	0.084157	E	15.92	0.084157	-1.000000
464	464	V	2	-	0	0	B	0.00	0.000000	B	0.00	0.000000	B	0.00	0.000000	B	0.00	0.000000	-1.000000
465	465	V	2	-	0	0	E	51.90	0.319896	E	51.90	0.319896	E	36.61	0.225653	E	36.61	0.225653	-1.000000
466	466	P	2	-	0	0	E	30.89	0.213329	E	30.89	0.213329	E	23.35	0.161257	E	23.35	0.161257	-1.000000
467	467	E	2	-	0	0	E	145.18	0.775700	E	145.18	0.775700	E	155.83	0.832603	E	155.83	0.832603	-1.000000
468	468	K	2	-	0	0	E	107.11	0.516218	E	107.11	0.516218	E	107.00	0.515688	E	107.00	0.515688	-1.000000
469	469	T	2	-	0	0	B	18.92	0.127786	B	18.92	0.127786	B	6.95	0.046940	B	6.95	0.046940	-1.000000
470	470	K	2	-	0	0	E	165.88	0.799460	E	165.88	0.799460	E	166.96	0.804665	E	166.96	0.804665	-1.000000
471	471	E	2	-	0	0	E	152.46	0.814597	E	152.46	0.814597	E	161.44	0.862577	E	161.44	0.862577	-1.000000
472	472	S	2	-	0	0	E	95.63	0.760901	E	95.63	0.760901	E	96.58	0.768460	E	96.58	0.768460	-1.000000
473	473	P	2	-	0	0	E	45.20	0.312155	E	45.20	0.312155	E	42.11	0.290815	E	42.11	0.290815	-1.000000
474	474	G	2	-	0	0	E	40.78	0.485997	E	40.78	0.485997	E	41.09	0.489691	E	41.09	0.489691	-1.000000
475	475	A	2	-	0	0	E	23.82	0.204639	E	23.82	0.204639	E	19.12	0.164261	E	19.12	0.164261	-1.000000
476	476	P	2	-	0	0	E	87.83	0.606561	E	87.83	0.606561	E	90.37	0.624102	E	90.37	0.624102	-1.000000
477	477	W	2	-	0	0	B	12.39	0.046681	B	12.39	0.046681	B	4.25	0.016012	B	4.25	0.016012	-1.000000
478	478	E	2	-	0	0	E	80.04	0.427655	E	80.04	0.427655	E	81.22	0.433960	E	81.22	0.433960	-1.000000
479	479	F	2	-	0	0	B	21.04	0.094227	B	21.04	0.094227	B	3.68	0.016481	B	3.68	0.016481	-1.000000
480	480	V	2	-	0	0	B	10.47	0.064534	B	10.47	0.064534	B	0.05	0.000308	B	0.05	0.000308	-1.000000
481	481	G	2	-	0	0	B	0.00	0.000000	B	0.00	0.000000	B	0.00	0.000000	B	0.00	0.000000	-1.000000
482	482	L	2	-	0	0	B	2.05	0.010354	B	2.05	0.010354	B	0.00	0.000000	B	0.00	0.000000	-1.000000
483	483	L	2	-	0	0	B	0.12	0.000606	B	0.12	0.000606	B	0.00	0.000000	B	0.00	0.000000	-1.000000
484	484	P	2	-	0	0	B	2.61	0.018025	B	2.61	0.018025	B	0.25	0.001727	B	0.25	0.001727	-1.000000
485	485	L	2	-	0	0	B	3.20	0.016162	B	3.20	0.016162	B	0.75	0.003788	B	0.75	0.003788	-1.000000
486	486	F	2	-	0	0	E	59.31	0.265619	B	6.76	0.030275	E	50.51	0.226208	B	0.49	0.002194	-1.000000
487	487	D	2	-	0	0	B	11.67	0.075111	B	11.67	0.075111	B	3.19	0.020532	B	3.19	0.020532	-1.000000
488	488	P	2	-	0	0	E	43.32	0.299171	B	3.96	0.027348	E	38.94	0.268923	B	0.00	0.000000	-1.000000
489	489	P	2	-	0	0	E	43.68	0.301657	B	5.91	0.040815	E	38.51	0.265953	B	0.00	0.000000	-1.000000
490	490	R	2	-	0	0	B	40.20	0.161277	B	22.35	0.089665	E	30.65	0.122964	B	8.36	0.033539	-1.000000
491	491	H	2	-	0	0	E	145.55	0.733212	B	6.38	0.032139	E	161.55	0.813813	B	0.00	0.000000	-1.000000
492	492	D	2	-	0	0	E	35.25	0.226878	B	10.73	0.069061	E	31.20	0.200811	B	1.56	0.010041	-1.000000
493	493	S	2	-	0	0	B	0.94	0.007479	B	0.94	0.007479	B	0.00	0.000000	B	0.00	0.000000	-1.000000
494	494	A	2	-	0	0	E	44.15	0.379296	E	35.93	0.308677	E	35.89	0.308333	E	17.31	0.148711	-1.000000
495	495	E	2	-	0	0	E	98.72	0.527463	E	53.16	0.284035	E	93.81	0.501229	E	20.07	0.107234	-1.000000
496	496	T	2	-	0	0	B	5.96	0.040254	B	5.96	0.040254	B	0.59	0.003985	B	0.59	0.003985	-1.000000
497	497	I	2	-	0	0	B	8.80	0.046328	B	8.80	0.046328	B	0.21	0.001106	B	0.21	0.001106	-1.000000
498	498	R	2	-	0	0	E	173.97	0.697946	E	173.97	0.697946	E	175.17	0.702760	E	173.16	0.694696	-1.000000
499	499	R	2	-	0	0	E	138.90	0.557249	E	129.45	0.519337	E	126.12	0.505978	E	108.29	0.434446	-1.000000
500	500	A	2	-	0	0	B	0.34	0.002921	B	0.34	0.002921	B	0.00	0.000000	B	0.00	0.000000	-1.000000
501	501	L	2	-	0	0	E	107.30	0.541947	E	107.30	0.541947	E	81.97	0.414011	E	81.97	0.414011	-1.000000
502	502	N	2	-	0	0	E	139.11	0.823770	E	139.11	0.823770	E	152.63	0.903831	E	152.63	0.903831	-1.000000
503	503	L	2	-	0	0	B	17.27	0.087227	B	17.27	0.087227	B	8.25	0.041669	B	8.25	0.041669	-1.000000
504	504	G	2	-	0	0	E	52.14	0.621380	E	52.14	0.621380	E	46.83	0.558098	E	46.83	0.558098	-1.000000
505	505	V	2	-	0	0	B	5.80	0.035750	B	5.80	0.035750	B	0.20	0.001233	B	0.20	0.001233	-1.000000
506	506	N	2	-	0	0	E	50.10	0.296678	E	50.10	0.296678	E	37.24	0.220525	E	37.24	0.220525	-1.000000
507	507	V	2	-	0	0	B	7.71	0.047522	B	7.71	0.047522	B	0.00	0.000000	B	0.00	0.000000	-1.000000
508	508	K	2	-	0	0	B	0.93	0.004482	B	0.93	0.004482	B	0.00	0.000000	B	0.00	0.000000	-1.000000
509	509	M	2	-	0	0	B	1.82	0.008644	B	1.82	0.008644	B	0.00	0.000000	B	0.00	0.000000	-1.000000
510	510	I	2	-	0	0	B	4.39	0.023111	B	4.39	0.023111	B	0.46	0.002422	B	0.46	0.002422	-1.000000
511	511	T	2	-	0	0	B	12.64	0.085371	B	12.64	0.085371	B	6.70	0.045252	B	6.70	0.045252	-1.000000
512	512	G	2	-	0	0	E	55.35	0.659635	E	55.35	0.659635	E	48.76	0.581099	E	48.76	0.581099	-1.000000
513	513	D	2	-	0	0	B	24.43	0.157238	B	24.43	0.157238	E	12.33	0.079359	E	12.33	0.079359	-1.000000
514	514	Q	2	-	0	0	E	78.63	0.415658	E	78.63	0.415658	E	63.80	0.337263	E	63.80	0.337263	-1.000000
515	515	L	2	-	0	0	E	70.46	0.355877	E	70.46	0.355877	E	61.92	0.312743	E	61.92	0.312743	-1.000000
516	516	A	2	-	0	0	E	48.21	0.414175	E	48.21	0.414175	E	38.41	0.329983	E	38.41	0.329983	-1.000000
517	517	I	2	-	0	0	B	13.01	0.068492	B	13.01	0.068492	B	2.83	0.014899	B	2.83	0.014899	-1.000000
518	518	G	2	-	0	0	B	4.07	0.048504	B	4.07	0.048504	B	0.00	0.000000	B	0.00	0.000000	-1.000000
519	519	K	2	-	0	0	E	69.58	0.335341	E	69.58	0.335341	E	53.98	0.260157	E	53.98	0.260157	-1.000000
520	520	E	2	-	0	0	B	30.13	0.160985	B	28.57	0.152650	E	21.45	0.114608	B	5.99	0.032005	-1.000000
521	521	T	2	-	0	0	B	14.78	0.099824	B	14.78	0.099824	B	3.29	0.022221	B	3.29	0.022221	-1.000000
522	522	G	2	-	0	0	B	0.00	0.000000	B	0.00	0.000000	B	0.00	0.000000	B	0.00	0.000000	-1.000000
523	523	R	2	-	0	0	E	186.01	0.746249	E	186.01	0.746249	E	188.70	0.757041	E	177.45	0.711907	-1.000000
524	524	R	2	-	0	0	E	82.53	0.331100	E	51.01	0.204646	E	78.55	0.315133	E	22.42	0.089946	-1.000000
525	525	L	2	-	0	0	B	3.66	0.018486	B	3.66	0.018486	B	0.14	0.000707	B	0.14	0.000707	-1.000000
526	526	G	2	-	0	0	E	67.76	0.807532	E	67.76	0.807532	E	61.94	0.738172	E	61.94	0.738172	-1.000000
527	527	M	2	-	0	0	B	11.76	0.055854	B	11.76	0.055854	B	0.05	0.000237	B	0.05	0.000237	-1.000000
528	528	G	2	-	0	0	E	55.32	0.659278	E	55.32	0.659278	E	48.78	0.581337	E	48.78	0.581337	-1.000000
529	529	T	2	-	0	0	E	49.19	0.332230	E	49.19	0.332230	E	40.45	0.273200	E	40.45	0.273200	-1.000000
530	530	N	2	-	0	0	B	9.11	0.053947	B	9.11	0.053947	B	1.45	0.008586	B	1.45	0.008586	-1.000000
531	531	M	2	-	0	0	E	109.15	0.518404	E	109.15	0.518404	E	107.76	0.511802	E	107.76	0.511802	-1.000000
532	532	Y	2	-	0	0	E	145.48	0.610491	E	145.48	0.610491	E	162.58	0.682249	E	162.58	0.682249	-1.000000
533	533	P	2	-	0	0	E	132.03	0.911809	E	132.03	0.911809	E	144.75	0.999655	E	144.75	0.999655	-1.000000
534	534	S	2	-	0	0	E	88.16	0.701464	E	88.16	0.701464	E	97.41	0.775064	E	97.41	0.775064	-1.000000
535	535	S	2	-	0	0	E	31.29	0.248966	E	31.29	0.248966	E	26.44	0.210376	E	26.44	0.210376	-1.000000
536	536	A	2	-	0	0	B	6.94	0.059622	B	6.94	0.059622	B	1.18	0.010137	B	1.18	0.010137	-1.000000
537	537	L	2	-	0	0	B	8.05	0.040659	B	8.05	0.040659	B	0.43	0.002172	B	0.43	0.002172	-1.000000
538	538	L	2	-	0	0	B	13.35	0.067428	B	13.35	0.067428	B	2.28	0.011516	B	2.28	0.011516	-1.000000
539	539	G	2	-	0	0	B	16.23	0.193422	B	16.23	0.193422	E	11.00	0.131093	E	11.00	0.131093	-1.000000
540	540	T	2	-	0	0	B	21.15	0.142847	B	21.15	0.142847	B	3.62	0.024450	B	3.62	0.024450	-1.000000
541	541	H	2	-	0	0	E	106.94	0.538713	E	106.94	0.538713	E	102.59	0.516800	E	102.59	0.516800	-1.000000
542	542	K	2	-	0	0	E	78.83	0.379922	E	78.83	0.379922	E	72.48	0.349318	E	72.48	0.349318	-1.000000
543	543	D	2	-	0	0	E	47.15	0.303469	E	47.15	0.303469	E	17.34	0.111605	E	17.34	0.111605	-1.000000
544	544	A	2	-	0	0	E	91.72	0.787973	E	91.72	0.787973	E	99.74	0.856873	E	99.74	0.856873	-1.000000
545	545	N	2	-	0	0	E	125.60	0.743767	E	125.60	0.743767	E	136.33	0.807307	E	136.33	0.807307	-1.000000
546	546	L	2	-	0	0	E	119.01	0.601091	E	119.01	0.601091	E	130.00	0.656599	E	130.00	0.656599	-1.000000
547	547	A	2	-	0	0	E	43.99	0.377921	E	43.99	0.377921	E	34.16	0.293471	E	34.16	0.293471	-1.000000
548	548	S	2	-	0	0	E	91.26	0.726130	E	91.26	0.726130	E	103.53	0.823759	E	103.53	0.823759	-1.000000
549	549	I	2	-	0	0	E	117.05	0.616215	E	117.05	0.616215	E	126.19	0.664333	E	126.19	0.664333	-1.000000
550	550	P	2	-	0	0	E	76.10	0.525552	E	76.10	0.525552	E	79.78	0.550967	E	79.78	0.550967	-1.000000
551	551	V	2	-	0	0	E	52.61	0.324273	E	52.61	0.324273	E	45.04	0.277613	E	45.04	0.277613	-1.000000
552	552	E	2	-	0	0	E	58.09	0.310376	E	58.09	0.310376	E	47.96	0.256251	E	47.96	0.256251	-1.000000
553	553	E	2	-	0	0	E	48.04	0.256679	E	48.04	0.256679	E	40.03	0.213881	E	40.03	0.213881	-1.000000
554	554	L	2	-	0	0	B	28.41	0.143492	B	28.41	0.143492	B	8.69	0.043891	B	8.69	0.043891	-1.000000
555	555	I	2	-	0	0	B	7.88	0.041485	B	7.88	0.041485	B	0.00	0.000000	B	0.00	0.000000	-1.000000
556	556	E	2	-	0	0	B	35.12	0.187647	B	35.12	0.187647	E	27.98	0.149498	E	27.98	0.149498	-1.000000
557	557	K	2	-	0	0	E	135.25	0.651839	E	135.25	0.651839	E	144.56	0.696708	E	144.56	0.696708	-1.000000
558	558	A	2	-	0	0	B	11.76	0.101031	B	11.76	0.101031	B	2.99	0.025687	B	2.99	0.025687	-1.000000
559	559	D	2	-	0	0	B	10.67	0.068675	B	10.67	0.068675	B	1.86	0.011971	B	1.86	0.011971	-1.000000
560	560	G	2	-	0	0	B	0.00	0.000000	B	0.00	0.000000	B	0.00	0.000000	B	0.00	0.000000	-1.000000
561	561	F	2	-	0	0	B	7.38	0.033051	B	7.38	0.033051	B	0.00	0.000000	B	0.00	0.000000	-1.000000
562	562	A	2	-	0	0	B	4.93	0.042354	B	4.93	0.042354	B	0.21	0.001804	B	0.21	0.001804	-1.000000
563	563	G	2	-	0	0	B	14.00	0.166845	B	14.00	0.166845	E	7.72	0.092003	E	7.72	0.092003	-1.000000
564	564	V	2	-	0	0	B	5.16	0.031805	B	5.16	0.031805	B	0.83	0.005116	B	0.83	0.005116	-1.000000
565	565	F	2	-	0	0	E	108.13	0.484258	E	108.13	0.484258	E	94.96	0.425277	E	94.96	0.425277	-1.000000
566	566	P	2	-	0	0	E	50.31	0.347445	E	50.31	0.347445	E	27.21	0.187914	E	27.21	0.187914	-1.000000
567	567	E	2	-	0	0	E	137.53	0.734826	E	137.53	0.734826	E	135.46	0.723766	E	135.46	0.723766	-1.000000
568	568	H	2	-	0	0	B	30.85	0.155408	B	30.85	0.155408	E	25.94	0.130674	E	25.94	0.130674	-1.000000
569	569	K	2	-	0	0	B	17.00	0.081932	B	17.00	0.081932	B	10.17	0.049014	B	10.17	0.049014	-1.000000
570	570	Y	2	-	0	0	E	97.35	0.408519	E	97.35	0.408519	E	98.31	0.412547	E	98.31	0.412547	-1.000000
571	571	E	2	-	0	0	E	84.36	0.450737	E	84.36	0.450737	E	76.21	0.407192	E	76.21	0.407192	-1.000000
572	572	I	2	-	0	0	B	18.61	0.097973	B	18.61	0.097973	B	1.65	0.008686	B	1.65	0.008686	-1.000000
573	573	V	2	-	0	0	B	0.57	0.003513	B	0.57	0.003513	B	0.00	0.000000	B	0.00	0.000000	-1.000000
574	574	K	2	-	0	0	E	61.54	0.296593	E	61.54	0.296593	E	56.12	0.270471	E	56.12	0.270471	-1.000000
575	575	K	2	-	0	0	E	49.94	0.240686	E	49.94	0.240686	E	41.06	0.197889	E	41.06	0.197889	-1.000000
576	576	L	2	-	0	0	B	1.78	0.008990	B	1.78	0.008990	B	0.00	0.000000	B	0.00	0.000000	-1.000000
577	577	Q	2	-	0	0	B	31.29	0.165407	B	31.29	0.165407	E	22.40	0.118412	E	22.40	0.118412	-1.000000
578	578	E	2	-	0	0	E	113.09	0.604242	E	113.09	0.604242	E	115.79	0.618669	E	115.79	0.618669	-1.000000
579	579	R	2	-	0	0	E	74.15	0.297481	E	74.15	0.297481	E	67.84	0.272166	E	67.84	0.272166	-1.000000
580	580	K	2	-	0	0	E	175.60	0.846306	E	175.60	0.846306	E	197.09	0.949877	E	197.09	0.949877	-1.000000
581	581	H	2	-	0	0	B	22.26	0.112135	B	22.26	0.112135	E	18.14	0.091381	E	18.14	0.091381	-1.000000
582	582	I	2	-	0	0	E	57.07	0.300447	E	57.07	0.300447	E	44.00	0.231640	E	44.00	0.231640	-1.000000
583	583	V	2	-	0	0	B	0.00	0.000000	B	0.00	0.000000	B	0.00	0.000000	B	0.00	0.000000	-1.000000
584	584	G	2	-	0	0	B	0.00	0.000000	B	0.00	0.000000	B	0.00	0.000000	B	0.00	0.000000	-1.000000
585	585	M	2	-	0	0	B	0.22	0.001045	B	0.22	0.001045	B	0.00	0.000000	B	0.00	0.000000	-1.000000
586	586	T	2	-	0	0	B	1.22	0.008240	B	1.22	0.008240	B	0.00	0.000000	B	0.00	0.000000	-1.000000
587	587	G	2	-	0	0	B	0.11	0.001311	B	0.11	0.001311	B	0.00	0.000000	B	0.00	0.000000	-1.000000
588	588	D	2	-	0	0	E	66.05	0.425114	E	66.05	0.425114	E	60.37	0.388556	E	60.37	0.388556	-1.000000
589	589	G	2	-	0	0	E	21.69	0.258491	E	21.69	0.258491	E	13.07	0.155762	E	13.07	0.155762	-1.000000
590	590	V	2	-	0	0	B	15.71	0.096832	B	15.71	0.096832	B	7.25	0.044687	B	7.25	0.044687	-1.000000
591	591	N	2	-	0	0	E	61.31	0.363060	E	61.31	0.363060	E	34.58	0.204773	E	34.58	0.204773	-1.000000
592	592	D	2	-	0	0	B	12.31	0.079230	B	12.31	0.079230	B	6.02	0.038746	B	6.02	0.038746	-1.000000
593	593	A	2	-	0	0	E	33.05	0.283935	E	33.05	0.283935	E	22.89	0.196649	E	22.89	0.196649	-1.000000
594	594	P	2	-	0	0	E	62.36	0.430663	E	62.36	0.430663	E	48.71	0.336395	E	48.71	0.336395	-1.000000
595	595	A	2	-	0	0	B	1.31	0.011254	B	1.31	0.011254	B	0.00	0.000000	B	0.00	0.000000	-1.000000
596	596	L	2	-	0	0	B	0.00	0.000000	B	0.00	0.000000	B	0.00	0.000000	B	0.00	0.000000	-1.000000
597	597	K	2	-	0	0	E	137.18	0.661140	E	137.18	0.661140	E	139.15	0.670635	E	139.15	0.670635	-1.000000
598	598	K	2	-	0	0	E	86.04	0.414671	E	86.04	0.414671	E	90.05	0.433997	E	90.05	0.433997	-1.000000
599	599	A	2	-	0	0	B	0.00	0.000000	B	0.00	0.000000	B	0.00	0.000000	B	0.00	0.000000	-1.000000
600	600	D	2	-	0	0	E	41.02	0.264015	E	41.02	0.264015	E	31.90	0.205316	E	31.90	0.205316	-1.000000
601	601	I	2	-	0	0	B	0.06	0.000316	B	0.06	0.000316	B	0.00	0.000000	B	0.00	0.000000	-1.000000
602	602	G	2	-	0	0	B	0.00	0.000000	B	0.00	0.000000	B	0.00	0.000000	B	0.00	0.000000	-1.000000
603	603	I	2	-	0	0	B	2.23	0.011740	B	2.23	0.011740	B	0.00	0.000000	B	0.00	0.000000	-1.000000
604	604	A	2	-	0	0	B	0.00	0.000000	B	0.00	0.000000	B	0.00	0.000000	B	0.00	0.000000	-1.000000
605	605	V	2	-	0	0	B	23.08	0.142258	B	23.08	0.142258	E	8.76	0.053994	E	8.76	0.053994	-1.000000
606	606	A	2	-	0	0	E	32.00	0.274914	E	32.00	0.274914	E	24.15	0.207474	E	24.15	0.207474	-1.000000
607	607	D	2	-	0	0	E	133.53	0.859432	E	133.53	0.859432	E	125.17	0.805625	E	125.17	0.805625	-1.000000
608	608	A	2	-	0	0	B	0.81	0.006959	B	0.81	0.006959	B	0.00	0.000000	B	0.00	0.000000	-1.000000
609	609	T	2	-	0	0	E	40.63	0.274416	E	40.63	0.274416	E	20.10	0.135756	E	20.10	0.135756	-1.000000
610	610	D	2	-	0	0	E	31.20	0.200811	E	31.20	0.200811	B	2.79	0.017957	B	2.79	0.017957	-1.000000
611	611	A	2	-	0	0	B	8.52	0.073196	B	8.52	0.073196	B	1.16	0.009966	B	1.16	0.009966	-1.000000
612	612	A	2	-	0	0	B	0.91	0.007818	B	0.91	0.007818	B	0.00	0.000000	B	0.00	0.000000	-1.000000
613	613	R	2	-	0	0	E	55.02	0.220733	E	55.02	0.220733	E	26.18	0.105031	E	26.18	0.105031	-1.000000
614	614	G	2	-	0	0	E	41.90	0.499345	E	41.90	0.499345	E	32.87	0.391729	E	32.87	0.391729	-1.000000
615	615	A	2	-	0	0	B	9.19	0.078952	B	9.19	0.078952	B	4.39	0.037715	B	4.39	0.037715	-1.000000
616	616	S	2	-	0	0	B	0.02	0.000159	B	0.02	0.000159	B	0.00	0.000000	B	0.00	0.000000	-1.000000
617	617	D	2	-	0	0	B	27.13	0.174615	B	27.13	0.174615	E	15.21	0.097895	E	15.21	0.097895	-1.000000
618	618	I	2	-	0	0	B	6.86	0.036115	B	6.86	0.036115	B	0.00	0.000000	B	0.00	0.000000	-1.000000
619	619	V	2	-	0	0	B	10.90	0.067184	B	10.90	0.067184	B	0.13	0.000801	B	0.13	0.000801	-1.000000
620	620	L	2	-	0	0	B	3.67	0.018536	B	3.67	0.018536	B	0.00	0.000000	B	0.00	0.000000	-1.000000
621	621	T	2	-	0	0	E	73.76	0.498176	E	73.76	0.498176	E	66.57	0.449615	E	62.46	0.421856	-1.000000
622	622	E	2	-	0	0	E	68.03	0.363486	B	36.60	0.195555	E	75.63	0.404093	E	20.07	0.107234	-1.000000
623	623	P	2	-	0	0	E	71.41	0.493163	E	40.38	0.278867	E	69.63	0.480870	E	18.53	0.127970	-1.000000
624	624	G	2	-	0	0	B	4.01	0.047789	B	3.75	0.044691	B	0.90	0.010726	B	0.00	0.000000	-1.000000
625	625	L	2	-	0	0	B	2.49	0.012576	B	2.49	0.012576	B	0.00	0.000000	B	0.00	0.000000	-1.000000
626	626	S	2	-	0	0	E	30.07	0.239258	E	28.54	0.227085	E	24.60	0.195735	E	19.45	0.154758	-1.000000
627	627	V	2	-	0	0	B	20.58	0.126849	B	20.58	0.126849	E	15.74	0.097017	B	5.81	0.035811	-1.000000
628	628	I	2	-	0	0	B	11.36	0.059805	B	11.36	0.059805	B	0.32	0.001685	B	0.32	0.001685	-1.000000
629	629	I	2	-	0	0	B	14.55	0.076599	B	14.55	0.076599	B	0.47	0.002474	B	0.47	0.002474	-1.000000
630	630	S	2	-	0	0	E	33.57	0.267107	E	33.57	0.267107	E	28.08	0.223425	E	28.08	0.223425	-1.000000
631	631	A	2	-	0	0	B	6.44	0.055326	B	6.44	0.055326	B	0.00	0.000000	B	0.00	0.000000	-1.000000
632	632	V	2	-	0	0	B	6.07	0.037414	B	6.07	0.037414	B	0.00	0.000000	B	0.00	0.000000	-1.000000
633	633	L	2	-	0	0	E	48.69	0.245922	E	48.69	0.245922	E	39.17	0.197838	E	39.17	0.197838	-1.000000
634	634	T	2	-	0	0	B	25.34	0.171147	B	25.34	0.171147	E	13.12	0.088613	E	13.12	0.088613	-1.000000
635	635	S	2	-	0	0	B	0.01	0.000080	B	0.01	0.000080	B	0.00	0.000000	B	0.00	0.000000	-1.000000
636	636	R	2	-	0	0	B	3.55	0.014242	B	3.55	0.014242	B	0.00	0.000000	B	0.00	0.000000	-1.000000
637	637	A	2	-	0	0	B	13.51	0.116065	B	13.51	0.116065	E	6.78	0.058247	E	6.78	0.058247	-1.000000
638	638	I	2	-	0	0	B	4.40	0.023164	B	4.40	0.023164	B	0.00	0.000000	B	0.00	0.000000	-1.000000
639	639	F	2	-	0	0	B	6.95	0.031125	B	6.95	0.031125	B	1.70	0.007613	B	1.70	0.007613	-1.000000
640	640	Q	2	-	0	0	B	9.82	0.051911	B	9.82	0.051911	B	4.21	0.022255	B	4.21	0.022255	-1.000000
641	641	R	2	-	0	0	B	1.19	0.004774	B	1.19	0.004774	B	0.00	0.000000	B	0.00	0.000000	-1.000000
642	642	M	2	-	0	0	B	11.01	0.052292	B	11.01	0.052292	B	0.28	0.001330	B	0.28	0.001330	-1.000000
643	643	K	2	-	0	0	B	35.71	0.172105	B	35.71	0.172105	E	20.42	0.098414	E	20.42	0.098414	-1.000000
644	644	N	2	-	0	0	B	4.89	0.028957	B	4.89	0.028957	B	0.06	0.000355	B	0.06	0.000355	-1.000000
645	645	Y	H	-	0	0	B	7.40	0.031053	B	7.40	0.031053	B	0.00	0.000000	B	0.00	0.000000	223.534000
646	646	T	H	-	0	0	B	7.47	0.050453	B	7.47	0.050453	B	0.00	0.000000	B	0.00	0.000000	223.534000
647	647	I	H	-	0	0	B	5.31	0.027955	B	5.31	0.027955	B	0.00	0.000000	B	0.00	0.000000	223.534000
648	648	Y	H	-	3	0	B	1.86	0.007805	B	1.86	0.007805	B	0.00	0.000000	B	0.00	0.000000	223.534000
649	649	A	H	-	0	0	B	8.24	0.070790	B	8.24	0.070790	B	1.63	0.014003	B	1.63	0.014003	223.534000
650	650	V	H	-	1	0	B	2.74	0.016889	B	2.74	0.016889	B	0.00	0.000000	B	0.00	0.000000	223.534000
651	651	S	H	-	4	0	B	0.28	0.002228	B	0.28	0.002228	B	0.00	0.000000	B	0.00	0.000000	223.534000
652	652	I	H	-	0	0	B	28.49	0.149987	B	28.49	0.149987	B	5.57	0.029324	B	5.57	0.029324	223.534000
653	653	T	H	-	2	0	B	0.67	0.004525	B	0.67	0.004525	B	0.00	0.000000	B	0.00	0.000000	223.534000
654	654	I	H	-	2	0	B	36.72	0.193314	B	36.72	0.193314	E	12.11	0.063754	E	12.11	0.063754	223.534000
655	655	R	H	-	3	0	B	11.51	0.046177	B	11.51	0.046177	B	2.84	0.011394	B	2.84	0.011394	223.534000
656	656	I	H	-	2	0	B	9.45	0.049750	B	9.45	0.049750	B	0.57	0.003001	B	0.57	0.003001	223.534000
657	657	V	H	-	0	0	E	58.63	0.361378	E	58.63	0.361378	E	30.48	0.187870	E	30.48	0.187870	223.534000
658	658	F	H	-	0	0	B	10.73	0.048054	B	10.73	0.048054	B	0.28	0.001254	B	0.28	0.001254	223.534000
659	659	G	H	-	1	0	B	0.16	0.001907	B	0.16	0.001907	B	0.00	0.000000	B	0.00	0.000000	223.534000
660	660	F	H	-	3	0	B	39.70	0.177796	B	39.70	0.177796	E	31.94	0.143043	E	31.94	0.143043	223.534000
661	661	M	H	-	1	0	E	56.67	0.269152	E	56.67	0.269152	E	47.94	0.227689	E	47.94	0.227689	223.534000
662	662	L	H	-	1	0	B	16.73	0.084499	B	16.73	0.084499	B	5.15	0.026011	B	5.15	0.026011	223.534000
663	663	I	H	-	1	0	B	5.00	0.026323	B	5.00	0.026323	B	0.00	0.000000	B	0.00	0.000000	223.534000
664	664	A	H	-	0	0	E	48.54	0.417010	E	48.54	0.417010	E	42.53	0.365378	E	42.53	0.365378	223.534000
665	665	L	H	-	0	0	E	80.34	0.405778	E	80.34	0.405778	E	78.73	0.397646	E	78.73	0.397646	223.534000
666	666	I	1	-	0	0	E	68.28	0.359463	E	68.28	0.359463	E	61.11	0.321716	E	61.11	0.321716	-1.000000
667	667	W	1	-	0	0	B	30.57	0.115176	B	30.57	0.115176	E	18.07	0.068081	E	18.07	0.068081	-1.000000
668	668	E	1	-	0	0	E	39.90	0.213187	E	39.90	0.213187	E	32.07	0.171351	E	32.07	0.171351	-1.000000
669	669	F	1	-	0	0	E	80.41	0.360115	E	80.41	0.360115	E	60.58	0.271306	E	60.58	0.271306	-1.000000
670	670	D	1	-	0	0	B	3.62	0.023299	B	3.62	0.023299	B	0.00	0.000000	B	0.00	0.000000	-1.000000
671	671	F	H	-	3	0	B	15.46	0.069237	B	15.46	0.069237	B	2.26	0.010121	B	2.26	0.010121	216.013000
672	672	S	H	-	0	0	B	16.28	0.129535	B	16.28	0.129535	E	8.99	0.071531	E	8.99	0.071531	216.013000
673	673	A	H	-	1	0	E	26.86	0.230756	E	26.86	0.230756	E	6.80	0.058419	E	6.80	0.058419	216.013000
674	674	F	H	-	0	0	B	25.30	0.113306	B	25.30	0.113306	B	6.22	0.027856	B	6.22	0.027856	216.013000
675	675	M	H	-	0	0	B	8.56	0.040655	B	8.56	0.040655	B	0.00	0.000000	B	0.00	0.000000	216.013000
676	676	V	H	-	1	0	B	3.42	0.021080	B	3.42	0.021080	B	0.00	0.000000	B	0.00	0.000000	216.013000
677	677	L	H	-	1	0	B	9.71	0.049043	B	9.71	0.049043	B	0.04	0.000202	B	0.04	0.000202	216.013000
678	678	I	H	-	0	0	B	35.06	0.184575	B	35.06	0.184575	E	11.33	0.059647	E	11.33	0.059647	216.013000
679	679	I	H	-	1	0	B	15.21	0.080074	B	15.21	0.080074	B	1.46	0.007686	B	1.46	0.007686	216.013000
680	680	A	H	-	0	0	E	33.21	0.285309	E	33.21	0.285309	B	2.34	0.020103	B	2.34	0.020103	216.013000
681	681	I	H	-	1	0	E	41.11	0.216425	E	41.11	0.216425	E	29.10	0.153198	E	29.10	0.153198	216.013000
682	682	L	H	-	1	0	B	26.54	0.134047	B	26.54	0.134047	E	11.88	0.060003	E	11.88	0.060003	216.013000
683	683	N	H	-	1	0	B	21.89	0.129626	B	21.89	0.129626	B	6.27	0.037129	B	6.27	0.037129	216.013000
684	684	D	H	-	0	0	B	18.57	0.119521	B	18.57	0.119521	B	1.30	0.008367	B	1.30	0.008367	216.013000
685	685	G	H	-	0	0	E	46.08	0.549160	E	46.08	0.549160	E	40.07	0.477535	E	40.07	0.477535	216.013000
686	686	T	H	-	2	0	B	18.38	0.124139	B	18.38	0.124139	E	12.39	0.083682	E	12.39	0.083682	216.013000
687	687	I	H	-	2	0	B	11.75	0.061858	B	11.75	0.061858	B	2.72	0.014320	B	2.72	0.014320	216.013000
688	688	M	H	-	1	0	E	44.65	0.212064	E	44.65	0.212064	E	28.06	0.133270	E	28.06	0.133270	216.013000
689	689	T	H	-	1	0	B	28.44	0.192084	B	28.44	0.192084	E	14.58	0.098474	E	14.58	0.098474	216.013000
690	690	I	H	-	0	0	B	13.49	0.071019	B	13.49	0.071019	B	0.13	0.000684	B	0.13	0.000684	216.013000
691	691	S	2	-	0	0	E	73.42	0.584182	E	73.42	0.584182	E	58.84	0.468173	E	58.84	0.468173	-1.000000
692	692	K	2	-	0	0	B	1.95	0.009398	B	1.95	0.009398	B	0.00	0.000000	B	0.00	0.000000	-1.000000
693	693	D	2	-	0	0	E	63.89	0.411212	E	63.89	0.411212	E	59.52	0.383086	E	59.52	0.383086	-1.000000
694	694	R	2	-	0	0	B	19.53	0.078352	B	19.53	0.078352	E	14.53	0.058293	E	14.53	0.058293	-1.000000
695	695	V	2	-	0	0	E	55.55	0.342394	E	55.55	0.342394	E	43.23	0.266457	E	43.23	0.266457	-1.000000
696	696	K	2	-	0	0	E	113.75	0.548219	E	113.75	0.548219	E	118.64	0.571787	E	118.64	0.571787	-1.000000
697	697	P	2	-	0	0	E	45.66	0.315331	E	45.66	0.315331	E	35.98	0.248481	E	35.98	0.248481	-1.000000
698	698	S	2	-	0	0	E	39.23	0.312142	E	39.23	0.312142	E	33.41	0.265834	E	33.41	0.265834	-1.000000
699	699	P	2	-	0	0	E	107.43	0.741920	E	107.43	0.741920	E	111.86	0.772514	E	111.86	0.772514	-1.000000
700	700	T	2	-	0	0	B	8.91	0.060178	B	8.91	0.060178	B	0.69	0.004660	B	0.69	0.004660	-1.000000
701	701	P	2	-	0	0	E	62.80	0.433702	E	62.80	0.433702	E	54.97	0.379627	E	54.97	0.379627	-1.000000
702	702	D	2	-	0	0	E	63.11	0.406192	E	63.11	0.406192	E	17.13	0.110253	E	17.13	0.110253	-1.000000
703	703	S	2	-	0	0	E	62.90	0.500477	E	62.90	0.500477	E	67.90	0.540261	E	67.90	0.540261	-1.000000
704	704	W	2	-	0	0	E	147.46	0.555572	E	147.46	0.555572	E	154.88	0.583528	E	154.88	0.583528	-1.000000
705	705	K	2	-	0	0	B	21.94	0.105740	B	21.94	0.105740	B	6.67	0.032146	B	6.67	0.032146	-1.000000
706	706	L	H	-	1	0	E	48.06	0.242740	E	48.06	0.242740	E	31.32	0.158190	E	31.32	0.158190	149.478000
707	707	K	H	-	0	0	E	146.53	0.706203	E	146.53	0.706203	E	155.60	0.749916	E	155.60	0.749916	149.478000
708	708	E	H	-	1	0	B	24.64	0.131652	B	24.64	0.131652	E	14.56	0.077794	E	14.56	0.077794	149.478000
709	709	I	H	-	3	0	B	0.56	0.002948	B	0.56	0.002948	B	0.00	0.000000	B	0.00	0.000000	149.478000
710	710	F	H	-	0	0	E	134.78	0.603610	E	134.78	0.603610	E	130.15	0.582874	E	130.15	0.582874	149.478000
711	711	A	H	-	1	0	E	38.39	0.329811	E	38.39	0.329811	E	24.93	0.214175	E	24.93	0.214175	149.478000
712	712	T	H	-	1	0	B	17.70	0.119546	B	17.70	0.119546	B	0.00	0.000000	B	0.00	0.000000	149.478000
713	713	G	H	-	2	0	B	0.17	0.002026	B	0.17	0.002026	B	0.00	0.000000	B	0.00	0.000000	149.478000
714	714	V	H	-	0	0	E	49.82	0.307076	E	49.82	0.307076	E	36.94	0.227687	E	36.94	0.227687	149.478000
715	715	V	H	-	2	0	B	21.18	0.130547	B	21.18	0.130547	E	8.86	0.054610	E	8.86	0.054610	149.478000
716	716	L	H	-	3	0	B	3.60	0.018183	B	3.60	0.018183	B	0.00	0.000000	B	0.00	0.000000	149.478000
717	717	G	H	-	1	0	B	0.01	0.000119	B	0.01	0.000119	B	0.00	0.000000	B	0.00	0.000000	149.478000
718	718	G	H	-	0	0	E	41.65	0.496365	E	41.65	0.496365	E	33.82	0.403051	E	33.82	0.403051	149.478000
719	719	Y	H	-	1	0	E	60.94	0.255728	E	60.94	0.255728	E	58.15	0.244020	E	58.15	0.244020	149.478000
720	720	Q	H	-	1	0	B	12.71	0.067188	B	12.71	0.067188	B	3.70	0.019559	B	3.70	0.019559	149.478000
721	721	A	H	-	1	0	B	4.10	0.035223	B	4.10	0.035223	B	0.00	0.000000	B	0.00	0.000000	149.478000
722	722	I	H	-	0	0	E	82.52	0.434430	E	82.52	0.434430	E	79.66	0.419374	E	79.66	0.419374	149.478000
723	723	M	H	-	2	0	B	13.47	0.063975	B	13.47	0.063975	B	1.10	0.005224	B	1.10	0.005224	149.478000
724	724	T	H	-	1	0	B	7.32	0.049439	B	7.32	0.049439	B	1.09	0.007362	B	1.09	0.007362	149.478000
725	725	V	H	-	0	0	E	76.20	0.469675	E	76.20	0.469675	E	67.30	0.414818	E	67.30	0.414818	149.478000
726	726	I	H	-	0	0	B	25.41	0.133772	B	25.41	0.133772	B	7.84	0.041274	B	7.84	0.041274	149.478000
727	727	F	1	-	0	0	B	3.51	0.015719	B	3.51	0.015719	B	0.00	0.000000	B	0.00	0.000000	-1.000000
728	728	F	1	-	0	0	E	100.51	0.450132	E	100.51	0.450132	E	95.82	0.429128	E	95.82	0.429128	-1.000000
729	729	W	1	-	0	0	E	200.80	0.756537	E	200.80	0.756537	E	210.24	0.792103	E	210.24	0.792103	-1.000000
730	730	A	1	-	0	0	B	13.22	0.113574	B	13.22	0.113574	B	4.75	0.040808	B	4.75	0.040808	-1.000000
731	731	A	1	-	0	0	E	93.41	0.802491	E	93.41	0.802491	E	92.22	0.792268	E	92.22	0.792268	-1.000000
732	732	H	1	-	0	0	E	128.83	0.648985	E	128.83	0.648985	E	142.67	0.718704	E	142.67	0.718704	-1.000000
733	733	K	1	-	0	0	E	117.24	0.565039	E	117.24	0.565039	E	103.78	0.500169	E	103.78	0.500169	-1.000000
734	734	T	1	-	0	0	B	20.10	0.135756	B	20.10	0.135756	E	12.46	0.084155	E	12.46	0.084155	-1.000000
735	735	D	1	-	0	0	E	72.73	0.468108	E	72.73	0.468108	E	70.49	0.453691	E	70.49	0.453691	-1.000000
736	736	F	1	-	0	0	E	101.76	0.455730	E	101.76	0.455730	E	97.97	0.438757	E	97.97	0.438757	-1.000000
737	737	F	1	-	0	0	E	193.71	0.867527	E	193.71	0.867527	E	227.67	1.000000	E	227.67	1.000000	-1.000000
738	738	S	1	-	0	0	E	63.46	0.504933	E	63.46	0.504933	E	66.36	0.528008	E	66.36	0.528008	-1.000000
739	739	D	1	-	0	0	E	41.29	0.265753	E	41.29	0.265753	E	39.66	0.255262	E	39.66	0.255262	-1.000000
740	740	T	1	-	0	0	E	41.83	0.282521	E	41.83	0.282521	E	34.47	0.232811	E	34.47	0.232811	-1.000000
741	741	F	1	-	0	0	E	176.76	0.791616	E	176.76	0.791616	E	190.45	0.852927	E	190.45	0.852927	-1.000000
742	742	G	1	-	0	0	B	0.44	0.005244	B	0.44	0.005244	B	0.00	0.000000	B	0.00	0.000000	-1.000000
743	743	V	1	-	0	0	E	43.10	0.265656	E	43.10	0.265656	E	29.99	0.184850	E	29.99	0.184850	-1.000000
744	744	R	1	-	0	0	E	198.36	0.795796	E	198.36	0.795796	E	213.49	0.856495	E	213.49	0.856495	-1.000000
745	745	S	1	-	0	0	E	46.90	0.373170	E	46.90	0.373170	E	45.50	0.362031	E	45.50	0.362031	-1.000000
746	746	I	1	-	0	0	E	46.51	0.244854	E	46.51	0.244854	E	39.22	0.206475	E	39.22	0.206475	-1.000000
747	747	R	1	-	0	0	E	151.53	0.607919	E	151.53	0.607919	E	163.24	0.654898	E	163.24	0.654898	-1.000000
748	748	D	1	-	0	0	B	21.15	0.136127	B	21.15	0.136127	E	15.05	0.096866	E	15.05	0.096866	-1.000000
749	749	N	1	-	0	0	E	47.68	0.282347	E	47.68	0.282347	E	36.53	0.216320	E	36.53	0.216320	-1.000000
750	750	N	1	-	0	0	B	2.77	0.016403	B	2.77	0.016403	B	0.00	0.000000	B	0.00	0.000000	-1.000000
751	751	H	1	-	0	0	B	10.26	0.051685	B	10.26	0.051685	B	2.54	0.012795	B	2.54	0.012795	-1.000000
752	752	E	1	-	0	0	B	16.24	0.086771	B	16.24	0.086771	B	6.87	0.036707	B	6.87	0.036707	-1.000000
753	753	L	1	-	0	0	B	1.64	0.008283	B	1.64	0.008283	B	0.00	0.000000	B	0.00	0.000000	-1.000000
754	754	M	H	-	1	0	B	7.55	0.035858	B	7.55	0.035858	B	0.84	0.003990	B	0.84	0.003990	314.792000
755	755	G	H	-	1	0	B	15.18	0.180908	B	15.18	0.180908	B	4.17	0.049696	B	4.17	0.049696	314.792000
756	756	A	H	-	0	0	B	10.84	0.093127	B	10.84	0.093127	B	0.15	0.001289	B	0.15	0.001289	314.792000
757	757	V	H	-	1	0	B	4.33	0.026689	B	4.33	0.026689	B	0.00	0.000000	B	0.00	0.000000	314.792000
758	758	Y	H	-	2	0	B	3.96	0.016618	B	3.96	0.016618	B	0.00	0.000000	B	0.00	0.000000	314.792000
759	759	L	H	-	1	0	B	2.37	0.011970	B	2.37	0.011970	B	0.02	0.000101	B	0.02	0.000101	314.792000
760	760	Q	H	-	2	0	B	4.77	0.025215	B	4.77	0.025215	B	1.42	0.007506	B	1.42	0.007506	314.792000
761	761	V	H	-	2	0	B	23.65	0.145772	B	23.65	0.145772	B	2.69	0.016580	B	2.69	0.016580	314.792000
762	762	S	H	-	2	0	B	4.73	0.037635	B	4.73	0.037635	B	0.00	0.000000	B	0.00	0.000000	314.792000
763	763	I	H	-	1	0	B	0.13	0.000684	B	0.13	0.000684	B	0.00	0.000000	B	0.00	0.000000	314.792000
764	764	I	H	-	1	0	B	31.43	0.165465	B	31.43	0.165465	E	16.77	0.088286	E	16.77	0.088286	314.792000
765	765	S	H	-	1	0	B	1.31	0.010423	B	1.31	0.010423	B	0.00	0.000000	B	0.00	0.000000	314.792000
766	766	Q	H	-	1	0	B	5.38	0.028440	B	5.38	0.028440	B	0.00	0.000000	B	0.00	0.000000	314.792000
767	767	A	H	-	0	0	B	17.37	0.149227	B	17.37	0.149227	B	5.81	0.049914	B	5.81	0.049914	314.792000
768	768	L	H	-	1	0	B	5.14	0.025961	B	5.14	0.025961	B	0.73	0.003687	B	0.73	0.003687	314.792000
769	769	I	H	-	1	0	B	13.75	0.072387	B	13.75	0.072387	B	0.00	0.000000	B	0.00	0.000000	314.792000
770	770	F	H	-	0	0	B	5.49	0.024587	B	5.49	0.024587	B	0.00	0.000000	B	0.00	0.000000	314.792000
771	771	V	H	-	1	0	B	1.39	0.008568	B	1.39	0.008568	B	0.00	0.000000	B	0.00	0.000000	314.792000
772	772	T	2	-	0	0	E	34.32	0.231798	E	34.32	0.231798	E	18.93	0.127854	E	18.93	0.127854	-1.000000
773	773	R	2	-	0	0	E	151.84	0.609163	E	151.84	0.609163	E	165.51	0.664005	E	165.51	0.664005	-1.000000
774	774	S	2	-	0	0	E	29.19	0.232257	E	29.19	0.232257	E	22.49	0.178947	E	22.49	0.178947	-1.000000
775	775	R	2	-	0	0	E	116.36	0.466822	E	116.36	0.466822	E	105.77	0.424336	E	105.77	0.424336	-1.000000
776	776	S	2	-	0	0	B	11.63	0.092537	B	11.63	0.092537	E	7.36	0.058561	E	7.36	0.058561	-1.000000
777	777	W	2	-	0	0	E	152.86	0.575917	E	152.86	0.575917	E	157.01	0.591553	E	157.01	0.591553	-1.000000
778	778	S	2	-	0	0	E	53.26	0.423775	E	53.26	0.423775	E	53.97	0.429424	E	53.97	0.429424	-1.000000
779	779	F	2	-	0	0	B	18.00	0.080613	B	18.00	0.080613	B	9.59	0.042949	B	9.59	0.042949	-1.000000
780	780	V	2	-	0	0	E	105.80	0.652120	E	105.80	0.652120	E	114.52	0.705868	E	114.52	0.705868	-1.000000
781	781	E	2	-	0	0	E	153.87	0.822131	E	153.87	0.822131	E	170.57	0.911359	E	170.57	0.911359	-1.000000
782	782	R	2	-	0	0	E	131.29	0.526719	E	131.29	0.526719	E	134.89	0.541162	E	134.89	0.541162	-1.000000
783	783	P	2	-	0	0	B	20.78	0.143508	B	20.78	0.143508	B	6.57	0.045373	B	6.57	0.045373	-1.000000
784	784	G	H	-	0	0	B	14.88	0.177333	B	14.88	0.177333	E	8.14	0.097009	E	8.14	0.097009	82.725000
785	785	A	H	-	0	0	E	46.34	0.398110	E	46.34	0.398110	E	29.73	0.255412	E	29.73	0.255412	82.725000
786	786	L	H	-	0	0	E	152.19	0.768675	E	152.19	0.768675	E	168.23	0.849689	E	168.23	0.849689	82.725000
787	787	L	H	-	1	0	B	8.78	0.044346	B	8.78	0.044346	B	0.07	0.000354	B	0.07	0.000354	82.725000
788	788	M	H	-	0	0	E	94.32	0.447970	E	94.32	0.447970	E	82.51	0.391878	E	82.51	0.391878	82.725000
789	789	I	H	-	0	0	E	114.92	0.605001	E	114.92	0.605001	E	120.95	0.636747	E	120.95	0.636747	82.725000
790	790	A	H	-	1	0	E	25.77	0.221392	E	25.77	0.221392	E	20.12	0.172852	E	20.12	0.172852	82.725000
791	791	F	H	-	2	0	B	6.01	0.026916	B	6.01	0.026916	B	0.25	0.001120	B	0.25	0.001120	82.725000
792	792	L	H	-	0	0	E	90.76	0.458407	E	90.76	0.458407	E	83.27	0.420577	E	83.27	0.420577	82.725000
793	793	I	H	-	0	0	E	94.76	0.498868	E	94.76	0.498868	E	92.74	0.488234	E	92.74	0.488234	82.725000
794	794	A	H	-	1	0	B	1.02	0.008763	B	1.02	0.008763	B	0.00	0.000000	B	0.00	0.000000	82.725000
795	795	Q	H	-	1	0	B	7.77	0.041074	B	7.77	0.041074	B	3.15	0.016652	B	3.15	0.016652	82.725000
796	796	L	H	-	0	0	E	72.34	0.365372	E	72.34	0.365372	E	65.13	0.328956	E	65.13	0.328956	82.725000
797	797	I	H	-	0	0	E	95.66	0.503606	E	95.66	0.503606	E	80.73	0.425007	E	80.73	0.425007	82.725000
798	798	A	H	-	1	0	B	7.24	0.062199	B	7.24	0.062199	B	0.00	0.000000	B	0.00	0.000000	82.725000
799	799	T	H	-	0	0	B	5.96	0.040254	B	5.96	0.040254	B	0.00	0.000000	B	0.00	0.000000	82.725000
800	800	L	H	-	0	0	E	77.88	0.393353	E	77.88	0.393353	E	70.64	0.356786	E	70.64	0.356786	82.725000
801	801	I	H	-	0	0	B	22.35	0.117663	B	22.35	0.117663	B	3.68	0.019374	B	3.68	0.019374	82.725000
802	802	A	H	-	1	0	B	3.37	0.028952	B	3.37	0.028952	B	0.01	0.000086	B	0.01	0.000086	82.725000
803	803	V	H	-	0	0	B	0.23	0.001418	B	0.23	0.001418	B	0.00	0.000000	B	0.00	0.000000	82.725000
804	804	Y	1	-	0	0	E	156.09	0.655015	E	156.09	0.655015	E	171.11	0.718044	E	171.11	0.718044	-1.000000
805	805	A	1	-	0	0	E	39.47	0.339089	E	39.47	0.339089	E	41.33	0.355069	E	41.33	0.355069	-1.000000
806	806	N	1	-	0	0	E	36.60	0.216735	E	36.60	0.216735	E	28.79	0.170486	E	28.79	0.170486	-1.000000
807	807	W	1	-	0	0	E	182.07	0.685969	E	182.07	0.685969	E	180.36	0.679527	E	180.36	0.679527	-1.000000
808	808	E	1	-	0	0	B	10.63	0.056796	B	10.63	0.056796	B	2.66	0.014212	B	2.66	0.014212	-1.000000
809	809	F	1	-	0	0	E	151.56	0.678759	E	151.56	0.678759	E	160.69	0.719647	E	160.69	0.719647	-1.000000
810	810	A	1	-	0	0	E	58.73	0.504553	E	58.73	0.504553	E	50.59	0.434622	E	50.59	0.434622	-1.000000
811	811	K	1	-	0	0	B	11.09	0.053448	B	11.09	0.053448	B	3.83	0.018459	B	3.83	0.018459	-1.000000
812	812	I	1	-	0	0	E	84.17	0.443117	E	84.17	0.443117	E	93.21	0.490708	E	93.21	0.490708	-1.000000
813	813	R	1	-	0	0	B	14.43	0.057891	B	14.43	0.057891	B	10.37	0.041603	B	10.37	0.041603	-1.000000
814	814	G	1	-	0	0	E	22.87	0.272554	E	22.87	0.272554	E	18.08	0.215469	E	18.08	0.215469	-1.000000
815	815	I	1	-	0	0	E	68.82	0.362306	E	68.82	0.362306	E	70.82	0.372835	E	70.82	0.372835	-1.000000
816	816	G	1	-	0	0	E	24.30	0.289596	E	24.30	0.289596	E	23.38	0.278632	E	23.38	0.278632	-1.000000
817	817	W	1	-	0	0	E	144.80	0.545550	E	144.80	0.545550	E	135.47	0.510399	E	135.47	0.510399	-1.000000
818	818	G	1	-	0	0	B	11.29	0.134549	B	11.29	0.134549	E	7.28	0.086760	E	7.28	0.086760	-1.000000
819	819	W	1	-	0	0	B	4.63	0.017444	B	4.63	0.017444	B	0.00	0.000000	B	0.00	0.000000	-1.000000
820	820	A	1	-	0	0	B	2.69	0.023110	B	2.69	0.023110	B	0.00	0.000000	B	0.00	0.000000	-1.000000
821	821	G	H	-	0	0	E	22.41	0.267072	E	22.41	0.267072	E	12.86	0.153259	E	12.86	0.153259	91.612000
822	822	V	H	-	0	0	E	37.66	0.232125	E	37.66	0.232125	E	20.27	0.124938	E	20.27	0.124938	91.612000
823	823	I	H	-	0	0	B	6.94	0.036536	B	6.94	0.036536	B	0.00	0.000000	B	0.00	0.000000	91.612000
824	824	W	H	-	0	0	E	90.62	0.341421	E	90.62	0.341421	E	65.33	0.246138	E	65.33	0.246138	91.612000
825	825	L	H	-	0	0	E	112.76	0.569524	E	112.76	0.569524	E	115.98	0.585787	E	115.98	0.585787	91.612000
826	826	Y	H	-	0	0	B	35.90	0.150650	B	35.90	0.150650	E	28.07	0.117793	E	28.07	0.117793	91.612000
827	827	S	H	-	1	0	B	5.28	0.042011	B	5.28	0.042011	B	0.59	0.004694	B	0.59	0.004694	91.612000
828	828	I	H	-	0	0	E	103.80	0.546460	E	103.80	0.546460	E	101.61	0.534930	E	101.61	0.534930	91.612000
829	829	V	H	-	0	0	E	74.40	0.458580	E	74.40	0.458580	E	70.94	0.437253	E	70.94	0.437253	91.612000
830	830	T	H	-	2	0	B	3.25	0.021951	B	3.25	0.021951	B	0.00	0.000000	B	0.00	0.000000	91.612000
831	831	Y	H	-	0	0	B	37.82	0.158708	B	37.82	0.158708	E	20.83	0.087411	E	20.83	0.087411	91.612000
832	832	F	H	-	0	0	E	98.85	0.442698	E	98.85	0.442698	E	84.49	0.378387	E	84.49	0.378387	91.612000
833	833	P	H	-	1	0	E	36.63	0.252970	E	36.63	0.252970	E	32.15	0.222030	E	32.15	0.222030	91.612000
834	834	L	H	-	1	0	B	16.24	0.082024	B	16.24	0.082024	B	0.00	0.000000	B	0.00	0.000000	91.612000
835	835	D	H	-	0	0	B	9.63	0.061981	B	9.63	0.061981	B	0.11	0.000708	B	0.11	0.000708	91.612000
836	836	V	H	-	0	0	E	108.47	0.668577	E	108.47	0.668577	E	111.73	0.688671	E	111.73	0.688671	91.612000
837	837	F	H	-	1	0	E	85.74	0.383985	E	85.74	0.383985	E	78.01	0.349366	E	78.01	0.349366	91.612000
838	838	K	H	-	1	0	B	16.70	0.080486	B	16.70	0.080486	B	0.00	0.000000	B	0.00	0.000000	91.612000
839	839	F	H	-	0	0	E	46.77	0.209459	E	46.77	0.209459	E	35.30	0.158090	E	35.30	0.158090	91.612000
840	840	A	H	-	0	0	E	44.49	0.382216	E	44.49	0.382216	E	40.40	0.347079	E	40.40	0.347079	91.612000
841	841	I	H	-	2	0	E	38.20	0.201106	E	38.20	0.201106	E	18.02	0.094867	E	18.02	0.094867	91.612000
842	842	R	2	-	0	0	E	79.96	0.320790	E	79.96	0.320790	E	55.06	0.220894	E	55.06	0.220894	-1.000000
843	843	Y	2	-	0	0	E	128.72	0.540159	E	128.72	0.540159	E	138.25	0.580151	E	138.25	0.580151	-1.000000
844	844	I	2	-	0	0	E	169.65	0.893130	E	169.65	0.893130	E	203.15	1.000000	E	203.15	1.000000	-1.000000
845	845	L	U	R	0	0	-	-1.00	-1.000000	-	-1.00	-1.000000	-	-1.00	-1.000000	-	-1.00	-1.000000	-1.000000
846	846	S	U	R	0	0	-	-1.00	-1.000000	-	-1.00	-1.000000	-	-1.00	-1.000000	-	-1.00	-1.000000	-1.000000
847	847	G	U	R	0	0	-	-1.00	-1.000000	-	-1.00	-1.000000	-	-1.00	-1.000000	-	-1.00	-1.000000	-1.000000
848	848	K	U	R	0	0	-	-1.00	-1.000000	-	-1.00	-1.000000	-	-1.00	-1.000000	-	-1.00	-1.000000	-1.000000
849	849	A	U	R	0	0	-	-1.00	-1.000000	-	-1.00	-1.000000	-	-1.00	-1.000000	-	-1.00	-1.000000	-1.000000
850	850	W	U	R	0	0	-	-1.00	-1.000000	-	-1.00	-1.000000	-	-1.00	-1.000000	-	-1.00	-1.000000	-1.000000
851	851	L	U	R	0	0	-	-1.00	-1.000000	-	-1.00	-1.000000	-	-1.00	-1.000000	-	-1.00	-1.000000	-1.000000
852	852	N	U	R	0	0	-	-1.00	-1.000000	-	-1.00	-1.000000	-	-1.00	-1.000000	-	-1.00	-1.000000	-1.000000
853	853	L	U	R	0	0	-	-1.00	-1.000000	-	-1.00	-1.000000	-	-1.00	-1.000000	-	-1.00	-1.000000	-1.000000
854	854	F	U	R	0	0	-	-1.00	-1.000000	-	-1.00	-1.000000	-	-1.00	-1.000000	-	-1.00	-1.000000	-1.000000
855	855	E	U	R	0	0	-	-1.00	-1.000000	-	-1.00	-1.000000	-	-1.00	-1.000000	-	-1.00	-1.000000	-1.000000
856	856	N	U	R	0	0	-	-1.00	-1.000000	-	-1.00	-1.000000	-	-1.00	-1.000000	-	-1.00	-1.000000	-1.000000
857	857	K	U	R	0	0	-	-1.00	-1.000000	-	-1.00	-1.000000	-	-1.00	-1.000000	-	-1.00	-1.000000	-1.000000
858	858	T	U	R	0	0	-	-1.00	-1.000000	-	-1.00	-1.000000	-	-1.00	-1.000000	-	-1.00	-1.000000	-1.000000
859	859	A	U	R	0	0	-	-1.00	-1.000000	-	-1.00	-1.000000	-	-1.00	-1.000000	-	-1.00	-1.000000	-1.000000
860	860	F	U	R	0	0	-	-1.00	-1.000000	-	-1.00	-1.000000	-	-1.00	-1.000000	-	-1.00	-1.000000	-1.000000
861	861	T	U	R	0	0	-	-1.00	-1.000000	-	-1.00	-1.000000	-	-1.00	-1.000000	-	-1.00	-1.000000	-1.000000
862	862	M	U	R	0	0	-	-1.00	-1.000000	-	-1.00	-1.000000	-	-1.00	-1.000000	-	-1.00	-1.000000	-1.000000
863	863	K	U	R	0	0	-	-1.00	-1.000000	-	-1.00	-1.000000	-	-1.00	-1.000000	-	-1.00	-1.000000	-1.000000
864	864	K	U	R	0	0	-	-1.00	-1.000000	-	-1.00	-1.000000	-	-1.00	-1.000000	-	-1.00	-1.000000	-1.000000
865	865	D	U	R	0	0	-	-1.00	-1.000000	-	-1.00	-1.000000	-	-1.00	-1.000000	-	-1.00	-1.000000	-1.000000
866	866	Y	U	R	0	0	-	-1.00	-1.000000	-	-1.00	-1.000000	-	-1.00	-1.000000	-	-1.00	-1.000000	-1.000000
867	867	G	U	R	0	0	-	-1.00	-1.000000	-	-1.00	-1.000000	-	-1.00	-1.000000	-	-1.00	-1.000000	-1.000000
868	868	K	U	R	0	0	-	-1.00	-1.000000	-	-1.00	-1.000000	-	-1.00	-1.000000	-	-1.00	-1.000000	-1.000000
869	869	E	U	R	0	0	-	-1.00	-1.000000	-	-1.00	-1.000000	-	-1.00	-1.000000	-	-1.00	-1.000000	-1.000000
870	870	E	U	R	0	0	-	-1.00	-1.000000	-	-1.00	-1.000000	-	-1.00	-1.000000	-	-1.00	-1.000000	-1.000000
871	871	R	U	R	0	0	-	-1.00	-1.000000	-	-1.00	-1.000000	-	-1.00	-1.000000	-	-1.00	-1.000000	-1.000000
872	872	E	U	R	0	0	-	-1.00	-1.000000	-	-1.00	-1.000000	-	-1.00	-1.000000	-	-1.00	-1.000000	-1.000000
873	873	A	U	R	0	0	-	-1.00	-1.000000	-	-1.00	-1.000000	-	-1.00	-1.000000	-	-1.00	-1.000000	-1.000000
874	874	Q	U	R	0	0	-	-1.00	-1.000000	-	-1.00	-1.000000	-	-1.00	-1.000000	-	-1.00	-1.000000	-1.000000
875	875	W	U	R	0	0	-	-1.00	-1.000000	-	-1.00	-1.000000	-	-1.00	-1.000000	-	-1.00	-1.000000	-1.000000
876	876	M	U	R	0	0	-	-1.00	-1.000000	-	-1.00	-1.000000	-	-1.00	-1.000000	-	-1.00	-1.000000	-1.000000
877	877	R	U	R	0	0	-	-1.00	-1.000000	-	-1.00	-1.000000	-	-1.00	-1.000000	-	-1.00	-1.000000	-1.000000
878	878	G	U	R	0	0	-	-1.00	-1.000000	-	-1.00	-1.000000	-	-1.00	-1.000000	-	-1.00	-1.000000	-1.000000
879	879	S	U	R	0	0	-	-1.00	-1.000000	-	-1.00	-1.000000	-	-1.00	-1.000000	-	-1.00	-1.000000	-1.000000
880	880	H	U	R	0	0	-	-1.00	-1.000000	-	-1.00	-1.000000	-	-1.00	-1.000000	-	-1.00	-1.000000	-1.000000
881	881	H	U	R	0	0	-	-1.00	-1.000000	-	-1.00	-1.000000	-	-1.00	-1.000000	-	-1.00	-1.000000	-1.000000
882	882	H	U	R	0	0	-	-1.00	-1.000000	-	-1.00	-1.000000	-	-1.00	-1.000000	-	-1.00	-1.000000	-1.000000
883	883	H	U	R	0	0	-	-1.00	-1.000000	-	-1.00	-1.000000	-	-1.00	-1.000000	-	-1.00	-1.000000	-1.000000
884	884	H	U	R	0	0	-	-1.00	-1.000000	-	-1.00	-1.000000	-	-1.00	-1.000000	-	-1.00	-1.000000	-1.000000
885	885	H	U	R	0	0	-	-1.00	-1.000000	-	-1.00	-1.000000	-	-1.00	-1.000000	-	-1.00	-1.000000	-1.000000
