# Supplementary material for: Lipid exposure prediction enhances the inference of rotational angles of transmembrane helices
Source: BMC Bioinformatics. 2013 Oct 11;14:304. doi: 10.1186/1471-2105-14-304 (PMC3854514; doi:10.1186/1471-2105-14-304)
Supplement: Additional file 7: Dataset S3 — The representative 110 multi-spanning protein chains used in this work. [file 1471-2105-14-304-S7.zip › S_Dataset_3_experiment/TMexpoDataset/3chxA.profile]

SeqIndex	PDBIndex	AA	Topo	MissingData	IntraChainCTNum	InterChainCTNum	Class14_Chain	ASA14_Chain	RSA14_Chain	Class14_Complete	ASA14_Complete	RSA14_Complete	Class20_Chain	ASA20_Chain	RSA20_Chain	Class20_Complete	ASA20_Complete	RSA20_Complete	RotationalAngleChain360MGC
1	40	H	1	-	0	0	E	120.44	0.606720	E	53.88	0.271422	E	112.53	0.566873	E	27.57	0.138885	-1.000000
2	41	G	1	-	0	0	E	49.95	0.595281	B	3.43	0.040877	E	47.76	0.569181	B	0.00	0.000000	-1.000000
3	42	E	1	-	0	0	B	20.31	0.108517	B	19.70	0.105258	B	5.59	0.029867	B	5.58	0.029814	-1.000000
4	43	K	1	-	0	0	E	83.51	0.402477	B	33.62	0.162032	E	83.44	0.402140	E	21.40	0.103138	-1.000000
5	44	S	1	-	0	0	E	104.40	0.830681	E	52.67	0.419080	E	121.04	0.963081	E	46.07	0.366566	-1.000000
6	45	Q	1	-	0	0	E	38.64	0.204261	B	35.98	0.190199	E	24.68	0.130465	E	20.90	0.110483	-1.000000
7	46	Q	1	-	0	0	E	87.78	0.464027	E	82.81	0.437754	E	80.03	0.423059	E	67.94	0.359148	-1.000000
8	47	A	1	-	0	0	B	0.29	0.002491	B	0.29	0.002491	B	0.00	0.000000	B	0.00	0.000000	-1.000000
9	48	F	1	-	0	0	B	17.48	0.078284	B	17.32	0.077567	B	6.03	0.027005	B	3.06	0.013704	-1.000000
10	49	L	1	-	0	0	B	28.10	0.141926	B	28.10	0.141926	E	20.92	0.105662	E	20.92	0.105662	-1.000000
11	50	R	1	-	0	0	B	25.59	0.102664	B	25.59	0.102664	B	2.86	0.011474	B	2.86	0.011474	-1.000000
12	51	M	1	-	0	0	B	4.70	0.022322	B	4.70	0.022322	B	0.00	0.000000	B	0.00	0.000000	-1.000000
13	52	R	1	-	0	0	B	6.58	0.026398	B	6.58	0.026398	B	0.43	0.001725	B	0.21	0.000842	-1.000000
14	53	T	1	-	0	0	B	3.35	0.022626	B	3.35	0.022626	B	0.55	0.003715	B	0.55	0.003715	-1.000000
15	54	L	1	-	0	0	B	3.09	0.015607	B	3.09	0.015607	B	0.00	0.000000	B	0.00	0.000000	-1.000000
16	55	N	1	-	0	0	B	1.37	0.008113	B	1.37	0.008113	B	0.00	0.000000	B	0.00	0.000000	-1.000000
17	56	W	1	-	0	0	B	6.98	0.026298	B	6.98	0.026298	B	0.38	0.001432	B	0.38	0.001432	-1.000000
18	57	Y	1	-	0	0	B	24.69	0.103609	B	24.69	0.103609	E	12.92	0.054217	E	12.92	0.054217	-1.000000
19	58	D	1	-	0	0	E	32.36	0.208277	E	32.36	0.208277	E	22.82	0.146875	E	22.82	0.146875	-1.000000
20	59	V	1	-	0	0	B	25.22	0.155449	B	25.22	0.155449	E	15.18	0.093565	E	15.18	0.093565	-1.000000
21	60	K	1	-	0	0	E	139.68	0.673189	E	139.68	0.673189	E	139.70	0.673285	E	139.70	0.673285	-1.000000
22	61	W	1	-	0	0	B	42.24	0.159144	B	42.24	0.159144	E	27.16	0.102328	E	27.16	0.102328	-1.000000
23	62	S	1	-	0	0	E	63.15	0.502467	E	63.15	0.502467	E	67.45	0.536680	E	67.45	0.536680	-1.000000
24	63	K	1	-	0	0	E	70.23	0.338474	E	70.23	0.338474	E	71.90	0.346523	E	71.90	0.346523	-1.000000
25	64	T	1	-	0	0	E	81.02	0.547211	E	81.02	0.547211	E	77.21	0.521478	E	77.21	0.521478	-1.000000
26	65	S	1	-	0	0	E	39.66	0.315563	E	39.66	0.315563	E	34.97	0.278246	E	34.97	0.278246	-1.000000
27	66	L	1	-	0	0	B	0.00	0.000000	B	0.00	0.000000	B	0.00	0.000000	B	0.00	0.000000	-1.000000
28	67	N	1	-	0	0	E	59.00	0.349381	E	59.00	0.349381	E	59.67	0.353349	E	59.67	0.353349	-1.000000
29	68	V	1	-	0	0	B	22.18	0.136711	B	22.18	0.136711	E	17.13	0.105584	E	17.13	0.105584	-1.000000
30	69	N	1	-	0	0	E	65.54	0.388109	E	65.54	0.388109	E	64.30	0.380766	E	64.30	0.380766	-1.000000
31	70	E	1	-	0	0	E	79.61	0.425358	E	79.61	0.425358	E	87.49	0.467461	E	87.49	0.467461	-1.000000
32	71	S	1	-	0	0	E	54.54	0.433959	E	54.54	0.433959	E	51.74	0.411680	E	51.74	0.411680	-1.000000
33	72	M	1	-	0	0	B	0.00	0.000000	B	0.00	0.000000	B	0.00	0.000000	B	0.00	0.000000	-1.000000
34	73	V	1	-	0	0	E	50.79	0.313055	E	50.79	0.313055	E	50.50	0.311267	E	50.50	0.311267	-1.000000
35	74	L	1	-	0	0	B	1.30	0.006566	B	1.30	0.006566	B	0.00	0.000000	B	0.00	0.000000	-1.000000
36	75	S	1	-	0	0	E	29.03	0.230983	E	29.03	0.230983	E	25.18	0.200350	E	25.18	0.200350	-1.000000
37	76	G	1	-	0	0	B	4.05	0.048266	B	4.05	0.048266	B	0.25	0.002979	B	0.25	0.002979	-1.000000
38	77	K	1	-	0	0	E	76.73	0.369801	E	76.73	0.369801	E	77.45	0.373271	E	77.45	0.373271	-1.000000
39	78	V	1	-	0	0	B	5.72	0.035256	B	5.72	0.035256	B	0.00	0.000000	B	0.00	0.000000	-1.000000
40	79	H	1	-	0	0	B	10.50	0.052894	B	10.50	0.052894	B	7.08	0.035666	B	7.08	0.035666	-1.000000
41	80	V	1	-	0	0	B	1.26	0.007766	B	1.26	0.007766	B	0.00	0.000000	B	0.00	0.000000	-1.000000
42	81	F	1	-	0	0	B	2.74	0.012271	B	2.74	0.012271	B	0.08	0.000358	B	0.08	0.000358	-1.000000
43	82	S	1	-	0	0	E	55.86	0.444462	E	45.20	0.359644	E	56.73	0.451384	E	41.23	0.328055	-1.000000
44	83	A	1	-	0	0	E	60.19	0.517096	B	18.39	0.157990	E	56.36	0.484192	B	4.28	0.036770	-1.000000
45	84	W	1	-	0	0	B	35.12	0.132319	B	4.13	0.015560	E	29.05	0.109449	B	0.00	0.000000	-1.000000
46	85	P	1	-	0	0	B	11.16	0.077072	B	8.62	0.059530	B	6.26	0.043232	B	0.89	0.006146	-1.000000
47	86	Q	1	-	0	0	E	179.76	0.950256	E	106.17	0.561241	E	210.15	1.000000	E	98.56	0.521013	-1.000000
48	87	A	1	-	0	0	E	72.93	0.626546	E	72.93	0.626546	E	75.82	0.651375	E	75.33	0.647165	-1.000000
49	88	V	1	-	0	0	B	20.91	0.128883	B	20.91	0.128883	E	8.30	0.051159	B	7.96	0.049063	-1.000000
50	89	A	1	-	0	0	E	47.08	0.404467	E	47.08	0.404467	E	48.36	0.415464	E	48.36	0.415464	-1.000000
51	90	N	1	-	0	0	E	85.95	0.508971	E	82.53	0.488719	E	81.16	0.480606	E	56.22	0.332919	-1.000000
52	91	P	1	-	0	0	B	0.89	0.006146	B	0.89	0.006146	B	0.00	0.000000	B	0.00	0.000000	-1.000000
53	92	K	1	-	0	0	E	113.68	0.547882	E	113.68	0.547882	E	114.75	0.553039	E	99.11	0.477662	-1.000000
54	93	S	1	-	0	0	B	20.90	0.166295	B	20.90	0.166295	E	14.38	0.114418	E	8.54	0.067950	-1.000000
55	94	S	1	-	0	0	B	1.27	0.010105	B	1.27	0.010105	B	0.00	0.000000	B	0.00	0.000000	-1.000000
56	95	F	1	-	0	0	B	41.83	0.187335	B	41.61	0.186350	E	33.88	0.151731	E	33.46	0.149850	-1.000000
57	96	L	1	-	0	0	B	0.94	0.004748	B	0.94	0.004748	B	0.00	0.000000	B	0.00	0.000000	-1.000000
58	97	N	1	-	0	0	E	42.48	0.251554	B	18.86	0.111684	E	40.27	0.238467	B	7.43	0.043998	-1.000000
59	98	A	1	-	0	0	E	29.71	0.255241	B	8.06	0.069244	E	17.22	0.147938	B	0.00	0.000000	-1.000000
60	99	G	1	-	0	0	E	20.73	0.247050	B	6.82	0.081278	E	10.61	0.126445	B	0.00	0.000000	-1.000000
61	100	E	1	-	0	0	B	17.07	0.091205	B	3.00	0.016029	E	9.76	0.052148	B	0.00	0.000000	-1.000000
62	101	P	1	-	0	0	E	58.59	0.404627	B	13.51	0.093301	E	54.67	0.377555	B	0.00	0.000000	-1.000000
63	102	G	1	-	0	0	E	33.99	0.405077	B	0.20	0.002384	E	37.90	0.451674	B	0.00	0.000000	-1.000000
64	103	P	1	-	0	0	E	87.26	0.602624	B	0.32	0.002210	E	93.47	0.645511	B	0.00	0.000000	-1.000000
65	104	V	1	-	0	0	B	0.04	0.000247	B	0.04	0.000247	B	0.00	0.000000	B	0.00	0.000000	-1.000000
66	105	L	1	-	0	0	B	0.68	0.003435	B	0.00	0.000000	B	0.00	0.000000	B	0.00	0.000000	-1.000000
67	106	V	1	-	0	0	E	34.92	0.215237	B	1.63	0.010047	E	24.39	0.150333	B	0.00	0.000000	-1.000000
68	107	R	1	-	0	0	E	88.90	0.356656	B	6.65	0.026679	E	80.58	0.323277	B	0.20	0.000802	-1.000000
69	108	T	1	-	0	0	E	92.67	0.625895	E	65.27	0.440835	E	87.89	0.593611	E	50.31	0.339795	-1.000000
70	109	A	1	-	0	0	E	32.87	0.282388	B	7.18	0.061684	E	25.06	0.215292	B	1.29	0.011082	-1.000000
71	110	Q	1	-	0	0	B	12.00	0.063435	B	8.50	0.044933	B	5.67	0.029973	B	5.09	0.026907	-1.000000
72	111	F	1	-	0	0	E	89.05	0.398809	E	89.05	0.398809	E	90.42	0.404944	E	90.42	0.404944	-1.000000
73	112	I	1	-	0	0	B	1.85	0.009739	B	1.85	0.009739	B	0.00	0.000000	B	0.00	0.000000	-1.000000
74	113	G	1	-	0	0	B	1.92	0.022882	B	1.92	0.022882	B	0.00	0.000000	B	0.00	0.000000	-1.000000
75	114	E	1	-	0	0	E	96.86	0.517525	E	96.86	0.517525	E	97.60	0.521479	E	97.60	0.521479	-1.000000
76	115	Q	1	-	0	0	E	89.12	0.471111	E	76.55	0.404662	E	81.04	0.428398	E	53.02	0.280277	-1.000000
77	116	F	1	-	0	0	E	107.52	0.481526	B	13.67	0.061221	E	109.70	0.491289	B	8.26	0.036992	-1.000000
78	117	A	1	-	0	0	B	0.75	0.006443	B	0.18	0.001546	B	0.00	0.000000	B	0.00	0.000000	-1.000000
79	118	P	1	-	0	0	E	70.48	0.486740	B	22.96	0.158564	E	63.59	0.439157	E	15.83	0.109323	-1.000000
80	119	R	1	-	0	0	E	68.33	0.274131	B	28.52	0.114419	E	62.67	0.251424	E	23.85	0.095683	-1.000000
81	120	S	1	-	0	0	B	19.85	0.157941	B	18.97	0.150939	E	13.86	0.110280	E	11.65	0.092696	-1.000000
82	121	V	1	-	0	0	B	2.03	0.012512	B	2.03	0.012512	B	0.00	0.000000	B	0.00	0.000000	-1.000000
83	122	S	1	-	0	0	B	22.58	0.179663	B	22.58	0.179663	E	12.27	0.097629	E	12.27	0.097629	-1.000000
84	123	L	1	-	0	0	B	9.21	0.046518	B	9.21	0.046518	B	0.30	0.001515	B	0.30	0.001515	-1.000000
85	124	E	1	-	0	0	E	74.47	0.397895	E	74.47	0.397895	E	76.70	0.409810	E	76.70	0.409810	-1.000000
86	125	V	1	-	0	0	E	62.43	0.384800	E	51.85	0.319588	E	59.04	0.363905	E	43.59	0.268676	-1.000000
87	126	G	1	-	0	0	E	23.23	0.276844	E	23.23	0.276844	E	22.23	0.264927	E	22.23	0.264927	-1.000000
88	127	K	1	-	0	0	E	110.63	0.533182	E	110.63	0.533182	E	125.23	0.603547	E	125.23	0.603547	-1.000000
89	128	D	1	-	0	0	B	30.73	0.197786	B	30.73	0.197786	E	26.71	0.171912	E	26.71	0.171912	-1.000000
90	129	Y	1	-	0	0	B	15.71	0.065925	B	15.71	0.065925	B	4.14	0.017373	B	4.14	0.017373	-1.000000
91	130	A	1	-	0	0	E	24.98	0.214605	E	24.98	0.214605	E	14.38	0.123540	E	14.38	0.123540	-1.000000
92	131	F	1	-	0	0	B	4.90	0.021945	B	4.90	0.021945	B	0.34	0.001523	B	0.34	0.001523	-1.000000
93	132	S	1	-	0	0	E	25.29	0.201225	E	25.29	0.201225	E	20.14	0.160248	E	20.14	0.160248	-1.000000
94	133	I	1	-	0	0	B	6.21	0.032693	B	6.21	0.032693	B	0.00	0.000000	B	0.00	0.000000	-1.000000
95	134	D	1	-	0	0	E	47.82	0.307781	E	47.82	0.307781	E	43.44	0.279591	E	41.01	0.263951	-1.000000
96	135	L	1	-	0	0	B	5.84	0.029496	B	5.84	0.029496	B	0.00	0.000000	B	0.00	0.000000	-1.000000
97	136	K	1	-	0	0	B	24.23	0.116777	B	24.23	0.116777	E	16.31	0.078606	E	16.31	0.078606	-1.000000
98	137	A	1	-	0	0	B	0.00	0.000000	B	0.00	0.000000	B	0.00	0.000000	B	0.00	0.000000	-1.000000
99	138	R	1	-	0	0	E	52.28	0.209741	B	0.25	0.001003	E	49.17	0.197264	B	0.00	0.000000	-1.000000
100	139	R	1	-	0	0	E	80.83	0.324280	B	9.42	0.037792	E	81.47	0.326847	B	0.56	0.002247	-1.000000
101	140	A	1	-	0	0	E	38.77	0.333076	E	38.77	0.333076	E	39.11	0.335997	E	37.95	0.326031	-1.000000
102	141	G	1	-	0	0	E	24.24	0.288881	E	24.24	0.288881	E	21.49	0.256108	E	21.49	0.256108	-1.000000
103	142	R	1	-	0	0	E	162.31	0.651167	E	162.31	0.651167	E	178.03	0.714234	E	176.38	0.707615	-1.000000
104	143	W	1	-	0	0	E	56.01	0.211024	B	48.93	0.184349	E	53.05	0.199872	E	18.59	0.070040	-1.000000
105	144	H	1	-	0	0	B	8.99	0.045287	B	8.99	0.045287	B	1.67	0.008413	B	1.67	0.008413	-1.000000
106	145	V	1	-	0	0	B	0.45	0.002774	B	0.45	0.002774	B	0.00	0.000000	B	0.00	0.000000	-1.000000
107	146	H	1	-	0	0	B	8.44	0.042517	B	7.38	0.037177	B	2.17	0.010931	B	2.17	0.010931	-1.000000
108	147	A	1	-	0	0	B	0.22	0.001890	B	0.22	0.001890	B	0.00	0.000000	B	0.00	0.000000	-1.000000
109	148	Q	1	-	0	0	B	27.52	0.145478	B	3.73	0.019718	E	22.02	0.116403	B	0.00	0.000000	-1.000000
110	149	I	1	-	0	0	B	5.47	0.028797	B	5.47	0.028797	B	0.00	0.000000	B	0.00	0.000000	-1.000000
111	150	N	1	-	0	0	E	47.27	0.279919	B	26.48	0.156807	E	43.01	0.254693	E	9.98	0.059099	-1.000000
112	151	V	1	-	0	0	B	0.16	0.000986	B	0.16	0.000986	B	0.00	0.000000	B	0.00	0.000000	-1.000000
113	152	E	1	-	0	0	E	131.30	0.701539	E	131.30	0.701539	E	140.86	0.752618	E	137.97	0.737177	-1.000000
114	153	G	1	-	0	0	B	8.03	0.095698	B	8.03	0.095698	E	4.28	0.051007	E	4.28	0.051007	-1.000000
115	154	G	1	-	0	0	E	54.08	0.644500	E	54.08	0.644500	E	58.39	0.695865	E	58.39	0.695865	-1.000000
116	155	G	1	-	0	0	E	21.16	0.252175	E	21.16	0.252175	E	15.84	0.188774	E	13.03	0.155285	-1.000000
117	156	P	1	-	0	0	E	75.70	0.522790	E	48.48	0.334807	E	80.93	0.558909	E	41.73	0.288191	-1.000000
118	157	I	1	-	0	0	B	13.61	0.071650	B	13.61	0.071650	B	3.27	0.017215	B	3.27	0.017215	-1.000000
119	158	I	1	-	0	0	B	29.92	0.157515	B	12.59	0.066281	E	9.66	0.050855	B	2.29	0.012056	-1.000000
120	159	G	1	-	0	0	B	2.72	0.032416	B	2.72	0.032416	B	0.10	0.001192	B	0.10	0.001192	-1.000000
121	160	P	1	-	0	0	B	15.42	0.106492	B	15.42	0.106492	B	6.78	0.046823	B	6.78	0.046823	-1.000000
122	161	G	1	-	0	0	B	1.97	0.023478	B	1.97	0.023478	B	0.09	0.001073	B	0.09	0.001073	-1.000000
123	162	Q	1	-	0	0	E	50.52	0.267061	E	50.52	0.267061	E	37.96	0.200666	E	37.96	0.200666	-1.000000
124	163	W	1	-	0	0	E	141.44	0.532891	E	141.44	0.532891	E	140.85	0.530668	E	140.85	0.530668	-1.000000
125	164	I	1	-	0	0	B	0.22	0.001158	B	0.22	0.001158	B	0.00	0.000000	B	0.00	0.000000	-1.000000
126	165	E	1	-	0	0	E	63.36	0.338534	E	63.36	0.338534	E	60.39	0.322665	E	60.39	0.322665	-1.000000
127	166	I	1	-	0	0	B	3.37	0.017742	B	3.37	0.017742	B	0.78	0.004106	B	0.78	0.004106	-1.000000
128	167	K	1	-	0	0	E	98.64	0.475396	E	98.64	0.475396	E	105.43	0.508121	E	105.43	0.508121	-1.000000
129	168	G	1	-	0	0	E	53.74	0.640448	E	53.74	0.640448	E	56.76	0.676439	E	56.76	0.676439	-1.000000
130	169	D	1	-	0	0	E	66.52	0.428139	E	66.52	0.428139	E	72.27	0.465148	E	72.27	0.465148	-1.000000
131	170	M	1	-	0	0	E	77.01	0.365756	B	41.90	0.199003	E	75.31	0.357682	E	29.03	0.137877	-1.000000
132	171	A	1	-	0	0	E	93.89	0.806615	E	93.89	0.806615	E	103.29	0.887371	E	103.29	0.887371	-1.000000
133	172	D	1	-	0	0	E	79.23	0.509944	E	79.23	0.509944	E	82.78	0.532793	E	82.78	0.532793	-1.000000
134	173	F	1	-	0	0	B	6.11	0.027364	B	5.74	0.025706	B	0.05	0.000224	B	0.05	0.000224	-1.000000
135	174	K	1	-	0	0	E	124.55	0.600270	E	124.55	0.600270	E	127.59	0.614921	E	127.59	0.614921	-1.000000
136	175	D	1	-	0	0	B	25.52	0.164253	B	7.94	0.051104	B	5.53	0.035592	B	1.60	0.010298	-1.000000
137	176	P	1	-	0	0	E	75.19	0.519268	E	74.07	0.511533	E	74.19	0.512362	E	72.63	0.501588	-1.000000
138	177	V	1	-	0	0	E	86.04	0.530325	B	29.93	0.184480	E	89.52	0.551775	E	22.24	0.137081	-1.000000
139	178	T	1	-	0	0	E	52.15	0.352222	E	38.52	0.260165	E	49.54	0.334594	E	37.40	0.252600	-1.000000
140	179	L	1	-	0	0	E	65.44	0.330522	B	6.71	0.033891	E	59.75	0.301783	B	3.54	0.017880	-1.000000
141	180	L	1	-	0	0	E	185.45	0.936663	E	49.06	0.247790	E	213.48	1.000000	E	33.87	0.171069	-1.000000
142	181	D	1	-	0	0	E	92.04	0.592392	E	81.25	0.522945	E	73.75	0.474673	E	66.58	0.428525	-1.000000
143	182	G	1	-	0	0	E	44.78	0.533667	E	44.78	0.533667	E	49.43	0.589084	E	49.43	0.589084	-1.000000
144	183	T	1	-	0	0	E	68.88	0.465217	E	68.88	0.465217	E	75.04	0.506822	E	75.04	0.506822	-1.000000
145	184	T	1	-	0	0	E	115.32	0.778873	E	115.32	0.778873	E	131.12	0.885587	E	131.12	0.885587	-1.000000
146	185	V	1	-	0	0	B	16.77	0.103365	B	13.84	0.085306	B	7.46	0.045981	B	6.41	0.039509	-1.000000
147	186	D	1	-	0	0	E	39.14	0.251915	E	39.14	0.251915	E	33.68	0.216773	E	33.68	0.216773	-1.000000
148	187	L	1	-	0	0	E	99.86	0.504369	B	6.52	0.032931	E	102.45	0.517450	B	0.00	0.000000	-1.000000
149	188	E	1	-	0	0	E	50.88	0.271853	B	14.90	0.079611	E	36.23	0.193578	B	6.35	0.033928	-1.000000
150	189	T	1	-	0	0	E	86.28	0.582737	E	86.28	0.582737	E	77.45	0.523099	E	76.29	0.515264	-1.000000
151	190	Y	1	-	0	0	E	124.46	0.522283	E	59.48	0.249601	E	103.35	0.433697	E	43.34	0.181872	-1.000000
152	191	G	1	-	0	0	E	25.86	0.308187	B	12.71	0.151472	E	15.65	0.186509	E	5.36	0.063878	-1.000000
153	192	I	1	-	0	0	E	80.89	0.425849	B	23.19	0.122085	E	72.65	0.382469	E	13.38	0.070440	-1.000000
154	193	D	1	-	0	0	E	122.80	0.790371	E	122.80	0.790371	E	131.94	0.849199	E	131.94	0.849199	-1.000000
155	194	R	1	-	0	0	E	119.52	0.479499	E	72.61	0.291302	E	97.41	0.390797	E	61.09	0.245085	-1.000000
156	195	I	1	-	0	0	E	89.34	0.470334	B	0.45	0.002369	E	89.74	0.472440	B	0.00	0.000000	-1.000000
157	196	Y	H	-	0	0	E	140.47	0.589467	E	68.46	0.287285	E	151.39	0.635292	E	57.33	0.240579	345.697000
158	197	A	H	-	0	0	E	72.90	0.626289	E	72.90	0.626289	E	71.85	0.617268	E	71.85	0.617268	345.697000
159	198	W	H	-	0	0	E	124.66	0.469671	B	33.98	0.128024	E	99.24	0.373898	E	20.60	0.077613	345.697000
160	199	H	H	-	0	1	E	124.49	0.627122	B	4.97	0.025037	E	130.36	0.656692	B	0.00	0.000000	345.697000
161	200	F	H	-	0	0	E	101.88	0.456268	E	100.54	0.450266	E	108.38	0.485378	E	104.60	0.468449	345.697000
162	201	P	H	-	0	0	E	47.98	0.331354	E	47.98	0.331354	E	44.49	0.307251	E	44.49	0.307251	345.697000
163	202	W	H	-	0	1	E	75.24	0.283475	B	24.41	0.091967	E	58.72	0.221234	B	12.61	0.047510	345.697000
164	203	M	H	-	0	1	E	140.84	0.668915	B	31.14	0.147898	E	147.29	0.699549	E	18.01	0.085538	345.697000
165	204	I	H	-	0	0	E	89.80	0.472756	E	89.80	0.472756	E	93.77	0.493656	E	93.77	0.493656	345.697000
166	205	A	H	-	0	0	E	48.78	0.419072	E	27.98	0.240378	E	33.35	0.286512	E	20.10	0.172680	345.697000
167	206	A	H	-	0	0	E	32.77	0.281529	B	9.57	0.082216	E	32.38	0.278179	B	0.00	0.000000	345.697000
168	207	A	H	-	0	0	E	42.32	0.363574	E	42.32	0.363574	E	40.27	0.345962	E	40.27	0.345962	345.697000
169	208	A	H	-	0	0	E	40.36	0.346735	E	40.36	0.346735	E	36.31	0.311942	E	36.31	0.311942	345.697000
170	209	W	H	-	0	1	E	108.49	0.408748	B	2.71	0.010210	E	108.43	0.408522	B	0.00	0.000000	345.697000
171	210	I	H	-	0	0	E	108.52	0.571308	E	51.62	0.271756	E	111.02	0.584470	E	26.37	0.138826	345.697000
172	211	L	2	-	0	0	E	126.56	0.639224	E	114.17	0.576645	E	140.01	0.707157	E	116.04	0.586090	-1.000000
173	212	Y	2	-	0	0	E	97.61	0.409610	E	97.61	0.409610	E	93.32	0.391607	E	93.32	0.391607	-1.000000
174	213	W	2	-	0	0	E	78.75	0.296700	B	6.11	0.023020	E	67.13	0.252920	B	0.00	0.000000	-1.000000
175	214	F	2	-	0	0	E	141.98	0.635855	E	45.99	0.205965	E	137.53	0.615925	E	29.11	0.130369	-1.000000
176	215	F	2	-	0	0	E	141.72	0.634690	E	141.72	0.634690	E	151.99	0.680684	E	151.99	0.680684	-1.000000
177	216	K	2	-	0	0	E	57.84	0.278760	E	51.63	0.248831	E	35.42	0.170707	E	30.98	0.149308	-1.000000
178	217	K	2	-	0	0	E	111.32	0.536508	E	83.86	0.404164	E	120.76	0.582004	E	89.70	0.432310	-1.000000
179	218	G	2	-	0	0	E	19.12	0.227863	B	6.00	0.071505	E	12.85	0.153140	B	0.00	0.000000	-1.000000
180	219	I	2	-	0	0	E	129.78	0.683232	B	3.07	0.016162	E	139.28	0.733246	B	0.00	0.000000	-1.000000
181	220	I	2	-	0	0	E	118.99	0.626428	B	35.37	0.186207	E	127.70	0.672282	E	11.04	0.058121	-1.000000
182	221	A	2	-	0	0	E	42.17	0.362285	E	26.11	0.224313	E	41.10	0.353093	E	22.34	0.191924	-1.000000
183	222	S	2	-	0	0	B	20.62	0.164067	B	0.97	0.007718	E	19.08	0.151814	B	0.00	0.000000	-1.000000
184	223	Y	2	-	0	0	E	151.03	0.633781	B	28.33	0.118884	E	162.71	0.682795	E	14.34	0.060176	-1.000000
185	224	L	2	-	0	0	E	118.24	0.597202	E	62.16	0.313955	E	121.91	0.615738	E	50.08	0.252942	-1.000000
186	225	R	2	-	0	0	E	96.38	0.386665	E	96.38	0.386665	E	97.44	0.390917	E	97.44	0.390917	-1.000000
187	226	I	2	-	0	0	E	81.36	0.428323	B	28.49	0.149987	E	84.57	0.445222	E	19.17	0.100921	-1.000000
188	227	S	2	-	0	0	E	78.50	0.624602	E	78.50	0.624602	E	85.81	0.682766	E	85.81	0.682766	-1.000000
189	228	E	2	-	0	0	E	113.46	0.606219	E	113.46	0.606219	E	127.00	0.678564	E	126.92	0.678136	-1.000000
190	229	G	2	-	0	0	E	59.46	0.708616	E	59.46	0.708616	E	68.08	0.811345	E	68.08	0.811345	-1.000000
191	230	K	2	-	0	0	E	185.74	0.895176	E	185.74	0.895176	E	214.14	1.000000	E	214.14	1.000000	-1.000000
192	231	D	2	-	0	0	B	24.25	0.156079	B	17.80	0.114565	E	17.22	0.110832	E	8.43	0.054258	-1.000000
193	232	E	2	-	0	0	E	90.23	0.482101	E	90.23	0.482101	E	92.43	0.493856	E	92.43	0.493856	-1.000000
194	233	E	2	-	0	0	E	62.45	0.333672	E	62.45	0.333672	E	59.81	0.319566	E	59.81	0.319566	-1.000000
195	234	Q	2	-	0	0	B	35.46	0.187450	B	5.10	0.026960	E	26.30	0.139028	B	0.00	0.000000	-1.000000
196	235	I	2	-	0	0	E	93.12	0.490234	B	17.80	0.093709	E	97.27	0.512082	E	10.15	0.053435	-1.000000
197	236	G	2	-	0	0	E	24.65	0.293767	E	24.65	0.293767	E	20.58	0.245263	E	20.58	0.245263	-1.000000
198	237	D	2	-	0	0	E	83.81	0.539422	E	83.81	0.539422	E	89.75	0.577653	E	89.75	0.577653	-1.000000
199	238	D	2	-	0	0	E	88.31	0.568385	E	88.31	0.568385	E	92.61	0.596061	E	92.61	0.596061	-1.000000
200	239	D	2	-	0	0	B	15.64	0.100663	B	9.64	0.062045	E	8.61	0.055416	B	6.31	0.040613	-1.000000
201	240	R	2	-	0	0	E	144.36	0.579154	E	86.45	0.346827	E	156.43	0.627578	E	84.83	0.340327	-1.000000
202	241	R	2	-	0	0	E	141.66	0.568322	E	141.64	0.568242	E	150.54	0.603948	E	150.47	0.603667	-1.000000
203	242	V	2	-	0	0	E	36.74	0.226455	E	36.74	0.226455	E	22.33	0.137636	E	22.33	0.137636	-1.000000
204	243	G	H	-	0	1	B	13.69	0.163151	B	0.00	0.000000	E	8.97	0.106900	B	0.00	0.000000	135.427000
205	244	A	H	-	0	0	E	65.52	0.562887	E	34.68	0.297938	E	68.85	0.591495	E	31.09	0.267096	135.427000
206	245	I	H	-	0	0	E	103.43	0.544512	E	103.43	0.544512	E	111.60	0.587523	E	111.60	0.587523	135.427000
207	246	V	H	-	0	0	E	40.09	0.247103	B	29.61	0.182507	E	21.59	0.133074	E	15.99	0.098558	135.427000
208	247	L	H	-	0	1	E	109.21	0.551594	B	26.36	0.133138	E	118.14	0.596697	E	20.69	0.104500	135.427000
209	248	A	H	-	0	0	E	43.60	0.374570	E	43.60	0.374570	E	45.91	0.394416	E	45.91	0.394416	135.427000
210	249	V	H	-	0	0	E	84.39	0.520155	E	84.39	0.520155	E	87.61	0.540002	E	87.61	0.540002	135.427000
211	250	T	H	-	0	1	E	45.48	0.307173	B	8.24	0.055653	E	35.46	0.239498	B	0.85	0.005741	135.427000
212	251	I	H	-	0	0	E	83.35	0.438800	E	56.34	0.296604	E	85.90	0.452224	E	45.51	0.239589	135.427000
213	252	L	H	-	0	0	E	105.16	0.531138	E	105.16	0.531138	E	113.40	0.572756	E	113.40	0.572756	135.427000
214	253	A	H	-	0	0	E	37.53	0.322423	E	37.53	0.322423	E	30.78	0.264433	E	30.78	0.264433	135.427000
215	254	T	H	-	0	0	E	58.63	0.395988	B	17.39	0.117452	E	52.12	0.352019	B	2.31	0.015602	135.427000
216	255	I	H	-	0	0	E	101.93	0.536615	E	101.93	0.536615	E	102.36	0.538879	E	102.36	0.538879	135.427000
217	256	I	H	-	0	0	E	90.60	0.476968	E	90.60	0.476968	E	97.41	0.512819	E	97.41	0.512819	135.427000
218	257	G	H	-	0	0	B	15.82	0.188535	B	9.73	0.115958	B	3.75	0.044691	B	1.84	0.021928	135.427000
219	258	Y	1	-	0	0	E	175.42	0.736131	E	104.64	0.439110	E	190.83	0.800797	E	102.44	0.429878	-1.000000
220	259	A	1	-	0	0	E	52.20	0.448454	E	52.20	0.448454	E	50.92	0.437457	E	50.92	0.437457	-1.000000
221	260	V	1	-	0	0	E	93.16	0.574211	E	93.16	0.574211	E	94.94	0.585182	E	94.94	0.585182	-1.000000
222	261	T	1	-	0	0	E	59.63	0.402742	B	5.04	0.034040	E	49.01	0.331014	B	1.34	0.009050	-1.000000
223	262	N	1	-	0	0	E	67.27	0.398354	E	60.43	0.357849	E	59.56	0.352697	E	56.57	0.334991	-1.000000
224	263	S	1	-	0	0	E	82.12	0.653405	E	82.12	0.653405	E	91.77	0.730188	E	91.77	0.730188	-1.000000
225	264	T	1	-	0	0	E	62.41	0.421518	E	34.27	0.231460	E	47.20	0.318790	E	28.53	0.192692	-1.000000
226	265	F	1	-	0	0	E	67.74	0.303372	B	23.58	0.105603	E	51.34	0.229925	E	16.30	0.072999	-1.000000
227	266	P	1	-	0	0	E	99.31	0.685843	E	99.31	0.685843	E	98.99	0.683633	E	98.99	0.683633	-1.000000
228	267	R	1	-	0	0	E	191.82	0.769558	E	88.17	0.353727	E	211.12	0.846987	E	73.69	0.295635	-1.000000
229	268	T	1	-	0	0	E	96.58	0.652303	E	37.50	0.253276	E	99.78	0.673916	E	22.28	0.150480	-1.000000
230	269	I	1	-	0	0	E	123.65	0.650961	B	11.78	0.062016	E	128.15	0.674651	B	2.43	0.012793	-1.000000
231	270	P	1	-	0	0	E	93.74	0.647376	B	9.38	0.064779	E	103.32	0.713536	B	1.86	0.012845	-1.000000
232	271	L	1	-	0	0	E	162.69	0.821708	B	16.87	0.085206	E	187.38	0.946411	B	5.14	0.025961	-1.000000
233	272	Q	1	-	0	0	E	106.69	0.563990	B	7.26	0.038378	E	109.40	0.578316	B	2.93	0.015489	-1.000000
234	273	A	1	-	0	0	E	77.83	0.668643	E	45.35	0.389605	E	84.62	0.726976	E	40.55	0.348368	-1.000000
235	274	G	1	-	0	0	E	42.43	0.505661	E	17.97	0.214158	E	47.23	0.562865	E	8.68	0.103444	-1.000000
236	275	L	1	-	0	0	E	70.31	0.355119	B	17.97	0.090762	E	61.67	0.311480	B	0.19	0.000960	-1.000000
237	276	Q	1	-	0	0	E	44.05	0.232859	B	14.54	0.076862	E	30.07	0.158958	B	0.25	0.001322	-1.000000
238	277	K	1	-	0	0	E	165.44	0.797340	E	67.11	0.323437	E	172.57	0.831703	E	38.06	0.183431	-1.000000
239	278	P	1	-	0	0	E	91.86	0.634392	E	68.43	0.472583	E	91.14	0.629420	E	54.98	0.379696	-1.000000
240	279	L	1	-	0	0	B	25.87	0.130663	B	25.87	0.130663	E	14.12	0.071317	E	14.12	0.071317	-1.000000
241	280	T	1	-	0	0	E	65.08	0.439552	E	65.08	0.439552	E	67.07	0.452992	E	67.07	0.452992	-1.000000
242	281	P	1	-	0	0	E	44.61	0.308080	E	44.61	0.308080	E	32.78	0.226381	E	32.78	0.226381	-1.000000
243	282	I	1	-	0	0	E	60.43	0.318136	E	60.43	0.318136	E	47.71	0.251171	E	47.71	0.251171	-1.000000
244	283	I	1	-	0	0	E	207.45	1.000000	E	207.45	1.000000	E	243.95	1.000000	E	243.95	1.000000	-1.000000
245	284	E	U	R	0	0	-	-1.00	-1.000000	-	-1.00	-1.000000	-	-1.00	-1.000000	-	-1.00	-1.000000	-1.000000
246	285	E	U	R	0	0	-	-1.00	-1.000000	-	-1.00	-1.000000	-	-1.00	-1.000000	-	-1.00	-1.000000	-1.000000
247	286	G	U	R	0	0	-	-1.00	-1.000000	-	-1.00	-1.000000	-	-1.00	-1.000000	-	-1.00	-1.000000	-1.000000
248	287	T	U	R	0	0	-	-1.00	-1.000000	-	-1.00	-1.000000	-	-1.00	-1.000000	-	-1.00	-1.000000	-1.000000
249	288	A	U	R	0	0	-	-1.00	-1.000000	-	-1.00	-1.000000	-	-1.00	-1.000000	-	-1.00	-1.000000	-1.000000
250	289	G	U	R	0	0	-	-1.00	-1.000000	-	-1.00	-1.000000	-	-1.00	-1.000000	-	-1.00	-1.000000	-1.000000
251	290	V	U	R	0	0	-	-1.00	-1.000000	-	-1.00	-1.000000	-	-1.00	-1.000000	-	-1.00	-1.000000	-1.000000
252	291	G	U	R	0	0	-	-1.00	-1.000000	-	-1.00	-1.000000	-	-1.00	-1.000000	-	-1.00	-1.000000	-1.000000
253	292	P	U	R	0	0	-	-1.00	-1.000000	-	-1.00	-1.000000	-	-1.00	-1.000000	-	-1.00	-1.000000	-1.000000
254	293	H	U	R	0	0	-	-1.00	-1.000000	-	-1.00	-1.000000	-	-1.00	-1.000000	-	-1.00	-1.000000	-1.000000
255	294	V	U	R	0	0	-	-1.00	-1.000000	-	-1.00	-1.000000	-	-1.00	-1.000000	-	-1.00	-1.000000	-1.000000
256	295	V	1	-	0	0	E	37.30	0.229906	E	37.30	0.229906	E	31.66	0.195143	E	31.66	0.195143	-1.000000
257	296	T	1	-	0	0	E	90.10	0.608537	E	90.10	0.608537	E	95.77	0.646832	E	95.77	0.646832	-1.000000
258	297	A	1	-	0	0	B	21.18	0.181959	B	21.18	0.181959	E	16.44	0.141237	E	16.44	0.141237	-1.000000
259	298	E	1	-	0	0	E	87.64	0.468262	E	87.64	0.468262	E	84.60	0.452020	E	84.60	0.452020	-1.000000
260	299	L	1	-	0	0	B	13.55	0.068438	B	13.55	0.068438	B	0.00	0.000000	B	0.00	0.000000	-1.000000
261	300	K	1	-	0	0	E	143.66	0.692371	E	143.66	0.692371	E	164.56	0.793098	E	158.81	0.765386	-1.000000
262	301	G	1	-	0	0	E	38.85	0.462996	E	36.48	0.434752	E	35.82	0.426886	E	19.67	0.234418	-1.000000
263	302	G	1	-	0	0	B	13.63	0.162436	B	12.40	0.147777	B	3.18	0.037898	B	1.30	0.015493	-1.000000
264	303	V	1	-	0	0	E	48.78	0.300666	E	47.45	0.292468	E	41.94	0.258506	E	36.81	0.226886	-1.000000
265	304	Y	1	-	0	0	B	7.87	0.033026	B	7.87	0.033026	B	3.62	0.015191	B	3.62	0.015191	-1.000000
266	305	K	1	-	0	0	E	71.49	0.344547	E	71.49	0.344547	E	73.45	0.353993	E	73.45	0.353993	-1.000000
267	306	V	1	-	0	0	B	28.06	0.172954	B	28.06	0.172954	E	19.55	0.120500	E	18.41	0.113474	-1.000000
268	307	P	1	-	0	0	E	75.90	0.524171	E	75.90	0.524171	E	77.19	0.533080	E	77.19	0.533080	-1.000000
269	308	G	1	-	0	0	E	25.56	0.304612	E	25.56	0.304612	E	18.71	0.222977	E	18.71	0.222977	-1.000000
270	309	R	1	-	0	0	E	107.28	0.430394	E	107.28	0.430394	E	115.51	0.463412	E	115.51	0.463412	-1.000000
271	310	E	1	-	0	0	E	47.05	0.251389	E	47.05	0.251389	E	43.00	0.229750	E	43.00	0.229750	-1.000000
272	311	L	1	-	0	0	B	1.39	0.007021	B	1.39	0.007021	B	0.00	0.000000	B	0.00	0.000000	-1.000000
273	312	T	1	-	0	0	E	49.92	0.337161	E	49.92	0.337161	E	41.87	0.282791	E	41.87	0.282791	-1.000000
274	313	I	1	-	0	0	B	9.09	0.047855	B	9.09	0.047855	B	0.00	0.000000	B	0.00	0.000000	-1.000000
275	314	Q	1	-	0	0	E	53.80	0.284400	E	53.80	0.284400	E	51.59	0.272718	E	51.59	0.272718	-1.000000
276	315	V	1	-	0	0	B	1.88	0.011588	B	1.88	0.011588	B	0.00	0.000000	B	0.00	0.000000	-1.000000
277	316	K	1	-	0	0	E	45.51	0.219336	E	45.51	0.219336	E	40.85	0.196877	E	40.85	0.196877	-1.000000
278	317	V	1	-	0	0	E	51.35	0.316506	E	51.35	0.316506	E	37.52	0.231262	E	37.52	0.231262	-1.000000
279	318	T	U	R	0	0	-	-1.00	-1.000000	-	-1.00	-1.000000	-	-1.00	-1.000000	-	-1.00	-1.000000	-1.000000
280	319	N	U	R	0	0	-	-1.00	-1.000000	-	-1.00	-1.000000	-	-1.00	-1.000000	-	-1.00	-1.000000	-1.000000
281	320	K	U	R	0	0	-	-1.00	-1.000000	-	-1.00	-1.000000	-	-1.00	-1.000000	-	-1.00	-1.000000	-1.000000
282	321	T	U	R	0	0	-	-1.00	-1.000000	-	-1.00	-1.000000	-	-1.00	-1.000000	-	-1.00	-1.000000	-1.000000
283	322	D	U	R	0	0	-	-1.00	-1.000000	-	-1.00	-1.000000	-	-1.00	-1.000000	-	-1.00	-1.000000	-1.000000
284	323	E	U	R	0	0	-	-1.00	-1.000000	-	-1.00	-1.000000	-	-1.00	-1.000000	-	-1.00	-1.000000	-1.000000
285	324	P	U	R	0	0	-	-1.00	-1.000000	-	-1.00	-1.000000	-	-1.00	-1.000000	-	-1.00	-1.000000	-1.000000
286	325	L	U	R	0	0	-	-1.00	-1.000000	-	-1.00	-1.000000	-	-1.00	-1.000000	-	-1.00	-1.000000	-1.000000
287	326	K	U	R	0	0	-	-1.00	-1.000000	-	-1.00	-1.000000	-	-1.00	-1.000000	-	-1.00	-1.000000	-1.000000
288	327	L	U	R	0	0	-	-1.00	-1.000000	-	-1.00	-1.000000	-	-1.00	-1.000000	-	-1.00	-1.000000	-1.000000
289	328	G	1	-	0	0	B	14.33	0.170778	B	14.33	0.170778	E	9.79	0.116673	E	9.79	0.116673	-1.000000
290	329	E	1	-	0	0	B	0.07	0.000374	B	0.07	0.000374	B	0.00	0.000000	B	0.00	0.000000	-1.000000
291	330	Y	1	-	0	0	B	0.52	0.002182	B	0.52	0.002182	B	0.00	0.000000	B	0.00	0.000000	-1.000000
292	331	T	1	-	0	0	B	0.46	0.003107	B	0.46	0.003107	B	0.00	0.000000	B	0.00	0.000000	-1.000000
293	332	A	1	-	0	0	B	0.87	0.007474	B	0.87	0.007474	B	0.00	0.000000	B	0.00	0.000000	-1.000000
294	333	A	1	-	0	0	E	30.57	0.262629	E	30.57	0.262629	B	5.02	0.043127	B	5.02	0.043127	-1.000000
295	334	G	1	-	0	0	B	8.64	0.102967	B	8.64	0.102967	B	0.56	0.006674	B	0.56	0.006674	-1.000000
296	335	L	1	-	0	0	B	2.72	0.013738	B	2.72	0.013738	B	0.00	0.000000	B	0.00	0.000000	-1.000000
297	336	R	1	-	0	0	E	60.24	0.241675	E	60.24	0.241675	E	39.86	0.159913	E	39.86	0.159913	-1.000000
298	337	F	1	-	0	0	B	0.64	0.002866	B	0.64	0.002866	B	0.00	0.000000	B	0.00	0.000000	-1.000000
299	338	L	1	-	0	0	B	7.30	0.036871	B	7.30	0.036871	B	2.38	0.012021	B	2.38	0.012021	-1.000000
300	339	N	1	-	0	0	B	6.34	0.037544	B	6.34	0.037544	B	2.51	0.014864	B	2.51	0.014864	-1.000000
301	340	P	1	-	0	0	E	52.22	0.360635	E	52.22	0.360635	E	49.22	0.339917	E	49.22	0.339917	-1.000000
302	341	D	1	-	0	0	E	73.81	0.475060	E	73.81	0.475060	E	69.90	0.449894	E	69.90	0.449894	-1.000000
303	342	V	1	-	0	0	E	107.05	0.659825	E	107.05	0.659825	E	110.55	0.681398	E	110.55	0.681398	-1.000000
304	343	F	1	-	0	0	E	70.40	0.315285	E	70.40	0.315285	E	56.49	0.252989	E	56.49	0.252989	-1.000000
305	344	T	1	-	0	0	E	123.54	0.834391	E	123.54	0.834391	E	134.91	0.911185	E	134.91	0.911185	-1.000000
306	345	T	1	-	0	0	E	51.57	0.348305	E	51.57	0.348305	E	43.25	0.292111	E	43.25	0.292111	-1.000000
307	346	K	1	-	0	0	E	226.64	1.000000	E	226.64	1.000000	E	243.02	1.000000	E	243.02	1.000000	-1.000000
308	347	P	U	R	0	0	-	-1.00	-1.000000	-	-1.00	-1.000000	-	-1.00	-1.000000	-	-1.00	-1.000000	-1.000000
309	348	E	U	R	0	0	-	-1.00	-1.000000	-	-1.00	-1.000000	-	-1.00	-1.000000	-	-1.00	-1.000000	-1.000000
310	349	F	U	R	0	0	-	-1.00	-1.000000	-	-1.00	-1.000000	-	-1.00	-1.000000	-	-1.00	-1.000000	-1.000000
311	350	P	U	R	0	0	-	-1.00	-1.000000	-	-1.00	-1.000000	-	-1.00	-1.000000	-	-1.00	-1.000000	-1.000000
312	351	D	1	-	0	0	E	111.94	0.720474	E	111.94	0.720474	E	114.43	0.736500	E	114.43	0.736500	-1.000000
313	352	Y	1	-	0	0	E	71.00	0.297944	E	71.00	0.297944	E	65.10	0.273185	E	65.10	0.273185	-1.000000
314	353	L	1	-	0	0	B	29.20	0.147482	B	29.20	0.147482	B	5.97	0.030153	B	5.97	0.030153	-1.000000
315	354	L	1	-	0	0	E	41.30	0.208596	E	41.30	0.208596	E	23.50	0.118693	E	23.50	0.118693	-1.000000
316	355	A	1	-	0	0	B	0.00	0.000000	B	0.00	0.000000	B	0.00	0.000000	B	0.00	0.000000	-1.000000
317	356	D	1	-	0	0	E	59.40	0.382313	E	59.40	0.382313	E	43.51	0.280041	E	43.51	0.280041	-1.000000
318	357	R	1	-	0	0	E	190.42	0.763941	E	190.42	0.763941	E	211.40	0.848110	E	211.40	0.848110	-1.000000
319	358	G	1	-	0	0	B	0.91	0.010845	B	0.91	0.010845	B	0.04	0.000477	B	0.04	0.000477	-1.000000
320	359	L	1	-	0	0	B	3.71	0.018738	B	3.71	0.018738	B	1.04	0.005253	B	1.04	0.005253	-1.000000
321	360	S	1	-	0	0	E	35.71	0.284134	E	35.71	0.284134	E	32.58	0.259230	E	32.58	0.259230	-1.000000
322	361	T	1	-	0	0	E	37.27	0.251722	E	37.27	0.251722	E	25.11	0.169593	E	25.11	0.169593	-1.000000
323	362	D	1	-	0	0	E	74.66	0.480530	E	74.66	0.480530	E	76.81	0.494368	E	76.81	0.494368	-1.000000
324	363	P	1	-	0	0	E	101.50	0.700967	E	101.50	0.700967	E	107.26	0.740746	E	107.26	0.740746	-1.000000
325	364	T	1	-	0	0	E	76.56	0.517088	E	76.56	0.517088	E	68.65	0.463663	E	68.65	0.463663	-1.000000
326	365	P	1	-	0	0	E	106.43	0.735014	E	106.43	0.735014	E	114.64	0.791713	E	114.64	0.791713	-1.000000
327	366	L	1	-	0	0	E	67.92	0.343048	E	67.92	0.343048	E	27.65	0.139654	E	27.65	0.139654	-1.000000
328	367	A	1	-	0	0	E	44.54	0.382646	E	44.54	0.382646	E	40.35	0.346649	E	40.35	0.346649	-1.000000
329	368	P	1	-	0	0	E	121.16	0.836740	E	121.16	0.836740	E	133.99	0.925345	E	133.99	0.925345	-1.000000
330	369	G	1	-	0	0	E	95.53	1.000000	E	95.53	1.000000	E	113.91	1.000000	E	113.91	1.000000	-1.000000
331	370	E	1	-	0	0	E	78.45	0.419160	E	78.45	0.419160	E	68.91	0.368188	E	68.91	0.368188	-1.000000
332	371	T	1	-	0	0	E	98.11	0.662637	E	98.11	0.662637	E	108.22	0.730920	E	108.22	0.730920	-1.000000
333	372	K	1	-	0	0	E	69.31	0.334040	E	69.31	0.334040	E	62.64	0.301894	E	62.64	0.301894	-1.000000
334	373	T	1	-	0	0	E	89.27	0.602931	E	89.27	0.602931	E	98.02	0.662029	E	98.02	0.662029	-1.000000
335	374	I	1	-	0	0	B	26.69	0.140511	B	26.69	0.140511	B	8.67	0.045644	B	8.67	0.045644	-1.000000
336	375	E	1	-	0	0	E	67.13	0.358677	E	67.13	0.358677	E	63.59	0.339763	E	63.59	0.339763	-1.000000
337	376	V	1	-	0	0	B	1.25	0.007705	B	1.25	0.007705	B	0.00	0.000000	B	0.00	0.000000	-1.000000
338	377	K	1	-	0	0	E	69.19	0.333462	E	69.19	0.333462	E	67.61	0.325847	E	67.61	0.325847	-1.000000
339	378	V	1	-	0	0	B	1.11	0.006842	B	1.11	0.006842	B	0.00	0.000000	B	0.00	0.000000	-1.000000
340	379	Q	1	-	0	0	E	47.63	0.251784	E	47.63	0.251784	E	40.77	0.215520	E	40.77	0.215520	-1.000000
341	380	D	1	-	0	0	B	17.50	0.112634	B	17.50	0.112634	E	9.64	0.062045	E	9.64	0.062045	-1.000000
342	381	A	1	-	0	0	E	26.95	0.231529	E	26.95	0.231529	E	25.26	0.217010	E	25.26	0.217010	-1.000000
343	382	R	1	-	0	0	B	47.60	0.190965	B	47.60	0.190965	E	42.20	0.169301	E	42.20	0.169301	-1.000000
344	383	W	1	-	0	0	B	2.85	0.010738	B	2.85	0.010738	B	0.00	0.000000	B	0.00	0.000000	-1.000000
345	384	D	1	-	0	0	E	52.70	0.339190	E	52.70	0.339190	E	45.45	0.292528	E	45.45	0.292528	-1.000000
346	385	I	1	-	0	0	E	75.85	0.399316	E	75.85	0.399316	E	74.36	0.391471	E	74.36	0.391471	-1.000000
347	386	E	1	-	0	0	B	21.82	0.116585	B	21.82	0.116585	B	3.17	0.016937	B	3.17	0.016937	-1.000000
348	387	R	1	-	0	0	E	109.37	0.438779	E	85.16	0.341651	E	105.57	0.423534	E	74.65	0.299486	-1.000000
349	388	L	1	-	0	0	B	1.81	0.009142	B	1.81	0.009142	B	0.00	0.000000	B	0.00	0.000000	-1.000000
350	389	S	1	-	0	0	B	18.31	0.145687	B	18.31	0.145687	E	10.97	0.087285	E	10.97	0.087285	-1.000000
351	390	D	1	-	0	0	B	20.48	0.131814	B	20.48	0.131814	B	4.81	0.030958	B	4.81	0.030958	-1.000000
352	391	L	1	-	0	0	B	8.67	0.043790	B	6.42	0.032426	B	1.56	0.007879	B	0.00	0.000000	-1.000000
353	392	A	1	-	0	0	E	65.21	0.560223	E	37.65	0.323454	E	57.65	0.495275	E	17.86	0.153436	-1.000000
354	393	Y	1	-	0	0	E	187.78	0.787998	E	102.89	0.431767	E	194.10	0.814520	E	84.12	0.353000	-1.000000
355	394	D	1	-	0	0	B	4.27	0.027483	B	0.61	0.003926	B	1.26	0.008110	B	0.00	0.000000	-1.000000
356	395	T	1	-	0	0	E	129.85	0.877009	E	42.28	0.285560	E	148.33	1.000000	E	38.15	0.257666	-1.000000
357	396	D	1	-	0	0	E	61.52	0.395958	B	9.09	0.058506	E	64.85	0.417391	B	0.57	0.003669	-1.000000
358	397	S	1	-	0	0	E	39.61	0.315165	B	4.22	0.033577	E	34.09	0.271244	B	0.43	0.003421	-1.000000
359	398	Q	1	-	0	0	E	50.16	0.265158	B	20.99	0.110958	E	44.76	0.236613	B	5.69	0.030079	-1.000000
360	399	I	1	-	0	0	B	6.43	0.033851	B	6.43	0.033851	B	0.00	0.000000	B	0.00	0.000000	-1.000000
361	400	G	1	-	0	0	B	0.00	0.000000	B	0.00	0.000000	B	0.00	0.000000	B	0.00	0.000000	-1.000000
362	401	G	1	-	0	0	B	0.00	0.000000	B	0.00	0.000000	B	0.00	0.000000	B	0.00	0.000000	-1.000000
363	402	L	1	-	0	0	B	7.84	0.039598	B	7.84	0.039598	B	1.94	0.009798	B	1.94	0.009798	-1.000000
364	403	L	1	-	0	0	B	1.43	0.007223	B	1.43	0.007223	B	0.00	0.000000	B	0.00	0.000000	-1.000000
365	404	M	1	-	0	0	B	1.51	0.007172	B	1.51	0.007172	B	0.00	0.000000	B	0.00	0.000000	-1.000000
366	405	F	1	-	0	0	E	45.97	0.205876	E	45.97	0.205876	E	14.88	0.066640	E	14.88	0.066640	-1.000000
367	406	F	1	-	0	0	E	78.27	0.350531	E	78.27	0.350531	E	50.12	0.224461	E	50.12	0.224461	-1.000000
368	407	S	1	-	0	0	E	31.40	0.249841	E	31.40	0.249841	E	27.09	0.215547	E	27.09	0.215547	-1.000000
369	408	P	1	-	0	0	E	122.21	0.843992	E	122.21	0.843992	E	123.07	0.849931	E	123.07	0.849931	-1.000000
370	409	S	1	-	0	0	E	90.42	0.719446	E	90.42	0.719446	E	103.84	0.826225	E	103.84	0.826225	-1.000000
371	410	G	1	-	0	0	E	42.98	0.512215	E	42.98	0.512215	E	45.76	0.545346	E	45.76	0.545346	-1.000000
372	411	K	1	-	0	0	E	147.29	0.709866	E	147.29	0.709866	E	163.90	0.789918	E	163.90	0.789918	-1.000000
373	412	R	1	-	0	0	E	81.02	0.325042	E	81.02	0.325042	E	75.41	0.302536	E	75.41	0.302536	-1.000000
374	413	Y	1	-	0	0	E	145.57	0.610869	E	145.57	0.610869	E	162.59	0.682291	E	162.59	0.682291	-1.000000
375	414	A	1	-	0	0	E	47.75	0.410223	E	47.75	0.410223	E	44.01	0.378093	E	44.01	0.378093	-1.000000
376	415	T	1	-	0	0	B	18.58	0.125490	B	18.58	0.125490	E	11.19	0.075577	E	11.19	0.075577	-1.000000
377	416	E	1	-	0	0	E	39.08	0.208805	E	39.08	0.208805	E	30.75	0.164298	E	30.75	0.164298	-1.000000
378	417	I	1	-	0	0	B	18.96	0.099816	B	18.96	0.099816	E	12.69	0.066807	E	12.69	0.066807	-1.000000
379	418	G	1	-	0	0	E	21.55	0.256823	E	21.55	0.256823	E	16.71	0.199142	E	16.71	0.199142	-1.000000
380	419	G	1	-	0	0	B	5.75	0.068526	B	5.75	0.068526	B	0.11	0.001311	B	0.11	0.001311	-1.000000
381	420	P	1	-	0	0	E	89.25	0.616367	E	37.74	0.260635	E	82.78	0.571685	E	19.71	0.136119	-1.000000
382	421	V	1	-	0	0	B	8.99	0.055412	B	7.41	0.045673	B	0.00	0.000000	B	0.00	0.000000	-1.000000
383	422	I	1	-	0	0	E	90.35	0.475651	B	5.95	0.031324	E	94.62	0.498131	B	0.18	0.000948	-1.000000
384	423	P	1	-	0	0	E	32.95	0.227555	B	4.80	0.033149	E	23.46	0.162017	B	0.00	0.000000	-1.000000
385	424	K	1	-	0	0	E	136.94	0.659984	E	126.39	0.609138	E	149.43	0.720179	E	126.57	0.610005	-1.000000
386	425	F	1	-	0	0	E	149.72	0.670518	E	52.53	0.235255	E	155.53	0.696538	E	21.11	0.094541	-1.000000
387	426	V	1	-	0	0	E	168.76	1.000000	E	147.72	0.910503	E	201.25	1.000000	E	170.61	1.000000	-1.000000
388	427	A	U	R	0	0	-	-1.00	-1.000000	-	-1.00	-1.000000	-	-1.00	-1.000000	-	-1.00	-1.000000	-1.000000
389	428	G	U	R	0	0	-	-1.00	-1.000000	-	-1.00	-1.000000	-	-1.00	-1.000000	-	-1.00	-1.000000	-1.000000
390	429	D	U	R	0	0	-	-1.00	-1.000000	-	-1.00	-1.000000	-	-1.00	-1.000000	-	-1.00	-1.000000	-1.000000
391	430	M	U	R	0	0	-	-1.00	-1.000000	-	-1.00	-1.000000	-	-1.00	-1.000000	-	-1.00	-1.000000	-1.000000
392	431	P	U	R	0	0	-	-1.00	-1.000000	-	-1.00	-1.000000	-	-1.00	-1.000000	-	-1.00	-1.000000	-1.000000
