# Supplementary material for: Lipid exposure prediction enhances the inference of rotational angles of transmembrane helices
Source: BMC Bioinformatics. 2013 Oct 11;14:304. doi: 10.1186/1471-2105-14-304 (PMC3854514; doi:10.1186/1471-2105-14-304)
Supplement: Additional file 7: Dataset S3 — The representative 110 multi-spanning protein chains used in this work. [file 1471-2105-14-304-S7.zip › S_Dataset_3_experiment/TMexpoDataset/3chxB.profile]

SeqIndex	PDBIndex	AA	Topo	MissingData	IntraChainCTNum	InterChainCTNum	Class14_Chain	ASA14_Chain	RSA14_Chain	Class14_Complete	ASA14_Complete	RSA14_Complete	Class20_Chain	ASA20_Chain	RSA20_Chain	Class20_Complete	ASA20_Complete	RSA20_Complete	RotationalAngleChain360MGC
1	1	M	U	R	0	0	-	-1.00	-1.000000	-	-1.00	-1.000000	-	-1.00	-1.000000	-	-1.00	-1.000000	-1.000000
2	2	F	U	R	0	0	-	-1.00	-1.000000	-	-1.00	-1.000000	-	-1.00	-1.000000	-	-1.00	-1.000000	-1.000000
3	3	T	U	R	0	0	-	-1.00	-1.000000	-	-1.00	-1.000000	-	-1.00	-1.000000	-	-1.00	-1.000000	-1.000000
4	4	S	U	R	0	0	-	-1.00	-1.000000	-	-1.00	-1.000000	-	-1.00	-1.000000	-	-1.00	-1.000000	-1.000000
5	5	K	U	R	0	0	-	-1.00	-1.000000	-	-1.00	-1.000000	-	-1.00	-1.000000	-	-1.00	-1.000000	-1.000000
6	6	S	U	R	0	0	-	-1.00	-1.000000	-	-1.00	-1.000000	-	-1.00	-1.000000	-	-1.00	-1.000000	-1.000000
7	7	G	U	R	0	0	-	-1.00	-1.000000	-	-1.00	-1.000000	-	-1.00	-1.000000	-	-1.00	-1.000000	-1.000000
8	8	G	U	R	0	0	-	-1.00	-1.000000	-	-1.00	-1.000000	-	-1.00	-1.000000	-	-1.00	-1.000000	-1.000000
9	9	A	U	R	0	0	-	-1.00	-1.000000	-	-1.00	-1.000000	-	-1.00	-1.000000	-	-1.00	-1.000000	-1.000000
10	10	I	U	R	0	0	-	-1.00	-1.000000	-	-1.00	-1.000000	-	-1.00	-1.000000	-	-1.00	-1.000000	-1.000000
11	11	G	U	R	0	0	-	-1.00	-1.000000	-	-1.00	-1.000000	-	-1.00	-1.000000	-	-1.00	-1.000000	-1.000000
12	12	P	2	-	0	0	E	194.02	1.000000	E	121.61	0.839848	E	236.69	1.000000	E	116.54	0.804834	-1.000000
13	13	F	2	-	0	0	E	93.69	0.419589	E	52.89	0.236867	E	92.78	0.415513	E	38.52	0.172511	-1.000000
14	14	H	2	-	0	0	E	162.53	0.818750	E	139.05	0.700468	E	184.45	0.929172	E	153.85	0.775024	-1.000000
15	15	S	2	-	0	0	E	56.52	0.449714	E	56.52	0.449714	E	59.95	0.477005	E	59.95	0.477005	-1.000000
16	16	V	2	-	0	0	E	131.41	0.809973	E	131.41	0.809973	E	151.29	0.932507	E	151.29	0.932507	-1.000000
17	17	A	2	-	0	0	E	90.40	0.776632	E	90.40	0.776632	E	104.40	0.896907	E	104.40	0.896907	-1.000000
18	18	E	2	-	0	0	E	68.16	0.364180	B	36.71	0.196142	E	69.15	0.369470	E	32.68	0.174610	-1.000000
19	19	A	2	-	0	0	E	28.18	0.242096	E	28.18	0.242096	E	25.87	0.222251	E	25.87	0.222251	-1.000000
20	20	A	2	-	0	0	E	49.42	0.424570	E	49.42	0.424570	E	48.48	0.416495	E	48.48	0.416495	-1.000000
21	21	G	2	-	0	0	E	26.95	0.321177	E	26.95	0.321177	E	25.06	0.298653	E	25.06	0.298653	-1.000000
22	22	C	2	-	0	0	E	82.59	0.583757	B	18.27	0.129135	E	88.58	0.626096	E	10.49	0.074145	-1.000000
23	23	V	2	-	0	0	E	52.07	0.320944	B	21.84	0.134615	E	51.73	0.318849	E	14.15	0.087216	-1.000000
24	24	K	2	-	0	0	E	151.48	0.730059	E	88.64	0.427201	E	164.70	0.793773	E	71.43	0.344258	-1.000000
25	25	T	2	-	0	0	E	78.50	0.530190	E	78.50	0.530190	E	80.76	0.545455	E	80.76	0.545455	-1.000000
26	26	T	2	-	0	0	E	65.88	0.444955	B	18.73	0.126503	E	58.48	0.394975	B	2.78	0.018776	-1.000000
27	27	D	2	-	0	0	E	70.37	0.452919	B	2.60	0.016734	E	64.46	0.414881	B	0.00	0.000000	-1.000000
28	28	W	2	-	0	0	E	201.79	0.760267	E	164.48	0.619697	E	215.72	0.812750	E	163.85	0.617323	-1.000000
29	29	M	2	-	0	0	E	138.52	0.657896	B	41.04	0.194918	E	147.25	0.699359	E	25.05	0.118974	-1.000000
30	30	F	2	-	0	0	E	92.65	0.414931	B	6.84	0.030633	E	82.59	0.369878	B	0.42	0.001881	-1.000000
31	31	L	2	-	0	0	E	69.96	0.353351	B	23.79	0.120158	E	52.26	0.263953	B	8.25	0.041669	-1.000000
32	32	T	2	-	0	0	E	68.21	0.460692	E	47.39	0.320073	E	59.86	0.404296	E	35.40	0.239092	-1.000000
33	33	L	2	-	0	0	E	98.61	0.498055	B	2.21	0.011162	E	101.67	0.513511	B	0.00	0.000000	-1.000000
34	34	L	2	-	0	0	B	34.38	0.173645	B	10.58	0.053437	E	16.42	0.082933	B	0.19	0.000960	-1.000000
35	35	F	H	-	0	0	B	38.20	0.171078	B	38.20	0.171078	E	29.37	0.131533	E	18.54	0.083031	151.814000
36	36	L	H	-	0	2	E	118.66	0.599323	E	47.63	0.240568	E	121.67	0.614526	E	41.65	0.210364	151.814000
37	37	A	H	-	0	1	E	59.20	0.508591	B	3.61	0.031014	E	58.94	0.506357	B	0.12	0.001031	151.814000
38	38	V	H	-	0	0	E	50.93	0.313918	B	25.44	0.156805	E	28.66	0.176652	B	1.32	0.008136	151.814000
39	39	L	H	-	1	0	B	22.20	0.112127	B	1.02	0.005152	E	16.55	0.083590	B	0.00	0.000000	151.814000
40	40	G	H	-	0	1	E	30.93	0.368609	B	0.00	0.000000	E	31.38	0.373972	B	0.00	0.000000	151.814000
41	41	G	H	-	0	0	E	42.22	0.503158	B	4.44	0.052914	E	42.91	0.511381	B	0.35	0.004171	151.814000
42	42	Y	H	-	1	0	B	4.20	0.017625	B	4.20	0.017625	B	0.00	0.000000	B	0.00	0.000000	151.814000
43	43	H	H	-	1	1	B	21.22	0.106896	B	0.03	0.000151	E	14.38	0.072440	B	0.00	0.000000	151.814000
44	44	I	H	-	0	1	E	71.33	0.375520	B	28.01	0.147460	E	64.02	0.337036	E	14.27	0.075125	151.814000
45	45	H	H	-	0	0	E	58.96	0.297013	E	54.34	0.273739	E	55.80	0.281094	E	42.49	0.214045	151.814000
46	46	F	H	-	1	0	B	1.18	0.005285	B	1.18	0.005285	B	0.00	0.000000	B	0.00	0.000000	151.814000
47	47	M	H	-	0	0	E	84.09	0.399383	B	31.01	0.147281	E	69.45	0.329850	E	16.43	0.078034	151.814000
48	48	L	H	-	0	0	E	89.12	0.450124	E	89.12	0.450124	E	62.34	0.314864	E	62.34	0.314864	151.814000
49	49	T	H	-	1	0	E	33.94	0.229231	E	33.94	0.229231	E	30.91	0.208767	E	30.91	0.208767	151.814000
50	50	A	H	-	2	0	B	0.84	0.007216	B	0.84	0.007216	B	0.00	0.000000	B	0.00	0.000000	151.814000
51	51	G	1	-	0	0	E	36.66	0.436897	E	36.66	0.436897	E	20.25	0.241330	E	20.25	0.241330	-1.000000
52	52	D	1	-	0	0	B	25.31	0.162901	B	25.31	0.162901	E	12.08	0.077750	E	10.88	0.070026	-1.000000
53	53	W	1	-	0	0	B	43.79	0.164984	B	43.79	0.164984	E	39.82	0.150026	E	39.82	0.150026	-1.000000
54	54	D	1	-	0	0	B	1.11	0.007144	B	1.11	0.007144	B	0.00	0.000000	B	0.00	0.000000	-1.000000
55	55	F	1	-	0	0	B	27.72	0.124143	B	3.80	0.017018	E	20.71	0.092749	B	0.17	0.000761	-1.000000
56	56	W	1	-	0	0	B	37.89	0.142755	B	12.19	0.045927	E	18.92	0.071283	B	0.00	0.000000	-1.000000
57	57	V	1	-	0	0	B	4.21	0.025949	B	2.87	0.017690	B	0.00	0.000000	B	0.00	0.000000	-1.000000
58	58	D	1	-	0	0	E	59.76	0.384630	E	48.24	0.310485	E	44.17	0.284289	E	30.87	0.198687	-1.000000
59	59	W	1	-	0	0	E	114.89	0.432861	E	114.89	0.432861	E	103.77	0.390965	E	100.40	0.378268	-1.000000
60	60	K	1	-	0	0	B	4.98	0.024001	B	0.81	0.003904	B	1.88	0.009061	B	0.00	0.000000	-1.000000
61	61	D	1	-	0	0	E	41.93	0.269872	B	26.55	0.170882	E	36.32	0.233765	E	18.70	0.120358	-1.000000
62	62	R	1	-	0	0	E	120.32	0.482709	E	60.56	0.242959	E	117.40	0.470994	E	32.77	0.131469	-1.000000
63	63	R	1	-	0	0	E	142.50	0.571692	E	142.50	0.571692	E	148.59	0.596125	E	141.45	0.567480	-1.000000
64	64	M	1	-	0	0	E	97.35	0.462360	E	97.35	0.462360	E	98.33	0.467015	E	98.33	0.467015	-1.000000
65	65	W	1	-	0	0	B	1.23	0.004634	B	1.23	0.004634	B	0.00	0.000000	B	0.00	0.000000	-1.000000
66	66	P	1	-	0	0	B	2.23	0.015401	B	2.23	0.015401	B	0.00	0.000000	B	0.00	0.000000	-1.000000
67	67	T	1	-	0	0	B	24.54	0.165744	B	24.54	0.165744	E	16.78	0.113332	E	16.78	0.113332	-1.000000
68	68	V	1	-	0	0	B	27.96	0.172337	B	27.96	0.172337	E	24.72	0.152367	E	24.72	0.152367	-1.000000
69	69	V	H	-	1	0	B	0.14	0.000863	B	0.14	0.000863	B	0.00	0.000000	B	0.00	0.000000	199.630000
70	70	P	H	-	2	0	B	0.69	0.004765	B	0.69	0.004765	B	0.00	0.000000	B	0.00	0.000000	199.630000
71	71	I	H	-	2	0	B	35.45	0.186628	B	35.45	0.186628	E	31.07	0.163569	E	31.07	0.163569	199.630000
72	72	L	H	-	2	0	E	49.02	0.247588	E	49.02	0.247588	E	45.32	0.228900	E	45.32	0.228900	199.630000
73	73	G	H	-	0	0	B	1.53	0.018234	B	1.53	0.018234	B	0.00	0.000000	B	0.00	0.000000	199.630000
74	74	V	H	-	1	0	B	6.55	0.040372	B	6.55	0.040372	B	0.52	0.003205	B	0.52	0.003205	199.630000
75	75	T	H	-	2	0	E	39.24	0.265028	E	39.24	0.265028	E	26.13	0.176483	E	25.63	0.173105	199.630000
76	76	F	H	-	1	0	E	48.10	0.215415	B	13.74	0.061534	E	40.63	0.181961	B	1.34	0.006001	199.630000
77	77	A	H	-	2	0	B	0.30	0.002577	B	0.30	0.002577	B	0.00	0.000000	B	0.00	0.000000	199.630000
78	78	A	H	-	1	0	B	2.71	0.023282	B	2.71	0.023282	B	0.00	0.000000	B	0.00	0.000000	199.630000
79	79	A	H	-	2	0	B	19.89	0.170876	B	19.89	0.170876	E	8.85	0.076031	B	1.16	0.009966	199.630000
80	80	A	H	-	1	0	B	14.32	0.123024	B	14.32	0.123024	B	1.24	0.010653	B	0.54	0.004639	199.630000
81	81	Q	H	-	1	0	B	1.82	0.009621	B	1.82	0.009621	B	0.00	0.000000	B	0.00	0.000000	199.630000
82	82	A	2	-	0	0	B	1.44	0.012371	B	1.44	0.012371	B	0.00	0.000000	B	0.00	0.000000	-1.000000
83	83	F	2	-	0	0	E	79.18	0.354606	B	30.49	0.136549	E	43.28	0.193829	B	2.40	0.010748	-1.000000
84	84	F	2	-	0	0	B	14.27	0.063908	B	3.73	0.016705	B	5.19	0.023243	B	0.13	0.000582	-1.000000
85	85	W	2	-	0	0	B	30.80	0.116042	B	15.97	0.060169	E	16.76	0.063145	B	2.55	0.009607	-1.000000
86	86	E	2	-	0	0	E	75.26	0.402116	E	70.21	0.375134	E	69.32	0.370378	E	61.49	0.328542	-1.000000
87	87	N	2	-	0	0	E	98.57	0.583703	E	39.37	0.233138	E	85.42	0.505833	E	20.05	0.118730	-1.000000
88	88	F	2	-	0	0	E	120.28	0.538672	B	6.17	0.027632	E	117.02	0.524072	B	0.00	0.000000	-1.000000
89	89	K	2	-	0	0	E	134.19	0.646730	E	57.66	0.277893	E	147.23	0.709576	E	54.63	0.263290	-1.000000
90	90	L	2	-	0	0	E	56.81	0.286934	B	12.03	0.060761	E	58.85	0.297237	B	0.00	0.000000	-1.000000
91	91	P	2	-	0	0	E	35.56	0.245580	B	3.49	0.024102	E	30.42	0.210083	B	0.00	0.000000	-1.000000
92	92	F	2	-	0	0	E	85.38	0.382373	B	3.95	0.017690	E	85.41	0.382507	B	0.04	0.000179	-1.000000
93	93	G	H	-	1	0	B	0.00	0.000000	B	0.00	0.000000	B	0.00	0.000000	B	0.00	0.000000	316.707000
94	94	A	H	-	4	0	B	0.00	0.000000	B	0.00	0.000000	B	0.00	0.000000	B	0.00	0.000000	316.707000
95	95	T	H	-	3	0	B	26.38	0.178171	B	12.03	0.081251	E	14.30	0.096582	B	0.00	0.000000	316.707000
96	96	F	H	-	0	0	B	15.33	0.068655	B	15.33	0.068655	B	2.01	0.009002	B	1.75	0.007837	316.707000
97	97	A	H	-	2	0	B	2.62	0.022509	B	2.62	0.022509	B	0.00	0.000000	B	0.00	0.000000	316.707000
98	98	V	H	-	3	0	B	2.29	0.014115	B	2.29	0.014115	B	0.00	0.000000	B	0.00	0.000000	316.707000
99	99	S	H	-	0	0	E	36.20	0.288033	B	8.34	0.066359	E	29.21	0.232416	B	0.00	0.000000	316.707000
100	100	G	H	-	1	0	B	0.19	0.002264	B	0.19	0.002264	B	0.00	0.000000	B	0.00	0.000000	316.707000
101	101	L	H	-	2	0	B	0.65	0.003283	B	0.65	0.003283	B	0.00	0.000000	B	0.00	0.000000	316.707000
102	102	L	H	-	0	0	B	17.95	0.090661	B	2.89	0.014597	B	8.39	0.042376	B	0.00	0.000000	316.707000
103	103	I	H	-	0	0	E	87.03	0.458173	E	59.39	0.312661	E	90.82	0.478126	E	51.45	0.270861	316.707000
104	104	G	H	-	0	1	B	10.46	0.124657	B	0.00	0.000000	E	4.39	0.052318	B	0.00	0.000000	316.707000
105	105	E	H	-	1	0	B	2.52	0.013464	B	2.44	0.013037	B	0.00	0.000000	B	0.00	0.000000	316.707000
106	106	W	H	-	1	0	E	108.53	0.408899	B	25.14	0.094718	E	103.52	0.390023	E	13.30	0.050109	316.707000
107	107	I	H	-	0	0	E	99.13	0.521874	E	59.99	0.315820	E	100.79	0.530613	E	57.13	0.300763	316.707000
108	108	N	H	-	0	3	E	59.13	0.350151	B	0.00	0.000000	E	52.13	0.308699	B	0.00	0.000000	316.707000
109	109	R	1	-	0	0	B	4.23	0.016970	B	2.95	0.011835	B	0.00	0.000000	B	0.00	0.000000	-1.000000
110	110	Y	1	-	0	0	E	124.41	0.522073	E	101.65	0.426563	E	138.14	0.579689	E	109.55	0.459715	-1.000000
111	111	C	1	-	0	0	E	68.34	0.483036	E	43.70	0.308878	E	70.30	0.496890	E	41.48	0.293186	-1.000000
112	112	N	1	-	0	0	E	62.96	0.372831	B	0.00	0.000000	E	57.76	0.342038	B	0.00	0.000000	-1.000000
113	113	F	1	-	0	0	B	33.34	0.149313	B	0.00	0.000000	E	29.56	0.132384	B	0.00	0.000000	-1.000000
114	114	W	1	-	0	0	E	92.06	0.346847	E	59.97	0.225944	E	90.04	0.339236	E	48.69	0.183445	-1.000000
115	115	G	1	-	0	0	E	46.87	0.558575	E	25.88	0.308426	E	46.31	0.551901	E	22.64	0.269813	-1.000000
116	116	W	1	-	0	0	E	194.92	0.734383	B	0.00	0.000000	E	219.49	0.826954	B	0.00	0.000000	-1.000000
117	117	T	1	-	0	0	E	99.49	0.671957	B	0.46	0.003107	E	103.05	0.696002	B	0.00	0.000000	-1.000000
118	118	Y	1	-	0	0	E	159.76	0.670415	E	56.26	0.236089	E	176.47	0.740537	E	56.32	0.236341	-1.000000
119	119	F	1	-	0	0	B	23.66	0.105961	B	0.26	0.001164	E	13.73	0.061490	B	0.00	0.000000	-1.000000
120	120	P	1	-	0	0	B	19.75	0.136395	B	0.51	0.003522	E	11.88	0.082044	B	0.00	0.000000	-1.000000
121	121	I	1	-	0	0	E	64.32	0.338615	B	8.76	0.046117	E	61.47	0.323611	B	2.92	0.015372	-1.000000
122	122	S	1	-	0	0	E	39.68	0.315722	B	2.16	0.017187	E	38.10	0.303151	B	0.00	0.000000	-1.000000
123	123	L	1	-	0	0	B	1.94	0.009798	B	1.94	0.009798	B	0.00	0.000000	B	0.00	0.000000	-1.000000
124	124	V	1	-	0	0	B	1.45	0.008937	B	1.45	0.008937	B	0.00	0.000000	B	0.00	0.000000	-1.000000
125	125	F	1	-	0	0	B	19.10	0.085539	B	2.82	0.012629	B	6.42	0.028752	B	0.00	0.000000	-1.000000
126	126	P	H	-	2	0	B	6.83	0.047169	B	0.00	0.000000	B	1.31	0.009047	B	0.00	0.000000	151.017000
127	127	S	H	-	0	0	B	2.31	0.018380	B	0.32	0.002546	B	0.00	0.000000	B	0.00	0.000000	151.017000
128	128	A	H	-	0	0	E	34.58	0.297079	B	3.84	0.032990	E	24.55	0.210911	B	0.00	0.000000	151.017000
129	129	L	H	-	1	0	B	5.75	0.029042	B	5.75	0.029042	B	0.00	0.000000	B	0.00	0.000000	151.017000
130	130	V	H	-	1	0	E	77.79	0.479475	B	7.98	0.049186	E	72.65	0.447793	B	0.00	0.000000	151.017000
131	131	V	H	-	1	0	E	65.59	0.404278	B	1.95	0.012019	E	66.45	0.409578	B	0.00	0.000000	151.017000
132	132	P	H	-	2	0	B	1.63	0.011257	B	1.63	0.011257	B	0.00	0.000000	B	0.00	0.000000	151.017000
133	133	A	H	-	3	0	B	0.02	0.000172	B	0.02	0.000172	B	0.00	0.000000	B	0.00	0.000000	151.017000
134	134	L	H	-	1	0	E	83.06	0.419516	B	2.32	0.011718	E	83.77	0.423102	B	0.00	0.000000	151.017000
135	135	W	H	-	1	0	E	93.88	0.353704	B	48.83	0.183973	E	91.46	0.344586	E	38.35	0.144488	151.017000
136	136	L	H	-	1	0	B	5.78	0.029193	B	5.78	0.029193	B	0.23	0.001162	B	0.23	0.001162	151.017000
137	137	D	H	-	3	0	B	4.48	0.028834	B	0.01	0.000064	B	0.80	0.005149	B	0.00	0.000000	151.017000
138	138	I	H	-	0	0	E	84.98	0.447381	B	2.27	0.011951	E	81.12	0.427060	B	0.14	0.000737	151.017000
139	139	I	H	-	3	0	B	35.62	0.187523	B	34.02	0.179100	E	27.07	0.142511	E	25.40	0.133719	151.017000
140	140	M	H	-	1	0	B	3.33	0.015816	B	3.33	0.015816	B	0.00	0.000000	B	0.00	0.000000	151.017000
141	141	L	2	-	0	0	E	84.82	0.428405	B	0.78	0.003940	E	89.71	0.453104	B	0.00	0.000000	-1.000000
142	142	L	2	-	0	0	E	110.03	0.555735	E	51.25	0.258851	E	119.84	0.605283	E	47.74	0.241123	-1.000000
143	143	S	2	-	0	0	E	72.66	0.578135	E	61.89	0.492441	E	79.35	0.631365	E	61.80	0.491725	-1.000000
144	144	G	2	-	0	0	E	36.53	0.435347	E	35.55	0.423668	E	32.91	0.392206	E	28.66	0.341556	-1.000000
145	145	S	2	-	0	0	E	60.61	0.482257	E	60.61	0.482257	E	66.16	0.526416	E	66.16	0.526416	-1.000000
146	146	Y	2	-	0	0	E	101.42	0.425598	E	101.42	0.425598	E	59.84	0.251112	E	59.84	0.251112	-1.000000
147	147	V	H	-	0	1	E	88.22	0.543762	B	32.23	0.198656	E	92.04	0.567308	E	16.18	0.099729	92.415000
148	148	I	H	-	0	0	E	65.29	0.343722	E	65.29	0.343722	E	64.95	0.341932	E	64.95	0.341932	92.415000
149	149	T	H	-	2	0	B	0.00	0.000000	B	0.00	0.000000	B	0.00	0.000000	B	0.00	0.000000	92.415000
150	150	A	H	-	1	0	B	1.79	0.015378	B	1.79	0.015378	B	0.00	0.000000	B	0.00	0.000000	92.415000
151	151	V	H	-	0	0	E	55.70	0.343319	B	14.63	0.090175	E	58.00	0.357495	B	6.96	0.042899	92.415000
152	152	V	H	-	1	0	E	68.60	0.422830	E	68.60	0.422830	E	70.52	0.434665	E	67.56	0.416420	92.415000
153	153	G	H	-	1	0	B	0.00	0.000000	B	0.00	0.000000	B	0.00	0.000000	B	0.00	0.000000	92.415000
154	154	S	H	-	1	0	B	4.21	0.033498	B	4.21	0.033498	B	0.42	0.003342	B	0.42	0.003342	92.415000
155	155	L	H	-	1	0	E	55.22	0.278903	E	49.48	0.249912	E	51.31	0.259155	E	43.79	0.221173	92.415000
156	156	G	H	-	0	0	B	4.36	0.051960	B	4.36	0.051960	B	2.20	0.026219	B	2.20	0.026219	92.415000
157	157	W	H	-	2	0	B	5.13	0.019328	B	5.13	0.019328	B	0.00	0.000000	B	0.00	0.000000	92.415000
158	158	G	H	-	1	0	B	0.35	0.004171	B	0.35	0.004171	B	0.00	0.000000	B	0.00	0.000000	92.415000
159	159	L	H	-	1	0	E	45.78	0.231224	E	45.78	0.231224	E	41.11	0.207637	E	41.11	0.207637	92.415000
160	160	L	H	-	3	0	E	50.70	0.256074	B	34.02	0.171827	E	46.35	0.234103	E	18.30	0.092429	92.415000
161	161	F	H	-	1	0	B	3.20	0.014331	B	3.20	0.014331	B	0.00	0.000000	B	0.00	0.000000	92.415000
162	162	Y	1	-	0	0	B	45.06	0.189089	B	40.32	0.169198	E	27.31	0.114603	E	17.76	0.074528	-1.000000
163	163	P	1	-	0	0	E	76.28	0.526796	E	38.22	0.263950	E	72.78	0.502624	E	24.29	0.167749	-1.000000
164	164	N	1	-	0	0	B	25.89	0.153313	B	1.24	0.007343	E	14.98	0.088707	B	0.00	0.000000	-1.000000
165	165	N	1	-	0	0	B	3.68	0.021792	B	1.95	0.011547	B	0.00	0.000000	B	0.00	0.000000	-1.000000
166	166	W	1	-	0	0	E	120.51	0.454035	B	18.86	0.071057	E	131.48	0.495366	B	13.07	0.049243	-1.000000
167	167	P	1	-	0	0	E	101.99	0.704351	B	1.71	0.011809	E	112.70	0.778315	B	0.00	0.000000	-1.000000
168	168	A	1	-	0	0	E	52.80	0.453608	B	0.23	0.001976	E	47.66	0.409450	B	0.00	0.000000	-1.000000
169	169	I	1	-	0	0	B	2.16	0.011371	B	2.16	0.011371	B	0.00	0.000000	B	0.00	0.000000	-1.000000
170	170	A	1	-	0	0	E	27.61	0.237199	B	0.00	0.000000	E	24.19	0.207818	B	0.00	0.000000	-1.000000
171	171	A	1	-	0	0	E	56.88	0.488660	B	3.25	0.027921	E	57.75	0.496134	B	0.00	0.000000	-1.000000
172	172	L	1	-	0	0	E	42.75	0.215920	B	7.89	0.039850	E	35.77	0.180666	B	0.00	0.000000	-1.000000
173	173	H	1	-	0	0	E	54.42	0.274142	B	2.53	0.012745	E	42.98	0.216513	B	0.18	0.000907	-1.000000
174	174	Q	1	-	0	0	E	115.40	0.610033	B	15.42	0.081514	E	131.61	0.695723	B	7.51	0.039700	-1.000000
175	175	A	1	-	0	0	E	61.34	0.526976	B	12.52	0.107560	E	62.82	0.539691	B	0.00	0.000000	-1.000000
176	176	T	1	-	0	0	E	71.37	0.482034	B	17.19	0.116102	E	66.34	0.448062	E	8.46	0.057139	-1.000000
177	177	E	1	-	0	0	E	121.38	0.648536	E	70.35	0.375882	E	136.24	0.727933	E	67.64	0.361402	-1.000000
178	178	Q	1	-	0	0	E	61.16	0.323307	B	27.96	0.147804	E	46.06	0.243485	E	15.77	0.083364	-1.000000
179	179	H	1	-	0	0	E	182.82	0.920961	E	112.28	0.565614	E	213.34	1.000000	E	111.81	0.563246	-1.000000
180	180	G	1	-	0	0	E	68.91	0.821237	E	35.34	0.421166	E	78.46	0.935049	E	18.49	0.220355	-1.000000
181	181	Q	1	-	0	0	E	130.07	0.687583	B	8.76	0.046308	E	135.74	0.717556	B	0.07	0.000370	-1.000000
182	182	L	1	-	0	0	E	128.49	0.648972	B	5.52	0.027880	E	140.07	0.707460	B	0.05	0.000253	-1.000000
183	183	M	1	-	0	0	B	30.64	0.145524	B	3.33	0.015816	E	14.20	0.067442	B	0.00	0.000000	-1.000000
184	184	S	1	-	0	0	E	26.06	0.207352	B	0.85	0.006763	E	23.42	0.186346	B	0.00	0.000000	-1.000000
185	185	L	1	-	0	0	E	55.42	0.279913	B	10.34	0.052225	E	44.13	0.222890	B	0.00	0.000000	-1.000000
186	186	A	1	-	0	0	B	3.62	0.031100	B	0.39	0.003351	B	0.34	0.002921	B	0.00	0.000000	-1.000000
187	187	D	1	-	0	0	E	70.22	0.451953	B	18.28	0.117655	E	66.95	0.430907	B	6.57	0.042286	-1.000000
188	188	L	1	-	0	0	B	39.02	0.197081	B	9.78	0.049396	E	26.06	0.131623	B	0.10	0.000505	-1.000000
189	189	V	1	-	0	0	B	27.61	0.170180	B	3.44	0.021203	E	19.05	0.117419	B	0.00	0.000000	-1.000000
190	190	G	1	-	0	0	B	13.93	0.166011	B	13.66	0.162793	E	7.44	0.088666	E	7.00	0.083423	-1.000000
191	191	F	1	-	0	0	E	142.38	0.637646	B	11.98	0.053652	E	144.41	0.646737	B	2.40	0.010748	-1.000000
192	192	H	1	-	0	0	E	93.93	0.473175	B	8.31	0.041862	E	100.26	0.505063	B	1.45	0.007304	-1.000000
193	193	F	1	-	0	0	E	103.24	0.462358	B	0.02	0.000090	E	105.28	0.471494	B	0.00	0.000000	-1.000000
194	194	V	1	-	0	0	E	121.23	0.747226	B	7.02	0.043269	E	132.32	0.815582	B	1.59	0.009800	-1.000000
195	195	R	1	-	0	0	E	86.02	0.345102	B	35.15	0.141017	E	65.43	0.262497	E	22.06	0.088502	-1.000000
196	196	T	1	-	0	0	E	138.42	0.934891	E	33.52	0.226395	E	147.27	0.994664	E	21.90	0.147913	-1.000000
197	197	S	1	-	0	0	E	82.90	0.659612	E	45.16	0.359325	E	82.78	0.658657	E	29.79	0.237031	-1.000000
198	198	M	1	-	0	0	E	149.60	0.710520	E	134.41	0.638376	E	123.49	0.586512	E	102.08	0.484825	-1.000000
199	199	P	1	-	0	0	E	107.27	0.740815	E	48.36	0.333978	E	114.14	0.788260	E	38.16	0.263536	-1.000000
200	200	E	1	-	0	0	E	116.57	0.622836	E	45.46	0.242894	E	124.98	0.667771	E	39.24	0.209660	-1.000000
201	201	Y	1	-	0	0	E	130.45	0.547419	E	104.68	0.439278	E	138.54	0.581368	E	92.81	0.389467	-1.000000
202	202	I	1	-	0	0	E	105.51	0.555462	B	22.42	0.118031	E	112.04	0.589839	B	7.92	0.041695	-1.000000
203	203	R	H	-	0	0	E	70.04	0.280992	E	51.45	0.206411	E	52.94	0.212389	E	33.28	0.133515	264.369000
204	204	M	H	-	0	1	E	113.77	0.540347	E	70.73	0.335930	E	122.05	0.579672	E	67.59	0.321016	264.369000
205	205	V	H	-	0	1	E	91.61	0.564657	B	29.98	0.184788	E	98.53	0.607310	E	23.44	0.144477	264.369000
206	206	E	H	-	0	1	E	74.92	0.400299	B	21.67	0.115783	E	72.59	0.387850	E	9.45	0.050492	264.369000
207	207	R	H	-	0	0	E	67.26	0.269839	B	41.50	0.166493	E	54.52	0.218727	E	25.49	0.102263	264.369000
208	208	G	H	-	0	0	E	63.49	0.756644	E	21.54	0.256704	E	64.86	0.772971	E	12.42	0.148016	264.369000
209	209	T	H	-	0	1	E	59.51	0.401932	B	19.14	0.129272	E	57.99	0.391666	E	14.77	0.099757	264.369000
210	210	L	H	-	0	1	E	135.22	0.682964	E	76.58	0.386787	E	145.79	0.736350	E	65.36	0.330118	264.369000
211	211	R	H	-	0	1	E	189.10	0.758646	B	24.99	0.100257	E	197.55	0.792546	B	7.94	0.031854	264.369000
212	212	T	H	-	0	0	E	43.65	0.294813	B	21.17	0.142983	E	39.79	0.268742	E	9.95	0.067202	264.369000
213	213	F	H	-	0	1	E	155.13	0.694747	E	71.33	0.319450	E	161.58	0.723633	E	57.87	0.259170	264.369000
214	214	G	H	-	0	0	E	49.74	0.592778	E	17.11	0.203909	E	48.89	0.582648	E	7.76	0.092480	264.369000
215	215	K	H	-	0	0	E	114.68	0.552701	B	12.30	0.059280	E	121.55	0.585811	B	1.73	0.008338	264.369000
216	216	E	H	-	0	0	E	57.45	0.306957	B	27.33	0.146025	E	37.65	0.201165	B	7.08	0.037829	264.369000
217	217	V	2	-	0	0	E	76.28	0.470168	E	43.95	0.270895	E	73.32	0.451923	E	35.38	0.218072	-1.000000
218	218	V	2	-	0	0	E	95.73	0.590052	E	33.33	0.205436	E	94.97	0.585367	B	1.26	0.007766	-1.000000
219	219	P	2	-	0	0	E	65.73	0.453936	E	64.74	0.447099	E	42.82	0.295718	E	32.12	0.221823	-1.000000
220	220	V	2	-	0	0	E	121.52	0.749014	E	43.57	0.268553	E	135.23	0.833518	E	26.55	0.163646	-1.000000
221	221	A	2	-	0	0	E	107.68	0.925086	E	102.12	0.877320	E	124.35	1.000000	E	113.83	0.977921	-1.000000
222	222	A	2	-	0	0	E	72.51	0.622938	E	57.28	0.492096	E	79.15	0.679983	E	47.84	0.410997	-1.000000
223	223	F	2	-	0	0	E	184.43	0.825966	E	183.76	0.822966	E	193.47	0.866452	E	191.99	0.859824	-1.000000
224	224	F	2	-	0	0	E	197.66	0.885217	E	101.01	0.452371	E	222.24	0.995298	E	91.98	0.411931	-1.000000
225	225	S	2	-	0	0	E	51.68	0.411203	E	29.12	0.231700	E	29.30	0.233132	E	12.41	0.098743	-1.000000
226	226	G	2	-	0	0	E	60.89	0.725658	B	11.84	0.141104	E	53.03	0.631987	B	1.18	0.014063	-1.000000
227	227	F	2	-	0	0	E	159.89	0.716064	E	154.92	0.693806	E	149.04	0.667473	E	142.06	0.636213	-1.000000
228	228	V	2	-	0	0	E	72.84	0.448964	E	70.97	0.437438	E	50.67	0.312315	E	50.50	0.311267	-1.000000
229	229	S	H	-	1	0	E	45.93	0.365452	E	45.93	0.365452	E	35.93	0.285885	E	25.59	0.203612	174.116000
230	230	M	H	-	0	0	E	144.06	0.684208	E	144.06	0.684208	E	150.84	0.716409	E	147.81	0.702019	174.116000
231	231	M	H	-	1	0	B	4.51	0.021420	B	4.51	0.021420	B	0.00	0.000000	B	0.00	0.000000	174.116000
232	232	V	H	-	1	0	E	94.59	0.583025	E	94.59	0.583025	E	94.73	0.583888	E	94.73	0.583888	174.116000
233	233	Y	H	-	0	0	E	98.88	0.414939	E	55.89	0.234536	E	79.41	0.333235	E	23.33	0.097902	174.116000
234	234	F	H	-	2	0	B	8.73	0.039097	B	8.73	0.039097	B	0.63	0.002821	B	0.63	0.002821	174.116000
235	235	L	H	-	2	0	B	33.65	0.169958	B	33.65	0.169958	E	24.62	0.124350	E	24.62	0.124350	174.116000
236	236	W	H	-	0	0	E	174.30	0.656695	E	122.89	0.463002	E	186.24	0.701680	E	116.14	0.437571	174.116000
237	237	W	H	-	1	0	B	48.26	0.181825	B	3.53	0.013300	E	41.15	0.155037	B	0.00	0.000000	174.116000
238	238	F	H	-	1	0	B	25.88	0.115903	B	25.88	0.115903	E	20.03	0.089704	E	18.87	0.084509	174.116000
239	239	V	H	-	0	2	E	69.75	0.429919	B	0.46	0.002835	E	64.84	0.399655	B	0.00	0.000000	174.116000
240	240	G	H	-	1	0	B	0.00	0.000000	B	0.00	0.000000	B	0.00	0.000000	B	0.00	0.000000	174.116000
241	241	K	H	-	2	0	B	1.78	0.008579	B	1.78	0.008579	B	0.00	0.000000	B	0.00	0.000000	174.116000
242	242	W	H	-	0	0	E	117.50	0.442695	B	46.68	0.175872	E	118.44	0.446236	E	34.96	0.131716	174.116000
243	243	Y	H	-	0	0	E	120.43	0.505371	E	85.55	0.359001	E	128.49	0.539194	E	66.33	0.278347	174.116000
244	244	S	H	-	2	0	B	4.48	0.035646	B	4.48	0.035646	B	0.00	0.000000	B	0.00	0.000000	174.116000
245	245	T	1	-	0	0	B	6.92	0.046738	B	6.92	0.046738	B	1.55	0.010469	B	1.55	0.010469	-1.000000
246	246	T	1	-	0	0	E	95.40	0.644333	E	73.58	0.496961	E	96.15	0.649399	E	46.98	0.317304	-1.000000
247	247	K	1	-	0	0	E	66.25	0.319292	E	66.25	0.319292	E	52.43	0.252687	E	52.43	0.252687	-1.000000
248	248	V	1	-	0	0	B	29.16	0.179734	B	29.16	0.179734	E	15.77	0.097202	E	15.77	0.097202	-1.000000
249	249	I	1	-	0	0	E	187.29	0.985996	E	138.80	0.730719	E	216.20	1.000000	E	137.46	0.723664	-1.000000
250	250	Q	U	R	0	0	-	-1.00	-1.000000	-	-1.00	-1.000000	-	-1.00	-1.000000	-	-1.00	-1.000000	-1.000000
251	251	K	U	R	0	0	-	-1.00	-1.000000	-	-1.00	-1.000000	-	-1.00	-1.000000	-	-1.00	-1.000000	-1.000000
252	252	I	U	R	0	0	-	-1.00	-1.000000	-	-1.00	-1.000000	-	-1.00	-1.000000	-	-1.00	-1.000000	-1.000000
