# Supplementary material for: Lipid exposure prediction enhances the inference of rotational angles of transmembrane helices
Source: BMC Bioinformatics. 2013 Oct 11;14:304. doi: 10.1186/1471-2105-14-304 (PMC3854514; doi:10.1186/1471-2105-14-304)
Supplement: Additional file 7: Dataset S3 — The representative 110 multi-spanning protein chains used in this work. [file 1471-2105-14-304-S7.zip › S_Dataset_3_experiment/TMexpoDataset/3cirC.profile]

SeqIndex	PDBIndex	AA	Topo	MissingData	IntraChainCTNum	InterChainCTNum	Class14_Chain	ASA14_Chain	RSA14_Chain	Class14_Complete	ASA14_Complete	RSA14_Complete	Class20_Chain	ASA20_Chain	RSA20_Chain	Class20_Complete	ASA20_Complete	RSA20_Complete	RotationalAngleChain360MGC
1	1	T	2	-	0	0	E	182.73	1.000000	E	182.73	1.000000	E	217.74	1.000000	E	215.31	1.000000	-1.000000
2	2	T	2	-	0	0	E	97.59	0.659125	E	85.53	0.577671	E	101.13	0.683034	E	81.87	0.552952	-1.000000
3	3	K	2	-	0	0	E	203.04	0.978553	E	101.12	0.487349	E	235.79	1.000000	E	96.55	0.465324	-1.000000
4	4	R	2	-	0	0	E	197.79	0.793509	E	76.71	0.307751	E	214.06	0.858782	E	68.31	0.274051	-1.000000
5	5	K	2	-	0	0	E	167.29	0.806256	E	77.16	0.371873	E	183.93	0.886452	E	79.05	0.380982	-1.000000
6	6	P	2	-	0	0	E	112.94	0.779972	E	69.39	0.479213	E	114.63	0.791644	E	66.99	0.462638	-1.000000
7	7	Y	2	-	0	0	E	173.86	0.729585	E	64.56	0.270919	E	182.34	0.765170	E	62.98	0.264289	-1.000000
8	8	V	2	-	0	0	E	120.76	0.744329	E	102.61	0.632458	E	133.37	0.822054	E	103.11	0.635540	-1.000000
9	9	R	2	-	0	0	E	200.55	0.804582	E	71.14	0.285405	E	226.50	0.908690	E	44.10	0.176924	-1.000000
10	10	P	2	-	0	0	E	114.47	0.790539	E	114.47	0.790539	E	119.50	0.825276	E	119.50	0.825276	-1.000000
11	11	M	2	-	0	0	E	154.80	0.735217	E	48.82	0.231869	E	167.74	0.796675	E	29.26	0.138969	-1.000000
12	12	T	2	-	0	0	E	73.89	0.499054	E	68.96	0.465757	E	70.07	0.473254	E	66.64	0.450088	-1.000000
13	13	S	2	-	0	0	E	96.21	0.765516	E	34.50	0.274507	E	110.34	0.877944	E	34.49	0.274427	-1.000000
14	14	T	2	-	0	0	E	56.53	0.381805	E	55.20	0.372822	E	56.43	0.381129	E	54.23	0.366270	-1.000000
15	15	W	2	-	0	0	E	74.63	0.281177	B	18.34	0.069098	E	62.06	0.233818	B	9.75	0.036734	-1.000000
16	16	W	2	-	0	0	E	64.08	0.241429	B	45.48	0.171351	E	61.15	0.230390	E	41.35	0.155791	-1.000000
17	17	K	2	-	0	0	E	115.16	0.555015	E	115.16	0.555015	E	125.39	0.604318	E	125.39	0.604318	-1.000000
18	18	K	2	-	0	0	E	128.45	0.619066	E	122.49	0.590342	E	140.69	0.678057	E	119.40	0.575449	-1.000000
19	19	L	2	-	0	0	E	92.46	0.466993	E	44.59	0.225213	E	102.30	0.516693	E	32.36	0.163443	-1.000000
20	20	P	2	-	0	0	E	90.00	0.621547	E	90.00	0.621547	E	103.11	0.712086	E	103.11	0.712086	-1.000000
21	21	F	2	-	0	0	E	153.22	0.686193	E	54.06	0.242107	E	150.64	0.674638	E	36.99	0.165659	-1.000000
22	22	Y	2	-	0	0	E	87.63	0.367730	B	27.65	0.116030	E	94.23	0.395426	E	14.68	0.061603	-1.000000
23	23	R	2	-	0	0	E	107.02	0.429351	E	107.02	0.429351	E	110.36	0.442751	E	110.36	0.442751	-1.000000
24	24	F	2	-	0	0	E	105.09	0.470644	E	105.09	0.470644	E	88.70	0.397241	E	88.70	0.397241	-1.000000
25	25	Y	H	-	0	0	E	73.39	0.307973	B	3.13	0.013135	E	71.96	0.301972	B	0.00	0.000000	158.393000
26	26	M	H	-	0	0	E	71.10	0.337687	B	33.67	0.159915	E	66.55	0.316077	E	16.71	0.079364	158.393000
27	27	L	H	-	0	0	E	105.47	0.532704	E	105.47	0.532704	E	113.88	0.575181	E	113.88	0.575181	158.393000
28	28	R	H	-	1	0	E	50.53	0.202720	B	10.29	0.041282	E	28.39	0.113897	B	2.46	0.009869	158.393000
29	29	E	H	-	0	1	E	100.25	0.535638	B	35.86	0.191601	E	91.21	0.487337	B	3.42	0.018273	158.393000
30	30	G	H	-	0	0	E	34.37	0.409606	E	34.37	0.409606	E	26.05	0.310452	E	21.56	0.256942	158.393000
31	31	T	H	-	2	0	B	15.17	0.102458	B	5.17	0.034918	B	4.49	0.030326	B	0.00	0.000000	158.393000
32	32	A	H	-	0	3	E	52.25	0.448883	B	1.75	0.015034	E	52.92	0.454639	B	0.00	0.000000	158.393000
33	33	V	H	-	0	0	E	113.28	0.698225	E	91.74	0.565459	E	126.42	0.779216	E	99.10	0.610823	158.393000
34	34	P	H	-	2	0	B	19.59	0.135290	B	19.59	0.135290	E	12.26	0.084669	E	12.26	0.084669	158.393000
35	35	A	H	-	0	0	E	56.37	0.484278	E	23.50	0.201890	E	38.37	0.329639	B	0.00	0.000000	158.393000
36	36	V	H	-	0	0	E	80.24	0.494576	B	16.47	0.101516	E	86.36	0.532298	B	6.92	0.042653	158.393000
37	37	W	H	-	1	0	E	74.74	0.281591	E	74.74	0.281591	E	65.28	0.245950	E	65.28	0.245950	158.393000
38	38	F	H	-	1	1	E	104.49	0.467956	B	8.71	0.039008	E	106.86	0.478570	B	0.00	0.000000	158.393000
39	39	S	H	-	0	2	E	58.50	0.465468	B	0.82	0.006525	E	58.73	0.467298	B	0.00	0.000000	158.393000
40	40	I	H	-	0	0	E	79.32	0.417584	E	72.04	0.379258	E	73.89	0.388997	E	61.82	0.325454	158.393000
41	41	E	H	-	0	0	B	16.42	0.087732	B	16.42	0.087732	B	1.97	0.010526	B	0.50	0.002672	158.393000
42	42	L	H	-	0	1	E	95.09	0.480277	B	14.80	0.074751	E	94.70	0.478307	B	3.29	0.016617	158.393000
43	43	I	H	-	0	2	E	99.70	0.524875	B	18.04	0.094972	E	97.26	0.512029	B	7.48	0.039379	158.393000
44	44	F	H	-	0	0	E	134.88	0.604058	E	134.88	0.604058	E	129.09	0.578127	E	129.09	0.578127	158.393000
45	45	G	H	-	0	0	B	7.83	0.093314	B	7.83	0.093314	E	4.46	0.053152	B	4.16	0.049577	158.393000
46	46	L	H	-	0	1	E	116.16	0.586696	B	12.05	0.060862	E	116.96	0.590737	B	1.32	0.006667	158.393000
47	47	F	H	-	0	0	E	133.73	0.598907	E	75.34	0.337409	E	144.30	0.646245	E	68.88	0.308478	158.393000
48	48	A	1	-	0	0	B	17.30	0.148625	B	17.30	0.148625	E	10.67	0.091667	E	10.67	0.091667	-1.000000
49	49	L	1	-	0	0	E	109.17	0.551391	B	11.15	0.056316	E	112.66	0.569019	B	2.77	0.013991	-1.000000
50	50	K	1	-	0	0	E	160.11	0.771652	E	63.35	0.305316	E	177.98	0.857776	E	50.64	0.244060	-1.000000
51	51	N	1	-	0	0	E	112.17	0.664239	E	112.17	0.664239	E	123.93	0.733878	E	123.93	0.733878	-1.000000
52	52	G	1	-	0	0	B	13.37	0.159337	B	11.39	0.135741	E	8.71	0.103802	E	8.35	0.099511	-1.000000
53	53	P	1	-	0	0	E	121.55	0.839434	E	90.69	0.626312	E	135.73	0.937362	E	94.81	0.654765	-1.000000
54	54	E	1	-	0	0	E	156.33	0.835275	E	156.33	0.835275	E	179.24	0.957683	E	179.24	0.957683	-1.000000
55	55	A	1	-	0	0	E	50.19	0.431186	E	50.19	0.431186	E	49.73	0.427234	E	49.73	0.427234	-1.000000
56	56	W	1	-	0	0	E	92.88	0.349936	B	26.17	0.098598	E	95.37	0.359317	E	13.65	0.051428	-1.000000
57	57	A	1	-	0	0	E	66.18	0.568557	E	66.18	0.568557	E	70.89	0.609021	E	70.89	0.609021	-1.000000
58	58	G	1	-	0	0	E	42.94	0.511739	E	42.94	0.511739	E	44.57	0.531164	E	44.57	0.531164	-1.000000
59	59	F	1	-	0	0	B	31.82	0.142505	B	23.85	0.106812	E	16.93	0.075821	B	6.53	0.029244	-1.000000
60	60	V	1	-	0	0	E	58.04	0.357742	B	22.51	0.138745	E	57.72	0.355769	E	19.55	0.120500	-1.000000
61	61	D	1	-	0	0	E	90.14	0.580163	E	90.14	0.580163	E	100.33	0.645749	E	100.33	0.645749	-1.000000
62	62	F	1	-	0	0	E	88.82	0.397779	E	88.82	0.397779	E	76.80	0.343947	E	76.80	0.343947	-1.000000
63	63	L	1	-	0	0	E	52.77	0.266529	B	6.83	0.034497	E	44.78	0.226173	B	0.00	0.000000	-1.000000
64	64	Q	1	-	0	0	E	112.32	0.593752	E	80.54	0.425755	E	121.54	0.642491	E	80.58	0.425966	-1.000000
65	65	N	1	-	0	0	E	55.73	0.330017	E	55.73	0.330017	E	58.07	0.343874	E	58.07	0.343874	-1.000000
66	66	P	H	-	0	0	E	91.25	0.630180	E	91.25	0.630180	E	102.35	0.706837	E	102.35	0.706837	53.916000
67	67	V	H	-	0	0	E	80.06	0.493466	E	80.06	0.493466	E	88.43	0.545057	E	88.43	0.545057	53.916000
68	68	I	H	-	0	0	B	15.28	0.080442	B	15.28	0.080442	E	11.99	0.063122	E	11.99	0.063122	53.916000
69	69	V	H	-	0	0	E	60.82	0.374877	B	26.22	0.161612	E	59.50	0.366741	E	17.62	0.108605	53.916000
70	70	I	H	-	0	0	E	98.43	0.518189	E	98.43	0.518189	E	102.90	0.541722	E	102.90	0.541722	53.916000
71	71	I	H	-	0	0	E	53.95	0.284022	E	53.95	0.284022	E	48.92	0.257541	E	48.92	0.257541	53.916000
72	72	N	H	-	0	1	E	39.67	0.234914	B	1.81	0.010718	E	27.92	0.165334	B	0.00	0.000000	53.916000
73	73	L	H	-	0	0	E	111.27	0.561998	E	78.52	0.396586	E	114.43	0.577958	E	77.66	0.392242	53.916000
74	74	I	H	-	0	0	E	95.05	0.500395	E	95.05	0.500395	E	97.30	0.512240	E	97.30	0.512240	53.916000
75	75	T	H	-	3	1	B	9.32	0.062947	B	1.75	0.011820	B	1.05	0.007092	B	0.00	0.000000	53.916000
76	76	L	H	-	0	1	E	105.26	0.531643	B	37.16	0.187686	E	109.54	0.553260	E	32.74	0.165362	53.916000
77	77	A	H	-	0	0	E	58.76	0.504811	E	58.76	0.504811	E	63.75	0.547680	E	63.75	0.547680	53.916000
78	78	A	H	-	2	0	B	15.97	0.137199	B	15.97	0.137199	E	7.01	0.060223	E	7.01	0.060223	53.916000
79	79	A	H	-	0	2	E	48.31	0.415034	B	9.14	0.078522	E	35.12	0.301718	B	0.00	0.000000	53.916000
80	80	L	H	-	0	1	E	98.21	0.496035	E	76.34	0.385575	E	95.03	0.479974	E	72.67	0.367039	53.916000
81	81	L	H	-	0	0	B	35.74	0.180514	B	35.74	0.180514	E	26.89	0.135815	E	26.89	0.135815	53.916000
82	82	H	H	-	1	0	E	65.76	0.331268	B	5.66	0.028512	E	54.23	0.273185	B	0.00	0.000000	53.916000
83	83	T	H	-	0	2	E	32.11	0.216872	B	1.03	0.006957	E	24.72	0.166959	B	0.00	0.000000	53.916000
84	84	K	H	-	0	0	E	85.27	0.410960	E	85.27	0.410960	E	88.62	0.427105	E	88.62	0.427105	53.916000
85	85	T	H	-	1	0	B	2.19	0.014791	B	1.76	0.011887	B	0.00	0.000000	B	0.00	0.000000	53.916000
86	86	W	H	-	0	2	E	154.87	0.583490	B	30.23	0.113895	E	151.20	0.569663	E	14.48	0.054555	53.916000
87	87	F	H	-	2	0	B	26.94	0.120650	B	0.00	0.000000	E	22.83	0.102244	B	0.00	0.000000	53.916000
88	88	E	H	-	0	0	E	63.53	0.339442	E	63.53	0.339442	E	54.34	0.290340	E	54.34	0.290340	53.916000
89	89	L	H	-	0	0	E	81.08	0.409516	B	34.35	0.173494	E	68.99	0.348452	E	18.16	0.091722	53.916000
90	90	A	H	-	0	0	E	40.68	0.349485	E	29.13	0.250258	E	30.73	0.264003	E	15.95	0.137027	53.916000
91	91	P	H	-	2	0	B	7.90	0.054558	B	7.90	0.054558	B	1.01	0.006975	B	1.01	0.006975	53.916000
92	92	K	2	-	0	0	E	140.06	0.675020	B	40.16	0.193551	E	132.71	0.639597	E	23.64	0.113933	-1.000000
93	93	A	2	-	0	0	E	104.40	0.896907	E	33.51	0.287887	E	121.74	1.000000	E	24.88	0.213746	-1.000000
94	94	A	2	-	0	0	E	49.55	0.425687	E	44.18	0.379553	E	34.36	0.295189	E	34.26	0.294330	-1.000000
95	95	N	2	-	0	0	E	111.22	0.658613	B	26.42	0.156452	E	121.55	0.719784	E	20.68	0.122461	-1.000000
96	96	I	2	-	0	0	E	72.07	0.379416	E	72.07	0.379416	E	73.05	0.384575	E	73.05	0.384575	-1.000000
97	97	I	2	-	0	0	E	101.51	0.534404	E	44.33	0.233377	E	110.10	0.579626	E	41.36	0.217742	-1.000000
98	98	V	2	-	0	0	E	70.35	0.433617	E	70.35	0.433617	E	67.03	0.413153	E	67.03	0.413153	-1.000000
99	99	K	2	-	0	0	E	183.93	0.886452	E	183.92	0.886404	E	209.07	1.000000	E	206.82	0.996771	-1.000000
100	100	D	2	-	0	0	E	144.80	0.931969	E	72.73	0.468108	E	170.09	1.000000	E	68.21	0.439017	-1.000000
101	101	E	2	-	0	0	E	125.87	0.672526	E	124.25	0.663870	E	143.28	0.765548	E	141.82	0.757747	-1.000000
102	102	K	2	-	0	0	E	135.98	0.655357	E	57.13	0.275339	E	125.98	0.607162	E	34.37	0.165647	-1.000000
103	103	M	2	-	0	0	E	49.79	0.236476	E	49.79	0.236476	E	32.13	0.152600	E	32.13	0.152600	-1.000000
104	104	G	2	-	0	0	E	27.61	0.329043	E	27.61	0.329043	E	20.98	0.250030	E	20.98	0.250030	-1.000000
105	105	P	2	-	0	0	E	44.78	0.309254	E	44.78	0.309254	E	42.92	0.296409	E	42.92	0.296409	-1.000000
106	106	E	H	-	0	0	E	103.12	0.550972	E	103.12	0.550972	E	111.91	0.597938	E	111.91	0.597938	117.899000
107	107	P	H	-	0	0	E	57.54	0.397376	E	57.54	0.397376	E	54.60	0.377072	E	54.60	0.377072	117.899000
108	108	I	H	-	1	0	E	43.03	0.226533	E	43.03	0.226533	E	32.37	0.170413	E	32.37	0.170413	117.899000
109	109	I	H	-	2	0	B	34.76	0.182996	B	34.76	0.182996	E	29.92	0.157515	E	29.92	0.157515	117.899000
110	110	K	H	-	0	0	E	152.86	0.736710	E	152.86	0.736710	E	169.80	0.818353	E	169.80	0.818353	117.899000
111	111	S	H	-	0	0	E	64.84	0.515913	E	64.84	0.515913	E	69.41	0.552276	E	69.41	0.552276	117.899000
112	112	L	H	-	1	0	E	53.54	0.270418	B	30.78	0.155462	E	50.01	0.252589	E	24.07	0.121572	117.899000
113	113	W	H	-	0	0	E	93.05	0.350576	E	93.05	0.350576	E	82.88	0.312260	E	82.88	0.312260	117.899000
114	114	A	H	-	0	0	E	48.89	0.420017	E	48.89	0.420017	E	51.52	0.442612	E	51.52	0.442612	117.899000
115	115	V	H	-	0	0	E	96.82	0.596770	E	80.89	0.498582	E	102.40	0.631164	E	83.57	0.515101	117.899000
116	116	T	H	-	0	0	E	40.96	0.276645	B	13.39	0.090436	E	28.55	0.192827	B	5.29	0.035729	117.899000
117	117	V	H	-	0	0	E	77.71	0.478982	E	77.71	0.478982	E	82.53	0.508691	E	82.53	0.508691	117.899000
118	118	V	H	-	0	0	E	93.78	0.578033	E	93.78	0.578033	E	98.17	0.605091	E	98.17	0.605091	117.899000
119	119	A	H	-	0	0	E	42.67	0.366581	B	18.81	0.161598	E	40.17	0.345103	E	13.10	0.112543	117.899000
120	120	T	H	-	0	1	E	67.01	0.452587	E	34.28	0.231528	E	67.80	0.457922	E	26.96	0.182088	117.899000
121	121	I	H	-	0	0	E	101.26	0.533088	E	101.26	0.533088	E	103.07	0.542616	E	103.07	0.542616	117.899000
122	122	V	H	-	0	0	E	69.35	0.427453	E	69.35	0.427453	E	68.20	0.420365	E	68.20	0.420365	117.899000
123	123	I	H	-	0	1	E	104.92	0.552356	E	38.51	0.202738	E	111.24	0.585628	E	25.52	0.134351	117.899000
124	124	L	H	-	0	0	E	91.34	0.461336	E	46.12	0.232941	E	92.28	0.466084	E	42.25	0.213395	117.899000
125	125	F	H	-	0	0	E	81.48	0.364907	E	81.48	0.364907	E	78.81	0.352949	E	78.81	0.352949	117.899000
126	126	V	1	-	0	0	E	79.66	0.491001	E	66.20	0.408037	E	82.32	0.507396	E	52.66	0.324581	-1.000000
127	127	A	1	-	0	0	E	63.62	0.546564	B	17.86	0.153436	E	65.18	0.559966	E	13.24	0.113746	-1.000000
128	128	L	1	-	0	0	E	140.14	0.707814	B	29.55	0.149250	E	155.99	0.787868	E	22.22	0.112228	-1.000000
129	129	Y	1	-	0	0	E	167.25	0.701846	E	167.22	0.701721	E	191.78	0.804784	E	188.96	0.792950	-1.000000
130	130	W	1	-	0	0	E	231.01	0.870356	E	178.89	0.673988	E	264.11	0.995064	E	193.70	0.729787	-1.000000
