# Supplementary material for: Lipid exposure prediction enhances the inference of rotational angles of transmembrane helices
Source: BMC Bioinformatics. 2013 Oct 11;14:304. doi: 10.1186/1471-2105-14-304 (PMC3854514; doi:10.1186/1471-2105-14-304)
Supplement: Additional file 7: Dataset S3 — The representative 110 multi-spanning protein chains used in this work. [file 1471-2105-14-304-S7.zip › S_Dataset_3_experiment/TMexpoDataset/3cirD.profile]

SeqIndex	PDBIndex	AA	Topo	MissingData	IntraChainCTNum	InterChainCTNum	Class14_Chain	ASA14_Chain	RSA14_Chain	Class14_Complete	ASA14_Complete	RSA14_Complete	Class20_Chain	ASA20_Chain	RSA20_Chain	Class20_Complete	ASA20_Complete	RSA20_Complete	RotationalAngleChain360MGC
1	0	M	2	-	0	0	E	226.90	1.000000	E	193.11	0.917169	E	267.54	1.000000	E	198.41	0.942341	-1.000000
2	1	I	2	-	0	0	E	134.97	0.710555	B	11.08	0.058331	E	153.68	0.809055	B	0.07	0.000369	-1.000000
3	2	N	2	-	0	0	E	95.24	0.563984	E	51.99	0.307870	E	95.45	0.565228	E	22.35	0.132350	-1.000000
4	3	P	2	-	0	0	E	132.07	0.912086	E	122.48	0.845856	E	149.34	1.000000	E	112.04	0.773757	-1.000000
5	4	N	2	-	0	0	E	123.73	0.732694	E	81.67	0.483626	E	142.87	0.846035	E	68.33	0.404631	-1.000000
6	5	P	2	-	0	0	E	94.05	0.649517	B	18.66	0.128867	E	92.89	0.641506	B	5.33	0.036809	-1.000000
7	6	K	2	-	0	0	E	191.29	0.921924	E	79.43	0.382814	E	211.89	1.000000	E	53.99	0.260205	-1.000000
8	7	R	2	-	0	0	E	232.67	0.933443	E	82.77	0.332063	E	257.99	1.000000	E	65.15	0.261374	-1.000000
9	8	S	2	-	0	0	E	64.46	0.512890	B	5.69	0.045274	E	59.53	0.473663	B	0.50	0.003978	-1.000000
10	9	D	2	-	0	0	E	83.05	0.534530	E	67.06	0.431615	E	76.34	0.491343	E	57.21	0.368218	-1.000000
11	10	E	2	-	0	0	E	67.45	0.360387	B	29.35	0.156818	E	56.87	0.303858	E	11.58	0.061872	-1.000000
12	11	P	2	-	0	0	E	84.79	0.585566	B	8.30	0.057320	E	78.96	0.545304	B	2.39	0.016506	-1.000000
13	12	V	2	-	0	0	E	89.85	0.553809	E	38.41	0.236748	E	96.56	0.595168	E	23.96	0.147682	-1.000000
14	13	F	H	-	0	0	E	46.79	0.209548	E	46.79	0.209548	E	36.92	0.165346	E	36.92	0.165346	160.190000
15	14	W	H	-	0	0	E	168.27	0.633976	B	46.86	0.176550	E	183.53	0.691470	E	25.49	0.096036	160.190000
16	15	G	H	-	0	0	E	38.94	0.464069	E	38.94	0.464069	E	38.66	0.460732	E	36.93	0.440114	160.190000
17	16	L	H	-	0	0	E	77.58	0.391838	E	77.58	0.391838	E	74.06	0.374059	E	74.06	0.374059	160.190000
18	17	F	H	-	2	0	B	41.81	0.187245	B	22.84	0.102289	E	36.87	0.165122	E	13.67	0.061221	160.190000
19	18	G	H	-	0	0	E	34.84	0.415207	E	23.28	0.277440	E	26.60	0.317006	E	15.88	0.189250	160.190000
20	19	A	H	-	0	0	E	53.89	0.462973	E	53.89	0.462973	E	54.61	0.469158	E	54.61	0.469158	160.190000
21	20	G	H	-	2	0	B	0.00	0.000000	B	0.00	0.000000	B	0.00	0.000000	B	0.00	0.000000	160.190000
22	21	G	H	-	1	0	E	23.48	0.279824	B	0.00	0.000000	E	14.85	0.176975	B	0.00	0.000000	160.190000
23	22	M	H	-	0	0	E	125.23	0.594776	E	66.64	0.316504	E	139.94	0.664640	E	66.76	0.317074	160.190000
24	23	W	H	-	1	0	B	50.84	0.191545	B	50.84	0.191545	E	46.56	0.175420	E	46.56	0.175420	160.190000
25	24	S	H	-	0	0	E	27.52	0.218969	B	3.14	0.024984	E	23.79	0.189290	B	0.00	0.000000	160.190000
26	25	A	H	-	0	0	E	65.51	0.562801	B	0.00	0.000000	E	72.09	0.619330	B	0.00	0.000000	160.190000
27	26	I	H	-	0	0	E	123.17	0.648434	B	34.31	0.180626	E	132.54	0.697763	E	25.95	0.136615	160.190000
28	27	I	H	-	0	0	B	36.06	0.189839	B	22.94	0.120769	E	32.17	0.169360	E	17.58	0.092551	160.190000
29	28	A	H	-	0	0	B	18.06	0.155155	B	8.85	0.076031	E	13.06	0.112199	B	0.00	0.000000	160.190000
30	29	P	H	-	0	0	E	76.94	0.531354	B	17.29	0.119406	E	81.57	0.563329	B	6.24	0.043094	160.190000
31	30	V	H	-	0	0	E	66.93	0.412537	B	2.02	0.012451	E	67.58	0.416543	B	0.13	0.000801	160.190000
32	31	M	H	-	0	0	B	36.95	0.175493	B	17.21	0.081738	E	19.68	0.093469	B	8.38	0.039801	160.190000
33	32	I	H	-	0	0	E	111.41	0.586523	B	2.22	0.011687	E	119.07	0.626849	B	0.00	0.000000	160.190000
34	33	L	H	-	0	0	E	70.45	0.355826	B	38.58	0.194858	E	73.70	0.372241	E	34.90	0.176272	160.190000
35	34	L	H	-	0	0	E	65.70	0.331835	B	11.13	0.056215	E	63.24	0.319410	B	5.84	0.029496	160.190000
36	35	V	H	-	0	0	E	76.68	0.472633	E	42.16	0.259862	E	77.89	0.480091	E	21.56	0.132890	160.190000
37	36	G	H	-	0	0	E	46.64	0.555834	B	3.28	0.039090	E	49.14	0.585627	B	0.06	0.000715	160.190000
38	37	I	H	-	0	0	E	88.14	0.464017	B	31.19	0.164201	E	93.71	0.493340	E	26.64	0.140247	160.190000
39	38	L	H	-	0	0	E	51.22	0.258700	B	33.30	0.168190	E	51.48	0.260013	E	31.84	0.160816	160.190000
40	39	L	1	-	0	0	E	72.10	0.364160	B	19.15	0.096722	E	67.05	0.338653	B	6.85	0.034598	-1.000000
41	40	P	1	-	0	0	E	78.51	0.542196	B	3.75	0.025898	E	87.78	0.606215	B	1.26	0.008702	-1.000000
42	41	L	1	-	0	0	E	115.29	0.582302	E	88.95	0.449265	E	129.76	0.655387	E	89.26	0.450831	-1.000000
43	42	G	1	-	0	0	E	37.25	0.443928	E	37.25	0.443928	E	38.45	0.458229	E	37.93	0.452032	-1.000000
44	43	L	1	-	0	0	E	94.70	0.478307	E	93.81	0.473812	E	105.70	0.533865	E	104.75	0.529067	-1.000000
45	44	F	1	-	0	0	E	62.91	0.281741	E	57.18	0.256080	E	54.90	0.245869	E	52.97	0.237225	-1.000000
46	45	P	1	-	0	0	E	107.14	0.739917	E	73.95	0.510704	E	125.23	0.864848	E	76.21	0.526312	-1.000000
47	46	G	1	-	0	0	E	65.57	0.781432	E	65.57	0.781432	E	73.18	0.872125	E	73.18	0.872125	-1.000000
48	47	D	1	-	0	0	E	104.64	0.673489	E	103.65	0.667117	E	115.95	0.746283	E	112.23	0.722340	-1.000000
49	48	A	1	-	0	0	E	27.92	0.239863	B	1.03	0.008849	E	21.83	0.187543	B	0.00	0.000000	-1.000000
50	49	L	1	-	0	0	B	38.15	0.192686	B	22.59	0.114097	E	18.60	0.093944	E	10.40	0.052528	-1.000000
51	50	S	1	-	0	0	E	25.76	0.204965	E	25.43	0.202339	E	20.77	0.165261	E	19.77	0.157304	-1.000000
52	51	Y	1	-	0	0	E	151.62	0.636257	B	44.27	0.185774	E	168.71	0.707973	E	31.64	0.132774	-1.000000
53	52	E	1	-	0	0	E	128.81	0.688235	E	128.81	0.688235	E	141.26	0.754755	E	141.07	0.753740	-1.000000
54	53	R	1	-	0	0	E	143.83	0.577028	E	67.06	0.269036	E	147.25	0.590749	E	44.57	0.178809	-1.000000
55	54	V	1	-	0	0	E	70.13	0.432261	E	35.19	0.216901	E	55.83	0.344120	E	23.34	0.143861	-1.000000
56	55	L	1	-	0	0	E	68.00	0.343452	B	31.79	0.160564	E	61.51	0.310672	E	27.84	0.140613	-1.000000
57	56	A	1	-	0	0	E	64.33	0.552663	E	64.33	0.552663	E	66.55	0.571735	E	66.55	0.571735	-1.000000
58	57	F	1	-	0	0	E	85.04	0.380850	E	83.09	0.372117	E	66.33	0.297058	E	50.97	0.228268	-1.000000
59	58	A	1	-	0	0	E	26.58	0.228351	B	8.81	0.075687	E	14.21	0.122079	B	0.24	0.002062	-1.000000
60	59	Q	1	-	0	0	E	77.59	0.410160	E	72.55	0.383517	E	75.69	0.400116	E	73.26	0.387271	-1.000000
61	60	S	1	-	0	0	E	37.67	0.299729	E	37.67	0.299729	E	40.16	0.319542	E	40.16	0.319542	-1.000000
62	61	F	1	-	0	0	E	167.13	0.748489	E	167.13	0.748489	E	192.28	0.861122	E	192.28	0.861122	-1.000000
63	62	I	H	-	0	0	E	129.63	0.682443	E	129.63	0.682443	E	140.71	0.740774	E	140.71	0.740774	3.019000
64	63	G	H	-	0	0	B	0.00	0.000000	B	0.00	0.000000	B	0.00	0.000000	B	0.00	0.000000	3.019000
65	64	R	H	-	1	0	E	54.98	0.220573	E	54.98	0.220573	E	48.22	0.193453	E	48.22	0.193453	3.019000
66	65	V	H	-	0	0	E	63.94	0.394107	E	63.94	0.394107	E	57.55	0.354721	E	57.55	0.354721	3.019000
67	66	F	H	-	0	0	E	48.38	0.216669	B	40.22	0.180125	E	38.32	0.171615	E	23.57	0.105558	3.019000
68	67	L	H	-	1	0	E	47.10	0.237891	B	24.16	0.122026	E	40.55	0.204808	E	13.76	0.069498	3.019000
69	68	F	H	-	0	0	E	45.92	0.205652	E	45.92	0.205652	E	41.88	0.187559	E	41.88	0.187559	3.019000
70	69	L	H	-	0	0	E	54.73	0.276428	E	54.73	0.276428	E	53.18	0.268599	E	53.18	0.268599	3.019000
71	70	M	H	-	0	0	B	26.77	0.127143	B	1.45	0.006887	E	18.96	0.090050	B	0.00	0.000000	3.019000
72	71	I	H	-	1	0	E	75.27	0.396262	B	0.00	0.000000	E	74.74	0.393472	B	0.00	0.000000	3.019000
73	72	V	H	-	1	0	B	9.22	0.056829	B	9.22	0.056829	B	4.57	0.028168	B	4.57	0.028168	3.019000
74	73	L	H	-	2	0	B	25.35	0.128037	B	25.35	0.128037	E	16.52	0.083439	E	16.52	0.083439	3.019000
75	74	P	H	-	0	0	E	30.26	0.208978	B	4.77	0.032942	E	25.10	0.173343	B	0.00	0.000000	3.019000
76	75	L	H	-	0	0	E	42.45	0.214405	B	0.34	0.001717	E	39.02	0.197081	B	0.00	0.000000	3.019000
77	76	W	H	-	1	0	B	41.60	0.156733	B	41.60	0.156733	E	23.47	0.088426	E	23.47	0.088426	3.019000
78	77	C	H	-	3	0	B	9.35	0.066087	B	2.63	0.018589	B	3.63	0.025657	B	0.00	0.000000	3.019000
79	78	G	H	-	0	0	E	24.80	0.295555	B	0.16	0.001907	E	21.14	0.251937	B	0.00	0.000000	3.019000
80	79	L	H	-	2	0	B	24.05	0.121471	B	13.53	0.068337	E	10.61	0.053589	B	3.54	0.017880	3.019000
81	80	H	H	-	1	0	B	16.00	0.080600	B	16.00	0.080600	B	6.81	0.034306	B	6.33	0.031888	3.019000
82	81	R	H	-	0	0	E	156.28	0.626976	B	7.52	0.030169	E	168.94	0.677766	B	0.00	0.000000	3.019000
83	82	M	H	-	0	0	E	114.04	0.541629	E	44.80	0.212776	E	125.84	0.597673	E	34.72	0.164901	3.019000
84	83	H	H	-	1	0	B	28.43	0.143217	B	28.43	0.143217	E	11.03	0.055564	E	11.02	0.055514	3.019000
85	84	H	H	-	0	0	E	73.67	0.371115	E	49.24	0.248048	E	62.52	0.314946	E	11.85	0.059695	3.019000
86	85	A	H	-	0	0	E	39.79	0.341838	E	32.71	0.281014	E	35.39	0.304038	E	13.42	0.115292	3.019000
87	86	M	H	-	0	0	B	38.58	0.183234	B	38.58	0.183234	E	30.68	0.145714	E	29.70	0.141059	3.019000
88	87	H	2	-	0	0	E	157.29	0.792353	E	136.30	0.686615	E	160.31	0.807566	E	111.22	0.560274	-1.000000
89	88	D	2	-	0	0	E	124.07	0.798545	B	5.47	0.035206	E	137.66	0.886014	B	0.00	0.000000	-1.000000
90	89	L	2	-	0	0	E	126.15	0.637153	E	54.01	0.272792	E	141.45	0.714430	E	49.03	0.247639	-1.000000
91	90	K	2	-	0	0	E	167.60	0.807750	E	86.23	0.415586	E	184.61	0.889730	E	79.20	0.381705	-1.000000
92	91	I	2	-	0	0	E	71.01	0.373835	E	70.60	0.371677	E	71.45	0.376152	E	69.62	0.366518	-1.000000
93	92	H	2	-	0	0	E	169.57	0.854214	E	132.38	0.666868	E	185.48	0.934361	E	134.64	0.678253	-1.000000
94	93	V	2	-	0	0	E	48.29	0.297645	B	28.16	0.173570	E	38.73	0.238720	E	21.02	0.129561	-1.000000
95	94	P	H	-	0	0	E	118.20	0.816298	E	61.25	0.422997	E	134.19	0.926727	E	58.21	0.402003	301.942000
96	95	A	H	-	0	0	E	67.90	0.583333	B	13.61	0.116924	E	76.14	0.654124	E	6.80	0.058419	301.942000
97	96	G	H	-	0	0	B	7.19	0.085687	B	6.15	0.073293	E	4.28	0.051007	B	1.66	0.019783	301.942000
98	97	K	H	-	0	0	E	85.32	0.411201	E	84.90	0.409176	E	76.51	0.368741	E	74.64	0.359728	301.942000
99	98	W	H	-	0	0	E	195.17	0.735325	E	136.27	0.513413	E	215.78	0.812976	E	126.00	0.474719	301.942000
100	99	V	H	-	0	0	E	76.10	0.469058	E	76.10	0.469058	E	75.16	0.463264	E	75.16	0.463264	301.942000
101	100	F	H	-	2	0	B	30.75	0.137713	B	30.75	0.137713	E	23.84	0.106767	E	23.84	0.106767	301.942000
102	101	Y	H	-	0	0	B	20.77	0.087159	B	20.77	0.087159	B	10.25	0.043013	B	10.25	0.043013	301.942000
103	102	G	H	-	0	0	E	25.13	0.299488	E	25.13	0.299488	E	17.97	0.214158	E	17.97	0.214158	301.942000
104	103	L	H	-	0	0	E	74.85	0.378049	E	74.85	0.378049	E	74.83	0.377948	E	72.32	0.365271	301.942000
105	104	A	H	-	2	0	B	0.51	0.004381	B	0.51	0.004381	B	0.00	0.000000	B	0.00	0.000000	301.942000
106	105	A	H	-	0	0	E	49.50	0.425258	E	49.50	0.425258	E	50.77	0.436168	E	50.77	0.436168	301.942000
107	106	I	H	-	0	0	E	102.39	0.539037	E	102.39	0.539037	E	112.36	0.591524	E	112.36	0.591524	301.942000
108	107	L	H	-	0	0	E	59.58	0.300924	B	38.30	0.193444	E	56.66	0.286176	E	27.16	0.137179	301.942000
109	108	T	H	-	0	0	E	30.18	0.203836	E	30.18	0.203836	E	28.13	0.189991	E	28.12	0.189923	301.942000
110	109	V	H	-	0	0	E	80.76	0.497781	E	35.48	0.218688	E	85.04	0.524162	E	25.04	0.154339	301.942000
111	110	V	H	-	0	0	E	78.18	0.481879	E	43.98	0.271080	E	79.05	0.487241	E	38.34	0.236317	301.942000
112	111	T	H	-	2	0	B	15.54	0.104957	B	0.00	0.000000	E	8.39	0.056666	B	0.00	0.000000	301.942000
113	112	L	H	-	0	0	E	77.51	0.391484	E	48.23	0.243598	E	80.46	0.406384	E	45.05	0.227537	301.942000
114	113	I	H	-	0	0	E	100.68	0.530034	B	31.99	0.168413	E	105.65	0.556199	E	21.25	0.111872	301.942000
115	114	G	H	-	0	0	E	41.01	0.488738	B	3.05	0.036348	E	40.66	0.484567	B	0.00	0.000000	301.942000
116	115	V	H	-	2	0	B	22.54	0.138930	B	7.48	0.046105	E	10.67	0.065767	B	2.06	0.012697	301.942000
117	116	V	H	-	0	1	E	82.83	0.510540	E	56.25	0.346709	E	85.84	0.529093	E	54.54	0.336169	301.942000
118	117	T	H	-	0	0	E	84.75	0.572403	E	54.66	0.369175	E	92.24	0.622991	E	39.69	0.268067	301.942000
119	118	I	1	-	0	0	E	127.52	0.671335	E	73.67	0.387839	E	134.25	0.706765	E	76.86	0.404633	-1.000000
