# Supplementary material for: Lipid exposure prediction enhances the inference of rotational angles of transmembrane helices
Source: BMC Bioinformatics. 2013 Oct 11;14:304. doi: 10.1186/1471-2105-14-304 (PMC3854514; doi:10.1186/1471-2105-14-304)
Supplement: Additional file 7: Dataset S3 — The representative 110 multi-spanning protein chains used in this work. [file 1471-2105-14-304-S7.zip › S_Dataset_3_experiment/TMexpoDataset/3cn5A.profile]

SeqIndex	PDBIndex	AA	Topo	MissingData	IntraChainCTNum	InterChainCTNum	Class14_Chain	ASA14_Chain	RSA14_Chain	Class14_Complete	ASA14_Complete	RSA14_Complete	Class20_Chain	ASA20_Chain	RSA20_Chain	Class20_Complete	ASA20_Complete	RSA20_Complete	RotationalAngleChain360MGC
1	-22	M	U	R	0	0	-	-1.00	-1.000000	-	-1.00	-1.000000	-	-1.00	-1.000000	-	-1.00	-1.000000	-1.000000
2	-21	S	U	R	0	0	-	-1.00	-1.000000	-	-1.00	-1.000000	-	-1.00	-1.000000	-	-1.00	-1.000000	-1.000000
3	-20	H	U	R	0	0	-	-1.00	-1.000000	-	-1.00	-1.000000	-	-1.00	-1.000000	-	-1.00	-1.000000	-1.000000
4	-19	H	U	R	0	0	-	-1.00	-1.000000	-	-1.00	-1.000000	-	-1.00	-1.000000	-	-1.00	-1.000000	-1.000000
5	-18	H	U	R	0	0	-	-1.00	-1.000000	-	-1.00	-1.000000	-	-1.00	-1.000000	-	-1.00	-1.000000	-1.000000
6	-17	H	U	R	0	0	-	-1.00	-1.000000	-	-1.00	-1.000000	-	-1.00	-1.000000	-	-1.00	-1.000000	-1.000000
7	-16	H	U	R	0	0	-	-1.00	-1.000000	-	-1.00	-1.000000	-	-1.00	-1.000000	-	-1.00	-1.000000	-1.000000
8	-15	H	U	R	0	0	-	-1.00	-1.000000	-	-1.00	-1.000000	-	-1.00	-1.000000	-	-1.00	-1.000000	-1.000000
9	-14	S	U	R	0	0	-	-1.00	-1.000000	-	-1.00	-1.000000	-	-1.00	-1.000000	-	-1.00	-1.000000	-1.000000
10	-13	S	U	R	0	0	-	-1.00	-1.000000	-	-1.00	-1.000000	-	-1.00	-1.000000	-	-1.00	-1.000000	-1.000000
11	-12	G	U	R	0	0	-	-1.00	-1.000000	-	-1.00	-1.000000	-	-1.00	-1.000000	-	-1.00	-1.000000	-1.000000
12	-11	L	U	R	0	0	-	-1.00	-1.000000	-	-1.00	-1.000000	-	-1.00	-1.000000	-	-1.00	-1.000000	-1.000000
13	-10	V	U	R	0	0	-	-1.00	-1.000000	-	-1.00	-1.000000	-	-1.00	-1.000000	-	-1.00	-1.000000	-1.000000
14	-9	P	U	R	0	0	-	-1.00	-1.000000	-	-1.00	-1.000000	-	-1.00	-1.000000	-	-1.00	-1.000000	-1.000000
15	-8	R	U	R	0	0	-	-1.00	-1.000000	-	-1.00	-1.000000	-	-1.00	-1.000000	-	-1.00	-1.000000	-1.000000
16	-7	G	U	R	0	0	-	-1.00	-1.000000	-	-1.00	-1.000000	-	-1.00	-1.000000	-	-1.00	-1.000000	-1.000000
17	-6	S	U	R	0	0	-	-1.00	-1.000000	-	-1.00	-1.000000	-	-1.00	-1.000000	-	-1.00	-1.000000	-1.000000
18	-5	H	U	R	0	0	-	-1.00	-1.000000	-	-1.00	-1.000000	-	-1.00	-1.000000	-	-1.00	-1.000000	-1.000000
19	-4	M	U	R	0	0	-	-1.00	-1.000000	-	-1.00	-1.000000	-	-1.00	-1.000000	-	-1.00	-1.000000	-1.000000
20	-3	L	U	R	0	0	-	-1.00	-1.000000	-	-1.00	-1.000000	-	-1.00	-1.000000	-	-1.00	-1.000000	-1.000000
21	-2	E	U	R	0	0	-	-1.00	-1.000000	-	-1.00	-1.000000	-	-1.00	-1.000000	-	-1.00	-1.000000	-1.000000
22	-1	D	U	R	0	0	-	-1.00	-1.000000	-	-1.00	-1.000000	-	-1.00	-1.000000	-	-1.00	-1.000000	-1.000000
23	0	L	U	R	0	0	-	-1.00	-1.000000	-	-1.00	-1.000000	-	-1.00	-1.000000	-	-1.00	-1.000000	-1.000000
24	1	M	U	R	0	0	-	-1.00	-1.000000	-	-1.00	-1.000000	-	-1.00	-1.000000	-	-1.00	-1.000000	-1.000000
25	2	S	U	R	0	0	-	-1.00	-1.000000	-	-1.00	-1.000000	-	-1.00	-1.000000	-	-1.00	-1.000000	-1.000000
26	3	K	U	R	0	0	-	-1.00	-1.000000	-	-1.00	-1.000000	-	-1.00	-1.000000	-	-1.00	-1.000000	-1.000000
27	4	E	U	R	0	0	-	-1.00	-1.000000	-	-1.00	-1.000000	-	-1.00	-1.000000	-	-1.00	-1.000000	-1.000000
28	5	V	U	R	0	0	-	-1.00	-1.000000	-	-1.00	-1.000000	-	-1.00	-1.000000	-	-1.00	-1.000000	-1.000000
29	6	S	U	R	0	0	-	-1.00	-1.000000	-	-1.00	-1.000000	-	-1.00	-1.000000	-	-1.00	-1.000000	-1.000000
30	7	E	U	R	0	0	-	-1.00	-1.000000	-	-1.00	-1.000000	-	-1.00	-1.000000	-	-1.00	-1.000000	-1.000000
31	8	E	U	R	0	0	-	-1.00	-1.000000	-	-1.00	-1.000000	-	-1.00	-1.000000	-	-1.00	-1.000000	-1.000000
32	9	A	U	R	0	0	-	-1.00	-1.000000	-	-1.00	-1.000000	-	-1.00	-1.000000	-	-1.00	-1.000000	-1.000000
33	10	Q	U	R	0	0	-	-1.00	-1.000000	-	-1.00	-1.000000	-	-1.00	-1.000000	-	-1.00	-1.000000	-1.000000
34	11	A	U	R	0	0	-	-1.00	-1.000000	-	-1.00	-1.000000	-	-1.00	-1.000000	-	-1.00	-1.000000	-1.000000
35	12	H	U	R	0	0	-	-1.00	-1.000000	-	-1.00	-1.000000	-	-1.00	-1.000000	-	-1.00	-1.000000	-1.000000
36	13	Q	U	R	0	0	-	-1.00	-1.000000	-	-1.00	-1.000000	-	-1.00	-1.000000	-	-1.00	-1.000000	-1.000000
37	14	H	U	R	0	0	-	-1.00	-1.000000	-	-1.00	-1.000000	-	-1.00	-1.000000	-	-1.00	-1.000000	-1.000000
38	15	G	U	R	0	0	-	-1.00	-1.000000	-	-1.00	-1.000000	-	-1.00	-1.000000	-	-1.00	-1.000000	-1.000000
39	16	K	U	R	0	0	-	-1.00	-1.000000	-	-1.00	-1.000000	-	-1.00	-1.000000	-	-1.00	-1.000000	-1.000000
40	17	D	U	R	0	0	-	-1.00	-1.000000	-	-1.00	-1.000000	-	-1.00	-1.000000	-	-1.00	-1.000000	-1.000000
41	18	Y	U	R	0	0	-	-1.00	-1.000000	-	-1.00	-1.000000	-	-1.00	-1.000000	-	-1.00	-1.000000	-1.000000
42	19	V	U	R	0	0	-	-1.00	-1.000000	-	-1.00	-1.000000	-	-1.00	-1.000000	-	-1.00	-1.000000	-1.000000
43	20	D	U	R	0	0	-	-1.00	-1.000000	-	-1.00	-1.000000	-	-1.00	-1.000000	-	-1.00	-1.000000	-1.000000
44	21	P	U	R	0	0	-	-1.00	-1.000000	-	-1.00	-1.000000	-	-1.00	-1.000000	-	-1.00	-1.000000	-1.000000
45	22	P	U	R	0	0	-	-1.00	-1.000000	-	-1.00	-1.000000	-	-1.00	-1.000000	-	-1.00	-1.000000	-1.000000
46	23	P	U	R	0	0	-	-1.00	-1.000000	-	-1.00	-1.000000	-	-1.00	-1.000000	-	-1.00	-1.000000	-1.000000
47	24	A	U	R	0	0	-	-1.00	-1.000000	-	-1.00	-1.000000	-	-1.00	-1.000000	-	-1.00	-1.000000	-1.000000
48	25	P	U	R	0	0	-	-1.00	-1.000000	-	-1.00	-1.000000	-	-1.00	-1.000000	-	-1.00	-1.000000	-1.000000
49	26	F	U	R	0	0	-	-1.00	-1.000000	-	-1.00	-1.000000	-	-1.00	-1.000000	-	-1.00	-1.000000	-1.000000
50	27	F	U	R	0	0	-	-1.00	-1.000000	-	-1.00	-1.000000	-	-1.00	-1.000000	-	-1.00	-1.000000	-1.000000
51	28	D	U	R	0	0	-	-1.00	-1.000000	-	-1.00	-1.000000	-	-1.00	-1.000000	-	-1.00	-1.000000	-1.000000
52	29	L	U	R	0	0	-	-1.00	-1.000000	-	-1.00	-1.000000	-	-1.00	-1.000000	-	-1.00	-1.000000	-1.000000
53	30	G	U	R	0	0	-	-1.00	-1.000000	-	-1.00	-1.000000	-	-1.00	-1.000000	-	-1.00	-1.000000	-1.000000
54	31	E	U	R	0	0	-	-1.00	-1.000000	-	-1.00	-1.000000	-	-1.00	-1.000000	-	-1.00	-1.000000	-1.000000
55	32	L	2	-	0	0	E	173.75	0.877570	E	173.75	0.877570	E	196.21	0.991010	E	196.21	0.991010	-1.000000
56	33	K	2	-	0	0	E	130.90	0.630874	E	130.90	0.630874	E	135.19	0.651549	E	135.19	0.651549	-1.000000
57	34	L	2	-	0	0	E	92.44	0.466892	E	92.44	0.466892	E	93.78	0.473660	E	93.78	0.473660	-1.000000
58	35	W	2	-	0	0	E	140.59	0.529689	E	140.59	0.529689	E	145.05	0.546492	E	145.05	0.546492	-1.000000
59	36	S	2	-	0	0	B	8.81	0.070099	B	8.81	0.070099	B	2.34	0.018619	B	2.34	0.018619	-1.000000
60	37	F	2	-	0	0	B	30.89	0.138340	B	30.89	0.138340	E	22.10	0.098974	E	22.10	0.098974	-1.000000
61	38	W	2	-	0	0	E	125.90	0.474343	E	125.90	0.474343	E	123.85	0.466619	E	123.85	0.466619	-1.000000
62	39	R	2	-	0	0	E	117.43	0.471114	E	117.43	0.471114	E	123.74	0.496429	E	123.74	0.496429	-1.000000
63	40	A	2	-	0	0	B	0.57	0.004897	B	0.57	0.004897	B	0.00	0.000000	B	0.00	0.000000	-1.000000
64	41	A	H	-	2	0	B	8.89	0.076375	B	8.89	0.076375	B	4.59	0.039433	B	4.59	0.039433	125.594000
65	42	I	H	-	0	0	E	104.92	0.552356	E	104.92	0.552356	E	107.02	0.563411	E	107.02	0.563411	125.594000
66	43	A	H	-	0	0	B	18.17	0.156100	B	18.17	0.156100	E	12.96	0.111340	E	12.96	0.111340	125.594000
67	44	E	H	-	1	0	B	0.00	0.000000	B	0.00	0.000000	B	0.00	0.000000	B	0.00	0.000000	125.594000
68	45	F	H	-	3	0	E	56.52	0.253124	E	56.52	0.253124	E	52.09	0.233284	E	52.09	0.233284	125.594000
69	46	I	H	-	0	0	E	79.26	0.417268	E	79.26	0.417268	E	81.53	0.429218	E	81.53	0.429218	125.594000
70	47	A	H	-	1	0	B	2.71	0.023282	B	2.71	0.023282	B	0.14	0.001203	B	0.14	0.001203	125.594000
71	48	T	H	-	2	0	B	0.00	0.000000	B	0.00	0.000000	B	0.00	0.000000	B	0.00	0.000000	125.594000
72	49	L	H	-	3	0	B	26.35	0.133088	B	26.35	0.133088	E	20.32	0.102631	E	20.32	0.102631	125.594000
73	50	L	H	-	0	0	E	74.58	0.376686	E	74.58	0.376686	E	77.26	0.390222	E	77.26	0.390222	125.594000
74	51	F	H	-	2	0	B	5.54	0.024811	B	5.54	0.024811	B	0.07	0.000313	B	0.07	0.000313	125.594000
75	52	L	H	-	2	0	B	0.00	0.000000	B	0.00	0.000000	B	0.00	0.000000	B	0.00	0.000000	125.594000
76	53	Y	H	-	2	0	E	56.62	0.237600	E	56.62	0.237600	E	52.32	0.219555	E	52.32	0.219555	125.594000
77	54	I	H	-	1	0	E	67.84	0.357147	E	67.84	0.357147	E	69.45	0.365623	E	69.45	0.365623	125.594000
78	55	T	H	-	2	0	B	0.04	0.000270	B	0.04	0.000270	B	0.00	0.000000	B	0.00	0.000000	125.594000
79	56	V	H	-	0	0	B	0.00	0.000000	B	0.00	0.000000	B	0.00	0.000000	B	0.00	0.000000	125.594000
80	57	A	H	-	1	0	B	21.83	0.187543	B	21.83	0.187543	E	16.84	0.144674	E	16.84	0.144674	125.594000
81	58	T	H	-	1	0	E	32.85	0.221870	E	32.85	0.221870	E	27.05	0.182696	E	27.05	0.182696	125.594000
82	59	V	1	-	0	0	B	24.46	0.150764	B	24.46	0.150764	E	19.02	0.117234	E	19.02	0.117234	-1.000000
83	60	I	1	-	0	0	B	0.00	0.000000	B	0.00	0.000000	B	0.00	0.000000	B	0.00	0.000000	-1.000000
84	61	G	1	-	0	0	E	34.15	0.406984	E	34.15	0.406984	E	28.08	0.334644	E	28.08	0.334644	-1.000000
85	62	H	1	-	0	0	E	45.11	0.227243	E	45.11	0.227243	E	43.03	0.216765	E	43.03	0.216765	-1.000000
86	63	S	1	-	0	0	E	31.04	0.246976	E	31.04	0.246976	E	24.61	0.195815	E	24.61	0.195815	-1.000000
87	64	K	1	-	0	0	E	102.54	0.494192	E	102.54	0.494192	E	97.55	0.470143	E	97.55	0.470143	-1.000000
88	65	E	1	-	0	0	E	69.10	0.369203	E	69.10	0.369203	E	57.92	0.309468	E	57.92	0.309468	-1.000000
89	66	T	1	-	0	0	E	125.66	0.848710	E	125.66	0.848710	E	141.62	0.956504	E	141.62	0.956504	-1.000000
90	67	V	1	-	0	0	E	100.66	0.620439	E	100.66	0.620439	E	111.23	0.685589	E	111.23	0.685589	-1.000000
91	68	V	1	-	0	0	E	133.01	0.819835	E	133.01	0.819835	E	153.27	0.944712	E	153.27	0.944712	-1.000000
92	69	C	1	-	0	0	E	126.05	0.890939	E	126.05	0.890939	E	141.64	1.000000	E	141.64	1.000000	-1.000000
93	70	G	1	-	0	0	E	47.34	0.564176	E	47.34	0.564176	E	51.78	0.617090	E	51.78	0.617090	-1.000000
94	71	S	1	-	0	0	E	40.15	0.319462	E	40.15	0.319462	E	28.60	0.227562	E	28.60	0.227562	-1.000000
95	72	V	1	-	0	0	E	92.21	0.568356	E	92.21	0.568356	E	100.15	0.617295	E	100.15	0.617295	-1.000000
96	73	G	1	-	0	0	E	23.23	0.276844	E	23.23	0.276844	E	23.30	0.277678	E	23.30	0.277678	-1.000000
97	74	L	1	-	0	0	E	91.05	0.459872	E	91.05	0.459872	E	89.61	0.452599	E	89.61	0.452599	-1.000000
98	75	L	1	-	0	0	E	101.97	0.515026	E	101.97	0.515026	E	111.24	0.561847	E	111.24	0.561847	-1.000000
99	76	G	H	-	0	0	B	15.38	0.183292	B	15.38	0.183292	E	10.72	0.127756	E	10.72	0.127756	339.698000
100	77	I	H	-	0	0	B	12.14	0.063912	B	12.14	0.063912	B	4.43	0.023322	B	4.43	0.023322	339.698000
101	78	A	H	-	3	0	B	0.25	0.002148	B	0.25	0.002148	B	0.00	0.000000	B	0.00	0.000000	339.698000
102	79	W	H	-	0	0	E	120.50	0.453997	E	120.50	0.453997	E	120.13	0.452603	E	120.13	0.452603	339.698000
103	80	A	H	-	2	0	B	15.50	0.133162	B	15.50	0.133162	E	12.57	0.107990	E	12.57	0.107990	339.698000
104	81	F	H	-	3	0	B	2.80	0.012540	B	2.80	0.012540	B	0.00	0.000000	B	0.00	0.000000	339.698000
105	82	G	H	-	3	0	B	1.50	0.017876	B	1.50	0.017876	B	0.00	0.000000	B	0.00	0.000000	339.698000
106	83	G	H	-	0	0	E	22.74	0.271005	E	22.74	0.271005	E	15.61	0.186033	E	15.61	0.186033	339.698000
107	84	M	H	-	2	0	B	29.60	0.140584	B	29.60	0.140584	E	22.96	0.109048	E	22.96	0.109048	339.698000
108	85	I	H	-	0	0	B	9.46	0.049803	B	9.46	0.049803	B	0.06	0.000316	B	0.06	0.000316	339.698000
109	86	F	H	-	2	0	E	76.58	0.342962	E	76.58	0.342962	E	74.00	0.331408	E	74.00	0.331408	339.698000
110	87	V	H	-	0	0	E	69.10	0.425912	E	69.10	0.425912	E	70.26	0.433062	E	70.26	0.433062	339.698000
111	88	L	H	-	2	0	B	7.55	0.038133	B	7.55	0.038133	B	0.78	0.003940	B	0.78	0.003940	339.698000
112	89	V	H	-	1	0	B	2.04	0.012574	B	2.04	0.012574	B	0.00	0.000000	B	0.00	0.000000	339.698000
113	90	Y	H	-	1	0	E	156.07	0.654931	E	156.07	0.654931	E	167.85	0.704364	E	167.85	0.704364	339.698000
114	91	C	H	-	0	0	E	81.15	0.573579	E	81.15	0.573579	E	82.05	0.579941	E	82.05	0.579941	339.698000
115	92	T	H	-	0	0	B	12.02	0.081183	B	12.02	0.081183	E	7.94	0.053627	E	7.94	0.053627	339.698000
116	93	A	H	-	0	0	B	7.16	0.061512	B	7.16	0.061512	B	3.83	0.032904	B	3.83	0.032904	339.698000
117	94	G	2	-	0	0	E	32.53	0.387677	E	32.53	0.387677	E	28.82	0.343463	E	28.82	0.343463	-1.000000
118	95	I	2	-	0	0	E	61.09	0.321611	E	61.09	0.321611	E	59.78	0.314714	E	59.78	0.314714	-1.000000
119	96	S	2	-	0	0	B	0.00	0.000000	B	0.00	0.000000	B	0.00	0.000000	B	0.00	0.000000	-1.000000
120	97	G	L	-	0	0	B	0.00	0.000000	B	0.00	0.000000	B	0.00	0.000000	B	0.00	0.000000	-1.000000
121	98	G	L	-	0	0	B	1.22	0.014539	B	1.22	0.014539	B	0.00	0.000000	B	0.00	0.000000	-1.000000
122	99	H	L	-	0	0	B	4.76	0.023979	B	4.76	0.023979	B	0.00	0.000000	B	0.00	0.000000	-1.000000
123	100	I	L	-	0	0	B	0.02	0.000105	B	0.02	0.000105	B	0.00	0.000000	B	0.00	0.000000	-1.000000
124	101	N	L	-	0	0	B	5.76	0.034109	B	5.76	0.034109	B	0.02	0.000118	B	0.02	0.000118	-1.000000
125	102	P	L	-	0	0	B	0.00	0.000000	B	0.00	0.000000	B	0.00	0.000000	B	0.00	0.000000	-1.000000
126	103	A	L	-	0	0	B	0.00	0.000000	B	0.00	0.000000	B	0.00	0.000000	B	0.00	0.000000	-1.000000
127	104	V	L	-	0	0	B	4.66	0.028723	B	4.66	0.028723	B	0.05	0.000308	B	0.05	0.000308	-1.000000
128	105	T	L	-	0	0	B	0.00	0.000000	B	0.00	0.000000	B	0.00	0.000000	B	0.00	0.000000	-1.000000
129	106	F	L	-	0	0	B	43.18	0.193381	B	43.18	0.193381	E	41.51	0.185902	E	41.51	0.185902	-1.000000
130	107	G	L	-	0	0	B	0.00	0.000000	B	0.00	0.000000	B	0.00	0.000000	B	0.00	0.000000	-1.000000
131	108	L	L	-	0	0	B	0.13	0.000657	B	0.13	0.000657	B	0.00	0.000000	B	0.00	0.000000	-1.000000
132	109	F	L	-	0	0	E	63.63	0.284966	E	63.63	0.284966	E	57.60	0.257960	E	57.60	0.257960	-1.000000
133	110	L	L	-	0	0	E	78.45	0.396232	E	78.45	0.396232	E	66.09	0.333805	E	66.09	0.333805	-1.000000
134	111	A	2	-	0	0	B	21.37	0.183591	B	21.37	0.183591	E	13.69	0.117612	E	13.69	0.117612	-1.000000
135	112	R	2	-	0	0	E	222.99	0.894608	E	222.99	0.894608	E	239.23	0.959761	E	239.23	0.959761	-1.000000
136	113	K	2	-	0	0	E	47.72	0.229987	E	47.72	0.229987	E	30.51	0.147043	E	30.51	0.147043	-1.000000
137	114	V	2	-	0	0	B	6.15	0.037907	B	6.15	0.037907	B	0.63	0.003883	B	0.63	0.003883	-1.000000
138	115	E	2	-	0	0	E	137.73	0.735894	E	137.73	0.735894	E	130.72	0.698440	E	130.72	0.698440	-1.000000
139	116	L	2	-	0	0	E	104.63	0.528461	E	104.63	0.528461	E	112.08	0.566089	E	112.08	0.566089	-1.000000
140	117	L	2	-	0	0	E	121.04	0.611344	E	121.04	0.611344	E	127.61	0.644528	E	127.61	0.644528	-1.000000
141	118	R	2	-	0	0	B	29.51	0.118390	B	29.51	0.118390	E	13.58	0.054481	E	13.58	0.054481	-1.000000
142	119	A	H	-	0	0	B	0.83	0.007131	B	0.83	0.007131	B	0.00	0.000000	B	0.00	0.000000	183.506000
143	120	L	H	-	0	0	E	82.25	0.415425	E	82.25	0.415425	E	78.10	0.394464	E	78.10	0.394464	183.506000
144	121	V	H	-	1	0	B	25.08	0.154586	B	25.08	0.154586	E	15.03	0.092641	E	15.03	0.092641	183.506000
145	122	Y	H	-	0	0	B	0.40	0.001679	B	0.40	0.001679	B	0.00	0.000000	B	0.00	0.000000	183.506000
146	123	M	H	-	0	0	B	25.77	0.122394	B	25.77	0.122394	E	11.18	0.053099	E	11.18	0.053099	183.506000
147	124	I	H	-	0	0	E	105.75	0.556725	E	105.75	0.556725	E	105.31	0.554409	E	105.31	0.554409	183.506000
148	125	A	H	-	2	0	B	9.94	0.085395	B	9.94	0.085395	B	5.39	0.046306	B	5.39	0.046306	183.506000
149	126	Q	H	-	2	0	B	0.00	0.000000	B	0.00	0.000000	B	0.00	0.000000	B	0.00	0.000000	183.506000
150	127	C	H	-	0	0	B	15.22	0.107577	B	15.22	0.107577	E	9.14	0.064603	E	9.14	0.064603	183.506000
151	128	L	H	-	1	0	E	89.96	0.454366	E	89.96	0.454366	E	95.69	0.483307	E	95.69	0.483307	183.506000
152	129	G	H	-	2	0	B	0.00	0.000000	B	0.00	0.000000	B	0.00	0.000000	B	0.00	0.000000	183.506000
153	130	A	H	-	2	0	B	0.00	0.000000	B	0.00	0.000000	B	0.00	0.000000	B	0.00	0.000000	183.506000
154	131	I	H	-	0	0	E	39.22	0.206475	E	39.22	0.206475	E	34.18	0.179942	E	34.18	0.179942	183.506000
155	132	C	H	-	1	0	E	53.63	0.379064	E	53.63	0.379064	E	54.15	0.382740	E	54.15	0.382740	183.506000
156	133	G	H	-	2	0	B	0.00	0.000000	B	0.00	0.000000	B	0.00	0.000000	B	0.00	0.000000	183.506000
157	134	V	H	-	1	0	B	0.00	0.000000	B	0.00	0.000000	B	0.00	0.000000	B	0.00	0.000000	183.506000
158	135	G	H	-	0	0	E	22.80	0.271720	E	22.80	0.271720	E	19.47	0.232034	E	19.47	0.232034	183.506000
159	136	L	H	-	0	0	E	71.43	0.360776	E	71.43	0.360776	E	74.46	0.376080	E	74.46	0.376080	183.506000
160	137	V	H	-	2	0	B	0.00	0.000000	B	0.00	0.000000	B	0.00	0.000000	B	0.00	0.000000	183.506000
161	138	K	1	-	0	0	E	54.21	0.261266	E	54.21	0.261266	E	51.23	0.246903	E	51.23	0.246903	-1.000000
162	139	A	1	-	0	0	E	78.67	0.675859	E	78.67	0.675859	E	84.60	0.726804	E	84.60	0.726804	-1.000000
163	140	F	1	-	0	0	E	130.13	0.582785	E	130.13	0.582785	E	143.67	0.643423	E	143.67	0.643423	-1.000000
164	141	M	1	-	0	0	E	44.52	0.211446	E	44.52	0.211446	E	36.71	0.174353	E	36.71	0.174353	-1.000000
165	142	K	1	-	0	0	E	130.84	0.630585	E	130.84	0.630585	E	149.45	0.720276	E	149.45	0.720276	-1.000000
166	143	G	1	-	0	0	E	47.92	0.571088	E	47.92	0.571088	E	51.85	0.617924	E	51.85	0.617924	-1.000000
167	144	P	1	-	0	0	E	33.14	0.228867	E	33.14	0.228867	E	31.45	0.217196	E	31.45	0.217196	-1.000000
168	145	Y	1	-	0	0	B	0.00	0.000000	B	0.00	0.000000	B	0.00	0.000000	B	0.00	0.000000	-1.000000
169	146	N	1	-	0	0	E	64.17	0.379996	E	64.17	0.379996	E	62.51	0.370166	E	62.51	0.370166	-1.000000
170	147	Q	1	-	0	0	E	133.41	0.705239	E	133.41	0.705239	E	152.45	0.805889	E	152.45	0.805889	-1.000000
171	148	F	1	-	0	0	E	74.17	0.332169	E	74.17	0.332169	E	69.25	0.310135	E	69.25	0.310135	-1.000000
172	149	G	1	-	0	0	E	29.39	0.350256	E	29.39	0.350256	E	26.77	0.319032	E	26.77	0.319032	-1.000000
173	150	G	1	-	0	0	B	0.00	0.000000	B	0.00	0.000000	B	0.00	0.000000	B	0.00	0.000000	-1.000000
174	151	G	1	-	0	0	B	5.11	0.060899	B	5.11	0.060899	B	1.09	0.012990	B	1.09	0.012990	-1.000000
175	152	A	1	-	0	0	E	24.69	0.212113	E	24.69	0.212113	E	15.76	0.135395	E	15.76	0.135395	-1.000000
176	153	N	1	-	0	0	B	1.28	0.007580	B	1.28	0.007580	B	0.00	0.000000	B	0.00	0.000000	-1.000000
177	154	S	1	-	0	0	B	24.49	0.194860	B	24.49	0.194860	E	18.95	0.150780	E	18.95	0.150780	-1.000000
178	155	V	1	-	0	0	B	6.10	0.037599	B	6.10	0.037599	B	0.54	0.003328	B	0.54	0.003328	-1.000000
179	156	A	1	-	0	0	E	39.42	0.338660	E	39.42	0.338660	E	37.04	0.318213	E	37.04	0.318213	-1.000000
180	157	L	1	-	0	0	E	184.68	0.932774	E	184.68	0.932774	E	209.82	1.000000	E	209.82	1.000000	-1.000000
181	158	G	1	-	0	0	E	80.99	0.965201	E	80.99	0.965201	E	91.86	1.000000	E	91.86	1.000000	-1.000000
182	159	Y	1	-	0	0	E	87.46	0.367016	E	87.46	0.367016	E	84.53	0.354721	E	84.53	0.354721	-1.000000
183	160	N	1	-	0	0	E	97.60	0.577959	E	97.60	0.577959	E	110.60	0.654942	E	110.60	0.654942	-1.000000
184	161	K	1	-	0	0	E	87.14	0.419972	E	87.14	0.419972	E	89.36	0.430671	E	89.36	0.430671	-1.000000
185	162	G	1	-	0	0	E	55.56	0.662138	E	55.56	0.662138	E	58.19	0.693481	E	58.19	0.693481	-1.000000
186	163	T	H	-	0	0	E	59.81	0.403958	E	59.81	0.403958	E	61.65	0.416385	E	61.65	0.416385	325.592000
187	164	A	H	-	0	0	B	0.00	0.000000	B	0.00	0.000000	B	0.00	0.000000	B	0.00	0.000000	325.592000
188	165	L	H	-	2	0	B	35.89	0.181272	B	35.89	0.181272	E	34.12	0.172332	E	34.12	0.172332	325.592000
189	166	G	H	-	0	0	E	26.69	0.318079	E	26.69	0.318079	E	23.36	0.278394	E	23.36	0.278394	325.592000
190	167	A	H	-	0	0	B	19.95	0.171392	B	19.95	0.171392	E	12.88	0.110653	E	12.88	0.110653	325.592000
191	168	E	H	-	0	0	B	0.00	0.000000	B	0.00	0.000000	B	0.00	0.000000	B	0.00	0.000000	325.592000
192	169	I	H	-	2	0	E	42.16	0.221953	E	42.16	0.221953	E	36.80	0.193735	E	36.80	0.193735	325.592000
193	170	I	H	-	0	0	E	117.78	0.620058	E	117.78	0.620058	E	128.38	0.675862	E	128.38	0.675862	325.592000
194	171	G	H	-	1	0	B	5.27	0.062805	B	5.27	0.062805	B	2.23	0.026576	B	2.23	0.026576	325.592000
195	172	T	H	-	1	0	B	0.00	0.000000	B	0.00	0.000000	B	0.00	0.000000	B	0.00	0.000000	325.592000
196	173	F	H	-	3	0	E	48.21	0.215908	E	48.21	0.215908	E	40.24	0.180214	E	40.24	0.180214	325.592000
197	174	V	H	-	1	0	E	57.45	0.354105	E	57.45	0.354105	E	53.43	0.329327	E	53.43	0.329327	325.592000
198	175	L	H	-	0	0	B	3.80	0.019193	B	3.80	0.019193	B	0.02	0.000101	B	0.02	0.000101	325.592000
199	176	V	H	-	2	0	B	0.30	0.001849	B	0.30	0.001849	B	0.00	0.000000	B	0.00	0.000000	325.592000
200	177	Y	H	-	1	0	E	75.35	0.316198	E	75.35	0.316198	E	74.55	0.312841	E	74.55	0.312841	325.592000
201	178	T	H	-	2	0	B	26.29	0.177563	B	26.29	0.177563	E	19.60	0.132379	E	19.60	0.132379	325.592000
202	179	V	H	-	1	0	B	0.99	0.006102	B	0.99	0.006102	B	0.00	0.000000	B	0.00	0.000000	325.592000
203	180	F	H	-	1	0	B	2.09	0.009360	B	2.09	0.009360	B	1.06	0.004747	B	1.06	0.004747	325.592000
204	181	S	H	-	0	0	E	73.97	0.588558	E	73.97	0.588558	E	76.04	0.605029	E	76.04	0.605029	325.592000
205	182	A	H	-	2	0	B	12.55	0.107818	B	12.55	0.107818	B	4.73	0.040636	B	4.73	0.040636	325.592000
206	183	T	2	-	0	0	B	25.15	0.169864	B	25.15	0.169864	E	13.90	0.093881	E	13.90	0.093881	-1.000000
207	184	D	2	-	0	0	E	33.19	0.213619	E	33.19	0.213619	E	23.23	0.149514	E	23.23	0.149514	-1.000000
208	185	P	2	-	0	0	E	130.53	0.901450	E	130.53	0.901450	E	128.81	0.889572	E	128.81	0.889572	-1.000000
209	186	K	2	-	0	0	E	178.81	0.861776	E	178.81	0.861776	E	200.00	0.963902	E	200.00	0.963902	-1.000000
210	187	R	2	-	0	0	E	152.55	0.612012	E	152.55	0.612012	E	172.00	0.690043	E	172.00	0.690043	-1.000000
211	188	S	2	-	0	0	E	45.41	0.361314	E	45.41	0.361314	E	34.69	0.276018	E	34.69	0.276018	-1.000000
212	189	A	2	-	0	0	B	2.53	0.021735	B	2.53	0.021735	B	0.45	0.003866	B	0.45	0.003866	-1.000000
213	190	R	2	-	0	0	E	98.35	0.394568	E	98.35	0.394568	E	97.18	0.389874	E	97.18	0.389874	-1.000000
214	191	D	2	-	0	0	E	61.43	0.395379	E	61.43	0.395379	E	58.34	0.375491	E	58.34	0.375491	-1.000000
215	192	S	2	-	0	0	B	21.80	0.173456	B	21.80	0.173456	E	12.80	0.101846	E	12.80	0.101846	-1.000000
216	193	H	2	-	0	0	E	161.15	0.811798	E	161.15	0.811798	E	152.71	0.769281	E	152.71	0.769281	-1.000000
217	194	V	2	-	0	0	B	3.50	0.021573	B	3.50	0.021573	B	0.83	0.005116	B	0.83	0.005116	-1.000000
218	195	P	2	-	0	0	B	10.73	0.074102	B	10.73	0.074102	B	5.41	0.037362	B	5.41	0.037362	-1.000000
219	196	I	2	-	0	0	E	49.20	0.259016	E	49.20	0.259016	E	43.90	0.231113	E	43.90	0.231113	-1.000000
220	197	L	2	-	0	0	B	2.89	0.014597	B	2.89	0.014597	B	0.00	0.000000	B	0.00	0.000000	-1.000000
221	198	A	H	-	1	0	E	45.70	0.392612	E	45.70	0.392612	E	47.65	0.409364	E	47.65	0.409364	258.337000
222	199	P	H	-	3	0	B	25.32	0.174862	B	25.32	0.174862	E	21.99	0.151865	E	21.99	0.151865	258.337000
223	200	L	H	-	1	0	E	93.05	0.469973	E	93.05	0.469973	E	97.73	0.493611	E	97.73	0.493611	258.337000
224	201	P	H	-	1	0	E	65.22	0.450414	E	65.22	0.450414	E	63.23	0.436671	E	63.23	0.436671	258.337000
225	202	I	H	-	2	0	B	3.91	0.020584	B	3.91	0.020584	B	0.00	0.000000	B	0.00	0.000000	258.337000
226	203	G	H	-	1	0	B	2.38	0.028364	B	2.38	0.028364	B	0.00	0.000000	B	0.00	0.000000	258.337000
227	204	F	H	-	0	0	E	87.95	0.393882	E	87.95	0.393882	E	85.09	0.381074	E	85.09	0.381074	258.337000
228	205	A	H	-	1	0	B	8.07	0.069330	B	8.07	0.069330	B	4.71	0.040464	B	4.71	0.040464	258.337000
229	206	V	H	-	2	0	B	6.19	0.038153	B	6.19	0.038153	B	0.22	0.001356	B	0.22	0.001356	258.337000
230	207	F	H	-	2	0	B	13.03	0.058355	B	13.03	0.058355	B	10.30	0.046128	B	10.30	0.046128	258.337000
231	208	M	H	-	0	0	E	85.03	0.403847	E	85.03	0.403847	E	87.67	0.416386	E	87.67	0.416386	258.337000
232	209	V	H	-	2	0	B	9.41	0.058000	B	9.41	0.058000	B	3.45	0.021265	B	3.45	0.021265	258.337000
233	210	H	H	-	2	0	B	2.83	0.014256	B	2.83	0.014256	B	0.00	0.000000	B	0.00	0.000000	258.337000
234	211	L	H	-	1	0	E	84.47	0.426638	E	84.47	0.426638	E	79.74	0.402748	E	79.74	0.402748	258.337000
235	212	A	H	-	0	0	E	73.33	0.629983	E	73.33	0.629983	E	79.90	0.686426	E	79.90	0.686426	258.337000
236	213	T	H	-	0	0	B	6.58	0.044441	B	6.58	0.044441	B	2.21	0.014926	B	2.21	0.014926	258.337000
237	214	I	H	-	0	0	B	29.39	0.154725	B	29.39	0.154725	E	18.76	0.098763	E	18.76	0.098763	258.337000
238	215	P	1	-	0	0	E	70.46	0.486602	E	70.46	0.486602	E	65.43	0.451865	E	65.43	0.451865	-1.000000
239	216	I	1	-	0	0	B	30.49	0.160516	B	30.49	0.160516	E	27.13	0.142827	E	27.13	0.142827	-1.000000
240	217	T	1	-	0	0	B	3.15	0.021275	B	3.15	0.021275	B	1.75	0.011820	B	1.75	0.011820	-1.000000
241	218	G	L	-	0	0	E	24.95	0.297342	E	24.95	0.297342	E	18.27	0.217733	E	18.27	0.217733	-1.000000
242	219	T	L	-	0	0	B	0.00	0.000000	B	0.00	0.000000	B	0.00	0.000000	B	0.00	0.000000	-1.000000
243	220	G	L	-	0	0	B	2.03	0.024193	B	2.03	0.024193	B	0.00	0.000000	B	0.00	0.000000	-1.000000
244	221	I	L	-	0	0	B	3.72	0.019584	B	3.72	0.019584	B	0.03	0.000158	B	0.03	0.000158	-1.000000
245	222	N	L	-	0	0	B	5.03	0.029786	B	5.03	0.029786	B	0.21	0.001244	B	0.21	0.001244	-1.000000
246	223	P	L	-	0	0	B	0.00	0.000000	B	0.00	0.000000	B	0.00	0.000000	B	0.00	0.000000	-1.000000
247	224	A	L	-	0	0	B	0.00	0.000000	B	0.00	0.000000	B	0.00	0.000000	B	0.00	0.000000	-1.000000
248	225	R	L	-	0	0	B	8.58	0.034422	B	8.58	0.034422	B	1.55	0.006218	B	1.55	0.006218	-1.000000
249	226	S	L	-	0	0	B	0.96	0.007638	B	0.96	0.007638	B	0.00	0.000000	B	0.00	0.000000	-1.000000
250	227	F	L	-	0	0	E	56.92	0.254915	E	56.92	0.254915	E	60.03	0.268843	E	60.03	0.268843	-1.000000
251	228	G	L	-	0	0	B	0.00	0.000000	B	0.00	0.000000	B	0.00	0.000000	B	0.00	0.000000	-1.000000
252	229	A	L	-	0	0	B	0.00	0.000000	B	0.00	0.000000	B	0.00	0.000000	B	0.00	0.000000	-1.000000
253	230	A	L	-	0	0	B	0.00	0.000000	B	0.00	0.000000	B	0.00	0.000000	B	0.00	0.000000	-1.000000
254	231	V	L	-	0	0	E	50.01	0.308247	E	50.01	0.308247	E	49.26	0.303624	E	49.26	0.303624	-1.000000
255	232	I	L	-	0	0	E	38.39	0.202106	E	38.39	0.202106	E	33.49	0.176310	E	33.49	0.176310	-1.000000
256	233	F	1	-	0	0	E	46.18	0.206816	E	46.18	0.206816	E	36.61	0.163957	E	36.61	0.163957	-1.000000
257	234	N	1	-	0	0	E	108.44	0.642151	E	108.44	0.642151	E	124.03	0.734470	E	124.03	0.734470	-1.000000
258	235	S	1	-	0	0	E	31.57	0.251194	E	31.57	0.251194	E	27.45	0.218412	E	27.45	0.218412	-1.000000
259	236	N	1	-	0	0	E	128.25	0.759460	E	128.25	0.759460	E	146.69	0.868656	E	146.69	0.868656	-1.000000
260	237	K	1	-	0	0	E	101.72	0.490240	E	101.72	0.490240	E	96.47	0.464938	E	96.47	0.464938	-1.000000
261	238	V	1	-	0	0	B	8.03	0.049495	B	8.03	0.049495	B	3.68	0.022682	B	3.68	0.022682	-1.000000
262	239	W	1	-	0	0	E	94.06	0.354382	E	94.06	0.354382	E	87.97	0.331437	E	87.97	0.331437	-1.000000
263	240	D	1	-	0	0	E	104.07	0.669820	E	104.07	0.669820	E	112.08	0.721375	E	112.08	0.721375	-1.000000
264	241	D	1	-	0	0	B	7.36	0.047371	B	7.36	0.047371	B	2.11	0.013580	B	2.11	0.013580	-1.000000
265	242	Q	1	-	0	0	B	12.43	0.065708	B	12.43	0.065708	B	9.22	0.048739	B	9.22	0.048739	-1.000000
266	243	W	H	-	0	0	E	124.19	0.467900	E	124.19	0.467900	E	126.57	0.476867	E	126.57	0.476867	27.719000
267	244	I	H	-	1	0	B	0.04	0.000211	B	0.04	0.000211	B	0.00	0.000000	B	0.00	0.000000	27.719000
268	245	F	H	-	0	0	B	0.00	0.000000	B	0.00	0.000000	B	0.00	0.000000	B	0.00	0.000000	27.719000
269	246	W	H	-	0	0	E	72.78	0.274207	E	72.78	0.274207	E	64.99	0.244857	E	64.99	0.244857	27.719000
270	247	V	H	-	0	0	E	61.26	0.377589	E	61.26	0.377589	E	63.18	0.389423	E	63.18	0.389423	27.719000
271	248	G	H	-	2	0	B	0.00	0.000000	B	0.00	0.000000	B	0.00	0.000000	B	0.00	0.000000	27.719000
272	249	P	H	-	1	0	B	0.00	0.000000	B	0.00	0.000000	B	0.00	0.000000	B	0.00	0.000000	27.719000
273	250	F	H	-	0	0	E	48.34	0.216490	E	48.34	0.216490	E	43.37	0.194232	E	43.37	0.194232	27.719000
274	251	I	H	-	0	0	E	72.20	0.380100	E	72.20	0.380100	E	73.80	0.388523	E	73.80	0.388523	27.719000
275	252	G	H	-	2	0	B	0.00	0.000000	B	0.00	0.000000	B	0.00	0.000000	B	0.00	0.000000	27.719000
276	253	A	H	-	1	0	B	0.00	0.000000	B	0.00	0.000000	B	0.00	0.000000	B	0.00	0.000000	27.719000
277	254	A	H	-	0	0	E	35.13	0.301804	E	35.13	0.301804	E	32.12	0.275945	E	32.12	0.275945	27.719000
278	255	V	H	-	1	0	E	75.32	0.464250	E	75.32	0.464250	E	78.66	0.484837	E	78.66	0.484837	27.719000
279	256	A	H	-	3	0	B	0.00	0.000000	B	0.00	0.000000	B	0.00	0.000000	B	0.00	0.000000	27.719000
280	257	A	H	-	0	0	B	6.31	0.054210	B	6.31	0.054210	B	2.21	0.018986	B	2.21	0.018986	27.719000
281	258	A	H	-	0	0	E	43.05	0.369845	E	43.05	0.369845	E	40.17	0.345103	E	40.17	0.345103	27.719000
282	259	Y	H	-	0	0	E	65.28	0.273940	E	65.28	0.273940	E	67.07	0.281452	E	67.07	0.281452	27.719000
283	260	H	H	-	1	0	B	9.06	0.045640	B	9.06	0.045640	B	1.58	0.007959	B	1.58	0.007959	27.719000
284	261	Q	2	-	0	0	B	31.75	0.167838	B	31.75	0.167838	E	18.12	0.095787	E	18.12	0.095787	-1.000000
285	262	Y	2	-	0	0	E	154.64	0.648930	E	154.64	0.648930	E	149.59	0.627738	E	149.59	0.627738	-1.000000
286	263	V	2	-	0	0	E	102.34	0.630794	E	102.34	0.630794	E	113.38	0.698841	E	113.38	0.698841	-1.000000
287	264	L	2	-	0	0	E	79.37	0.400879	E	79.37	0.400879	E	84.36	0.426082	E	84.36	0.426082	-1.000000
288	265	R	2	-	0	0	E	143.77	0.576787	E	143.77	0.576787	E	151.29	0.606957	E	151.29	0.606957	-1.000000
289	266	A	2	-	0	0	E	53.02	0.455498	E	53.02	0.455498	E	55.32	0.475258	E	55.32	0.475258	-1.000000
290	267	A	2	-	0	0	E	69.57	0.597680	E	69.57	0.597680	E	54.52	0.468385	E	54.52	0.468385	-1.000000
291	268	A	2	-	0	0	E	128.76	1.000000	E	128.76	1.000000	E	147.40	1.000000	E	147.40	1.000000	-1.000000
292	269	I	U	R	0	0	-	-1.00	-1.000000	-	-1.00	-1.000000	-	-1.00	-1.000000	-	-1.00	-1.000000	-1.000000
293	270	K	U	R	0	0	-	-1.00	-1.000000	-	-1.00	-1.000000	-	-1.00	-1.000000	-	-1.00	-1.000000	-1.000000
294	271	A	U	R	0	0	-	-1.00	-1.000000	-	-1.00	-1.000000	-	-1.00	-1.000000	-	-1.00	-1.000000	-1.000000
295	272	L	U	R	0	0	-	-1.00	-1.000000	-	-1.00	-1.000000	-	-1.00	-1.000000	-	-1.00	-1.000000	-1.000000
296	273	G	U	R	0	0	-	-1.00	-1.000000	-	-1.00	-1.000000	-	-1.00	-1.000000	-	-1.00	-1.000000	-1.000000
297	274	E	U	R	0	0	-	-1.00	-1.000000	-	-1.00	-1.000000	-	-1.00	-1.000000	-	-1.00	-1.000000	-1.000000
298	275	F	U	R	0	0	-	-1.00	-1.000000	-	-1.00	-1.000000	-	-1.00	-1.000000	-	-1.00	-1.000000	-1.000000
299	276	R	U	R	0	0	-	-1.00	-1.000000	-	-1.00	-1.000000	-	-1.00	-1.000000	-	-1.00	-1.000000	-1.000000
300	277	S	U	R	0	0	-	-1.00	-1.000000	-	-1.00	-1.000000	-	-1.00	-1.000000	-	-1.00	-1.000000	-1.000000
301	278	N	U	R	0	0	-	-1.00	-1.000000	-	-1.00	-1.000000	-	-1.00	-1.000000	-	-1.00	-1.000000	-1.000000
302	279	P	U	R	0	0	-	-1.00	-1.000000	-	-1.00	-1.000000	-	-1.00	-1.000000	-	-1.00	-1.000000	-1.000000
303	280	T	U	R	0	0	-	-1.00	-1.000000	-	-1.00	-1.000000	-	-1.00	-1.000000	-	-1.00	-1.000000	-1.000000
304	281	N	U	R	0	0	-	-1.00	-1.000000	-	-1.00	-1.000000	-	-1.00	-1.000000	-	-1.00	-1.000000	-1.000000
