# Supplementary material for: Lipid exposure prediction enhances the inference of rotational angles of transmembrane helices
Source: BMC Bioinformatics. 2013 Oct 11;14:304. doi: 10.1186/1471-2105-14-304 (PMC3854514; doi:10.1186/1471-2105-14-304)
Supplement: Additional file 7: Dataset S3 — The representative 110 multi-spanning protein chains used in this work. [file 1471-2105-14-304-S7.zip › S_Dataset_3_experiment/TMexpoDataset/3d31C.profile]

SeqIndex	PDBIndex	AA	Topo	MissingData	IntraChainCTNum	InterChainCTNum	Class14_Chain	ASA14_Chain	RSA14_Chain	Class14_Complete	ASA14_Complete	RSA14_Complete	Class20_Chain	ASA20_Chain	RSA20_Chain	Class20_Complete	ASA20_Complete	RSA20_Complete	RotationalAngleChain360MGC
1	-22	M	U	R	0	0	-	-1.00	-1.000000	-	-1.00	-1.000000	-	-1.00	-1.000000	-	-1.00	-1.000000	-1.000000
2	-21	G	U	R	0	0	-	-1.00	-1.000000	-	-1.00	-1.000000	-	-1.00	-1.000000	-	-1.00	-1.000000	-1.000000
3	-20	H	U	R	0	0	-	-1.00	-1.000000	-	-1.00	-1.000000	-	-1.00	-1.000000	-	-1.00	-1.000000	-1.000000
4	-19	H	U	R	0	0	-	-1.00	-1.000000	-	-1.00	-1.000000	-	-1.00	-1.000000	-	-1.00	-1.000000	-1.000000
5	-18	H	U	R	0	0	-	-1.00	-1.000000	-	-1.00	-1.000000	-	-1.00	-1.000000	-	-1.00	-1.000000	-1.000000
6	-17	H	U	R	0	0	-	-1.00	-1.000000	-	-1.00	-1.000000	-	-1.00	-1.000000	-	-1.00	-1.000000	-1.000000
7	-16	H	U	R	0	0	-	-1.00	-1.000000	-	-1.00	-1.000000	-	-1.00	-1.000000	-	-1.00	-1.000000	-1.000000
8	-15	H	U	R	0	0	-	-1.00	-1.000000	-	-1.00	-1.000000	-	-1.00	-1.000000	-	-1.00	-1.000000	-1.000000
9	-14	H	U	R	0	0	-	-1.00	-1.000000	-	-1.00	-1.000000	-	-1.00	-1.000000	-	-1.00	-1.000000	-1.000000
10	-13	H	U	R	0	0	-	-1.00	-1.000000	-	-1.00	-1.000000	-	-1.00	-1.000000	-	-1.00	-1.000000	-1.000000
11	-12	H	U	R	0	0	-	-1.00	-1.000000	-	-1.00	-1.000000	-	-1.00	-1.000000	-	-1.00	-1.000000	-1.000000
12	-11	H	U	R	0	0	-	-1.00	-1.000000	-	-1.00	-1.000000	-	-1.00	-1.000000	-	-1.00	-1.000000	-1.000000
13	-10	S	U	R	0	0	-	-1.00	-1.000000	-	-1.00	-1.000000	-	-1.00	-1.000000	-	-1.00	-1.000000	-1.000000
14	-9	S	U	R	0	0	-	-1.00	-1.000000	-	-1.00	-1.000000	-	-1.00	-1.000000	-	-1.00	-1.000000	-1.000000
15	-8	G	U	R	0	0	-	-1.00	-1.000000	-	-1.00	-1.000000	-	-1.00	-1.000000	-	-1.00	-1.000000	-1.000000
16	-7	E	U	R	0	0	-	-1.00	-1.000000	-	-1.00	-1.000000	-	-1.00	-1.000000	-	-1.00	-1.000000	-1.000000
17	-6	N	U	R	0	0	-	-1.00	-1.000000	-	-1.00	-1.000000	-	-1.00	-1.000000	-	-1.00	-1.000000	-1.000000
18	-5	L	U	R	0	0	-	-1.00	-1.000000	-	-1.00	-1.000000	-	-1.00	-1.000000	-	-1.00	-1.000000	-1.000000
19	-4	Y	U	R	0	0	-	-1.00	-1.000000	-	-1.00	-1.000000	-	-1.00	-1.000000	-	-1.00	-1.000000	-1.000000
20	-3	F	U	R	0	0	-	-1.00	-1.000000	-	-1.00	-1.000000	-	-1.00	-1.000000	-	-1.00	-1.000000	-1.000000
21	-2	Q	U	R	0	0	-	-1.00	-1.000000	-	-1.00	-1.000000	-	-1.00	-1.000000	-	-1.00	-1.000000	-1.000000
22	-1	G	U	R	0	0	-	-1.00	-1.000000	-	-1.00	-1.000000	-	-1.00	-1.000000	-	-1.00	-1.000000	-1.000000
23	0	H	U	R	0	0	-	-1.00	-1.000000	-	-1.00	-1.000000	-	-1.00	-1.000000	-	-1.00	-1.000000	-1.000000
24	1	M	U	R	0	0	-	-1.00	-1.000000	-	-1.00	-1.000000	-	-1.00	-1.000000	-	-1.00	-1.000000	-1.000000
25	2	K	U	R	0	0	-	-1.00	-1.000000	-	-1.00	-1.000000	-	-1.00	-1.000000	-	-1.00	-1.000000	-1.000000
26	3	A	U	R	0	0	-	-1.00	-1.000000	-	-1.00	-1.000000	-	-1.00	-1.000000	-	-1.00	-1.000000	-1.000000
27	4	K	U	R	0	0	-	-1.00	-1.000000	-	-1.00	-1.000000	-	-1.00	-1.000000	-	-1.00	-1.000000	-1.000000
28	5	N	U	R	0	0	-	-1.00	-1.000000	-	-1.00	-1.000000	-	-1.00	-1.000000	-	-1.00	-1.000000	-1.000000
29	6	R	U	R	0	0	-	-1.00	-1.000000	-	-1.00	-1.000000	-	-1.00	-1.000000	-	-1.00	-1.000000	-1.000000
30	7	K	U	R	0	0	-	-1.00	-1.000000	-	-1.00	-1.000000	-	-1.00	-1.000000	-	-1.00	-1.000000	-1.000000
31	8	T	U	R	0	0	-	-1.00	-1.000000	-	-1.00	-1.000000	-	-1.00	-1.000000	-	-1.00	-1.000000	-1.000000
32	9	R	U	R	0	0	-	-1.00	-1.000000	-	-1.00	-1.000000	-	-1.00	-1.000000	-	-1.00	-1.000000	-1.000000
33	10	K	U	R	0	0	-	-1.00	-1.000000	-	-1.00	-1.000000	-	-1.00	-1.000000	-	-1.00	-1.000000	-1.000000
34	11	F	U	R	0	0	-	-1.00	-1.000000	-	-1.00	-1.000000	-	-1.00	-1.000000	-	-1.00	-1.000000	-1.000000
35	12	E	U	R	0	0	-	-1.00	-1.000000	-	-1.00	-1.000000	-	-1.00	-1.000000	-	-1.00	-1.000000	-1.000000
36	13	P	1	-	0	0	E	147.63	1.000000	E	121.08	0.836188	E	173.90	1.000000	E	123.71	0.854351	-1.000000
37	14	L	1	-	0	0	E	108.71	0.549068	B	18.90	0.095459	E	119.98	0.605990	E	12.98	0.065559	-1.000000
38	15	T	1	-	0	0	E	97.56	0.658922	E	40.73	0.275091	E	107.84	0.728353	E	35.70	0.241118	-1.000000
39	16	F	1	-	0	0	E	157.71	0.706301	E	157.71	0.706301	E	172.83	0.774016	E	172.83	0.774016	-1.000000
40	17	V	1	-	0	0	E	81.93	0.504993	E	81.93	0.504993	E	84.28	0.519477	E	84.28	0.519477	-1.000000
41	18	F	H	-	0	1	E	121.55	0.544359	B	19.77	0.088540	E	128.76	0.576649	E	14.34	0.064221	169.033000
42	19	S	H	-	0	0	E	55.23	0.439449	E	42.49	0.338081	E	47.60	0.378740	E	35.16	0.279758	169.033000
43	20	F	H	-	0	0	E	129.36	0.579336	E	129.36	0.579336	E	128.72	0.576470	E	128.72	0.576470	169.033000
44	21	L	H	-	0	2	E	103.33	0.521895	B	32.35	0.163392	E	107.64	0.543664	E	21.58	0.108995	169.033000
45	22	L	H	-	0	1	E	112.52	0.568312	B	11.82	0.059700	E	118.28	0.597404	B	5.59	0.028234	169.033000
46	23	L	H	-	0	0	E	94.61	0.477852	E	94.61	0.477852	E	99.21	0.501086	E	95.27	0.481186	169.033000
47	24	V	H	-	0	1	E	63.64	0.392258	E	47.68	0.293886	E	56.00	0.345168	E	41.42	0.255301	169.033000
48	25	L	H	-	0	2	E	113.72	0.574372	B	0.03	0.000152	E	121.28	0.612556	B	0.00	0.000000	169.033000
49	26	F	H	-	0	2	E	117.28	0.525236	B	22.13	0.099109	E	119.48	0.535089	E	14.89	0.066685	169.033000
50	27	L	H	-	0	0	E	68.75	0.347240	E	68.75	0.347240	E	63.87	0.322592	E	63.87	0.322592	169.033000
51	28	F	H	-	0	0	E	134.92	0.604237	B	34.94	0.156478	E	144.26	0.646066	E	16.78	0.075149	169.033000
52	29	I	H	-	0	1	E	99.22	0.522348	B	0.48	0.002527	E	100.11	0.527033	B	0.00	0.000000	169.033000
53	30	F	H	-	0	1	E	114.77	0.513995	E	84.43	0.378118	E	121.82	0.545569	E	84.83	0.379910	169.033000
54	31	L	H	-	0	0	E	97.48	0.492348	E	80.35	0.405829	E	102.47	0.517551	E	65.38	0.330219	169.033000
55	32	T	H	-	0	1	E	79.49	0.536877	B	2.74	0.018506	E	75.06	0.506957	B	0.00	0.000000	169.033000
56	33	L	H	-	0	1	E	83.96	0.424062	B	22.08	0.111521	E	69.72	0.352139	B	4.37	0.022072	169.033000
57	34	S	H	-	0	0	E	36.50	0.290420	E	36.50	0.290420	E	27.19	0.216343	E	27.19	0.216343	169.033000
58	35	N	H	-	0	0	E	80.40	0.476106	B	9.72	0.057559	E	80.23	0.475099	B	2.61	0.015456	169.033000
59	36	M	H	-	0	1	B	41.94	0.199193	B	0.00	0.000000	E	33.36	0.158442	B	0.00	0.000000	169.033000
60	37	I	H	-	1	0	B	37.17	0.195683	B	37.17	0.195683	E	29.94	0.157620	E	29.94	0.157620	169.033000
61	38	F	H	-	0	0	E	143.26	0.641587	E	143.26	0.641587	E	155.08	0.694523	E	147.49	0.660531	169.033000
62	39	E	H	-	0	0	E	57.47	0.307063	B	23.19	0.123905	E	50.01	0.267205	E	12.16	0.064971	169.033000
63	40	Q	2	-	0	0	B	0.00	0.000000	B	0.00	0.000000	B	0.00	0.000000	B	0.00	0.000000	-1.000000
64	41	I	2	-	0	0	E	82.94	0.436641	E	82.94	0.436641	E	86.18	0.453698	E	86.18	0.453698	-1.000000
65	42	T	2	-	0	0	E	78.08	0.527354	E	78.08	0.527354	E	79.57	0.537417	E	79.57	0.537417	-1.000000
66	43	E	2	-	0	0	E	133.86	0.715217	E	114.39	0.611188	E	150.73	0.805354	E	125.34	0.669694	-1.000000
67	44	D	2	-	0	0	E	39.84	0.256420	E	39.84	0.256420	E	32.21	0.207312	E	32.21	0.207312	-1.000000
68	45	F	2	-	0	0	E	114.07	0.510860	E	114.07	0.510860	E	126.53	0.566662	E	126.53	0.566662	-1.000000
69	46	S	2	-	0	0	E	62.98	0.501114	E	62.98	0.501114	E	64.40	0.512412	E	64.40	0.512412	-1.000000
70	47	G	2	-	0	0	B	14.34	0.170897	B	14.34	0.170897	E	7.40	0.088190	E	7.40	0.088190	-1.000000
71	48	L	2	-	0	0	B	17.29	0.087328	B	17.29	0.087328	E	10.14	0.051215	E	10.14	0.051215	-1.000000
72	49	V	2	-	0	0	E	95.11	0.586230	E	95.11	0.586230	E	100.00	0.616371	E	100.00	0.616371	-1.000000
73	50	K	2	-	0	0	E	152.85	0.736662	E	152.85	0.736662	E	167.86	0.809003	E	167.86	0.809003	-1.000000
74	51	A	2	-	0	0	B	6.93	0.059536	B	6.93	0.059536	B	1.87	0.016065	B	1.87	0.016065	-1.000000
75	52	A	2	-	0	0	E	51.27	0.440464	E	51.27	0.440464	E	50.67	0.435309	E	50.67	0.435309	-1.000000
76	53	G	2	-	0	0	E	55.40	0.660231	E	55.40	0.660231	E	60.80	0.724586	E	60.80	0.724586	-1.000000
77	54	N	2	-	0	0	E	58.97	0.349204	E	58.97	0.349204	E	57.67	0.341505	E	57.67	0.341505	-1.000000
78	55	R	2	-	0	0	E	203.67	0.817099	E	203.67	0.817099	E	231.56	0.928990	E	231.56	0.928990	-1.000000
79	56	S	2	-	0	0	E	51.00	0.405792	E	51.00	0.405792	E	49.67	0.395210	E	49.67	0.395210	-1.000000
80	57	V	2	-	0	0	B	1.99	0.012266	B	1.99	0.012266	B	0.00	0.000000	B	0.00	0.000000	-1.000000
81	58	I	2	-	0	0	E	89.76	0.472545	E	89.76	0.472545	E	90.93	0.478705	E	90.93	0.478705	-1.000000
82	59	S	2	-	0	0	E	67.78	0.539306	E	67.78	0.539306	E	61.33	0.487985	E	61.33	0.487985	-1.000000
83	60	S	2	-	0	0	B	3.43	0.027292	B	3.43	0.027292	B	0.00	0.000000	B	0.00	0.000000	-1.000000
84	61	I	2	-	0	0	B	20.10	0.105817	B	20.10	0.105817	E	11.90	0.062648	E	11.90	0.062648	-1.000000
85	62	F	H	-	0	0	E	142.50	0.638184	E	142.50	0.638184	E	147.93	0.662502	E	147.93	0.662502	68.652000
86	63	L	H	-	0	0	B	24.97	0.126117	B	24.97	0.126117	E	18.31	0.092479	E	18.31	0.092479	68.652000
87	64	S	H	-	0	0	B	0.05	0.000398	B	0.05	0.000398	B	0.00	0.000000	B	0.00	0.000000	68.652000
88	65	L	H	-	0	0	E	42.86	0.216476	E	42.86	0.216476	E	36.68	0.185262	E	36.68	0.185262	68.652000
89	66	Y	H	-	0	0	E	103.60	0.434746	E	103.60	0.434746	E	103.15	0.432858	E	103.15	0.432858	68.652000
90	67	A	H	-	3	0	B	0.00	0.000000	B	0.00	0.000000	B	0.00	0.000000	B	0.00	0.000000	68.652000
91	68	G	H	-	2	0	B	0.00	0.000000	B	0.00	0.000000	B	0.00	0.000000	B	0.00	0.000000	68.652000
92	69	F	H	-	0	0	E	103.12	0.461821	E	103.12	0.461821	E	103.78	0.464777	E	103.78	0.464777	68.652000
93	70	L	H	-	1	0	E	51.86	0.261932	E	51.86	0.261932	E	45.43	0.229456	E	45.43	0.229456	68.652000
94	71	A	H	-	2	0	B	0.06	0.000515	B	0.06	0.000515	B	0.00	0.000000	B	0.00	0.000000	68.652000
95	72	T	H	-	3	0	B	9.57	0.064636	B	9.57	0.064636	B	2.85	0.019249	B	2.85	0.019249	68.652000
96	73	L	H	-	0	0	E	83.33	0.420880	E	83.33	0.420880	E	80.14	0.404768	E	80.14	0.404768	68.652000
97	74	L	H	-	1	0	E	65.19	0.329259	E	65.19	0.329259	E	61.93	0.312794	E	61.93	0.312794	68.652000
98	75	A	H	-	1	0	B	0.02	0.000172	B	0.02	0.000172	B	0.00	0.000000	B	0.00	0.000000	68.652000
99	76	L	H	-	0	0	E	62.79	0.317137	E	62.79	0.317137	E	60.50	0.305571	E	60.50	0.305571	68.652000
100	77	L	H	-	0	0	E	121.26	0.612455	E	102.83	0.519370	E	134.65	0.680085	E	111.57	0.563513	68.652000
101	78	L	H	-	0	2	E	99.91	0.504621	B	17.84	0.090106	E	97.33	0.491590	B	8.42	0.042527	68.652000
102	79	G	H	-	1	0	B	1.75	0.020856	B	0.00	0.000000	B	0.00	0.000000	B	0.00	0.000000	68.652000
103	80	A	H	-	1	0	B	12.06	0.103608	B	12.06	0.103608	E	5.95	0.051117	E	5.87	0.050430	68.652000
104	81	P	H	-	0	2	E	65.07	0.449378	B	7.35	0.050760	E	59.46	0.410635	B	3.04	0.020994	68.652000
105	82	T	H	-	0	2	E	33.98	0.229502	B	0.44	0.002972	E	25.40	0.171552	B	0.00	0.000000	68.652000
106	83	G	H	-	0	0	B	0.75	0.008938	B	0.75	0.008938	B	0.00	0.000000	B	0.00	0.000000	68.652000
107	84	Y	1	-	0	0	B	25.41	0.106630	B	7.63	0.032018	E	12.24	0.051364	B	2.06	0.008645	-1.000000
108	85	I	1	-	0	0	E	75.41	0.396999	B	5.10	0.026849	E	73.99	0.389524	B	0.20	0.001053	-1.000000
109	86	L	1	-	0	0	B	14.08	0.071115	B	12.36	0.062427	B	1.93	0.009748	B	1.93	0.009748	-1.000000
110	87	A	1	-	0	0	B	17.69	0.151976	B	17.69	0.151976	E	7.77	0.066753	E	7.77	0.066753	-1.000000
111	88	R	1	-	0	0	E	52.27	0.209701	E	52.27	0.209701	E	43.75	0.175520	E	43.75	0.175520	-1.000000
112	89	F	1	-	0	0	E	112.97	0.505934	E	88.19	0.394957	E	110.69	0.495723	E	82.27	0.368445	-1.000000
113	90	D	1	-	0	0	E	123.32	0.793718	E	123.32	0.793718	E	134.41	0.865096	E	134.41	0.865096	-1.000000
114	91	F	1	-	0	0	E	78.05	0.349545	E	74.28	0.332662	E	72.29	0.323749	E	65.87	0.294998	-1.000000
115	92	P	1	-	0	0	E	138.52	0.956630	E	138.52	0.956630	E	161.06	1.000000	E	161.06	1.000000	-1.000000
116	93	G	1	-	0	0	E	23.24	0.276963	E	23.24	0.276963	E	18.55	0.221070	E	18.55	0.221070	-1.000000
117	94	K	1	-	0	0	E	59.94	0.288881	E	59.94	0.288881	E	57.72	0.278182	E	57.72	0.278182	-1.000000
118	95	R	1	-	0	0	E	205.73	0.825363	E	205.73	0.825363	E	230.22	0.923614	E	230.03	0.922852	-1.000000
119	96	L	H	-	0	0	E	120.92	0.610738	E	99.58	0.502955	E	131.40	0.663670	E	99.02	0.500126	354.104000
120	97	V	H	-	0	1	E	63.98	0.394354	B	23.58	0.145340	E	61.44	0.378698	E	15.14	0.093319	354.104000
121	98	E	H	-	0	0	E	59.22	0.316414	E	47.06	0.251443	E	49.76	0.265869	E	34.76	0.185723	354.104000
122	99	S	H	-	0	0	E	56.64	0.450668	E	25.58	0.203533	E	56.89	0.452658	E	17.09	0.135980	354.104000
123	100	I	H	-	0	3	E	107.32	0.564991	B	21.89	0.115241	E	110.09	0.579574	E	12.37	0.065122	354.104000
124	101	I	H	-	1	0	B	31.31	0.164833	B	5.08	0.026744	E	18.81	0.099026	B	0.00	0.000000	354.104000
125	102	D	H	-	0	0	E	77.78	0.500611	E	40.60	0.261312	E	71.76	0.461865	E	23.07	0.148484	354.104000
126	103	V	H	-	0	0	E	61.62	0.379808	B	15.76	0.097140	E	57.93	0.357064	B	2.65	0.016334	354.104000
127	104	P	H	-	1	0	B	12.18	0.084116	B	3.06	0.021133	B	1.75	0.012086	B	0.00	0.000000	354.104000
128	105	V	H	-	0	0	E	68.50	0.422214	B	25.13	0.154894	E	59.23	0.365076	E	9.05	0.055782	354.104000
129	106	V	H	-	0	2	E	112.43	0.692986	B	6.73	0.041482	E	122.89	0.757458	B	0.00	0.000000	354.104000
130	107	V	H	-	0	0	E	33.47	0.206299	B	10.48	0.064596	E	20.73	0.127774	B	0.00	0.000000	354.104000
131	108	P	H	-	0	1	E	79.38	0.548204	B	0.15	0.001036	E	83.31	0.575345	B	0.00	0.000000	354.104000
132	109	H	H	-	2	1	E	100.93	0.508438	B	8.09	0.040754	E	97.55	0.491411	B	0.00	0.000000	354.104000
133	110	T	H	-	0	1	E	75.63	0.510806	B	0.61	0.004120	E	78.43	0.529718	B	0.00	0.000000	354.104000
134	111	V	H	-	0	2	E	68.97	0.425111	B	0.00	0.000000	E	72.84	0.448964	B	0.00	0.000000	354.104000
135	112	A	H	-	0	0	B	0.94	0.008076	B	0.87	0.007474	B	0.00	0.000000	B	0.00	0.000000	354.104000
136	113	G	H	-	1	0	B	0.00	0.000000	B	0.00	0.000000	B	0.00	0.000000	B	0.00	0.000000	354.104000
137	114	I	H	-	0	0	E	88.79	0.467439	B	0.07	0.000369	E	96.53	0.508186	B	0.00	0.000000	354.104000
138	115	A	H	-	0	3	E	48.77	0.418986	B	0.00	0.000000	E	42.67	0.366581	B	0.00	0.000000	354.104000
139	116	L	H	-	1	1	B	12.24	0.061821	B	0.00	0.000000	B	4.83	0.024395	B	0.00	0.000000	354.104000
140	117	L	2	-	0	0	B	36.82	0.185969	B	2.84	0.014344	E	26.43	0.133492	B	0.00	0.000000	-1.000000
141	118	T	2	-	0	0	E	71.73	0.484466	B	3.83	0.025868	E	63.82	0.431041	B	0.00	0.000000	-1.000000
142	119	V	2	-	0	0	E	38.12	0.234961	B	3.52	0.021696	E	33.94	0.209196	B	0.00	0.000000	-1.000000
143	120	F	2	-	0	0	B	35.30	0.158090	B	12.12	0.054279	E	32.57	0.145864	B	6.44	0.028841	-1.000000
144	121	G	2	-	0	0	B	3.10	0.036944	B	3.10	0.036944	B	0.07	0.000834	B	0.00	0.000000	-1.000000
145	122	S	2	-	0	0	E	65.53	0.521404	E	65.53	0.521404	E	52.16	0.415022	E	52.16	0.415022	-1.000000
146	123	R	2	-	0	0	E	196.46	0.788173	E	98.35	0.394568	E	206.72	0.829335	E	80.51	0.322996	-1.000000
147	124	G	2	-	0	0	B	4.59	0.054701	B	2.58	0.030747	B	0.95	0.011322	B	0.00	0.000000	-1.000000
148	125	L	2	-	0	0	E	142.42	0.719329	E	98.99	0.499975	E	158.28	0.799434	E	88.94	0.449215	-1.000000
149	126	I	2	-	0	0	E	74.98	0.394735	E	71.74	0.377678	E	79.52	0.418636	E	57.95	0.305080	-1.000000
150	127	G	2	-	0	0	B	6.51	0.077583	B	6.51	0.077583	B	0.02	0.000238	B	0.02	0.000238	-1.000000
151	128	E	2	-	0	0	E	95.66	0.511113	E	95.66	0.511113	E	104.35	0.557544	E	104.35	0.557544	-1.000000
152	129	P	2	-	0	0	E	89.48	0.617956	E	89.48	0.617956	E	97.31	0.672030	E	97.31	0.672030	-1.000000
153	130	L	2	-	0	0	E	62.62	0.316279	E	62.62	0.316279	E	60.12	0.303652	E	60.12	0.303652	-1.000000
154	131	E	2	-	0	0	E	125.82	0.672259	E	125.82	0.672259	E	129.09	0.689731	E	129.09	0.689731	-1.000000
155	132	S	2	-	0	0	E	98.63	0.784771	E	98.63	0.784771	E	112.01	0.891232	E	112.01	0.891232	-1.000000
156	133	Y	2	-	0	0	E	172.57	0.724171	E	172.57	0.724171	E	194.65	0.816828	E	194.65	0.816828	-1.000000
157	134	I	2	-	0	0	E	96.09	0.505870	E	96.09	0.505870	E	95.01	0.500184	E	95.01	0.500184	-1.000000
158	135	Q	2	-	0	0	E	136.38	0.720939	E	136.38	0.720939	E	141.35	0.747212	E	141.35	0.747212	-1.000000
159	136	F	2	-	0	0	B	31.64	0.141699	B	31.64	0.141699	E	18.06	0.080881	E	18.06	0.080881	-1.000000
160	137	R	2	-	0	0	E	119.20	0.478216	E	97.21	0.389994	E	114.73	0.460282	E	77.15	0.309516	-1.000000
161	138	D	2	-	0	0	E	71.83	0.462316	E	71.83	0.462316	E	72.62	0.467400	E	72.62	0.467400	-1.000000
162	139	A	2	-	0	0	B	18.17	0.156100	B	18.17	0.156100	E	13.74	0.118041	E	13.74	0.118041	-1.000000
163	140	L	2	-	0	0	E	57.31	0.289459	E	57.31	0.289459	E	55.41	0.279863	E	55.41	0.279863	-1.000000
164	141	P	H	-	0	0	E	34.97	0.241506	E	34.97	0.241506	E	25.98	0.179420	E	25.98	0.179420	51.235000
165	142	G	H	-	0	0	B	0.00	0.000000	B	0.00	0.000000	B	0.00	0.000000	B	0.00	0.000000	51.235000
166	143	I	H	-	2	0	B	0.07	0.000369	B	0.07	0.000369	B	0.00	0.000000	B	0.00	0.000000	51.235000
167	144	V	H	-	2	0	B	15.66	0.096524	B	15.66	0.096524	E	10.09	0.062192	E	10.09	0.062192	51.235000
168	145	V	H	-	0	0	B	22.15	0.136526	B	14.37	0.088572	E	12.16	0.074951	E	9.42	0.058062	51.235000
169	146	A	H	-	2	0	B	0.00	0.000000	B	0.00	0.000000	B	0.00	0.000000	B	0.00	0.000000	51.235000
170	147	M	H	-	4	0	B	1.85	0.008787	B	1.85	0.008787	B	0.00	0.000000	B	0.00	0.000000	51.235000
171	148	L	H	-	2	0	B	31.03	0.156725	B	6.86	0.034648	E	22.45	0.113390	B	2.51	0.012677	51.235000
172	149	F	H	-	1	0	E	70.36	0.315106	B	0.26	0.001164	E	58.49	0.261946	B	0.00	0.000000	51.235000
173	150	V	H	-	2	0	B	3.91	0.024100	B	3.91	0.024100	B	0.00	0.000000	B	0.00	0.000000	51.235000
174	151	S	H	-	3	0	B	0.00	0.000000	B	0.00	0.000000	B	0.00	0.000000	B	0.00	0.000000	51.235000
175	152	M	H	-	0	0	B	34.14	0.162147	B	0.08	0.000380	E	20.18	0.095844	B	0.00	0.000000	51.235000
176	153	P	H	-	1	0	B	3.71	0.025622	B	3.71	0.025622	B	0.52	0.003591	B	0.52	0.003591	51.235000
177	154	Y	H	-	2	0	E	72.29	0.303357	B	42.77	0.179480	E	67.24	0.282165	E	29.91	0.125514	51.235000
178	155	L	H	-	4	0	B	0.00	0.000000	B	0.00	0.000000	B	0.00	0.000000	B	0.00	0.000000	51.235000
179	156	A	H	-	1	0	B	3.47	0.029811	B	3.14	0.026976	B	0.00	0.000000	B	0.00	0.000000	51.235000
180	157	N	H	-	0	0	E	65.25	0.386392	E	65.25	0.386392	E	44.58	0.263990	E	44.58	0.263990	51.235000
181	158	S	H	-	1	0	E	25.72	0.204647	E	25.72	0.204647	E	14.98	0.119192	E	14.98	0.119192	51.235000
182	159	A	H	-	1	0	B	0.00	0.000000	B	0.00	0.000000	B	0.00	0.000000	B	0.00	0.000000	51.235000
183	160	R	1	-	0	0	E	56.45	0.226470	E	56.45	0.226470	E	41.16	0.165129	E	41.16	0.165129	-1.000000
184	161	E	1	-	0	0	E	112.80	0.602693	E	112.80	0.602693	E	118.53	0.633308	E	118.53	0.633308	-1.000000
185	162	G	1	-	0	0	B	0.00	0.000000	B	0.00	0.000000	B	0.00	0.000000	B	0.00	0.000000	-1.000000
186	163	F	1	-	0	0	B	0.67	0.003001	B	0.67	0.003001	B	0.00	0.000000	B	0.00	0.000000	-1.000000
187	164	K	1	-	0	0	E	135.82	0.654586	E	135.82	0.654586	E	132.39	0.638055	E	132.39	0.638055	-1.000000
188	165	S	1	-	0	0	E	62.25	0.495306	E	62.25	0.495306	E	62.62	0.498250	E	62.62	0.498250	-1.000000
189	166	V	1	-	0	0	B	8.50	0.052392	B	8.50	0.052392	B	3.70	0.022806	B	3.70	0.022806	-1.000000
190	167	D	1	-	0	0	E	59.40	0.382313	E	59.40	0.382313	E	59.70	0.384244	E	59.50	0.382957	-1.000000
191	168	P	1	-	0	0	E	69.29	0.478522	E	69.29	0.478522	E	60.71	0.419268	E	60.71	0.419268	-1.000000
192	169	R	1	-	0	0	E	186.55	0.748415	E	74.64	0.299446	E	216.81	0.869815	E	64.04	0.256920	-1.000000
193	170	L	1	-	0	0	E	80.21	0.405121	B	23.11	0.116723	E	83.60	0.422244	E	17.72	0.089499	-1.000000
194	171	E	1	-	0	0	B	11.28	0.060269	B	11.28	0.060269	B	5.11	0.027303	B	5.11	0.027303	-1.000000
195	172	N	1	-	0	0	E	89.11	0.527684	B	32.15	0.190383	E	91.07	0.539291	E	22.26	0.131817	-1.000000
196	173	A	1	-	0	0	E	53.85	0.462629	B	5.65	0.048540	E	52.67	0.452491	B	0.00	0.000000	-1.000000
197	174	A	1	-	0	0	B	14.82	0.127320	B	0.00	0.000000	E	8.49	0.072938	B	0.00	0.000000	-1.000000
198	175	R	1	-	0	0	E	126.32	0.506780	E	51.26	0.205649	E	135.09	0.541964	E	40.77	0.163564	-1.000000
199	176	S	1	-	0	0	E	103.88	0.826544	B	3.27	0.026018	E	118.47	0.942632	B	0.00	0.000000	-1.000000
200	177	L	1	-	0	0	E	159.20	0.804081	B	6.57	0.033183	E	184.26	0.930653	B	0.00	0.000000	-1.000000
201	178	G	1	-	0	0	E	65.19	0.776904	B	6.01	0.071624	E	71.30	0.849720	B	2.76	0.032892	-1.000000
202	179	A	1	-	0	0	E	24.87	0.213660	B	0.00	0.000000	E	18.03	0.154897	B	0.00	0.000000	-1.000000
203	180	P	1	-	0	0	E	58.90	0.406768	E	43.48	0.300276	E	61.05	0.421616	E	41.33	0.285428	-1.000000
204	181	L	1	-	0	0	E	78.59	0.396939	B	23.02	0.116268	E	67.38	0.340320	B	9.39	0.047427	-1.000000
205	182	W	1	-	0	0	E	162.68	0.612915	E	131.27	0.494575	E	175.00	0.659332	E	132.65	0.499774	-1.000000
206	183	K	1	-	0	0	E	83.63	0.403056	B	33.44	0.161164	E	88.45	0.426286	E	23.69	0.114174	-1.000000
207	184	A	1	-	0	0	B	0.52	0.004467	B	0.01	0.000086	B	0.00	0.000000	B	0.00	0.000000	-1.000000
208	185	F	1	-	0	0	E	56.10	0.251243	B	22.86	0.102378	E	43.44	0.194545	E	14.25	0.063818	-1.000000
209	186	F	1	-	0	0	E	113.11	0.506561	E	113.11	0.506561	E	116.30	0.520847	E	116.30	0.520847	-1.000000
210	187	F	1	-	0	0	E	136.67	0.612074	E	72.46	0.324511	E	143.72	0.643647	E	58.05	0.259976	-1.000000
211	188	V	1	-	0	0	E	35.05	0.216038	B	0.17	0.001048	E	30.64	0.188856	B	0.00	0.000000	-1.000000
212	189	T	1	-	0	0	B	0.00	0.000000	B	0.00	0.000000	B	0.00	0.000000	B	0.00	0.000000	-1.000000
213	190	L	1	-	0	0	E	49.85	0.251780	E	49.85	0.251780	E	43.59	0.220163	E	43.59	0.220163	-1.000000
214	191	P	1	-	0	0	E	76.13	0.525760	E	60.40	0.417127	E	76.35	0.527279	E	54.99	0.379765	-1.000000
215	192	L	1	-	0	0	E	93.11	0.470276	E	44.00	0.222233	E	89.68	0.452952	E	31.81	0.160665	-1.000000
216	193	S	1	-	0	0	B	0.00	0.000000	B	0.00	0.000000	B	0.00	0.000000	B	0.00	0.000000	-1.000000
217	194	A	1	-	0	0	E	45.85	0.393900	E	45.85	0.393900	E	41.28	0.354639	E	41.28	0.354639	-1.000000
218	195	R	1	-	0	0	E	208.30	0.835674	E	208.30	0.835674	E	226.56	0.908930	E	226.56	0.908930	-1.000000
219	196	Y	1	-	0	0	E	90.13	0.378221	E	90.13	0.378221	E	85.52	0.358875	E	85.52	0.358875	-1.000000
220	197	L	1	-	0	0	B	18.32	0.092530	B	18.32	0.092530	E	11.12	0.056164	E	11.12	0.056164	-1.000000
221	198	L	H	-	0	0	E	111.30	0.562150	E	111.30	0.562150	E	110.63	0.558766	E	110.63	0.558766	19.146000
222	199	I	H	-	0	0	E	92.50	0.486970	E	92.50	0.486970	E	68.11	0.358568	E	68.11	0.358568	19.146000
223	200	G	H	-	2	0	B	0.18	0.002145	B	0.18	0.002145	B	0.00	0.000000	B	0.00	0.000000	19.146000
224	201	S	H	-	2	0	B	16.33	0.129933	B	16.33	0.129933	E	9.20	0.073202	E	9.20	0.073202	19.146000
225	202	V	H	-	1	0	B	24.77	0.152675	B	24.77	0.152675	E	8.69	0.053563	E	8.69	0.053563	19.146000
226	203	M	H	-	1	0	E	91.88	0.436381	E	63.48	0.301496	E	65.81	0.312562	E	36.14	0.171646	19.146000
227	204	T	H	-	3	0	B	0.36	0.002431	B	0.36	0.002431	B	0.00	0.000000	B	0.00	0.000000	19.146000
228	205	W	H	-	2	0	B	50.95	0.191960	B	50.95	0.191960	E	40.25	0.151646	E	40.25	0.151646	19.146000
229	206	A	H	-	0	1	E	29.86	0.256529	B	9.07	0.077921	E	10.42	0.089519	B	0.00	0.000000	19.146000
230	207	R	H	-	2	0	E	50.25	0.201597	B	9.23	0.037030	E	37.66	0.151087	B	0.00	0.000000	19.146000
231	208	A	H	-	2	0	B	0.00	0.000000	B	0.00	0.000000	B	0.00	0.000000	B	0.00	0.000000	19.146000
232	209	I	H	-	0	0	B	5.44	0.028639	B	4.39	0.023111	B	0.00	0.000000	B	0.00	0.000000	19.146000
233	210	S	H	-	0	2	E	67.42	0.536442	B	2.64	0.021006	E	59.62	0.474379	B	0.00	0.000000	19.146000
234	211	E	H	-	1	0	B	4.34	0.023189	B	0.91	0.004862	B	0.06	0.000321	B	0.00	0.000000	19.146000
235	212	F	H	-	0	3	E	67.95	0.304313	B	0.85	0.003807	E	60.21	0.269649	B	0.00	0.000000	19.146000
236	213	G	H	-	1	1	B	13.53	0.161244	B	0.53	0.006316	E	4.65	0.055417	B	0.00	0.000000	19.146000
237	214	A	H	-	3	0	B	0.00	0.000000	B	0.00	0.000000	B	0.00	0.000000	B	0.00	0.000000	19.146000
238	215	V	H	-	2	0	B	1.24	0.007643	B	1.24	0.007643	B	0.00	0.000000	B	0.00	0.000000	19.146000
239	216	V	2	-	0	0	B	23.40	0.144231	B	2.75	0.016950	E	15.44	0.095168	B	0.00	0.000000	-1.000000
240	217	I	2	-	0	0	E	57.13	0.300763	B	5.04	0.026533	E	49.90	0.262701	B	0.48	0.002527	-1.000000
241	218	L	2	-	0	0	B	1.01	0.005101	B	1.01	0.005101	B	0.00	0.000000	B	0.00	0.000000	-1.000000
242	219	A	2	-	0	0	B	0.21	0.001804	B	0.21	0.001804	B	0.00	0.000000	B	0.00	0.000000	-1.000000
243	220	Y	2	-	0	0	E	51.79	0.217331	B	37.52	0.157449	E	47.10	0.197650	E	23.39	0.098154	-1.000000
244	221	Y	2	-	0	0	E	130.06	0.545783	E	130.06	0.545783	E	143.20	0.600923	E	143.20	0.600923	-1.000000
245	222	P	2	-	0	0	E	50.21	0.346754	E	50.21	0.346754	E	45.25	0.312500	E	45.25	0.312500	-1.000000
246	223	M	2	-	0	0	B	40.72	0.193398	B	40.72	0.193398	E	32.75	0.155545	E	32.75	0.155545	-1.000000
247	224	V	2	-	0	0	B	2.09	0.012882	B	2.09	0.012882	B	0.00	0.000000	B	0.00	0.000000	-1.000000
248	225	G	2	-	0	0	B	0.26	0.003099	B	0.26	0.003099	B	0.00	0.000000	B	0.00	0.000000	-1.000000
249	226	P	2	-	0	0	B	20.60	0.142265	B	0.00	0.000000	E	15.48	0.106906	B	0.00	0.000000	-1.000000
250	227	T	2	-	0	0	B	0.30	0.002026	B	0.30	0.002026	B	0.00	0.000000	B	0.00	0.000000	-1.000000
251	228	L	2	-	0	0	B	2.09	0.010556	B	2.09	0.010556	B	0.00	0.000000	B	0.00	0.000000	-1.000000
252	229	I	2	-	0	0	B	27.03	0.142301	B	0.11	0.000579	E	23.68	0.124664	B	0.00	0.000000	-1.000000
253	230	Y	2	-	0	0	E	94.64	0.397146	B	7.92	0.033235	E	94.80	0.397818	B	2.32	0.009736	-1.000000
254	231	D	2	-	0	0	B	27.32	0.175838	B	27.32	0.175838	E	18.13	0.116689	E	18.13	0.116689	-1.000000
255	232	R	2	-	0	0	B	44.25	0.177525	B	44.25	0.177525	E	27.15	0.108922	E	27.15	0.108922	-1.000000
256	233	F	2	-	0	0	E	104.22	0.466747	B	19.99	0.089525	E	110.01	0.492678	B	8.87	0.039724	-1.000000
257	234	I	2	-	0	0	E	108.68	0.572151	E	105.65	0.556199	E	115.69	0.609055	E	107.84	0.567728	-1.000000
258	235	S	2	-	0	0	E	71.48	0.568746	E	71.48	0.568746	E	81.50	0.648472	E	81.50	0.648472	-1.000000
259	236	Y	2	-	0	0	E	153.51	0.644188	E	153.51	0.644188	E	167.25	0.701846	E	167.25	0.701846	-1.000000
260	237	G	2	-	0	0	E	28.48	0.339411	E	28.48	0.339411	E	30.79	0.366941	E	28.07	0.334525	-1.000000
261	238	L	2	-	0	0	E	107.29	0.541896	B	34.92	0.176373	E	110.22	0.556695	E	17.83	0.090055	-1.000000
262	239	S	2	-	0	0	E	81.54	0.648791	E	81.54	0.648791	E	85.96	0.683959	E	82.59	0.657145	-1.000000
263	240	A	2	-	0	0	E	33.63	0.288918	E	33.63	0.288918	E	31.73	0.272595	E	31.73	0.272595	-1.000000
264	241	S	2	-	0	0	B	6.06	0.048218	B	0.00	0.000000	B	2.47	0.019653	B	0.00	0.000000	-1.000000
265	242	R	2	-	0	0	B	31.24	0.125331	B	8.14	0.032657	B	12.10	0.048544	B	1.71	0.006860	-1.000000
266	243	P	2	-	0	0	B	8.28	0.057182	B	8.28	0.057182	B	3.57	0.024655	B	3.57	0.024655	-1.000000
267	244	I	2	-	0	0	B	3.97	0.020900	B	3.97	0.020900	B	0.39	0.002053	B	0.39	0.002053	-1.000000
268	245	A	2	-	0	0	B	21.89	0.188058	B	0.00	0.000000	E	17.89	0.153694	B	0.00	0.000000	-1.000000
269	246	V	H	-	1	0	B	0.00	0.000000	B	0.00	0.000000	B	0.00	0.000000	B	0.00	0.000000	51.575000
270	247	L	H	-	0	0	E	40.96	0.206879	E	40.96	0.206879	E	30.19	0.152482	E	30.19	0.152482	51.575000
271	248	L	H	-	0	2	B	20.23	0.102177	B	0.61	0.003081	E	10.27	0.051871	B	0.00	0.000000	51.575000
272	249	I	H	-	0	0	B	28.55	0.150303	B	4.06	0.021374	E	19.57	0.103027	B	0.00	0.000000	51.575000
273	250	L	H	-	0	0	E	75.87	0.383201	E	75.87	0.383201	E	70.72	0.357190	E	70.72	0.357190	51.575000
274	251	V	H	-	0	0	E	36.94	0.227687	E	36.94	0.227687	E	32.26	0.198841	E	32.26	0.198841	51.575000
275	252	T	H	-	0	0	E	44.55	0.300892	B	11.48	0.077536	E	25.04	0.169121	B	0.00	0.000000	51.575000
276	253	L	H	-	0	0	E	77.36	0.390727	E	65.00	0.328299	E	62.13	0.313804	E	46.09	0.232790	51.575000
277	254	S	H	-	0	0	E	52.79	0.420035	E	52.79	0.420035	E	54.07	0.430220	E	54.07	0.430220	51.575000
278	255	I	H	-	0	0	B	25.44	0.133930	B	25.44	0.133930	E	15.38	0.080969	E	15.38	0.080969	51.575000
279	256	F	H	-	0	0	E	79.31	0.355188	B	29.95	0.134131	E	59.38	0.265932	B	3.35	0.015003	51.575000
280	257	L	H	-	0	0	E	134.77	0.680691	E	134.77	0.680691	E	141.91	0.716753	E	140.53	0.709783	51.575000
281	258	V	H	-	0	0	E	123.04	0.758383	E	123.04	0.758383	E	139.98	0.862796	E	139.98	0.862796	51.575000
282	259	I	H	-	1	0	E	69.46	0.365675	E	69.46	0.365675	E	58.46	0.307765	E	58.46	0.307765	51.575000
283	260	R	H	-	0	0	E	212.14	0.851079	E	144.20	0.578512	E	208.63	0.836998	E	114.33	0.458678	51.575000
284	261	T	U	R	0	0	-	-1.00	-1.000000	-	-1.00	-1.000000	-	-1.00	-1.000000	-	-1.00	-1.000000	-1.000000
285	262	L	U	R	0	0	-	-1.00	-1.000000	-	-1.00	-1.000000	-	-1.00	-1.000000	-	-1.00	-1.000000	-1.000000
286	263	S	U	R	0	0	-	-1.00	-1.000000	-	-1.00	-1.000000	-	-1.00	-1.000000	-	-1.00	-1.000000	-1.000000
287	264	A	U	R	0	0	-	-1.00	-1.000000	-	-1.00	-1.000000	-	-1.00	-1.000000	-	-1.00	-1.000000	-1.000000
288	265	G	U	R	0	0	-	-1.00	-1.000000	-	-1.00	-1.000000	-	-1.00	-1.000000	-	-1.00	-1.000000	-1.000000
289	266	W	U	R	0	0	-	-1.00	-1.000000	-	-1.00	-1.000000	-	-1.00	-1.000000	-	-1.00	-1.000000	-1.000000
290	267	S	U	R	0	0	-	-1.00	-1.000000	-	-1.00	-1.000000	-	-1.00	-1.000000	-	-1.00	-1.000000	-1.000000
291	268	I	U	R	0	0	-	-1.00	-1.000000	-	-1.00	-1.000000	-	-1.00	-1.000000	-	-1.00	-1.000000	-1.000000
292	269	Y	U	R	0	0	-	-1.00	-1.000000	-	-1.00	-1.000000	-	-1.00	-1.000000	-	-1.00	-1.000000	-1.000000
293	270	D	U	R	0	0	-	-1.00	-1.000000	-	-1.00	-1.000000	-	-1.00	-1.000000	-	-1.00	-1.000000	-1.000000
294	271	R	U	R	0	0	-	-1.00	-1.000000	-	-1.00	-1.000000	-	-1.00	-1.000000	-	-1.00	-1.000000	-1.000000
295	272	D	U	R	0	0	-	-1.00	-1.000000	-	-1.00	-1.000000	-	-1.00	-1.000000	-	-1.00	-1.000000	-1.000000
