# Supplementary material for: Lipid exposure prediction enhances the inference of rotational angles of transmembrane helices
Source: BMC Bioinformatics. 2013 Oct 11;14:304. doi: 10.1186/1471-2105-14-304 (PMC3854514; doi:10.1186/1471-2105-14-304)
Supplement: Additional file 7: Dataset S3 — The representative 110 multi-spanning protein chains used in this work. [file 1471-2105-14-304-S7.zip › S_Dataset_3_experiment/TMexpoDataset/3ddlA.profile]

SeqIndex	PDBIndex	AA	Topo	MissingData	IntraChainCTNum	InterChainCTNum	Class14_Chain	ASA14_Chain	RSA14_Chain	Class14_Complete	ASA14_Complete	RSA14_Complete	Class20_Chain	ASA20_Chain	RSA20_Chain	Class20_Complete	ASA20_Complete	RSA20_Complete	RotationalAngleChain360MGC
1	1	M	U	R	0	0	-	-1.00	-1.000000	-	-1.00	-1.000000	-	-1.00	-1.000000	-	-1.00	-1.000000	-1.000000
2	2	L	U	R	0	0	-	-1.00	-1.000000	-	-1.00	-1.000000	-	-1.00	-1.000000	-	-1.00	-1.000000	-1.000000
3	3	Q	U	R	0	0	-	-1.00	-1.000000	-	-1.00	-1.000000	-	-1.00	-1.000000	-	-1.00	-1.000000	-1.000000
4	4	E	1	-	0	0	E	203.16	1.000000	E	203.16	1.000000	E	209.56	1.000000	E	209.56	1.000000	-1.000000
5	5	L	1	-	0	0	E	46.02	0.232436	E	46.02	0.232436	E	21.01	0.106116	E	21.01	0.106116	-1.000000
6	6	P	1	-	0	0	B	24.71	0.170649	B	24.71	0.170649	E	23.27	0.160704	E	23.27	0.160704	-1.000000
7	7	T	1	-	0	0	E	52.95	0.357625	E	52.95	0.357625	E	52.97	0.357760	E	52.97	0.357760	-1.000000
8	8	L	1	-	0	0	B	0.13	0.000657	B	0.13	0.000657	B	0.00	0.000000	B	0.00	0.000000	-1.000000
9	9	T	1	-	0	0	E	56.71	0.383020	E	56.71	0.383020	E	60.61	0.409361	E	60.61	0.409361	-1.000000
10	10	P	1	-	0	0	E	56.80	0.392265	B	11.90	0.082182	E	58.71	0.405456	B	3.06	0.021133	-1.000000
11	11	G	1	-	0	0	E	51.60	0.614945	E	25.31	0.301633	E	55.30	0.659039	E	17.80	0.212132	-1.000000
12	12	Q	1	-	0	0	E	53.40	0.282286	E	53.40	0.282286	E	50.94	0.269282	E	50.94	0.269282	-1.000000
13	13	Y	1	-	0	0	B	17.41	0.073059	B	17.41	0.073059	B	9.67	0.040579	B	9.67	0.040579	-1.000000
14	14	S	1	-	0	0	E	42.10	0.334978	B	9.91	0.078851	E	39.32	0.312858	B	5.02	0.039943	-1.000000
15	15	L	1	-	0	0	E	93.52	0.472347	E	63.48	0.320622	E	97.47	0.492298	E	63.57	0.321077	-1.000000
16	16	V	1	-	0	0	B	0.38	0.002342	B	0.38	0.002342	B	0.00	0.000000	B	0.00	0.000000	-1.000000
17	17	F	1	-	0	0	E	58.01	0.259797	E	58.01	0.259797	E	57.68	0.258319	E	52.81	0.236509	-1.000000
18	18	N	1	-	0	0	E	88.78	0.525730	B	20.25	0.119915	E	93.04	0.550956	B	6.77	0.040090	-1.000000
19	19	M	1	-	0	0	B	31.40	0.149133	B	10.16	0.048255	E	22.20	0.105438	B	3.49	0.016576	-1.000000
20	20	F	H	-	0	0	B	0.27	0.001209	B	0.27	0.001209	B	0.00	0.000000	B	0.00	0.000000	163.010000
21	21	S	H	-	0	0	E	38.91	0.309596	E	38.91	0.309596	E	33.94	0.270051	E	33.79	0.268857	163.010000
22	22	F	H	-	0	0	E	116.00	0.519504	B	23.74	0.106319	E	126.21	0.565229	E	13.62	0.060997	163.010000
23	23	T	H	-	3	0	B	0.00	0.000000	B	0.00	0.000000	B	0.00	0.000000	B	0.00	0.000000	163.010000
24	24	V	H	-	2	0	E	36.76	0.226578	E	36.76	0.226578	E	32.01	0.197300	E	32.01	0.197300	163.010000
25	25	A	H	-	0	0	E	64.51	0.554210	E	34.14	0.293299	E	67.18	0.577148	E	28.63	0.245962	163.010000
26	26	T	H	-	0	0	E	33.11	0.223626	B	7.29	0.049237	E	28.57	0.192962	B	1.86	0.012562	163.010000
27	27	M	H	-	3	0	B	0.11	0.000522	B	0.11	0.000522	B	0.00	0.000000	B	0.00	0.000000	163.010000
28	28	T	H	-	0	0	E	77.06	0.520465	E	77.06	0.520465	E	77.17	0.521208	E	77.17	0.521208	163.010000
29	29	A	H	-	0	0	E	55.19	0.474141	B	12.43	0.106787	E	58.79	0.505069	B	2.54	0.021821	163.010000
30	30	S	H	-	2	0	B	13.16	0.104710	B	13.16	0.104710	B	5.88	0.046785	B	4.29	0.034134	163.010000
31	31	F	H	-	3	0	E	64.74	0.289937	E	64.74	0.289937	E	60.08	0.269067	E	60.08	0.269067	163.010000
32	32	V	H	-	0	0	E	70.26	0.433062	E	48.33	0.297892	E	69.41	0.427823	E	39.71	0.244761	163.010000
33	33	F	H	-	0	0	E	80.97	0.362623	B	20.16	0.090286	E	74.42	0.333289	B	2.04	0.009136	163.010000
34	34	F	H	-	2	0	B	0.76	0.003404	B	0.76	0.003404	B	0.00	0.000000	B	0.00	0.000000	163.010000
35	35	V	H	-	1	0	E	52.89	0.325999	E	52.89	0.325999	E	47.52	0.292899	E	47.52	0.292899	163.010000
36	36	L	H	-	0	0	E	134.67	0.680186	E	84.29	0.425729	E	140.21	0.708167	E	67.61	0.341482	163.010000
37	37	A	H	-	1	0	B	0.60	0.005155	B	0.60	0.005155	B	0.00	0.000000	B	0.00	0.000000	163.010000
38	38	R	H	-	1	0	E	83.63	0.335513	E	83.63	0.335513	E	81.39	0.326527	E	81.39	0.326527	163.010000
39	39	N	H	-	0	0	E	89.09	0.527566	E	89.09	0.527566	E	86.96	0.514952	E	86.96	0.514952	163.010000
40	40	N	H	-	0	0	E	70.79	0.419198	E	70.79	0.419198	E	62.45	0.369811	E	41.89	0.248061	163.010000
41	41	V	H	-	1	0	B	5.29	0.032606	B	5.29	0.032606	B	0.07	0.000431	B	0.07	0.000431	163.010000
42	42	A	2	-	0	0	B	3.63	0.031186	B	3.63	0.031186	B	0.00	0.000000	B	0.00	0.000000	-1.000000
43	43	P	2	-	0	0	E	92.95	0.641920	E	92.95	0.641920	E	96.38	0.665608	E	96.38	0.665608	-1.000000
44	44	K	2	-	0	0	E	118.65	0.571835	E	118.65	0.571835	E	102.66	0.494771	E	102.66	0.494771	-1.000000
45	45	Y	2	-	0	0	B	10.08	0.042300	B	10.08	0.042300	B	1.00	0.004196	B	1.00	0.004196	-1.000000
46	46	R	H	-	1	0	E	76.34	0.306267	E	76.34	0.306267	E	68.97	0.276699	E	68.97	0.276699	31.547000
47	47	I	H	-	1	0	E	80.98	0.426323	E	80.98	0.426323	E	81.12	0.427060	E	81.12	0.427060	31.547000
48	48	S	H	-	2	0	B	0.00	0.000000	B	0.00	0.000000	B	0.00	0.000000	B	0.00	0.000000	31.547000
49	49	M	H	-	0	0	B	0.36	0.001710	B	0.36	0.001710	B	0.00	0.000000	B	0.00	0.000000	31.547000
50	50	M	H	-	0	0	E	111.61	0.530088	E	111.61	0.530088	E	113.82	0.540584	E	113.82	0.540584	31.547000
51	51	V	H	-	2	0	B	15.65	0.096462	B	15.65	0.096462	E	8.97	0.055288	E	8.97	0.055288	31.547000
52	52	S	H	-	3	0	B	0.46	0.003660	B	0.46	0.003660	B	0.00	0.000000	B	0.00	0.000000	31.547000
53	53	A	H	-	3	0	B	5.68	0.048797	B	5.68	0.048797	B	2.81	0.024141	B	2.81	0.024141	31.547000
54	54	L	H	-	0	0	E	84.02	0.424365	E	84.02	0.424365	E	88.79	0.448457	E	88.79	0.448457	31.547000
55	55	V	H	-	3	0	B	0.60	0.003698	B	0.60	0.003698	B	0.00	0.000000	B	0.00	0.000000	31.547000
56	56	V	H	-	3	0	B	0.29	0.001787	B	0.29	0.001787	B	0.00	0.000000	B	0.00	0.000000	31.547000
57	57	F	H	-	1	0	E	111.42	0.498992	E	111.42	0.498992	E	113.00	0.506068	E	113.00	0.506068	31.547000
58	58	I	H	-	1	0	B	28.33	0.149145	B	28.33	0.149145	E	21.27	0.111977	E	21.27	0.111977	31.547000
59	59	A	H	-	2	0	B	0.00	0.000000	B	0.00	0.000000	B	0.00	0.000000	B	0.00	0.000000	31.547000
60	60	G	H	-	1	0	B	8.87	0.105708	B	8.87	0.105708	B	3.32	0.039566	B	3.32	0.039566	31.547000
61	61	Y	H	-	0	0	E	101.40	0.425514	E	101.40	0.425514	E	95.44	0.400504	E	95.44	0.400504	31.547000
62	62	H	H	-	2	0	B	14.75	0.074304	B	14.75	0.074304	B	8.48	0.042718	B	8.48	0.042718	31.547000
63	63	Y	H	-	2	0	B	1.07	0.004490	B	1.07	0.004490	B	0.00	0.000000	B	0.00	0.000000	31.547000
64	64	F	H	-	1	0	E	109.86	0.492006	E	109.86	0.492006	E	115.74	0.518339	E	115.74	0.518339	31.547000
65	65	R	H	-	1	0	E	95.36	0.382572	E	95.36	0.382572	E	101.77	0.408289	E	101.77	0.408289	31.547000
66	66	I	1	-	0	0	B	1.79	0.009424	B	1.79	0.009424	B	0.00	0.000000	B	0.00	0.000000	-1.000000
67	67	T	1	-	0	0	B	16.43	0.110969	B	16.43	0.110969	E	10.82	0.073078	E	10.82	0.073078	-1.000000
68	68	S	1	-	0	0	E	48.09	0.382638	E	48.09	0.382638	E	37.91	0.301639	E	37.91	0.301639	-1.000000
69	69	S	1	-	0	0	B	17.21	0.136935	B	17.21	0.136935	E	10.71	0.085216	E	10.71	0.085216	-1.000000
70	70	W	1	-	0	0	B	0.77	0.002901	B	0.77	0.002901	B	0.00	0.000000	B	0.00	0.000000	-1.000000
71	71	E	1	-	0	0	E	91.63	0.489581	E	91.63	0.489581	E	98.44	0.525967	E	98.44	0.525967	-1.000000
72	72	A	1	-	0	0	E	54.86	0.471306	E	54.86	0.471306	E	54.09	0.464691	E	54.09	0.464691	-1.000000
73	73	A	1	-	0	0	B	2.15	0.018471	B	2.15	0.018471	B	0.00	0.000000	B	0.00	0.000000	-1.000000
74	74	Y	1	-	0	0	B	11.81	0.049559	B	11.81	0.049559	B	8.43	0.035376	B	8.43	0.035376	-1.000000
75	75	A	1	-	0	0	E	35.64	0.306186	E	35.64	0.306186	E	34.68	0.297938	E	34.68	0.297938	-1.000000
76	76	L	1	-	0	0	E	102.76	0.519016	E	102.76	0.519016	E	114.36	0.577605	E	114.00	0.575787	-1.000000
77	77	Q	1	-	0	0	E	93.09	0.492097	E	93.09	0.492097	E	94.76	0.500925	E	94.76	0.500925	-1.000000
78	78	N	1	-	0	0	E	152.84	0.905075	E	152.84	0.905075	E	180.72	1.000000	E	180.72	1.000000	-1.000000
79	79	G	1	-	0	0	E	46.77	0.557383	E	32.99	0.393159	E	49.27	0.587177	E	24.52	0.292218	-1.000000
80	80	M	1	-	0	0	E	59.66	0.283353	E	59.66	0.283353	E	58.94	0.279934	E	58.94	0.279934	-1.000000
81	81	Y	1	-	0	0	B	35.88	0.150567	B	35.41	0.148594	E	32.50	0.136383	E	29.78	0.124969	-1.000000
82	82	Q	1	-	0	0	E	61.03	0.322620	E	61.03	0.322620	E	62.07	0.328118	E	62.07	0.328118	-1.000000
83	83	P	1	-	0	0	E	57.39	0.396340	E	57.39	0.396340	E	45.88	0.316851	E	45.88	0.316851	-1.000000
84	84	T	1	-	0	0	E	71.26	0.481291	E	71.26	0.481291	E	73.43	0.495948	E	73.43	0.495948	-1.000000
85	85	G	1	-	0	0	E	62.28	0.742224	E	62.28	0.742224	E	60.15	0.716839	E	60.15	0.716839	-1.000000
86	86	E	1	-	0	0	E	108.11	0.577634	E	108.11	0.577634	E	114.35	0.610975	E	114.35	0.610975	-1.000000
87	87	L	1	-	0	0	E	157.25	0.794232	E	157.25	0.794232	E	157.12	0.793575	E	157.12	0.793575	-1.000000
88	88	F	1	-	0	0	B	28.22	0.126383	B	28.22	0.126383	E	14.72	0.065923	E	14.72	0.065923	-1.000000
89	89	N	1	-	0	0	E	59.14	0.350210	E	59.14	0.350210	E	58.11	0.344111	E	58.11	0.344111	-1.000000
90	90	D	1	-	0	0	E	81.71	0.525906	E	81.71	0.525906	E	71.68	0.461350	E	71.68	0.461350	-1.000000
91	91	A	1	-	0	0	E	52.43	0.450430	E	52.43	0.450430	E	42.94	0.368900	E	42.94	0.368900	-1.000000
92	92	Y	H	-	2	0	E	62.66	0.262946	E	62.66	0.262946	E	54.88	0.230298	E	54.88	0.230298	263.009000
93	93	R	H	-	0	0	B	8.25	0.033098	B	8.25	0.033098	B	1.20	0.004814	B	1.20	0.004814	263.009000
94	94	Y	H	-	0	0	B	35.49	0.148930	B	35.49	0.148930	B	10.18	0.042719	B	10.18	0.042719	263.009000
95	95	V	H	-	0	0	E	62.31	0.384061	E	62.31	0.384061	E	61.28	0.377712	E	61.28	0.377712	263.009000
96	96	D	H	-	2	0	B	1.17	0.007530	B	1.17	0.007530	B	0.00	0.000000	B	0.00	0.000000	263.009000
97	97	W	H	-	1	0	B	24.41	0.091967	B	24.41	0.091967	B	6.99	0.026336	B	6.99	0.026336	263.009000
98	98	L	H	-	1	0	E	57.77	0.291782	E	57.77	0.291782	E	52.63	0.265822	E	52.63	0.265822	263.009000
99	99	L	H	-	0	0	E	81.35	0.410879	E	81.35	0.410879	E	83.50	0.421738	E	83.50	0.421738	263.009000
100	100	T	H	-	2	0	B	0.00	0.000000	B	0.00	0.000000	B	0.00	0.000000	B	0.00	0.000000	263.009000
101	101	V	H	-	1	0	B	13.39	0.082532	B	13.39	0.082532	B	0.11	0.000678	B	0.11	0.000678	263.009000
102	102	P	H	-	3	0	B	21.79	0.150483	B	21.79	0.150483	E	17.92	0.123757	E	17.92	0.123757	263.009000
103	103	L	H	-	2	0	B	36.61	0.184908	B	36.61	0.184908	E	32.62	0.164756	E	32.62	0.164756	263.009000
104	104	L	H	-	0	0	B	2.06	0.010405	B	2.06	0.010405	B	0.00	0.000000	B	0.00	0.000000	263.009000
105	105	T	H	-	2	0	B	2.77	0.018709	B	2.77	0.018709	B	0.00	0.000000	B	0.00	0.000000	263.009000
106	106	V	H	-	0	0	E	33.89	0.208888	E	33.89	0.208888	E	29.05	0.179056	E	29.05	0.179056	263.009000
107	107	E	H	-	3	0	B	0.44	0.002351	B	0.44	0.002351	B	0.00	0.000000	B	0.00	0.000000	263.009000
108	108	L	H	-	0	0	B	4.67	0.023587	B	4.67	0.023587	B	0.27	0.001364	B	0.27	0.001364	263.009000
109	109	V	H	-	0	0	B	0.34	0.002096	B	0.34	0.002096	B	0.00	0.000000	B	0.00	0.000000	263.009000
110	110	L	H	-	1	0	B	30.36	0.153341	B	30.36	0.153341	E	16.06	0.081115	E	16.06	0.081115	263.009000
111	111	V	H	-	3	0	B	0.09	0.000555	B	0.09	0.000555	B	0.00	0.000000	B	0.00	0.000000	263.009000
112	112	M	H	-	0	0	B	3.35	0.015911	B	3.35	0.015911	B	0.32	0.001520	B	0.32	0.001520	263.009000
113	113	G	2	-	0	0	E	25.57	0.304731	E	25.57	0.304731	E	15.99	0.190561	E	15.99	0.190561	-1.000000
114	114	L	2	-	0	0	B	9.54	0.048184	B	9.54	0.048184	B	2.36	0.011920	B	2.36	0.011920	-1.000000
115	115	P	2	-	0	0	E	53.44	0.369061	E	53.44	0.369061	E	54.09	0.373550	E	54.09	0.373550	-1.000000
116	116	K	2	-	0	0	E	155.45	0.749193	E	155.45	0.749193	E	175.39	0.845294	E	175.39	0.845294	-1.000000
117	117	N	2	-	0	0	E	111.70	0.661456	E	111.70	0.661456	E	123.71	0.732575	E	123.71	0.732575	-1.000000
118	118	E	2	-	0	0	E	82.75	0.442135	E	82.75	0.442135	E	89.17	0.476437	E	89.17	0.476437	-1.000000
119	119	R	2	-	0	0	E	78.03	0.313047	E	78.03	0.313047	E	47.22	0.189441	E	47.22	0.189441	-1.000000
120	120	G	2	-	0	0	E	46.00	0.548206	E	46.00	0.548206	E	47.46	0.565606	E	47.46	0.565606	-1.000000
121	121	P	H	-	0	0	E	85.57	0.590953	E	85.57	0.590953	E	89.72	0.619613	E	89.72	0.619613	2.703000
122	122	L	H	-	0	0	B	21.44	0.108288	B	21.44	0.108288	E	13.00	0.065660	E	13.00	0.065660	2.703000
123	123	A	H	-	0	0	B	14.24	0.122337	B	14.24	0.122337	E	9.45	0.081186	E	9.45	0.081186	2.703000
124	124	A	H	-	0	0	E	50.39	0.432904	E	50.39	0.432904	E	50.58	0.434536	E	50.58	0.434536	2.703000
125	125	K	H	-	0	0	E	103.88	0.500651	E	103.88	0.500651	E	105.35	0.507735	E	105.35	0.507735	2.703000
126	126	L	H	-	1	0	B	0.72	0.003637	B	0.72	0.003637	B	0.00	0.000000	B	0.00	0.000000	2.703000
127	127	G	H	-	2	0	B	8.19	0.097605	B	8.19	0.097605	B	3.21	0.038255	B	3.21	0.038255	2.703000
128	128	F	H	-	0	0	E	158.75	0.710959	E	158.75	0.710959	E	173.76	0.778181	E	173.76	0.778181	2.703000
129	129	L	H	-	3	0	B	17.83	0.090055	B	17.83	0.090055	E	10.33	0.052174	E	10.33	0.052174	2.703000
130	130	A	H	-	2	0	B	0.00	0.000000	B	0.00	0.000000	B	0.00	0.000000	B	0.00	0.000000	2.703000
131	131	A	H	-	1	0	B	22.45	0.192869	B	22.45	0.192869	E	16.57	0.142354	E	16.57	0.142354	2.703000
132	132	L	H	-	0	0	E	83.92	0.423860	E	83.92	0.423860	E	85.72	0.432951	E	85.72	0.432951	2.703000
133	133	M	H	-	3	0	B	23.20	0.110188	B	23.20	0.110188	B	4.98	0.023652	B	4.98	0.023652	2.703000
134	134	I	H	-	2	0	B	12.76	0.067176	B	12.76	0.067176	B	4.24	0.022322	B	4.24	0.022322	2.703000
135	135	V	H	-	0	0	E	76.40	0.470907	E	76.40	0.470907	E	75.15	0.463203	E	75.15	0.463203	2.703000
136	136	L	H	-	3	0	B	34.93	0.176423	B	34.93	0.176423	E	28.73	0.145108	E	28.73	0.145108	2.703000
137	137	G	H	-	1	0	B	8.78	0.104636	B	8.78	0.104636	B	3.49	0.041592	B	3.49	0.041592	2.703000
138	138	Y	H	-	0	0	E	112.13	0.470541	E	112.13	0.470541	E	115.67	0.485397	E	115.67	0.485397	2.703000
139	139	P	H	-	1	0	E	37.38	0.258149	E	37.38	0.258149	E	31.54	0.217818	E	31.54	0.217818	2.703000
140	140	G	H	-	2	0	B	0.00	0.000000	B	0.00	0.000000	B	0.00	0.000000	B	0.00	0.000000	2.703000
141	141	E	H	-	0	0	E	61.11	0.326512	E	61.11	0.326512	E	42.87	0.229055	E	42.87	0.229055	2.703000
142	142	V	1	-	0	0	E	89.20	0.549803	E	89.20	0.549803	E	84.61	0.521511	E	84.61	0.521511	-1.000000
143	143	S	1	-	0	0	E	26.90	0.214036	E	26.90	0.214036	E	17.86	0.142107	E	17.86	0.142107	-1.000000
144	144	E	1	-	0	0	E	175.59	0.938181	E	175.59	0.938181	E	204.28	1.000000	E	204.28	1.000000	-1.000000
145	145	N	1	-	0	0	E	83.25	0.492983	E	83.25	0.492983	E	89.30	0.528809	E	89.30	0.528809	-1.000000
146	146	A	1	-	0	0	E	40.94	0.351718	E	40.94	0.351718	E	29.72	0.255326	E	29.72	0.255326	-1.000000
147	147	A	1	-	0	0	E	33.41	0.287027	E	33.41	0.287027	E	35.05	0.301117	E	35.05	0.301117	-1.000000
148	148	L	1	-	0	0	E	92.95	0.469468	E	92.95	0.469468	E	83.63	0.422395	E	83.63	0.422395	-1.000000
149	149	F	H	-	0	0	E	190.42	0.852792	E	190.42	0.852792	E	226.38	1.000000	E	226.38	1.000000	50.017000
150	150	G	H	-	0	0	E	28.21	0.336194	E	28.21	0.336194	E	25.44	0.303182	E	25.44	0.303182	50.017000
151	151	T	H	-	0	0	E	58.81	0.397204	E	58.81	0.397204	E	58.92	0.397947	E	58.92	0.397947	50.017000
152	152	R	H	-	1	0	B	24.45	0.098090	B	24.45	0.098090	E	15.83	0.063508	E	15.83	0.063508	50.017000
153	153	G	H	-	0	0	B	8.73	0.104040	B	8.73	0.104040	B	2.56	0.030509	B	2.56	0.030509	50.017000
154	154	L	H	-	0	0	E	90.88	0.459013	E	90.88	0.459013	E	97.17	0.490782	E	97.17	0.490782	50.017000
155	155	W	H	-	3	0	E	68.26	0.257177	E	68.26	0.257177	E	71.88	0.270816	E	71.88	0.270816	50.017000
156	156	G	H	-	0	0	B	16.23	0.193422	B	16.23	0.193422	E	5.19	0.061852	E	5.19	0.061852	50.017000
157	157	F	H	-	0	0	E	129.20	0.578620	E	129.20	0.578620	E	140.68	0.630033	E	140.68	0.630033	50.017000
158	158	L	H	-	1	0	E	49.36	0.249306	E	49.36	0.249306	E	49.53	0.250164	E	49.53	0.250164	50.017000
159	159	S	H	-	3	0	B	14.76	0.117441	B	14.76	0.117441	E	10.00	0.079567	E	10.00	0.079567	50.017000
160	160	T	H	-	0	0	E	55.82	0.377009	E	55.82	0.377009	E	45.08	0.304471	E	45.08	0.304471	50.017000
161	161	I	H	-	0	0	E	78.46	0.413056	E	78.46	0.413056	E	70.90	0.373256	E	70.90	0.373256	50.017000
162	162	P	H	-	2	0	B	3.23	0.022307	B	3.23	0.022307	B	0.00	0.000000	B	0.00	0.000000	50.017000
163	163	F	H	-	1	0	B	21.27	0.095257	B	21.27	0.095257	B	10.63	0.047606	B	10.63	0.047606	50.017000
164	164	V	H	-	0	0	E	74.43	0.458765	E	74.43	0.458765	E	75.44	0.464990	E	75.44	0.464990	50.017000
165	165	W	H	-	1	0	E	126.64	0.477131	E	126.64	0.477131	E	127.41	0.480032	E	127.41	0.480032	50.017000
166	166	I	H	-	1	0	B	0.01	0.000053	B	0.01	0.000053	B	0.00	0.000000	B	0.00	0.000000	50.017000
167	167	L	H	-	0	0	B	28.65	0.144704	B	28.65	0.144704	E	24.23	0.122380	E	24.23	0.122380	50.017000
168	168	Y	H	-	0	0	E	130.66	0.548300	E	130.66	0.548300	E	143.19	0.600881	E	143.19	0.600881	50.017000
169	169	I	H	-	0	0	B	12.45	0.065544	B	12.45	0.065544	B	3.50	0.018426	B	3.50	0.018426	50.017000
170	170	L	H	-	1	0	B	2.79	0.014092	B	2.79	0.014092	B	0.00	0.000000	B	0.00	0.000000	50.017000
171	171	F	H	-	0	0	E	79.39	0.355547	E	79.39	0.355547	E	71.01	0.318017	E	71.01	0.318017	50.017000
172	172	T	H	-	0	0	E	78.16	0.527894	E	78.16	0.527894	E	83.51	0.564028	E	83.51	0.564028	50.017000
173	173	Q	H	-	0	0	E	98.22	0.519216	E	98.22	0.519216	E	98.76	0.522070	E	98.76	0.522070	50.017000
174	174	L	2	-	0	0	B	12.90	0.065155	B	12.90	0.065155	B	4.93	0.024900	B	4.93	0.024900	-1.000000
175	175	G	2	-	0	0	E	38.91	0.463711	E	38.91	0.463711	E	28.89	0.344297	E	28.89	0.344297	-1.000000
176	176	D	2	-	0	0	E	132.54	0.853060	E	132.54	0.853060	E	140.54	0.904550	E	140.54	0.904550	-1.000000
177	177	T	2	-	0	0	B	7.23	0.048832	B	7.23	0.048832	B	1.72	0.011617	B	1.72	0.011617	-1.000000
178	178	I	2	-	0	0	B	19.96	0.105080	B	19.96	0.105080	B	8.93	0.047012	B	8.93	0.047012	-1.000000
179	179	Q	2	-	0	0	E	157.60	0.833113	E	157.60	0.833113	E	175.94	0.930063	E	175.94	0.930063	-1.000000
180	180	R	2	-	0	0	E	139.45	0.559456	E	139.45	0.559456	E	147.35	0.591150	E	147.35	0.591150	-1.000000
181	181	Q	2	-	0	0	B	30.81	0.162869	B	30.81	0.162869	E	22.71	0.120051	E	22.71	0.120051	-1.000000
182	182	S	2	-	0	0	E	48.49	0.385821	E	48.49	0.385821	E	50.77	0.403962	E	50.77	0.403962	-1.000000
183	183	S	2	-	0	0	E	95.20	0.757479	E	95.20	0.757479	E	110.45	0.878819	E	110.45	0.878819	-1.000000
184	184	R	2	-	0	0	E	144.40	0.579315	E	144.40	0.579315	E	151.18	0.606515	E	144.88	0.581240	-1.000000
185	185	V	2	-	0	0	B	0.00	0.000000	B	0.00	0.000000	B	0.00	0.000000	B	0.00	0.000000	-1.000000
186	186	S	2	-	0	0	B	21.51	0.171149	B	21.51	0.171149	E	18.03	0.143460	E	18.03	0.143460	-1.000000
187	187	T	2	-	0	0	E	74.11	0.500540	E	74.11	0.500540	E	75.63	0.510806	E	75.63	0.510806	-1.000000
188	188	L	H	-	1	0	B	11.09	0.056013	B	11.09	0.056013	B	5.93	0.029951	B	5.93	0.029951	237.963000
189	189	L	H	-	0	0	B	4.78	0.024143	B	4.78	0.024143	B	0.23	0.001162	B	0.23	0.001162	237.963000
190	190	G	H	-	0	0	E	20.07	0.239185	E	20.07	0.239185	E	14.00	0.166845	E	14.00	0.166845	237.963000
191	191	N	H	-	0	0	E	72.22	0.427666	E	72.22	0.427666	E	70.85	0.419554	E	70.85	0.419554	237.963000
192	192	A	H	-	1	0	B	0.00	0.000000	B	0.00	0.000000	B	0.00	0.000000	B	0.00	0.000000	237.963000
193	193	R	H	-	1	0	E	51.03	0.204726	E	51.03	0.204726	E	41.29	0.165650	E	41.29	0.165650	237.963000
194	194	L	H	-	0	0	E	103.88	0.524673	E	103.88	0.524673	E	108.65	0.548765	E	108.65	0.548765	237.963000
195	195	L	H	-	1	0	E	40.70	0.205566	E	40.70	0.205566	E	33.15	0.167433	E	33.15	0.167433	237.963000
196	196	L	H	-	0	0	B	1.03	0.005202	B	1.03	0.005202	B	0.00	0.000000	B	0.00	0.000000	237.963000
197	197	L	H	-	0	0	E	74.55	0.376534	E	74.55	0.376534	E	75.27	0.380171	E	75.27	0.380171	237.963000
198	198	A	H	-	0	0	E	61.29	0.526546	E	61.29	0.526546	E	60.40	0.518900	E	60.40	0.518900	237.963000
199	199	T	H	-	2	0	B	7.56	0.051060	B	7.56	0.051060	B	2.16	0.014589	B	2.16	0.014589	237.963000
200	200	W	H	-	0	0	B	10.67	0.040200	B	10.67	0.040200	B	0.00	0.000000	B	0.00	0.000000	237.963000
201	201	G	H	-	0	0	B	15.13	0.180312	B	15.13	0.180312	E	8.71	0.103802	E	8.71	0.103802	237.963000
202	202	F	H	-	1	0	E	63.78	0.285638	E	63.78	0.285638	E	56.48	0.252945	E	56.48	0.252945	237.963000
203	203	Y	H	-	0	0	B	34.30	0.143936	B	34.30	0.143936	B	5.68	0.023836	B	5.68	0.023836	237.963000
204	204	P	H	-	0	0	E	48.00	0.331492	E	48.00	0.331492	E	22.21	0.153384	E	22.21	0.153384	237.963000
205	205	I	H	-	0	0	E	96.23	0.506607	E	96.23	0.506607	E	100.46	0.528876	E	100.46	0.528876	237.963000
206	206	A	H	-	0	0	B	4.41	0.037887	B	4.41	0.037887	B	0.02	0.000172	B	0.02	0.000172	237.963000
207	207	Y	H	-	0	0	B	16.15	0.067772	B	16.15	0.067772	B	7.01	0.029417	B	7.01	0.029417	237.963000
208	208	M	H	-	0	0	E	101.18	0.480551	E	101.18	0.480551	E	98.14	0.466113	E	98.14	0.466113	237.963000
209	209	I	H	-	0	0	E	118.23	0.622427	E	118.23	0.622427	E	111.34	0.586154	E	111.34	0.586154	237.963000
210	210	P	1	-	0	0	E	68.19	0.470925	E	68.19	0.470925	E	38.48	0.265746	E	38.48	0.265746	-1.000000
211	211	M	1	-	0	0	E	68.95	0.327476	E	68.95	0.327476	E	71.23	0.338304	E	71.23	0.338304	-1.000000
212	212	A	U	R	0	0	-	-1.00	-1.000000	-	-1.00	-1.000000	-	-1.00	-1.000000	-	-1.00	-1.000000	-1.000000
213	213	F	U	R	0	0	-	-1.00	-1.000000	-	-1.00	-1.000000	-	-1.00	-1.000000	-	-1.00	-1.000000	-1.000000
214	214	P	U	R	0	0	-	-1.00	-1.000000	-	-1.00	-1.000000	-	-1.00	-1.000000	-	-1.00	-1.000000	-1.000000
215	215	E	U	R	0	0	-	-1.00	-1.000000	-	-1.00	-1.000000	-	-1.00	-1.000000	-	-1.00	-1.000000	-1.000000
216	216	A	U	R	0	0	-	-1.00	-1.000000	-	-1.00	-1.000000	-	-1.00	-1.000000	-	-1.00	-1.000000	-1.000000
217	217	F	U	R	0	0	-	-1.00	-1.000000	-	-1.00	-1.000000	-	-1.00	-1.000000	-	-1.00	-1.000000	-1.000000
218	218	P	1	-	0	0	E	122.99	0.849378	E	122.99	0.849378	E	131.07	0.905180	E	131.07	0.905180	-1.000000
219	219	S	1	-	0	0	E	107.95	0.858927	E	107.95	0.858927	E	100.29	0.797979	E	100.29	0.797979	-1.000000
220	220	N	1	-	0	0	E	79.29	0.469533	E	79.29	0.469533	E	71.66	0.424350	E	71.66	0.424350	-1.000000
221	221	T	1	-	0	0	E	52.54	0.354856	E	52.54	0.354856	E	53.97	0.364514	E	53.97	0.364514	-1.000000
222	222	P	1	-	0	0	E	39.10	0.270028	E	39.10	0.270028	E	37.59	0.259599	E	37.59	0.259599	-1.000000
223	223	G	1	-	0	0	E	45.86	0.546538	E	45.86	0.546538	E	47.46	0.565606	E	47.46	0.565606	-1.000000
224	224	T	1	-	0	0	B	28.85	0.194853	B	28.85	0.194853	E	10.12	0.068351	E	10.12	0.068351	-1.000000
225	225	I	1	-	0	0	B	18.05	0.095025	B	18.05	0.095025	B	7.93	0.041748	B	7.93	0.041748	-1.000000
226	226	V	1	-	0	0	B	18.39	0.113351	B	18.39	0.113351	E	13.96	0.086045	E	13.96	0.086045	-1.000000
227	227	A	1	-	0	0	E	63.68	0.547079	E	63.68	0.547079	E	65.97	0.566753	E	65.97	0.566753	-1.000000
228	228	L	1	-	0	0	E	47.71	0.240972	E	47.71	0.240972	E	24.91	0.125814	E	24.91	0.125814	-1.000000
229	229	Q	1	-	0	0	B	11.64	0.061532	B	11.64	0.061532	B	3.45	0.018238	B	3.45	0.018238	-1.000000
230	230	V	1	-	0	0	B	28.37	0.174864	B	28.37	0.174864	E	23.48	0.144724	E	22.91	0.141211	-1.000000
231	231	G	H	-	0	0	B	14.95	0.178167	B	14.95	0.178167	E	9.16	0.109165	E	9.16	0.109165	287.221000
232	232	Y	H	-	0	0	B	26.15	0.109736	B	26.15	0.109736	E	12.71	0.053336	E	12.71	0.053336	287.221000
233	233	T	H	-	1	0	B	0.00	0.000000	B	0.00	0.000000	B	0.00	0.000000	B	0.00	0.000000	287.221000
234	234	I	H	-	0	0	E	82.53	0.434483	E	82.53	0.434483	E	85.58	0.450540	E	85.58	0.450540	287.221000
235	235	A	H	-	1	0	B	5.79	0.049742	B	5.79	0.049742	B	1.45	0.012457	B	1.45	0.012457	287.221000
236	236	D	H	-	0	0	B	0.18	0.001159	B	0.18	0.001159	B	0.00	0.000000	B	0.00	0.000000	287.221000
237	237	V	H	-	1	0	B	20.75	0.127897	B	20.75	0.127897	E	13.60	0.083826	E	12.65	0.077971	287.221000
238	238	L	H	-	1	0	E	78.76	0.397798	E	78.76	0.397798	E	83.23	0.420375	E	82.06	0.414465	287.221000
239	239	A	H	-	1	0	B	4.17	0.035825	B	4.17	0.035825	B	0.00	0.000000	B	0.00	0.000000	287.221000
240	240	K	H	-	1	0	B	4.20	0.020242	B	4.20	0.020242	B	0.03	0.000145	B	0.03	0.000145	287.221000
241	241	A	H	-	1	0	B	7.18	0.061684	B	7.18	0.061684	B	3.28	0.028179	B	3.28	0.028179	287.221000
242	242	G	H	-	0	0	E	26.80	0.319390	E	26.80	0.319390	E	21.58	0.257180	E	21.58	0.257180	287.221000
243	243	Y	H	-	1	0	B	1.13	0.004742	B	1.13	0.004742	B	0.00	0.000000	B	0.00	0.000000	287.221000
244	244	G	H	-	1	0	B	0.00	0.000000	B	0.00	0.000000	B	0.00	0.000000	B	0.00	0.000000	287.221000
245	245	V	H	-	0	0	E	65.58	0.404216	E	37.64	0.232002	E	63.58	0.391889	E	27.58	0.169995	287.221000
246	246	L	H	-	1	0	B	37.03	0.187030	B	37.03	0.187030	E	32.93	0.166322	E	32.93	0.166322	287.221000
247	247	I	H	-	1	0	B	0.00	0.000000	B	0.00	0.000000	B	0.00	0.000000	B	0.00	0.000000	287.221000
248	248	Y	H	-	1	0	B	25.42	0.106672	B	21.72	0.091146	E	20.04	0.084096	B	6.47	0.027151	287.221000
249	249	N	H	-	0	0	E	53.68	0.317878	E	43.66	0.258542	E	46.51	0.275419	E	27.45	0.162551	287.221000
250	250	I	H	-	2	0	B	0.00	0.000000	B	0.00	0.000000	B	0.00	0.000000	B	0.00	0.000000	287.221000
251	251	A	H	-	1	0	B	0.00	0.000000	B	0.00	0.000000	B	0.00	0.000000	B	0.00	0.000000	287.221000
252	252	K	H	-	0	0	E	61.66	0.297171	B	37.30	0.179768	E	59.80	0.288207	E	23.85	0.114945	287.221000
253	253	A	2	-	0	0	B	12.55	0.107818	B	12.55	0.107818	B	3.57	0.030670	B	3.57	0.030670	-1.000000
254	254	K	2	-	0	0	B	13.18	0.063521	B	13.18	0.063521	B	7.77	0.037448	B	7.77	0.037448	-1.000000
255	255	S	2	-	0	0	B	5.18	0.041216	B	5.18	0.041216	B	0.70	0.005570	B	0.70	0.005570	-1.000000
256	256	E	2	-	0	0	E	105.05	0.561284	E	99.81	0.533287	E	111.49	0.595694	E	98.68	0.527249	-1.000000
257	257	E	2	-	0	0	E	95.66	0.511113	E	95.66	0.511113	E	92.71	0.495352	E	92.71	0.495352	-1.000000
258	258	E	2	-	0	0	E	60.74	0.324535	E	60.74	0.324535	E	57.01	0.304606	E	57.01	0.304606	-1.000000
259	259	G	2	-	0	0	E	58.78	0.700512	E	58.78	0.700512	E	62.80	0.748421	E	62.80	0.748421	-1.000000
260	260	F	2	-	0	0	E	94.27	0.422186	E	94.27	0.422186	E	87.78	0.393121	E	87.78	0.393121	-1.000000
261	261	N	2	-	0	0	E	200.49	1.000000	E	200.49	1.000000	E	211.55	1.000000	E	211.55	1.000000	-1.000000
262	262	V	U	R	0	0	-	-1.00	-1.000000	-	-1.00	-1.000000	-	-1.00	-1.000000	-	-1.00	-1.000000	-1.000000
263	263	S	U	R	0	0	-	-1.00	-1.000000	-	-1.00	-1.000000	-	-1.00	-1.000000	-	-1.00	-1.000000	-1.000000
264	264	E	U	R	0	0	-	-1.00	-1.000000	-	-1.00	-1.000000	-	-1.00	-1.000000	-	-1.00	-1.000000	-1.000000
265	265	M	U	R	0	0	-	-1.00	-1.000000	-	-1.00	-1.000000	-	-1.00	-1.000000	-	-1.00	-1.000000	-1.000000
266	266	V	U	R	0	0	-	-1.00	-1.000000	-	-1.00	-1.000000	-	-1.00	-1.000000	-	-1.00	-1.000000	-1.000000
267	267	E	U	R	0	0	-	-1.00	-1.000000	-	-1.00	-1.000000	-	-1.00	-1.000000	-	-1.00	-1.000000	-1.000000
268	268	P	U	R	0	0	-	-1.00	-1.000000	-	-1.00	-1.000000	-	-1.00	-1.000000	-	-1.00	-1.000000	-1.000000
269	269	A	U	R	0	0	-	-1.00	-1.000000	-	-1.00	-1.000000	-	-1.00	-1.000000	-	-1.00	-1.000000	-1.000000
270	270	T	U	R	0	0	-	-1.00	-1.000000	-	-1.00	-1.000000	-	-1.00	-1.000000	-	-1.00	-1.000000	-1.000000
271	271	A	U	R	0	0	-	-1.00	-1.000000	-	-1.00	-1.000000	-	-1.00	-1.000000	-	-1.00	-1.000000	-1.000000
272	272	S	U	R	0	0	-	-1.00	-1.000000	-	-1.00	-1.000000	-	-1.00	-1.000000	-	-1.00	-1.000000	-1.000000
273	273	A	U	R	0	0	-	-1.00	-1.000000	-	-1.00	-1.000000	-	-1.00	-1.000000	-	-1.00	-1.000000	-1.000000
