# Supplementary material for: Lipid exposure prediction enhances the inference of rotational angles of transmembrane helices
Source: BMC Bioinformatics. 2013 Oct 11;14:304. doi: 10.1186/1471-2105-14-304 (PMC3854514; doi:10.1186/1471-2105-14-304)
Supplement: Additional file 7: Dataset S3 — The representative 110 multi-spanning protein chains used in this work. [file 1471-2105-14-304-S7.zip › S_Dataset_3_experiment/TMexpoDataset/3dhwA.profile]

SeqIndex	PDBIndex	AA	Topo	MissingData	IntraChainCTNum	InterChainCTNum	Class14_Chain	ASA14_Chain	RSA14_Chain	Class14_Complete	ASA14_Complete	RSA14_Complete	Class20_Chain	ASA20_Chain	RSA20_Chain	Class20_Complete	ASA20_Complete	RSA20_Complete	RotationalAngleChain360MGC
1	1	M	U	R	0	0	-	-1.00	-1.000000	-	-1.00	-1.000000	-	-1.00	-1.000000	-	-1.00	-1.000000	-1.000000
2	2	S	U	R	0	0	-	-1.00	-1.000000	-	-1.00	-1.000000	-	-1.00	-1.000000	-	-1.00	-1.000000	-1.000000
3	3	E	U	R	0	0	-	-1.00	-1.000000	-	-1.00	-1.000000	-	-1.00	-1.000000	-	-1.00	-1.000000	-1.000000
4	4	P	U	R	0	0	-	-1.00	-1.000000	-	-1.00	-1.000000	-	-1.00	-1.000000	-	-1.00	-1.000000	-1.000000
5	5	M	U	R	0	0	-	-1.00	-1.000000	-	-1.00	-1.000000	-	-1.00	-1.000000	-	-1.00	-1.000000	-1.000000
6	6	M	1	-	0	0	E	170.54	0.809974	E	170.54	0.809974	E	188.92	0.897269	E	188.92	0.897269	-1.000000
7	7	W	1	-	0	0	E	201.48	0.759099	E	201.48	0.759099	E	220.58	0.831060	E	220.58	0.831060	-1.000000
8	8	L	1	-	0	0	E	88.93	0.449164	E	88.93	0.449164	E	77.95	0.393707	E	77.95	0.393707	-1.000000
9	9	L	1	-	0	0	B	37.82	0.191020	B	37.82	0.191020	E	24.19	0.122178	E	24.19	0.122178	-1.000000
10	10	V	1	-	0	0	E	96.03	0.591901	E	96.03	0.591901	E	100.19	0.617542	E	100.19	0.617542	-1.000000
11	11	R	1	-	0	0	E	192.02	0.770360	E	192.02	0.770360	E	209.38	0.840006	E	209.38	0.840006	-1.000000
12	12	G	1	-	0	0	B	3.78	0.045048	B	3.78	0.045048	B	0.00	0.000000	B	0.00	0.000000	-1.000000
13	13	V	H	-	0	0	B	28.97	0.178563	B	28.97	0.178563	E	23.41	0.144292	E	23.41	0.144292	131.637000
14	14	W	H	-	0	0	E	171.41	0.645807	E	171.41	0.645807	E	167.64	0.631603	E	167.64	0.631603	131.637000
15	15	E	H	-	0	0	E	40.73	0.217621	E	40.73	0.217621	E	34.59	0.184815	E	34.59	0.184815	131.637000
16	16	T	H	-	0	0	B	1.86	0.012562	B	1.86	0.012562	B	0.00	0.000000	B	0.00	0.000000	131.637000
17	17	L	H	-	0	0	E	65.56	0.331128	E	65.56	0.331128	E	58.31	0.294510	E	58.31	0.294510	131.637000
18	18	A	H	-	0	0	E	24.17	0.207646	E	24.17	0.207646	E	14.54	0.124914	E	14.54	0.124914	131.637000
19	19	M	H	-	3	0	B	3.66	0.017383	B	3.66	0.017383	B	0.00	0.000000	B	0.00	0.000000	131.637000
20	20	T	H	-	0	0	E	68.74	0.464271	E	68.74	0.464271	E	57.94	0.391328	E	57.94	0.391328	131.637000
21	21	F	H	-	0	0	E	143.12	0.640960	E	143.12	0.640960	E	137.85	0.617359	E	137.85	0.617359	131.637000
22	22	V	H	-	2	0	B	0.04	0.000247	B	0.04	0.000247	B	0.00	0.000000	B	0.00	0.000000	131.637000
23	23	S	H	-	0	0	B	19.74	0.157066	B	19.74	0.157066	E	8.06	0.064131	E	8.06	0.064131	131.637000
24	24	G	H	-	0	0	E	59.08	0.704088	E	59.08	0.704088	E	58.13	0.692766	E	58.13	0.692766	131.637000
25	25	F	H	-	0	0	E	140.83	0.630704	E	140.83	0.630704	E	128.16	0.573962	E	128.16	0.573962	131.637000
26	26	F	H	-	2	0	B	2.98	0.013346	B	2.98	0.013346	B	0.00	0.000000	B	0.00	0.000000	131.637000
27	27	G	H	-	0	0	E	19.64	0.234060	E	19.64	0.234060	B	4.13	0.049219	B	4.13	0.049219	131.637000
28	28	F	H	-	0	0	E	158.67	0.710601	E	158.67	0.710601	E	175.02	0.783824	E	175.02	0.783824	131.637000
29	29	V	H	-	0	0	E	102.62	0.632520	E	102.62	0.632520	E	104.59	0.644662	E	104.59	0.644662	131.637000
30	30	I	H	-	1	0	E	54.33	0.286023	E	54.33	0.286023	E	44.99	0.236852	E	44.99	0.236852	131.637000
31	31	G	H	-	1	0	B	0.68	0.008104	B	0.68	0.008104	B	0.00	0.000000	B	0.00	0.000000	131.637000
32	32	L	H	-	0	0	E	72.01	0.363705	E	72.01	0.363705	E	50.84	0.256781	E	50.84	0.256781	131.637000
33	33	P	H	-	0	0	E	70.81	0.489019	E	70.81	0.489019	E	72.71	0.502141	E	72.71	0.502141	131.637000
34	34	V	H	-	1	0	E	53.36	0.328895	E	53.36	0.328895	E	40.73	0.251048	E	40.73	0.251048	131.637000
35	35	G	2	-	0	0	B	5.63	0.067096	B	5.63	0.067096	B	2.60	0.030986	B	2.60	0.030986	-1.000000
36	36	V	2	-	0	0	E	68.64	0.423077	E	68.64	0.423077	E	61.32	0.377959	E	61.32	0.377959	-1.000000
37	37	L	2	-	0	0	B	5.86	0.029597	B	5.86	0.029597	B	0.00	0.000000	B	0.00	0.000000	-1.000000
38	38	L	2	-	0	0	B	18.31	0.092479	B	18.31	0.092479	B	0.42	0.002121	B	0.42	0.002121	-1.000000
39	39	Y	2	-	0	0	E	49.57	0.208015	E	49.57	0.208015	E	43.26	0.181536	E	43.26	0.181536	-1.000000
40	40	V	2	-	0	0	B	13.68	0.084320	B	13.68	0.084320	B	3.19	0.019662	B	3.19	0.019662	-1.000000
41	41	T	2	-	0	0	B	21.91	0.147981	B	21.91	0.147981	E	14.31	0.096650	E	14.31	0.096650	-1.000000
42	42	R	2	-	0	0	E	149.88	0.601300	E	149.88	0.601300	E	162.75	0.652933	E	162.75	0.652933	-1.000000
43	43	P	2	-	0	0	E	99.96	0.690331	E	99.96	0.690331	E	106.99	0.738881	E	106.99	0.738881	-1.000000
44	44	G	2	-	0	0	E	18.58	0.221428	E	18.58	0.221428	E	14.73	0.175545	E	13.97	0.166488	-1.000000
45	45	Q	2	-	0	0	E	51.86	0.274145	E	51.86	0.274145	E	23.03	0.121742	E	21.97	0.116139	-1.000000
46	46	I	2	-	0	0	E	53.94	0.283969	E	52.42	0.275967	E	32.45	0.170834	E	20.59	0.108397	-1.000000
47	47	I	2	-	0	0	E	166.83	0.878284	E	166.83	0.878284	E	193.93	1.000000	E	193.93	1.000000	-1.000000
48	48	A	2	-	0	0	E	42.42	0.364433	E	42.42	0.364433	E	38.99	0.334966	E	38.99	0.334966	-1.000000
49	49	N	2	-	0	0	E	54.48	0.322615	E	54.48	0.322615	E	52.40	0.310298	E	52.40	0.310298	-1.000000
50	50	A	2	-	0	0	E	56.63	0.486512	E	56.63	0.486512	E	59.47	0.510911	E	59.47	0.510911	-1.000000
51	51	K	2	-	0	0	E	135.59	0.653477	E	135.59	0.653477	E	140.02	0.674828	E	140.02	0.674828	-1.000000
52	52	L	2	-	0	0	E	105.26	0.531643	E	105.26	0.531643	E	110.46	0.557907	E	110.46	0.557907	-1.000000
53	53	Y	2	-	0	0	B	46.10	0.193454	B	46.10	0.193454	E	37.87	0.158917	E	37.87	0.158917	-1.000000
54	54	R	2	-	0	0	E	176.11	0.706531	E	176.11	0.706531	E	191.16	0.766910	E	191.16	0.766910	-1.000000
55	55	T	2	-	0	0	E	80.92	0.546535	E	80.92	0.546535	E	78.83	0.532419	E	78.83	0.532419	-1.000000
56	56	V	H	-	0	0	E	47.87	0.295057	E	47.87	0.295057	E	31.52	0.194280	E	31.52	0.194280	262.767000
57	57	S	H	-	0	0	B	23.73	0.188813	B	23.73	0.188813	E	16.98	0.135105	E	16.98	0.135105	262.767000
58	58	A	H	-	0	0	E	38.59	0.331529	E	38.59	0.331529	E	34.80	0.298969	E	34.80	0.298969	262.767000
59	59	I	H	-	0	0	E	84.78	0.446328	E	84.78	0.446328	E	78.21	0.411740	E	78.21	0.411740	262.767000
60	60	V	H	-	1	0	B	13.03	0.080313	B	13.03	0.080313	B	2.27	0.013992	B	2.27	0.013992	262.767000
61	61	N	H	-	0	0	E	77.49	0.458874	E	59.21	0.350625	E	80.82	0.478593	E	47.45	0.280985	262.767000
62	62	I	H	-	0	0	E	96.09	0.505870	E	72.32	0.380732	E	99.82	0.525507	E	70.21	0.369624	262.767000
63	63	F	H	-	1	0	E	83.86	0.375565	E	83.86	0.375565	E	63.00	0.282144	E	63.00	0.282144	262.767000
64	64	R	H	-	1	0	E	103.79	0.416393	E	103.79	0.416393	E	94.91	0.380767	E	94.61	0.379564	262.767000
65	65	S	H	-	0	1	E	82.55	0.656827	B	13.67	0.108768	E	86.28	0.686505	E	6.52	0.051878	262.767000
66	66	I	H	-	0	1	E	74.21	0.390682	B	32.02	0.168571	E	54.39	0.286339	E	14.07	0.074072	262.767000
67	67	P	H	-	0	1	E	82.62	0.570580	B	13.43	0.092749	E	88.12	0.608564	E	8.05	0.055594	262.767000
68	68	F	H	-	2	0	E	56.25	0.251915	E	45.37	0.203189	E	31.12	0.139370	E	18.48	0.082762	262.767000
69	69	I	H	-	1	1	E	66.50	0.350092	B	15.54	0.081811	E	62.08	0.326823	B	0.62	0.003264	262.767000
70	70	I	H	-	0	0	E	89.51	0.471229	B	2.98	0.015688	E	96.50	0.508028	B	0.00	0.000000	262.767000
71	71	L	H	-	0	0	B	13.31	0.067226	B	12.34	0.062326	B	0.54	0.002727	B	0.54	0.002727	262.767000
72	72	L	H	-	1	0	B	4.73	0.023890	B	4.73	0.023890	B	0.00	0.000000	B	0.00	0.000000	262.767000
73	73	V	H	-	0	0	E	78.45	0.483543	B	11.84	0.072978	E	72.02	0.443910	B	0.12	0.000740	262.767000
74	74	W	H	-	0	1	E	157.91	0.594944	E	62.22	0.234421	E	157.87	0.594793	E	54.47	0.205222	262.767000
75	75	M	H	-	1	0	B	12.82	0.060888	B	12.82	0.060888	B	5.10	0.024222	B	5.10	0.024222	262.767000
76	76	I	1	-	0	0	B	17.54	0.092340	B	1.05	0.005528	E	10.77	0.056699	B	0.00	0.000000	-1.000000
77	77	P	1	-	0	0	E	74.58	0.515055	E	43.64	0.301381	E	77.62	0.536050	E	31.57	0.218025	-1.000000
78	78	F	1	-	0	0	E	103.28	0.462538	E	103.28	0.462538	E	98.70	0.442026	E	97.74	0.437727	-1.000000
79	79	T	1	-	0	0	B	2.31	0.015602	B	2.31	0.015602	B	0.00	0.000000	B	0.00	0.000000	-1.000000
80	80	R	1	-	0	0	E	148.01	0.593798	E	129.22	0.518415	E	161.79	0.649081	E	133.68	0.536307	-1.000000
81	81	V	1	-	0	0	E	110.26	0.679610	E	110.26	0.679610	E	124.88	0.769724	E	124.88	0.769724	-1.000000
82	82	I	1	-	0	0	E	98.14	0.516662	E	98.14	0.516662	E	102.04	0.537194	E	102.04	0.537194	-1.000000
83	83	V	1	-	0	0	E	132.02	0.813733	E	132.02	0.813733	E	135.99	0.838203	E	135.99	0.838203	-1.000000
84	84	G	1	-	0	0	E	20.86	0.248600	E	20.86	0.248600	E	16.44	0.195924	E	16.44	0.195924	-1.000000
85	85	T	1	-	0	0	E	116.93	0.789747	E	116.93	0.789747	E	120.05	0.810820	E	120.05	0.810820	-1.000000
86	86	S	1	-	0	0	B	4.88	0.038829	B	1.69	0.013447	B	0.55	0.004376	B	0.00	0.000000	-1.000000
87	87	I	1	-	0	0	E	89.81	0.472809	E	87.84	0.462437	E	88.75	0.467228	E	86.43	0.455014	-1.000000
88	88	G	1	-	0	0	E	24.38	0.290549	E	24.38	0.290549	E	25.33	0.301871	E	25.33	0.301871	-1.000000
89	89	L	1	-	0	0	E	39.80	0.201020	E	39.80	0.201020	E	33.43	0.168847	E	33.43	0.168847	-1.000000
90	90	Q	H	-	0	0	E	146.12	0.772427	E	146.12	0.772427	E	139.75	0.738754	E	139.75	0.738754	113.633000
91	91	A	H	-	0	0	B	0.98	0.008419	B	0.98	0.008419	B	0.00	0.000000	B	0.00	0.000000	113.633000
92	92	A	H	-	0	0	B	3.85	0.033076	B	3.85	0.033076	B	0.00	0.000000	B	0.00	0.000000	113.633000
93	93	I	H	-	1	0	B	36.24	0.190787	B	36.24	0.190787	E	16.64	0.087602	E	16.64	0.087602	113.633000
94	94	V	H	-	0	0	E	46.51	0.286674	E	46.51	0.286674	E	17.41	0.107310	E	17.41	0.107310	113.633000
95	95	P	H	-	2	0	B	0.04	0.000276	B	0.04	0.000276	B	0.00	0.000000	B	0.00	0.000000	113.633000
96	96	L	H	-	1	0	B	4.91	0.024799	B	4.91	0.024799	B	0.00	0.000000	B	0.00	0.000000	113.633000
97	97	T	H	-	2	0	B	13.02	0.087937	B	13.02	0.087937	B	5.17	0.034918	B	5.17	0.034918	113.633000
98	98	V	H	-	0	0	E	45.13	0.278168	E	45.13	0.278168	E	40.74	0.251109	E	40.74	0.251109	113.633000
99	99	G	H	-	0	0	B	16.04	0.191157	B	16.04	0.191157	B	0.95	0.011322	B	0.95	0.011322	113.633000
100	100	A	H	-	2	0	B	5.01	0.043041	B	5.01	0.043041	B	0.54	0.004639	B	0.54	0.004639	113.633000
101	101	A	H	-	1	0	B	19.97	0.171564	B	19.97	0.171564	E	11.73	0.100773	E	11.73	0.100773	113.633000
102	102	P	H	-	3	0	B	3.66	0.025276	B	3.66	0.025276	B	0.00	0.000000	B	0.00	0.000000	113.633000
103	103	F	H	-	0	0	E	87.66	0.392584	E	87.66	0.392584	E	59.64	0.267097	E	57.99	0.259707	113.633000
104	104	I	H	-	2	0	B	11.17	0.058805	B	11.17	0.058805	B	1.57	0.008265	B	1.57	0.008265	113.633000
105	105	A	H	-	1	0	B	1.48	0.012715	B	1.48	0.012715	B	0.00	0.000000	B	0.00	0.000000	113.633000
106	106	R	2	-	0	0	E	63.40	0.254353	E	63.40	0.254353	E	49.85	0.199992	E	49.85	0.199992	-1.000000
107	107	M	2	-	0	0	E	51.27	0.243505	E	51.27	0.243505	E	33.63	0.159725	E	33.63	0.159725	-1.000000
108	108	V	2	-	0	0	B	8.22	0.050666	B	8.22	0.050666	B	2.81	0.017320	B	2.81	0.017320	-1.000000
109	109	E	2	-	0	0	B	18.43	0.098472	B	18.43	0.098472	E	13.45	0.071864	E	13.45	0.071864	-1.000000
110	110	N	2	-	0	0	E	76.74	0.454432	E	76.74	0.454432	E	70.50	0.417481	E	70.50	0.417481	-1.000000
111	111	A	2	-	0	0	B	11.12	0.095533	B	11.12	0.095533	B	2.56	0.021993	B	2.56	0.021993	-1.000000
112	112	L	2	-	0	0	B	28.85	0.145714	B	28.85	0.145714	E	12.91	0.065205	E	12.91	0.065205	-1.000000
113	113	L	2	-	0	0	E	85.09	0.429769	E	85.09	0.429769	E	79.03	0.399162	E	79.03	0.399162	-1.000000
114	114	E	2	-	0	0	E	137.75	0.736001	E	137.75	0.736001	E	146.72	0.783928	E	146.72	0.783928	-1.000000
115	115	I	2	-	0	0	B	26.44	0.139195	B	26.44	0.139195	B	6.00	0.031587	B	6.00	0.031587	-1.000000
116	116	P	2	-	0	0	E	75.82	0.523619	E	75.82	0.523619	E	76.25	0.526588	E	61.03	0.421478	-1.000000
117	117	T	2	-	0	0	E	91.34	0.616912	E	91.34	0.616912	E	90.44	0.610833	E	90.44	0.610833	-1.000000
118	118	G	2	-	0	0	E	27.43	0.326898	E	27.43	0.326898	E	25.76	0.306996	E	18.02	0.214754	-1.000000
119	119	L	2	-	0	0	E	126.68	0.639830	E	55.53	0.280469	E	143.31	0.723824	E	36.71	0.185413	-1.000000
120	120	I	2	-	0	0	E	49.84	0.262385	B	12.36	0.065070	E	41.62	0.219110	B	0.00	0.000000	-1.000000
121	121	E	2	-	0	0	B	29.99	0.160237	B	29.38	0.156978	E	10.20	0.054499	E	9.62	0.051400	-1.000000
122	122	A	2	-	0	0	E	56.73	0.487371	B	12.02	0.103265	E	59.16	0.508247	B	0.43	0.003694	-1.000000
123	123	S	2	-	0	0	B	17.15	0.136458	B	11.79	0.093810	E	6.61	0.052594	B	0.00	0.000000	-1.000000
124	124	R	2	-	0	0	E	146.87	0.589224	E	54.58	0.218968	E	146.05	0.585934	E	22.26	0.089304	-1.000000
125	125	A	2	-	0	0	E	86.31	0.741495	B	4.91	0.042182	E	96.58	0.829725	B	0.00	0.000000	-1.000000
126	126	M	2	-	0	0	E	175.86	0.835241	B	32.63	0.154975	E	205.45	0.975778	B	0.72	0.003420	-1.000000
127	127	G	2	-	0	0	E	53.96	0.643070	B	2.15	0.025623	E	57.88	0.689787	B	0.00	0.000000	-1.000000
128	128	A	2	-	0	0	B	9.92	0.085223	B	1.45	0.012457	B	3.76	0.032302	B	0.00	0.000000	-1.000000
129	129	T	2	-	0	0	E	54.83	0.370323	E	35.79	0.241726	E	56.54	0.381872	E	23.01	0.155410	-1.000000
130	130	P	2	-	0	0	E	69.25	0.478246	E	68.17	0.470787	E	62.54	0.431906	E	49.88	0.344475	-1.000000
131	131	M	2	-	0	0	E	143.92	0.683543	E	143.92	0.683543	E	159.87	0.759297	E	159.87	0.759297	-1.000000
132	132	Q	2	-	0	0	E	118.80	0.628007	E	118.80	0.628007	E	126.05	0.666332	E	126.05	0.666332	-1.000000
133	133	I	2	-	0	0	E	93.28	0.491077	E	56.02	0.294920	E	95.75	0.504080	E	46.24	0.243432	-1.000000
134	134	V	2	-	0	0	B	4.81	0.029647	B	4.81	0.029647	B	0.42	0.002589	B	0.42	0.002589	-1.000000
135	135	R	2	-	0	0	E	58.27	0.233772	E	58.27	0.233772	E	35.71	0.143264	E	35.71	0.143264	-1.000000
136	136	K	2	-	0	0	E	117.98	0.568606	E	117.98	0.568606	E	130.05	0.626777	E	130.05	0.626777	-1.000000
137	137	V	2	-	0	0	E	75.67	0.466408	B	30.60	0.188609	E	71.79	0.442493	E	15.71	0.096832	-1.000000
138	138	L	2	-	0	0	B	20.26	0.102328	B	20.26	0.102328	B	1.63	0.008233	B	1.63	0.008233	-1.000000
139	139	L	2	-	0	0	E	74.01	0.373807	E	74.01	0.373807	E	64.46	0.325572	E	64.46	0.325572	-1.000000
140	140	P	2	-	0	0	E	77.66	0.536326	E	49.52	0.341989	E	76.91	0.531146	E	39.25	0.271064	-1.000000
141	141	E	2	-	0	0	E	102.86	0.549583	B	26.06	0.139239	E	100.29	0.535852	E	10.48	0.055995	-1.000000
142	142	A	2	-	0	0	B	2.81	0.024141	B	2.81	0.024141	B	0.00	0.000000	B	0.00	0.000000	-1.000000
143	143	L	2	-	0	0	E	88.44	0.446689	E	88.44	0.446689	E	92.33	0.466337	E	92.33	0.466337	-1.000000
144	144	P	2	-	0	0	E	99.65	0.688191	E	99.65	0.688191	E	109.09	0.753384	E	104.87	0.724240	-1.000000
145	145	G	2	-	0	0	E	34.36	0.409486	E	34.36	0.409486	E	23.14	0.275772	E	23.14	0.275772	-1.000000
146	146	L	2	-	0	0	B	24.33	0.122885	B	24.33	0.122885	B	9.25	0.046720	B	9.25	0.046720	-1.000000
147	147	V	2	-	0	0	E	66.55	0.410195	E	66.55	0.410195	E	53.72	0.331114	E	53.72	0.331114	-1.000000
148	148	N	2	-	0	0	E	91.72	0.543140	E	91.72	0.543140	E	94.54	0.559839	E	94.54	0.559839	-1.000000
149	149	A	2	-	0	0	B	6.40	0.054983	B	6.40	0.054983	B	0.50	0.004296	B	0.50	0.004296	-1.000000
150	150	A	2	-	0	0	E	57.33	0.492526	E	57.33	0.492526	E	34.30	0.294674	E	34.30	0.294674	-1.000000
151	151	T	H	-	0	0	B	17.99	0.121505	B	17.99	0.121505	B	3.27	0.022086	B	3.27	0.022086	64.243000
152	152	I	H	-	0	0	E	59.51	0.313293	E	59.51	0.313293	E	42.15	0.221901	E	42.15	0.221901	64.243000
153	153	T	H	-	1	0	B	4.66	0.031474	B	4.66	0.031474	B	0.00	0.000000	B	0.00	0.000000	64.243000
154	154	L	H	-	1	0	B	35.77	0.180666	B	35.77	0.180666	E	24.76	0.125057	E	24.76	0.125057	64.243000
155	155	I	H	-	1	0	E	62.86	0.330929	E	62.86	0.330929	E	49.91	0.262753	E	40.00	0.210582	64.243000
156	156	T	H	-	0	0	E	41.38	0.279481	E	40.33	0.272390	E	31.08	0.209915	E	26.73	0.180535	64.243000
157	157	L	H	-	2	0	B	4.20	0.021213	B	4.20	0.021213	B	0.10	0.000505	B	0.10	0.000505	64.243000
158	158	V	H	-	1	0	B	7.64	0.047091	B	5.31	0.032729	B	0.14	0.000863	B	0.00	0.000000	64.243000
159	159	G	H	-	0	0	E	30.69	0.365749	B	3.99	0.047551	E	25.66	0.305804	B	0.51	0.006078	64.243000
160	160	Y	H	-	2	0	B	2.54	0.010659	B	2.54	0.010659	B	0.00	0.000000	B	0.00	0.000000	64.243000
161	161	S	H	-	1	0	B	10.84	0.086251	B	10.84	0.086251	B	0.00	0.000000	B	0.00	0.000000	64.243000
162	162	A	H	-	0	3	E	57.81	0.496649	B	6.26	0.053780	E	49.89	0.428608	B	0.00	0.000000	64.243000
163	163	M	H	-	2	1	E	87.13	0.413821	B	7.79	0.036998	E	91.05	0.432439	B	3.91	0.018570	64.243000
164	164	G	H	-	0	0	B	8.77	0.104517	B	6.14	0.073174	B	1.36	0.016208	B	0.00	0.000000	64.243000
165	165	G	1	-	0	0	B	3.30	0.039328	B	2.69	0.032058	B	1.26	0.015016	B	0.64	0.007627	-1.000000
166	166	A	1	-	0	0	E	39.84	0.342268	B	12.01	0.103179	E	27.21	0.233763	B	0.35	0.003007	-1.000000
167	167	V	1	-	0	0	E	100.23	0.617788	B	29.61	0.182507	E	107.86	0.664818	E	25.19	0.155264	-1.000000
168	168	G	1	-	0	0	B	1.89	0.022524	B	1.89	0.022524	B	0.00	0.000000	B	0.00	0.000000	-1.000000
169	169	A	1	-	0	0	B	5.28	0.045361	B	5.28	0.045361	B	0.00	0.000000	B	0.00	0.000000	-1.000000
170	170	G	1	-	0	0	B	8.53	0.101657	B	8.53	0.101657	B	2.84	0.033846	B	2.84	0.033846	-1.000000
171	171	G	1	-	0	0	B	9.44	0.112501	B	9.44	0.112501	B	3.65	0.043499	B	3.65	0.043499	-1.000000
172	172	L	1	-	0	0	B	7.03	0.035507	B	7.01	0.035406	B	0.00	0.000000	B	0.00	0.000000	-1.000000
173	173	G	1	-	0	0	B	8.15	0.097128	B	7.40	0.088190	B	2.06	0.024550	B	0.00	0.000000	-1.000000
174	174	Q	1	-	0	0	E	47.78	0.252577	E	47.78	0.252577	E	41.28	0.218216	E	41.28	0.218216	-1.000000
175	175	I	1	-	0	0	E	53.75	0.282969	E	53.75	0.282969	E	35.66	0.187734	E	35.66	0.187734	-1.000000
176	176	G	1	-	0	0	B	11.61	0.138363	B	6.73	0.080205	E	5.91	0.070433	B	0.00	0.000000	-1.000000
177	177	Y	1	-	0	0	E	103.64	0.434914	B	41.68	0.174906	E	98.28	0.412421	E	23.45	0.098405	-1.000000
178	178	Q	1	-	0	0	E	86.13	0.455305	E	86.13	0.455305	E	88.49	0.467780	E	88.49	0.467780	-1.000000
179	179	Y	1	-	0	0	E	77.93	0.327025	E	77.93	0.327025	E	73.92	0.310197	E	73.92	0.310197	-1.000000
180	180	G	1	-	0	0	B	14.56	0.173519	B	0.20	0.002384	E	10.48	0.124896	B	0.00	0.000000	-1.000000
181	181	Y	1	-	0	0	E	144.90	0.608057	E	54.22	0.227528	E	160.69	0.674318	E	38.56	0.161813	-1.000000
182	182	I	1	-	0	0	E	106.67	0.561569	E	106.67	0.561569	E	113.30	0.596473	E	113.30	0.596473	-1.000000
183	183	G	1	-	0	0	E	41.02	0.488857	E	41.02	0.488857	E	43.31	0.516148	E	43.31	0.516148	-1.000000
184	184	Y	1	-	0	0	E	159.14	0.667814	E	110.01	0.461645	E	176.57	0.740957	E	89.53	0.375703	-1.000000
185	185	N	1	-	0	0	E	53.69	0.317937	E	53.69	0.317937	E	54.44	0.322378	E	54.44	0.322378	-1.000000
186	186	A	1	-	0	0	E	97.50	0.837629	E	97.50	0.837629	E	110.53	0.949570	E	98.68	0.847766	-1.000000
187	187	T	1	A	0	0	E	68.13	0.460151	E	68.13	0.460151	E	75.78	0.511820	E	75.78	0.511820	-1.000000
188	188	V	1	-	0	0	B	31.69	0.195328	B	31.69	0.195328	E	22.24	0.137081	E	22.24	0.137081	-1.000000
189	189	M	1	-	0	0	E	70.36	0.334172	B	6.82	0.032391	E	64.94	0.308430	B	0.00	0.000000	-1.000000
190	190	N	1	-	0	0	E	63.15	0.373956	E	44.18	0.261621	E	66.17	0.391840	E	41.99	0.248653	-1.000000
191	191	T	H	-	0	0	E	45.62	0.308118	E	45.62	0.308118	E	42.31	0.285763	E	42.31	0.285763	317.737000
192	192	V	H	-	0	0	B	12.16	0.074951	B	3.33	0.020525	B	4.57	0.028168	B	0.00	0.000000	317.737000
193	193	L	H	-	0	0	E	89.31	0.451083	B	14.81	0.074802	E	87.47	0.441790	B	6.00	0.030305	317.737000
194	194	V	H	-	0	0	E	92.19	0.568232	E	92.19	0.568232	E	96.69	0.595969	E	96.69	0.595969	317.737000
195	195	L	H	-	0	0	B	38.79	0.195919	B	38.79	0.195919	E	29.83	0.150664	E	29.83	0.150664	317.737000
196	196	L	H	-	0	0	B	36.12	0.182433	B	4.72	0.023840	E	20.33	0.102682	B	0.00	0.000000	317.737000
197	197	V	H	-	0	1	E	80.78	0.497904	B	21.46	0.132273	E	77.67	0.478735	E	13.14	0.080991	317.737000
198	198	I	H	-	0	0	E	97.90	0.515399	E	97.90	0.515399	E	98.17	0.516820	E	98.17	0.516820	317.737000
199	199	L	H	-	0	0	B	20.40	0.103036	B	20.40	0.103036	E	10.04	0.050710	E	10.04	0.050710	317.737000
200	200	V	H	-	0	1	E	50.32	0.310158	B	11.74	0.072362	E	35.58	0.219305	B	0.88	0.005424	317.737000
201	201	Y	H	-	0	0	E	133.55	0.560428	E	66.37	0.278514	E	136.10	0.571129	E	50.14	0.210407	317.737000
202	202	L	H	-	0	0	E	101.56	0.512955	E	101.56	0.512955	E	102.27	0.516541	E	102.27	0.516541	317.737000
203	203	I	H	-	2	0	B	22.37	0.117768	B	22.37	0.117768	B	8.04	0.042327	B	8.04	0.042327	317.737000
204	204	Q	H	-	0	0	E	108.15	0.571708	E	108.15	0.571708	E	83.90	0.443516	E	73.77	0.389967	317.737000
205	205	F	H	-	0	0	E	162.00	0.725514	E	162.00	0.725514	E	166.67	0.746428	E	166.67	0.746428	317.737000
206	206	A	H	-	0	0	E	79.88	0.686254	E	79.88	0.686254	E	88.13	0.757131	E	88.13	0.757131	317.737000
207	207	G	H	-	0	0	E	21.62	0.257657	E	21.62	0.257657	E	17.26	0.205697	E	17.26	0.205697	317.737000
208	208	D	2	-	0	0	E	158.78	1.000000	E	158.78	1.000000	E	177.86	1.000000	E	177.86	1.000000	-1.000000
209	209	R	U	R	0	0	-	-1.00	-1.000000	-	-1.00	-1.000000	-	-1.00	-1.000000	-	-1.00	-1.000000	-1.000000
210	210	I	U	R	0	0	-	-1.00	-1.000000	-	-1.00	-1.000000	-	-1.00	-1.000000	-	-1.00	-1.000000	-1.000000
211	211	V	U	R	0	0	-	-1.00	-1.000000	-	-1.00	-1.000000	-	-1.00	-1.000000	-	-1.00	-1.000000	-1.000000
212	212	R	U	R	0	0	-	-1.00	-1.000000	-	-1.00	-1.000000	-	-1.00	-1.000000	-	-1.00	-1.000000	-1.000000
213	213	A	U	R	0	0	-	-1.00	-1.000000	-	-1.00	-1.000000	-	-1.00	-1.000000	-	-1.00	-1.000000	-1.000000
214	214	V	U	R	0	0	-	-1.00	-1.000000	-	-1.00	-1.000000	-	-1.00	-1.000000	-	-1.00	-1.000000	-1.000000
215	215	T	U	R	0	0	-	-1.00	-1.000000	-	-1.00	-1.000000	-	-1.00	-1.000000	-	-1.00	-1.000000	-1.000000
216	216	R	U	R	0	0	-	-1.00	-1.000000	-	-1.00	-1.000000	-	-1.00	-1.000000	-	-1.00	-1.000000	-1.000000
217	217	K	U	R	0	0	-	-1.00	-1.000000	-	-1.00	-1.000000	-	-1.00	-1.000000	-	-1.00	-1.000000	-1.000000
