# Supplementary material for: Lipid exposure prediction enhances the inference of rotational angles of transmembrane helices
Source: BMC Bioinformatics. 2013 Oct 11;14:304. doi: 10.1186/1471-2105-14-304 (PMC3854514; doi:10.1186/1471-2105-14-304)
Supplement: Additional file 7: Dataset S3 — The representative 110 multi-spanning protein chains used in this work. [file 1471-2105-14-304-S7.zip › S_Dataset_3_experiment/TMexpoDataset/3e9jC.profile]

SeqIndex	PDBIndex	AA	Topo	MissingData	IntraChainCTNum	InterChainCTNum	Class14_Chain	ASA14_Chain	RSA14_Chain	Class14_Complete	ASA14_Complete	RSA14_Complete	Class20_Chain	ASA20_Chain	RSA20_Chain	Class20_Complete	ASA20_Complete	RSA20_Complete	RotationalAngleChain360MGC
1	1	M	U	R	0	0	-	-1.00	-1.000000	-	-1.00	-1.000000	-	-1.00	-1.000000	-	-1.00	-1.000000	-1.000000
2	2	L	U	R	0	0	-	-1.00	-1.000000	-	-1.00	-1.000000	-	-1.00	-1.000000	-	-1.00	-1.000000	-1.000000
3	3	R	U	R	0	0	-	-1.00	-1.000000	-	-1.00	-1.000000	-	-1.00	-1.000000	-	-1.00	-1.000000	-1.000000
4	4	F	U	R	0	0	-	-1.00	-1.000000	-	-1.00	-1.000000	-	-1.00	-1.000000	-	-1.00	-1.000000	-1.000000
5	5	L	U	R	0	0	-	-1.00	-1.000000	-	-1.00	-1.000000	-	-1.00	-1.000000	-	-1.00	-1.000000	-1.000000
6	6	N	U	R	0	0	-	-1.00	-1.000000	-	-1.00	-1.000000	-	-1.00	-1.000000	-	-1.00	-1.000000	-1.000000
7	7	Q	U	R	0	0	-	-1.00	-1.000000	-	-1.00	-1.000000	-	-1.00	-1.000000	-	-1.00	-1.000000	-1.000000
8	8	A	U	R	0	0	-	-1.00	-1.000000	-	-1.00	-1.000000	-	-1.00	-1.000000	-	-1.00	-1.000000	-1.000000
9	9	S	U	R	0	0	-	-1.00	-1.000000	-	-1.00	-1.000000	-	-1.00	-1.000000	-	-1.00	-1.000000	-1.000000
10	10	Q	U	R	0	0	-	-1.00	-1.000000	-	-1.00	-1.000000	-	-1.00	-1.000000	-	-1.00	-1.000000	-1.000000
11	11	G	U	R	0	0	-	-1.00	-1.000000	-	-1.00	-1.000000	-	-1.00	-1.000000	-	-1.00	-1.000000	-1.000000
12	12	R	U	R	0	0	-	-1.00	-1.000000	-	-1.00	-1.000000	-	-1.00	-1.000000	-	-1.00	-1.000000	-1.000000
13	13	G	U	R	0	0	-	-1.00	-1.000000	-	-1.00	-1.000000	-	-1.00	-1.000000	-	-1.00	-1.000000	-1.000000
14	14	A	2	-	0	0	E	66.90	0.574742	E	66.90	0.574742	E	54.16	0.465292	E	54.16	0.465292	-1.000000
15	15	W	H	-	1	0	E	105.32	0.396805	E	105.32	0.396805	E	98.91	0.372655	E	98.91	0.372655	126.816000
16	16	L	H	-	0	0	E	105.53	0.533007	E	105.53	0.533007	E	115.20	0.581848	E	115.20	0.581848	126.816000
17	17	L	H	-	0	0	E	146.08	0.737815	E	146.08	0.737815	E	158.08	0.798424	E	158.08	0.798424	126.816000
18	18	M	H	-	1	0	B	36.99	0.175683	B	36.99	0.175683	E	21.97	0.104346	E	21.97	0.104346	126.816000
19	19	A	H	-	1	0	B	18.89	0.162285	B	18.89	0.162285	E	11.39	0.097852	E	11.39	0.097852	126.816000
20	20	F	H	-	0	0	E	133.78	0.599131	E	133.78	0.599131	E	141.22	0.632451	E	141.22	0.632451	126.816000
21	21	T	H	-	0	0	E	49.73	0.335877	E	49.73	0.335877	E	36.86	0.248953	E	36.86	0.248953	126.816000
22	22	A	H	-	1	0	B	1.31	0.011254	B	1.31	0.011254	B	0.00	0.000000	B	0.00	0.000000	126.816000
23	23	L	H	-	0	0	E	93.79	0.473711	E	93.79	0.473711	E	97.90	0.494469	E	97.90	0.494469	126.816000
24	24	A	H	-	0	0	E	56.69	0.487027	E	56.69	0.487027	E	58.67	0.504038	E	58.67	0.504038	126.816000
25	25	L	H	-	0	0	E	59.79	0.301985	E	59.79	0.301985	E	33.35	0.168443	E	33.35	0.168443	126.816000
26	26	E	H	-	0	0	B	26.63	0.142285	B	26.63	0.142285	E	14.01	0.074856	E	14.01	0.074856	126.816000
27	27	L	H	-	0	0	E	65.41	0.330370	E	65.41	0.330370	E	64.95	0.328047	E	64.95	0.328047	126.816000
28	28	T	H	-	0	0	E	62.79	0.424085	E	62.79	0.424085	E	59.47	0.401661	E	59.47	0.401661	126.816000
29	29	A	H	-	0	0	B	22.05	0.189433	B	22.05	0.189433	B	3.77	0.032388	B	3.77	0.032388	126.816000
30	30	L	H	-	0	0	E	49.14	0.248194	E	49.14	0.248194	E	35.62	0.179908	E	35.62	0.179908	126.816000
31	31	W	H	-	0	0	E	160.95	0.606397	E	160.95	0.606397	E	173.09	0.652136	E	173.09	0.652136	126.816000
32	32	F	1	-	0	0	E	80.43	0.360204	E	80.43	0.360204	E	83.05	0.371938	E	83.05	0.371938	-1.000000
33	33	Q	1	-	0	0	B	11.63	0.061479	B	11.63	0.061479	B	2.28	0.012053	B	2.28	0.012053	-1.000000
34	34	H	1	-	0	0	E	79.06	0.398267	E	79.06	0.398267	E	76.24	0.384061	E	76.24	0.384061	-1.000000
35	35	V	1	-	0	0	E	109.09	0.672399	E	109.09	0.672399	E	117.46	0.723989	E	117.46	0.723989	-1.000000
36	36	M	1	-	0	0	E	98.33	0.467015	E	98.33	0.467015	E	69.63	0.330705	E	69.63	0.330705	-1.000000
37	37	L	1	-	0	0	E	156.63	0.791101	E	156.63	0.791101	E	180.97	0.914036	E	180.97	0.914036	-1.000000
38	38	L	1	-	0	0	E	109.83	0.554725	E	109.83	0.554725	E	103.92	0.524875	E	103.92	0.524875	-1.000000
39	39	K	1	-	0	0	E	161.14	0.776616	E	161.14	0.776616	E	143.02	0.689286	E	143.02	0.689286	-1.000000
40	40	P	1	-	0	0	E	101.68	0.702210	E	101.68	0.702210	E	110.23	0.761257	E	107.16	0.740055	-1.000000
41	41	C	1	-	0	0	E	36.24	0.256149	E	36.24	0.256149	E	10.34	0.073085	E	10.34	0.073085	-1.000000
42	42	V	1	-	0	0	B	23.90	0.147313	B	23.90	0.147313	E	8.52	0.052515	E	8.52	0.052515	-1.000000
43	43	L	1	-	0	0	E	71.05	0.358857	E	71.05	0.358857	E	44.71	0.225819	E	44.71	0.225819	-1.000000
44	44	C	1	-	0	0	B	23.69	0.167444	B	23.69	0.167444	B	5.15	0.036401	B	5.15	0.036401	-1.000000
45	45	I	1	-	0	0	B	7.03	0.037010	B	7.03	0.037010	B	0.00	0.000000	B	0.00	0.000000	-1.000000
46	46	Y	1	-	0	0	E	73.92	0.310197	E	73.92	0.310197	E	57.93	0.243097	E	57.93	0.243097	-1.000000
47	47	E	1	-	0	0	B	6.23	0.033287	B	6.23	0.033287	B	0.12	0.000641	B	0.12	0.000641	-1.000000
48	48	R	H	-	0	0	E	57.19	0.229439	E	57.19	0.229439	B	9.17	0.036789	B	9.17	0.036789	139.465000
49	49	V	H	-	0	0	E	46.07	0.283962	E	46.07	0.283962	E	20.26	0.124877	E	20.26	0.124877	139.465000
50	50	A	H	-	1	0	B	1.71	0.014691	B	1.71	0.014691	B	0.00	0.000000	B	0.00	0.000000	139.465000
51	51	L	H	-	0	0	B	34.00	0.171726	B	34.00	0.171726	B	0.76	0.003839	B	0.76	0.003839	139.465000
52	52	F	H	-	0	0	E	89.96	0.402884	E	89.96	0.402884	E	65.59	0.293744	E	65.59	0.293744	139.465000
53	53	G	H	-	0	0	E	37.70	0.449291	E	37.70	0.449291	E	33.23	0.396020	E	33.23	0.396020	139.465000
54	54	V	H	-	1	0	B	9.24	0.056953	B	9.24	0.056953	B	2.72	0.016765	B	2.72	0.016765	139.465000
55	55	L	H	-	1	0	E	42.53	0.214809	E	42.53	0.214809	B	9.83	0.049649	B	9.83	0.049649	139.465000
56	56	G	H	-	0	0	E	45.30	0.539864	E	45.30	0.539864	E	35.38	0.421642	E	35.38	0.421642	139.465000
57	57	A	H	-	1	0	E	36.58	0.314261	E	36.58	0.314261	E	36.22	0.311168	E	36.22	0.311168	139.465000
58	58	A	H	-	0	0	B	1.40	0.012027	B	1.40	0.012027	B	0.00	0.000000	B	0.00	0.000000	139.465000
59	59	L	H	-	3	0	B	29.05	0.146725	B	29.05	0.146725	E	18.34	0.092631	E	18.34	0.092631	139.465000
60	60	I	H	-	0	0	E	116.71	0.614425	E	116.71	0.614425	E	122.92	0.647118	E	122.92	0.647118	139.465000
61	61	G	H	-	1	0	B	14.80	0.176379	B	14.80	0.176379	E	11.66	0.138958	E	11.66	0.138958	139.465000
62	62	A	H	-	2	0	B	1.84	0.015808	B	1.84	0.015808	B	0.00	0.000000	B	0.00	0.000000	139.465000
63	63	I	H	-	1	0	B	12.30	0.064754	B	12.30	0.064754	B	1.51	0.007949	B	1.51	0.007949	139.465000
64	64	A	H	-	0	0	B	19.11	0.164175	B	19.11	0.164175	E	12.36	0.106186	E	12.36	0.106186	139.465000
65	65	P	H	-	0	0	E	109.55	0.756561	E	109.55	0.756561	E	117.51	0.811533	E	117.51	0.811533	139.465000
66	66	K	2	-	0	0	E	158.31	0.762977	E	158.31	0.762977	E	181.35	0.874018	E	181.35	0.874018	-1.000000
67	67	T	2	-	0	0	E	75.54	0.510199	E	75.54	0.510199	E	76.83	0.518911	E	76.83	0.518911	-1.000000
68	68	P	2	-	0	0	E	115.21	0.795649	E	115.21	0.795649	E	124.10	0.857044	E	124.10	0.857044	-1.000000
69	69	L	2	-	0	0	E	80.01	0.404111	E	80.01	0.404111	E	81.89	0.413607	E	81.89	0.413607	-1.000000
70	70	R	2	-	0	0	E	131.75	0.528565	E	131.75	0.528565	E	132.66	0.532215	E	132.66	0.532215	-1.000000
71	71	Y	H	-	0	0	E	118.78	0.498447	E	118.78	0.498447	E	127.35	0.534410	E	127.35	0.534410	116.248000
72	72	V	H	-	2	0	E	58.68	0.361686	E	58.68	0.361686	E	60.61	0.373582	E	60.61	0.373582	116.248000
73	73	A	H	-	2	0	B	0.69	0.005928	B	0.69	0.005928	B	0.00	0.000000	B	0.00	0.000000	116.248000
74	74	M	H	-	1	0	E	71.63	0.340204	E	71.63	0.340204	E	63.76	0.302826	E	63.76	0.302826	116.248000
75	75	V	H	-	0	0	E	80.02	0.493220	E	80.02	0.493220	E	74.86	0.461415	E	74.86	0.461415	116.248000
76	76	I	H	-	1	0	E	50.79	0.267386	E	50.79	0.267386	E	45.82	0.241221	E	45.82	0.241221	116.248000
77	77	W	H	-	1	0	B	42.13	0.158730	B	42.13	0.158730	B	8.45	0.031836	B	8.45	0.031836	116.248000
78	78	L	H	-	0	0	E	92.17	0.465529	E	92.17	0.465529	E	85.29	0.430779	E	85.29	0.430779	116.248000
79	79	Y	H	-	0	0	E	161.79	0.678934	E	161.79	0.678934	E	167.01	0.700839	E	167.01	0.700839	116.248000
80	80	S	H	-	1	0	B	5.96	0.047422	B	5.96	0.047422	B	1.09	0.008673	B	1.09	0.008673	116.248000
81	81	A	H	-	1	0	B	13.85	0.118986	B	13.85	0.118986	B	1.14	0.009794	B	1.14	0.009794	116.248000
82	82	F	H	-	0	0	E	119.77	0.536388	E	119.77	0.536388	E	114.40	0.512338	E	114.40	0.512338	116.248000
83	83	R	H	-	0	0	E	86.02	0.345102	E	86.02	0.345102	E	78.28	0.314050	E	78.28	0.314050	116.248000
84	84	G	H	-	2	0	B	0.00	0.000000	B	0.00	0.000000	B	0.00	0.000000	B	0.00	0.000000	116.248000
85	85	V	H	-	2	0	B	30.71	0.189287	B	30.71	0.189287	E	27.81	0.171413	E	27.81	0.171413	116.248000
86	86	Q	H	-	0	0	E	61.57	0.325474	E	61.57	0.325474	E	55.52	0.293493	E	55.52	0.293493	116.248000
87	87	L	1	-	0	0	B	35.25	0.178039	B	35.25	0.178039	E	23.54	0.118895	E	23.54	0.118895	-1.000000
88	88	T	1	-	0	0	B	0.00	0.000000	B	0.00	0.000000	B	0.00	0.000000	B	0.00	0.000000	-1.000000
89	89	Y	1	-	0	0	E	106.12	0.445321	E	106.12	0.445321	E	110.44	0.463449	E	110.44	0.463449	-1.000000
90	90	E	1	-	0	0	E	92.74	0.495512	E	92.74	0.495512	E	92.49	0.494176	E	92.49	0.494176	-1.000000
91	91	H	1	-	0	0	B	23.73	0.119541	B	23.73	0.119541	E	12.77	0.064329	E	12.77	0.064329	-1.000000
92	92	T	1	-	0	0	E	41.23	0.278468	E	41.23	0.278468	E	33.04	0.223153	E	33.04	0.223153	-1.000000
93	93	M	1	-	0	0	E	97.04	0.460888	E	97.04	0.460888	E	97.67	0.463880	E	97.67	0.463880	-1.000000
94	94	L	1	-	0	0	E	70.67	0.356937	E	55.72	0.281428	E	44.91	0.226830	E	29.33	0.148139	-1.000000
95	95	Q	1	-	0	0	E	148.44	0.784691	E	148.44	0.784691	E	146.41	0.773960	E	139.91	0.739599	-1.000000
96	96	L	1	-	0	0	E	160.73	0.811809	E	160.73	0.811809	E	180.47	0.911511	E	180.47	0.911511	-1.000000
97	97	Y	1	-	0	0	E	172.25	0.722828	E	172.25	0.722828	E	189.80	0.796475	E	189.80	0.796475	-1.000000
98	98	P	1	-	0	0	E	109.07	0.753246	E	53.02	0.366160	E	115.78	0.799586	E	44.95	0.310428	-1.000000
99	99	S	1	-	0	0	E	40.92	0.325589	B	14.85	0.118157	E	30.99	0.246579	E	10.58	0.084182	-1.000000
100	100	P	1	-	0	0	E	121.46	0.838812	B	11.34	0.078315	E	141.62	0.978039	B	5.26	0.036326	-1.000000
101	101	F	1	-	0	0	E	179.11	0.802141	B	41.58	0.186215	E	208.24	0.932599	E	38.76	0.173586	-1.000000
102	102	A	1	-	0	0	E	45.51	0.390979	E	25.14	0.215979	E	34.75	0.298540	E	17.12	0.147079	-1.000000
103	103	T	1	-	0	0	E	110.71	0.747737	E	61.67	0.416520	E	110.94	0.749291	E	46.21	0.312103	-1.000000
104	104	C	1	-	0	0	E	128.41	0.907619	E	29.81	0.210701	E	146.67	1.000000	E	22.49	0.158962	-1.000000
105	105	D	1	-	0	0	E	80.99	0.521272	E	39.57	0.254682	E	58.41	0.375941	E	17.66	0.113664	-1.000000
106	106	F	1	-	0	0	E	107.82	0.482870	E	85.83	0.384388	E	102.46	0.458865	E	61.82	0.276860	-1.000000
107	107	M	1	-	0	0	E	126.09	0.598860	E	53.07	0.252054	E	123.70	0.587509	E	35.21	0.167229	-1.000000
108	108	V	1	-	0	0	B	26.59	0.163893	B	13.69	0.084381	E	16.42	0.101208	B	5.53	0.034085	-1.000000
109	109	R	1	-	0	0	E	170.98	0.685950	E	127.60	0.511915	E	168.81	0.677245	E	100.39	0.402752	-1.000000
110	110	F	1	-	0	0	B	39.88	0.178602	B	39.88	0.178602	E	25.80	0.115545	E	25.80	0.115545	-1.000000
111	111	P	1	-	0	0	E	141.33	0.976036	E	141.33	0.976036	E	161.86	1.000000	E	161.86	1.000000	-1.000000
112	112	E	1	-	0	0	E	118.29	0.632026	E	118.29	0.632026	E	132.35	0.707149	E	132.35	0.707149	-1.000000
113	113	W	1	-	0	0	E	218.75	0.824165	E	218.75	0.824165	E	251.42	0.947253	E	243.93	0.919034	-1.000000
114	114	L	1	-	0	0	E	87.32	0.441032	E	87.32	0.441032	E	90.28	0.455983	E	90.28	0.455983	-1.000000
115	115	P	1	-	0	0	E	53.76	0.371271	E	53.76	0.371271	E	47.91	0.330870	E	47.91	0.330870	-1.000000
116	116	L	1	-	0	0	E	121.62	0.614273	E	121.62	0.614273	E	134.10	0.677307	E	134.10	0.677307	-1.000000
117	117	D	1	-	0	0	E	40.25	0.259059	E	40.25	0.259059	E	35.75	0.230096	E	35.75	0.230096	-1.000000
118	118	K	1	-	0	0	B	8.95	0.043135	B	8.95	0.043135	B	1.79	0.008627	B	1.79	0.008627	-1.000000
119	119	W	1	-	0	0	E	149.39	0.562844	E	133.87	0.504370	E	156.51	0.589669	E	95.14	0.358451	-1.000000
120	120	V	1	-	0	0	E	71.26	0.439226	E	71.26	0.439226	E	76.27	0.470106	E	76.27	0.470106	-1.000000
121	121	P	1	-	0	0	E	58.68	0.405249	E	58.68	0.405249	E	24.84	0.171547	E	24.84	0.171547	-1.000000
122	122	Q	1	-	0	0	E	43.48	0.229846	E	43.48	0.229846	E	21.96	0.116086	E	21.96	0.116086	-1.000000
123	123	V	1	-	0	0	E	77.41	0.477133	E	77.41	0.477133	E	74.23	0.457532	E	74.23	0.457532	-1.000000
124	124	F	1	-	0	0	E	148.72	0.666040	E	148.72	0.666040	E	157.93	0.707286	E	157.93	0.707286	-1.000000
125	125	V	1	-	0	0	B	14.08	0.086785	B	14.08	0.086785	B	0.76	0.004684	B	0.76	0.004684	-1.000000
126	126	A	1	-	0	0	E	90.55	0.777921	E	90.55	0.777921	E	93.73	0.805241	E	93.73	0.805241	-1.000000
127	127	S	U	R	0	0	-	-1.00	-1.000000	-	-1.00	-1.000000	-	-1.00	-1.000000	-	-1.00	-1.000000	-1.000000
128	128	G	U	R	0	0	-	-1.00	-1.000000	-	-1.00	-1.000000	-	-1.00	-1.000000	-	-1.00	-1.000000	-1.000000
129	129	D	U	R	0	0	-	-1.00	-1.000000	-	-1.00	-1.000000	-	-1.00	-1.000000	-	-1.00	-1.000000	-1.000000
130	130	C	U	R	0	0	-	-1.00	-1.000000	-	-1.00	-1.000000	-	-1.00	-1.000000	-	-1.00	-1.000000	-1.000000
131	131	A	U	R	0	0	-	-1.00	-1.000000	-	-1.00	-1.000000	-	-1.00	-1.000000	-	-1.00	-1.000000	-1.000000
132	132	E	U	R	0	0	-	-1.00	-1.000000	-	-1.00	-1.000000	-	-1.00	-1.000000	-	-1.00	-1.000000	-1.000000
133	133	R	U	R	0	0	-	-1.00	-1.000000	-	-1.00	-1.000000	-	-1.00	-1.000000	-	-1.00	-1.000000	-1.000000
134	134	Q	U	R	0	0	-	-1.00	-1.000000	-	-1.00	-1.000000	-	-1.00	-1.000000	-	-1.00	-1.000000	-1.000000
135	135	W	U	R	0	0	-	-1.00	-1.000000	-	-1.00	-1.000000	-	-1.00	-1.000000	-	-1.00	-1.000000	-1.000000
136	136	D	U	R	0	0	-	-1.00	-1.000000	-	-1.00	-1.000000	-	-1.00	-1.000000	-	-1.00	-1.000000	-1.000000
137	137	F	U	R	0	0	-	-1.00	-1.000000	-	-1.00	-1.000000	-	-1.00	-1.000000	-	-1.00	-1.000000	-1.000000
138	138	L	U	R	0	0	-	-1.00	-1.000000	-	-1.00	-1.000000	-	-1.00	-1.000000	-	-1.00	-1.000000	-1.000000
139	139	G	U	R	0	0	-	-1.00	-1.000000	-	-1.00	-1.000000	-	-1.00	-1.000000	-	-1.00	-1.000000	-1.000000
140	140	L	U	R	0	0	-	-1.00	-1.000000	-	-1.00	-1.000000	-	-1.00	-1.000000	-	-1.00	-1.000000	-1.000000
141	141	E	U	R	0	0	-	-1.00	-1.000000	-	-1.00	-1.000000	-	-1.00	-1.000000	-	-1.00	-1.000000	-1.000000
142	142	M	1	-	0	0	E	113.39	0.538542	E	113.39	0.538542	E	60.13	0.285585	E	60.13	0.285585	-1.000000
143	143	P	1	-	0	0	E	44.19	0.305180	E	44.19	0.305180	E	28.76	0.198619	E	28.76	0.198619	-1.000000
144	144	Q	1	-	0	0	E	111.45	0.589153	E	111.45	0.589153	E	121.76	0.643654	E	121.76	0.643654	-1.000000
145	145	W	1	-	0	0	E	164.14	0.618416	E	164.14	0.618416	E	183.08	0.689775	E	183.08	0.689775	-1.000000
146	146	L	H	-	0	0	E	41.45	0.209354	E	41.45	0.209354	E	11.32	0.057175	E	11.32	0.057175	215.386000
147	147	L	H	-	0	0	E	44.29	0.223698	E	44.29	0.223698	E	40.46	0.204354	E	40.46	0.204354	215.386000
148	148	G	H	-	0	0	E	31.75	0.378382	E	31.75	0.378382	E	29.66	0.353474	E	29.66	0.353474	215.386000
149	149	I	H	-	0	0	E	51.24	0.269755	E	51.24	0.269755	E	34.50	0.181627	E	34.50	0.181627	215.386000
150	150	F	H	-	3	0	B	12.23	0.054772	B	12.23	0.054772	B	0.10	0.000448	B	0.10	0.000448	215.386000
151	151	I	H	-	1	0	E	81.62	0.429692	E	81.62	0.429692	E	80.40	0.423269	E	80.40	0.423269	215.386000
152	152	A	H	-	0	0	E	45.22	0.388488	E	45.22	0.388488	E	40.80	0.350515	E	40.80	0.350515	215.386000
153	153	Y	H	-	0	0	E	114.14	0.478976	E	114.14	0.478976	E	72.48	0.304154	E	72.48	0.304154	215.386000
154	154	L	H	-	0	0	E	40.10	0.202535	E	40.10	0.202535	E	26.50	0.133845	E	26.50	0.133845	215.386000
155	155	I	H	-	0	0	E	102.28	0.538457	E	102.28	0.538457	E	103.56	0.545196	E	103.56	0.545196	215.386000
156	156	V	H	-	0	0	E	98.22	0.605399	E	98.22	0.605399	E	98.07	0.604475	E	98.07	0.604475	215.386000
157	157	A	H	-	1	0	E	23.83	0.204725	E	23.83	0.204725	E	11.21	0.096306	E	11.21	0.096306	215.386000
158	158	V	H	-	0	0	E	44.67	0.275333	E	44.67	0.275333	E	30.41	0.187438	E	30.41	0.187438	215.386000
159	159	L	H	-	0	0	E	123.84	0.625486	E	123.84	0.625486	E	130.86	0.660942	E	130.86	0.660942	215.386000
160	160	V	H	-	0	0	E	131.09	0.808000	E	131.09	0.808000	E	149.03	0.918577	E	149.03	0.918577	215.386000
161	161	V	H	-	1	0	E	58.66	0.361563	E	58.66	0.361563	E	41.48	0.255671	E	41.48	0.255671	215.386000
162	162	I	H	-	0	0	E	143.93	0.757726	E	143.93	0.757726	E	153.02	0.805580	E	153.02	0.805580	215.386000
163	163	S	U	R	0	0	-	-1.00	-1.000000	-	-1.00	-1.000000	-	-1.00	-1.000000	-	-1.00	-1.000000	-1.000000
164	164	Q	U	R	0	0	-	-1.00	-1.000000	-	-1.00	-1.000000	-	-1.00	-1.000000	-	-1.00	-1.000000	-1.000000
165	165	P	U	R	0	0	-	-1.00	-1.000000	-	-1.00	-1.000000	-	-1.00	-1.000000	-	-1.00	-1.000000	-1.000000
166	166	F	U	R	0	0	-	-1.00	-1.000000	-	-1.00	-1.000000	-	-1.00	-1.000000	-	-1.00	-1.000000	-1.000000
167	167	K	U	R	0	0	-	-1.00	-1.000000	-	-1.00	-1.000000	-	-1.00	-1.000000	-	-1.00	-1.000000	-1.000000
168	168	A	U	R	0	0	-	-1.00	-1.000000	-	-1.00	-1.000000	-	-1.00	-1.000000	-	-1.00	-1.000000	-1.000000
169	169	K	U	R	0	0	-	-1.00	-1.000000	-	-1.00	-1.000000	-	-1.00	-1.000000	-	-1.00	-1.000000	-1.000000
170	170	K	U	R	0	0	-	-1.00	-1.000000	-	-1.00	-1.000000	-	-1.00	-1.000000	-	-1.00	-1.000000	-1.000000
171	171	R	U	R	0	0	-	-1.00	-1.000000	-	-1.00	-1.000000	-	-1.00	-1.000000	-	-1.00	-1.000000	-1.000000
172	172	D	U	R	0	0	-	-1.00	-1.000000	-	-1.00	-1.000000	-	-1.00	-1.000000	-	-1.00	-1.000000	-1.000000
173	173	L	U	R	0	0	-	-1.00	-1.000000	-	-1.00	-1.000000	-	-1.00	-1.000000	-	-1.00	-1.000000	-1.000000
174	174	F	U	R	0	0	-	-1.00	-1.000000	-	-1.00	-1.000000	-	-1.00	-1.000000	-	-1.00	-1.000000	-1.000000
175	175	G	U	R	0	0	-	-1.00	-1.000000	-	-1.00	-1.000000	-	-1.00	-1.000000	-	-1.00	-1.000000	-1.000000
176	176	R	U	R	0	0	-	-1.00	-1.000000	-	-1.00	-1.000000	-	-1.00	-1.000000	-	-1.00	-1.000000	-1.000000
177	177	H	U	R	0	0	-	-1.00	-1.000000	-	-1.00	-1.000000	-	-1.00	-1.000000	-	-1.00	-1.000000	-1.000000
178	178	H	U	R	0	0	-	-1.00	-1.000000	-	-1.00	-1.000000	-	-1.00	-1.000000	-	-1.00	-1.000000	-1.000000
179	179	H	U	R	0	0	-	-1.00	-1.000000	-	-1.00	-1.000000	-	-1.00	-1.000000	-	-1.00	-1.000000	-1.000000
180	180	H	U	R	0	0	-	-1.00	-1.000000	-	-1.00	-1.000000	-	-1.00	-1.000000	-	-1.00	-1.000000	-1.000000
181	181	H	U	R	0	0	-	-1.00	-1.000000	-	-1.00	-1.000000	-	-1.00	-1.000000	-	-1.00	-1.000000	-1.000000
182	182	H	U	R	0	0	-	-1.00	-1.000000	-	-1.00	-1.000000	-	-1.00	-1.000000	-	-1.00	-1.000000	-1.000000
