# Supplementary material for: Lipid exposure prediction enhances the inference of rotational angles of transmembrane helices
Source: BMC Bioinformatics. 2013 Oct 11;14:304. doi: 10.1186/1471-2105-14-304 (PMC3854514; doi:10.1186/1471-2105-14-304)
Supplement: Additional file 7: Dataset S3 — The representative 110 multi-spanning protein chains used in this work. [file 1471-2105-14-304-S7.zip › S_Dataset_3_experiment/TMexpoDataset/3effK.profile]

SeqIndex	PDBIndex	AA	Topo	MissingData	IntraChainCTNum	InterChainCTNum	Class14_Chain	ASA14_Chain	RSA14_Chain	Class14_Complete	ASA14_Complete	RSA14_Complete	Class20_Chain	ASA20_Chain	RSA20_Chain	Class20_Complete	ASA20_Complete	RSA20_Complete	RotationalAngleChain360MGC
1	22	S	2	-	0	0	E	135.44	1.000000	E	135.44	1.000000	E	155.85	1.000000	E	155.85	1.000000	-1.000000
2	23	A	2	-	0	0	E	55.43	0.476203	E	55.43	0.476203	E	58.63	0.503694	E	58.63	0.503694	-1.000000
3	24	L	2	-	0	0	E	103.64	0.523461	E	103.64	0.523461	E	113.02	0.570837	E	110.87	0.559978	-1.000000
4	25	H	2	-	0	0	E	106.76	0.537807	E	106.76	0.537807	E	94.16	0.474334	E	94.16	0.474334	-1.000000
5	26	W	2	-	0	0	E	171.11	0.644676	E	171.11	0.644676	E	191.75	0.722440	E	191.75	0.722440	-1.000000
6	27	R	2	-	0	0	E	165.27	0.663043	E	165.27	0.663043	E	181.25	0.727152	E	181.25	0.727152	-1.000000
7	28	A	2	-	0	0	E	59.97	0.515206	E	59.97	0.515206	E	53.69	0.461254	E	47.01	0.403866	-1.000000
8	29	A	2	-	0	0	E	36.57	0.314175	E	36.57	0.314175	E	15.51	0.133247	E	15.51	0.133247	-1.000000
9	30	G	H	-	0	0	E	25.40	0.302705	E	25.40	0.302705	E	23.05	0.274699	E	23.05	0.274699	12.564000
10	31	A	H	-	0	0	E	50.89	0.437199	E	50.89	0.437199	E	52.10	0.447595	E	52.10	0.447595	12.564000
11	32	A	H	-	0	0	B	16.48	0.141581	B	16.48	0.141581	B	4.34	0.037285	B	4.34	0.037285	12.564000
12	33	T	H	-	0	0	E	72.71	0.491085	E	72.71	0.491085	E	70.95	0.479198	E	70.95	0.479198	12.564000
13	34	V	H	-	0	0	E	87.63	0.540126	E	87.63	0.540126	E	95.57	0.589066	E	95.57	0.589066	12.564000
14	35	L	H	-	0	0	E	114.44	0.578009	E	114.44	0.578009	E	105.50	0.532855	E	105.50	0.532855	12.564000
15	36	L	H	-	1	0	B	29.01	0.146523	B	29.01	0.146523	E	19.61	0.099045	E	13.16	0.066468	12.564000
16	37	V	H	-	0	0	E	64.91	0.400086	E	64.91	0.400086	E	63.58	0.391889	E	63.58	0.391889	12.564000
17	38	I	H	-	0	0	E	93.38	0.491603	E	93.38	0.491603	E	97.43	0.512924	E	97.43	0.512924	12.564000
18	39	V	H	-	1	0	B	27.08	0.166913	B	27.08	0.166913	E	16.58	0.102194	E	16.58	0.102194	12.564000
19	40	L	H	-	0	0	B	28.05	0.141674	B	28.05	0.141674	E	18.08	0.091318	E	12.04	0.060811	12.564000
20	41	L	H	-	0	0	E	90.47	0.456942	E	90.47	0.456942	E	92.94	0.469418	E	92.94	0.469418	12.564000
21	42	A	H	-	0	0	E	29.35	0.252148	E	29.35	0.252148	E	22.53	0.193557	E	22.53	0.193557	12.564000
22	43	G	H	-	1	0	B	0.00	0.000000	B	0.00	0.000000	B	0.00	0.000000	B	0.00	0.000000	12.564000
23	44	S	H	-	0	0	B	2.82	0.022438	B	2.82	0.022438	B	0.27	0.002148	B	0.27	0.002148	12.564000
24	45	Y	H	-	0	0	E	135.77	0.569744	E	135.77	0.569744	E	146.87	0.616324	E	146.87	0.616324	12.564000
25	46	L	H	-	1	0	E	77.45	0.391181	E	77.45	0.391181	E	76.47	0.386232	E	76.47	0.386232	12.564000
26	47	A	H	-	0	0	B	0.00	0.000000	B	0.00	0.000000	B	0.00	0.000000	B	0.00	0.000000	12.564000
27	48	V	H	-	0	0	B	0.00	0.000000	B	0.00	0.000000	B	0.00	0.000000	B	0.00	0.000000	12.564000
28	49	L	1	-	0	0	E	108.56	0.548311	E	108.56	0.548311	E	113.06	0.571039	E	113.06	0.571039	-1.000000
29	50	A	1	-	0	0	E	34.70	0.298110	E	34.70	0.298110	E	26.80	0.230241	E	26.80	0.230241	-1.000000
30	51	E	1	-	0	0	B	0.00	0.000000	B	0.00	0.000000	B	0.00	0.000000	B	0.00	0.000000	-1.000000
31	52	R	1	-	0	0	E	136.35	0.547019	E	136.35	0.547019	E	146.30	0.586937	E	146.30	0.586937	-1.000000
32	53	G	1	-	0	0	E	86.35	1.000000	E	86.35	1.000000	E	101.45	1.000000	E	101.45	1.000000	-1.000000
33	54	A	1	-	0	0	B	19.88	0.170790	B	19.88	0.170790	E	14.23	0.122251	E	14.23	0.122251	-1.000000
34	55	P	1	-	0	0	E	124.19	0.857666	E	124.19	0.857666	E	140.48	0.970166	E	140.48	0.970166	-1.000000
35	56	G	1	-	0	0	E	68.87	0.820760	E	68.87	0.820760	E	69.95	0.833631	E	69.95	0.833631	-1.000000
36	57	A	1	-	0	0	B	20.31	0.174485	B	20.31	0.174485	E	16.97	0.145790	E	16.97	0.145790	-1.000000
37	58	Q	1	-	0	0	E	121.22	0.640799	E	121.22	0.640799	E	128.31	0.678279	E	128.31	0.678279	-1.000000
38	59	L	1	-	0	0	B	1.97	0.009950	B	1.97	0.009950	B	0.00	0.000000	B	0.00	0.000000	-1.000000
39	60	I	1	-	0	0	E	80.54	0.424006	E	80.54	0.424006	E	83.75	0.440906	E	83.75	0.440906	-1.000000
40	61	T	1	-	0	0	E	46.21	0.312103	E	46.21	0.312103	E	45.78	0.309199	E	45.78	0.309199	-1.000000
41	62	Y	1	-	0	0	E	74.84	0.314058	E	74.84	0.314058	E	67.91	0.284977	E	67.91	0.284977	-1.000000
42	63	P	L	-	0	0	E	95.83	0.661809	E	81.99	0.566229	E	103.65	0.715815	E	73.44	0.507182	-1.000000
43	64	R	L	-	0	0	E	82.87	0.332464	E	71.47	0.286729	E	84.52	0.339084	E	71.12	0.285325	-1.000000
44	65	A	L	-	0	0	B	0.00	0.000000	B	0.00	0.000000	B	0.00	0.000000	B	0.00	0.000000	-1.000000
45	66	L	L	-	0	0	E	80.53	0.406738	E	73.14	0.369413	E	81.36	0.410930	E	52.48	0.265064	-1.000000
46	67	W	L	-	0	0	E	122.13	0.460139	B	6.90	0.025997	E	121.49	0.457727	B	1.08	0.004069	-1.000000
47	68	W	L	-	0	0	B	4.98	0.018763	B	0.00	0.000000	B	1.66	0.006254	B	0.00	0.000000	-1.000000
48	69	S	L	-	0	0	B	0.00	0.000000	B	0.00	0.000000	B	0.00	0.000000	B	0.00	0.000000	-1.000000
49	70	V	L	-	0	0	E	61.54	0.379315	B	13.56	0.083580	E	52.85	0.325752	B	4.48	0.027613	-1.000000
50	71	E	L	-	0	0	B	9.55	0.051026	B	0.00	0.000000	B	0.77	0.004114	B	0.00	0.000000	-1.000000
51	72	T	L	-	0	0	B	14.27	0.096380	B	0.03	0.000203	B	5.87	0.039646	B	0.00	0.000000	-1.000000
52	73	A	L	-	0	0	B	4.78	0.041065	B	4.78	0.041065	B	0.77	0.006615	B	0.77	0.006615	-1.000000
53	74	T	L	-	0	0	E	65.49	0.442321	B	8.40	0.056734	E	58.19	0.393016	B	1.45	0.009793	-1.000000
54	75	T	L	-	0	0	E	83.25	0.562272	B	18.33	0.123801	E	83.21	0.562002	E	12.39	0.083682	-1.000000
55	76	V	L	-	0	0	E	86.95	0.535934	B	0.26	0.001603	E	87.69	0.540496	B	0.00	0.000000	-1.000000
56	77	G	L	-	0	0	E	50.31	0.599571	B	0.17	0.002026	E	52.16	0.621618	B	0.00	0.000000	-1.000000
57	78	Y	L	-	0	0	E	158.18	0.663785	B	2.16	0.009064	E	177.20	0.743601	B	0.00	0.000000	-1.000000
58	79	G	L	-	0	0	E	39.76	0.473841	E	21.49	0.256108	E	39.16	0.466691	E	17.37	0.207008	-1.000000
59	80	D	1	-	0	0	E	82.41	0.530411	E	33.74	0.217159	E	78.61	0.505954	E	19.03	0.122482	-1.000000
60	81	L	1	-	0	0	B	29.89	0.150967	B	12.52	0.063236	E	23.67	0.119551	B	6.24	0.031517	-1.000000
61	82	Y	1	-	0	0	E	119.47	0.501343	B	46.23	0.193999	E	112.48	0.472010	E	32.50	0.136383	-1.000000
62	83	P	1	-	0	0	B	12.82	0.088536	B	0.94	0.006492	B	6.30	0.043508	B	0.00	0.000000	-1.000000
63	84	V	1	-	0	0	E	51.70	0.318664	E	48.49	0.298878	E	44.12	0.271943	E	40.14	0.247411	-1.000000
64	85	T	1	-	0	0	E	34.93	0.235918	E	34.93	0.235918	E	30.54	0.206268	E	30.54	0.206268	-1.000000
65	86	L	1	-	0	0	E	122.50	0.618718	E	110.99	0.560584	E	133.06	0.672054	E	94.69	0.478256	-1.000000
66	87	W	H	-	0	0	E	167.14	0.629719	E	167.14	0.629719	E	188.01	0.708349	E	188.01	0.708349	250.322000
67	88	G	H	-	0	0	B	0.04	0.000477	B	0.04	0.000477	B	0.00	0.000000	B	0.00	0.000000	250.322000
68	89	R	H	-	0	0	E	130.90	0.525154	B	30.93	0.124087	E	136.88	0.549145	E	13.24	0.053117	250.322000
69	90	L	H	-	0	0	E	98.90	0.499520	E	98.90	0.499520	E	99.73	0.503712	E	88.57	0.447346	250.322000
70	91	V	H	-	2	0	B	30.70	0.189226	B	30.70	0.189226	E	23.38	0.144107	E	23.38	0.144107	250.322000
71	92	A	H	-	0	0	B	10.74	0.092268	B	0.01	0.000086	B	5.63	0.048368	B	0.00	0.000000	250.322000
72	93	V	H	-	0	0	E	78.68	0.484961	E	34.88	0.214990	E	76.86	0.473743	E	25.98	0.160133	250.322000
73	94	V	H	-	0	0	E	93.59	0.576861	E	93.59	0.576861	E	95.03	0.585737	E	95.03	0.585737	250.322000
74	95	V	H	-	1	0	B	2.09	0.012882	B	2.09	0.012882	B	0.00	0.000000	B	0.00	0.000000	250.322000
75	96	M	H	-	0	0	E	82.41	0.391403	B	0.00	0.000000	E	85.44	0.405794	B	0.00	0.000000	250.322000
76	97	V	H	-	0	0	E	83.24	0.513067	E	61.14	0.376849	E	87.80	0.541174	E	61.30	0.377835	250.322000
77	98	A	H	-	0	0	E	23.85	0.204897	E	23.85	0.204897	E	11.42	0.098110	E	11.42	0.098110	250.322000
78	99	G	H	-	0	0	B	0.52	0.006197	B	0.52	0.006197	B	0.00	0.000000	B	0.00	0.000000	250.322000
79	100	I	H	-	0	1	E	108.76	0.572572	E	42.17	0.222006	E	113.54	0.597736	E	27.37	0.144091	250.322000
80	101	T	H	-	0	0	E	82.15	0.554843	E	81.07	0.547548	E	72.79	0.491625	E	52.92	0.357423	250.322000
81	102	S	H	-	1	0	B	14.16	0.112667	B	14.16	0.112667	B	0.02	0.000159	B	0.02	0.000159	250.322000
82	103	F	H	-	0	1	E	99.24	0.444444	B	38.62	0.172959	E	90.77	0.406512	E	14.10	0.063147	250.322000
83	104	G	H	-	0	0	E	44.47	0.529973	B	10.43	0.124300	E	44.64	0.531999	E	5.08	0.060541	250.322000
84	105	L	H	-	0	0	E	86.92	0.439012	E	58.15	0.293702	E	79.66	0.402344	E	38.10	0.192434	250.322000
85	106	V	H	-	0	0	E	64.42	0.397066	E	64.42	0.397066	E	44.25	0.272744	E	33.64	0.207347	250.322000
86	107	T	H	-	0	1	E	87.54	0.591247	B	28.53	0.192692	E	93.39	0.630758	E	12.58	0.084966	250.322000
87	108	A	2	-	0	0	E	64.74	0.556186	B	4.54	0.039003	E	68.72	0.590378	B	0.41	0.003522	-1.000000
88	109	A	2	-	0	0	E	45.65	0.392182	E	35.55	0.305412	E	33.27	0.285825	E	22.17	0.190464	-1.000000
89	110	L	2	-	0	0	E	92.16	0.465478	E	56.78	0.286782	E	94.12	0.475378	E	43.44	0.219405	-1.000000
90	111	A	2	-	0	0	E	39.77	0.341667	B	9.89	0.084966	E	37.25	0.320017	B	1.94	0.016667	-1.000000
91	112	T	2	-	0	0	E	93.54	0.631771	E	47.35	0.319803	E	102.23	0.690463	E	42.59	0.287654	-1.000000
92	113	W	2	-	0	0	E	175.73	0.662083	E	175.73	0.662083	E	156.87	0.591026	E	156.87	0.591026	-1.000000
93	114	F	2	-	0	0	E	134.07	0.600430	E	53.84	0.241121	E	142.81	0.639572	E	38.71	0.173362	-1.000000
94	115	V	2	-	0	0	E	86.42	0.532668	B	8.82	0.054364	E	87.38	0.538585	B	0.40	0.002465	-1.000000
95	116	G	2	-	0	0	E	22.66	0.270051	B	13.02	0.155166	E	15.60	0.185913	E	8.58	0.102252	-1.000000
96	117	R	2	-	0	0	E	160.66	0.644548	E	160.66	0.644548	E	171.28	0.687154	E	170.54	0.684185	-1.000000
97	118	E	2	-	0	0	E	89.18	0.476491	B	25.23	0.134804	E	93.16	0.497756	B	7.33	0.039164	-1.000000
98	119	Q	2	-	0	0	E	122.63	0.648253	E	40.17	0.212349	E	129.44	0.684252	E	22.80	0.120527	-1.000000
99	120	E	2	-	0	0	E	121.28	0.648002	E	121.28	0.648002	E	132.76	0.709340	E	132.76	0.709340	-1.000000
100	121	R	2	-	0	0	E	145.33	0.583046	E	90.03	0.361189	E	156.97	0.629744	E	78.76	0.315975	-1.000000
101	122	R	2	A	0	0	B	47.65	0.191166	B	47.65	0.191166	E	42.57	0.170786	E	38.05	0.152652	-1.000000
102	123	G	2	-	0	0	E	48.29	0.575498	E	41.92	0.499583	E	46.82	0.557979	E	26.31	0.313550	-1.000000
103	124	H	2	-	0	0	E	126.61	0.637802	E	126.61	0.637802	E	138.40	0.697194	E	138.40	0.697194	-1.000000
104	125	F	2	-	0	0	E	120.05	0.537642	E	49.76	0.222849	E	124.71	0.558511	E	33.89	0.151776	-1.000000
105	126	V	2	-	0	0	E	83.21	0.512882	E	74.76	0.460799	E	82.07	0.505856	E	57.04	0.351578	-1.000000
106	127	R	2	-	0	0	E	92.65	0.371700	E	92.65	0.371700	E	93.34	0.374468	E	93.34	0.374468	-1.000000
107	128	H	2	-	0	0	E	130.94	0.659614	E	114.18	0.575185	E	143.79	0.724346	E	114.74	0.578006	-1.000000
108	129	S	2	-	0	0	E	60.76	0.483450	B	15.40	0.122533	E	59.87	0.476369	E	9.26	0.073679	-1.000000
109	130	E	2	-	0	0	E	90.25	0.482208	E	74.01	0.395437	E	96.28	0.514426	E	56.77	0.303323	-1.000000
110	131	K	2	-	0	0	E	101.86	0.490915	E	101.86	0.490915	E	104.17	0.502048	E	104.17	0.502048	-1.000000
111	132	A	2	-	0	0	E	61.00	0.524055	E	30.38	0.260997	E	57.63	0.495103	E	20.20	0.173540	-1.000000
112	133	A	2	-	0	0	E	54.51	0.468299	E	32.43	0.278608	E	58.27	0.500601	E	13.70	0.117698	-1.000000
113	134	E	2	-	0	0	E	90.14	0.481620	E	85.19	0.455172	E	90.62	0.484185	E	79.82	0.426480	-1.000000
114	135	E	2	-	0	0	E	93.17	0.497809	E	93.17	0.497809	E	96.81	0.517258	E	96.78	0.517098	-1.000000
115	136	A	2	-	0	0	E	65.16	0.559794	B	17.39	0.149399	E	70.67	0.607131	E	7.65	0.065722	-1.000000
116	137	Y	2	-	0	0	E	154.53	0.648468	E	53.75	0.225556	E	174.38	0.731767	E	27.32	0.114645	-1.000000
117	138	T	2	-	0	0	E	40.36	0.272592	E	40.36	0.272592	E	34.53	0.233216	E	34.53	0.233216	-1.000000
118	139	R	2	-	0	0	E	138.86	0.557089	E	120.22	0.482308	E	150.57	0.604068	E	119.14	0.477975	-1.000000
119	140	T	2	-	0	0	E	66.06	0.446170	B	23.98	0.161961	E	70.75	0.477847	E	9.42	0.063623	-1.000000
120	141	T	2	-	0	0	E	42.70	0.288397	E	37.90	0.255977	E	32.96	0.222612	E	20.58	0.138998	-1.000000
121	142	R	2	-	0	0	E	147.30	0.590949	E	101.18	0.405922	E	157.57	0.632151	E	101.75	0.408208	-1.000000
122	143	A	2	-	0	0	E	52.87	0.454210	B	16.45	0.141323	E	48.34	0.415292	E	9.17	0.078780	-1.000000
123	144	L	2	-	0	0	E	87.81	0.443507	B	22.74	0.114854	E	92.23	0.465832	B	8.56	0.043235	-1.000000
124	145	H	2	-	0	0	E	132.51	0.667523	E	94.43	0.475694	E	135.84	0.684298	E	67.36	0.339328	-1.000000
125	146	E	2	-	0	0	E	128.30	0.685510	B	6.36	0.033982	E	138.28	0.738833	B	0.79	0.004221	-1.000000
126	147	R	2	-	0	0	E	146.02	0.585814	B	0.25	0.001003	E	152.10	0.610206	B	0.00	0.000000	-1.000000
127	148	F	2	-	0	0	E	120.12	0.537955	B	2.39	0.010704	E	117.05	0.524206	B	0.03	0.000134	-1.000000
128	149	D	2	-	0	0	E	72.08	0.463925	B	14.13	0.090944	E	71.72	0.461608	B	2.88	0.018536	-1.000000
129	150	R	2	-	0	0	E	134.06	0.537832	B	3.09	0.012397	E	141.09	0.566035	B	0.85	0.003410	-1.000000
130	151	L	2	-	0	0	E	93.77	0.473610	B	1.62	0.008182	E	94.24	0.475984	B	0.00	0.000000	-1.000000
131	152	E	2	-	0	0	E	99.08	0.529387	B	14.22	0.075978	E	98.07	0.523990	B	8.25	0.044080	-1.000000
132	153	R	2	-	0	0	E	106.38	0.426783	B	12.71	0.050991	E	109.97	0.441186	B	1.57	0.006299	-1.000000
133	154	M	2	-	0	0	E	98.78	0.469152	B	6.96	0.033056	E	99.65	0.473284	B	0.51	0.002422	-1.000000
134	155	L	2	-	0	0	E	97.69	0.493409	B	9.09	0.045911	E	107.65	0.543714	B	3.07	0.015506	-1.000000
135	156	D	2	-	0	0	E	105.77	0.680762	E	48.79	0.314025	E	111.05	0.714745	E	40.50	0.260668	-1.000000
136	157	D	2	-	0	0	E	69.29	0.445968	B	16.52	0.106327	E	71.91	0.462831	B	7.35	0.047306	-1.000000
137	158	N	2	-	0	0	E	130.80	0.774560	E	63.12	0.373779	E	148.52	0.879493	E	40.82	0.241724	-1.000000
138	159	R	2	A	0	0	E	98.96	0.397015	E	75.58	0.303218	E	112.42	0.451015	E	80.27	0.322033	-1.000000
139	160	R	2	A	0	0	E	120.08	0.481746	E	90.53	0.363195	E	138.70	0.556447	E	83.58	0.335313	-1.000000
