# Supplementary material for: Lipid exposure prediction enhances the inference of rotational angles of transmembrane helices
Source: BMC Bioinformatics. 2013 Oct 11;14:304. doi: 10.1186/1471-2105-14-304 (PMC3854514; doi:10.1186/1471-2105-14-304)
Supplement: Additional file 7: Dataset S3 — The representative 110 multi-spanning protein chains used in this work. [file 1471-2105-14-304-S7.zip › S_Dataset_3_experiment/TMexpoDataset/3eh4A.profile]

SeqIndex	PDBIndex	AA	Topo	MissingData	IntraChainCTNum	InterChainCTNum	Class14_Chain	ASA14_Chain	RSA14_Chain	Class14_Complete	ASA14_Complete	RSA14_Complete	Class20_Chain	ASA20_Chain	RSA20_Chain	Class20_Complete	ASA20_Complete	RSA20_Complete	RotationalAngleChain360MGC
1	-55	S	U	R	0	0	-	-1.00	-1.000000	-	-1.00	-1.000000	-	-1.00	-1.000000	-	-1.00	-1.000000	-1.000000
2	-54	E	U	R	0	0	-	-1.00	-1.000000	-	-1.00	-1.000000	-	-1.00	-1.000000	-	-1.00	-1.000000	-1.000000
3	-53	I	U	R	0	0	-	-1.00	-1.000000	-	-1.00	-1.000000	-	-1.00	-1.000000	-	-1.00	-1.000000	-1.000000
4	-52	S	U	R	0	0	-	-1.00	-1.000000	-	-1.00	-1.000000	-	-1.00	-1.000000	-	-1.00	-1.000000	-1.000000
5	-51	R	U	R	0	0	-	-1.00	-1.000000	-	-1.00	-1.000000	-	-1.00	-1.000000	-	-1.00	-1.000000	-1.000000
6	-50	V	U	R	0	0	-	-1.00	-1.000000	-	-1.00	-1.000000	-	-1.00	-1.000000	-	-1.00	-1.000000	-1.000000
7	-49	Y	U	R	0	0	-	-1.00	-1.000000	-	-1.00	-1.000000	-	-1.00	-1.000000	-	-1.00	-1.000000	-1.000000
8	-48	E	U	R	0	0	-	-1.00	-1.000000	-	-1.00	-1.000000	-	-1.00	-1.000000	-	-1.00	-1.000000	-1.000000
9	-47	A	U	R	0	0	-	-1.00	-1.000000	-	-1.00	-1.000000	-	-1.00	-1.000000	-	-1.00	-1.000000	-1.000000
10	-46	Y	U	R	0	0	-	-1.00	-1.000000	-	-1.00	-1.000000	-	-1.00	-1.000000	-	-1.00	-1.000000	-1.000000
11	-45	P	U	R	0	0	-	-1.00	-1.000000	-	-1.00	-1.000000	-	-1.00	-1.000000	-	-1.00	-1.000000	-1.000000
12	-44	E	U	R	0	0	-	-1.00	-1.000000	-	-1.00	-1.000000	-	-1.00	-1.000000	-	-1.00	-1.000000	-1.000000
13	-43	K	U	R	0	0	-	-1.00	-1.000000	-	-1.00	-1.000000	-	-1.00	-1.000000	-	-1.00	-1.000000	-1.000000
14	-42	K	U	R	0	0	-	-1.00	-1.000000	-	-1.00	-1.000000	-	-1.00	-1.000000	-	-1.00	-1.000000	-1.000000
15	-41	A	U	R	0	0	-	-1.00	-1.000000	-	-1.00	-1.000000	-	-1.00	-1.000000	-	-1.00	-1.000000	-1.000000
16	-40	T	U	R	0	0	-	-1.00	-1.000000	-	-1.00	-1.000000	-	-1.00	-1.000000	-	-1.00	-1.000000	-1.000000
17	-39	L	U	R	0	0	-	-1.00	-1.000000	-	-1.00	-1.000000	-	-1.00	-1.000000	-	-1.00	-1.000000	-1.000000
18	-38	Y	U	R	0	0	-	-1.00	-1.000000	-	-1.00	-1.000000	-	-1.00	-1.000000	-	-1.00	-1.000000	-1.000000
19	-37	F	U	R	0	0	-	-1.00	-1.000000	-	-1.00	-1.000000	-	-1.00	-1.000000	-	-1.00	-1.000000	-1.000000
20	-36	L	U	R	0	0	-	-1.00	-1.000000	-	-1.00	-1.000000	-	-1.00	-1.000000	-	-1.00	-1.000000	-1.000000
21	-35	V	U	R	0	0	-	-1.00	-1.000000	-	-1.00	-1.000000	-	-1.00	-1.000000	-	-1.00	-1.000000	-1.000000
22	-34	L	U	R	0	0	-	-1.00	-1.000000	-	-1.00	-1.000000	-	-1.00	-1.000000	-	-1.00	-1.000000	-1.000000
23	-33	G	U	R	0	0	-	-1.00	-1.000000	-	-1.00	-1.000000	-	-1.00	-1.000000	-	-1.00	-1.000000	-1.000000
24	-32	F	U	R	0	0	-	-1.00	-1.000000	-	-1.00	-1.000000	-	-1.00	-1.000000	-	-1.00	-1.000000	-1.000000
25	-31	L	U	R	0	0	-	-1.00	-1.000000	-	-1.00	-1.000000	-	-1.00	-1.000000	-	-1.00	-1.000000	-1.000000
26	-30	A	U	R	0	0	-	-1.00	-1.000000	-	-1.00	-1.000000	-	-1.00	-1.000000	-	-1.00	-1.000000	-1.000000
27	-29	L	U	R	0	0	-	-1.00	-1.000000	-	-1.00	-1.000000	-	-1.00	-1.000000	-	-1.00	-1.000000	-1.000000
28	-28	I	U	R	0	0	-	-1.00	-1.000000	-	-1.00	-1.000000	-	-1.00	-1.000000	-	-1.00	-1.000000	-1.000000
29	-27	V	U	R	0	0	-	-1.00	-1.000000	-	-1.00	-1.000000	-	-1.00	-1.000000	-	-1.00	-1.000000	-1.000000
30	-26	G	U	R	0	0	-	-1.00	-1.000000	-	-1.00	-1.000000	-	-1.00	-1.000000	-	-1.00	-1.000000	-1.000000
31	-25	S	U	R	0	0	-	-1.00	-1.000000	-	-1.00	-1.000000	-	-1.00	-1.000000	-	-1.00	-1.000000	-1.000000
32	-24	L	U	R	0	0	-	-1.00	-1.000000	-	-1.00	-1.000000	-	-1.00	-1.000000	-	-1.00	-1.000000	-1.000000
33	-23	F	U	R	0	0	-	-1.00	-1.000000	-	-1.00	-1.000000	-	-1.00	-1.000000	-	-1.00	-1.000000	-1.000000
34	-22	G	U	R	0	0	-	-1.00	-1.000000	-	-1.00	-1.000000	-	-1.00	-1.000000	-	-1.00	-1.000000	-1.000000
35	-21	P	U	R	0	0	-	-1.00	-1.000000	-	-1.00	-1.000000	-	-1.00	-1.000000	-	-1.00	-1.000000	-1.000000
36	-20	F	U	R	0	0	-	-1.00	-1.000000	-	-1.00	-1.000000	-	-1.00	-1.000000	-	-1.00	-1.000000	-1.000000
37	-19	Q	U	R	0	0	-	-1.00	-1.000000	-	-1.00	-1.000000	-	-1.00	-1.000000	-	-1.00	-1.000000	-1.000000
38	-18	A	U	R	0	0	-	-1.00	-1.000000	-	-1.00	-1.000000	-	-1.00	-1.000000	-	-1.00	-1.000000	-1.000000
39	-17	L	U	R	0	0	-	-1.00	-1.000000	-	-1.00	-1.000000	-	-1.00	-1.000000	-	-1.00	-1.000000	-1.000000
40	-16	N	U	R	0	0	-	-1.00	-1.000000	-	-1.00	-1.000000	-	-1.00	-1.000000	-	-1.00	-1.000000	-1.000000
41	-15	Y	U	R	0	0	-	-1.00	-1.000000	-	-1.00	-1.000000	-	-1.00	-1.000000	-	-1.00	-1.000000	-1.000000
42	-14	G	U	R	0	0	-	-1.00	-1.000000	-	-1.00	-1.000000	-	-1.00	-1.000000	-	-1.00	-1.000000	-1.000000
43	-13	N	U	R	0	0	-	-1.00	-1.000000	-	-1.00	-1.000000	-	-1.00	-1.000000	-	-1.00	-1.000000	-1.000000
44	-12	V	U	R	0	0	-	-1.00	-1.000000	-	-1.00	-1.000000	-	-1.00	-1.000000	-	-1.00	-1.000000	-1.000000
45	-11	D	U	R	0	0	-	-1.00	-1.000000	-	-1.00	-1.000000	-	-1.00	-1.000000	-	-1.00	-1.000000	-1.000000
46	-10	A	U	R	0	0	-	-1.00	-1.000000	-	-1.00	-1.000000	-	-1.00	-1.000000	-	-1.00	-1.000000	-1.000000
47	-9	Y	U	R	0	0	-	-1.00	-1.000000	-	-1.00	-1.000000	-	-1.00	-1.000000	-	-1.00	-1.000000	-1.000000
48	-8	P	U	R	0	0	-	-1.00	-1.000000	-	-1.00	-1.000000	-	-1.00	-1.000000	-	-1.00	-1.000000	-1.000000
49	-7	L	U	R	0	0	-	-1.00	-1.000000	-	-1.00	-1.000000	-	-1.00	-1.000000	-	-1.00	-1.000000	-1.000000
50	-6	L	U	R	0	0	-	-1.00	-1.000000	-	-1.00	-1.000000	-	-1.00	-1.000000	-	-1.00	-1.000000	-1.000000
51	-5	M	U	R	0	0	-	-1.00	-1.000000	-	-1.00	-1.000000	-	-1.00	-1.000000	-	-1.00	-1.000000	-1.000000
52	-4	H	U	R	0	0	-	-1.00	-1.000000	-	-1.00	-1.000000	-	-1.00	-1.000000	-	-1.00	-1.000000	-1.000000
53	-3	H	U	R	0	0	-	-1.00	-1.000000	-	-1.00	-1.000000	-	-1.00	-1.000000	-	-1.00	-1.000000	-1.000000
54	-2	H	U	R	0	0	-	-1.00	-1.000000	-	-1.00	-1.000000	-	-1.00	-1.000000	-	-1.00	-1.000000	-1.000000
55	-1	H	U	R	0	0	-	-1.00	-1.000000	-	-1.00	-1.000000	-	-1.00	-1.000000	-	-1.00	-1.000000	-1.000000
56	0	H	U	R	0	0	-	-1.00	-1.000000	-	-1.00	-1.000000	-	-1.00	-1.000000	-	-1.00	-1.000000	-1.000000
57	1	H	U	R	0	0	-	-1.00	-1.000000	-	-1.00	-1.000000	-	-1.00	-1.000000	-	-1.00	-1.000000	-1.000000
58	2	A	U	R	0	0	-	-1.00	-1.000000	-	-1.00	-1.000000	-	-1.00	-1.000000	-	-1.00	-1.000000	-1.000000
59	3	V	U	R	0	0	-	-1.00	-1.000000	-	-1.00	-1.000000	-	-1.00	-1.000000	-	-1.00	-1.000000	-1.000000
60	4	R	U	R	0	0	-	-1.00	-1.000000	-	-1.00	-1.000000	-	-1.00	-1.000000	-	-1.00	-1.000000	-1.000000
61	5	A	U	R	0	0	-	-1.00	-1.000000	-	-1.00	-1.000000	-	-1.00	-1.000000	-	-1.00	-1.000000	-1.000000
62	6	S	1	-	0	0	E	159.62	1.000000	E	159.62	1.000000	E	190.41	1.000000	E	190.41	1.000000	-1.000000
63	7	E	1	-	0	0	E	71.85	0.383896	E	71.85	0.383896	E	63.28	0.338106	E	63.28	0.338106	-1.000000
64	8	I	1	-	0	0	E	89.68	0.472124	E	89.68	0.472124	E	95.50	0.502764	E	95.50	0.502764	-1.000000
65	9	S	1	-	0	0	E	26.08	0.207511	E	26.08	0.207511	E	18.32	0.145767	E	18.32	0.145767	-1.000000
66	10	R	1	-	0	0	E	172.50	0.692048	E	172.50	0.692048	E	187.62	0.752708	E	187.62	0.752708	-1.000000
67	11	V	1	-	0	0	B	9.24	0.056953	B	9.24	0.056953	B	4.28	0.026381	B	4.28	0.026381	-1.000000
68	12	Y	1	-	0	0	B	21.64	0.090810	B	21.64	0.090810	E	16.83	0.070625	E	16.83	0.070625	-1.000000
69	13	E	1	-	0	0	E	86.52	0.462278	E	86.52	0.462278	E	88.80	0.474460	E	88.80	0.474460	-1.000000
70	14	A	1	-	0	0	E	63.18	0.542784	E	63.18	0.542784	E	62.14	0.533849	E	62.14	0.533849	-1.000000
71	15	Y	1	-	0	0	E	53.11	0.222870	E	53.11	0.222870	E	39.90	0.167436	E	39.90	0.167436	-1.000000
72	16	P	1	-	0	0	B	18.96	0.130939	B	18.96	0.130939	E	11.03	0.076174	E	11.03	0.076174	-1.000000
73	17	E	1	-	0	0	B	1.79	0.009564	B	1.79	0.009564	B	0.00	0.000000	B	0.00	0.000000	-1.000000
74	18	K	1	-	0	0	B	3.26	0.015712	B	3.26	0.015712	B	0.00	0.000000	B	0.00	0.000000	-1.000000
75	19	K	1	-	0	0	B	41.21	0.198612	B	41.21	0.198612	E	30.74	0.148152	E	30.74	0.148152	-1.000000
76	20	A	1	-	0	0	B	0.05	0.000430	B	0.05	0.000430	B	0.00	0.000000	B	0.00	0.000000	-1.000000
77	21	T	1	-	0	0	B	0.00	0.000000	B	0.00	0.000000	B	0.00	0.000000	B	0.00	0.000000	-1.000000
78	22	L	1	-	0	0	B	14.00	0.070711	B	14.00	0.070711	B	7.46	0.037679	B	7.46	0.037679	-1.000000
79	23	Y	1	-	0	0	E	99.88	0.419136	E	99.88	0.419136	E	98.41	0.412967	E	98.41	0.412967	-1.000000
80	24	F	H	-	3	0	B	1.34	0.006001	B	1.34	0.006001	B	0.00	0.000000	B	0.00	0.000000	235.286000
81	25	L	H	-	0	0	B	1.51	0.007627	B	1.51	0.007627	B	0.00	0.000000	B	0.00	0.000000	235.286000
82	26	V	H	-	0	0	E	40.90	0.252096	E	40.90	0.252096	E	25.46	0.156928	E	25.46	0.156928	235.286000
83	27	L	H	-	1	0	B	16.51	0.083388	B	16.51	0.083388	B	5.42	0.027375	B	5.42	0.027375	235.286000
84	28	G	H	-	2	0	B	1.38	0.016446	B	1.38	0.016446	B	0.00	0.000000	B	0.00	0.000000	235.286000
85	29	F	H	-	0	0	B	2.87	0.012853	B	2.87	0.012853	B	0.00	0.000000	B	0.00	0.000000	235.286000
86	30	L	H	-	0	0	E	108.74	0.549220	E	108.74	0.549220	E	94.72	0.478408	E	94.72	0.478408	235.286000
87	31	A	H	-	2	0	B	4.32	0.037113	B	4.32	0.037113	B	0.84	0.007216	B	0.84	0.007216	235.286000
88	32	L	H	-	1	0	B	4.16	0.021011	B	4.16	0.021011	B	0.00	0.000000	B	0.00	0.000000	235.286000
89	33	I	H	-	1	0	B	18.14	0.095499	B	18.14	0.095499	B	6.95	0.036589	B	6.95	0.036589	235.286000
90	34	V	H	-	0	0	E	64.20	0.395710	E	64.20	0.395710	E	53.19	0.327848	E	53.19	0.327848	235.286000
91	35	G	H	-	2	0	B	0.00	0.000000	B	0.00	0.000000	B	0.00	0.000000	B	0.00	0.000000	235.286000
92	36	S	H	-	1	0	B	7.52	0.059835	B	7.52	0.059835	B	1.15	0.009150	B	1.15	0.009150	235.286000
93	37	L	H	-	0	0	E	50.31	0.254104	E	50.31	0.254104	E	33.70	0.170211	E	33.70	0.170211	235.286000
94	38	F	H	-	0	0	B	6.18	0.027677	B	6.18	0.027677	B	0.00	0.000000	B	0.00	0.000000	235.286000
95	39	G	H	-	1	0	B	15.42	0.183768	B	15.42	0.183768	B	2.98	0.035514	B	2.98	0.035514	235.286000
96	40	P	H	-	2	0	B	9.47	0.065401	B	9.47	0.065401	B	0.50	0.003453	B	0.50	0.003453	235.286000
97	41	F	2	-	0	0	B	22.44	0.100497	B	22.44	0.100497	B	5.66	0.025348	B	5.66	0.025348	-1.000000
98	42	Q	2	-	0	0	B	19.55	0.103346	B	19.55	0.103346	B	7.70	0.040704	B	7.70	0.040704	-1.000000
99	43	A	2	-	0	0	B	5.50	0.047251	B	5.50	0.047251	B	0.20	0.001718	B	0.20	0.001718	-1.000000
100	44	L	2	-	0	0	B	31.91	0.161170	B	31.91	0.161170	E	18.15	0.091671	E	18.15	0.091671	-1.000000
101	45	N	2	-	0	0	B	0.30	0.001777	B	0.30	0.001777	B	0.00	0.000000	B	0.00	0.000000	-1.000000
102	46	Y	2	-	0	0	B	18.66	0.078305	B	18.66	0.078305	B	5.74	0.024087	B	5.74	0.024087	-1.000000
103	47	G	2	-	0	0	B	4.37	0.052080	B	4.37	0.052080	B	2.81	0.033488	B	2.81	0.033488	-1.000000
104	48	N	2	-	0	0	E	48.57	0.287618	E	48.57	0.287618	E	41.50	0.245751	E	41.50	0.245751	-1.000000
105	49	V	2	-	0	0	E	61.09	0.376541	E	61.09	0.376541	E	64.73	0.398977	E	64.73	0.398977	-1.000000
106	50	D	2	-	0	0	E	59.06	0.380125	E	59.06	0.380125	E	54.88	0.353221	E	54.88	0.353221	-1.000000
107	51	A	2	-	0	0	B	17.25	0.148196	B	17.25	0.148196	E	12.18	0.104639	E	12.18	0.104639	-1.000000
108	52	Y	2	-	0	0	B	16.70	0.070080	B	16.70	0.070080	B	6.77	0.028410	B	6.77	0.028410	-1.000000
109	53	P	2	-	0	0	E	100.50	0.694061	E	100.50	0.694061	E	109.07	0.753246	E	109.07	0.753246	-1.000000
110	54	L	2	-	0	0	E	70.67	0.356937	E	70.67	0.356937	E	65.61	0.331380	E	65.61	0.331380	-1.000000
111	55	L	2	-	0	0	B	6.18	0.031214	B	6.18	0.031214	B	0.85	0.004293	B	0.85	0.004293	-1.000000
112	56	K	2	-	0	0	E	107.41	0.517664	E	107.41	0.517664	E	107.28	0.517037	E	107.28	0.517037	-1.000000
113	57	R	2	-	0	0	E	170.53	0.684145	E	170.53	0.684145	E	193.64	0.776860	E	193.64	0.776860	-1.000000
114	58	L	2	-	0	0	E	87.55	0.442194	E	87.55	0.442194	E	90.30	0.456084	E	90.30	0.456084	-1.000000
115	59	L	2	-	0	0	E	54.08	0.273145	E	54.08	0.273145	E	45.71	0.230870	E	45.71	0.230870	-1.000000
116	60	P	2	-	0	0	E	84.60	0.584254	E	84.60	0.584254	E	92.76	0.640608	E	92.76	0.640608	-1.000000
117	61	F	2	-	0	0	E	67.80	0.303641	E	67.80	0.303641	E	59.31	0.265619	E	59.31	0.265619	-1.000000
118	62	V	2	-	0	0	B	4.32	0.026627	B	4.32	0.026627	B	0.11	0.000678	B	0.11	0.000678	-1.000000
119	63	Q	2	-	0	0	E	119.02	0.629170	E	119.02	0.629170	E	121.48	0.642174	E	119.63	0.632394	-1.000000
120	64	S	2	-	0	0	E	31.61	0.251512	B	9.47	0.075350	E	21.30	0.169478	B	1.93	0.015356	-1.000000
121	65	Y	2	-	0	0	B	5.34	0.022409	B	4.57	0.019178	B	0.33	0.001385	B	0.33	0.001385	-1.000000
122	66	Y	2	-	0	0	E	85.80	0.360050	B	0.00	0.000000	E	78.13	0.327864	B	0.00	0.000000	-1.000000
123	67	Q	2	-	0	0	B	1.98	0.010467	B	1.98	0.010467	B	0.00	0.000000	B	0.00	0.000000	-1.000000
124	68	G	2	-	0	0	B	1.01	0.012037	B	1.01	0.012037	B	0.00	0.000000	B	0.00	0.000000	-1.000000
125	69	L	2	-	0	0	B	29.43	0.148644	B	29.43	0.148644	E	16.74	0.084550	E	16.74	0.084550	-1.000000
126	70	T	2	-	0	0	B	1.49	0.010063	B	1.38	0.009321	B	0.00	0.000000	B	0.00	0.000000	-1.000000
127	71	L	2	-	0	0	B	6.97	0.035204	B	6.97	0.035204	B	0.28	0.001414	B	0.28	0.001414	-1.000000
128	72	H	H	-	2	0	B	31.06	0.156466	B	31.06	0.156466	B	8.21	0.041358	B	8.21	0.041358	284.075000
129	73	G	H	-	0	0	B	11.02	0.131331	B	11.02	0.131331	B	3.60	0.042903	B	3.60	0.042903	284.075000
130	74	V	H	-	0	0	B	5.05	0.031127	B	5.05	0.031127	B	0.00	0.000000	B	0.00	0.000000	284.075000
131	75	L	H	-	1	0	B	15.66	0.079095	B	15.66	0.079095	B	3.38	0.017072	B	3.38	0.017072	284.075000
132	76	N	H	-	1	0	B	24.37	0.144312	B	24.37	0.144312	B	2.90	0.017173	B	2.90	0.017173	284.075000
133	77	A	H	-	0	0	B	13.02	0.111856	B	13.02	0.111856	B	2.96	0.025430	B	2.96	0.025430	284.075000
134	78	I	H	-	0	0	B	17.24	0.090761	B	17.24	0.090761	B	0.26	0.001369	B	0.26	0.001369	284.075000
135	79	V	H	-	1	0	B	5.94	0.036612	B	5.94	0.036612	B	0.00	0.000000	B	0.00	0.000000	284.075000
136	80	F	H	-	2	0	B	1.10	0.004926	B	1.10	0.004926	B	0.00	0.000000	B	0.00	0.000000	284.075000
137	81	T	H	-	1	0	B	3.39	0.022896	B	3.39	0.022896	B	0.00	0.000000	B	0.00	0.000000	284.075000
138	82	Q	H	-	0	0	B	5.84	0.030872	B	5.84	0.030872	B	0.00	0.000000	B	0.00	0.000000	284.075000
139	83	L	H	-	3	0	B	0.00	0.000000	B	0.00	0.000000	B	0.00	0.000000	B	0.00	0.000000	284.075000
140	84	F	H	-	1	0	B	4.18	0.018720	B	4.18	0.018720	B	0.00	0.000000	B	0.00	0.000000	284.075000
141	85	A	H	-	1	0	B	0.03	0.000258	B	0.03	0.000258	B	0.00	0.000000	B	0.00	0.000000	284.075000
142	86	Q	H	-	2	0	B	0.00	0.000000	B	0.00	0.000000	B	0.00	0.000000	B	0.00	0.000000	284.075000
143	87	A	H	-	0	0	B	0.00	0.000000	B	0.00	0.000000	B	0.00	0.000000	B	0.00	0.000000	284.075000
144	88	I	H	-	0	0	B	0.54	0.002843	B	0.54	0.002843	B	0.00	0.000000	B	0.00	0.000000	284.075000
145	89	M	H	-	3	0	B	0.00	0.000000	B	0.00	0.000000	B	0.00	0.000000	B	0.00	0.000000	284.075000
146	90	V	1	-	0	0	B	0.76	0.004684	B	0.76	0.004684	B	0.00	0.000000	B	0.00	0.000000	-1.000000
147	91	Y	1	-	0	0	B	0.28	0.001175	B	0.28	0.001175	B	0.00	0.000000	B	0.00	0.000000	-1.000000
148	92	L	1	-	0	0	B	0.49	0.002475	B	0.49	0.002475	B	0.00	0.000000	B	0.00	0.000000	-1.000000
149	93	P	1	-	0	0	B	0.40	0.002762	B	0.40	0.002762	B	0.00	0.000000	B	0.00	0.000000	-1.000000
150	94	A	1	-	0	0	B	0.51	0.004381	B	0.51	0.004381	B	0.00	0.000000	B	0.00	0.000000	-1.000000
151	95	R	1	-	0	0	B	46.13	0.185068	B	46.13	0.185068	E	13.65	0.054762	E	13.65	0.054762	-1.000000
152	96	E	1	-	0	0	E	47.53	0.253954	E	47.53	0.253954	E	44.53	0.237925	E	44.53	0.237925	-1.000000
153	97	L	1	-	0	0	B	17.60	0.088893	B	17.60	0.088893	E	12.04	0.060811	E	12.04	0.060811	-1.000000
154	98	N	1	-	0	0	E	99.09	0.586783	E	99.09	0.586783	E	105.60	0.625333	E	105.60	0.625333	-1.000000
155	99	M	1	-	0	0	E	46.02	0.218570	E	46.02	0.218570	E	31.44	0.149323	E	31.44	0.149323	-1.000000
156	100	R	1	-	0	0	E	104.92	0.420926	E	104.92	0.420926	E	105.37	0.422731	E	105.37	0.422731	-1.000000
157	101	P	1	-	0	0	B	0.20	0.001381	B	0.20	0.001381	B	0.00	0.000000	B	0.00	0.000000	-1.000000
158	102	N	1	-	0	0	E	55.99	0.331557	E	55.99	0.331557	E	54.03	0.319950	E	54.03	0.319950	-1.000000
159	103	M	1	-	0	0	E	43.06	0.204512	E	43.06	0.204512	E	39.77	0.188886	E	39.77	0.188886	-1.000000
160	104	G	1	-	0	0	E	55.55	0.662019	E	55.55	0.662019	E	60.48	0.720772	E	60.48	0.720772	-1.000000
161	105	L	1	-	0	0	E	46.27	0.233699	E	46.27	0.233699	E	42.12	0.212738	E	42.12	0.212738	-1.000000
162	106	M	H	-	1	0	B	0.69	0.003277	B	0.69	0.003277	B	0.00	0.000000	B	0.00	0.000000	177.067000
163	107	W	H	-	0	0	B	50.47	0.190151	B	50.47	0.190151	E	37.74	0.142190	E	37.74	0.142190	177.067000
164	108	L	H	-	0	0	E	97.39	0.491894	E	97.39	0.491894	E	103.67	0.523612	E	103.67	0.523612	177.067000
165	109	S	H	-	1	0	B	1.10	0.008752	B	1.10	0.008752	B	0.00	0.000000	B	0.00	0.000000	177.067000
166	110	W	H	-	1	0	B	27.31	0.102894	B	27.31	0.102894	E	21.25	0.080062	E	21.25	0.080062	177.067000
167	111	W	H	-	0	0	E	150.36	0.566498	E	150.36	0.566498	E	153.15	0.577010	E	153.15	0.577010	177.067000
168	112	M	H	-	0	0	E	50.74	0.240988	E	50.74	0.240988	E	41.07	0.195061	E	41.07	0.195061	177.067000
169	113	A	H	-	2	0	B	0.14	0.001203	B	0.14	0.001203	B	0.00	0.000000	B	0.00	0.000000	177.067000
170	114	F	H	-	0	0	E	63.93	0.286309	E	63.93	0.286309	E	66.13	0.296162	E	66.13	0.296162	177.067000
171	115	I	H	-	0	0	E	112.26	0.590998	E	112.26	0.590998	E	113.51	0.597578	E	113.51	0.597578	177.067000
172	116	G	H	-	1	0	B	1.05	0.012513	B	1.05	0.012513	B	0.00	0.000000	B	0.00	0.000000	177.067000
173	117	L	H	-	0	0	B	23.69	0.119653	B	23.69	0.119653	E	12.32	0.062225	E	12.32	0.062225	177.067000
174	118	V	H	-	0	0	E	46.70	0.287845	E	46.70	0.287845	E	41.00	0.252712	E	41.00	0.252712	177.067000
175	119	V	H	-	0	0	E	42.10	0.259492	E	42.10	0.259492	E	30.13	0.185713	E	30.13	0.185713	177.067000
176	120	A	H	-	2	0	B	5.06	0.043471	B	5.06	0.043471	B	0.00	0.000000	B	0.00	0.000000	177.067000
177	121	A	H	-	0	0	B	18.99	0.163144	B	18.99	0.163144	E	11.28	0.096907	E	11.28	0.096907	177.067000
178	122	L	H	-	0	0	E	114.00	0.575787	E	114.00	0.575787	E	119.34	0.602758	E	119.34	0.602758	177.067000
179	123	P	2	-	0	0	B	7.00	0.048343	B	7.00	0.048343	B	2.29	0.015815	B	2.29	0.015815	-1.000000
180	124	L	2	-	0	0	B	4.23	0.021365	B	4.23	0.021365	B	0.00	0.000000	B	0.00	0.000000	-1.000000
181	125	L	2	-	0	0	E	81.30	0.410627	E	81.30	0.410627	E	72.85	0.367948	E	72.85	0.367948	-1.000000
182	126	A	2	-	0	0	E	67.06	0.576117	E	67.06	0.576117	E	72.52	0.623024	E	72.52	0.623024	-1.000000
183	127	N	2	-	0	0	B	19.25	0.113993	B	19.25	0.113993	E	13.75	0.081424	E	13.75	0.081424	-1.000000
184	128	E	2	-	0	0	E	53.92	0.288096	E	53.92	0.288096	E	54.20	0.289592	E	54.20	0.289592	-1.000000
185	129	A	2	-	0	0	B	0.00	0.000000	B	0.00	0.000000	B	0.00	0.000000	B	0.00	0.000000	-1.000000
186	130	T	2	-	0	0	B	11.26	0.076050	B	1.13	0.007632	B	3.35	0.022626	B	0.00	0.000000	-1.000000
187	131	V	2	-	0	0	B	3.73	0.022991	B	2.36	0.014546	B	0.00	0.000000	B	0.00	0.000000	-1.000000
188	132	L	2	-	0	0	B	26.27	0.132683	B	2.94	0.014849	E	12.22	0.061720	B	0.00	0.000000	-1.000000
189	133	Y	2	-	0	0	B	42.11	0.176710	B	42.11	0.176710	B	6.53	0.027402	B	6.53	0.027402	-1.000000
190	134	T	2	-	0	0	B	4.35	0.029380	B	4.35	0.029380	B	0.00	0.000000	B	0.00	0.000000	-1.000000
191	135	F	2	-	0	0	B	9.26	0.041471	B	9.26	0.041471	B	0.97	0.004344	B	0.97	0.004344	-1.000000
192	136	Y	2	-	0	0	E	51.56	0.216366	B	22.19	0.093118	E	24.77	0.103945	B	1.52	0.006379	-1.000000
193	137	P	2	-	0	0	B	5.42	0.037431	B	1.37	0.009461	B	1.44	0.009945	B	0.00	0.000000	-1.000000
194	138	P	2	-	0	0	E	42.56	0.293923	B	0.15	0.001036	E	40.26	0.278039	B	0.00	0.000000	-1.000000
195	139	L	2	-	0	0	E	69.08	0.348907	B	10.72	0.054144	E	54.11	0.273297	B	0.00	0.000000	-1.000000
196	140	K	2	-	0	0	E	55.16	0.265844	E	55.16	0.265844	E	44.67	0.215287	E	44.67	0.215287	-1.000000
197	141	G	2	-	0	0	B	6.03	0.071863	B	6.03	0.071863	B	1.49	0.017757	B	1.49	0.017757	-1.000000
198	142	H	2	-	0	0	E	71.66	0.360989	E	71.66	0.360989	E	70.59	0.355599	E	70.59	0.355599	-1.000000
199	143	W	2	-	0	0	E	118.66	0.447065	E	118.66	0.447065	E	127.76	0.481350	E	127.76	0.481350	-1.000000
200	144	A	2	-	0	0	B	6.99	0.060052	B	6.99	0.060052	B	3.72	0.031959	B	3.72	0.031959	-1.000000
201	145	F	2	-	0	0	B	1.21	0.005419	B	1.21	0.005419	B	0.00	0.000000	B	0.00	0.000000	-1.000000
202	146	Y	2	-	0	0	B	7.48	0.031389	B	7.48	0.031389	B	0.85	0.003567	B	0.85	0.003567	-1.000000
203	147	L	2	-	0	0	E	54.91	0.277337	E	54.91	0.277337	E	53.26	0.269003	E	53.26	0.269003	-1.000000
204	148	G	H	-	2	0	B	0.00	0.000000	B	0.00	0.000000	B	0.00	0.000000	B	0.00	0.000000	302.867000
205	149	A	H	-	1	0	B	16.55	0.142182	B	16.55	0.142182	B	0.68	0.005842	B	0.68	0.005842	302.867000
206	150	S	H	-	0	0	B	15.25	0.121340	B	15.25	0.121340	B	1.58	0.012572	B	1.58	0.012572	302.867000
207	151	V	H	-	0	0	E	48.83	0.300974	E	48.83	0.300974	E	37.63	0.231940	E	37.63	0.231940	302.867000
208	152	F	H	-	1	0	B	1.75	0.007837	B	1.75	0.007837	B	0.00	0.000000	B	0.00	0.000000	302.867000
209	153	V	H	-	1	0	B	6.32	0.038955	B	6.32	0.038955	B	0.00	0.000000	B	0.00	0.000000	302.867000
210	154	L	H	-	0	0	E	47.85	0.241679	E	47.85	0.241679	E	33.55	0.169453	E	33.55	0.169453	302.867000
211	155	S	H	-	1	0	B	0.00	0.000000	B	0.00	0.000000	B	0.00	0.000000	B	0.00	0.000000	302.867000
212	156	T	H	-	0	0	B	0.20	0.001351	B	0.20	0.001351	B	0.00	0.000000	B	0.00	0.000000	302.867000
213	157	W	H	-	0	0	E	88.31	0.332718	E	88.31	0.332718	E	86.03	0.324128	E	86.03	0.324128	302.867000
214	158	V	H	-	1	0	B	18.25	0.112488	B	18.25	0.112488	E	12.03	0.074149	E	12.03	0.074149	302.867000
215	159	S	H	-	1	0	B	0.99	0.007877	B	0.99	0.007877	B	0.00	0.000000	B	0.00	0.000000	302.867000
216	160	I	H	-	2	0	B	8.94	0.047065	B	8.94	0.047065	B	2.77	0.014583	B	2.77	0.014583	302.867000
217	161	Y	H	-	0	0	E	119.86	0.502979	E	119.86	0.502979	E	123.77	0.519387	E	123.77	0.519387	302.867000
218	162	I	H	-	1	0	B	0.79	0.004159	B	0.79	0.004159	B	0.00	0.000000	B	0.00	0.000000	302.867000
219	163	V	1	-	0	0	B	1.05	0.006472	B	1.05	0.006472	B	0.00	0.000000	B	0.00	0.000000	-1.000000
220	164	L	1	-	0	0	E	59.03	0.298146	E	59.03	0.298146	E	53.31	0.269256	E	53.31	0.269256	-1.000000
221	165	D	1	-	0	0	B	22.35	0.143850	B	22.35	0.143850	E	14.75	0.094935	E	14.75	0.094935	-1.000000
222	166	L	1	-	0	0	B	0.68	0.003435	B	0.68	0.003435	B	0.00	0.000000	B	0.00	0.000000	-1.000000
223	167	W	1	-	0	0	B	30.77	0.115929	B	30.77	0.115929	E	23.52	0.088614	E	23.52	0.088614	-1.000000
224	168	R	1	-	0	0	E	151.21	0.606636	E	151.21	0.606636	E	154.40	0.619434	E	154.40	0.619434	-1.000000
225	169	R	1	-	0	0	E	95.58	0.383455	E	95.58	0.383455	E	95.41	0.382773	E	95.41	0.382773	-1.000000
226	170	W	1	-	0	0	B	33.34	0.125612	B	33.34	0.125612	E	28.63	0.107867	E	28.63	0.107867	-1.000000
227	171	K	1	-	0	0	E	64.62	0.311437	E	64.62	0.311437	E	54.23	0.261362	E	54.23	0.261362	-1.000000
228	172	A	1	-	0	0	E	68.86	0.591581	E	68.86	0.591581	E	72.15	0.619845	E	72.15	0.619845	-1.000000
229	173	A	1	-	0	0	E	83.28	0.715464	E	83.28	0.715464	E	90.68	0.779038	E	90.68	0.779038	-1.000000
230	174	N	1	-	0	0	E	34.80	0.206076	E	34.80	0.206076	E	31.01	0.183632	E	31.01	0.183632	-1.000000
231	175	P	1	-	0	0	E	110.26	0.761464	E	110.26	0.761464	E	119.10	0.822514	E	119.10	0.822514	-1.000000
232	176	G	1	-	0	0	E	72.15	0.859850	E	72.15	0.859850	E	71.52	0.852342	E	71.52	0.852342	-1.000000
233	177	K	1	-	0	0	E	124.50	0.600029	E	124.50	0.600029	E	137.67	0.663502	E	137.67	0.663502	-1.000000
234	178	V	1	-	0	0	E	35.67	0.219859	E	35.67	0.219859	E	26.03	0.160441	E	26.03	0.160441	-1.000000
235	179	T	1	-	0	0	B	1.89	0.012765	B	1.89	0.012765	B	0.12	0.000810	B	0.12	0.000810	-1.000000
236	180	P	1	-	0	0	E	33.79	0.233356	E	33.79	0.233356	E	31.22	0.215608	E	31.22	0.215608	-1.000000
237	181	L	1	-	0	0	B	22.20	0.112127	B	22.20	0.112127	E	12.17	0.061468	E	12.17	0.061468	-1.000000
238	182	V	1	-	0	0	B	3.06	0.018861	B	3.06	0.018861	B	1.33	0.008198	B	1.33	0.008198	-1.000000
239	183	T	1	-	0	0	B	0.76	0.005133	B	0.76	0.005133	B	0.00	0.000000	B	0.00	0.000000	-1.000000
240	184	Y	1	-	0	0	B	0.39	0.001637	B	0.39	0.001637	B	0.00	0.000000	B	0.00	0.000000	-1.000000
241	185	M	1	-	0	0	B	0.13	0.000617	B	0.13	0.000617	B	0.00	0.000000	B	0.00	0.000000	-1.000000
242	186	A	H	-	1	0	B	0.00	0.000000	B	0.00	0.000000	B	0.00	0.000000	B	0.00	0.000000	147.927000
243	187	V	H	-	0	0	B	2.15	0.013252	B	2.15	0.013252	B	0.00	0.000000	B	0.00	0.000000	147.927000
244	188	V	H	-	1	0	B	1.79	0.011033	B	1.79	0.011033	B	0.00	0.000000	B	0.00	0.000000	147.927000
245	189	F	H	-	2	0	B	0.77	0.003448	B	0.77	0.003448	B	0.00	0.000000	B	0.00	0.000000	147.927000
246	190	W	H	-	1	0	B	1.90	0.007158	B	1.90	0.007158	B	0.00	0.000000	B	0.00	0.000000	147.927000
247	191	L	H	-	1	0	B	10.31	0.052073	B	10.31	0.052073	B	3.63	0.018334	B	3.63	0.018334	147.927000
248	192	M	H	-	2	0	B	1.07	0.005082	B	1.07	0.005082	B	0.00	0.000000	B	0.00	0.000000	147.927000
249	193	W	H	-	1	0	B	2.32	0.008741	B	2.32	0.008741	B	0.00	0.000000	B	0.00	0.000000	147.927000
250	194	F	H	-	1	0	E	72.12	0.322988	E	72.12	0.322988	E	72.28	0.323705	E	72.28	0.323705	147.927000
251	195	L	H	-	3	0	B	10.26	0.051821	B	10.26	0.051821	B	3.46	0.017476	B	3.46	0.017476	147.927000
252	196	A	H	-	3	0	B	0.00	0.000000	B	0.00	0.000000	B	0.00	0.000000	B	0.00	0.000000	147.927000
253	197	S	H	-	0	0	B	0.69	0.005490	B	0.69	0.005490	B	0.00	0.000000	B	0.00	0.000000	147.927000
254	198	L	H	-	0	0	E	57.34	0.289611	E	57.34	0.289611	E	45.59	0.230264	E	45.59	0.230264	147.927000
255	199	G	H	-	1	0	B	0.00	0.000000	B	0.00	0.000000	B	0.00	0.000000	B	0.00	0.000000	147.927000
256	200	L	H	-	2	0	B	20.74	0.104753	B	20.74	0.104753	B	0.80	0.004041	B	0.80	0.004041	147.927000
257	201	V	H	-	0	0	B	18.26	0.112549	B	18.26	0.112549	B	7.43	0.045796	B	7.43	0.045796	147.927000
258	202	L	H	-	0	0	E	67.87	0.342795	E	67.87	0.342795	E	58.50	0.295469	E	58.50	0.295469	147.927000
259	203	E	2	-	0	0	B	0.87	0.004648	B	0.87	0.004648	B	0.00	0.000000	B	0.00	0.000000	-1.000000
260	204	A	2	-	0	0	B	4.27	0.036684	B	4.27	0.036684	B	0.33	0.002835	B	0.33	0.002835	-1.000000
261	205	V	2	-	0	0	E	82.95	0.511280	E	82.95	0.511280	E	81.36	0.501479	E	81.36	0.501479	-1.000000
262	206	L	2	-	0	0	E	88.76	0.448305	E	88.76	0.448305	E	90.51	0.457144	E	90.51	0.457144	-1.000000
263	207	F	2	-	0	0	B	25.04	0.112141	B	25.04	0.112141	E	13.75	0.061579	E	13.75	0.061579	-1.000000
264	208	L	2	-	0	0	B	4.05	0.020456	B	4.05	0.020456	B	0.59	0.002980	B	0.59	0.002980	-1.000000
265	209	L	2	-	0	0	B	25.15	0.127027	B	25.15	0.127027	E	18.04	0.091116	E	18.04	0.091116	-1.000000
266	210	P	2	-	0	0	E	33.33	0.230180	E	33.33	0.230180	E	29.77	0.205594	E	29.77	0.205594	-1.000000
267	211	W	2	-	0	0	B	5.75	0.021664	B	5.75	0.021664	B	2.76	0.010399	B	2.76	0.010399	-1.000000
268	212	S	2	-	0	0	B	17.57	0.139799	B	17.57	0.139799	E	12.75	0.101448	E	12.75	0.101448	-1.000000
269	213	F	2	-	0	0	E	100.73	0.451117	E	100.73	0.451117	E	103.64	0.464150	E	103.64	0.464150	-1.000000
270	214	G	2	-	0	0	E	50.86	0.606126	E	50.86	0.606126	E	50.75	0.604815	E	50.75	0.604815	-1.000000
271	215	L	2	-	0	0	E	131.23	0.662811	E	131.23	0.662811	E	148.57	0.750391	E	148.57	0.750391	-1.000000
272	216	V	2	-	0	0	E	72.24	0.445266	E	72.24	0.445266	E	71.41	0.440150	E	71.41	0.440150	-1.000000
273	217	E	2	-	0	0	E	154.74	0.826779	E	154.74	0.826779	E	169.74	0.906925	E	169.74	0.906925	-1.000000
274	218	G	2	-	0	0	B	15.43	0.183887	B	15.43	0.183887	E	5.77	0.068764	E	5.77	0.068764	-1.000000
275	219	V	2	-	0	0	B	0.66	0.004068	B	0.66	0.004068	B	0.00	0.000000	B	0.00	0.000000	-1.000000
276	220	D	2	-	0	0	B	13.99	0.090043	B	2.23	0.014353	B	4.89	0.031473	B	0.00	0.000000	-1.000000
277	221	P	2	-	0	0	E	49.32	0.340608	B	2.21	0.015262	E	45.59	0.314848	B	0.00	0.000000	-1.000000
278	222	L	2	-	0	0	B	34.69	0.175211	B	0.04	0.000202	E	23.32	0.117784	B	0.00	0.000000	-1.000000
279	223	V	2	-	0	0	B	0.80	0.004931	B	0.06	0.000370	B	0.00	0.000000	B	0.00	0.000000	-1.000000
280	224	A	2	-	0	0	B	0.05	0.000430	B	0.05	0.000430	B	0.00	0.000000	B	0.00	0.000000	-1.000000
281	225	R	2	-	0	0	E	52.70	0.211426	B	3.22	0.012918	E	31.92	0.128059	B	0.00	0.000000	-1.000000
282	226	T	2	-	0	0	B	0.03	0.000203	B	0.03	0.000203	B	0.00	0.000000	B	0.00	0.000000	-1.000000
283	227	L	2	-	0	0	B	0.00	0.000000	B	0.00	0.000000	B	0.00	0.000000	B	0.00	0.000000	-1.000000
284	228	F	2	-	0	0	B	15.60	0.069864	B	15.60	0.069864	B	0.67	0.003001	B	0.67	0.003001	-1.000000
285	229	W	2	-	0	0	B	24.28	0.091478	B	24.28	0.091478	B	3.88	0.014618	B	3.88	0.014618	-1.000000
286	230	W	2	-	0	0	B	21.31	0.080288	B	21.31	0.080288	B	11.45	0.043139	B	11.45	0.043139	-1.000000
287	231	T	H	-	3	0	B	2.88	0.019452	B	2.88	0.019452	B	0.00	0.000000	B	0.00	0.000000	277.498000
288	232	G	H	-	0	0	B	5.01	0.059707	B	5.01	0.059707	B	0.09	0.001073	B	0.09	0.001073	277.498000
289	233	H	H	-	1	0	B	9.19	0.046295	B	9.19	0.046295	B	5.97	0.030074	B	5.97	0.030074	277.498000
290	234	P	H	-	3	0	B	0.00	0.000000	B	0.00	0.000000	B	0.00	0.000000	B	0.00	0.000000	277.498000
291	235	I	H	-	0	0	B	18.54	0.097605	B	18.54	0.097605	B	1.04	0.005475	B	1.04	0.005475	277.498000
292	236	V	H	-	0	0	E	54.31	0.334751	E	54.31	0.334751	E	16.70	0.102934	E	16.70	0.102934	277.498000
293	237	Y	H	-	2	0	B	34.85	0.146244	B	34.85	0.146244	E	25.09	0.105287	E	25.09	0.105287	277.498000
294	238	F	H	-	1	0	B	0.83	0.003717	B	0.83	0.003717	B	0.00	0.000000	B	0.00	0.000000	277.498000
295	239	W	H	-	3	0	B	15.81	0.059566	B	15.81	0.059566	B	0.13	0.000490	B	0.13	0.000490	277.498000
296	240	L	H	-	0	0	B	11.18	0.056467	B	11.18	0.056467	B	2.40	0.012122	B	2.40	0.012122	277.498000
297	241	L	H	-	1	0	B	0.96	0.004849	B	0.96	0.004849	B	0.00	0.000000	B	0.00	0.000000	277.498000
298	242	P	H	-	2	0	B	0.90	0.006215	B	0.90	0.006215	B	0.00	0.000000	B	0.00	0.000000	277.498000
299	243	A	H	-	1	0	B	0.13	0.001117	B	0.13	0.001117	B	0.00	0.000000	B	0.00	0.000000	277.498000
300	244	Y	H	-	0	0	B	1.90	0.007973	B	1.90	0.007973	B	0.07	0.000294	B	0.07	0.000294	277.498000
301	245	A	H	-	0	0	B	0.07	0.000601	B	0.07	0.000601	B	0.00	0.000000	B	0.00	0.000000	277.498000
302	246	I	1	-	0	0	B	3.49	0.018373	B	3.49	0.018373	B	0.00	0.000000	B	0.00	0.000000	-1.000000
303	247	I	1	-	0	0	B	1.87	0.009845	B	1.87	0.009845	B	0.00	0.000000	B	0.00	0.000000	-1.000000
304	248	Y	1	-	0	0	B	1.40	0.005875	B	1.40	0.005875	B	0.00	0.000000	B	0.00	0.000000	-1.000000
305	249	T	1	-	0	0	B	6.59	0.044509	B	6.59	0.044509	B	0.65	0.004390	B	0.65	0.004390	-1.000000
306	250	I	1	-	0	0	B	0.21	0.001106	B	0.21	0.001106	B	0.00	0.000000	B	0.00	0.000000	-1.000000
307	251	L	1	-	0	0	B	2.84	0.014344	B	2.84	0.014344	B	0.00	0.000000	B	0.00	0.000000	-1.000000
308	252	P	1	-	0	0	B	3.30	0.022790	B	3.30	0.022790	B	0.00	0.000000	B	0.00	0.000000	-1.000000
309	253	K	1	-	0	0	E	103.39	0.498289	E	103.39	0.498289	E	100.42	0.483975	E	100.42	0.483975	-1.000000
310	254	Q	1	-	0	0	B	33.22	0.175609	B	33.22	0.175609	E	22.95	0.121319	E	22.95	0.121319	-1.000000
311	255	A	1	-	0	0	B	2.42	0.020790	B	2.42	0.020790	B	0.41	0.003522	B	0.41	0.003522	-1.000000
312	256	G	1	-	0	0	E	33.07	0.394113	E	33.07	0.394113	E	25.95	0.309260	E	25.95	0.309260	-1.000000
313	257	G	1	-	0	0	B	7.17	0.085449	B	7.17	0.085449	B	0.57	0.006793	B	0.57	0.006793	-1.000000
314	258	R	1	-	0	0	E	71.59	0.287210	E	52.22	0.209500	E	73.98	0.296799	E	49.12	0.197063	-1.000000
315	259	L	1	-	0	0	B	2.30	0.011617	B	2.30	0.011617	B	0.00	0.000000	B	0.00	0.000000	-1.000000
316	260	V	1	-	0	0	E	39.41	0.242912	B	0.37	0.002281	E	34.54	0.212894	B	0.00	0.000000	-1.000000
317	261	S	1	-	0	0	E	28.40	0.225971	B	1.41	0.011219	E	25.39	0.202021	B	0.00	0.000000	-1.000000
318	262	D	1	-	0	0	B	11.32	0.072858	B	11.32	0.072858	B	5.92	0.038103	B	5.92	0.038103	-1.000000
319	263	P	1	-	0	0	B	7.29	0.050345	B	3.77	0.026036	B	0.60	0.004144	B	0.00	0.000000	-1.000000
320	264	M	1	-	0	0	E	63.45	0.301354	B	12.67	0.060176	E	58.77	0.279126	B	6.55	0.031109	-1.000000
321	265	A	1	-	0	0	B	0.00	0.000000	B	0.00	0.000000	B	0.00	0.000000	B	0.00	0.000000	-1.000000
322	266	R	1	-	0	0	B	17.35	0.069606	B	17.35	0.069606	E	13.85	0.055564	E	13.85	0.055564	-1.000000
323	267	L	1	-	0	0	E	53.88	0.272135	E	48.34	0.244154	E	49.15	0.248245	E	39.18	0.197889	-1.000000
324	268	A	H	-	3	0	B	0.00	0.000000	B	0.00	0.000000	B	0.00	0.000000	B	0.00	0.000000	256.539000
325	269	F	H	-	0	0	B	1.63	0.007300	B	1.63	0.007300	B	0.00	0.000000	B	0.00	0.000000	256.539000
326	270	L	H	-	0	0	B	6.03	0.030456	B	6.03	0.030456	B	1.92	0.009697	B	1.92	0.009697	256.539000
327	271	L	H	-	0	0	B	38.37	0.193798	B	38.07	0.192282	E	34.32	0.173342	E	30.30	0.153038	256.539000
328	272	F	H	-	2	0	B	0.29	0.001299	B	0.29	0.001299	B	0.00	0.000000	B	0.00	0.000000	256.539000
329	273	L	H	-	3	0	B	3.42	0.017274	B	3.42	0.017274	B	0.00	0.000000	B	0.00	0.000000	256.539000
330	274	L	H	-	0	0	B	17.53	0.088540	B	17.53	0.088540	E	12.35	0.062377	E	12.35	0.062377	256.539000
331	275	L	H	-	1	0	B	22.11	0.111672	B	22.11	0.111672	E	16.01	0.080863	E	16.01	0.080863	256.539000
332	276	S	H	-	3	0	B	0.00	0.000000	B	0.00	0.000000	B	0.00	0.000000	B	0.00	0.000000	256.539000
333	277	T	H	-	4	0	B	2.48	0.016750	B	2.48	0.016750	B	0.00	0.000000	B	0.00	0.000000	256.539000
334	278	P	H	-	2	0	B	0.77	0.005318	B	0.77	0.005318	B	0.00	0.000000	B	0.00	0.000000	256.539000
335	279	V	H	-	3	0	B	0.00	0.000000	B	0.00	0.000000	B	0.00	0.000000	B	0.00	0.000000	256.539000
336	280	G	H	-	0	0	B	0.00	0.000000	B	0.00	0.000000	B	0.00	0.000000	B	0.00	0.000000	256.539000
337	281	F	2	-	0	0	B	0.00	0.000000	B	0.00	0.000000	B	0.00	0.000000	B	0.00	0.000000	-1.000000
338	282	H	2	-	0	0	B	24.96	0.125737	B	24.96	0.125737	B	7.80	0.039293	B	7.80	0.039293	-1.000000
339	283	H	2	-	0	0	E	54.48	0.274445	E	54.48	0.274445	E	27.78	0.139943	E	27.78	0.139943	-1.000000
340	284	Q	2	-	0	0	B	0.03	0.000159	B	0.03	0.000159	B	0.00	0.000000	B	0.00	0.000000	-1.000000
341	285	F	2	-	0	0	B	1.90	0.008509	B	0.38	0.001702	B	0.40	0.001791	B	0.00	0.000000	-1.000000
342	286	A	2	-	0	0	E	50.80	0.436426	B	0.18	0.001546	E	49.80	0.427835	B	0.00	0.000000	-1.000000
343	287	D	2	-	0	0	B	18.23	0.117333	B	0.49	0.003154	E	12.06	0.077621	B	0.00	0.000000	-1.000000
344	288	P	2	-	0	0	E	104.94	0.724724	B	0.71	0.004903	E	120.62	0.833011	B	0.00	0.000000	-1.000000
345	289	G	2	-	0	0	E	55.11	0.656775	B	3.85	0.045882	E	60.27	0.718270	B	1.64	0.019545	-1.000000
346	290	I	2	-	0	0	B	15.30	0.080548	B	4.55	0.023954	B	7.98	0.042011	B	1.89	0.009950	-1.000000
347	291	D	2	-	0	0	E	72.44	0.466242	E	62.85	0.404518	E	80.23	0.516380	E	65.01	0.418421	-1.000000
348	292	P	2	-	0	0	E	87.79	0.606285	E	44.72	0.308840	E	96.47	0.666229	E	39.54	0.273066	-1.000000
349	293	T	2	-	0	0	E	85.23	0.575645	E	85.23	0.575645	E	95.52	0.645144	E	95.52	0.645144	-1.000000
350	294	W	2	-	0	0	B	45.03	0.169656	B	45.03	0.169656	E	32.32	0.121769	E	32.32	0.121769	-1.000000
351	295	K	2	-	0	0	B	10.00	0.048195	B	0.31	0.001494	B	5.86	0.028242	B	0.00	0.000000	-1.000000
352	296	M	2	-	0	0	E	100.05	0.475184	B	30.31	0.143956	E	108.25	0.514130	E	23.64	0.112277	-1.000000
353	297	I	2	-	0	0	E	66.73	0.351303	E	66.73	0.351303	E	60.82	0.320190	E	60.82	0.320190	-1.000000
354	298	H	2	-	0	0	B	0.31	0.001562	B	0.31	0.001562	B	0.00	0.000000	B	0.00	0.000000	-1.000000
355	299	S	2	-	0	0	B	5.20	0.041375	B	0.06	0.000477	B	0.96	0.007638	B	0.00	0.000000	-1.000000
356	300	V	2	-	0	0	E	61.81	0.380979	B	30.69	0.189164	E	56.66	0.349236	E	25.48	0.157051	-1.000000
357	301	L	H	-	1	0	B	33.91	0.171271	B	33.91	0.171271	E	24.19	0.122178	E	24.19	0.122178	288.104000
358	302	T	H	-	1	0	B	13.01	0.087870	B	13.01	0.087870	B	5.57	0.037620	B	5.57	0.037620	288.104000
359	303	L	H	-	0	1	E	70.11	0.354109	B	1.14	0.005758	E	62.97	0.318046	B	0.00	0.000000	288.104000
360	304	F	H	-	1	0	E	109.46	0.490215	E	52.14	0.233508	E	117.92	0.528102	E	47.48	0.212638	288.104000
361	305	V	H	-	0	0	B	2.66	0.016395	B	2.66	0.016395	B	0.00	0.000000	B	0.00	0.000000	288.104000
362	306	A	H	-	0	0	B	21.36	0.183505	B	19.85	0.170533	E	9.60	0.082474	E	9.60	0.082474	288.104000
363	307	V	H	-	0	0	E	57.77	0.356077	B	6.88	0.042406	E	55.27	0.340668	B	1.73	0.010663	288.104000
364	308	P	H	-	2	0	B	0.04	0.000276	B	0.04	0.000276	B	0.00	0.000000	B	0.00	0.000000	288.104000
365	309	S	H	-	0	0	E	29.72	0.236474	E	29.45	0.234325	E	11.59	0.092218	E	10.44	0.083068	288.104000
366	310	L	H	-	0	1	E	115.60	0.583868	B	9.34	0.047174	E	114.64	0.579019	B	2.88	0.014546	288.104000
367	311	M	H	-	1	0	E	45.67	0.216908	B	4.93	0.023415	E	34.84	0.165471	B	0.00	0.000000	288.104000
368	312	T	H	-	1	0	B	1.28	0.008645	B	1.28	0.008645	B	0.00	0.000000	B	0.00	0.000000	288.104000
369	313	A	H	-	0	1	E	59.78	0.513574	B	21.07	0.181014	E	39.24	0.337113	E	5.89	0.050601	288.104000
370	314	F	H	-	0	3	E	155.40	0.695956	B	0.00	0.000000	E	174.27	0.780465	B	0.00	0.000000	288.104000
371	315	T	H	-	0	0	B	9.04	0.061056	B	0.40	0.002702	B	1.36	0.009185	B	0.00	0.000000	288.104000
372	316	V	H	-	0	0	B	11.44	0.070513	B	11.44	0.070513	B	2.42	0.014916	B	2.42	0.014916	288.104000
373	317	A	H	-	0	1	E	41.31	0.354897	B	5.91	0.050773	E	37.66	0.323540	B	1.23	0.010567	288.104000
374	318	A	1	-	0	0	E	25.56	0.219588	B	0.00	0.000000	E	13.64	0.117182	B	0.00	0.000000	-1.000000
375	319	S	1	-	0	0	B	3.41	0.027132	B	3.41	0.027132	B	0.00	0.000000	B	0.00	0.000000	-1.000000
376	320	L	1	-	0	0	B	15.63	0.078943	B	15.63	0.078943	B	5.70	0.028789	B	5.70	0.028789	-1.000000
377	321	E	1	-	0	0	E	54.87	0.293172	B	4.62	0.024685	E	52.01	0.277891	B	0.71	0.003794	-1.000000
378	322	F	1	-	0	0	E	76.27	0.341574	B	9.23	0.041336	E	74.94	0.335617	B	1.76	0.007882	-1.000000
379	323	A	1	-	0	0	B	0.03	0.000258	B	0.03	0.000258	B	0.00	0.000000	B	0.00	0.000000	-1.000000
380	324	G	1	-	0	0	B	0.00	0.000000	B	0.00	0.000000	B	0.00	0.000000	B	0.00	0.000000	-1.000000
381	325	R	1	-	0	0	E	94.28	0.378240	B	44.76	0.179572	E	93.38	0.374629	E	22.27	0.089344	-1.000000
382	326	L	1	-	0	0	E	103.20	0.521238	E	87.79	0.443406	E	109.26	0.551846	E	86.31	0.435931	-1.000000
383	327	R	1	-	0	0	E	140.59	0.564030	E	140.59	0.564030	E	144.46	0.579555	E	144.46	0.579555	-1.000000
384	328	G	1	-	0	0	E	59.28	0.706471	E	59.28	0.706471	E	65.74	0.783458	E	65.74	0.783458	-1.000000
385	329	G	1	-	0	0	B	8.72	0.103921	B	8.72	0.103921	E	6.67	0.079490	E	6.67	0.079490	-1.000000
386	330	R	1	-	0	0	E	141.44	0.567440	E	141.44	0.567440	E	156.32	0.627136	E	156.32	0.627136	-1.000000
387	331	G	1	-	0	0	E	43.42	0.517459	E	42.39	0.505184	E	48.86	0.582291	E	44.11	0.525682	-1.000000
388	332	L	1	-	0	0	E	135.26	0.683166	E	78.54	0.396687	E	149.11	0.753119	E	80.93	0.408758	-1.000000
389	333	F	1	-	0	0	E	133.64	0.598504	E	112.00	0.501590	E	147.04	0.658516	E	111.75	0.500470	-1.000000
390	334	G	1	-	0	0	B	7.12	0.084853	B	7.12	0.084853	E	4.36	0.051960	E	4.36	0.051960	-1.000000
391	335	W	1	-	0	0	B	39.04	0.147088	B	8.66	0.032628	E	29.56	0.111371	B	4.11	0.015485	-1.000000
392	336	I	1	-	0	0	E	67.62	0.355988	E	64.43	0.339195	E	54.16	0.285128	E	47.83	0.251803	-1.000000
393	337	R	1	-	0	0	E	176.10	0.706491	E	176.10	0.706491	E	188.66	0.756880	E	188.66	0.756880	-1.000000
394	338	A	1	-	0	0	B	6.00	0.051546	B	6.00	0.051546	B	1.61	0.013832	B	1.61	0.013832	-1.000000
395	339	L	1	-	0	0	B	6.67	0.033689	B	6.67	0.033689	B	1.38	0.006970	B	1.38	0.006970	-1.000000
396	340	P	1	-	0	0	B	18.72	0.129282	B	18.72	0.129282	E	12.68	0.087569	E	12.68	0.087569	-1.000000
397	341	W	1	-	0	0	B	50.59	0.190604	B	50.59	0.190604	E	27.40	0.103233	E	27.40	0.103233	-1.000000
398	342	D	1	-	0	0	E	83.47	0.537234	E	83.47	0.537234	E	81.15	0.522302	E	81.15	0.522302	-1.000000
399	343	N	1	-	0	0	E	43.68	0.258661	E	43.68	0.258661	E	36.58	0.216616	E	36.58	0.216616	-1.000000
400	344	P	1	-	0	0	B	3.45	0.023826	B	3.45	0.023826	B	0.24	0.001657	B	0.24	0.001657	-1.000000
401	345	A	1	-	0	0	B	4.71	0.040464	B	4.71	0.040464	B	0.00	0.000000	B	0.00	0.000000	-1.000000
402	346	F	1	-	0	0	B	0.00	0.000000	B	0.00	0.000000	B	0.00	0.000000	B	0.00	0.000000	-1.000000
403	347	V	1	-	0	0	B	0.08	0.000493	B	0.08	0.000493	B	0.00	0.000000	B	0.00	0.000000	-1.000000
404	348	A	H	-	3	0	B	0.00	0.000000	B	0.00	0.000000	B	0.00	0.000000	B	0.00	0.000000	225.403000
405	349	P	H	-	1	0	B	2.62	0.018094	B	2.62	0.018094	B	0.00	0.000000	B	0.00	0.000000	225.403000
406	350	V	H	-	0	0	B	9.15	0.056398	B	9.15	0.056398	B	1.65	0.010170	B	1.65	0.010170	225.403000
407	351	L	H	-	1	0	B	2.93	0.014799	B	2.93	0.014799	B	0.20	0.001010	B	0.20	0.001010	225.403000
408	352	G	H	-	2	0	B	0.00	0.000000	B	0.00	0.000000	B	0.00	0.000000	B	0.00	0.000000	225.403000
409	353	L	H	-	0	0	B	29.45	0.148745	B	29.45	0.148745	B	9.75	0.049245	B	9.75	0.049245	225.403000
410	354	L	H	-	0	0	E	90.54	0.457296	E	89.06	0.449821	E	77.52	0.391535	E	63.52	0.320824	225.403000
411	355	G	H	-	1	0	B	0.55	0.006555	B	0.55	0.006555	B	0.00	0.000000	B	0.00	0.000000	225.403000
412	356	F	H	-	1	0	B	31.54	0.141251	B	31.18	0.139639	B	10.45	0.046800	B	7.17	0.032111	225.403000
413	357	I	H	-	0	2	E	130.78	0.688497	B	29.19	0.153672	E	130.80	0.688602	E	9.86	0.051908	225.403000
414	358	P	H	-	0	0	E	55.83	0.385566	B	28.42	0.196271	E	51.91	0.358494	E	24.28	0.167680	225.403000
415	359	G	H	-	3	0	B	0.00	0.000000	B	0.00	0.000000	B	0.00	0.000000	B	0.00	0.000000	225.403000
416	360	G	H	-	0	0	E	26.35	0.314027	E	23.12	0.275533	E	18.39	0.219163	E	13.07	0.155762	225.403000
417	361	A	H	-	0	3	E	63.44	0.545017	B	0.73	0.006271	E	63.49	0.545447	B	0.00	0.000000	225.403000
418	362	G	H	-	0	1	B	4.68	0.055774	B	0.00	0.000000	B	0.61	0.007270	B	0.00	0.000000	225.403000
419	363	G	H	-	1	0	E	18.95	0.225837	E	18.95	0.225837	E	14.36	0.171136	E	14.36	0.171136	225.403000
420	364	I	H	-	0	0	E	72.37	0.380995	B	12.32	0.064859	E	56.92	0.299658	B	2.72	0.014320	225.403000
421	365	V	2	-	0	0	E	49.40	0.304487	B	0.12	0.000740	E	43.14	0.265902	B	0.00	0.000000	-1.000000
422	366	N	2	-	0	0	B	25.04	0.148280	B	25.04	0.148280	E	8.74	0.051756	E	8.74	0.051756	-1.000000
423	367	A	2	-	0	0	B	5.21	0.044759	B	5.21	0.044759	B	0.15	0.001289	B	0.15	0.001289	-1.000000
424	368	S	2	-	0	0	E	30.49	0.242600	B	0.00	0.000000	E	23.41	0.186267	B	0.00	0.000000	-1.000000
425	369	F	2	-	0	0	B	36.44	0.163196	B	0.00	0.000000	E	22.88	0.102468	B	0.00	0.000000	-1.000000
426	370	T	2	-	0	0	E	83.42	0.563420	B	0.00	0.000000	E	91.97	0.621167	B	0.00	0.000000	-1.000000
427	371	L	2	-	0	0	E	85.93	0.434012	B	0.00	0.000000	E	91.69	0.463104	B	0.00	0.000000	-1.000000
428	372	D	2	-	0	0	B	8.87	0.057090	B	8.87	0.057090	B	2.19	0.014095	B	2.19	0.014095	-1.000000
429	373	Y	2	-	0	0	E	115.43	0.484389	B	0.40	0.001679	E	117.49	0.493034	B	0.00	0.000000	-1.000000
430	374	V	2	-	0	0	E	92.85	0.572300	B	0.01	0.000062	E	85.76	0.528600	B	0.00	0.000000	-1.000000
431	375	V	2	-	0	0	B	1.26	0.007766	B	0.00	0.000000	B	0.00	0.000000	B	0.00	0.000000	-1.000000
432	376	H	2	-	0	0	E	59.53	0.299884	B	22.80	0.114856	E	31.19	0.157121	B	8.81	0.044381	-1.000000
433	377	N	2	-	0	0	E	82.79	0.490259	B	9.57	0.056671	E	72.09	0.426896	B	0.56	0.003316	-1.000000
434	378	T	2	-	0	0	B	11.92	0.080508	B	0.00	0.000000	B	7.38	0.049845	B	0.00	0.000000	-1.000000
435	379	A	2	-	0	0	B	0.48	0.004124	B	0.48	0.004124	B	0.00	0.000000	B	0.00	0.000000	-1.000000
436	380	W	2	-	0	0	B	34.14	0.128626	B	6.82	0.025695	E	31.23	0.117663	B	2.99	0.011265	-1.000000
437	381	V	2	-	0	0	B	25.82	0.159147	B	25.82	0.159147	E	9.21	0.056768	E	9.21	0.056768	-1.000000
438	382	P	2	-	0	0	B	20.88	0.144199	B	20.88	0.144199	E	11.03	0.076174	E	11.03	0.076174	-1.000000
439	383	G	2	-	0	0	B	0.17	0.002026	B	0.17	0.002026	B	0.00	0.000000	B	0.00	0.000000	-1.000000
440	384	H	H	-	2	0	B	33.02	0.166339	B	33.02	0.166339	E	24.66	0.124225	E	24.66	0.124225	299.167000
441	385	F	H	-	0	0	E	53.43	0.239285	E	53.43	0.239285	E	21.43	0.095974	E	21.43	0.095974	299.167000
442	386	H	H	-	2	0	B	26.68	0.134401	B	26.68	0.134401	B	6.17	0.031082	B	6.17	0.031082	299.167000
443	387	L	H	-	3	0	B	1.34	0.006768	B	1.34	0.006768	B	0.00	0.000000	B	0.00	0.000000	299.167000
444	388	Q	H	-	1	0	B	31.24	0.165142	B	31.24	0.165142	E	14.61	0.077232	E	14.61	0.077232	299.167000
445	389	V	H	-	1	0	B	19.73	0.121610	B	19.73	0.121610	B	3.18	0.019601	B	3.18	0.019601	299.167000
446	390	A	H	-	0	0	B	17.45	0.149914	B	17.45	0.149914	B	1.48	0.012715	B	1.48	0.012715	299.167000
447	391	S	H	-	1	0	B	0.04	0.000318	B	0.04	0.000318	B	0.00	0.000000	B	0.00	0.000000	299.167000
448	392	L	H	-	2	0	B	0.00	0.000000	B	0.00	0.000000	B	0.00	0.000000	B	0.00	0.000000	299.167000
449	393	V	H	-	1	0	B	4.08	0.025148	B	4.08	0.025148	B	0.19	0.001171	B	0.19	0.001171	299.167000
450	394	T	H	-	0	0	B	5.98	0.040389	B	5.98	0.040389	B	0.00	0.000000	B	0.00	0.000000	299.167000
451	395	L	H	-	2	0	B	0.00	0.000000	B	0.00	0.000000	B	0.00	0.000000	B	0.00	0.000000	299.167000
452	396	T	H	-	2	0	B	0.06	0.000405	B	0.06	0.000405	B	0.00	0.000000	B	0.00	0.000000	299.167000
453	397	A	H	-	1	0	B	0.03	0.000258	B	0.03	0.000258	B	0.00	0.000000	B	0.00	0.000000	299.167000
454	398	M	H	-	0	0	B	1.12	0.005319	B	1.12	0.005319	B	0.00	0.000000	B	0.00	0.000000	299.167000
455	399	G	H	-	1	0	B	0.62	0.007389	B	0.62	0.007389	B	0.00	0.000000	B	0.00	0.000000	299.167000
456	400	S	H	-	0	0	B	2.19	0.017425	B	2.19	0.017425	B	0.00	0.000000	B	0.00	0.000000	299.167000
457	401	L	H	-	0	0	B	2.76	0.013940	B	2.76	0.013940	B	0.00	0.000000	B	0.00	0.000000	299.167000
458	402	Y	1	-	0	0	B	29.58	0.124129	B	29.58	0.124129	E	13.16	0.055225	E	13.16	0.055225	-1.000000
459	403	W	1	-	0	0	B	21.30	0.080250	B	21.30	0.080250	E	13.48	0.050787	E	13.48	0.050787	-1.000000
460	404	L	1	-	0	0	B	0.23	0.001162	B	0.23	0.001162	B	0.00	0.000000	B	0.00	0.000000	-1.000000
461	405	L	1	-	0	0	B	3.39	0.017122	B	3.39	0.017122	B	0.00	0.000000	B	0.00	0.000000	-1.000000
462	406	P	1	-	0	0	B	14.21	0.098135	B	14.21	0.098135	E	7.48	0.051657	E	7.48	0.051657	-1.000000
463	407	N	1	-	0	0	B	9.01	0.053355	B	9.01	0.053355	B	1.77	0.010481	B	1.77	0.010481	-1.000000
464	408	L	1	-	0	0	B	0.02	0.000101	B	0.02	0.000101	B	0.00	0.000000	B	0.00	0.000000	-1.000000
465	409	T	1	-	0	0	B	7.63	0.051533	B	7.63	0.051533	B	2.58	0.017425	B	2.58	0.017425	-1.000000
466	410	G	1	-	0	0	B	0.00	0.000000	B	0.00	0.000000	B	0.00	0.000000	B	0.00	0.000000	-1.000000
467	411	K	1	-	0	0	E	42.57	0.205167	E	42.57	0.205167	E	35.35	0.170370	E	35.35	0.170370	-1.000000
468	412	P	1	-	0	0	B	28.10	0.194061	B	28.10	0.194061	E	12.35	0.085290	E	12.35	0.085290	-1.000000
469	413	I	1	-	0	0	E	48.72	0.256489	E	48.72	0.256489	E	42.89	0.225796	E	42.89	0.225796	-1.000000
470	414	S	1	-	0	0	E	49.71	0.395528	E	49.71	0.395528	E	49.19	0.391391	E	49.19	0.391391	-1.000000
471	415	D	1	-	0	0	E	83.00	0.534209	E	83.00	0.534209	E	91.08	0.586214	E	91.08	0.586214	-1.000000
472	416	A	1	-	0	0	E	73.93	0.635137	E	73.93	0.635137	E	77.55	0.666237	E	77.55	0.666237	-1.000000
473	417	Q	1	-	0	0	B	27.29	0.144262	B	27.29	0.144262	B	9.14	0.048316	B	9.14	0.048316	-1.000000
474	418	R	1	-	0	0	E	71.59	0.287210	E	71.59	0.287210	E	66.16	0.265426	E	66.16	0.265426	-1.000000
475	419	R	1	-	0	0	E	155.02	0.621921	E	155.02	0.621921	E	169.93	0.681738	E	169.93	0.681738	-1.000000
476	420	L	1	-	0	0	E	47.62	0.240517	E	47.62	0.240517	E	34.95	0.176524	E	34.95	0.176524	-1.000000
477	421	G	H	-	0	0	B	1.09	0.012990	B	1.09	0.012990	B	0.00	0.000000	B	0.00	0.000000	204.842000
478	422	L	H	-	0	0	B	31.40	0.158594	B	31.40	0.158594	E	25.69	0.129754	E	25.69	0.129754	204.842000
479	423	A	H	-	0	0	E	38.66	0.332131	E	38.66	0.332131	E	37.88	0.325430	E	37.88	0.325430	204.842000
480	424	V	H	-	2	0	B	3.15	0.019416	B	3.15	0.019416	B	0.00	0.000000	B	0.00	0.000000	204.842000
481	425	V	H	-	1	0	B	1.74	0.010725	B	1.74	0.010725	B	0.00	0.000000	B	0.00	0.000000	204.842000
482	426	W	H	-	0	0	E	93.72	0.353101	E	93.72	0.353101	E	90.30	0.340216	E	90.30	0.340216	204.842000
483	427	L	H	-	2	0	E	56.69	0.286328	E	56.69	0.286328	E	53.24	0.268902	E	53.24	0.268902	204.842000
484	428	W	H	-	0	0	B	11.19	0.042160	B	11.19	0.042160	B	1.29	0.004860	B	1.29	0.004860	204.842000
485	429	F	H	-	1	0	B	19.77	0.088540	B	19.77	0.088540	E	17.34	0.077657	E	17.34	0.077657	204.842000
486	430	L	H	-	0	0	E	75.77	0.382696	E	75.77	0.382696	E	75.63	0.381989	E	75.63	0.381989	204.842000
487	431	G	H	-	3	0	B	0.00	0.000000	B	0.00	0.000000	B	0.00	0.000000	B	0.00	0.000000	204.842000
488	432	M	H	-	2	0	B	9.36	0.044455	B	9.36	0.044455	B	2.74	0.013014	B	2.74	0.013014	204.842000
489	433	M	H	-	0	0	E	48.28	0.229304	E	48.28	0.229304	E	38.33	0.182047	E	38.33	0.182047	204.842000
490	434	I	H	-	0	0	E	42.95	0.226112	E	42.95	0.226112	E	36.62	0.192788	E	36.62	0.192788	204.842000
491	435	M	H	-	2	0	B	13.51	0.064165	B	13.51	0.064165	B	2.16	0.010259	B	2.16	0.010259	204.842000
492	436	A	H	-	1	0	B	6.34	0.054467	B	6.34	0.054467	B	1.51	0.012973	B	1.51	0.012973	204.842000
493	437	V	H	-	0	0	E	66.70	0.411119	E	66.70	0.411119	E	64.45	0.397251	E	64.45	0.397251	204.842000
494	438	G	2	-	0	0	B	0.00	0.000000	B	0.00	0.000000	B	0.00	0.000000	B	0.00	0.000000	-1.000000
495	439	L	2	-	0	0	B	10.74	0.054245	B	10.74	0.054245	B	3.36	0.016971	B	3.36	0.016971	-1.000000
496	440	H	2	-	0	0	B	27.05	0.136265	B	16.45	0.082867	E	18.18	0.091582	B	8.22	0.041408	-1.000000
497	441	W	2	-	0	0	E	97.11	0.365873	E	97.11	0.365873	E	95.33	0.359167	E	95.33	0.359167	-1.000000
498	442	A	2	-	0	0	B	2.19	0.018814	B	2.19	0.018814	B	0.00	0.000000	B	0.00	0.000000	-1.000000
499	443	G	2	-	0	0	B	0.30	0.003575	B	0.00	0.000000	B	0.00	0.000000	B	0.00	0.000000	-1.000000
500	444	L	2	-	0	0	E	102.32	0.516794	E	61.05	0.308349	E	100.12	0.505682	E	54.12	0.273347	-1.000000
501	445	L	2	-	0	0	E	63.24	0.319410	E	60.53	0.305723	E	53.45	0.269963	E	48.47	0.244810	-1.000000
502	446	N	2	-	0	0	E	105.63	0.625511	B	11.42	0.067626	E	112.57	0.666607	B	7.31	0.043288	-1.000000
503	447	V	2	-	0	0	B	1.15	0.007088	B	1.15	0.007088	B	0.00	0.000000	B	0.00	0.000000	-1.000000
504	448	P	2	-	0	0	E	44.56	0.307735	B	3.37	0.023273	E	44.56	0.307735	B	0.00	0.000000	-1.000000
505	449	R	2	-	0	0	E	50.06	0.200834	B	38.00	0.152451	E	15.97	0.064070	B	7.79	0.031253	-1.000000
506	450	R	2	-	0	0	E	54.79	0.219811	B	17.65	0.070810	E	31.22	0.125251	B	1.02	0.004092	-1.000000
507	451	A	2	-	0	0	B	20.23	0.173797	B	0.43	0.003694	E	16.50	0.141753	B	0.00	0.000000	-1.000000
508	452	Y	2	-	0	0	B	33.26	0.139572	B	19.83	0.083214	E	19.13	0.080277	B	10.95	0.045950	-1.000000
509	453	I	2	-	0	0	B	1.59	0.008371	B	0.43	0.002264	B	0.00	0.000000	B	0.00	0.000000	-1.000000
510	454	A	2	-	0	0	B	9.42	0.080928	B	9.42	0.080928	B	4.98	0.042784	B	4.98	0.042784	-1.000000
511	455	Q	2	-	0	0	E	119.63	0.632394	E	96.68	0.511075	E	133.13	0.703759	E	103.41	0.546651	-1.000000
512	456	V	2	-	0	0	E	82.99	0.511526	B	21.79	0.134307	E	88.30	0.544255	E	16.63	0.102502	-1.000000
513	457	P	2	-	0	0	E	77.37	0.534323	E	77.37	0.534323	E	72.63	0.501588	E	72.63	0.501588	-1.000000
514	458	D	2	-	0	0	E	131.64	0.847268	E	131.64	0.847268	E	148.37	0.954946	E	148.34	0.954753	-1.000000
515	459	A	2	-	0	0	E	55.35	0.475515	B	14.08	0.120962	E	59.31	0.509536	E	10.27	0.088230	-1.000000
516	460	Y	2	-	0	0	E	59.71	0.250567	B	18.83	0.079018	E	43.36	0.181956	B	0.46	0.001930	-1.000000
517	461	P	2	-	0	0	E	90.76	0.626796	E	90.50	0.625000	E	86.04	0.594199	E	83.93	0.579627	-1.000000
518	462	H	2	-	0	0	E	152.99	0.770692	E	149.46	0.752909	E	161.55	0.813813	E	144.76	0.729233	-1.000000
519	463	A	2	-	0	0	B	0.96	0.008247	B	0.96	0.008247	B	0.00	0.000000	B	0.00	0.000000	-1.000000
520	464	A	2	-	0	0	E	63.31	0.543900	E	63.31	0.543900	E	64.64	0.555326	E	64.64	0.555326	-1.000000
521	465	V	2	-	0	0	E	79.32	0.488905	E	79.32	0.488905	E	83.21	0.512882	E	83.21	0.512882	-1.000000
522	466	P	2	-	0	0	B	0.07	0.000483	B	0.07	0.000483	B	0.00	0.000000	B	0.00	0.000000	-1.000000
523	467	M	2	-	0	0	B	18.91	0.089812	B	18.91	0.089812	B	7.30	0.034671	B	7.30	0.034671	-1.000000
524	468	V	2	-	0	0	E	94.48	0.582347	E	94.48	0.582347	E	97.77	0.602626	E	97.77	0.602626	-1.000000
525	469	F	2	-	0	0	E	67.60	0.302745	E	67.60	0.302745	E	64.71	0.289802	E	64.71	0.289802	-1.000000
526	470	N	2	-	0	0	B	0.08	0.000474	B	0.08	0.000474	B	0.00	0.000000	B	0.00	0.000000	-1.000000
527	471	V	2	-	0	0	E	36.30	0.223743	E	36.30	0.223743	E	30.19	0.186082	E	30.19	0.186082	-1.000000
528	472	L	2	-	0	0	E	93.65	0.473004	E	93.65	0.473004	E	92.74	0.468407	E	92.74	0.468407	-1.000000
529	473	A	H	-	2	0	B	0.00	0.000000	B	0.00	0.000000	B	0.00	0.000000	B	0.00	0.000000	200.995000
530	474	G	H	-	1	0	B	1.38	0.016446	B	1.38	0.016446	B	0.00	0.000000	B	0.00	0.000000	200.995000
531	475	I	H	-	0	0	E	99.20	0.522243	E	99.20	0.522243	E	95.63	0.503448	E	95.63	0.503448	200.995000
532	476	V	H	-	2	0	E	34.38	0.211908	E	34.38	0.211908	E	25.76	0.158777	E	25.76	0.158777	200.995000
533	477	L	H	-	1	0	B	16.20	0.081822	B	16.20	0.081822	B	2.63	0.013283	B	2.63	0.013283	200.995000
534	478	L	H	-	1	0	E	65.65	0.331582	E	65.65	0.331582	E	43.71	0.220769	E	43.71	0.220769	200.995000
535	479	V	H	-	0	0	E	73.97	0.455929	E	73.97	0.455929	E	70.25	0.433000	E	70.25	0.433000	200.995000
536	480	A	H	-	1	0	B	0.00	0.000000	B	0.00	0.000000	B	0.00	0.000000	B	0.00	0.000000	200.995000
537	481	L	H	-	1	0	B	2.65	0.013385	B	2.65	0.013385	B	0.00	0.000000	B	0.00	0.000000	200.995000
538	482	L	H	-	0	0	E	98.09	0.495429	E	98.09	0.495429	E	98.34	0.496692	E	98.34	0.496692	200.995000
539	483	L	H	-	1	0	E	49.97	0.252386	E	49.97	0.252386	E	49.22	0.248598	E	49.22	0.248598	200.995000
540	484	F	H	-	1	0	B	2.23	0.009987	B	2.23	0.009987	B	0.00	0.000000	B	0.00	0.000000	200.995000
541	485	I	H	-	1	0	B	31.72	0.166991	B	31.72	0.166991	E	26.87	0.141458	E	26.87	0.141458	200.995000
542	486	Y	H	-	0	0	E	147.24	0.617877	E	147.24	0.617877	E	156.96	0.658666	E	156.96	0.658666	200.995000
543	487	G	H	-	0	0	B	8.40	0.100107	B	8.40	0.100107	B	0.00	0.000000	B	0.00	0.000000	200.995000
544	488	L	H	-	0	0	B	11.73	0.059245	B	11.73	0.059245	B	0.00	0.000000	B	0.00	0.000000	200.995000
545	489	F	H	-	0	0	E	98.93	0.443056	E	98.93	0.443056	E	81.50	0.364996	E	81.50	0.364996	200.995000
546	490	S	H	-	0	0	E	40.19	0.319780	E	40.19	0.319780	E	28.03	0.223027	E	28.03	0.223027	200.995000
547	491	V	1	-	0	0	B	7.50	0.046228	B	7.50	0.046228	B	0.00	0.000000	B	0.00	0.000000	-1.000000
548	492	L	1	-	0	0	E	47.94	0.242133	E	47.94	0.242133	E	33.85	0.170968	E	33.85	0.170968	-1.000000
549	493	L	1	-	0	0	E	115.97	0.585737	E	115.97	0.585737	E	120.70	0.609627	E	120.70	0.609627	-1.000000
550	494	S	1	-	0	0	E	26.10	0.207670	E	26.10	0.207670	E	18.98	0.151018	E	18.98	0.151018	-1.000000
551	495	R	1	-	0	0	E	202.73	0.813327	E	202.73	0.813327	E	228.92	0.918398	E	228.92	0.918398	-1.000000
552	496	E	1	-	0	0	E	94.95	0.507320	E	94.95	0.507320	E	98.77	0.527730	E	98.77	0.527730	-1.000000
553	497	R	1	-	0	0	E	75.42	0.302576	E	75.42	0.302576	E	74.23	0.297801	E	74.23	0.297801	-1.000000
554	498	K	1	-	0	0	E	83.68	0.403297	E	83.68	0.403297	E	91.70	0.441949	E	91.70	0.441949	-1.000000
555	499	P	1	-	0	0	E	56.10	0.387431	E	56.10	0.387431	E	53.01	0.366091	E	53.01	0.366091	-1.000000
556	500	E	1	-	0	0	E	108.39	0.579130	E	108.39	0.579130	E	118.05	0.630744	E	118.05	0.630744	-1.000000
557	501	L	1	-	0	0	E	65.00	0.328299	E	65.00	0.328299	E	63.76	0.322036	E	63.76	0.322036	-1.000000
558	502	A	1	-	0	0	B	0.49	0.004210	B	0.49	0.004210	B	0.00	0.000000	B	0.00	0.000000	-1.000000
559	503	E	1	-	0	0	E	88.53	0.473018	E	88.53	0.473018	E	75.34	0.402543	E	75.34	0.402543	-1.000000
560	504	A	1	-	0	0	E	47.81	0.410739	E	47.81	0.410739	E	49.45	0.424828	E	49.45	0.424828	-1.000000
561	505	P	1	-	0	0	E	115.00	0.794199	E	115.00	0.794199	E	111.93	0.772997	E	111.93	0.772997	-1.000000
562	506	L	1	-	0	0	B	9.35	0.047225	B	9.35	0.047225	B	2.40	0.012122	B	2.40	0.012122	-1.000000
563	507	P	1	-	0	0	E	40.52	0.279834	E	40.52	0.279834	E	33.58	0.231906	E	33.58	0.231906	-1.000000
564	508	F	1	-	0	0	E	55.13	0.246899	E	55.13	0.246899	E	46.09	0.206413	E	46.09	0.206413	-1.000000
565	509	A	1	-	0	0	B	18.84	0.161856	B	18.84	0.161856	E	11.30	0.097079	E	11.30	0.097079	-1.000000
566	510	E	1	-	0	0	E	108.68	0.580680	E	108.68	0.580680	E	112.73	0.602319	E	112.73	0.602319	-1.000000
567	511	V	1	-	0	0	E	43.17	0.266087	E	43.17	0.266087	E	32.40	0.199704	E	32.40	0.199704	-1.000000
568	512	I	1	-	0	0	E	74.74	0.393472	B	12.02	0.063280	E	68.85	0.362464	B	6.64	0.034957	-1.000000
569	513	S	1	-	0	0	E	97.05	0.772199	E	74.66	0.594048	E	105.96	0.843094	E	76.88	0.611712	-1.000000
570	514	G	1	-	0	0	E	32.23	0.384102	B	11.77	0.140269	E	25.56	0.304612	E	9.32	0.111071	-1.000000
571	515	P	1	-	0	0	E	125.86	0.869199	E	94.76	0.654420	E	143.04	0.987845	E	101.69	0.702279	-1.000000
572	516	E	1	-	0	0	E	120.25	0.642498	E	65.56	0.350289	E	130.94	0.699615	E	62.50	0.333939	-1.000000
573	517	D	1	-	0	0	B	25.24	0.162451	B	20.55	0.132265	E	11.07	0.071249	E	9.94	0.063976	-1.000000
574	518	R	1	-	0	0	E	132.90	0.533178	E	132.90	0.533178	E	134.58	0.539918	E	134.58	0.539918	-1.000000
575	519	R	1	-	0	0	E	216.19	0.867327	E	216.19	0.867327	E	231.77	0.929832	E	231.77	0.929832	-1.000000
576	520	L	1	-	0	0	E	78.74	0.397697	E	70.65	0.356836	E	72.97	0.368554	E	65.37	0.330168	-1.000000
577	521	V	1	-	0	0	B	5.24	0.032298	B	5.24	0.032298	B	1.47	0.009061	B	1.47	0.009061	-1.000000
578	522	L	1	-	0	0	E	77.12	0.389515	E	77.12	0.389515	E	70.84	0.357796	E	70.84	0.357796	-1.000000
579	523	A	1	-	0	0	E	53.78	0.462027	E	53.78	0.462027	E	51.33	0.440979	E	51.33	0.440979	-1.000000
580	524	M	1	-	0	0	B	11.98	0.056899	B	11.98	0.056899	B	5.78	0.027452	B	5.78	0.027452	-1.000000
581	525	D	1	-	0	0	B	25.99	0.167278	B	25.99	0.167278	E	17.15	0.110382	E	17.15	0.110382	-1.000000
582	526	R	1	-	0	0	E	152.80	0.613015	E	152.80	0.613015	E	167.80	0.673193	E	167.80	0.673193	-1.000000
583	527	I	1	-	0	0	B	6.22	0.032745	B	6.22	0.032745	B	1.32	0.006949	B	1.32	0.006949	-1.000000
584	528	G	H	-	0	0	E	56.21	0.669884	E	56.21	0.669884	E	57.77	0.688476	E	57.77	0.688476	61.404000
585	529	F	H	-	0	0	E	84.95	0.380447	E	84.95	0.380447	E	84.75	0.379551	E	84.75	0.379551	61.404000
586	530	W	H	-	0	0	E	58.56	0.220631	E	58.56	0.220631	E	57.83	0.217881	E	57.83	0.217881	61.404000
587	531	F	H	-	1	0	E	50.98	0.228313	E	50.98	0.228313	E	50.03	0.224058	E	50.03	0.224058	61.404000
588	532	A	H	-	0	0	E	48.15	0.413660	E	48.15	0.413660	E	47.51	0.408162	E	47.51	0.408162	61.404000
589	533	V	H	-	0	0	E	47.88	0.295118	E	47.88	0.295118	E	42.28	0.260602	E	42.28	0.260602	61.404000
590	534	A	H	-	2	0	B	0.98	0.008419	B	0.98	0.008419	B	0.00	0.000000	B	0.00	0.000000	61.404000
591	535	A	H	-	1	0	E	33.21	0.285309	E	33.21	0.285309	E	27.03	0.232216	E	27.03	0.232216	61.404000
592	536	I	H	-	0	0	E	102.70	0.540669	E	102.70	0.540669	E	105.75	0.556725	E	105.75	0.556725	61.404000
593	537	L	H	-	1	0	E	40.43	0.204202	E	40.43	0.204202	E	31.41	0.158644	E	31.41	0.158644	61.404000
594	538	V	H	-	1	0	B	6.45	0.039756	B	6.45	0.039756	B	0.48	0.002959	B	0.48	0.002959	61.404000
595	539	V	H	-	0	0	E	106.76	0.658037	E	106.76	0.658037	E	106.00	0.653353	E	106.00	0.653353	61.404000
596	540	L	H	-	0	0	E	120.85	0.610384	E	120.85	0.610384	E	126.31	0.637962	E	126.31	0.637962	61.404000
597	541	A	H	-	1	0	B	5.81	0.049914	B	5.81	0.049914	B	0.42	0.003608	B	0.42	0.003608	61.404000
598	542	Y	H	-	0	0	B	1.66	0.006966	B	1.66	0.006966	B	0.05	0.000210	B	0.05	0.000210	61.404000
599	543	G	2	-	0	0	E	22.34	0.266238	E	22.34	0.266238	E	14.35	0.171017	E	14.35	0.171017	-1.000000
600	544	P	2	-	0	0	E	67.61	0.466920	E	67.61	0.466920	E	61.58	0.425276	E	61.58	0.425276	-1.000000
601	545	T	2	-	0	0	B	9.10	0.061462	B	9.10	0.061462	B	3.25	0.021951	B	3.25	0.021951	-1.000000
602	546	L	2	-	0	0	B	15.67	0.079145	B	15.67	0.079145	B	9.16	0.046265	B	9.16	0.046265	-1.000000
603	547	V	2	-	0	0	E	108.13	0.666482	E	108.13	0.666482	E	115.14	0.709689	E	115.14	0.709689	-1.000000
604	548	Q	2	-	0	0	E	129.49	0.684517	E	124.51	0.658191	E	138.28	0.730983	E	132.41	0.699952	-1.000000
605	549	L	2	-	0	0	B	19.55	0.098742	B	5.51	0.027830	B	8.76	0.044245	B	2.14	0.010809	-1.000000
606	550	F	2	-	0	0	E	70.81	0.317121	E	70.81	0.317121	E	63.60	0.284831	E	63.60	0.284831	-1.000000
607	551	G	2	-	0	0	E	50.74	0.604696	E	50.74	0.604696	E	55.10	0.656656	E	55.10	0.656656	-1.000000
608	552	H	2	-	0	0	E	148.14	0.746260	E	100.00	0.503753	E	159.66	0.804292	E	98.04	0.493879	-1.000000
609	553	L	2	-	0	0	E	76.29	0.385322	E	76.29	0.385322	E	77.68	0.392343	E	77.63	0.392091	-1.000000
610	554	N	2	-	0	0	E	113.51	0.672174	B	32.71	0.193699	E	128.44	0.760585	E	24.54	0.145319	-1.000000
611	555	P	2	-	0	0	E	73.03	0.504351	E	72.79	0.502693	E	68.33	0.471892	E	64.84	0.447790	-1.000000
612	556	V	2	-	0	0	E	46.09	0.284085	B	2.18	0.013437	E	41.77	0.257458	B	0.13	0.000801	-1.000000
613	557	P	2	-	0	0	E	85.10	0.587707	E	52.82	0.364779	E	84.51	0.583633	E	42.36	0.292541	-1.000000
614	558	G	2	-	0	0	E	26.61	0.317125	E	26.61	0.317125	E	24.99	0.297819	E	24.99	0.297819	-1.000000
615	559	W	2	-	0	0	E	158.30	0.596413	E	96.81	0.364743	E	168.62	0.635295	E	87.14	0.328310	-1.000000
616	560	R	2	-	0	0	E	114.12	0.457835	E	114.12	0.457835	E	112.04	0.449490	E	112.04	0.449490	-1.000000
617	561	L	2	-	0	0	E	128.45	0.648770	B	25.73	0.129956	E	142.49	0.719683	E	19.57	0.098843	-1.000000
618	562	W	2	-	0	0	E	79.73	0.300392	B	44.25	0.166717	E	71.09	0.267840	E	42.37	0.159634	-1.000000
