# Supplementary material for: Lipid exposure prediction enhances the inference of rotational angles of transmembrane helices
Source: BMC Bioinformatics. 2013 Oct 11;14:304. doi: 10.1186/1471-2105-14-304 (PMC3854514; doi:10.1186/1471-2105-14-304)
Supplement: Additional file 7: Dataset S3 — The representative 110 multi-spanning protein chains used in this work. [file 1471-2105-14-304-S7.zip › S_Dataset_3_experiment/TMexpoDataset/3ehbB.profile]

SeqIndex	PDBIndex	AA	Topo	MissingData	IntraChainCTNum	InterChainCTNum	Class14_Chain	ASA14_Chain	RSA14_Chain	Class14_Complete	ASA14_Complete	RSA14_Complete	Class20_Chain	ASA20_Chain	RSA20_Chain	Class20_Complete	ASA20_Complete	RSA20_Complete	RotationalAngleChain360MGC
1	-28	M	U	R	0	0	-	-1.00	-1.000000	-	-1.00	-1.000000	-	-1.00	-1.000000	-	-1.00	-1.000000	-1.000000
2	-27	M	U	R	0	0	-	-1.00	-1.000000	-	-1.00	-1.000000	-	-1.00	-1.000000	-	-1.00	-1.000000	-1.000000
3	-26	A	U	R	0	0	-	-1.00	-1.000000	-	-1.00	-1.000000	-	-1.00	-1.000000	-	-1.00	-1.000000	-1.000000
4	-25	I	U	R	0	0	-	-1.00	-1.000000	-	-1.00	-1.000000	-	-1.00	-1.000000	-	-1.00	-1.000000	-1.000000
5	-24	A	U	R	0	0	-	-1.00	-1.000000	-	-1.00	-1.000000	-	-1.00	-1.000000	-	-1.00	-1.000000	-1.000000
6	-23	T	U	R	0	0	-	-1.00	-1.000000	-	-1.00	-1.000000	-	-1.00	-1.000000	-	-1.00	-1.000000	-1.000000
7	-22	K	U	R	0	0	-	-1.00	-1.000000	-	-1.00	-1.000000	-	-1.00	-1.000000	-	-1.00	-1.000000	-1.000000
8	-21	R	U	R	0	0	-	-1.00	-1.000000	-	-1.00	-1.000000	-	-1.00	-1.000000	-	-1.00	-1.000000	-1.000000
9	-20	R	U	R	0	0	-	-1.00	-1.000000	-	-1.00	-1.000000	-	-1.00	-1.000000	-	-1.00	-1.000000	-1.000000
10	-19	G	U	R	0	0	-	-1.00	-1.000000	-	-1.00	-1.000000	-	-1.00	-1.000000	-	-1.00	-1.000000	-1.000000
11	-18	V	U	R	0	0	-	-1.00	-1.000000	-	-1.00	-1.000000	-	-1.00	-1.000000	-	-1.00	-1.000000	-1.000000
12	-17	A	U	R	0	0	-	-1.00	-1.000000	-	-1.00	-1.000000	-	-1.00	-1.000000	-	-1.00	-1.000000	-1.000000
13	-16	A	U	R	0	0	-	-1.00	-1.000000	-	-1.00	-1.000000	-	-1.00	-1.000000	-	-1.00	-1.000000	-1.000000
14	-15	V	U	R	0	0	-	-1.00	-1.000000	-	-1.00	-1.000000	-	-1.00	-1.000000	-	-1.00	-1.000000	-1.000000
15	-14	M	U	R	0	0	-	-1.00	-1.000000	-	-1.00	-1.000000	-	-1.00	-1.000000	-	-1.00	-1.000000	-1.000000
16	-13	S	U	R	0	0	-	-1.00	-1.000000	-	-1.00	-1.000000	-	-1.00	-1.000000	-	-1.00	-1.000000	-1.000000
17	-12	L	U	R	0	0	-	-1.00	-1.000000	-	-1.00	-1.000000	-	-1.00	-1.000000	-	-1.00	-1.000000	-1.000000
18	-11	G	U	R	0	0	-	-1.00	-1.000000	-	-1.00	-1.000000	-	-1.00	-1.000000	-	-1.00	-1.000000	-1.000000
19	-10	V	U	R	0	0	-	-1.00	-1.000000	-	-1.00	-1.000000	-	-1.00	-1.000000	-	-1.00	-1.000000	-1.000000
20	-9	A	U	R	0	0	-	-1.00	-1.000000	-	-1.00	-1.000000	-	-1.00	-1.000000	-	-1.00	-1.000000	-1.000000
21	-8	T	U	R	0	0	-	-1.00	-1.000000	-	-1.00	-1.000000	-	-1.00	-1.000000	-	-1.00	-1.000000	-1.000000
22	-7	M	U	R	0	0	-	-1.00	-1.000000	-	-1.00	-1.000000	-	-1.00	-1.000000	-	-1.00	-1.000000	-1.000000
23	-6	T	U	R	0	0	-	-1.00	-1.000000	-	-1.00	-1.000000	-	-1.00	-1.000000	-	-1.00	-1.000000	-1.000000
24	-5	A	U	R	0	0	-	-1.00	-1.000000	-	-1.00	-1.000000	-	-1.00	-1.000000	-	-1.00	-1.000000	-1.000000
25	-4	V	U	R	0	0	-	-1.00	-1.000000	-	-1.00	-1.000000	-	-1.00	-1.000000	-	-1.00	-1.000000	-1.000000
26	-3	P	U	R	0	0	-	-1.00	-1.000000	-	-1.00	-1.000000	-	-1.00	-1.000000	-	-1.00	-1.000000	-1.000000
27	-2	A	U	R	0	0	-	-1.00	-1.000000	-	-1.00	-1.000000	-	-1.00	-1.000000	-	-1.00	-1.000000	-1.000000
28	-1	L	U	R	0	0	-	-1.00	-1.000000	-	-1.00	-1.000000	-	-1.00	-1.000000	-	-1.00	-1.000000	-1.000000
29	0	A	U	R	0	0	-	-1.00	-1.000000	-	-1.00	-1.000000	-	-1.00	-1.000000	-	-1.00	-1.000000	-1.000000
30	1	Q	1	-	0	0	E	112.96	0.597135	E	112.96	0.597135	E	81.76	0.432204	E	81.76	0.432204	-1.000000
31	2	D	1	-	0	0	E	135.40	0.871468	E	135.40	0.871468	E	159.99	1.000000	E	159.99	1.000000	-1.000000
32	3	V	1	-	0	0	E	42.89	0.264361	E	42.89	0.264361	E	31.76	0.195759	E	31.76	0.195759	-1.000000
33	4	L	1	-	0	0	B	2.75	0.013890	B	2.75	0.013890	B	0.45	0.002273	B	0.45	0.002273	-1.000000
34	5	G	1	-	0	0	E	33.67	0.401263	E	33.67	0.401263	E	23.00	0.274103	E	23.00	0.274103	-1.000000
35	6	D	1	-	0	0	E	150.59	0.969235	E	150.59	0.969235	E	178.76	1.000000	E	178.76	1.000000	-1.000000
36	7	L	1	-	0	0	B	21.41	0.108137	B	21.41	0.108137	E	10.95	0.055306	E	10.95	0.055306	-1.000000
37	8	P	1	-	0	0	E	73.86	0.510083	E	73.86	0.510083	E	78.51	0.542196	E	75.32	0.520166	-1.000000
38	9	V	1	-	0	0	E	66.34	0.408900	E	66.34	0.408900	E	59.68	0.367850	E	59.68	0.367850	-1.000000
39	10	I	1	-	0	0	B	26.56	0.139826	B	26.56	0.139826	E	17.32	0.091182	E	16.08	0.084654	-1.000000
40	11	G	1	-	0	0	B	0.16	0.001907	B	0.16	0.001907	B	0.00	0.000000	B	0.00	0.000000	-1.000000
41	12	K	1	-	0	0	E	41.87	0.201793	B	35.47	0.170948	E	29.68	0.143043	E	26.12	0.125886	-1.000000
42	13	P	1	-	0	0	E	77.12	0.532597	B	4.45	0.030732	E	66.51	0.459323	B	0.00	0.000000	-1.000000
43	14	V	1	-	0	0	E	124.53	0.767567	E	106.32	0.655325	E	120.10	0.740261	E	109.10	0.672461	-1.000000
44	15	N	1	-	0	0	E	161.21	0.954640	E	81.24	0.481080	E	190.35	1.000000	E	82.86	0.490673	-1.000000
45	16	G	1	-	0	0	E	63.93	0.761888	E	21.51	0.256346	E	65.52	0.780837	E	15.02	0.179001	-1.000000
46	17	G	1	-	0	0	E	57.51	0.685377	E	19.97	0.237993	E	54.75	0.652485	E	14.68	0.174949	-1.000000
47	18	M	1	-	0	0	E	182.34	0.866018	E	98.07	0.465780	E	212.34	1.000000	E	104.57	0.496652	-1.000000
48	19	N	1	-	0	0	E	135.77	0.803991	E	91.29	0.540593	E	123.80	0.733108	E	95.71	0.566767	-1.000000
49	20	F	1	-	0	0	E	103.89	0.465269	B	32.87	0.147208	E	85.25	0.381790	E	19.31	0.086479	-1.000000
50	21	Q	1	-	0	0	B	33.88	0.179098	B	9.23	0.048792	E	16.43	0.086853	B	0.86	0.004546	-1.000000
51	22	P	1	-	0	0	E	71.31	0.492472	E	71.31	0.492472	E	67.93	0.469130	E	57.84	0.399448	-1.000000
52	23	A	1	-	0	0	E	27.72	0.238144	E	25.71	0.220876	E	19.59	0.168299	E	14.30	0.122852	-1.000000
53	24	S	1	-	0	0	B	2.42	0.019255	B	2.42	0.019255	B	0.00	0.000000	B	0.00	0.000000	-1.000000
54	25	S	1	-	0	0	B	0.00	0.000000	B	0.00	0.000000	B	0.00	0.000000	B	0.00	0.000000	-1.000000
55	26	P	1	-	0	0	E	49.13	0.339296	B	11.06	0.076381	E	42.63	0.294406	B	0.93	0.006423	-1.000000
56	27	L	1	-	0	0	B	8.60	0.043437	B	8.60	0.043437	B	0.63	0.003182	B	0.38	0.001919	-1.000000
57	28	A	1	-	0	0	B	0.00	0.000000	B	0.00	0.000000	B	0.00	0.000000	B	0.00	0.000000	-1.000000
58	29	H	1	-	0	0	E	97.08	0.489043	B	23.04	0.116065	E	100.75	0.507531	E	14.49	0.072994	-1.000000
59	30	D	1	-	0	0	B	29.49	0.189805	B	9.08	0.058441	E	26.17	0.168437	B	2.14	0.013774	-1.000000
60	31	Q	1	-	0	0	E	58.82	0.310937	B	3.75	0.019823	E	50.23	0.265528	B	0.36	0.001903	-1.000000
61	32	Q	1	-	0	0	E	39.88	0.210816	E	39.88	0.210816	E	32.94	0.174129	E	32.94	0.174129	-1.000000
62	33	W	1	-	0	0	E	124.84	0.470349	E	89.58	0.337503	E	124.77	0.470085	E	75.04	0.282722	-1.000000
63	34	L	H	-	1	0	B	29.62	0.149604	B	0.00	0.000000	E	26.58	0.134249	B	0.00	0.000000	160.130000
64	35	D	H	-	0	0	E	56.90	0.366223	B	4.36	0.028062	E	47.38	0.304949	B	0.00	0.000000	160.130000
65	36	H	H	-	0	0	E	97.72	0.492267	E	97.57	0.491512	E	95.39	0.480530	E	93.13	0.469145	160.130000
66	37	F	H	-	0	0	E	55.22	0.247302	E	55.22	0.247302	E	47.59	0.213131	E	47.59	0.213131	160.130000
67	38	V	H	-	0	0	E	40.74	0.251109	B	0.62	0.003821	E	33.84	0.208580	B	0.00	0.000000	160.130000
68	39	L	H	-	0	0	E	82.19	0.415122	E	64.99	0.328249	E	70.97	0.358452	E	48.52	0.245063	160.130000
69	40	Y	H	-	0	0	E	141.36	0.593202	E	141.36	0.593202	E	151.66	0.636425	E	151.66	0.636425	160.130000
70	41	I	H	-	0	0	B	35.31	0.185891	B	35.31	0.185891	E	24.94	0.131298	E	24.94	0.131298	160.130000
71	42	I	H	-	0	0	E	92.30	0.485917	B	12.02	0.063280	E	94.15	0.495657	B	4.32	0.022743	160.130000
72	43	T	H	-	0	0	E	58.39	0.394367	E	58.39	0.394367	E	52.46	0.354316	E	52.46	0.354316	160.130000
73	44	A	H	-	0	0	E	60.73	0.521735	E	60.73	0.521735	E	62.53	0.537199	E	62.53	0.537199	160.130000
74	45	V	H	-	0	0	E	69.18	0.426405	E	39.45	0.243158	E	56.35	0.347325	E	19.52	0.120316	160.130000
75	46	T	H	-	0	0	E	78.15	0.527827	B	23.22	0.156828	E	79.86	0.539376	E	17.02	0.114953	160.130000
76	47	I	H	-	0	0	E	92.81	0.488602	E	92.81	0.488602	E	97.90	0.515399	E	97.90	0.515399	160.130000
77	48	F	H	-	0	0	E	126.62	0.567065	E	108.54	0.486094	E	128.48	0.575395	E	110.90	0.496664	160.130000
78	49	V	H	-	0	0	E	73.63	0.453834	B	1.36	0.008383	E	72.68	0.447978	B	0.06	0.000370	160.130000
79	50	C	H	-	0	0	E	69.85	0.493709	E	43.72	0.309019	E	67.30	0.475686	E	37.32	0.263783	160.130000
80	51	L	H	-	0	0	E	95.00	0.479822	E	95.00	0.479822	E	94.91	0.479368	E	94.91	0.479368	160.130000
81	52	L	H	-	0	0	E	82.02	0.414263	B	31.31	0.158139	E	74.88	0.378201	E	22.84	0.115359	160.130000
82	53	L	H	-	0	0	E	103.19	0.521188	B	10.26	0.051821	E	107.78	0.544371	B	5.45	0.027527	160.130000
83	54	L	H	-	0	0	E	92.06	0.464973	E	92.06	0.464973	E	94.11	0.475327	E	94.11	0.475327	160.130000
84	55	I	2	-	0	0	E	90.10	0.474335	E	70.93	0.373414	E	87.00	0.458015	E	68.12	0.358621	-1.000000
85	56	C	2	-	0	0	E	66.51	0.470102	B	0.00	0.000000	E	65.64	0.463953	B	0.00	0.000000	-1.000000
86	57	I	2	-	0	0	E	120.77	0.635799	E	75.91	0.399631	E	131.96	0.694709	E	78.40	0.412740	-1.000000
87	58	V	2	-	0	0	E	93.63	0.577108	E	93.63	0.577108	E	103.25	0.636403	E	103.25	0.636403	-1.000000
88	59	R	2	-	0	0	E	122.20	0.490251	E	122.20	0.490251	E	133.56	0.535826	E	132.95	0.533379	-1.000000
89	60	F	2	-	0	0	E	111.58	0.499709	B	16.91	0.075731	E	107.47	0.481302	E	11.65	0.052174	-1.000000
90	61	N	2	-	0	0	E	59.15	0.350269	B	30.34	0.179665	E	61.48	0.364067	E	27.30	0.161663	-1.000000
91	62	R	2	-	0	0	E	218.80	0.877798	E	110.07	0.441587	E	248.14	0.995507	E	114.15	0.457956	-1.000000
92	63	R	2	-	0	0	E	215.21	0.863396	E	215.21	0.863396	E	245.97	0.986801	E	245.97	0.986801	-1.000000
93	64	A	2	-	0	0	E	44.16	0.379381	E	44.16	0.379381	E	44.37	0.381186	E	44.37	0.381186	-1.000000
94	65	N	2	-	0	0	E	41.64	0.246580	B	23.11	0.136851	E	25.43	0.150589	E	18.47	0.109374	-1.000000
95	66	P	2	-	0	0	E	81.66	0.563950	E	81.37	0.561948	E	85.28	0.588950	E	85.28	0.588950	-1.000000
96	67	V	2	-	0	0	E	123.82	0.763190	E	122.18	0.753082	E	136.93	0.843997	E	134.47	0.828834	-1.000000
97	68	P	2	-	0	0	E	106.23	0.733633	E	30.40	0.209945	E	103.07	0.711809	E	12.65	0.087362	-1.000000
98	69	A	2	-	0	0	E	70.27	0.603694	E	38.04	0.326804	E	62.10	0.533505	E	36.24	0.311340	-1.000000
99	70	R	2	-	0	0	E	221.16	0.887266	E	198.37	0.795836	E	242.54	0.973040	E	198.93	0.798082	-1.000000
100	71	F	2	-	0	0	E	177.76	0.796095	E	82.09	0.367638	E	192.86	0.863720	E	85.42	0.382552	-1.000000
101	72	T	2	-	0	0	E	120.87	0.816358	E	56.16	0.379306	E	138.23	0.933608	E	52.41	0.353978	-1.000000
102	73	H	2	-	0	0	E	151.62	0.763790	E	129.62	0.652965	E	159.32	0.802579	E	139.39	0.702181	-1.000000
103	74	N	2	-	0	0	E	62.67	0.371114	E	57.41	0.339966	E	57.60	0.341091	E	55.94	0.331261	-1.000000
104	75	T	2	-	0	0	E	94.95	0.641294	E	94.95	0.641294	E	103.63	0.699919	E	102.38	0.691476	-1.000000
105	76	P	2	-	0	0	E	86.14	0.594890	E	86.14	0.594890	E	94.50	0.652624	E	94.50	0.652624	-1.000000
106	77	I	2	-	0	0	E	87.64	0.461385	E	79.99	0.421111	E	90.57	0.476810	E	83.62	0.440221	-1.000000
107	78	E	2	-	0	0	E	82.21	0.439250	B	21.17	0.113112	E	81.44	0.435136	E	9.77	0.052201	-1.000000
108	79	V	2	-	0	0	E	74.38	0.458457	E	74.38	0.458457	E	75.76	0.466963	E	75.76	0.466963	-1.000000
109	80	I	2	-	0	0	E	99.40	0.523296	E	99.40	0.523296	E	103.60	0.545407	E	103.60	0.545407	-1.000000
110	81	W	2	-	0	0	E	153.22	0.577274	B	38.26	0.144149	E	151.26	0.569889	E	24.20	0.091176	-1.000000
111	82	T	H	-	0	0	E	70.03	0.472984	E	31.29	0.211333	E	72.09	0.486897	E	28.48	0.192354	84.123000
112	83	L	H	-	0	0	E	92.82	0.468812	E	92.82	0.468812	E	96.99	0.489873	E	96.99	0.489873	84.123000
113	84	V	H	-	0	0	E	74.76	0.460799	E	74.76	0.460799	E	77.91	0.480214	E	77.91	0.480214	84.123000
114	85	P	H	-	0	0	E	61.29	0.423273	B	23.04	0.159116	E	58.15	0.401588	E	8.55	0.059047	84.123000
115	86	V	H	-	0	0	E	71.44	0.440335	E	54.30	0.334689	E	72.15	0.444712	E	52.95	0.326368	84.123000
116	87	L	H	-	0	0	E	104.88	0.529724	E	104.88	0.529724	E	106.39	0.537350	E	106.39	0.537350	84.123000
117	88	I	H	-	0	0	E	53.72	0.282811	E	53.72	0.282811	E	39.98	0.210476	E	39.98	0.210476	84.123000
118	89	L	H	-	0	0	E	118.92	0.600636	B	22.06	0.111420	E	124.43	0.628466	B	8.33	0.042073	84.123000
119	90	V	H	-	0	0	E	98.24	0.605523	E	98.24	0.605523	E	102.83	0.633814	E	102.75	0.633321	84.123000
120	91	A	H	-	0	0	E	39.93	0.343041	E	39.93	0.343041	E	39.22	0.336942	E	39.22	0.336942	84.123000
121	92	I	H	-	0	0	B	33.68	0.177310	B	1.78	0.009371	E	24.57	0.129350	B	0.00	0.000000	84.123000
122	93	G	H	-	0	0	E	21.64	0.257895	B	5.20	0.061971	E	18.38	0.219044	B	1.24	0.014778	84.123000
123	94	A	H	-	0	0	E	60.16	0.516838	E	60.16	0.516838	E	58.07	0.498883	E	58.07	0.498883	84.123000
124	95	F	H	-	0	0	E	93.43	0.418424	E	93.43	0.418424	E	97.75	0.437772	E	97.75	0.437772	84.123000
125	96	S	H	-	1	0	E	32.14	0.255729	B	0.00	0.000000	E	26.39	0.209978	B	0.00	0.000000	84.123000
126	97	L	H	-	0	0	E	104.49	0.527754	E	49.44	0.249710	E	112.13	0.566342	E	48.27	0.243800	84.123000
127	98	P	H	-	0	0	E	63.78	0.440470	E	63.78	0.440470	E	65.03	0.449102	E	65.03	0.449102	84.123000
128	99	I	1	-	0	0	B	26.84	0.141300	B	14.95	0.078705	E	13.83	0.072809	B	5.74	0.030218	-1.000000
129	100	L	1	-	0	0	E	94.44	0.476994	B	0.00	0.000000	E	97.38	0.491843	B	0.00	0.000000	-1.000000
130	101	F	1	-	0	0	E	117.51	0.526266	E	74.42	0.333289	E	121.37	0.543553	E	70.49	0.315688	-1.000000
131	102	R	1	-	0	0	E	117.12	0.469871	E	117.12	0.469871	E	119.73	0.480342	E	115.37	0.462850	-1.000000
132	103	S	1	-	0	0	E	29.47	0.234484	B	18.42	0.146563	E	14.07	0.111951	B	1.18	0.009389	-1.000000
133	104	Q	1	-	0	0	E	110.94	0.586457	B	34.74	0.183644	E	104.22	0.550933	E	18.04	0.095364	-1.000000
134	105	E	1	-	0	0	E	112.55	0.601357	E	102.42	0.547232	E	119.74	0.639773	E	110.60	0.590938	-1.000000
135	106	M	1	-	0	0	E	52.71	0.250344	E	52.71	0.250344	E	41.73	0.198195	E	41.73	0.198195	-1.000000
136	107	P	1	-	0	0	B	22.17	0.153108	B	22.17	0.153108	E	16.29	0.112500	E	16.29	0.112500	-1.000000
137	108	N	1	-	0	0	E	146.96	0.870255	E	146.96	0.870255	E	173.71	1.000000	E	168.63	0.998579	-1.000000
138	109	D	1	-	0	0	E	92.00	0.592135	E	88.38	0.568836	E	97.25	0.625925	E	73.48	0.472936	-1.000000
139	110	P	1	-	0	0	E	37.09	0.256146	E	37.09	0.256146	E	34.57	0.238743	E	34.57	0.238743	-1.000000
140	111	D	1	-	0	0	E	82.69	0.532213	E	75.78	0.487739	E	80.68	0.519277	E	63.89	0.411212	-1.000000
141	112	L	1	-	0	0	B	12.04	0.060811	B	12.04	0.060811	B	1.03	0.005202	B	1.03	0.005202	-1.000000
142	113	V	1	-	0	0	B	25.11	0.154771	B	25.11	0.154771	E	17.51	0.107927	E	17.51	0.107927	-1.000000
143	114	I	1	-	0	0	B	1.66	0.008739	B	1.66	0.008739	B	0.00	0.000000	B	0.00	0.000000	-1.000000
144	115	K	1	-	0	0	E	46.82	0.225649	E	46.82	0.225649	E	43.95	0.211817	E	43.95	0.211817	-1.000000
145	116	A	1	-	0	0	B	0.00	0.000000	B	0.00	0.000000	B	0.00	0.000000	B	0.00	0.000000	-1.000000
146	117	I	1	-	0	0	B	15.67	0.082495	B	15.67	0.082495	B	8.13	0.042801	B	8.13	0.042801	-1.000000
147	118	G	1	-	0	0	B	0.00	0.000000	B	0.00	0.000000	B	0.00	0.000000	B	0.00	0.000000	-1.000000
148	119	H	1	-	0	0	B	27.13	0.136668	B	27.13	0.136668	E	22.72	0.114453	E	22.72	0.114453	-1.000000
149	120	Q	1	-	0	0	E	66.74	0.352804	E	58.72	0.310409	E	67.60	0.357351	E	53.59	0.283290	-1.000000
150	121	W	1	-	0	0	E	77.87	0.293384	E	72.26	0.272248	E	74.82	0.281893	E	64.72	0.243840	-1.000000
151	122	Y	1	-	0	0	E	61.71	0.258959	E	61.71	0.258959	E	62.77	0.263407	E	62.77	0.263407	-1.000000
152	123	W	1	-	0	0	B	0.19	0.000716	B	0.19	0.000716	B	0.00	0.000000	B	0.00	0.000000	-1.000000
153	124	S	1	-	0	0	B	16.62	0.132241	B	16.62	0.132241	E	12.39	0.098584	E	12.39	0.098584	-1.000000
154	125	Y	1	-	0	0	B	2.46	0.010323	B	2.46	0.010323	B	0.00	0.000000	B	0.00	0.000000	-1.000000
155	126	E	1	-	0	0	E	74.48	0.397948	E	74.48	0.397948	E	72.42	0.386942	E	72.42	0.386942	-1.000000
156	127	Y	1	-	0	0	B	0.67	0.002812	B	0.67	0.002812	B	0.00	0.000000	B	0.00	0.000000	-1.000000
157	128	P	1	-	0	0	E	73.85	0.510014	E	73.85	0.510014	E	70.33	0.485704	E	70.33	0.485704	-1.000000
158	129	N	1	-	0	0	E	117.99	0.698703	E	117.99	0.698703	E	128.80	0.762717	E	128.80	0.762717	-1.000000
159	130	D	1	-	0	0	B	27.88	0.179443	B	27.88	0.179443	E	23.88	0.153698	E	23.88	0.153698	-1.000000
160	131	G	1	-	0	0	E	37.52	0.447146	E	37.52	0.447146	E	33.66	0.401144	E	33.66	0.401144	-1.000000
161	132	V	1	-	0	0	B	1.41	0.008691	B	1.41	0.008691	B	0.00	0.000000	B	0.00	0.000000	-1.000000
162	133	A	1	-	0	0	E	34.44	0.295876	E	34.44	0.295876	E	29.21	0.250945	E	29.21	0.250945	-1.000000
163	134	F	1	-	0	0	B	16.69	0.074746	B	16.69	0.074746	E	11.44	0.051234	E	11.44	0.051234	-1.000000
164	135	D	1	-	0	0	E	65.41	0.420995	E	65.41	0.420995	E	67.34	0.433417	E	67.34	0.433417	-1.000000
165	136	A	1	-	0	0	B	2.79	0.023969	B	2.79	0.023969	B	0.00	0.000000	B	0.00	0.000000	-1.000000
166	137	L	1	-	0	0	E	77.94	0.393656	E	77.94	0.393656	E	79.66	0.402344	E	79.66	0.402344	-1.000000
167	138	M	1	-	0	0	B	40.82	0.193873	B	40.82	0.193873	E	26.59	0.126288	E	26.59	0.126288	-1.000000
168	139	L	1	-	0	0	B	12.27	0.061973	B	12.27	0.061973	B	7.82	0.039497	B	7.82	0.039497	-1.000000
169	140	E	1	-	0	0	E	95.54	0.510472	E	95.54	0.510472	E	103.37	0.552308	E	103.37	0.552308	-1.000000
170	141	K	1	-	0	0	E	95.33	0.459444	E	95.33	0.459444	E	102.42	0.493614	E	87.37	0.421081	-1.000000
171	142	E	1	-	0	0	E	146.15	0.780883	E	146.15	0.780883	E	158.20	0.845266	E	158.20	0.845266	-1.000000
172	143	A	1	-	0	0	E	25.18	0.216323	E	25.18	0.216323	E	20.49	0.176031	E	20.49	0.176031	-1.000000
173	144	L	1	-	0	0	B	0.15	0.000758	B	0.15	0.000758	B	0.00	0.000000	B	0.00	0.000000	-1.000000
174	145	A	1	-	0	0	E	72.68	0.624399	E	72.68	0.624399	E	76.19	0.654553	E	76.19	0.654553	-1.000000
175	146	D	1	-	0	0	E	144.38	0.929266	E	144.38	0.929266	E	166.88	1.000000	E	166.88	1.000000	-1.000000
176	147	A	1	-	0	0	E	39.27	0.337371	E	39.27	0.337371	E	22.51	0.193385	E	22.51	0.193385	-1.000000
177	148	G	1	-	0	0	E	69.67	0.830294	E	69.67	0.830294	E	66.16	0.788464	E	66.16	0.788464	-1.000000
178	149	Y	1	-	0	0	B	16.81	0.070541	B	16.81	0.070541	B	3.11	0.013051	B	3.11	0.013051	-1.000000
179	150	S	1	-	0	0	E	53.24	0.423616	E	53.24	0.423616	E	56.29	0.447884	E	56.29	0.447884	-1.000000
180	151	E	1	-	0	0	E	96.28	0.514426	E	96.28	0.514426	E	99.82	0.533340	E	99.12	0.529600	-1.000000
181	152	D	1	-	0	0	E	99.44	0.640021	E	55.10	0.354637	E	109.84	0.706958	E	55.15	0.354959	-1.000000
182	153	E	1	-	0	0	B	5.06	0.027036	B	5.06	0.027036	B	0.68	0.003633	B	0.68	0.003633	-1.000000
183	154	Y	1	-	0	0	E	61.16	0.256651	E	49.67	0.208435	E	57.70	0.242132	E	26.62	0.111708	-1.000000
184	155	L	1	-	0	0	E	65.33	0.329966	B	3.40	0.017173	E	61.93	0.312794	B	0.00	0.000000	-1.000000
185	156	L	1	-	0	0	B	19.06	0.096267	B	4.17	0.021062	B	8.07	0.040760	B	0.60	0.003030	-1.000000
186	157	A	1	-	0	0	B	0.39	0.003351	B	0.39	0.003351	B	0.00	0.000000	B	0.00	0.000000	-1.000000
187	158	T	1	-	0	0	B	0.37	0.002499	B	0.37	0.002499	B	0.00	0.000000	B	0.00	0.000000	-1.000000
188	159	D	1	-	0	0	E	64.11	0.412628	E	64.11	0.412628	E	56.68	0.364807	E	56.68	0.364807	-1.000000
189	160	N	1	-	0	0	B	33.58	0.198851	B	33.58	0.198851	E	27.73	0.164209	E	27.73	0.164209	-1.000000
190	161	P	1	-	0	0	B	7.20	0.049724	B	7.20	0.049724	B	0.59	0.004075	B	0.59	0.004075	-1.000000
191	162	V	1	-	0	0	B	3.90	0.024038	B	3.90	0.024038	B	0.00	0.000000	B	0.00	0.000000	-1.000000
192	163	V	1	-	0	0	B	0.00	0.000000	B	0.00	0.000000	B	0.00	0.000000	B	0.00	0.000000	-1.000000
193	164	V	1	-	0	0	B	0.03	0.000185	B	0.03	0.000185	B	0.00	0.000000	B	0.00	0.000000	-1.000000
194	165	P	1	-	0	0	B	4.62	0.031906	B	4.62	0.031906	B	0.50	0.003453	B	0.50	0.003453	-1.000000
195	166	V	1	-	0	0	E	36.10	0.222510	B	0.59	0.003637	E	27.58	0.169995	B	0.00	0.000000	-1.000000
196	167	G	1	-	0	0	E	54.02	0.643785	B	7.98	0.095102	E	56.92	0.678346	E	4.75	0.056608	-1.000000
197	168	K	1	-	0	0	E	63.18	0.304497	E	41.98	0.202323	E	60.47	0.291436	B	8.63	0.041592	-1.000000
198	169	K	1	-	0	0	E	81.19	0.391296	E	81.19	0.391296	E	84.92	0.409273	E	60.07	0.289508	-1.000000
199	170	V	1	-	0	0	B	0.08	0.000493	B	0.08	0.000493	B	0.00	0.000000	B	0.00	0.000000	-1.000000
200	171	L	1	-	0	0	B	15.26	0.077075	B	15.26	0.077075	E	11.37	0.057427	E	11.37	0.057427	-1.000000
201	172	V	1	-	0	0	B	3.11	0.019169	B	3.11	0.019169	B	0.00	0.000000	B	0.00	0.000000	-1.000000
202	173	Q	1	-	0	0	E	39.43	0.208437	E	39.43	0.208437	E	35.85	0.189512	E	35.85	0.189512	-1.000000
203	174	V	1	-	0	0	B	0.34	0.002096	B	0.34	0.002096	B	0.00	0.000000	B	0.00	0.000000	-1.000000
204	175	T	1	-	0	0	B	14.04	0.094826	B	14.04	0.094826	E	9.28	0.062677	E	9.28	0.062677	-1.000000
205	176	A	1	-	0	0	B	6.45	0.055412	B	6.45	0.055412	B	3.65	0.031357	B	3.65	0.031357	-1.000000
206	177	T	1	-	0	0	E	86.25	0.582534	E	86.25	0.582534	E	97.73	0.660070	E	95.62	0.645819	-1.000000
207	178	D	1	-	0	0	E	65.68	0.422733	E	51.97	0.334492	E	69.95	0.450216	E	47.47	0.305529	-1.000000
208	179	V	1	-	0	0	E	55.99	0.345106	B	1.88	0.011588	E	59.18	0.364768	B	0.00	0.000000	-1.000000
209	180	I	1	-	0	0	E	72.02	0.379152	B	5.84	0.030745	E	73.98	0.389471	B	0.00	0.000000	-1.000000
210	181	H	1	-	0	0	B	0.00	0.000000	B	0.00	0.000000	B	0.00	0.000000	B	0.00	0.000000	-1.000000
211	182	A	1	-	0	0	B	0.53	0.004553	B	0.03	0.000258	B	0.00	0.000000	B	0.00	0.000000	-1.000000
212	183	W	1	-	0	0	B	1.65	0.006217	B	1.65	0.006217	B	0.00	0.000000	B	0.00	0.000000	-1.000000
213	184	T	1	-	0	0	B	6.96	0.047008	B	6.96	0.047008	B	1.95	0.013170	B	0.06	0.000405	-1.000000
214	185	I	1	-	0	0	B	0.13	0.000684	B	0.13	0.000684	B	0.00	0.000000	B	0.00	0.000000	-1.000000
215	186	P	1	-	0	0	E	62.29	0.430180	B	21.35	0.147445	E	43.86	0.302901	B	0.45	0.003108	-1.000000
216	187	A	1	-	0	0	B	0.04	0.000344	B	0.04	0.000344	B	0.00	0.000000	B	0.00	0.000000	-1.000000
217	188	F	1	-	0	0	B	0.00	0.000000	B	0.00	0.000000	B	0.00	0.000000	B	0.00	0.000000	-1.000000
218	189	A	1	-	0	0	E	36.02	0.309450	B	6.68	0.057388	E	26.66	0.229038	B	0.34	0.002921	-1.000000
219	190	V	1	-	0	0	B	10.28	0.063363	B	6.47	0.039879	B	4.08	0.025148	B	0.80	0.004931	-1.000000
220	191	K	1	-	0	0	E	129.06	0.622006	B	7.93	0.038219	E	129.93	0.626199	B	0.32	0.001542	-1.000000
221	192	Q	1	-	0	0	E	41.69	0.220384	B	5.99	0.031665	E	33.24	0.175715	B	0.72	0.003806	-1.000000
222	193	D	1	-	0	0	E	55.43	0.356761	B	4.76	0.030637	E	50.65	0.325996	B	0.02	0.000129	-1.000000
223	194	A	1	-	0	0	B	0.00	0.000000	B	0.00	0.000000	B	0.00	0.000000	B	0.00	0.000000	-1.000000
224	195	V	1	-	0	0	E	40.43	0.249199	B	3.94	0.024285	E	29.59	0.182384	B	0.00	0.000000	-1.000000
225	196	P	1	-	0	0	E	46.49	0.321064	B	4.45	0.030732	E	44.90	0.310083	B	0.74	0.005110	-1.000000
226	197	G	1	-	0	0	E	86.30	1.000000	E	67.97	0.810035	E	101.75	1.000000	E	72.39	0.862710	-1.000000
227	198	R	1	-	0	0	E	170.55	0.684225	E	80.03	0.321070	E	185.75	0.745206	E	69.16	0.277461	-1.000000
228	199	I	1	-	0	0	E	103.85	0.546723	E	103.85	0.546723	E	108.64	0.571940	E	108.64	0.571940	-1.000000
229	200	A	1	-	0	0	E	25.18	0.216323	B	16.82	0.144502	E	14.97	0.128608	E	8.59	0.073797	-1.000000
230	201	Q	1	-	0	0	E	70.89	0.374742	E	70.89	0.374742	E	68.60	0.362637	E	68.60	0.362637	-1.000000
231	202	L	1	-	0	0	B	9.19	0.046416	B	9.19	0.046416	B	0.88	0.004445	B	0.38	0.001919	-1.000000
232	203	W	1	-	0	0	B	27.43	0.103346	B	22.91	0.086316	E	17.24	0.064954	B	11.02	0.041519	-1.000000
233	204	F	1	-	0	0	B	1.19	0.005329	B	1.19	0.005329	B	0.00	0.000000	B	0.00	0.000000	-1.000000
234	205	S	1	-	0	0	B	16.26	0.129376	B	2.63	0.020926	E	12.61	0.100334	B	0.00	0.000000	-1.000000
235	206	V	1	-	0	0	B	0.76	0.004684	B	0.13	0.000801	B	0.00	0.000000	B	0.00	0.000000	-1.000000
236	207	D	1	-	0	0	E	71.66	0.461222	B	0.88	0.005664	E	69.39	0.446611	B	0.00	0.000000	-1.000000
237	208	Q	1	-	0	0	E	93.98	0.496802	B	20.34	0.107522	E	97.22	0.513929	B	7.21	0.038114	-1.000000
238	209	E	1	-	0	0	E	53.61	0.286439	B	23.51	0.125614	E	51.70	0.276234	E	10.64	0.056850	-1.000000
239	210	G	1	-	0	0	B	0.00	0.000000	B	0.00	0.000000	B	0.00	0.000000	B	0.00	0.000000	-1.000000
240	211	V	1	-	0	0	B	6.77	0.041728	B	6.77	0.041728	B	2.92	0.017998	B	2.92	0.017998	-1.000000
241	212	Y	1	-	0	0	B	0.00	0.000000	B	0.00	0.000000	B	0.00	0.000000	B	0.00	0.000000	-1.000000
242	213	F	1	-	0	0	B	3.33	0.014913	B	3.33	0.014913	B	0.26	0.001164	B	0.26	0.001164	-1.000000
243	214	G	1	-	0	0	B	1.98	0.023597	B	1.98	0.023597	B	0.03	0.000358	B	0.03	0.000358	-1.000000
244	215	Q	1	-	0	0	E	78.10	0.412856	B	9.73	0.051435	E	64.23	0.339536	B	0.67	0.003542	-1.000000
245	216	C	1	-	0	0	B	10.40	0.073509	B	0.11	0.000777	B	6.24	0.044105	B	0.00	0.000000	-1.000000
246	217	S	1	-	0	0	E	44.44	0.353596	B	2.47	0.019653	E	39.74	0.316200	B	0.05	0.000398	-1.000000
247	218	E	1	-	0	0	E	66.59	0.355792	B	9.30	0.049690	E	68.93	0.368295	B	0.43	0.002297	-1.000000
248	219	L	1	-	0	0	E	134.49	0.679277	B	10.48	0.052932	E	147.90	0.747007	B	0.00	0.000000	-1.000000
249	220	C	1	-	0	0	B	5.23	0.036966	B	0.00	0.000000	B	1.57	0.011097	B	0.00	0.000000	-1.000000
250	221	G	1	-	0	0	E	35.05	0.417709	B	10.11	0.120486	E	34.30	0.408771	E	5.56	0.066261	-1.000000
251	222	I	1	-	0	0	E	156.71	0.825007	B	29.90	0.157410	E	177.15	0.932614	E	12.97	0.068281	-1.000000
252	223	N	1	-	0	0	E	51.89	0.307278	E	51.89	0.307278	E	54.74	0.324155	E	51.46	0.304731	-1.000000
253	224	H	1	-	0	0	E	48.79	0.245781	B	3.05	0.015364	E	47.45	0.239031	B	0.00	0.000000	-1.000000
254	225	A	1	-	0	0	E	61.72	0.530241	B	4.30	0.036942	E	52.69	0.452663	B	0.00	0.000000	-1.000000
255	226	Y	1	-	0	0	E	91.48	0.383886	B	22.88	0.096013	E	91.12	0.382375	B	10.39	0.043601	-1.000000
256	227	M	1	-	0	0	B	2.38	0.011304	B	2.29	0.010876	B	0.00	0.000000	B	0.00	0.000000	-1.000000
257	228	P	1	-	0	0	B	1.29	0.008909	B	1.29	0.008909	B	0.00	0.000000	B	0.00	0.000000	-1.000000
258	229	I	1	-	0	0	B	1.03	0.005422	B	1.03	0.005422	B	0.00	0.000000	B	0.00	0.000000	-1.000000
259	230	V	1	-	0	0	B	1.75	0.010786	B	1.75	0.010786	B	0.00	0.000000	B	0.00	0.000000	-1.000000
260	231	V	1	-	0	0	B	0.00	0.000000	B	0.00	0.000000	B	0.00	0.000000	B	0.00	0.000000	-1.000000
261	232	K	1	-	0	0	B	14.62	0.070461	B	14.62	0.070461	B	4.79	0.023085	B	4.79	0.023085	-1.000000
262	233	A	1	-	0	0	B	0.00	0.000000	B	0.00	0.000000	B	0.00	0.000000	B	0.00	0.000000	-1.000000
263	234	V	1	-	0	0	B	0.00	0.000000	B	0.00	0.000000	B	0.00	0.000000	B	0.00	0.000000	-1.000000
264	235	S	1	-	0	0	E	32.51	0.258673	B	6.50	0.051719	E	31.55	0.251034	B	1.53	0.012174	-1.000000
265	236	Q	1	-	0	0	E	77.37	0.408997	B	18.67	0.098694	E	78.85	0.416821	E	13.79	0.072897	-1.000000
266	237	E	1	-	0	0	E	130.52	0.697371	E	103.03	0.550492	E	144.48	0.771960	E	68.69	0.367012	-1.000000
267	238	K	1	-	0	0	E	67.15	0.323630	E	50.87	0.245168	E	62.98	0.303533	E	41.69	0.200925	-1.000000
268	239	Y	1	-	0	0	B	17.49	0.073395	B	17.49	0.073395	B	9.75	0.040915	B	9.75	0.040915	-1.000000
269	240	E	1	-	0	0	E	101.69	0.543332	E	52.58	0.280936	E	109.29	0.583939	E	39.25	0.209714	-1.000000
270	241	A	1	-	0	0	E	55.58	0.477491	E	55.58	0.477491	E	55.21	0.474313	E	55.21	0.474313	-1.000000
271	242	W	1	-	0	0	B	14.81	0.055798	B	14.81	0.055798	B	1.94	0.007309	B	1.94	0.007309	-1.000000
272	243	L	1	-	0	0	B	19.77	0.099854	B	19.77	0.099854	E	15.15	0.076519	E	15.15	0.076519	-1.000000
273	244	A	1	-	0	0	E	63.13	0.542354	E	63.13	0.542354	E	66.23	0.568986	E	66.23	0.568986	-1.000000
274	245	G	1	-	0	0	E	38.04	0.453343	E	38.04	0.453343	E	36.46	0.434513	E	36.46	0.434513	-1.000000
275	246	A	1	-	0	0	B	2.15	0.018471	B	2.15	0.018471	B	0.00	0.000000	B	0.00	0.000000	-1.000000
276	247	K	1	-	0	0	E	88.99	0.428888	E	88.99	0.428888	E	89.68	0.432214	E	89.68	0.432214	-1.000000
277	248	E	1	-	0	0	E	146.37	0.782058	E	146.37	0.782058	E	168.36	0.899551	E	168.36	0.899551	-1.000000
278	249	E	1	-	0	0	E	128.69	0.687594	E	128.69	0.687594	E	126.31	0.674877	E	126.31	0.674877	-1.000000
279	250	F	1	-	0	0	B	36.19	0.162076	B	36.19	0.162076	E	25.07	0.112276	E	25.07	0.112276	-1.000000
280	251	A	1	-	0	0	E	72.25	0.620704	E	72.25	0.620704	E	75.31	0.646993	E	75.31	0.646993	-1.000000
281	252	A	1	-	0	0	E	60.78	0.522165	E	60.78	0.522165	E	59.99	0.515378	E	59.99	0.515378	-1.000000
282	253	D	U	A	0	0	E	55.30	0.355925	E	55.30	0.355925	E	69.65	0.448285	E	69.65	0.448285	-1.000000
283	254	A	U	R	0	0	-	-1.00	-1.000000	-	-1.00	-1.000000	-	-1.00	-1.000000	-	-1.00	-1.000000	-1.000000
284	255	S	U	R	0	0	-	-1.00	-1.000000	-	-1.00	-1.000000	-	-1.00	-1.000000	-	-1.00	-1.000000	-1.000000
285	256	D	U	R	0	0	-	-1.00	-1.000000	-	-1.00	-1.000000	-	-1.00	-1.000000	-	-1.00	-1.000000	-1.000000
286	257	Y	U	R	0	0	-	-1.00	-1.000000	-	-1.00	-1.000000	-	-1.00	-1.000000	-	-1.00	-1.000000	-1.000000
287	258	L	U	R	0	0	-	-1.00	-1.000000	-	-1.00	-1.000000	-	-1.00	-1.000000	-	-1.00	-1.000000	-1.000000
288	259	P	U	R	0	0	-	-1.00	-1.000000	-	-1.00	-1.000000	-	-1.00	-1.000000	-	-1.00	-1.000000	-1.000000
289	260	A	U	R	0	0	-	-1.00	-1.000000	-	-1.00	-1.000000	-	-1.00	-1.000000	-	-1.00	-1.000000	-1.000000
290	261	S	U	R	0	0	-	-1.00	-1.000000	-	-1.00	-1.000000	-	-1.00	-1.000000	-	-1.00	-1.000000	-1.000000
291	262	P	U	R	0	0	-	-1.00	-1.000000	-	-1.00	-1.000000	-	-1.00	-1.000000	-	-1.00	-1.000000	-1.000000
292	263	V	U	R	0	0	-	-1.00	-1.000000	-	-1.00	-1.000000	-	-1.00	-1.000000	-	-1.00	-1.000000	-1.000000
293	264	K	U	R	0	0	-	-1.00	-1.000000	-	-1.00	-1.000000	-	-1.00	-1.000000	-	-1.00	-1.000000	-1.000000
294	265	L	U	R	0	0	-	-1.00	-1.000000	-	-1.00	-1.000000	-	-1.00	-1.000000	-	-1.00	-1.000000	-1.000000
295	266	A	U	R	0	0	-	-1.00	-1.000000	-	-1.00	-1.000000	-	-1.00	-1.000000	-	-1.00	-1.000000	-1.000000
296	267	S	U	R	0	0	-	-1.00	-1.000000	-	-1.00	-1.000000	-	-1.00	-1.000000	-	-1.00	-1.000000	-1.000000
297	268	A	U	R	0	0	-	-1.00	-1.000000	-	-1.00	-1.000000	-	-1.00	-1.000000	-	-1.00	-1.000000	-1.000000
298	269	E	U	R	0	0	-	-1.00	-1.000000	-	-1.00	-1.000000	-	-1.00	-1.000000	-	-1.00	-1.000000	-1.000000
