# Supplementary material for: Lipid exposure prediction enhances the inference of rotational angles of transmembrane helices
Source: BMC Bioinformatics. 2013 Oct 11;14:304. doi: 10.1186/1471-2105-14-304 (PMC3854514; doi:10.1186/1471-2105-14-304)
Supplement: Additional file 7: Dataset S3 — The representative 110 multi-spanning protein chains used in this work. [file 1471-2105-14-304-S7.zip › S_Dataset_3_experiment/TMexpoDataset/3g5uA.profile]

SeqIndex	PDBIndex	AA	Topo	MissingData	IntraChainCTNum	InterChainCTNum	Class14_Chain	ASA14_Chain	RSA14_Chain	Class14_Complete	ASA14_Complete	RSA14_Complete	Class20_Chain	ASA20_Chain	RSA20_Chain	Class20_Complete	ASA20_Complete	RSA20_Complete	RotationalAngleChain360MGC
1	1	M	U	R	0	0	-	-1.00	-1.000000	-	-1.00	-1.000000	-	-1.00	-1.000000	-	-1.00	-1.000000	-1.000000
2	2	E	U	R	0	0	-	-1.00	-1.000000	-	-1.00	-1.000000	-	-1.00	-1.000000	-	-1.00	-1.000000	-1.000000
3	3	L	U	R	0	0	-	-1.00	-1.000000	-	-1.00	-1.000000	-	-1.00	-1.000000	-	-1.00	-1.000000	-1.000000
4	4	E	U	R	0	0	-	-1.00	-1.000000	-	-1.00	-1.000000	-	-1.00	-1.000000	-	-1.00	-1.000000	-1.000000
5	5	E	U	R	0	0	-	-1.00	-1.000000	-	-1.00	-1.000000	-	-1.00	-1.000000	-	-1.00	-1.000000	-1.000000
6	6	D	U	R	0	0	-	-1.00	-1.000000	-	-1.00	-1.000000	-	-1.00	-1.000000	-	-1.00	-1.000000	-1.000000
7	7	L	U	R	0	0	-	-1.00	-1.000000	-	-1.00	-1.000000	-	-1.00	-1.000000	-	-1.00	-1.000000	-1.000000
8	8	K	U	R	0	0	-	-1.00	-1.000000	-	-1.00	-1.000000	-	-1.00	-1.000000	-	-1.00	-1.000000	-1.000000
9	9	G	U	R	0	0	-	-1.00	-1.000000	-	-1.00	-1.000000	-	-1.00	-1.000000	-	-1.00	-1.000000	-1.000000
10	10	R	U	R	0	0	-	-1.00	-1.000000	-	-1.00	-1.000000	-	-1.00	-1.000000	-	-1.00	-1.000000	-1.000000
11	11	A	U	R	0	0	-	-1.00	-1.000000	-	-1.00	-1.000000	-	-1.00	-1.000000	-	-1.00	-1.000000	-1.000000
12	12	D	U	R	0	0	-	-1.00	-1.000000	-	-1.00	-1.000000	-	-1.00	-1.000000	-	-1.00	-1.000000	-1.000000
13	13	K	U	R	0	0	-	-1.00	-1.000000	-	-1.00	-1.000000	-	-1.00	-1.000000	-	-1.00	-1.000000	-1.000000
14	14	N	U	R	0	0	-	-1.00	-1.000000	-	-1.00	-1.000000	-	-1.00	-1.000000	-	-1.00	-1.000000	-1.000000
15	15	F	U	R	0	0	-	-1.00	-1.000000	-	-1.00	-1.000000	-	-1.00	-1.000000	-	-1.00	-1.000000	-1.000000
16	16	S	U	R	0	0	-	-1.00	-1.000000	-	-1.00	-1.000000	-	-1.00	-1.000000	-	-1.00	-1.000000	-1.000000
17	17	K	U	R	0	0	-	-1.00	-1.000000	-	-1.00	-1.000000	-	-1.00	-1.000000	-	-1.00	-1.000000	-1.000000
18	18	M	U	R	0	0	-	-1.00	-1.000000	-	-1.00	-1.000000	-	-1.00	-1.000000	-	-1.00	-1.000000	-1.000000
19	19	G	U	R	0	0	-	-1.00	-1.000000	-	-1.00	-1.000000	-	-1.00	-1.000000	-	-1.00	-1.000000	-1.000000
20	20	K	U	R	0	0	-	-1.00	-1.000000	-	-1.00	-1.000000	-	-1.00	-1.000000	-	-1.00	-1.000000	-1.000000
21	21	K	U	R	0	0	-	-1.00	-1.000000	-	-1.00	-1.000000	-	-1.00	-1.000000	-	-1.00	-1.000000	-1.000000
22	22	S	U	R	0	0	-	-1.00	-1.000000	-	-1.00	-1.000000	-	-1.00	-1.000000	-	-1.00	-1.000000	-1.000000
23	23	K	U	R	0	0	-	-1.00	-1.000000	-	-1.00	-1.000000	-	-1.00	-1.000000	-	-1.00	-1.000000	-1.000000
24	24	K	U	R	0	0	-	-1.00	-1.000000	-	-1.00	-1.000000	-	-1.00	-1.000000	-	-1.00	-1.000000	-1.000000
25	25	E	U	R	0	0	-	-1.00	-1.000000	-	-1.00	-1.000000	-	-1.00	-1.000000	-	-1.00	-1.000000	-1.000000
26	26	K	U	R	0	0	-	-1.00	-1.000000	-	-1.00	-1.000000	-	-1.00	-1.000000	-	-1.00	-1.000000	-1.000000
27	27	K	U	R	0	0	-	-1.00	-1.000000	-	-1.00	-1.000000	-	-1.00	-1.000000	-	-1.00	-1.000000	-1.000000
28	28	E	U	R	0	0	-	-1.00	-1.000000	-	-1.00	-1.000000	-	-1.00	-1.000000	-	-1.00	-1.000000	-1.000000
29	29	K	U	R	0	0	-	-1.00	-1.000000	-	-1.00	-1.000000	-	-1.00	-1.000000	-	-1.00	-1.000000	-1.000000
30	30	K	U	R	0	0	-	-1.00	-1.000000	-	-1.00	-1.000000	-	-1.00	-1.000000	-	-1.00	-1.000000	-1.000000
31	31	P	U	R	0	0	-	-1.00	-1.000000	-	-1.00	-1.000000	-	-1.00	-1.000000	-	-1.00	-1.000000	-1.000000
32	32	A	U	R	0	0	-	-1.00	-1.000000	-	-1.00	-1.000000	-	-1.00	-1.000000	-	-1.00	-1.000000	-1.000000
33	33	V	2	-	0	0	E	121.09	0.746363	E	121.09	0.746363	E	138.56	0.854043	E	138.56	0.854043	-1.000000
34	34	S	2	-	0	0	E	59.75	0.475414	E	59.75	0.475414	E	50.77	0.403962	E	50.77	0.403962	-1.000000
35	35	V	2	-	0	0	E	34.31	0.211477	E	34.31	0.211477	E	33.35	0.205560	E	33.35	0.205560	-1.000000
36	36	L	2	-	0	0	E	78.19	0.394919	E	78.19	0.394919	E	76.60	0.386888	E	76.60	0.386888	-1.000000
37	37	T	2	-	0	0	E	63.04	0.425773	E	63.04	0.425773	E	59.77	0.403688	E	59.77	0.403688	-1.000000
38	38	M	2	-	0	0	E	68.21	0.323961	E	68.21	0.323961	E	65.99	0.313417	E	65.99	0.313417	-1.000000
39	39	F	2	-	0	0	B	10.53	0.047158	B	10.53	0.047158	B	0.00	0.000000	B	0.00	0.000000	-1.000000
40	40	R	2	-	0	0	E	82.35	0.330378	E	82.35	0.330378	E	49.03	0.196702	E	49.03	0.196702	-1.000000
41	41	Y	2	-	0	0	E	50.20	0.210659	E	50.20	0.210659	E	37.27	0.156399	E	37.27	0.156399	-1.000000
42	42	A	2	-	0	0	B	22.18	0.190550	B	22.18	0.190550	E	18.86	0.162027	E	18.86	0.162027	-1.000000
43	43	G	2	-	0	0	B	16.64	0.198308	B	16.64	0.198308	E	9.72	0.115838	E	9.66	0.115123	-1.000000
44	44	W	2	-	0	0	E	196.69	0.741052	E	194.27	0.731934	E	217.19	0.818288	E	189.58	0.714264	-1.000000
45	45	L	H	-	0	0	E	116.80	0.589929	E	81.99	0.414112	E	119.12	0.601647	E	52.63	0.265822	296.730000
46	46	D	H	-	0	0	B	12.76	0.082127	B	12.76	0.082127	B	2.44	0.015704	B	0.09	0.000579	296.730000
47	47	R	H	-	0	0	E	121.99	0.489409	E	121.99	0.489409	E	108.61	0.435730	E	108.61	0.435730	296.730000
48	48	L	H	-	0	0	E	99.26	0.501338	E	99.26	0.501338	E	101.56	0.512955	E	101.56	0.512955	296.730000
49	49	Y	H	-	0	0	E	48.47	0.203399	E	48.47	0.203399	E	42.38	0.177843	E	42.38	0.177843	296.730000
50	50	M	H	-	0	0	B	8.11	0.038518	B	8.11	0.038518	B	0.22	0.001045	B	0.22	0.001045	296.730000
51	51	L	H	-	0	0	E	99.09	0.500480	E	99.09	0.500480	E	95.83	0.484014	E	95.83	0.484014	296.730000
52	52	V	H	-	0	0	E	74.73	0.460614	E	74.73	0.460614	E	72.62	0.447608	E	72.62	0.447608	296.730000
53	53	G	H	-	1	0	B	0.00	0.000000	B	0.00	0.000000	B	0.00	0.000000	B	0.00	0.000000	296.730000
54	54	T	H	-	1	0	B	13.84	0.093476	B	13.84	0.093476	B	6.49	0.043834	B	6.49	0.043834	296.730000
55	55	L	H	-	0	0	E	115.90	0.585383	E	115.90	0.585383	E	123.08	0.621648	E	123.08	0.621648	296.730000
56	56	A	H	-	2	0	B	3.21	0.027577	B	3.21	0.027577	B	0.37	0.003179	B	0.37	0.003179	296.730000
57	57	A	H	-	2	0	B	0.00	0.000000	B	0.00	0.000000	B	0.00	0.000000	B	0.00	0.000000	296.730000
58	58	I	H	-	1	0	B	32.66	0.171940	B	32.66	0.171940	E	26.32	0.138563	E	26.32	0.138563	296.730000
59	59	I	H	-	1	0	E	70.49	0.371098	E	70.49	0.371098	E	66.20	0.348513	E	66.20	0.348513	296.730000
60	60	H	H	-	1	0	B	2.15	0.010831	B	2.15	0.010831	B	0.00	0.000000	B	0.00	0.000000	296.730000
61	61	G	H	-	2	0	B	0.00	0.000000	B	0.00	0.000000	B	0.00	0.000000	B	0.00	0.000000	296.730000
62	62	V	H	-	1	0	B	28.98	0.178624	B	28.98	0.178624	E	23.59	0.145402	E	23.59	0.145402	296.730000
63	63	A	H	-	0	0	B	11.34	0.097423	B	11.34	0.097423	B	3.65	0.031357	B	3.65	0.031357	296.730000
64	64	L	H	-	0	0	E	60.70	0.306581	E	60.70	0.306581	E	34.57	0.174605	E	34.57	0.174605	296.730000
65	65	P	H	-	1	0	B	0.12	0.000829	B	0.12	0.000829	B	0.00	0.000000	B	0.00	0.000000	296.730000
66	66	L	H	-	0	0	E	72.23	0.364816	E	72.23	0.364816	E	70.93	0.358250	E	70.93	0.358250	296.730000
67	67	M	H	-	1	0	B	6.24	0.029637	B	6.24	0.029637	B	0.00	0.000000	B	0.00	0.000000	296.730000
68	68	M	H	-	1	0	B	14.29	0.067870	B	14.29	0.067870	B	2.63	0.012491	B	2.63	0.012491	296.730000
69	69	L	1	-	0	0	E	50.67	0.255922	E	50.67	0.255922	E	32.46	0.163948	E	32.46	0.163948	-1.000000
70	70	I	1	-	0	0	E	48.17	0.253593	E	48.17	0.253593	E	36.05	0.189787	E	36.05	0.189787	-1.000000
71	71	F	1	-	0	0	B	24.64	0.110350	B	24.64	0.110350	B	1.61	0.007210	B	1.61	0.007210	-1.000000
72	72	G	1	-	0	0	B	0.12	0.001430	B	0.12	0.001430	B	0.00	0.000000	B	0.00	0.000000	-1.000000
73	73	D	1	-	0	0	E	80.11	0.515608	E	80.11	0.515608	E	66.70	0.429298	E	66.70	0.429298	-1.000000
74	74	M	1	-	0	0	B	7.01	0.033294	B	7.01	0.033294	B	0.44	0.002090	B	0.44	0.002090	-1.000000
75	75	T	1	-	0	0	B	19.19	0.129610	B	19.19	0.129610	B	1.43	0.009658	B	1.43	0.009658	-1.000000
76	76	D	1	-	0	0	E	37.85	0.243612	E	37.85	0.243612	E	28.91	0.186072	E	28.91	0.186072	-1.000000
77	77	S	1	-	0	0	E	27.90	0.221992	E	27.90	0.221992	E	21.62	0.172024	E	21.62	0.172024	-1.000000
78	78	F	1	-	0	0	E	55.01	0.246361	E	55.01	0.246361	B	8.79	0.039366	B	8.79	0.039366	-1.000000
79	79	A	1	-	0	0	B	18.11	0.155584	B	18.11	0.155584	E	9.83	0.084450	E	9.83	0.084450	-1.000000
80	80	S	1	-	0	0	E	64.29	0.511537	E	64.29	0.511537	E	61.35	0.488144	E	61.35	0.488144	-1.000000
81	81	V	1	-	0	0	B	17.53	0.108050	B	17.53	0.108050	B	2.90	0.017875	B	2.90	0.017875	-1.000000
82	82	G	1	-	0	0	B	15.34	0.182815	B	15.34	0.182815	B	1.36	0.016208	B	1.36	0.016208	-1.000000
83	83	N	1	-	0	0	E	86.00	0.509267	E	86.00	0.509267	E	87.46	0.517913	E	87.46	0.517913	-1.000000
84	84	V	1	-	0	0	E	61.29	0.377774	E	61.29	0.377774	E	53.97	0.332655	E	53.97	0.332655	-1.000000
85	85	S	1	-	0	0	E	28.61	0.227642	E	28.61	0.227642	E	19.00	0.151178	E	19.00	0.151178	-1.000000
86	86	K	1	-	0	0	E	115.67	0.557473	E	115.67	0.557473	E	113.61	0.547544	E	113.61	0.547544	-1.000000
87	87	N	1	-	0	0	E	74.85	0.443240	E	74.85	0.443240	E	79.91	0.473204	E	79.91	0.473204	-1.000000
88	88	S	1	-	0	0	E	28.12	0.223743	E	28.12	0.223743	E	24.82	0.197486	E	24.82	0.197486	-1.000000
89	89	T	1	-	0	0	E	125.24	0.845873	E	125.24	0.845873	E	146.16	0.987167	E	146.16	0.987167	-1.000000
90	90	N	1	-	0	0	E	81.67	0.483626	E	81.67	0.483626	E	87.48	0.518032	E	87.48	0.518032	-1.000000
91	91	M	1	-	0	0	E	97.02	0.460793	E	97.02	0.460793	E	102.73	0.487913	E	102.73	0.487913	-1.000000
92	92	S	1	-	0	0	E	50.19	0.399348	E	50.19	0.399348	E	52.70	0.419319	E	52.70	0.419319	-1.000000
93	93	E	1	-	0	0	E	94.21	0.503366	E	94.21	0.503366	E	101.14	0.540393	E	101.14	0.540393	-1.000000
94	94	A	1	-	0	0	E	28.07	0.241151	E	28.07	0.241151	E	19.68	0.169072	E	19.68	0.169072	-1.000000
95	95	D	1	-	0	0	B	5.04	0.032439	B	5.04	0.032439	B	0.24	0.001545	B	0.24	0.001545	-1.000000
96	96	K	1	-	0	0	E	78.13	0.376548	E	78.13	0.376548	E	81.60	0.393272	E	81.60	0.393272	-1.000000
97	97	R	1	-	0	0	E	174.56	0.700313	E	174.56	0.700313	E	196.83	0.789657	E	196.83	0.789657	-1.000000
98	98	A	1	-	0	0	E	38.61	0.331701	E	38.61	0.331701	E	33.61	0.288746	E	33.61	0.288746	-1.000000
99	99	M	1	-	0	0	B	3.44	0.016338	B	3.44	0.016338	B	0.79	0.003752	B	0.79	0.003752	-1.000000
100	100	F	1	-	0	0	E	105.52	0.472569	E	105.52	0.472569	E	110.69	0.495723	E	110.69	0.495723	-1.000000
101	101	A	1	-	0	0	E	33.23	0.285481	E	33.23	0.285481	E	32.74	0.281271	E	32.74	0.281271	-1.000000
102	102	K	1	-	0	0	E	71.75	0.345800	E	71.75	0.345800	E	67.20	0.323871	E	67.20	0.323871	-1.000000
103	103	L	1	-	0	0	B	12.73	0.064296	B	12.73	0.064296	B	4.06	0.020506	B	4.06	0.020506	-1.000000
104	104	E	1	-	0	0	E	97.74	0.522227	E	97.74	0.522227	E	103.60	0.553537	E	103.60	0.553537	-1.000000
105	105	E	1	-	0	0	E	68.02	0.363432	E	68.02	0.363432	E	70.65	0.377485	E	70.65	0.377485	-1.000000
106	106	E	1	-	0	0	B	9.82	0.052468	B	9.82	0.052468	B	1.48	0.007908	B	1.48	0.007908	-1.000000
107	107	M	1	-	0	0	E	49.23	0.233816	E	49.23	0.233816	E	39.28	0.186559	E	39.28	0.186559	-1.000000
108	108	T	1	-	0	0	E	66.38	0.448332	E	66.38	0.448332	E	65.62	0.443199	E	65.62	0.443199	-1.000000
109	109	T	1	-	0	0	E	49.71	0.335742	E	49.71	0.335742	E	39.48	0.266649	E	39.48	0.266649	-1.000000
110	110	Y	1	-	0	0	B	11.59	0.048636	B	11.59	0.048636	B	0.91	0.003819	B	0.91	0.003819	-1.000000
111	111	A	1	-	0	0	E	33.32	0.286254	E	33.32	0.286254	E	28.93	0.248540	E	28.93	0.248540	-1.000000
112	112	Y	1	-	0	0	E	155.82	0.653882	E	155.82	0.653882	E	173.52	0.728158	E	173.52	0.728158	-1.000000
113	113	Y	1	-	0	0	B	5.09	0.021360	B	5.09	0.021360	B	0.03	0.000126	B	0.03	0.000126	-1.000000
114	114	Y	H	-	2	0	E	80.18	0.336467	E	80.18	0.336467	E	78.05	0.327528	E	78.05	0.327528	148.641000
115	115	T	H	-	0	0	E	55.01	0.371539	E	55.01	0.371539	E	54.81	0.370188	E	54.81	0.370188	148.641000
116	116	G	H	-	0	0	E	49.64	0.591586	E	49.64	0.591586	E	51.32	0.611608	E	51.32	0.611608	148.641000
117	117	I	H	-	1	0	B	16.68	0.087813	B	16.68	0.087813	B	7.58	0.039905	B	7.58	0.039905	148.641000
118	118	G	H	-	1	0	B	0.00	0.000000	B	0.00	0.000000	B	0.00	0.000000	B	0.00	0.000000	148.641000
119	119	A	H	-	0	0	E	52.76	0.453265	E	52.76	0.453265	E	47.76	0.410309	E	47.76	0.410309	148.641000
120	120	G	H	-	0	0	E	25.81	0.307591	E	25.81	0.307591	E	18.01	0.214635	E	18.01	0.214635	148.641000
121	121	V	H	-	1	0	B	1.03	0.006349	B	1.03	0.006349	B	0.00	0.000000	B	0.00	0.000000	148.641000
122	122	L	H	-	2	0	E	65.79	0.332290	E	65.79	0.332290	E	61.81	0.312187	E	61.81	0.312187	148.641000
123	123	I	H	-	0	0	E	114.76	0.604159	E	114.76	0.604159	E	119.70	0.630166	E	119.70	0.630166	148.641000
124	124	V	H	-	2	0	B	14.83	0.091408	B	14.83	0.091408	E	9.62	0.059295	E	9.62	0.059295	148.641000
125	125	A	H	-	1	0	B	0.00	0.000000	B	0.00	0.000000	B	0.00	0.000000	B	0.00	0.000000	148.641000
126	126	Y	H	-	2	0	E	65.43	0.274570	E	65.43	0.274570	E	60.70	0.254721	E	60.70	0.254721	148.641000
127	127	I	H	-	1	0	E	46.87	0.246749	E	46.87	0.246749	E	42.13	0.221795	E	42.13	0.221795	148.641000
128	128	Q	H	-	3	0	B	1.69	0.008934	B	1.69	0.008934	B	0.00	0.000000	B	0.00	0.000000	148.641000
129	129	V	H	-	3	0	B	11.41	0.070328	B	11.41	0.070328	B	4.47	0.027552	B	4.47	0.027552	148.641000
130	130	S	H	-	0	0	B	18.10	0.144017	B	18.10	0.144017	E	9.75	0.077578	E	9.75	0.077578	148.641000
131	131	F	H	-	2	0	B	1.20	0.005374	B	1.20	0.005374	B	0.00	0.000000	B	0.00	0.000000	148.641000
132	132	W	H	-	0	0	E	62.36	0.234948	E	62.36	0.234948	E	44.92	0.169241	E	44.92	0.169241	148.641000
133	133	C	2	-	0	0	B	9.89	0.069904	B	9.89	0.069904	B	0.17	0.001202	B	0.17	0.001202	-1.000000
134	134	L	2	-	0	0	E	55.28	0.279206	E	55.28	0.279206	E	42.79	0.216122	E	42.79	0.216122	-1.000000
135	135	A	2	-	0	0	B	3.93	0.033763	B	3.93	0.033763	B	0.00	0.000000	B	0.00	0.000000	-1.000000
136	136	A	2	-	0	0	B	0.03	0.000258	B	0.03	0.000258	B	0.00	0.000000	B	0.00	0.000000	-1.000000
137	137	G	2	-	0	0	E	20.62	0.245739	E	20.62	0.245739	B	3.42	0.040758	B	3.42	0.040758	-1.000000
138	138	R	2	-	0	0	E	84.93	0.340729	B	28.17	0.113015	E	78.53	0.315053	B	7.09	0.028444	-1.000000
139	139	Q	2	-	0	0	B	16.55	0.087487	B	16.55	0.087487	B	0.40	0.002115	B	0.40	0.002115	-1.000000
140	140	I	2	-	0	0	B	4.44	0.023375	B	4.44	0.023375	B	0.84	0.004422	B	0.84	0.004422	-1.000000
141	141	H	2	-	0	0	B	31.31	0.157725	B	19.42	0.097829	E	18.79	0.094655	B	6.28	0.031636	-1.000000
142	142	K	2	-	0	0	E	88.70	0.427490	E	68.04	0.327919	E	83.57	0.402766	E	26.94	0.129838	-1.000000
143	143	I	2	-	0	0	B	7.92	0.041695	B	7.92	0.041695	B	0.00	0.000000	B	0.00	0.000000	-1.000000
144	144	R	2	-	0	0	B	44.11	0.176964	B	44.11	0.176964	E	17.87	0.071692	E	17.87	0.071692	-1.000000
145	145	Q	2	-	0	0	E	71.06	0.375641	E	39.12	0.206798	E	57.52	0.304065	E	9.59	0.050695	-1.000000
146	146	K	2	-	0	0	E	89.37	0.430720	E	49.80	0.240012	E	80.53	0.388115	E	31.14	0.150080	-1.000000
147	147	F	2	-	0	0	B	2.78	0.012450	B	2.78	0.012450	B	0.00	0.000000	B	0.00	0.000000	-1.000000
148	148	F	2	-	0	0	B	7.86	0.035201	B	7.86	0.035201	B	0.00	0.000000	B	0.00	0.000000	-1.000000
149	149	H	2	-	0	0	E	68.32	0.344164	E	50.17	0.252733	E	49.88	0.251272	E	21.62	0.108911	-1.000000
150	150	A	2	-	0	0	B	9.82	0.084364	B	9.82	0.084364	B	0.10	0.000859	B	0.10	0.000859	-1.000000
151	151	I	2	-	0	0	B	9.46	0.049803	B	9.46	0.049803	B	0.00	0.000000	B	0.00	0.000000	-1.000000
152	152	M	2	-	0	0	B	5.38	0.025552	B	5.38	0.025552	B	0.00	0.000000	B	0.00	0.000000	-1.000000
153	153	N	2	-	0	0	B	17.14	0.101498	B	17.14	0.101498	B	0.09	0.000533	B	0.09	0.000533	-1.000000
154	154	Q	2	-	0	0	E	48.67	0.257282	E	48.67	0.257282	E	16.52	0.087329	E	16.52	0.087329	-1.000000
155	155	E	2	-	0	0	B	3.50	0.018701	B	3.50	0.018701	B	0.00	0.000000	B	0.00	0.000000	-1.000000
156	156	I	2	-	0	0	B	9.82	0.051698	B	9.82	0.051698	B	0.30	0.001579	B	0.30	0.001579	-1.000000
157	157	G	2	-	0	0	B	11.57	0.137886	B	11.57	0.137886	E	8.79	0.104755	E	8.79	0.104755	-1.000000
158	158	W	2	-	0	0	B	8.94	0.033682	B	8.94	0.033682	B	0.16	0.000603	B	0.16	0.000603	-1.000000
159	159	F	2	-	0	0	E	124.78	0.558825	E	124.78	0.558825	E	108.08	0.484034	E	108.08	0.484034	-1.000000
160	160	D	2	-	0	0	E	42.88	0.275986	E	42.88	0.275986	E	32.77	0.210916	E	32.77	0.210916	-1.000000
161	161	V	2	-	0	0	E	93.99	0.579327	E	93.99	0.579327	E	99.23	0.611625	E	99.23	0.611625	-1.000000
162	162	H	2	-	0	0	E	73.83	0.371921	E	73.83	0.371921	E	57.57	0.290011	E	57.57	0.290011	-1.000000
163	163	D	2	-	0	0	E	111.49	0.717577	E	111.49	0.717577	E	129.55	0.833816	E	129.55	0.833816	-1.000000
164	164	V	2	-	0	0	E	34.85	0.214805	E	34.85	0.214805	E	21.55	0.132828	E	21.55	0.132828	-1.000000
165	165	G	2	-	0	0	E	34.79	0.414611	E	34.79	0.414611	E	36.07	0.429865	E	36.07	0.429865	-1.000000
166	166	E	2	-	0	0	E	73.49	0.392659	E	73.49	0.392659	E	68.93	0.368295	E	68.93	0.368295	-1.000000
167	167	L	2	-	0	0	B	15.11	0.076317	B	15.11	0.076317	B	0.38	0.001919	B	0.38	0.001919	-1.000000
168	168	N	2	-	0	0	B	31.68	0.187600	B	31.68	0.187600	E	22.58	0.133712	E	22.58	0.133712	-1.000000
169	169	T	2	-	0	0	E	72.99	0.492976	E	72.99	0.492976	E	75.75	0.511617	E	75.75	0.511617	-1.000000
170	170	R	2	-	0	0	E	57.29	0.229840	E	57.29	0.229840	E	51.31	0.205849	E	51.31	0.205849	-1.000000
171	171	L	2	-	0	0	B	13.73	0.069347	B	13.73	0.069347	B	0.25	0.001263	B	0.25	0.001263	-1.000000
172	172	T	2	-	0	0	E	51.66	0.348913	E	51.66	0.348913	E	33.76	0.228016	E	33.76	0.228016	-1.000000
173	173	D	2	-	0	0	E	74.75	0.481110	E	74.75	0.481110	E	71.11	0.457682	E	71.11	0.457682	-1.000000
174	174	D	2	-	0	0	B	15.37	0.098925	B	15.37	0.098925	E	10.76	0.069254	E	10.76	0.069254	-1.000000
175	175	V	2	-	0	0	B	2.42	0.014916	B	2.42	0.014916	B	0.00	0.000000	B	0.00	0.000000	-1.000000
176	176	S	2	-	0	0	E	43.72	0.347868	E	43.72	0.347868	E	17.36	0.138129	E	17.36	0.138129	-1.000000
177	177	K	2	-	0	0	E	104.22	0.502289	E	104.22	0.502289	E	96.15	0.463396	E	96.15	0.463396	-1.000000
178	178	I	2	-	0	0	B	5.26	0.027691	B	5.26	0.027691	B	0.00	0.000000	B	0.00	0.000000	-1.000000
179	179	N	2	-	0	0	E	39.37	0.233138	E	39.37	0.233138	E	23.72	0.140463	E	23.72	0.140463	-1.000000
180	180	E	2	-	0	0	E	93.26	0.498290	E	93.26	0.498290	E	84.30	0.450417	E	84.30	0.450417	-1.000000
181	181	G	2	-	0	0	B	0.65	0.007746	B	0.65	0.007746	B	0.00	0.000000	B	0.00	0.000000	-1.000000
182	182	I	2	-	0	0	B	7.42	0.039063	B	7.42	0.039063	B	0.00	0.000000	B	0.00	0.000000	-1.000000
183	183	G	2	-	0	0	B	1.76	0.020975	B	1.76	0.020975	B	0.46	0.005482	B	0.46	0.005482	-1.000000
184	184	D	H	-	0	0	E	38.38	0.247023	E	38.38	0.247023	E	35.05	0.225591	E	35.05	0.225591	167.283000
185	185	K	H	-	0	0	B	7.52	0.036243	B	7.52	0.036243	B	0.13	0.000627	B	0.13	0.000627	167.283000
186	186	I	H	-	2	0	B	6.50	0.034220	B	6.50	0.034220	B	1.64	0.008634	B	1.64	0.008634	167.283000
187	187	G	H	-	1	0	E	17.37	0.207008	E	17.37	0.207008	E	13.18	0.157073	E	13.18	0.157073	167.283000
188	188	M	H	-	2	0	B	29.49	0.140062	B	29.49	0.140062	E	23.58	0.111992	E	23.58	0.111992	167.283000
189	189	F	H	-	1	0	E	73.27	0.328138	E	73.27	0.328138	E	63.44	0.284115	E	63.44	0.284115	167.283000
190	190	F	H	-	4	0	B	29.92	0.133996	B	29.92	0.133996	E	17.94	0.080344	E	17.94	0.080344	167.283000
191	191	Q	H	-	2	0	B	35.69	0.188666	B	35.69	0.188666	E	26.77	0.141513	E	26.77	0.141513	167.283000
192	192	A	H	-	0	0	E	29.23	0.251117	E	29.23	0.251117	E	26.48	0.227491	E	26.48	0.227491	167.283000
193	193	M	H	-	1	0	E	45.59	0.216528	E	45.59	0.216528	E	42.92	0.203847	E	42.92	0.203847	167.283000
194	194	A	H	-	1	0	B	1.87	0.016065	B	1.87	0.016065	B	0.00	0.000000	B	0.00	0.000000	167.283000
195	195	T	H	-	3	0	B	15.89	0.107321	B	15.89	0.107321	E	9.28	0.062677	E	9.28	0.062677	167.283000
196	196	F	H	-	0	0	E	140.23	0.628017	E	140.23	0.628017	E	148.71	0.665995	E	148.71	0.665995	167.283000
197	197	F	H	-	1	0	E	60.44	0.270679	E	60.44	0.270679	E	59.01	0.264275	E	59.01	0.264275	167.283000
198	198	G	H	-	1	0	B	0.93	0.011083	B	0.93	0.011083	B	0.00	0.000000	B	0.00	0.000000	167.283000
199	199	G	H	-	0	0	E	19.28	0.229770	E	19.28	0.229770	E	15.13	0.180312	E	15.13	0.180312	167.283000
200	200	F	H	-	0	0	E	113.63	0.508890	E	113.63	0.508890	E	107.90	0.483228	E	107.90	0.483228	167.283000
201	201	I	H	-	0	0	E	50.55	0.266123	E	50.55	0.266123	E	39.85	0.209792	E	39.85	0.209792	167.283000
202	202	I	H	-	1	0	B	1.72	0.009055	B	1.72	0.009055	B	0.00	0.000000	B	0.00	0.000000	167.283000
203	203	G	H	-	0	0	B	0.31	0.003694	B	0.31	0.003694	B	0.00	0.000000	B	0.00	0.000000	167.283000
204	204	F	1	-	0	0	E	105.38	0.471942	E	105.38	0.471942	E	99.82	0.447042	E	99.82	0.447042	-1.000000
205	205	T	1	-	0	0	E	61.96	0.418479	E	61.96	0.418479	E	46.70	0.315413	E	46.70	0.315413	-1.000000
206	206	R	1	-	0	0	E	119.18	0.478135	E	119.18	0.478135	E	102.29	0.410375	E	102.29	0.410375	-1.000000
207	207	G	1	-	0	0	B	11.88	0.141580	B	11.88	0.141580	B	3.65	0.043499	B	3.65	0.043499	-1.000000
208	208	W	1	-	0	0	E	188.42	0.709894	E	188.42	0.709894	E	177.29	0.667960	E	177.29	0.667960	-1.000000
209	209	K	1	-	0	0	E	134.55	0.648465	E	134.55	0.648465	E	142.88	0.688611	E	142.88	0.688611	-1.000000
210	210	L	1	-	0	0	B	7.23	0.036517	B	7.23	0.036517	B	0.27	0.001364	B	0.27	0.001364	-1.000000
211	211	T	1	-	0	0	B	0.00	0.000000	B	0.00	0.000000	B	0.00	0.000000	B	0.00	0.000000	-1.000000
212	212	L	1	-	0	0	E	77.30	0.390424	E	77.30	0.390424	E	81.19	0.410071	E	81.19	0.410071	-1.000000
213	213	V	1	-	0	0	B	28.99	0.178686	B	28.99	0.178686	E	22.13	0.136403	E	22.13	0.136403	-1.000000
214	214	I	1	-	0	0	B	0.00	0.000000	B	0.00	0.000000	B	0.00	0.000000	B	0.00	0.000000	-1.000000
215	215	L	H	-	0	0	E	56.21	0.283903	E	56.21	0.283903	E	51.39	0.259559	E	51.39	0.259559	110.308000
216	216	A	H	-	0	0	E	44.50	0.382302	E	44.50	0.382302	E	44.89	0.385653	E	44.89	0.385653	110.308000
217	217	I	H	-	1	0	E	43.15	0.227165	E	43.15	0.227165	E	40.32	0.212266	E	40.32	0.212266	110.308000
218	218	S	H	-	1	0	B	16.45	0.130888	B	16.45	0.130888	E	6.89	0.054822	E	6.89	0.054822	110.308000
219	219	P	H	-	0	0	E	54.68	0.377624	E	54.68	0.377624	E	46.16	0.318785	E	46.16	0.318785	110.308000
220	220	V	H	-	0	0	E	82.92	0.511095	E	82.92	0.511095	E	85.68	0.528107	E	85.68	0.528107	110.308000
221	221	L	H	-	3	0	B	31.83	0.160766	B	31.83	0.160766	E	22.94	0.115864	E	22.94	0.115864	110.308000
222	222	G	H	-	0	0	E	37.49	0.446788	E	37.49	0.446788	E	19.95	0.237755	E	19.95	0.237755	110.308000
223	223	L	H	-	0	0	E	111.63	0.563816	E	111.63	0.563816	E	117.75	0.594727	E	117.75	0.594727	110.308000
224	224	S	H	-	0	0	E	52.94	0.421229	E	52.94	0.421229	E	45.60	0.362826	E	45.60	0.362826	110.308000
225	225	A	H	-	1	0	B	10.96	0.094158	B	10.96	0.094158	E	6.35	0.054553	E	6.35	0.054553	110.308000
226	226	G	H	-	0	0	E	29.53	0.351925	E	29.53	0.351925	E	28.34	0.337743	E	28.34	0.337743	110.308000
227	227	I	H	-	0	0	E	105.18	0.553725	E	105.18	0.553725	E	109.30	0.575415	E	109.30	0.575415	110.308000
228	228	W	H	-	0	0	E	149.57	0.563522	E	149.57	0.563522	E	148.69	0.560206	E	148.69	0.560206	110.308000
229	229	A	H	-	2	0	B	1.56	0.013402	B	1.56	0.013402	B	0.00	0.000000	B	0.00	0.000000	110.308000
230	230	K	H	-	0	0	E	117.17	0.564702	E	117.17	0.564702	E	127.38	0.613909	E	127.38	0.613909	110.308000
231	231	I	H	-	0	0	E	86.34	0.454541	E	86.34	0.454541	E	86.67	0.456278	E	86.67	0.456278	110.308000
232	232	L	H	-	1	0	B	26.53	0.133997	B	26.53	0.133997	E	14.56	0.073539	E	14.56	0.073539	110.308000
233	233	S	H	-	0	0	E	41.35	0.329010	E	41.35	0.329010	E	26.29	0.209182	E	26.29	0.209182	110.308000
234	234	S	H	-	0	0	E	75.69	0.602244	E	75.69	0.602244	E	81.06	0.644971	E	81.06	0.644971	110.308000
235	235	F	2	-	0	0	E	94.83	0.424694	E	94.83	0.424694	E	89.46	0.400645	E	89.46	0.400645	-1.000000
236	236	T	2	-	0	0	B	16.11	0.108807	B	16.11	0.108807	E	7.59	0.051263	E	7.59	0.051263	-1.000000
237	237	D	2	-	0	0	E	75.17	0.483813	E	75.17	0.483813	E	81.13	0.522173	E	81.13	0.522173	-1.000000
238	238	K	2	-	0	0	E	114.04	0.549617	E	114.04	0.549617	E	121.92	0.587595	E	121.92	0.587595	-1.000000
239	239	E	2	-	0	0	B	35.12	0.187647	B	35.12	0.187647	E	25.06	0.133896	E	25.06	0.133896	-1.000000
240	240	L	2	-	0	0	E	74.87	0.378150	E	74.87	0.378150	E	75.06	0.379110	E	75.06	0.379110	-1.000000
241	241	H	2	-	0	0	E	122.96	0.619415	E	122.96	0.619415	E	131.49	0.662385	E	131.49	0.662385	-1.000000
242	242	A	2	-	0	0	E	27.50	0.236254	E	27.50	0.236254	E	21.11	0.181357	E	21.11	0.181357	-1.000000
243	243	Y	2	-	0	0	E	57.29	0.240411	E	57.29	0.240411	E	36.38	0.152665	E	36.38	0.152665	-1.000000
244	244	A	2	-	0	0	E	60.54	0.520103	E	60.54	0.520103	E	62.67	0.538402	E	62.67	0.538402	-1.000000
245	245	K	2	-	0	0	E	137.48	0.662586	E	137.48	0.662586	E	150.63	0.725963	E	150.63	0.725963	-1.000000
246	246	A	2	-	0	0	B	1.74	0.014948	B	1.74	0.014948	B	0.03	0.000258	B	0.03	0.000258	-1.000000
247	247	G	2	-	0	0	B	11.42	0.136098	B	11.42	0.136098	E	6.26	0.074604	E	6.26	0.074604	-1.000000
248	248	A	2	-	0	0	E	59.33	0.509708	E	59.33	0.509708	E	60.30	0.518041	E	60.30	0.518041	-1.000000
249	249	V	2	-	0	0	E	72.08	0.444280	E	72.08	0.444280	E	71.78	0.442431	E	71.78	0.442431	-1.000000
250	250	A	2	-	0	0	B	5.64	0.048454	B	5.64	0.048454	B	0.05	0.000430	B	0.05	0.000430	-1.000000
251	251	E	2	-	0	0	E	50.46	0.269609	E	50.46	0.269609	E	36.08	0.192776	E	36.08	0.192776	-1.000000
252	252	E	2	-	0	0	E	67.86	0.362577	E	67.86	0.362577	E	47.32	0.252832	E	47.32	0.252832	-1.000000
253	253	V	2	-	0	0	E	64.67	0.398607	E	64.67	0.398607	E	36.58	0.225468	E	36.58	0.225468	-1.000000
254	254	L	2	-	0	0	E	51.22	0.258700	E	51.22	0.258700	B	9.35	0.047225	B	9.35	0.047225	-1.000000
255	255	A	2	-	0	0	E	33.31	0.286168	E	33.31	0.286168	E	28.71	0.246649	E	28.71	0.246649	-1.000000
256	256	A	2	-	0	0	E	49.03	0.421220	E	49.03	0.421220	E	36.48	0.313402	E	36.48	0.313402	-1.000000
257	257	I	2	-	0	0	B	26.35	0.138721	B	26.35	0.138721	E	13.45	0.070808	E	13.45	0.070808	-1.000000
258	258	R	2	-	0	0	E	141.66	0.568322	E	141.66	0.568322	E	85.26	0.342052	E	85.26	0.342052	-1.000000
259	259	T	2	-	0	0	E	44.11	0.297920	E	44.11	0.297920	E	13.59	0.091787	E	13.59	0.091787	-1.000000
260	260	V	2	-	0	0	B	21.58	0.133013	B	21.58	0.133013	B	2.20	0.013560	B	2.20	0.013560	-1.000000
261	261	I	2	-	0	0	B	20.61	0.108502	B	20.61	0.108502	B	1.78	0.009371	B	1.78	0.009371	-1.000000
262	262	A	2	-	0	0	B	16.42	0.141065	B	16.42	0.141065	B	2.53	0.021735	B	2.53	0.021735	-1.000000
263	263	F	2	-	0	0	E	47.38	0.212190	E	47.38	0.212190	E	17.08	0.076492	E	17.08	0.076492	-1.000000
264	264	G	2	-	0	0	E	28.98	0.345370	E	28.98	0.345370	E	13.68	0.163032	E	13.68	0.163032	-1.000000
265	265	G	2	-	0	0	B	14.71	0.175307	B	14.71	0.175307	E	10.64	0.126803	E	10.64	0.126803	-1.000000
266	266	Q	2	-	0	0	E	47.05	0.248718	E	47.05	0.248718	E	15.49	0.081884	E	15.49	0.081884	-1.000000
267	267	K	2	-	0	0	E	77.95	0.375681	E	77.95	0.375681	E	80.67	0.388790	E	80.67	0.388790	-1.000000
268	268	K	2	-	0	0	E	121.93	0.587643	E	121.93	0.587643	E	127.65	0.615210	E	127.65	0.615210	-1.000000
269	269	E	2	-	0	0	E	97.42	0.520517	E	97.42	0.520517	E	65.03	0.347457	E	65.03	0.347457	-1.000000
270	270	L	2	-	0	0	B	14.26	0.072024	B	14.26	0.072024	B	0.98	0.004950	B	0.98	0.004950	-1.000000
271	271	E	2	-	0	0	E	45.76	0.244497	E	45.76	0.244497	E	37.03	0.197852	E	37.03	0.197852	-1.000000
272	272	R	2	-	0	0	E	120.67	0.484113	E	120.67	0.484113	E	131.04	0.525716	E	131.04	0.525716	-1.000000
273	273	Y	2	-	0	0	E	104.12	0.436928	E	104.12	0.436928	E	100.67	0.422451	E	100.67	0.422451	-1.000000
274	274	N	2	-	0	0	B	8.04	0.047611	B	8.04	0.047611	B	0.00	0.000000	B	0.00	0.000000	-1.000000
275	275	N	2	-	0	0	E	36.43	0.215728	E	36.43	0.215728	E	24.84	0.147095	E	24.84	0.147095	-1.000000
276	276	N	2	-	0	0	E	61.27	0.362823	E	61.27	0.362823	E	51.08	0.302481	E	51.08	0.302481	-1.000000
277	277	L	2	-	0	0	E	44.76	0.226072	E	44.76	0.226072	E	43.08	0.217587	E	43.08	0.217587	-1.000000
278	278	E	2	-	0	0	B	0.47	0.002511	B	0.47	0.002511	B	0.00	0.000000	B	0.00	0.000000	-1.000000
279	279	E	2	-	0	0	E	77.64	0.414832	E	77.64	0.414832	E	83.71	0.447264	E	83.71	0.447264	-1.000000
280	280	A	2	-	0	0	E	45.12	0.387629	E	45.12	0.387629	E	44.03	0.378265	E	44.03	0.378265	-1.000000
281	281	K	2	-	0	0	E	41.97	0.202275	E	41.97	0.202275	E	35.58	0.171478	E	35.58	0.171478	-1.000000
282	282	R	2	-	0	0	B	1.31	0.005256	B	1.31	0.005256	B	0.00	0.000000	B	0.00	0.000000	-1.000000
283	283	L	2	-	0	0	E	106.32	0.536997	E	106.32	0.536997	E	96.00	0.484873	E	96.00	0.484873	-1.000000
284	284	G	2	-	0	0	E	21.71	0.258730	E	21.71	0.258730	E	17.80	0.212132	E	17.80	0.212132	-1.000000
285	285	I	2	-	0	0	B	4.18	0.022006	B	4.18	0.022006	B	0.26	0.001369	B	0.26	0.001369	-1.000000
286	286	K	2	-	0	0	B	10.15	0.048918	B	10.15	0.048918	B	0.42	0.002024	B	0.42	0.002024	-1.000000
287	287	K	2	-	0	0	E	133.27	0.642296	E	133.27	0.642296	E	139.52	0.672418	E	139.52	0.672418	-1.000000
288	288	A	2	-	0	0	B	0.11	0.000945	B	0.11	0.000945	B	0.00	0.000000	B	0.00	0.000000	-1.000000
289	289	I	2	-	0	0	E	43.61	0.229587	E	43.61	0.229587	E	30.56	0.160884	E	30.56	0.160884	-1.000000
290	290	T	2	-	0	0	B	18.54	0.125220	B	18.54	0.125220	B	5.39	0.036404	B	5.39	0.036404	-1.000000
291	291	A	H	-	0	0	B	5.58	0.047938	B	5.58	0.047938	B	0.24	0.002062	B	0.24	0.002062	341.944000
292	292	N	H	-	0	0	E	79.83	0.472731	E	79.83	0.472731	E	67.18	0.397821	E	67.18	0.397821	341.944000
293	293	I	H	-	2	0	B	7.77	0.040906	B	7.77	0.040906	B	2.44	0.012845	B	2.44	0.012845	341.944000
294	294	S	H	-	0	0	E	31.73	0.252467	E	31.73	0.252467	E	15.96	0.126989	E	15.96	0.126989	341.944000
295	295	M	H	-	2	0	B	11.13	0.052862	B	11.13	0.052862	B	3.92	0.018618	B	3.92	0.018618	341.944000
296	296	G	H	-	1	0	E	18.09	0.215588	E	18.09	0.215588	E	15.64	0.186390	E	15.64	0.186390	341.944000
297	297	A	H	-	2	0	B	0.72	0.006186	B	0.72	0.006186	B	0.00	0.000000	B	0.00	0.000000	341.944000
298	298	A	H	-	0	0	B	10.60	0.091065	B	10.60	0.091065	B	1.26	0.010825	B	1.26	0.010825	341.944000
299	299	F	H	-	1	0	E	95.04	0.425635	E	95.04	0.425635	E	83.28	0.372968	E	83.28	0.372968	341.944000
300	300	L	H	-	1	0	E	61.63	0.311278	E	61.63	0.311278	E	51.72	0.261225	E	51.72	0.261225	341.944000
301	301	L	H	-	1	0	E	45.26	0.228597	E	45.26	0.228597	E	38.60	0.194959	E	38.60	0.194959	341.944000
302	302	I	H	-	1	0	B	37.80	0.199000	B	37.80	0.199000	E	21.61	0.113767	E	21.61	0.113767	341.944000
303	303	Y	H	-	0	0	E	57.57	0.241586	E	57.57	0.241586	E	28.16	0.118170	E	28.16	0.118170	341.944000
304	304	A	H	-	3	0	B	0.56	0.004811	B	0.56	0.004811	B	0.00	0.000000	B	0.00	0.000000	341.944000
305	305	S	H	-	1	0	B	17.33	0.137890	B	17.33	0.137890	E	10.71	0.085216	E	10.71	0.085216	341.944000
306	306	Y	H	-	1	0	B	24.56	0.103063	B	24.56	0.103063	B	7.44	0.031221	B	7.44	0.031221	341.944000
307	307	A	H	-	0	0	B	0.10	0.000859	B	0.10	0.000859	B	0.00	0.000000	B	0.00	0.000000	341.944000
308	308	L	H	-	1	0	E	55.55	0.280570	E	55.55	0.280570	E	54.78	0.276681	E	54.78	0.276681	341.944000
309	309	A	H	-	2	0	B	7.87	0.067612	B	7.87	0.067612	B	2.68	0.023024	B	2.68	0.023024	341.944000
310	310	F	H	-	0	0	B	3.70	0.016570	B	3.70	0.016570	B	0.00	0.000000	B	0.00	0.000000	341.944000
311	311	W	1	-	0	0	B	6.86	0.025846	B	6.86	0.025846	B	1.31	0.004936	B	1.31	0.004936	-1.000000
312	312	Y	1	-	0	0	E	107.91	0.452833	E	107.91	0.452833	E	104.55	0.438733	E	104.55	0.438733	-1.000000
313	313	G	1	-	0	0	B	15.49	0.184603	B	15.49	0.184603	E	9.24	0.110118	E	9.24	0.110118	-1.000000
314	314	T	1	-	0	0	B	8.17	0.055180	B	8.17	0.055180	B	1.09	0.007362	B	1.09	0.007362	-1.000000
315	315	S	1	-	0	0	B	3.27	0.026018	B	3.27	0.026018	B	0.00	0.000000	B	0.00	0.000000	-1.000000
316	316	L	1	-	0	0	E	70.93	0.358250	E	70.93	0.358250	E	58.26	0.294257	E	58.26	0.294257	-1.000000
317	317	V	1	-	0	0	B	14.71	0.090668	B	14.71	0.090668	E	9.91	0.061082	E	9.91	0.061082	-1.000000
318	318	I	1	-	0	0	B	8.83	0.046486	B	8.83	0.046486	B	4.94	0.026007	B	4.94	0.026007	-1.000000
319	319	S	1	-	0	0	E	59.21	0.471117	E	59.21	0.471117	E	56.33	0.448202	E	56.33	0.448202	-1.000000
320	320	K	1	-	0	0	E	141.60	0.682443	E	141.60	0.682443	E	155.45	0.749193	E	155.45	0.749193	-1.000000
321	321	E	1	-	0	0	E	112.15	0.599220	E	112.15	0.599220	E	112.62	0.601731	E	112.62	0.601731	-1.000000
322	322	Y	1	-	0	0	E	79.34	0.332942	E	79.34	0.332942	E	56.23	0.235963	E	56.23	0.235963	-1.000000
323	323	S	1	-	0	0	E	71.18	0.566359	E	71.18	0.566359	E	76.71	0.610360	E	76.71	0.610360	-1.000000
324	324	I	1	-	0	0	E	47.57	0.250434	E	47.57	0.250434	E	43.81	0.230640	E	43.81	0.230640	-1.000000
325	325	G	1	-	0	0	B	11.83	0.140984	B	11.83	0.140984	B	1.80	0.021452	B	1.80	0.021452	-1.000000
326	326	Q	1	-	0	0	B	8.55	0.045197	B	8.55	0.045197	B	1.25	0.006608	B	1.25	0.006608	-1.000000
327	327	V	1	-	0	0	B	2.47	0.015224	B	2.47	0.015224	B	0.01	0.000062	B	0.01	0.000062	-1.000000
328	328	L	1	-	0	0	B	4.65	0.023486	B	4.65	0.023486	B	0.00	0.000000	B	0.00	0.000000	-1.000000
329	329	T	1	-	0	0	B	2.18	0.014724	B	2.18	0.014724	B	0.00	0.000000	B	0.00	0.000000	-1.000000
330	330	V	1	-	0	0	B	0.19	0.001171	B	0.19	0.001171	B	0.00	0.000000	B	0.00	0.000000	-1.000000
331	331	F	1	-	0	0	B	0.42	0.001881	B	0.42	0.001881	B	0.00	0.000000	B	0.00	0.000000	-1.000000
332	332	F	H	-	0	0	B	34.58	0.154866	B	34.58	0.154866	E	12.71	0.056921	E	12.71	0.056921	175.946000
333	333	S	H	-	2	0	B	0.29	0.002307	B	0.29	0.002307	B	0.00	0.000000	B	0.00	0.000000	175.946000
334	334	V	H	-	1	0	B	13.99	0.086230	B	13.99	0.086230	B	4.02	0.024778	B	4.02	0.024778	175.946000
335	335	L	H	-	0	0	B	27.60	0.139401	B	27.60	0.139401	E	10.37	0.052376	E	10.37	0.052376	175.946000
336	336	I	H	-	0	0	E	41.20	0.216899	E	41.20	0.216899	E	27.75	0.146091	E	27.75	0.146091	175.946000
337	337	G	H	-	1	0	B	5.18	0.061733	B	5.18	0.061733	B	2.10	0.025027	B	2.10	0.025027	175.946000
338	338	A	H	-	0	0	E	59.29	0.509364	E	59.29	0.509364	E	41.66	0.357904	E	41.66	0.357904	175.946000
339	339	F	H	-	0	0	E	128.68	0.576291	E	128.68	0.576291	E	118.57	0.531013	E	118.57	0.531013	175.946000
340	340	S	H	-	2	0	B	3.61	0.028724	B	3.61	0.028724	B	0.03	0.000239	B	0.03	0.000239	175.946000
341	341	V	H	-	1	0	E	89.15	0.549495	E	89.15	0.549495	E	100.06	0.616741	E	100.06	0.616741	175.946000
342	342	G	H	-	0	0	E	33.94	0.404481	E	33.94	0.404481	E	32.69	0.389584	E	32.69	0.389584	175.946000
343	343	Q	H	-	1	0	E	106.51	0.563039	E	106.51	0.563039	E	110.57	0.584501	E	110.57	0.584501	175.946000
344	344	A	H	-	0	0	B	12.20	0.104811	B	12.20	0.104811	E	7.23	0.062113	E	7.23	0.062113	175.946000
345	345	S	H	-	0	0	E	65.57	0.521722	E	65.57	0.521722	E	66.54	0.529440	E	66.54	0.529440	175.946000
346	346	P	H	-	0	0	E	80.94	0.558978	E	80.94	0.558978	E	78.60	0.542818	E	78.60	0.542818	175.946000
347	347	N	H	-	2	0	B	33.64	0.199206	B	33.64	0.199206	E	28.15	0.166696	E	28.15	0.166696	175.946000
348	348	I	H	-	1	0	E	76.55	0.403001	E	76.55	0.403001	E	79.47	0.418373	E	79.47	0.418373	175.946000
349	349	E	H	-	0	0	E	112.76	0.602479	E	112.76	0.602479	E	121.52	0.649284	E	121.52	0.649284	175.946000
350	350	A	2	-	0	0	E	26.32	0.226117	E	26.32	0.226117	E	17.55	0.150773	E	17.55	0.150773	-1.000000
351	351	F	2	-	0	0	B	41.66	0.186574	B	41.66	0.186574	E	25.91	0.116037	E	25.91	0.116037	-1.000000
352	352	A	2	-	0	0	E	50.24	0.431615	E	50.24	0.431615	E	47.04	0.404124	E	47.04	0.404124	-1.000000
353	353	N	2	-	0	0	E	86.14	0.510097	E	86.14	0.510097	E	82.45	0.488245	E	82.45	0.488245	-1.000000
354	354	A	2	-	0	0	B	1.45	0.012457	B	1.45	0.012457	B	0.00	0.000000	B	0.00	0.000000	-1.000000
355	355	R	2	-	0	0	E	64.54	0.258926	E	64.54	0.258926	E	64.71	0.259608	E	64.71	0.259608	-1.000000
356	356	G	2	-	0	0	E	22.57	0.268979	E	22.57	0.268979	E	19.97	0.237993	E	19.97	0.237993	-1.000000
357	357	A	2	-	0	0	E	26.42	0.226976	E	26.42	0.226976	E	22.74	0.195361	E	22.74	0.195361	-1.000000
358	358	A	2	-	0	0	B	0.58	0.004983	B	0.58	0.004983	B	0.00	0.000000	B	0.00	0.000000	-1.000000
359	359	Y	2	-	0	0	E	47.93	0.201133	E	47.93	0.201133	E	40.08	0.168191	E	40.08	0.168191	-1.000000
360	360	E	2	-	0	0	E	79.32	0.423809	E	79.32	0.423809	E	86.76	0.463561	E	86.76	0.463561	-1.000000
361	361	V	2	-	0	0	B	23.03	0.141950	B	23.03	0.141950	E	20.96	0.129191	E	20.96	0.129191	-1.000000
362	362	F	2	-	0	0	B	5.31	0.023781	B	5.31	0.023781	B	0.14	0.000627	B	0.14	0.000627	-1.000000
363	363	K	2	-	0	0	E	119.31	0.575016	E	119.31	0.575016	E	114.30	0.550870	E	114.30	0.550870	-1.000000
364	364	I	2	-	0	0	E	90.76	0.477810	E	90.76	0.477810	E	59.99	0.315820	E	59.99	0.315820	-1.000000
365	365	I	2	-	0	0	B	2.55	0.013425	B	2.55	0.013425	B	0.00	0.000000	B	0.00	0.000000	-1.000000
366	366	D	2	-	0	0	E	31.89	0.205252	E	31.89	0.205252	E	21.00	0.135161	E	21.00	0.135161	-1.000000
367	367	N	2	-	0	0	E	51.71	0.306212	E	51.71	0.306212	E	44.43	0.263102	E	44.43	0.263102	-1.000000
368	368	K	2	-	0	0	E	107.06	0.515977	E	107.06	0.515977	E	93.12	0.448793	E	91.99	0.443347	-1.000000
369	369	P	2	-	0	0	E	71.51	0.493854	E	71.51	0.493854	E	68.20	0.470994	E	68.20	0.470994	-1.000000
370	370	S	2	-	0	0	B	21.08	0.167728	B	21.08	0.167728	E	11.31	0.089990	E	11.31	0.089990	-1.000000
371	371	I	2	-	0	0	E	148.73	0.782996	E	148.73	0.782996	E	159.87	0.841643	E	159.87	0.841643	-1.000000
372	372	D	2	-	0	0	E	54.12	0.348330	E	54.12	0.348330	E	43.12	0.277531	E	43.12	0.277531	-1.000000
373	373	S	2	-	0	0	B	8.43	0.067075	B	8.43	0.067075	B	4.28	0.034055	B	4.28	0.034055	-1.000000
374	374	F	2	-	0	0	E	86.34	0.386672	E	86.34	0.386672	E	67.69	0.303148	E	67.69	0.303148	-1.000000
375	375	S	2	-	0	0	E	27.91	0.222072	E	27.91	0.222072	E	15.88	0.126353	E	15.88	0.126353	-1.000000
376	376	K	2	-	0	0	E	110.75	0.533761	E	110.75	0.533761	E	117.42	0.565907	E	117.42	0.565907	-1.000000
377	377	S	2	-	0	0	E	76.80	0.611076	E	76.80	0.611076	E	85.39	0.679424	E	85.39	0.679424	-1.000000
378	378	G	2	-	0	0	E	66.35	0.790728	E	66.35	0.790728	E	67.72	0.807055	E	67.72	0.807055	-1.000000
379	379	H	2	-	0	0	E	81.65	0.411314	E	81.65	0.411314	E	86.90	0.437761	E	86.90	0.437761	-1.000000
380	380	K	2	-	0	0	E	107.76	0.519350	E	107.76	0.519350	E	112.96	0.544412	E	112.96	0.544412	-1.000000
381	381	P	2	-	0	0	B	10.04	0.069337	B	10.04	0.069337	B	0.98	0.006768	B	0.98	0.006768	-1.000000
382	382	D	2	-	0	0	E	82.02	0.527901	E	82.02	0.527901	E	88.15	0.567355	E	78.10	0.502671	-1.000000
383	383	N	2	-	0	0	E	76.51	0.453070	E	76.51	0.453070	E	80.26	0.475277	E	80.26	0.475277	-1.000000
384	384	I	2	-	0	0	E	97.85	0.515136	E	97.85	0.515136	E	94.76	0.498868	E	83.87	0.441537	-1.000000
385	385	Q	2	-	0	0	E	78.92	0.417191	E	78.92	0.417191	E	70.88	0.374689	E	70.88	0.374689	-1.000000
386	386	G	2	-	0	0	B	8.67	0.103325	B	8.67	0.103325	B	3.12	0.037183	B	3.12	0.037183	-1.000000
387	387	N	2	-	0	0	E	47.45	0.280985	E	47.45	0.280985	E	45.53	0.269616	E	45.53	0.269616	-1.000000
388	388	L	2	-	0	0	B	2.37	0.011970	B	2.37	0.011970	B	0.00	0.000000	B	0.00	0.000000	-1.000000
389	389	E	2	-	0	0	E	45.75	0.244443	E	45.75	0.244443	E	37.22	0.198867	E	37.22	0.198867	-1.000000
390	390	F	2	-	0	0	B	11.29	0.050562	B	11.29	0.050562	B	0.00	0.000000	B	0.00	0.000000	-1.000000
391	391	K	2	-	0	0	E	121.26	0.584414	E	121.26	0.584414	E	110.67	0.533375	E	110.67	0.533375	-1.000000
392	392	N	2	-	0	0	E	68.60	0.406230	E	68.60	0.406230	E	72.78	0.430982	E	72.78	0.430982	-1.000000
393	393	I	2	-	0	0	B	0.87	0.004580	B	0.87	0.004580	B	0.00	0.000000	B	0.00	0.000000	-1.000000
394	394	H	2	-	0	0	E	60.20	0.303259	E	60.20	0.303259	E	63.43	0.319531	E	63.43	0.319531	-1.000000
395	395	F	2	-	0	0	B	9.38	0.042008	B	9.38	0.042008	B	4.86	0.021765	B	4.86	0.021765	-1.000000
396	396	S	2	-	0	0	B	9.89	0.078692	B	9.89	0.078692	B	1.70	0.013526	B	1.70	0.013526	-1.000000
397	397	Y	2	-	0	0	E	74.97	0.314603	E	74.97	0.314603	E	51.38	0.215611	E	51.38	0.215611	-1.000000
398	398	P	2	-	0	0	E	55.19	0.381146	E	55.19	0.381146	E	44.04	0.304144	E	44.04	0.304144	-1.000000
399	399	S	2	-	0	0	E	52.14	0.414863	E	52.14	0.414863	E	44.32	0.352642	E	44.32	0.352642	-1.000000
400	400	R	2	-	0	0	E	225.48	0.904598	E	225.48	0.904598	E	255.63	1.000000	E	255.63	1.000000	-1.000000
401	401	K	2	-	0	0	E	165.29	0.796617	E	165.29	0.796617	E	183.40	0.883898	E	183.40	0.883898	-1.000000
402	402	E	2	-	0	0	E	82.76	0.442189	E	82.76	0.442189	E	80.99	0.432731	E	80.99	0.432731	-1.000000
403	403	V	2	-	0	0	E	102.97	0.634677	E	102.97	0.634677	E	97.81	0.602872	E	97.81	0.602872	-1.000000
404	404	Q	2	-	0	0	E	78.62	0.415605	E	78.62	0.415605	E	80.98	0.428081	E	80.98	0.428081	-1.000000
405	405	I	2	-	0	0	B	6.50	0.034220	B	6.50	0.034220	B	0.00	0.000000	B	0.00	0.000000	-1.000000
406	406	L	2	-	0	0	B	5.34	0.026971	B	5.34	0.026971	B	0.00	0.000000	B	0.00	0.000000	-1.000000
407	407	K	2	-	0	0	E	89.13	0.429563	E	89.13	0.429563	E	82.36	0.396935	E	82.36	0.396935	-1.000000
408	408	G	2	-	0	0	E	23.51	0.280181	E	23.51	0.280181	E	19.54	0.232869	E	19.54	0.232869	-1.000000
409	409	L	2	-	0	0	B	2.48	0.012526	B	2.48	0.012526	B	0.00	0.000000	B	0.00	0.000000	-1.000000
410	410	N	2	-	0	0	E	86.96	0.514952	E	86.96	0.514952	E	86.64	0.513057	E	86.64	0.513057	-1.000000
411	411	L	2	-	0	0	B	17.55	0.088641	B	17.55	0.088641	B	0.55	0.002778	B	0.55	0.002778	-1.000000
412	412	K	2	-	0	0	E	126.78	0.611017	E	126.78	0.611017	E	118.16	0.569473	E	118.16	0.569473	-1.000000
413	413	V	2	-	0	0	B	6.87	0.042345	B	6.87	0.042345	B	0.00	0.000000	B	0.00	0.000000	-1.000000
414	414	K	2	-	0	0	E	111.62	0.537954	E	111.62	0.537954	E	104.67	0.504458	E	104.67	0.504458	-1.000000
415	415	S	2	-	0	0	E	46.22	0.367759	E	46.22	0.367759	E	47.51	0.378024	E	47.51	0.378024	-1.000000
416	416	G	2	-	0	0	E	27.06	0.322488	E	27.06	0.322488	E	23.21	0.276606	E	23.21	0.276606	-1.000000
417	417	Q	2	-	0	0	E	42.85	0.226516	E	42.85	0.226516	E	41.77	0.220807	E	41.77	0.220807	-1.000000
418	418	T	2	-	0	0	B	14.09	0.095164	B	14.09	0.095164	B	2.45	0.016547	B	2.45	0.016547	-1.000000
419	419	V	2	-	0	0	B	2.27	0.013992	B	2.27	0.013992	B	0.00	0.000000	B	0.00	0.000000	-1.000000
420	420	A	2	-	0	0	B	2.73	0.023454	B	2.73	0.023454	B	0.00	0.000000	B	0.00	0.000000	-1.000000
421	421	L	2	-	0	0	B	3.55	0.017930	B	3.55	0.017930	B	0.00	0.000000	B	0.00	0.000000	-1.000000
422	422	V	2	-	0	0	B	11.95	0.073656	B	11.95	0.073656	B	0.33	0.002034	B	0.33	0.002034	-1.000000
423	423	G	2	-	0	0	B	8.28	0.098677	B	8.28	0.098677	B	1.39	0.016565	B	1.39	0.016565	-1.000000
424	424	N	2	-	0	0	E	83.20	0.492687	E	83.20	0.492687	E	77.87	0.461124	E	77.87	0.461124	-1.000000
425	425	S	2	-	0	0	E	78.09	0.621340	E	78.09	0.621340	E	88.27	0.702339	E	88.27	0.702339	-1.000000
426	426	G	2	-	0	0	E	25.34	0.301990	E	25.34	0.301990	E	26.72	0.318436	E	26.72	0.318436	-1.000000
427	427	C	2	-	0	0	E	80.70	0.570399	E	80.70	0.570399	E	70.92	0.501272	E	70.92	0.501272	-1.000000
428	428	G	2	-	0	0	B	1.11	0.013228	B	1.11	0.013228	B	0.00	0.000000	B	0.00	0.000000	-1.000000
429	429	K	2	-	0	0	B	8.79	0.042363	B	8.79	0.042363	B	1.02	0.004916	B	1.02	0.004916	-1.000000
430	430	S	2	-	0	0	E	31.94	0.254137	E	31.94	0.254137	E	20.86	0.165977	E	20.86	0.165977	-1.000000
431	431	T	2	-	0	0	B	0.88	0.005944	B	0.88	0.005944	B	0.00	0.000000	B	0.00	0.000000	-1.000000
432	432	T	2	-	0	0	B	1.07	0.007227	B	1.07	0.007227	B	0.00	0.000000	B	0.00	0.000000	-1.000000
433	433	V	2	-	0	0	B	5.95	0.036674	B	5.95	0.036674	B	0.39	0.002404	B	0.39	0.002404	-1.000000
434	434	Q	2	-	0	0	E	47.09	0.248930	E	47.09	0.248930	E	29.04	0.153513	E	29.04	0.153513	-1.000000
435	435	L	2	-	0	0	B	2.44	0.012324	B	2.44	0.012324	B	0.00	0.000000	B	0.00	0.000000	-1.000000
436	436	M	2	-	0	0	B	0.20	0.000950	B	0.20	0.000950	B	0.00	0.000000	B	0.00	0.000000	-1.000000
437	437	Q	2	-	0	0	B	7.92	0.041867	B	7.92	0.041867	B	0.93	0.004916	B	0.93	0.004916	-1.000000
438	438	R	2	-	0	0	B	32.07	0.128661	B	32.07	0.128661	E	22.23	0.089184	E	22.23	0.089184	-1.000000
439	439	L	2	-	0	0	B	14.62	0.073842	B	14.62	0.073842	B	0.55	0.002778	B	0.55	0.002778	-1.000000
440	440	Y	2	-	0	0	B	23.04	0.096685	B	23.04	0.096685	B	6.01	0.025220	B	6.01	0.025220	-1.000000
441	441	D	2	-	0	0	E	49.45	0.318273	E	49.45	0.318273	E	38.62	0.248568	E	38.62	0.248568	-1.000000
442	442	P	2	-	0	0	B	10.03	0.069268	B	10.03	0.069268	B	4.51	0.031146	B	4.51	0.031146	-1.000000
443	443	L	2	-	0	0	E	100.47	0.507450	E	100.47	0.507450	E	105.25	0.531593	E	105.25	0.531593	-1.000000
444	444	D	2	-	0	0	E	73.77	0.474802	E	73.77	0.474802	E	81.20	0.522623	E	81.20	0.522623	-1.000000
445	445	G	2	-	0	0	E	19.02	0.226671	E	19.02	0.226671	E	11.35	0.135264	E	11.35	0.135264	-1.000000
446	446	M	2	-	0	0	E	93.50	0.444075	E	93.50	0.444075	E	93.30	0.443125	E	93.30	0.443125	-1.000000
447	447	V	2	-	0	0	B	0.77	0.004746	B	0.77	0.004746	B	0.00	0.000000	B	0.00	0.000000	-1.000000
448	448	S	2	-	0	0	B	13.56	0.107893	B	13.56	0.107893	B	5.87	0.046706	B	5.87	0.046706	-1.000000
449	449	I	2	-	0	0	B	13.12	0.069071	B	13.12	0.069071	B	1.53	0.008055	B	1.53	0.008055	-1.000000
450	450	D	2	-	0	0	E	39.71	0.255583	E	39.71	0.255583	E	35.35	0.227521	E	35.35	0.227521	-1.000000
451	451	G	2	-	0	0	E	61.04	0.727446	E	61.04	0.727446	E	67.09	0.799547	E	67.09	0.799547	-1.000000
452	452	Q	2	-	0	0	E	52.62	0.278162	E	52.62	0.278162	E	50.42	0.266533	E	50.42	0.266533	-1.000000
453	453	D	2	-	0	0	B	24.40	0.157044	B	24.40	0.157044	E	18.09	0.116432	E	18.09	0.116432	-1.000000
454	454	I	2	-	0	0	B	2.25	0.011845	B	2.25	0.011845	B	0.00	0.000000	B	0.00	0.000000	-1.000000
455	455	R	2	-	0	0	E	89.00	0.357057	E	89.00	0.357057	E	89.70	0.359865	E	89.70	0.359865	-1.000000
456	456	T	2	-	0	0	E	69.33	0.468256	E	69.33	0.468256	E	71.08	0.480076	E	71.08	0.480076	-1.000000
457	457	I	2	-	0	0	B	6.99	0.036799	B	6.99	0.036799	B	2.39	0.012582	B	2.39	0.012582	-1.000000
458	458	N	2	-	0	0	B	15.37	0.091017	B	15.37	0.091017	B	6.23	0.036892	B	6.23	0.036892	-1.000000
459	459	V	2	-	0	0	B	9.21	0.056768	B	9.21	0.056768	B	4.56	0.028107	B	4.56	0.028107	-1.000000
460	460	R	2	-	0	0	E	127.36	0.510952	E	92.00	0.369093	E	111.28	0.446441	E	57.48	0.230603	-1.000000
461	461	Y	2	-	0	0	B	39.53	0.165883	B	39.53	0.165883	E	28.06	0.117751	E	28.06	0.117751	-1.000000
462	462	L	2	-	0	0	B	3.32	0.016769	B	3.32	0.016769	B	0.00	0.000000	B	0.00	0.000000	-1.000000
463	463	R	2	-	0	0	B	1.69	0.006780	B	1.69	0.006780	B	0.00	0.000000	B	0.00	0.000000	-1.000000
464	464	E	2	-	0	0	E	63.04	0.336824	E	63.04	0.336824	E	45.42	0.242680	E	45.42	0.242680	-1.000000
465	465	I	2	-	0	0	E	43.95	0.231377	E	43.95	0.231377	E	16.53	0.087023	E	16.53	0.087023	-1.000000
466	466	I	2	-	0	0	B	2.52	0.013267	B	2.52	0.013267	B	0.00	0.000000	B	0.00	0.000000	-1.000000
467	467	G	2	-	0	0	B	1.47	0.017519	B	1.47	0.017519	B	0.00	0.000000	B	0.00	0.000000	-1.000000
468	468	V	2	-	0	0	B	28.86	0.177885	B	28.86	0.177885	B	7.52	0.046351	B	7.52	0.046351	-1.000000
469	469	V	2	-	0	0	B	10.42	0.064226	B	10.42	0.064226	B	1.87	0.011526	B	1.87	0.011526	-1.000000
470	470	S	2	-	0	0	E	41.67	0.331556	E	41.67	0.331556	E	22.74	0.180936	E	22.74	0.180936	-1.000000
471	471	Q	2	-	0	0	E	80.27	0.424327	E	80.27	0.424327	E	73.04	0.386108	E	73.04	0.386108	-1.000000
472	472	E	2	-	0	0	E	73.69	0.393727	E	73.69	0.393727	E	64.65	0.345426	E	64.65	0.345426	-1.000000
473	473	P	2	-	0	0	B	23.38	0.161464	B	23.38	0.161464	E	11.66	0.080525	E	11.66	0.080525	-1.000000
474	474	V	2	-	0	0	B	5.47	0.033715	B	5.47	0.033715	B	0.81	0.004993	B	0.81	0.004993	-1.000000
475	475	L	2	-	0	0	B	0.00	0.000000	B	0.00	0.000000	B	0.00	0.000000	B	0.00	0.000000	-1.000000
476	476	F	2	-	0	0	B	10.63	0.047606	B	10.63	0.047606	B	0.00	0.000000	B	0.00	0.000000	-1.000000
477	477	A	2	-	0	0	E	42.41	0.364347	E	42.41	0.364347	E	36.57	0.314175	E	36.57	0.314175	-1.000000
478	478	T	2	-	0	0	E	37.96	0.256383	E	35.99	0.243077	E	30.57	0.206470	E	23.04	0.155613	-1.000000
479	479	T	2	-	0	0	E	30.25	0.204309	B	4.47	0.030190	E	29.31	0.197960	B	0.28	0.001891	-1.000000
480	480	I	2	-	0	0	B	0.27	0.001421	B	0.27	0.001421	B	0.00	0.000000	B	0.00	0.000000	-1.000000
481	481	A	2	-	0	0	B	12.44	0.106873	B	12.44	0.106873	B	1.61	0.013832	B	1.59	0.013660	-1.000000
482	482	E	2	-	0	0	E	52.72	0.281684	B	18.28	0.097670	E	42.63	0.227773	B	3.33	0.017792	-1.000000
483	483	N	2	-	0	0	B	0.92	0.005448	B	0.92	0.005448	B	0.00	0.000000	B	0.00	0.000000	-1.000000
484	484	I	2	-	0	0	B	0.00	0.000000	B	0.00	0.000000	B	0.00	0.000000	B	0.00	0.000000	-1.000000
485	485	R	2	-	0	0	E	78.56	0.315173	B	25.87	0.103787	E	71.44	0.286608	B	3.53	0.014162	-1.000000
486	486	Y	2	-	0	0	B	25.26	0.106001	B	25.26	0.106001	B	4.65	0.019513	B	4.65	0.019513	-1.000000
487	487	G	2	-	0	0	B	1.29	0.015374	B	1.29	0.015374	B	0.00	0.000000	B	0.00	0.000000	-1.000000
488	488	R	2	-	0	0	E	75.90	0.304501	E	75.90	0.304501	E	58.94	0.236460	E	58.94	0.236460	-1.000000
489	489	E	2	-	0	0	E	80.53	0.430274	E	77.70	0.415153	E	60.06	0.320902	E	27.53	0.147093	-1.000000
490	490	D	2	-	0	0	E	116.18	0.747763	E	63.17	0.406578	E	131.75	0.847976	E	31.91	0.205381	-1.000000
491	491	V	2	-	0	0	B	14.42	0.088881	B	2.51	0.015471	E	8.83	0.054426	B	0.14	0.000863	-1.000000
492	492	T	2	-	0	0	E	71.13	0.480413	B	19.84	0.134000	E	79.17	0.534716	B	6.58	0.044441	-1.000000
493	493	M	2	-	0	0	E	108.44	0.515032	E	56.41	0.267917	E	107.19	0.509095	E	13.45	0.063880	-1.000000
494	494	D	2	-	0	0	E	81.71	0.525906	E	56.97	0.366673	E	88.54	0.569865	E	48.01	0.309004	-1.000000
495	495	E	2	-	0	0	E	66.68	0.356273	E	66.68	0.356273	E	63.16	0.337465	E	59.99	0.320528	-1.000000
496	496	I	2	-	0	0	B	1.81	0.009529	B	1.81	0.009529	B	0.00	0.000000	B	0.00	0.000000	-1.000000
497	497	E	2	-	0	0	E	56.75	0.303216	E	56.75	0.303216	E	52.55	0.280776	E	43.38	0.231780	-1.000000
498	498	K	2	-	0	0	E	97.41	0.469468	E	97.41	0.469468	E	102.69	0.494915	E	102.69	0.494915	-1.000000
499	499	A	2	-	0	0	B	4.20	0.036082	B	4.20	0.036082	B	0.92	0.007904	B	0.92	0.007904	-1.000000
500	500	V	2	-	0	0	B	0.00	0.000000	B	0.00	0.000000	B	0.00	0.000000	B	0.00	0.000000	-1.000000
501	501	K	2	-	0	0	E	91.80	0.442431	E	91.80	0.442431	E	93.64	0.451299	E	93.64	0.451299	-1.000000
502	502	E	2	-	0	0	E	56.91	0.304071	E	56.91	0.304071	E	47.96	0.256251	E	47.96	0.256251	-1.000000
503	503	A	2	-	0	0	B	0.78	0.006701	B	0.78	0.006701	B	0.00	0.000000	B	0.00	0.000000	-1.000000
504	504	N	2	-	0	0	B	28.20	0.166992	B	28.20	0.166992	E	19.04	0.112749	E	19.04	0.112749	-1.000000
505	505	A	2	-	0	0	B	0.00	0.000000	B	0.00	0.000000	B	0.00	0.000000	B	0.00	0.000000	-1.000000
506	506	Y	2	-	0	0	E	67.58	0.283592	E	66.05	0.277172	E	68.49	0.287411	E	45.53	0.191062	-1.000000
507	507	D	2	-	0	0	E	88.91	0.572247	E	88.91	0.572247	E	92.53	0.595546	E	81.68	0.525713	-1.000000
508	508	F	2	-	0	0	B	18.06	0.080881	B	18.06	0.080881	E	13.47	0.060325	E	13.47	0.060325	-1.000000
509	509	I	2	-	0	0	B	0.00	0.000000	B	0.00	0.000000	B	0.00	0.000000	B	0.00	0.000000	-1.000000
510	510	M	2	-	0	0	E	63.06	0.299501	B	34.05	0.161719	E	63.05	0.299454	B	2.99	0.014201	-1.000000
511	511	K	2	-	0	0	E	181.29	0.873729	E	153.99	0.742156	E	208.22	1.000000	E	161.53	0.778495	-1.000000
512	512	L	2	-	0	0	B	36.69	0.185312	B	36.00	0.181827	E	19.24	0.097177	E	19.24	0.097177	-1.000000
513	513	P	2	-	0	0	E	86.08	0.594475	E	83.07	0.573688	E	95.78	0.661464	E	87.93	0.607251	-1.000000
514	514	H	2	-	0	0	E	127.44	0.641983	E	40.89	0.205985	E	136.61	0.688177	E	39.00	0.196464	-1.000000
515	515	Q	2	-	0	0	E	73.57	0.388909	B	18.26	0.096527	E	76.42	0.403975	B	5.53	0.029233	-1.000000
516	516	F	2	-	0	0	B	29.40	0.131667	B	29.40	0.131667	E	14.39	0.064445	E	14.39	0.064445	-1.000000
517	517	D	2	-	0	0	E	100.09	0.644204	B	20.23	0.130205	E	108.15	0.696080	B	3.67	0.023621	-1.000000
518	518	T	2	-	0	0	B	3.67	0.024787	B	3.67	0.024787	B	0.00	0.000000	B	0.00	0.000000	-1.000000
519	519	L	2	-	0	0	E	80.11	0.404616	E	51.74	0.261326	E	77.27	0.390272	E	42.51	0.214708	-1.000000
520	520	V	2	-	0	0	B	1.30	0.008013	B	1.30	0.008013	B	0.00	0.000000	B	0.00	0.000000	-1.000000
521	521	G	2	-	0	0	E	30.93	0.368609	E	30.93	0.368609	E	28.26	0.336789	E	28.26	0.336789	-1.000000
522	522	E	2	-	0	0	E	142.93	0.763678	E	142.93	0.763678	E	162.01	0.865623	E	162.01	0.865623	-1.000000
523	523	R	2	-	0	0	E	93.14	0.373666	E	93.14	0.373666	E	77.95	0.312726	E	77.95	0.312726	-1.000000
524	524	G	2	-	0	0	B	5.63	0.067096	B	5.63	0.067096	B	3.12	0.037183	B	3.12	0.037183	-1.000000
525	525	A	2	-	0	0	E	62.13	0.533763	E	62.13	0.533763	E	70.24	0.603436	E	70.24	0.603436	-1.000000
526	526	Q	2	-	0	0	E	102.11	0.539779	E	102.11	0.539779	E	101.98	0.539092	E	101.98	0.539092	-1.000000
527	527	L	2	-	0	0	E	40.13	0.202687	E	40.13	0.202687	E	27.02	0.136472	E	27.02	0.136472	-1.000000
528	528	S	2	-	0	0	E	61.86	0.492202	E	61.86	0.492202	E	64.06	0.509707	E	64.06	0.509707	-1.000000
529	529	G	2	-	0	0	E	31.94	0.380646	E	31.94	0.380646	E	27.52	0.327970	E	27.52	0.327970	-1.000000
530	530	G	2	-	0	0	B	2.80	0.033369	B	2.80	0.033369	B	0.00	0.000000	B	0.00	0.000000	-1.000000
531	531	Q	2	-	0	0	E	38.61	0.204102	E	38.61	0.204102	E	34.37	0.181688	E	34.37	0.181688	-1.000000
532	532	K	2	-	0	0	B	22.04	0.106222	B	22.04	0.106222	E	19.64	0.094655	E	19.64	0.094655	-1.000000
533	533	Q	2	-	0	0	B	5.13	0.027118	B	5.13	0.027118	B	0.63	0.003330	B	0.63	0.003330	-1.000000
534	534	R	2	-	0	0	B	24.21	0.097127	B	24.21	0.097127	E	17.78	0.071331	E	17.78	0.071331	-1.000000
535	535	I	2	-	0	0	B	0.00	0.000000	B	0.00	0.000000	B	0.00	0.000000	B	0.00	0.000000	-1.000000
536	536	A	2	-	0	0	B	4.29	0.036856	B	4.29	0.036856	B	0.08	0.000687	B	0.08	0.000687	-1.000000
537	537	I	2	-	0	0	B	3.82	0.020111	B	3.82	0.020111	B	0.00	0.000000	B	0.00	0.000000	-1.000000
538	538	A	2	-	0	0	B	0.00	0.000000	B	0.00	0.000000	B	0.00	0.000000	B	0.00	0.000000	-1.000000
539	539	R	2	-	0	0	B	39.84	0.159833	B	39.84	0.159833	B	10.18	0.040841	B	10.18	0.040841	-1.000000
540	540	A	2	-	0	0	B	17.66	0.151718	B	17.66	0.151718	B	2.21	0.018986	B	2.21	0.018986	-1.000000
541	541	L	2	-	0	0	B	15.54	0.078489	B	15.54	0.078489	B	2.95	0.014900	B	2.95	0.014900	-1.000000
542	542	V	2	-	0	0	B	8.52	0.052515	B	8.52	0.052515	B	4.70	0.028969	B	4.70	0.028969	-1.000000
543	543	R	2	-	0	0	B	27.93	0.112052	B	27.93	0.112052	B	5.95	0.023871	B	5.95	0.023871	-1.000000
544	544	N	2	-	0	0	E	78.10	0.462486	E	78.10	0.462486	E	76.62	0.453722	E	76.62	0.453722	-1.000000
545	545	P	2	-	0	0	B	7.74	0.053453	B	7.74	0.053453	B	1.14	0.007873	B	1.14	0.007873	-1.000000
546	546	K	2	-	0	0	E	56.45	0.272061	E	56.45	0.272061	E	42.34	0.204058	E	42.34	0.204058	-1.000000
547	547	I	2	-	0	0	B	3.58	0.018847	B	3.58	0.018847	B	0.05	0.000263	B	0.05	0.000263	-1.000000
548	548	L	2	-	0	0	B	11.37	0.057427	B	11.37	0.057427	B	0.00	0.000000	B	0.00	0.000000	-1.000000
549	549	L	2	-	0	0	B	0.10	0.000505	B	0.10	0.000505	B	0.00	0.000000	B	0.00	0.000000	-1.000000
550	550	L	2	-	0	0	B	1.07	0.005404	B	1.07	0.005404	B	0.00	0.000000	B	0.00	0.000000	-1.000000
551	551	D	2	-	0	0	B	14.34	0.092296	B	14.34	0.092296	B	4.08	0.026260	B	4.08	0.026260	-1.000000
552	552	E	2	-	0	0	E	41.15	0.219865	E	41.15	0.219865	E	31.89	0.170389	E	31.89	0.170389	-1.000000
553	553	A	2	-	0	0	B	3.43	0.029467	B	3.43	0.029467	B	0.00	0.000000	B	0.00	0.000000	-1.000000
554	554	T	2	-	0	0	B	5.01	0.033838	B	5.01	0.033838	B	0.00	0.000000	B	0.00	0.000000	-1.000000
555	555	S	2	-	0	0	B	22.32	0.177594	B	22.32	0.177594	E	6.40	0.050923	E	6.40	0.050923	-1.000000
556	556	A	2	-	0	0	E	108.01	0.927921	E	108.01	0.927921	E	113.69	0.976718	E	113.69	0.976718	-1.000000
557	557	L	2	-	0	0	E	44.26	0.223547	E	44.26	0.223547	E	28.66	0.144755	E	28.66	0.144755	-1.000000
558	558	D	2	-	0	0	E	82.94	0.533822	E	82.94	0.533822	E	86.75	0.558345	E	86.75	0.558345	-1.000000
559	559	T	2	-	0	0	E	110.37	0.745441	E	110.37	0.745441	E	126.87	0.856882	E	126.87	0.856882	-1.000000
560	560	E	2	-	0	0	E	115.27	0.615890	E	115.27	0.615890	E	129.98	0.694486	E	129.98	0.694486	-1.000000
561	561	S	2	-	0	0	B	5.99	0.047661	B	5.99	0.047661	B	2.34	0.018619	B	2.34	0.018619	-1.000000
562	562	E	2	-	0	0	B	31.97	0.170816	B	31.97	0.170816	E	16.78	0.089656	E	16.78	0.089656	-1.000000
563	563	A	2	-	0	0	E	60.90	0.523196	E	60.90	0.523196	E	63.43	0.544931	E	63.43	0.544931	-1.000000
564	564	V	2	-	0	0	E	42.01	0.258937	E	42.01	0.258937	E	38.23	0.235639	E	38.23	0.235639	-1.000000
565	565	V	2	-	0	0	B	0.00	0.000000	B	0.00	0.000000	B	0.00	0.000000	B	0.00	0.000000	-1.000000
566	566	Q	2	-	0	0	B	26.83	0.141830	B	26.83	0.141830	B	9.16	0.048422	B	9.16	0.048422	-1.000000
567	567	A	2	-	0	0	E	47.40	0.407216	E	47.40	0.407216	E	45.55	0.391323	E	45.55	0.391323	-1.000000
568	568	A	2	-	0	0	B	1.09	0.009364	B	1.09	0.009364	B	0.00	0.000000	B	0.00	0.000000	-1.000000
569	569	L	2	-	0	0	B	3.01	0.015203	B	3.01	0.015203	B	0.00	0.000000	B	0.00	0.000000	-1.000000
570	570	D	2	-	0	0	E	58.41	0.375941	E	58.41	0.375941	E	53.41	0.343760	E	53.41	0.343760	-1.000000
571	571	K	2	-	0	0	E	130.02	0.626633	E	130.02	0.626633	E	133.23	0.642103	E	133.23	0.642103	-1.000000
572	572	A	2	-	0	0	B	3.73	0.032045	B	3.73	0.032045	B	0.10	0.000859	B	0.10	0.000859	-1.000000
573	573	R	2	-	0	0	B	15.81	0.063428	B	15.81	0.063428	B	3.46	0.013881	B	3.46	0.013881	-1.000000
574	574	E	2	-	0	0	E	103.97	0.555514	E	103.97	0.555514	E	108.76	0.581107	E	108.76	0.581107	-1.000000
575	575	G	2	-	0	0	E	76.47	0.911334	E	76.47	0.911334	E	76.26	0.908831	E	76.26	0.908831	-1.000000
576	576	R	2	-	0	0	B	40.81	0.163725	B	40.81	0.163725	E	28.41	0.113977	E	28.41	0.113977	-1.000000
577	577	T	2	-	0	0	B	2.16	0.014589	B	2.16	0.014589	B	0.00	0.000000	B	0.00	0.000000	-1.000000
578	578	T	2	-	0	0	B	3.48	0.023504	B	3.48	0.023504	B	0.00	0.000000	B	0.00	0.000000	-1.000000
579	579	I	2	-	0	0	B	8.08	0.042538	B	8.08	0.042538	B	0.00	0.000000	B	0.00	0.000000	-1.000000
580	580	V	2	-	0	0	B	28.27	0.174248	B	28.27	0.174248	B	0.00	0.000000	B	0.00	0.000000	-1.000000
581	581	I	2	-	0	0	B	2.02	0.010634	B	2.02	0.010634	B	0.00	0.000000	B	0.00	0.000000	-1.000000
582	582	A	2	-	0	0	B	12.49	0.107302	B	12.49	0.107302	B	0.00	0.000000	B	0.00	0.000000	-1.000000
583	583	H	2	-	0	0	E	53.41	0.269054	E	53.41	0.269054	E	43.67	0.219989	E	43.67	0.219989	-1.000000
584	584	R	2	-	0	0	E	71.15	0.285445	E	71.15	0.285445	E	69.02	0.276900	E	69.02	0.276900	-1.000000
585	585	L	2	-	0	0	B	28.67	0.144805	B	28.67	0.144805	E	11.67	0.058942	E	11.67	0.058942	-1.000000
586	586	S	2	-	0	0	E	91.35	0.726846	E	91.35	0.726846	E	97.66	0.777053	E	97.66	0.777053	-1.000000
587	587	T	2	-	0	0	E	30.31	0.204714	E	30.31	0.204714	E	10.21	0.068959	E	10.21	0.068959	-1.000000
588	588	V	2	-	0	0	B	6.71	0.041358	B	6.71	0.041358	B	0.00	0.000000	B	0.00	0.000000	-1.000000
589	589	R	2	-	0	0	E	128.54	0.515686	E	128.54	0.515686	E	127.83	0.512838	E	127.83	0.512838	-1.000000
590	590	N	2	-	0	0	E	86.25	0.510748	E	86.25	0.510748	E	73.00	0.432285	E	73.00	0.432285	-1.000000
591	591	A	2	-	0	0	B	10.04	0.086254	B	10.04	0.086254	B	2.96	0.025430	B	2.96	0.025430	-1.000000
592	592	D	2	-	0	0	E	68.15	0.438630	E	68.15	0.438630	E	63.67	0.409796	E	63.67	0.409796	-1.000000
593	593	V	2	-	0	0	B	22.81	0.140594	B	22.81	0.140594	B	7.01	0.043208	B	7.01	0.043208	-1.000000
594	594	I	2	-	0	0	B	0.00	0.000000	B	0.00	0.000000	B	0.00	0.000000	B	0.00	0.000000	-1.000000
595	595	A	2	-	0	0	B	1.35	0.011598	B	1.35	0.011598	B	0.00	0.000000	B	0.00	0.000000	-1.000000
596	596	G	2	-	0	0	B	0.18	0.002145	B	0.18	0.002145	B	0.00	0.000000	B	0.00	0.000000	-1.000000
597	597	F	2	-	0	0	B	6.06	0.027140	B	6.06	0.027140	B	0.00	0.000000	B	0.00	0.000000	-1.000000
598	598	D	2	-	0	0	E	36.65	0.235889	E	36.65	0.235889	E	32.22	0.207376	E	32.22	0.207376	-1.000000
599	599	G	2	-	0	0	E	26.66	0.317721	E	26.66	0.317721	E	21.36	0.254558	E	21.36	0.254558	-1.000000
600	600	G	2	-	0	0	B	11.84	0.141104	B	11.84	0.141104	E	4.37	0.052080	E	4.37	0.052080	-1.000000
601	601	V	2	-	0	0	E	55.62	0.342825	E	55.62	0.342825	E	51.80	0.319280	E	51.80	0.319280	-1.000000
602	602	I	2	-	0	0	E	44.26	0.233009	E	44.26	0.233009	E	36.85	0.193998	E	36.85	0.193998	-1.000000
603	603	V	2	-	0	0	E	72.10	0.444403	E	72.10	0.444403	E	74.83	0.461230	E	74.83	0.461230	-1.000000
604	604	E	2	-	0	0	B	32.57	0.174022	B	32.57	0.174022	E	26.89	0.143674	E	26.89	0.143674	-1.000000
605	605	Q	2	-	0	0	E	95.63	0.505524	E	95.63	0.505524	E	81.86	0.432732	E	81.86	0.432732	-1.000000
606	606	G	2	-	0	0	B	14.62	0.174234	B	14.62	0.174234	E	12.39	0.147658	E	12.39	0.147658	-1.000000
607	607	N	2	-	0	0	E	53.24	0.315272	E	53.24	0.315272	E	52.74	0.312311	E	52.74	0.312311	-1.000000
608	608	H	2	-	0	0	B	11.32	0.057025	B	11.32	0.057025	B	4.79	0.024130	B	4.79	0.024130	-1.000000
609	609	D	2	-	0	0	E	82.74	0.532535	E	82.74	0.532535	E	90.71	0.583832	E	90.71	0.583832	-1.000000
610	610	E	2	-	0	0	E	96.33	0.514693	E	96.33	0.514693	E	101.40	0.541782	E	101.40	0.541782	-1.000000
611	611	L	2	-	0	0	B	3.86	0.019496	B	3.86	0.019496	B	1.16	0.005859	B	1.16	0.005859	-1.000000
612	612	M	2	-	0	0	E	51.50	0.244597	E	51.50	0.244597	E	47.94	0.227689	E	47.94	0.227689	-1.000000
613	613	R	2	-	0	0	E	194.77	0.781393	E	194.77	0.781393	E	208.54	0.836636	E	208.54	0.836636	-1.000000
614	614	E	2	-	0	0	E	106.00	0.566360	E	106.00	0.566360	E	112.26	0.599808	E	112.26	0.599808	-1.000000
615	615	K	2	-	0	0	E	151.89	0.732035	E	151.89	0.732035	E	167.25	0.806063	E	167.25	0.806063	-1.000000
616	616	G	2	-	0	0	E	18.17	0.216542	E	18.17	0.216542	E	16.23	0.193422	E	16.23	0.193422	-1.000000
617	617	I	2	-	0	0	E	57.54	0.302922	E	57.54	0.302922	E	50.36	0.265122	E	50.36	0.265122	-1.000000
618	618	Y	2	-	0	0	B	3.10	0.013009	B	3.10	0.013009	B	0.00	0.000000	B	0.00	0.000000	-1.000000
619	619	F	2	-	0	0	E	70.33	0.314972	E	70.33	0.314972	E	68.84	0.308299	E	68.84	0.308299	-1.000000
620	620	K	2	-	0	0	E	109.37	0.527110	E	109.37	0.527110	E	113.96	0.549231	E	113.96	0.549231	-1.000000
621	621	L	2	-	0	0	E	43.39	0.219152	E	43.39	0.219152	E	15.75	0.079549	E	15.75	0.079549	-1.000000
622	622	V	2	-	0	0	B	15.01	0.092517	B	15.01	0.092517	B	6.43	0.039633	B	6.43	0.039633	-1.000000
623	623	M	2	-	0	0	E	98.41	0.467395	E	98.41	0.467395	E	99.06	0.470482	E	99.06	0.470482	-1.000000
624	624	T	2	-	0	0	E	89.18	0.602323	E	89.18	0.602323	E	95.66	0.646089	E	95.66	0.646089	-1.000000
625	625	Q	2	-	0	0	E	81.90	0.432944	E	81.90	0.432944	E	63.89	0.337739	E	63.89	0.337739	-1.000000
626	626	T	2	-	0	0	E	134.00	0.905038	E	134.00	0.905038	E	154.25	1.000000	E	154.25	1.000000	-1.000000
627	627	A	U	R	0	0	-	-1.00	-1.000000	-	-1.00	-1.000000	-	-1.00	-1.000000	-	-1.00	-1.000000	-1.000000
628	628	G	U	R	0	0	-	-1.00	-1.000000	-	-1.00	-1.000000	-	-1.00	-1.000000	-	-1.00	-1.000000	-1.000000
629	629	N	U	R	0	0	-	-1.00	-1.000000	-	-1.00	-1.000000	-	-1.00	-1.000000	-	-1.00	-1.000000	-1.000000
630	630	E	U	R	0	0	-	-1.00	-1.000000	-	-1.00	-1.000000	-	-1.00	-1.000000	-	-1.00	-1.000000	-1.000000
631	631	I	U	R	0	0	-	-1.00	-1.000000	-	-1.00	-1.000000	-	-1.00	-1.000000	-	-1.00	-1.000000	-1.000000
632	632	E	U	R	0	0	-	-1.00	-1.000000	-	-1.00	-1.000000	-	-1.00	-1.000000	-	-1.00	-1.000000	-1.000000
633	633	L	U	R	0	0	-	-1.00	-1.000000	-	-1.00	-1.000000	-	-1.00	-1.000000	-	-1.00	-1.000000	-1.000000
634	634	G	U	R	0	0	-	-1.00	-1.000000	-	-1.00	-1.000000	-	-1.00	-1.000000	-	-1.00	-1.000000	-1.000000
635	635	N	U	R	0	0	-	-1.00	-1.000000	-	-1.00	-1.000000	-	-1.00	-1.000000	-	-1.00	-1.000000	-1.000000
636	636	E	U	R	0	0	-	-1.00	-1.000000	-	-1.00	-1.000000	-	-1.00	-1.000000	-	-1.00	-1.000000	-1.000000
637	637	A	U	R	0	0	-	-1.00	-1.000000	-	-1.00	-1.000000	-	-1.00	-1.000000	-	-1.00	-1.000000	-1.000000
638	638	C	U	R	0	0	-	-1.00	-1.000000	-	-1.00	-1.000000	-	-1.00	-1.000000	-	-1.00	-1.000000	-1.000000
639	639	K	U	R	0	0	-	-1.00	-1.000000	-	-1.00	-1.000000	-	-1.00	-1.000000	-	-1.00	-1.000000	-1.000000
640	640	S	U	R	0	0	-	-1.00	-1.000000	-	-1.00	-1.000000	-	-1.00	-1.000000	-	-1.00	-1.000000	-1.000000
641	641	K	U	R	0	0	-	-1.00	-1.000000	-	-1.00	-1.000000	-	-1.00	-1.000000	-	-1.00	-1.000000	-1.000000
642	642	D	U	R	0	0	-	-1.00	-1.000000	-	-1.00	-1.000000	-	-1.00	-1.000000	-	-1.00	-1.000000	-1.000000
643	643	E	U	R	0	0	-	-1.00	-1.000000	-	-1.00	-1.000000	-	-1.00	-1.000000	-	-1.00	-1.000000	-1.000000
644	644	I	U	R	0	0	-	-1.00	-1.000000	-	-1.00	-1.000000	-	-1.00	-1.000000	-	-1.00	-1.000000	-1.000000
645	645	D	U	R	0	0	-	-1.00	-1.000000	-	-1.00	-1.000000	-	-1.00	-1.000000	-	-1.00	-1.000000	-1.000000
646	646	N	U	R	0	0	-	-1.00	-1.000000	-	-1.00	-1.000000	-	-1.00	-1.000000	-	-1.00	-1.000000	-1.000000
647	647	L	U	R	0	0	-	-1.00	-1.000000	-	-1.00	-1.000000	-	-1.00	-1.000000	-	-1.00	-1.000000	-1.000000
648	648	D	U	R	0	0	-	-1.00	-1.000000	-	-1.00	-1.000000	-	-1.00	-1.000000	-	-1.00	-1.000000	-1.000000
649	649	M	U	R	0	0	-	-1.00	-1.000000	-	-1.00	-1.000000	-	-1.00	-1.000000	-	-1.00	-1.000000	-1.000000
650	650	S	U	R	0	0	-	-1.00	-1.000000	-	-1.00	-1.000000	-	-1.00	-1.000000	-	-1.00	-1.000000	-1.000000
651	651	S	U	R	0	0	-	-1.00	-1.000000	-	-1.00	-1.000000	-	-1.00	-1.000000	-	-1.00	-1.000000	-1.000000
652	652	K	U	R	0	0	-	-1.00	-1.000000	-	-1.00	-1.000000	-	-1.00	-1.000000	-	-1.00	-1.000000	-1.000000
653	653	D	U	R	0	0	-	-1.00	-1.000000	-	-1.00	-1.000000	-	-1.00	-1.000000	-	-1.00	-1.000000	-1.000000
654	654	S	U	R	0	0	-	-1.00	-1.000000	-	-1.00	-1.000000	-	-1.00	-1.000000	-	-1.00	-1.000000	-1.000000
655	655	G	U	R	0	0	-	-1.00	-1.000000	-	-1.00	-1.000000	-	-1.00	-1.000000	-	-1.00	-1.000000	-1.000000
656	656	S	U	R	0	0	-	-1.00	-1.000000	-	-1.00	-1.000000	-	-1.00	-1.000000	-	-1.00	-1.000000	-1.000000
657	657	S	U	R	0	0	-	-1.00	-1.000000	-	-1.00	-1.000000	-	-1.00	-1.000000	-	-1.00	-1.000000	-1.000000
658	658	L	U	R	0	0	-	-1.00	-1.000000	-	-1.00	-1.000000	-	-1.00	-1.000000	-	-1.00	-1.000000	-1.000000
659	659	I	U	R	0	0	-	-1.00	-1.000000	-	-1.00	-1.000000	-	-1.00	-1.000000	-	-1.00	-1.000000	-1.000000
660	660	R	U	R	0	0	-	-1.00	-1.000000	-	-1.00	-1.000000	-	-1.00	-1.000000	-	-1.00	-1.000000	-1.000000
661	661	R	U	R	0	0	-	-1.00	-1.000000	-	-1.00	-1.000000	-	-1.00	-1.000000	-	-1.00	-1.000000	-1.000000
662	662	R	U	R	0	0	-	-1.00	-1.000000	-	-1.00	-1.000000	-	-1.00	-1.000000	-	-1.00	-1.000000	-1.000000
663	663	S	U	R	0	0	-	-1.00	-1.000000	-	-1.00	-1.000000	-	-1.00	-1.000000	-	-1.00	-1.000000	-1.000000
664	664	T	U	R	0	0	-	-1.00	-1.000000	-	-1.00	-1.000000	-	-1.00	-1.000000	-	-1.00	-1.000000	-1.000000
665	665	R	U	R	0	0	-	-1.00	-1.000000	-	-1.00	-1.000000	-	-1.00	-1.000000	-	-1.00	-1.000000	-1.000000
666	666	K	U	R	0	0	-	-1.00	-1.000000	-	-1.00	-1.000000	-	-1.00	-1.000000	-	-1.00	-1.000000	-1.000000
667	667	S	U	R	0	0	-	-1.00	-1.000000	-	-1.00	-1.000000	-	-1.00	-1.000000	-	-1.00	-1.000000	-1.000000
668	668	I	U	R	0	0	-	-1.00	-1.000000	-	-1.00	-1.000000	-	-1.00	-1.000000	-	-1.00	-1.000000	-1.000000
669	669	C	U	R	0	0	-	-1.00	-1.000000	-	-1.00	-1.000000	-	-1.00	-1.000000	-	-1.00	-1.000000	-1.000000
670	670	G	U	R	0	0	-	-1.00	-1.000000	-	-1.00	-1.000000	-	-1.00	-1.000000	-	-1.00	-1.000000	-1.000000
671	671	P	U	R	0	0	-	-1.00	-1.000000	-	-1.00	-1.000000	-	-1.00	-1.000000	-	-1.00	-1.000000	-1.000000
672	672	H	U	R	0	0	-	-1.00	-1.000000	-	-1.00	-1.000000	-	-1.00	-1.000000	-	-1.00	-1.000000	-1.000000
673	673	D	U	R	0	0	-	-1.00	-1.000000	-	-1.00	-1.000000	-	-1.00	-1.000000	-	-1.00	-1.000000	-1.000000
674	674	Q	U	R	0	0	-	-1.00	-1.000000	-	-1.00	-1.000000	-	-1.00	-1.000000	-	-1.00	-1.000000	-1.000000
675	675	D	U	R	0	0	-	-1.00	-1.000000	-	-1.00	-1.000000	-	-1.00	-1.000000	-	-1.00	-1.000000	-1.000000
676	676	R	U	R	0	0	-	-1.00	-1.000000	-	-1.00	-1.000000	-	-1.00	-1.000000	-	-1.00	-1.000000	-1.000000
677	677	K	U	R	0	0	-	-1.00	-1.000000	-	-1.00	-1.000000	-	-1.00	-1.000000	-	-1.00	-1.000000	-1.000000
678	678	L	U	R	0	0	-	-1.00	-1.000000	-	-1.00	-1.000000	-	-1.00	-1.000000	-	-1.00	-1.000000	-1.000000
679	679	S	U	R	0	0	-	-1.00	-1.000000	-	-1.00	-1.000000	-	-1.00	-1.000000	-	-1.00	-1.000000	-1.000000
680	680	T	U	R	0	0	-	-1.00	-1.000000	-	-1.00	-1.000000	-	-1.00	-1.000000	-	-1.00	-1.000000	-1.000000
681	681	K	U	R	0	0	-	-1.00	-1.000000	-	-1.00	-1.000000	-	-1.00	-1.000000	-	-1.00	-1.000000	-1.000000
682	682	E	U	R	0	0	-	-1.00	-1.000000	-	-1.00	-1.000000	-	-1.00	-1.000000	-	-1.00	-1.000000	-1.000000
683	683	A	U	R	0	0	-	-1.00	-1.000000	-	-1.00	-1.000000	-	-1.00	-1.000000	-	-1.00	-1.000000	-1.000000
684	684	L	2	-	0	0	E	164.15	0.829082	E	164.15	0.829082	E	168.14	0.849235	E	168.14	0.849235	-1.000000
685	685	D	2	-	0	0	E	134.53	0.865869	E	134.53	0.865869	E	146.42	0.942396	E	146.42	0.942396	-1.000000
686	686	E	2	-	0	0	E	90.87	0.485520	E	90.87	0.485520	E	66.70	0.356380	E	66.70	0.356380	-1.000000
687	687	D	2	-	0	0	E	113.92	0.733217	E	113.92	0.733217	E	116.08	0.747120	E	116.08	0.747120	-1.000000
688	688	V	2	-	0	0	E	66.81	0.411797	E	66.81	0.411797	E	52.23	0.321930	E	52.23	0.321930	-1.000000
689	689	P	2	-	0	0	E	122.52	0.846133	E	122.52	0.846133	E	142.52	0.984254	E	142.52	0.984254	-1.000000
690	690	P	2	-	0	0	E	71.64	0.494751	E	71.64	0.494751	E	69.24	0.478177	E	69.24	0.478177	-1.000000
691	691	A	2	-	0	0	E	71.79	0.616753	E	71.79	0.616753	E	64.52	0.554296	E	64.52	0.554296	-1.000000
692	692	S	2	-	0	0	B	9.24	0.073520	B	9.24	0.073520	B	3.80	0.030236	B	3.80	0.030236	-1.000000
693	693	F	2	-	0	0	E	151.89	0.680236	E	151.89	0.680236	E	158.22	0.708585	E	158.22	0.708585	-1.000000
694	694	W	2	-	0	0	E	150.44	0.566800	E	150.44	0.566800	E	165.25	0.622598	E	165.25	0.622598	-1.000000
695	695	R	2	-	0	0	E	93.97	0.376996	E	93.97	0.376996	E	79.80	0.320148	E	79.80	0.320148	-1.000000
696	696	I	2	-	0	0	B	3.09	0.016267	B	3.09	0.016267	B	0.00	0.000000	B	0.00	0.000000	-1.000000
697	697	L	2	-	0	0	E	51.04	0.257791	E	51.04	0.257791	E	47.76	0.241224	E	47.76	0.241224	-1.000000
698	698	K	2	-	0	0	E	118.07	0.569039	E	118.07	0.569039	E	123.74	0.596366	E	123.74	0.596366	-1.000000
699	699	L	2	-	0	0	E	53.87	0.272084	E	53.87	0.272084	E	44.18	0.223143	E	44.18	0.223143	-1.000000
700	700	N	2	-	0	0	B	10.64	0.063007	B	10.64	0.063007	B	1.68	0.009948	B	1.68	0.009948	-1.000000
701	701	S	2	-	0	0	E	59.43	0.472868	E	59.43	0.472868	E	57.59	0.458227	E	57.59	0.458227	-1.000000
702	702	T	2	-	0	0	E	92.14	0.622315	E	92.14	0.622315	E	91.06	0.615021	E	91.06	0.615021	-1.000000
703	703	E	2	-	0	0	B	24.48	0.130797	B	24.48	0.130797	B	1.78	0.009511	B	1.78	0.009511	-1.000000
704	704	W	2	-	0	0	E	82.20	0.309698	E	82.20	0.309698	E	66.29	0.249755	E	66.29	0.249755	-1.000000
705	705	P	2	-	0	0	E	73.39	0.506837	E	73.39	0.506837	E	75.12	0.518785	E	75.12	0.518785	-1.000000
706	706	Y	2	-	0	0	E	140.17	0.588208	E	140.17	0.588208	E	153.91	0.645867	E	153.91	0.645867	-1.000000
707	707	F	2	-	0	0	B	25.58	0.114560	B	25.58	0.114560	E	14.92	0.066819	E	14.92	0.066819	-1.000000
708	708	V	H	-	0	0	E	89.46	0.551405	E	89.46	0.551405	E	92.76	0.571746	E	92.76	0.571746	51.612000
709	709	V	H	-	1	0	E	52.14	0.321376	E	52.14	0.321376	E	51.42	0.316938	E	51.42	0.316938	51.612000
710	710	G	H	-	1	0	B	1.29	0.015374	B	1.29	0.015374	B	0.00	0.000000	B	0.00	0.000000	51.612000
711	711	I	H	-	2	0	B	37.85	0.199263	B	37.85	0.199263	E	26.81	0.141142	E	26.81	0.141142	51.612000
712	712	F	H	-	0	0	E	135.24	0.605670	E	135.24	0.605670	E	148.62	0.665592	E	148.62	0.665592	51.612000
713	713	C	H	-	3	0	B	4.67	0.033008	B	4.67	0.033008	B	0.94	0.006644	B	0.94	0.006644	51.612000
714	714	A	H	-	1	0	B	7.69	0.066065	B	7.69	0.066065	B	1.06	0.009107	B	1.06	0.009107	51.612000
715	715	I	H	-	1	0	E	52.05	0.274019	E	52.05	0.274019	E	46.63	0.245486	E	46.63	0.245486	51.612000
716	716	I	H	-	0	0	E	66.21	0.348565	E	66.21	0.348565	E	59.63	0.313925	E	59.63	0.313925	51.612000
717	717	N	H	-	2	0	B	18.08	0.107065	B	18.08	0.107065	B	5.15	0.030497	B	5.15	0.030497	51.612000
718	718	G	H	-	2	0	B	0.00	0.000000	B	0.00	0.000000	B	0.00	0.000000	B	0.00	0.000000	51.612000
719	719	G	H	-	1	0	E	22.80	0.271720	E	22.80	0.271720	E	20.62	0.245739	E	20.62	0.245739	51.612000
720	720	L	H	-	2	0	B	12.44	0.062831	B	12.44	0.062831	B	3.88	0.019597	B	3.88	0.019597	51.612000
721	721	Q	H	-	1	0	E	58.18	0.307554	E	58.18	0.307554	E	25.68	0.135751	E	25.68	0.135751	51.612000
722	722	P	H	-	1	0	B	0.21	0.001450	B	0.21	0.001450	B	0.00	0.000000	B	0.00	0.000000	51.612000
723	723	A	H	-	0	0	E	37.28	0.320275	E	37.28	0.320275	E	32.80	0.281787	E	32.80	0.281787	51.612000
724	724	F	H	-	0	0	B	19.38	0.086793	B	19.38	0.086793	B	0.92	0.004120	B	0.92	0.004120	51.612000
725	725	S	H	-	2	0	B	0.34	0.002705	B	0.34	0.002705	B	0.00	0.000000	B	0.00	0.000000	51.612000
726	726	V	H	-	0	0	E	48.13	0.296659	E	48.13	0.296659	E	41.92	0.258383	E	41.92	0.258383	51.612000
727	727	I	H	-	2	0	B	14.06	0.074019	B	14.06	0.074019	B	6.13	0.032272	B	6.13	0.032272	51.612000
728	728	F	H	-	0	0	B	6.34	0.028394	B	6.34	0.028394	B	0.00	0.000000	B	0.00	0.000000	51.612000
729	729	S	1	-	0	0	B	0.45	0.003581	B	0.45	0.003581	B	0.00	0.000000	B	0.00	0.000000	-1.000000
730	730	K	1	-	0	0	E	98.32	0.473854	E	98.32	0.473854	E	93.53	0.450769	E	93.53	0.450769	-1.000000
731	731	V	1	-	0	0	B	6.43	0.039633	B	6.43	0.039633	B	0.75	0.004623	B	0.75	0.004623	-1.000000
732	732	V	1	-	0	0	B	13.16	0.081114	B	13.16	0.081114	B	0.89	0.005486	B	0.89	0.005486	-1.000000
733	733	G	1	-	0	0	B	4.80	0.057204	B	4.80	0.057204	B	1.40	0.016685	B	1.40	0.016685	-1.000000
734	734	V	1	-	0	0	E	38.84	0.239398	E	38.84	0.239398	E	29.58	0.182322	E	29.58	0.182322	-1.000000
735	735	F	1	-	0	0	B	40.94	0.183349	B	40.94	0.183349	E	23.20	0.103901	E	23.20	0.103901	-1.000000
736	736	T	1	-	0	0	B	22.12	0.149399	B	22.12	0.149399	B	1.01	0.006822	B	1.01	0.006822	-1.000000
737	737	N	1	-	0	0	E	49.88	0.295375	E	49.88	0.295375	E	28.11	0.166459	E	28.11	0.166459	-1.000000
738	738	G	1	-	0	0	E	24.75	0.294959	E	24.75	0.294959	E	9.37	0.111667	E	9.37	0.111667	-1.000000
739	739	G	1	-	0	0	E	43.92	0.523418	E	43.92	0.523418	E	38.37	0.457276	E	38.37	0.457276	-1.000000
740	740	P	1	-	0	0	E	108.00	0.745856	E	108.00	0.745856	E	125.61	0.867472	E	125.61	0.867472	-1.000000
741	741	P	1	-	0	0	E	96.07	0.663467	E	96.07	0.663467	E	108.36	0.748343	E	108.36	0.748343	-1.000000
742	742	E	1	-	0	0	E	110.46	0.590190	E	110.46	0.590190	E	119.26	0.637209	E	119.26	0.637209	-1.000000
743	743	T	1	-	0	0	B	25.35	0.171214	B	25.35	0.171214	E	13.26	0.089558	E	13.26	0.089558	-1.000000
744	744	Q	1	-	0	0	E	89.08	0.470899	E	89.08	0.470899	E	81.20	0.429244	E	81.20	0.429244	-1.000000
745	745	R	1	-	0	0	E	159.40	0.639493	E	159.40	0.639493	E	173.40	0.695659	E	173.40	0.695659	-1.000000
746	746	Q	1	-	0	0	E	64.41	0.340487	E	64.41	0.340487	E	58.88	0.311254	E	58.88	0.311254	-1.000000
747	747	N	1	-	0	0	B	3.56	0.021081	B	3.56	0.021081	B	0.00	0.000000	B	0.00	0.000000	-1.000000
748	748	S	1	-	0	0	E	33.27	0.264720	E	33.27	0.264720	E	21.84	0.173775	E	21.84	0.173775	-1.000000
749	749	N	1	-	0	0	E	58.70	0.347605	E	58.70	0.347605	E	44.96	0.266240	E	44.96	0.266240	-1.000000
750	750	L	1	-	0	0	B	1.65	0.008334	B	1.65	0.008334	B	0.00	0.000000	B	0.00	0.000000	-1.000000
751	751	F	1	-	0	0	B	21.96	0.098347	B	21.96	0.098347	E	18.28	0.081867	E	18.28	0.081867	-1.000000
752	752	S	1	-	0	0	E	36.53	0.290659	E	36.53	0.290659	E	36.21	0.288113	E	36.21	0.288113	-1.000000
753	753	L	H	-	1	0	E	52.61	0.265720	E	52.61	0.265720	E	46.55	0.235113	E	46.55	0.235113	313.752000
754	754	L	H	-	1	0	B	1.55	0.007829	B	1.55	0.007829	B	0.00	0.000000	B	0.00	0.000000	313.752000
755	755	F	H	-	2	0	E	53.87	0.241256	E	53.87	0.241256	E	53.35	0.238927	E	53.35	0.238927	313.752000
756	756	L	H	-	0	0	E	76.70	0.387393	E	76.70	0.387393	E	78.17	0.394818	E	78.17	0.394818	313.752000
757	757	I	H	-	0	0	E	42.95	0.226112	E	42.95	0.226112	E	38.27	0.201474	E	38.27	0.201474	313.752000
758	758	L	H	-	1	0	B	11.49	0.058033	B	11.49	0.058033	B	0.00	0.000000	B	0.00	0.000000	313.752000
759	759	G	H	-	2	0	B	0.00	0.000000	B	0.00	0.000000	B	0.00	0.000000	B	0.00	0.000000	313.752000
760	760	I	H	-	0	0	E	76.35	0.401948	E	76.35	0.401948	E	74.93	0.394472	E	74.93	0.394472	313.752000
761	761	I	H	-	1	0	E	57.02	0.300184	E	57.02	0.300184	E	51.24	0.269755	E	51.24	0.269755	313.752000
762	762	S	H	-	2	0	B	2.78	0.022120	B	2.78	0.022120	B	0.02	0.000159	B	0.02	0.000159	313.752000
763	763	F	H	-	1	0	E	86.44	0.387120	E	86.44	0.387120	E	78.48	0.351471	E	78.48	0.351471	313.752000
764	764	I	H	-	0	0	E	86.97	0.457857	E	86.97	0.457857	E	82.41	0.433851	E	82.41	0.433851	313.752000
765	765	T	H	-	2	0	B	0.05	0.000338	B	0.05	0.000338	B	0.00	0.000000	B	0.00	0.000000	313.752000
766	766	F	H	-	3	0	B	30.58	0.136952	B	30.58	0.136952	E	19.93	0.089256	E	19.93	0.089256	313.752000
767	767	F	H	-	0	0	E	105.26	0.471405	E	105.26	0.471405	E	102.63	0.459626	E	102.63	0.459626	313.752000
768	768	L	H	-	1	0	E	51.54	0.260316	E	51.54	0.260316	E	43.93	0.221880	E	43.93	0.221880	313.752000
769	769	Q	H	-	1	0	B	18.28	0.096633	B	18.28	0.096633	B	2.52	0.013321	B	2.52	0.013321	313.752000
770	770	G	H	-	1	0	B	0.04	0.000477	B	0.04	0.000477	B	0.00	0.000000	B	0.00	0.000000	313.752000
771	771	F	H	-	0	0	E	116.73	0.522773	E	116.73	0.522773	E	107.73	0.482467	E	107.73	0.482467	313.752000
772	772	T	H	-	2	0	B	19.36	0.130758	B	19.36	0.130758	E	15.70	0.106038	E	15.70	0.106038	313.752000
773	773	F	H	-	1	0	B	36.37	0.162882	B	36.37	0.162882	E	13.22	0.059206	E	13.22	0.059206	313.752000
774	774	G	2	-	0	0	B	2.08	0.024788	B	2.08	0.024788	B	0.00	0.000000	B	0.00	0.000000	-1.000000
775	775	K	2	-	0	0	E	69.57	0.335293	E	69.57	0.335293	E	62.17	0.299629	E	62.17	0.299629	-1.000000
776	776	A	2	-	0	0	B	2.64	0.022680	B	2.64	0.022680	B	0.00	0.000000	B	0.00	0.000000	-1.000000
777	777	G	2	-	0	0	B	2.85	0.033965	B	2.85	0.033965	B	0.00	0.000000	B	0.00	0.000000	-1.000000
778	778	E	2	-	0	0	B	8.81	0.047072	B	8.81	0.047072	B	0.37	0.001977	B	0.37	0.001977	-1.000000
779	779	I	2	-	0	0	E	45.10	0.237431	E	45.10	0.237431	E	37.88	0.199421	E	37.88	0.199421	-1.000000
780	780	L	2	-	0	0	B	1.72	0.008687	B	1.72	0.008687	B	0.00	0.000000	B	0.00	0.000000	-1.000000
781	781	T	2	-	0	0	B	7.23	0.048832	B	7.23	0.048832	B	0.25	0.001689	B	0.25	0.001689	-1.000000
782	782	K	2	-	0	0	B	11.04	0.053207	B	11.04	0.053207	B	2.57	0.012386	B	2.57	0.012386	-1.000000
783	783	R	2	-	0	0	E	91.83	0.368410	E	91.83	0.368410	E	80.06	0.321191	E	80.06	0.321191	-1.000000
784	784	L	2	-	0	0	B	5.75	0.029042	B	5.75	0.029042	B	0.00	0.000000	B	0.00	0.000000	-1.000000
785	785	R	2	-	0	0	B	9.92	0.039798	B	9.92	0.039798	B	0.80	0.003210	B	0.80	0.003210	-1.000000
786	786	Y	2	-	0	0	E	88.29	0.370499	E	88.29	0.370499	E	80.97	0.339782	E	80.97	0.339782	-1.000000
787	787	M	2	-	0	0	E	93.31	0.443173	E	93.31	0.443173	E	77.97	0.370316	E	77.97	0.370316	-1.000000
788	788	V	2	-	0	0	B	6.09	0.037537	B	6.09	0.037537	B	0.00	0.000000	B	0.00	0.000000	-1.000000
789	789	F	2	-	0	0	B	24.00	0.107484	B	24.00	0.107484	B	2.91	0.013032	B	2.91	0.013032	-1.000000
790	790	K	2	-	0	0	B	25.87	0.124681	B	25.87	0.124681	E	15.93	0.076775	E	15.93	0.076775	-1.000000
791	791	S	2	-	0	0	B	0.11	0.000875	B	0.11	0.000875	B	0.00	0.000000	B	0.00	0.000000	-1.000000
792	792	M	2	-	0	0	B	14.89	0.070720	B	14.89	0.070720	B	1.14	0.005414	B	1.14	0.005414	-1.000000
793	793	L	2	-	0	0	B	14.84	0.074953	B	14.84	0.074953	B	3.76	0.018991	B	3.76	0.018991	-1.000000
794	794	R	2	-	0	0	E	82.77	0.332063	E	82.77	0.332063	E	62.53	0.250863	E	62.53	0.250863	-1.000000
795	795	Q	2	-	0	0	B	20.13	0.106412	B	20.13	0.106412	E	9.55	0.050484	E	9.55	0.050484	-1.000000
796	796	D	2	-	0	0	B	7.01	0.045118	B	7.01	0.045118	B	0.00	0.000000	B	0.00	0.000000	-1.000000
797	797	V	2	-	0	0	E	44.03	0.271388	E	44.03	0.271388	E	30.97	0.190890	E	30.97	0.190890	-1.000000
798	798	S	2	-	0	0	B	21.89	0.174173	B	21.89	0.174173	E	17.04	0.135582	E	17.04	0.135582	-1.000000
799	799	W	2	-	0	0	E	70.37	0.265127	E	70.37	0.265127	E	60.29	0.227149	E	60.29	0.227149	-1.000000
800	800	F	2	-	0	0	B	44.40	0.198845	B	44.40	0.198845	E	20.45	0.091585	E	20.45	0.091585	-1.000000
801	801	D	2	-	0	0	B	25.86	0.166441	B	25.86	0.166441	E	8.91	0.057347	E	8.91	0.057347	-1.000000
802	802	D	2	-	0	0	E	37.24	0.239686	E	37.24	0.239686	E	24.69	0.158911	E	24.69	0.158911	-1.000000
803	803	P	2	-	0	0	E	58.68	0.405249	E	58.68	0.405249	E	58.08	0.401105	E	58.08	0.401105	-1.000000
804	804	K	2	-	0	0	E	156.18	0.752711	E	156.18	0.752711	E	155.87	0.751217	E	155.87	0.751217	-1.000000
805	805	N	2	-	0	0	E	36.26	0.214721	E	36.26	0.214721	E	16.23	0.096109	E	16.23	0.096109	-1.000000
806	806	T	2	-	0	0	E	66.93	0.452046	E	66.93	0.452046	E	63.47	0.428678	E	63.47	0.428678	-1.000000
807	807	T	2	-	0	0	E	55.18	0.372687	E	55.18	0.372687	E	52.54	0.354856	E	52.54	0.354856	-1.000000
808	808	G	2	-	0	0	E	27.09	0.322846	E	27.09	0.322846	E	26.28	0.313193	E	26.28	0.313193	-1.000000
809	809	A	2	-	0	0	B	22.33	0.191838	B	22.33	0.191838	B	1.47	0.012629	B	1.47	0.012629	-1.000000
810	810	L	2	-	0	0	B	16.67	0.084196	B	16.67	0.084196	B	1.19	0.006010	B	1.19	0.006010	-1.000000
811	811	T	2	-	0	0	B	23.19	0.156626	B	23.19	0.156626	E	19.84	0.134000	E	19.84	0.134000	-1.000000
812	812	T	2	-	0	0	E	61.84	0.417669	E	61.84	0.417669	E	58.89	0.397744	E	58.89	0.397744	-1.000000
813	813	R	2	-	0	0	B	41.63	0.167014	B	41.63	0.167014	E	17.27	0.069285	E	17.27	0.069285	-1.000000
814	814	L	2	-	0	0	B	19.83	0.100157	B	19.83	0.100157	B	0.39	0.001970	B	0.39	0.001970	-1.000000
815	815	A	2	-	0	0	E	37.98	0.326289	E	37.98	0.326289	E	29.51	0.253522	E	29.51	0.253522	-1.000000
816	816	N	2	-	0	0	E	47.42	0.280808	E	47.42	0.280808	E	44.54	0.263753	E	44.54	0.263753	-1.000000
817	817	D	2	-	0	0	B	3.60	0.023170	B	3.60	0.023170	B	0.28	0.001802	B	0.28	0.001802	-1.000000
818	818	A	2	-	0	0	B	3.08	0.026460	B	3.08	0.026460	B	0.00	0.000000	B	0.00	0.000000	-1.000000
819	819	A	2	-	0	0	E	40.85	0.350945	E	40.85	0.350945	E	30.62	0.263058	E	30.62	0.263058	-1.000000
820	820	Q	2	-	0	0	E	50.72	0.268119	E	50.72	0.268119	E	44.03	0.232754	E	44.03	0.232754	-1.000000
821	821	V	2	-	0	0	B	11.15	0.068725	B	11.15	0.068725	B	0.00	0.000000	B	0.00	0.000000	-1.000000
822	822	K	2	-	0	0	E	57.27	0.276013	E	57.27	0.276013	E	34.23	0.164972	E	34.23	0.164972	-1.000000
823	823	G	2	-	0	0	B	7.07	0.084257	B	7.07	0.084257	B	1.69	0.020141	B	1.69	0.020141	-1.000000
824	824	A	2	-	0	0	B	0.81	0.006959	B	0.81	0.006959	B	0.00	0.000000	B	0.00	0.000000	-1.000000
825	825	T	2	-	0	0	B	11.41	0.077063	B	11.41	0.077063	B	3.09	0.020870	B	3.09	0.020870	-1.000000
826	826	G	2	-	0	0	B	16.15	0.192468	B	16.15	0.192468	B	1.19	0.014182	B	1.19	0.014182	-1.000000
827	827	S	2	-	0	0	B	16.75	0.133275	B	16.75	0.133275	E	9.14	0.072724	E	9.14	0.072724	-1.000000
828	828	R	2	-	0	0	E	61.20	0.245527	E	61.20	0.245527	E	44.64	0.179090	E	44.64	0.179090	-1.000000
829	829	L	H	-	2	0	B	27.93	0.141068	B	27.93	0.141068	B	6.22	0.031416	B	6.22	0.031416	303.114000
830	830	A	H	-	0	0	B	23.00	0.197595	B	23.00	0.197595	E	7.67	0.065893	E	7.67	0.065893	303.114000
831	831	V	H	-	0	0	E	78.72	0.485207	E	78.72	0.485207	E	72.40	0.446252	E	72.40	0.446252	303.114000
832	832	I	H	-	1	0	E	69.27	0.364675	E	69.27	0.364675	E	72.17	0.379942	E	72.17	0.379942	303.114000
833	833	F	H	-	3	0	B	23.88	0.106946	B	23.88	0.106946	B	5.42	0.024273	B	5.42	0.024273	303.114000
834	834	Q	H	-	2	0	E	53.10	0.280700	E	53.10	0.280700	E	45.86	0.242427	E	45.86	0.242427	303.114000
835	835	N	H	-	0	0	E	63.02	0.373186	E	63.02	0.373186	E	54.87	0.324924	E	54.87	0.324924	303.114000
836	836	I	H	-	1	0	E	65.14	0.342932	E	65.14	0.342932	E	66.61	0.350671	E	66.61	0.350671	303.114000
837	837	A	H	-	1	0	B	0.00	0.000000	B	0.00	0.000000	B	0.00	0.000000	B	0.00	0.000000	303.114000
838	838	N	H	-	1	0	E	38.19	0.226150	E	38.19	0.226150	E	28.13	0.166578	E	28.13	0.166578	303.114000
839	839	L	H	-	0	0	E	98.24	0.496187	E	98.24	0.496187	E	106.30	0.536896	E	106.30	0.536896	303.114000
840	840	G	H	-	0	0	E	24.45	0.291384	E	24.45	0.291384	E	17.21	0.205101	E	17.21	0.205101	303.114000
841	841	T	H	-	2	0	E	31.61	0.213495	E	31.61	0.213495	E	23.53	0.158922	E	23.53	0.158922	303.114000
842	842	G	H	-	1	0	B	3.09	0.036825	B	3.09	0.036825	B	0.90	0.010726	B	0.90	0.010726	303.114000
843	843	I	H	-	0	0	E	79.10	0.416425	E	79.10	0.416425	E	81.52	0.429166	E	81.52	0.429166	303.114000
844	844	I	H	-	0	0	E	99.06	0.521506	E	99.06	0.521506	E	107.33	0.565043	E	107.33	0.565043	303.114000
845	845	I	H	-	0	0	B	32.60	0.171624	B	32.60	0.171624	E	29.90	0.157410	E	29.90	0.157410	303.114000
846	846	S	H	-	1	0	B	18.83	0.149825	B	18.83	0.149825	E	7.18	0.057129	E	7.18	0.057129	303.114000
847	847	L	H	-	0	0	E	121.38	0.613061	E	121.38	0.613061	E	123.35	0.623011	E	123.35	0.623011	303.114000
848	848	I	1	-	0	0	E	102.27	0.538405	E	102.27	0.538405	E	99.43	0.523454	E	99.43	0.523454	-1.000000
849	849	Y	1	-	0	0	B	6.04	0.025346	B	6.04	0.025346	B	0.00	0.000000	B	0.00	0.000000	-1.000000
850	850	G	1	-	0	0	E	36.00	0.429031	E	36.00	0.429031	E	11.44	0.136337	E	11.44	0.136337	-1.000000
851	851	W	1	-	0	0	E	195.66	0.737171	E	195.66	0.737171	E	202.53	0.763055	E	202.53	0.763055	-1.000000
852	852	Q	H	-	0	0	E	104.93	0.554686	E	104.93	0.554686	E	78.38	0.414336	E	78.38	0.414336	295.082000
853	853	L	H	-	1	0	B	15.55	0.078539	B	15.55	0.078539	B	0.00	0.000000	B	0.00	0.000000	295.082000
854	854	T	H	-	1	0	E	30.23	0.204174	E	30.23	0.204174	E	12.88	0.086992	E	12.88	0.086992	295.082000
855	855	L	H	-	0	0	E	104.96	0.530128	E	104.96	0.530128	E	106.73	0.539068	E	106.73	0.539068	295.082000
856	856	L	H	-	0	0	B	20.83	0.105207	B	20.83	0.105207	E	14.59	0.073691	E	14.59	0.073691	295.082000
857	857	L	H	-	2	0	B	9.71	0.049043	B	9.71	0.049043	B	2.04	0.010304	B	2.04	0.010304	295.082000
858	858	L	H	-	0	0	E	92.52	0.467296	E	92.52	0.467296	E	99.00	0.500025	E	99.00	0.500025	295.082000
859	859	A	H	-	0	0	E	40.90	0.351375	E	40.90	0.351375	E	39.80	0.341924	E	39.80	0.341924	295.082000
860	860	I	H	-	1	0	E	42.04	0.221321	E	42.04	0.221321	E	24.99	0.131561	E	24.99	0.131561	295.082000
861	861	V	H	-	0	0	B	27.89	0.171906	B	27.89	0.171906	E	17.67	0.108913	E	17.67	0.108913	295.082000
862	862	P	H	-	0	0	E	63.10	0.435773	E	63.10	0.435773	E	62.47	0.431423	E	62.47	0.431423	295.082000
863	863	I	H	-	0	0	E	75.09	0.395315	E	75.09	0.395315	E	70.45	0.370887	E	70.45	0.370887	295.082000
864	864	I	H	-	1	0	E	56.42	0.297026	E	56.42	0.297026	E	32.18	0.169413	E	32.18	0.169413	295.082000
865	865	A	H	-	0	0	E	47.94	0.411856	E	47.94	0.411856	E	33.75	0.289948	E	33.75	0.289948	295.082000
866	866	I	H	-	0	0	E	104.58	0.550566	E	104.58	0.550566	E	107.95	0.568307	E	107.95	0.568307	295.082000
867	867	A	H	-	0	0	B	6.04	0.051890	B	6.04	0.051890	B	0.40	0.003436	B	0.40	0.003436	295.082000
868	868	G	H	-	0	0	E	42.82	0.510309	E	42.82	0.510309	E	38.65	0.460613	E	38.65	0.460613	295.082000
869	869	V	H	-	0	0	E	104.23	0.642443	E	104.23	0.642443	E	101.79	0.627404	E	101.79	0.627404	295.082000
870	870	V	H	-	0	0	E	77.32	0.476578	E	77.32	0.476578	E	64.51	0.397621	E	64.51	0.397621	295.082000
871	871	E	H	-	0	0	E	54.34	0.290340	E	54.34	0.290340	E	36.90	0.197158	E	36.90	0.197158	295.082000
872	872	M	H	-	0	0	E	94.89	0.450677	E	94.89	0.450677	E	99.85	0.474234	E	99.85	0.474234	295.082000
873	873	K	2	-	0	0	E	119.92	0.577956	E	119.92	0.577956	E	126.50	0.609668	E	126.50	0.609668	-1.000000
874	874	M	2	-	0	0	E	103.78	0.492900	E	103.78	0.492900	E	97.92	0.465068	E	97.92	0.465068	-1.000000
875	875	L	2	-	0	0	E	78.27	0.395323	E	78.27	0.395323	E	69.36	0.350321	E	69.36	0.350321	-1.000000
876	876	S	2	-	0	0	E	43.98	0.349936	E	43.98	0.349936	E	41.35	0.329010	E	41.35	0.329010	-1.000000
877	877	G	2	-	0	0	E	32.31	0.385055	E	32.31	0.385055	E	23.20	0.276487	E	23.20	0.276487	-1.000000
878	878	Q	2	-	0	0	B	32.12	0.169794	B	32.12	0.169794	E	18.45	0.097531	E	18.45	0.097531	-1.000000
879	879	A	2	-	0	0	E	38.59	0.331529	E	38.59	0.331529	E	32.49	0.279124	E	32.49	0.279124	-1.000000
880	880	L	2	-	0	0	E	119.55	0.603818	E	119.55	0.603818	E	129.35	0.653316	E	129.35	0.653316	-1.000000
881	881	K	2	-	0	0	E	69.67	0.335775	E	69.67	0.335775	E	69.39	0.334426	E	69.39	0.334426	-1.000000
882	882	D	2	-	0	0	B	23.69	0.152475	B	23.69	0.152475	E	13.57	0.087340	E	13.57	0.087340	-1.000000
883	883	K	2	-	0	0	E	100.64	0.485035	E	100.64	0.485035	E	86.13	0.415104	E	86.13	0.415104	-1.000000
884	884	K	2	-	0	0	E	107.23	0.516796	E	107.23	0.516796	E	114.23	0.550533	E	114.23	0.550533	-1.000000
885	885	E	2	-	0	0	E	48.22	0.257641	E	48.22	0.257641	E	41.98	0.224300	E	41.98	0.224300	-1.000000
886	886	L	2	-	0	0	E	51.14	0.258296	E	51.14	0.258296	E	13.58	0.068589	E	13.58	0.068589	-1.000000
887	887	E	2	-	0	0	E	60.85	0.325123	E	60.85	0.325123	E	55.61	0.297125	E	55.61	0.297125	-1.000000
888	888	G	2	-	0	0	E	33.78	0.402574	E	33.78	0.402574	E	33.15	0.395066	E	33.15	0.395066	-1.000000
889	889	S	2	-	0	0	B	3.57	0.028405	B	3.57	0.028405	B	0.00	0.000000	B	0.00	0.000000	-1.000000
890	890	G	2	-	0	0	E	18.29	0.217972	E	18.29	0.217972	E	5.19	0.061852	E	5.19	0.061852	-1.000000
891	891	K	2	-	0	0	E	139.44	0.672032	E	139.44	0.672032	E	146.57	0.706395	E	146.57	0.706395	-1.000000
892	892	I	2	-	0	0	E	63.29	0.333193	E	63.29	0.333193	E	62.67	0.329929	E	62.67	0.329929	-1.000000
893	893	A	2	-	0	0	B	5.61	0.048196	B	5.61	0.048196	B	0.00	0.000000	B	0.00	0.000000	-1.000000
894	894	T	2	-	0	0	E	31.80	0.214778	E	31.80	0.214778	E	23.48	0.158584	E	23.48	0.158584	-1.000000
895	895	E	2	-	0	0	E	39.66	0.211904	E	39.66	0.211904	E	20.51	0.109585	E	20.51	0.109585	-1.000000
896	896	A	2	-	0	0	B	0.21	0.001804	B	0.21	0.001804	B	0.00	0.000000	B	0.00	0.000000	-1.000000
897	897	I	2	-	0	0	B	8.21	0.043222	B	8.21	0.043222	B	0.00	0.000000	B	0.00	0.000000	-1.000000
898	898	E	2	-	0	0	E	85.53	0.456989	E	85.53	0.456989	E	80.19	0.428457	E	80.19	0.428457	-1.000000
899	899	N	2	-	0	0	B	10.54	0.062415	B	10.54	0.062415	B	0.30	0.001777	B	0.30	0.001777	-1.000000
900	900	F	2	-	0	0	E	60.75	0.272068	E	60.75	0.272068	E	34.70	0.155403	E	34.70	0.155403	-1.000000
901	901	R	2	-	0	0	E	81.74	0.327931	E	81.74	0.327931	E	53.87	0.216120	E	53.87	0.216120	-1.000000
902	902	T	2	-	0	0	B	0.76	0.005133	B	0.76	0.005133	B	0.00	0.000000	B	0.00	0.000000	-1.000000
903	903	V	2	-	0	0	B	9.76	0.060158	B	9.76	0.060158	B	0.10	0.000616	B	0.10	0.000616	-1.000000
904	904	V	2	-	0	0	E	41.04	0.252959	E	41.04	0.252959	E	11.23	0.069218	E	11.23	0.069218	-1.000000
905	905	S	2	-	0	0	B	19.07	0.151735	B	19.07	0.151735	B	2.79	0.022199	B	2.79	0.022199	-1.000000
906	906	L	2	-	0	0	B	2.61	0.013182	B	2.61	0.013182	B	0.00	0.000000	B	0.00	0.000000	-1.000000
907	907	T	2	-	0	0	B	13.19	0.089086	B	13.19	0.089086	B	0.29	0.001959	B	0.29	0.001959	-1.000000
908	908	R	2	-	0	0	B	11.25	0.045134	B	11.25	0.045134	B	1.26	0.005055	B	1.24	0.004975	-1.000000
909	909	E	2	-	0	0	B	18.92	0.101090	B	18.92	0.101090	B	3.34	0.017846	B	3.34	0.017846	-1.000000
910	910	Q	2	-	0	0	E	88.69	0.468838	B	33.81	0.178728	E	74.37	0.393138	B	3.56	0.018819	-1.000000
911	911	K	2	-	0	0	E	73.37	0.353607	E	61.49	0.296352	E	61.74	0.297557	E	36.04	0.173695	-1.000000
912	912	F	2	-	0	0	B	0.44	0.001971	B	0.44	0.001971	B	0.00	0.000000	B	0.00	0.000000	-1.000000
913	913	E	2	-	0	0	B	6.57	0.035104	B	6.57	0.035104	B	0.04	0.000214	B	0.04	0.000214	-1.000000
914	914	T	2	-	0	0	E	48.87	0.330069	B	19.45	0.131366	E	46.74	0.315683	E	10.76	0.072673	-1.000000
915	915	M	2	-	0	0	E	66.57	0.316172	E	66.57	0.316172	E	60.27	0.286250	E	58.62	0.278414	-1.000000
916	916	Y	2	-	0	0	B	8.53	0.035795	B	8.53	0.035795	B	4.20	0.017625	B	4.20	0.017625	-1.000000
917	917	A	2	-	0	0	E	32.26	0.277148	B	16.39	0.140808	E	20.77	0.178436	B	1.35	0.011598	-1.000000
918	918	Q	2	-	0	0	E	97.29	0.514299	E	46.66	0.246656	E	107.23	0.566845	E	41.98	0.221917	-1.000000
919	919	S	2	-	0	0	E	33.30	0.264959	E	33.30	0.264959	E	26.39	0.209978	E	26.39	0.209978	-1.000000
920	920	L	2	-	0	0	B	15.65	0.079044	B	15.65	0.079044	B	1.61	0.008132	B	1.61	0.008132	-1.000000
921	921	Q	2	-	0	0	E	64.39	0.340382	B	25.40	0.134271	E	61.79	0.326637	E	21.59	0.114130	-1.000000
922	922	I	2	-	0	0	E	88.73	0.467123	E	88.73	0.467123	E	92.29	0.485865	E	92.29	0.485865	-1.000000
923	923	P	2	-	0	0	B	19.97	0.137914	B	19.97	0.137914	E	7.88	0.054420	E	7.88	0.054420	-1.000000
924	924	Y	2	-	0	0	B	45.46	0.190768	B	10.78	0.045237	E	32.93	0.138187	B	2.34	0.009820	-1.000000
925	925	R	2	-	0	0	E	143.66	0.576346	B	40.74	0.163444	E	151.96	0.609645	E	32.83	0.131710	-1.000000
926	926	N	2	-	0	0	E	40.17	0.237875	E	40.17	0.237875	E	31.32	0.185468	E	31.32	0.185468	-1.000000
927	927	A	2	-	0	0	B	17.15	0.147337	B	17.15	0.147337	E	8.00	0.068729	E	8.00	0.068729	-1.000000
928	928	M	2	-	0	0	E	68.32	0.324483	B	40.46	0.192163	E	55.20	0.262171	E	21.87	0.103871	-1.000000
929	929	K	2	-	0	0	E	139.84	0.673960	E	139.84	0.673960	E	149.10	0.718589	E	148.70	0.716661	-1.000000
930	930	K	2	-	0	0	B	37.71	0.181744	B	37.71	0.181744	E	16.63	0.080148	E	16.63	0.080148	-1.000000
931	931	A	2	-	0	0	B	5.72	0.049141	B	5.72	0.049141	B	1.38	0.011856	B	1.38	0.011856	-1.000000
932	932	H	2	-	0	0	E	91.70	0.461941	E	91.70	0.461941	E	94.27	0.474888	E	94.27	0.474888	-1.000000
933	933	V	H	-	0	0	B	30.32	0.186884	B	30.32	0.186884	E	20.68	0.127465	E	20.68	0.127465	327.035000
934	934	F	H	-	1	0	E	47.67	0.213489	E	47.67	0.213489	E	14.91	0.066774	E	14.91	0.066774	327.035000
935	935	G	H	-	2	0	B	0.13	0.001549	B	0.13	0.001549	B	0.00	0.000000	B	0.00	0.000000	327.035000
936	936	I	H	-	0	0	E	87.70	0.461700	E	87.70	0.461700	E	91.10	0.479600	E	91.10	0.479600	327.035000
937	937	T	H	-	0	0	E	41.79	0.282250	E	41.79	0.282250	E	21.58	0.145752	E	21.58	0.145752	327.035000
938	938	F	H	-	1	0	E	50.46	0.225984	E	50.46	0.225984	E	39.00	0.174661	E	39.00	0.174661	327.035000
939	939	S	H	-	3	0	B	2.59	0.020608	B	2.59	0.020608	B	0.45	0.003581	B	0.45	0.003581	327.035000
940	940	F	H	-	0	0	E	110.45	0.494648	E	110.45	0.494648	E	105.82	0.473913	E	105.82	0.473913	327.035000
941	941	T	H	-	0	0	E	34.71	0.234432	E	34.71	0.234432	E	23.28	0.157234	E	23.28	0.157234	327.035000
942	942	Q	H	-	1	0	E	45.96	0.242956	E	45.96	0.242956	E	35.97	0.190146	E	35.97	0.190146	327.035000
943	943	A	H	-	1	0	B	3.69	0.031701	B	3.69	0.031701	B	0.48	0.004124	B	0.48	0.004124	327.035000
944	944	M	H	-	0	0	B	38.61	0.183377	B	38.61	0.183377	E	27.95	0.132748	E	27.95	0.132748	327.035000
945	945	M	H	-	0	0	B	35.08	0.166611	B	35.08	0.166611	E	18.80	0.089290	E	18.80	0.089290	327.035000
946	946	Y	H	-	2	0	B	19.60	0.082249	B	19.60	0.082249	E	14.57	0.061141	E	14.57	0.061141	327.035000
947	947	F	H	-	0	0	E	95.72	0.428680	E	95.72	0.428680	E	91.20	0.408437	E	91.20	0.408437	327.035000
948	948	S	H	-	2	0	B	12.11	0.096356	B	12.11	0.096356	B	0.23	0.001830	B	0.23	0.001830	327.035000
949	949	Y	H	-	0	0	E	95.42	0.400420	E	95.42	0.400420	E	51.28	0.215191	E	51.28	0.215191	327.035000
950	950	A	H	-	1	0	B	7.44	0.063918	B	7.44	0.063918	B	2.78	0.023883	B	2.78	0.023883	327.035000
951	951	A	H	-	0	0	E	44.24	0.380069	E	44.24	0.380069	E	37.10	0.318729	E	37.10	0.318729	327.035000
952	952	C	H	-	0	0	B	9.33	0.080155	B	9.33	0.080155	B	0.00	0.000000	B	0.00	0.000000	327.035000
953	953	F	H	-	0	0	B	39.09	0.175064	B	39.09	0.175064	B	5.05	0.022616	B	5.05	0.022616	327.035000
954	954	R	1	-	0	0	E	88.29	0.354208	E	88.29	0.354208	E	81.15	0.325564	E	81.15	0.325564	-1.000000
955	955	F	1	-	0	0	E	65.15	0.291773	E	65.15	0.291773	E	54.55	0.244301	E	54.55	0.244301	-1.000000
956	956	G	1	-	0	0	B	4.67	0.055655	B	4.67	0.055655	B	0.00	0.000000	B	0.00	0.000000	-1.000000
957	957	A	1	-	0	0	B	5.87	0.050430	B	5.87	0.050430	B	0.39	0.003351	B	0.39	0.003351	-1.000000
958	958	Y	1	-	0	0	E	122.38	0.513554	E	122.38	0.513554	E	113.92	0.478053	E	113.92	0.478053	-1.000000
959	959	L	1	-	0	0	E	60.48	0.305470	E	60.48	0.305470	E	54.88	0.277186	E	54.88	0.277186	-1.000000
960	960	V	1	-	0	0	B	12.88	0.079389	B	12.88	0.079389	B	0.45	0.002774	B	0.45	0.002774	-1.000000
961	961	T	1	-	0	0	E	42.25	0.285357	E	42.25	0.285357	E	34.87	0.235513	E	34.87	0.235513	-1.000000
962	962	Q	1	-	0	0	E	70.71	0.373791	E	70.71	0.373791	E	71.35	0.377174	E	71.35	0.377174	-1.000000
963	963	Q	1	-	0	0	E	68.56	0.362425	E	68.56	0.362425	E	60.70	0.320875	E	60.70	0.320875	-1.000000
964	964	L	1	-	0	0	E	76.04	0.384060	E	76.04	0.384060	E	71.64	0.361836	E	71.64	0.361836	-1.000000
965	965	M	1	-	0	0	E	141.54	0.672239	E	141.54	0.672239	E	128.85	0.611969	E	128.85	0.611969	-1.000000
966	966	T	1	-	0	0	B	19.75	0.133392	B	19.75	0.133392	B	1.67	0.011279	B	1.67	0.011279	-1.000000
967	967	F	1	-	0	0	E	91.19	0.408393	E	91.19	0.408393	E	63.29	0.283443	E	63.29	0.283443	-1.000000
968	968	E	1	-	0	0	B	34.48	0.184227	B	34.48	0.184227	E	19.30	0.103120	E	19.30	0.103120	-1.000000
969	969	N	1	-	0	0	B	19.03	0.112690	B	19.03	0.112690	B	0.50	0.002961	B	0.50	0.002961	-1.000000
970	970	V	1	-	0	0	B	19.41	0.119638	B	19.41	0.119638	B	1.07	0.006595	B	1.07	0.006595	-1.000000
971	971	L	1	-	0	0	B	23.43	0.118339	B	23.43	0.118339	B	0.45	0.002273	B	0.45	0.002273	-1.000000
972	972	L	1	-	0	0	B	16.90	0.085358	B	16.90	0.085358	B	8.32	0.042022	B	8.32	0.042022	-1.000000
973	973	V	H	-	1	0	B	9.22	0.056829	B	9.22	0.056829	B	0.00	0.000000	B	0.00	0.000000	262.403000
974	974	F	H	-	0	0	B	42.31	0.189485	B	42.31	0.189485	E	12.09	0.054145	E	12.09	0.054145	262.403000
975	975	S	H	-	1	0	B	0.00	0.000000	B	0.00	0.000000	B	0.00	0.000000	B	0.00	0.000000	262.403000
976	976	A	H	-	1	0	B	16.77	0.144072	B	16.77	0.144072	E	9.08	0.078007	E	9.08	0.078007	262.403000
977	977	I	H	-	1	0	E	41.54	0.218689	E	41.54	0.218689	B	5.55	0.029218	B	5.55	0.029218	262.403000
978	978	V	H	-	1	0	E	33.86	0.208703	E	33.86	0.208703	E	25.68	0.158284	E	25.68	0.158284	262.403000
979	979	F	H	-	1	0	B	3.27	0.014645	B	3.27	0.014645	B	0.26	0.001164	B	0.26	0.001164	262.403000
980	980	G	H	-	0	0	B	10.58	0.126087	B	10.58	0.126087	B	0.91	0.010845	B	0.91	0.010845	262.403000
981	981	A	H	-	0	0	E	57.37	0.492869	E	57.37	0.492869	E	51.73	0.444416	E	51.73	0.444416	262.403000
982	982	M	H	-	2	0	B	15.72	0.074662	B	15.72	0.074662	B	8.20	0.038946	B	8.20	0.038946	262.403000
983	983	A	H	-	1	0	B	21.58	0.185395	B	21.58	0.185395	E	18.38	0.157904	E	18.38	0.157904	262.403000
984	984	V	H	-	0	0	E	80.76	0.497781	E	80.76	0.497781	E	66.16	0.407791	E	66.16	0.407791	262.403000
985	985	G	H	-	0	0	E	34.47	0.410797	E	34.47	0.410797	E	33.20	0.395662	E	33.20	0.395662	262.403000
986	986	Q	H	-	1	0	E	48.38	0.255749	E	48.38	0.255749	E	28.57	0.151028	E	28.57	0.151028	262.403000
987	987	V	H	-	0	0	E	87.58	0.539818	E	87.58	0.539818	E	72.60	0.447485	E	72.60	0.447485	262.403000
988	988	S	H	-	0	0	E	90.09	0.716820	E	90.09	0.716820	E	98.66	0.785010	E	98.66	0.785010	262.403000
989	989	S	H	-	0	0	E	59.13	0.470481	E	59.13	0.470481	E	58.18	0.462922	E	58.18	0.462922	262.403000
990	990	F	H	-	0	0	E	117.07	0.524296	E	117.07	0.524296	E	72.47	0.324556	E	72.47	0.324556	262.403000
991	991	A	2	-	0	0	E	39.99	0.343557	E	39.99	0.343557	E	25.77	0.221392	E	25.77	0.221392	-1.000000
992	992	P	2	-	0	0	E	55.92	0.386188	E	55.92	0.386188	E	51.59	0.356285	E	51.59	0.356285	-1.000000
993	993	D	2	-	0	0	E	88.66	0.570638	E	88.66	0.570638	E	82.14	0.528673	E	82.14	0.528673	-1.000000
994	994	Y	2	-	0	0	E	71.09	0.298321	E	71.09	0.298321	E	61.03	0.256106	E	61.03	0.256106	-1.000000
995	995	A	2	-	0	0	E	46.65	0.400773	E	46.65	0.400773	E	50.21	0.431357	E	50.21	0.431357	-1.000000
996	996	K	2	-	0	0	E	90.23	0.434864	E	90.23	0.434864	E	94.64	0.456118	E	94.64	0.456118	-1.000000
997	997	A	2	-	0	0	B	0.31	0.002663	B	0.31	0.002663	B	0.00	0.000000	B	0.00	0.000000	-1.000000
998	998	T	2	-	0	0	B	24.69	0.166757	B	24.69	0.166757	E	13.75	0.092868	E	13.75	0.092868	-1.000000
999	999	V	2	-	0	0	E	84.89	0.523237	E	84.89	0.523237	E	61.07	0.376418	E	61.07	0.376418	-1.000000
1000	1000	S	2	-	0	0	B	9.17	0.072963	B	9.17	0.072963	B	5.84	0.046467	B	5.84	0.046467	-1.000000
1001	1001	A	2	-	0	0	B	1.69	0.014519	B	1.69	0.014519	B	0.00	0.000000	B	0.00	0.000000	-1.000000
1002	1002	S	2	-	0	0	B	8.33	0.066279	B	8.33	0.066279	B	0.00	0.000000	B	0.00	0.000000	-1.000000
1003	1003	H	2	-	0	0	B	15.79	0.079543	B	15.79	0.079543	B	4.49	0.022619	B	4.49	0.022619	-1.000000
1004	1004	I	2	-	0	0	B	4.86	0.025586	B	4.86	0.025586	B	0.00	0.000000	B	0.00	0.000000	-1.000000
1005	1005	I	2	-	0	0	B	11.61	0.061121	B	11.61	0.061121	B	0.36	0.001895	B	0.36	0.001895	-1.000000
1006	1006	R	2	-	0	0	E	75.97	0.304782	E	75.97	0.304782	E	62.25	0.249739	E	62.25	0.249739	-1.000000
1007	1007	I	2	-	0	0	B	22.75	0.119768	B	22.75	0.119768	B	4.99	0.026270	B	4.99	0.026270	-1.000000
1008	1008	I	2	-	0	0	B	26.65	0.140300	B	26.65	0.140300	E	10.15	0.053435	E	10.15	0.053435	-1.000000
1009	1009	E	2	-	0	0	E	89.68	0.479162	E	89.68	0.479162	E	86.02	0.459607	E	86.02	0.459607	-1.000000
1010	1010	K	2	-	0	0	E	51.64	0.248879	E	51.64	0.248879	E	47.80	0.230373	E	47.80	0.230373	-1.000000
1011	1011	T	2	-	0	0	E	76.12	0.514116	E	76.12	0.514116	E	84.46	0.570444	E	84.46	0.570444	-1.000000
1012	1012	P	2	-	0	0	E	55.60	0.383978	E	55.60	0.383978	E	53.66	0.370580	E	53.66	0.370580	-1.000000
1013	1013	E	2	-	0	0	E	73.80	0.394315	E	73.80	0.394315	E	56.43	0.301507	E	56.43	0.301507	-1.000000
1014	1014	I	2	-	0	0	B	19.42	0.102237	B	19.42	0.102237	B	5.44	0.028639	B	5.44	0.028639	-1.000000
1015	1015	D	2	-	0	0	E	79.08	0.508979	E	79.08	0.508979	E	75.03	0.482912	E	75.03	0.482912	-1.000000
1016	1016	S	2	-	0	0	E	70.77	0.563097	E	70.77	0.563097	E	79.32	0.631127	E	79.32	0.631127	-1.000000
1017	1017	Y	2	-	0	0	E	111.59	0.468275	E	111.59	0.468275	E	110.29	0.462820	E	110.29	0.462820	-1.000000
1018	1018	S	2	-	0	0	E	75.36	0.599618	E	75.36	0.599618	E	86.45	0.687858	E	86.45	0.687858	-1.000000
1019	1019	T	2	-	0	0	E	47.96	0.323923	E	47.96	0.323923	E	39.34	0.265703	E	39.34	0.265703	-1.000000
1020	1020	Q	2	-	0	0	B	29.44	0.155627	B	29.44	0.155627	E	19.35	0.102289	E	19.35	0.102289	-1.000000
1021	1021	G	2	-	0	0	E	50.10	0.597068	E	50.10	0.597068	E	49.18	0.586104	E	49.18	0.586104	-1.000000
1022	1022	L	2	-	0	0	E	90.44	0.456791	E	90.44	0.456791	E	94.99	0.479772	E	94.99	0.479772	-1.000000
1023	1023	K	2	-	0	0	E	95.25	0.459058	E	95.25	0.459058	E	102.62	0.494578	E	102.62	0.494578	-1.000000
1024	1024	P	2	-	0	0	E	128.06	0.884392	E	128.06	0.884392	E	144.96	1.000000	E	144.96	1.000000	-1.000000
1025	1025	N	2	-	0	0	E	99.20	0.587434	E	99.20	0.587434	E	102.77	0.608575	E	102.77	0.608575	-1.000000
1026	1026	M	2	-	0	0	B	4.92	0.023367	B	4.92	0.023367	B	0.00	0.000000	B	0.00	0.000000	-1.000000
1027	1027	L	2	-	0	0	E	90.01	0.454619	E	90.01	0.454619	E	83.02	0.419314	E	83.02	0.419314	-1.000000
1028	1028	E	2	-	0	0	E	84.53	0.451646	E	84.53	0.451646	E	86.79	0.463721	E	86.79	0.463721	-1.000000
1029	1029	G	2	-	0	0	B	6.92	0.082469	B	6.92	0.082469	B	0.02	0.000238	B	0.02	0.000238	-1.000000
1030	1030	N	2	-	0	0	E	44.63	0.264286	E	44.63	0.264286	E	38.47	0.227808	E	38.47	0.227808	-1.000000
1031	1031	V	2	-	0	0	B	4.27	0.026319	B	4.27	0.026319	B	0.08	0.000493	B	0.08	0.000493	-1.000000
1032	1032	Q	2	-	0	0	E	66.54	0.351747	E	66.54	0.351747	E	58.99	0.311836	E	58.99	0.311836	-1.000000
1033	1033	F	2	-	0	0	B	7.97	0.035693	B	7.97	0.035693	B	0.11	0.000493	B	0.11	0.000493	-1.000000
1034	1034	S	2	-	0	0	E	60.45	0.480983	E	60.45	0.480983	E	60.82	0.483927	E	60.82	0.483927	-1.000000
1035	1035	G	2	-	0	0	E	27.08	0.322727	E	27.08	0.322727	E	27.39	0.326421	E	27.39	0.326421	-1.000000
1036	1036	V	2	-	0	0	B	0.11	0.000678	B	0.11	0.000678	B	0.00	0.000000	B	0.00	0.000000	-1.000000
1037	1037	V	2	-	0	0	E	38.27	0.235885	E	38.27	0.235885	E	34.46	0.212401	E	34.46	0.212401	-1.000000
1038	1038	F	2	-	0	0	B	5.92	0.026513	B	5.92	0.026513	B	0.31	0.001388	B	0.31	0.001388	-1.000000
1039	1039	N	2	-	0	0	B	2.27	0.013442	B	2.27	0.013442	B	0.00	0.000000	B	0.00	0.000000	-1.000000
1040	1040	Y	2	-	0	0	E	73.32	0.307679	E	73.32	0.307679	E	64.30	0.269828	E	64.30	0.269828	-1.000000
1041	1041	P	2	-	0	0	E	73.94	0.510635	E	73.94	0.510635	E	64.97	0.448688	E	64.97	0.448688	-1.000000
1042	1042	T	2	-	0	0	E	55.21	0.372889	E	55.21	0.372889	E	55.02	0.371606	E	55.02	0.371606	-1.000000
1043	1043	R	2	-	0	0	E	129.13	0.518053	E	129.13	0.518053	E	134.73	0.540520	E	134.73	0.540520	-1.000000
1044	1044	P	2	-	0	0	E	121.34	0.837983	E	121.34	0.837983	E	140.51	0.970373	E	140.51	0.970373	-1.000000
1045	1045	S	2	-	0	0	E	77.04	0.612985	E	77.04	0.612985	E	80.19	0.638049	E	80.19	0.638049	-1.000000
1046	1046	I	2	-	0	0	E	109.50	0.576467	E	109.50	0.576467	E	119.44	0.628797	E	119.44	0.628797	-1.000000
1047	1047	P	2	-	0	0	B	23.22	0.160359	B	23.22	0.160359	E	14.66	0.101243	E	14.66	0.101243	-1.000000
1048	1048	V	2	-	0	0	B	25.98	0.160133	B	25.98	0.160133	E	19.43	0.119761	E	19.43	0.119761	-1.000000
1049	1049	L	2	-	0	0	B	0.27	0.001364	B	0.27	0.001364	B	0.00	0.000000	B	0.00	0.000000	-1.000000
1050	1050	Q	2	-	0	0	E	94.86	0.501454	E	94.86	0.501454	E	95.20	0.503251	E	95.20	0.503251	-1.000000
1051	1051	G	2	-	0	0	E	45.69	0.544512	E	45.69	0.544512	E	45.96	0.547730	E	45.96	0.547730	-1.000000
1052	1052	L	2	-	0	0	B	1.04	0.005253	B	1.04	0.005253	B	0.00	0.000000	B	0.00	0.000000	-1.000000
1053	1053	S	2	-	0	0	E	53.46	0.425366	E	53.46	0.425366	E	54.82	0.436187	E	54.82	0.436187	-1.000000
1054	1054	L	2	-	0	0	B	30.00	0.151523	B	30.00	0.151523	E	13.34	0.067377	E	13.34	0.067377	-1.000000
1055	1055	E	2	-	0	0	E	53.64	0.286600	E	53.64	0.286600	E	44.83	0.239528	E	44.83	0.239528	-1.000000
1056	1056	V	2	-	0	0	B	0.87	0.005362	B	0.87	0.005362	B	0.00	0.000000	B	0.00	0.000000	-1.000000
1057	1057	K	2	-	0	0	E	90.72	0.437226	E	90.72	0.437226	E	97.09	0.467926	E	97.09	0.467926	-1.000000
1058	1058	K	2	-	0	0	E	99.11	0.477662	E	99.11	0.477662	E	96.13	0.463299	E	96.13	0.463299	-1.000000
1059	1059	G	2	-	0	0	B	12.40	0.147777	B	12.40	0.147777	E	6.63	0.079013	E	6.63	0.079013	-1.000000
1060	1060	Q	2	-	0	0	B	20.10	0.106254	B	20.10	0.106254	E	14.69	0.077655	E	14.69	0.077655	-1.000000
1061	1061	T	2	-	0	0	B	5.40	0.036472	B	5.40	0.036472	B	0.00	0.000000	B	0.00	0.000000	-1.000000
1062	1062	L	2	-	0	0	B	4.85	0.024496	B	4.85	0.024496	B	0.22	0.001111	B	0.22	0.001111	-1.000000
1063	1063	A	2	-	0	0	B	0.00	0.000000	B	0.00	0.000000	B	0.00	0.000000	B	0.00	0.000000	-1.000000
1064	1064	L	2	-	0	0	B	4.63	0.023385	B	4.63	0.023385	B	0.00	0.000000	B	0.00	0.000000	-1.000000
1065	1065	V	2	-	0	0	B	8.25	0.050851	B	8.25	0.050851	B	0.00	0.000000	B	0.00	0.000000	-1.000000
1066	1066	G	2	-	0	0	B	6.12	0.072935	B	6.12	0.072935	B	0.00	0.000000	B	0.00	0.000000	-1.000000
1067	1067	S	2	-	0	0	E	41.89	0.333307	E	41.89	0.333307	E	30.74	0.244589	E	30.74	0.244589	-1.000000
1068	1068	S	2	-	0	0	E	76.88	0.611712	E	76.88	0.611712	E	79.48	0.632400	E	79.48	0.632400	-1.000000
1069	1069	G	2	-	0	0	E	57.89	0.689906	E	57.89	0.689906	E	50.07	0.596711	E	50.07	0.596711	-1.000000
1070	1070	C	2	-	0	0	E	56.06	0.396240	E	56.06	0.396240	E	48.54	0.343087	E	48.54	0.343087	-1.000000
1071	1071	G	2	-	0	0	B	3.34	0.039805	B	3.34	0.039805	B	0.00	0.000000	B	0.00	0.000000	-1.000000
1072	1072	K	2	-	0	0	B	6.27	0.030218	B	6.27	0.030218	B	0.00	0.000000	B	0.00	0.000000	-1.000000
1073	1073	S	2	-	0	0	E	34.96	0.278167	E	34.96	0.278167	E	22.53	0.179265	E	22.53	0.179265	-1.000000
1074	1074	T	2	-	0	0	B	6.08	0.041064	B	6.08	0.041064	B	0.74	0.004998	B	0.74	0.004998	-1.000000
1075	1075	V	2	-	0	0	B	8.98	0.055350	B	8.98	0.055350	B	0.45	0.002774	B	0.45	0.002774	-1.000000
1076	1076	V	2	-	0	0	B	7.81	0.048139	B	7.81	0.048139	B	0.23	0.001418	B	0.23	0.001418	-1.000000
1077	1077	Q	2	-	0	0	B	30.02	0.158693	B	30.02	0.158693	E	11.58	0.061215	E	11.58	0.061215	-1.000000
1078	1078	L	2	-	0	0	B	1.06	0.005354	B	1.06	0.005354	B	0.00	0.000000	B	0.00	0.000000	-1.000000
1079	1079	L	2	-	0	0	B	5.19	0.026213	B	5.19	0.026213	B	0.00	0.000000	B	0.00	0.000000	-1.000000
1080	1080	E	2	-	0	0	B	3.02	0.016136	B	3.02	0.016136	B	0.00	0.000000	B	0.00	0.000000	-1.000000
1081	1081	R	2	-	0	0	B	36.43	0.146153	B	36.43	0.146153	E	21.79	0.087419	E	21.79	0.087419	-1.000000
1082	1082	F	2	-	0	0	B	22.71	0.101706	B	22.71	0.101706	B	1.67	0.007479	B	1.67	0.007479	-1.000000
1083	1083	Y	2	-	0	0	B	16.39	0.068779	B	16.39	0.068779	B	4.37	0.018338	B	4.37	0.018338	-1.000000
1084	1084	D	2	-	0	0	E	66.47	0.427817	E	66.47	0.427817	E	45.78	0.294651	E	45.78	0.294651	-1.000000
1085	1085	P	2	-	0	0	B	16.38	0.113122	B	16.38	0.113122	B	5.82	0.040193	B	5.82	0.040193	-1.000000
1086	1086	M	2	-	0	0	E	63.44	0.301306	E	63.44	0.301306	E	56.05	0.266208	E	56.05	0.266208	-1.000000
1087	1087	A	2	-	0	0	E	45.03	0.386856	E	45.03	0.386856	E	49.49	0.425172	E	49.49	0.425172	-1.000000
1088	1088	G	2	-	0	0	E	41.81	0.498272	E	41.81	0.498272	E	36.80	0.438565	E	36.80	0.438565	-1.000000
1089	1089	S	2	-	0	0	B	21.35	0.169876	B	21.35	0.169876	E	14.52	0.115532	E	14.52	0.115532	-1.000000
1090	1090	V	2	-	0	0	B	2.16	0.013314	B	2.16	0.013314	B	0.01	0.000062	B	0.01	0.000062	-1.000000
1091	1091	F	2	-	0	0	E	67.85	0.303865	E	67.85	0.303865	E	65.48	0.293251	E	65.48	0.293251	-1.000000
1092	1092	L	2	-	0	0	B	13.50	0.068185	B	13.50	0.068185	B	0.00	0.000000	B	0.00	0.000000	-1.000000
1093	1093	D	2	-	0	0	E	35.18	0.226427	E	35.18	0.226427	E	28.28	0.182017	E	28.28	0.182017	-1.000000
1094	1094	G	2	-	0	0	E	33.34	0.397330	E	33.34	0.397330	E	34.89	0.415803	E	34.89	0.415803	-1.000000
1095	1095	K	2	-	0	0	E	74.13	0.357270	E	74.13	0.357270	E	63.91	0.308015	E	63.91	0.308015	-1.000000
1096	1096	E	2	-	0	0	E	57.30	0.306155	E	57.30	0.306155	E	61.48	0.328489	E	61.48	0.328489	-1.000000
1097	1097	I	2	-	0	0	B	0.94	0.004949	B	0.94	0.004949	B	0.00	0.000000	B	0.00	0.000000	-1.000000
1098	1098	K	2	-	0	0	E	102.34	0.493229	E	102.34	0.493229	E	101.46	0.488987	E	101.46	0.488987	-1.000000
1099	1099	Q	2	-	0	0	E	81.61	0.431411	E	81.61	0.431411	E	82.07	0.433843	E	82.07	0.433843	-1.000000
1100	1100	L	2	-	0	0	B	0.86	0.004344	B	0.86	0.004344	B	0.00	0.000000	B	0.00	0.000000	-1.000000
1101	1101	N	2	-	0	0	B	12.66	0.074969	B	12.66	0.074969	B	8.27	0.048973	B	8.27	0.048973	-1.000000
1102	1102	V	2	-	0	0	B	1.45	0.008937	B	1.45	0.008937	B	0.00	0.000000	B	0.00	0.000000	-1.000000
1103	1103	Q	2	-	0	0	E	96.27	0.508907	E	96.27	0.508907	E	59.00	0.311889	E	59.00	0.311889	-1.000000
1104	1104	W	2	-	0	0	B	27.47	0.103496	B	27.47	0.103496	E	15.26	0.057494	E	15.26	0.057494	-1.000000
1105	1105	L	2	-	0	0	B	2.60	0.013132	B	2.60	0.013132	B	0.00	0.000000	B	0.00	0.000000	-1.000000
1106	1106	R	2	-	0	0	B	16.53	0.066316	B	16.53	0.066316	B	2.70	0.010832	B	2.70	0.010832	-1.000000
1107	1107	A	2	-	0	0	E	34.11	0.293041	E	34.11	0.293041	E	17.08	0.146735	E	17.08	0.146735	-1.000000
1108	1108	Q	2	-	0	0	B	32.21	0.170270	B	32.21	0.170270	E	9.75	0.051541	E	9.75	0.051541	-1.000000
1109	1109	L	2	-	0	0	B	2.22	0.011213	B	2.22	0.011213	B	0.00	0.000000	B	0.00	0.000000	-1.000000
1110	1110	G	2	-	0	0	B	0.28	0.003337	B	0.28	0.003337	B	0.00	0.000000	B	0.00	0.000000	-1.000000
1111	1111	I	2	-	0	0	B	35.50	0.186891	B	35.50	0.186891	B	6.20	0.032640	B	6.20	0.032640	-1.000000
1112	1112	V	2	-	0	0	B	5.59	0.034455	B	5.59	0.034455	B	0.00	0.000000	B	0.00	0.000000	-1.000000
1113	1113	S	2	-	0	0	B	18.05	0.143619	B	18.05	0.143619	E	7.02	0.055856	E	7.02	0.055856	-1.000000
1114	1114	Q	2	-	0	0	E	75.25	0.397790	E	75.25	0.397790	E	63.68	0.336628	E	63.68	0.336628	-1.000000
1115	1115	E	2	-	0	0	E	138.68	0.740970	E	138.68	0.740970	E	142.79	0.762930	E	142.79	0.762930	-1.000000
1116	1116	P	2	-	0	0	B	15.74	0.108702	B	15.74	0.108702	B	4.16	0.028729	B	4.16	0.028729	-1.000000
1117	1117	I	2	-	0	0	E	52.57	0.276757	E	52.57	0.276757	E	34.02	0.179100	E	34.02	0.179100	-1.000000
1118	1118	L	2	-	0	0	B	9.83	0.049649	B	9.83	0.049649	B	0.53	0.002677	B	0.53	0.002677	-1.000000
1119	1119	F	2	-	0	0	E	65.71	0.294281	E	65.71	0.294281	B	10.89	0.048771	B	10.89	0.048771	-1.000000
1120	1120	D	2	-	0	0	B	20.24	0.130270	B	20.24	0.130270	E	13.98	0.089979	E	13.98	0.089979	-1.000000
1121	1121	C	2	-	0	0	E	50.86	0.359485	E	50.86	0.359485	E	32.61	0.230492	E	32.61	0.230492	-1.000000
1122	1122	S	2	-	0	0	B	20.62	0.164067	B	20.62	0.164067	E	18.65	0.148393	E	18.65	0.148393	-1.000000
1123	1123	I	2	-	0	0	B	15.19	0.079968	B	15.19	0.079968	B	1.61	0.008476	B	1.61	0.008476	-1.000000
1124	1124	A	2	-	0	0	B	12.25	0.105241	B	12.25	0.105241	E	6.82	0.058591	E	6.82	0.058591	-1.000000
1125	1125	E	2	-	0	0	E	71.50	0.382026	E	71.50	0.382026	E	70.29	0.375561	E	70.29	0.375561	-1.000000
1126	1126	N	2	-	0	0	B	5.07	0.030023	B	5.07	0.030023	B	0.11	0.000651	B	0.11	0.000651	-1.000000
1127	1127	I	2	-	0	0	B	0.13	0.000684	B	0.13	0.000684	B	0.00	0.000000	B	0.00	0.000000	-1.000000
1128	1128	A	2	-	0	0	B	11.84	0.101718	B	11.84	0.101718	B	1.53	0.013144	B	1.53	0.013144	-1.000000
1129	1129	Y	2	-	0	0	B	13.46	0.056483	B	13.46	0.056483	B	0.78	0.003273	B	0.78	0.003273	-1.000000
1130	1130	G	2	-	0	0	E	41.55	0.495173	E	41.55	0.495173	E	37.78	0.450244	E	37.78	0.450244	-1.000000
1131	1131	D	2	-	0	0	B	20.43	0.131493	B	20.43	0.131493	B	3.22	0.020725	B	3.22	0.020725	-1.000000
1132	1132	N	2	-	0	0	E	81.01	0.479718	E	81.01	0.479718	E	63.31	0.374904	E	63.31	0.374904	-1.000000
1133	1133	S	2	-	0	0	E	111.09	0.883912	E	111.09	0.883912	E	130.91	1.000000	E	130.91	1.000000	-1.000000
1134	1134	R	2	-	0	0	E	117.08	0.469710	E	117.08	0.469710	E	94.57	0.379403	E	94.57	0.379403	-1.000000
1135	1135	V	2	-	0	0	E	113.73	0.700999	E	113.73	0.700999	E	121.06	0.746179	E	121.06	0.746179	-1.000000
1136	1136	V	2	-	0	0	E	69.94	0.431090	E	69.94	0.431090	E	62.00	0.382150	E	62.00	0.382150	-1.000000
1137	1137	S	2	-	0	0	E	26.92	0.214195	E	26.92	0.214195	E	21.29	0.169398	E	21.29	0.169398	-1.000000
1138	1138	Y	2	-	0	0	E	131.23	0.550692	E	131.23	0.550692	E	128.47	0.539110	E	128.47	0.539110	-1.000000
1139	1139	E	2	-	0	0	E	108.74	0.581000	E	108.74	0.581000	E	120.48	0.643727	E	120.48	0.643727	-1.000000
1140	1140	E	2	-	0	0	B	24.48	0.130797	B	24.48	0.130797	E	14.21	0.075924	E	14.21	0.075924	-1.000000
1141	1141	I	2	-	0	0	B	3.60	0.018952	B	3.60	0.018952	B	0.03	0.000158	B	0.03	0.000158	-1.000000
1142	1142	V	2	-	0	0	B	25.91	0.159702	B	25.91	0.159702	E	21.00	0.129438	E	21.00	0.129438	-1.000000
1143	1143	R	2	-	0	0	E	128.56	0.515767	E	128.56	0.515767	E	127.45	0.511313	E	127.45	0.511313	-1.000000
1144	1144	A	2	-	0	0	B	0.00	0.000000	B	0.00	0.000000	B	0.00	0.000000	B	0.00	0.000000	-1.000000
1145	1145	A	2	-	0	0	B	0.00	0.000000	B	0.00	0.000000	B	0.00	0.000000	B	0.00	0.000000	-1.000000
1146	1146	K	2	-	0	0	E	106.62	0.513856	E	106.62	0.513856	E	111.80	0.538821	E	111.80	0.538821	-1.000000
1147	1147	E	2	-	0	0	E	49.41	0.263999	E	49.41	0.263999	E	40.65	0.217194	E	40.65	0.217194	-1.000000
1148	1148	A	2	-	0	0	B	0.31	0.002663	B	0.31	0.002663	B	0.00	0.000000	B	0.00	0.000000	-1.000000
1149	1149	N	2	-	0	0	B	28.13	0.166578	B	28.13	0.166578	E	22.47	0.133061	E	22.47	0.133061	-1.000000
1150	1150	I	2	-	0	0	B	2.65	0.013951	B	2.65	0.013951	B	0.00	0.000000	B	0.00	0.000000	-1.000000
1151	1151	H	2	-	0	0	B	35.01	0.176364	B	35.01	0.176364	E	26.67	0.134351	E	26.67	0.134351	-1.000000
1152	1152	Q	2	-	0	0	E	88.81	0.469472	E	88.81	0.469472	E	84.03	0.444204	E	84.03	0.444204	-1.000000
1153	1153	F	2	-	0	0	E	50.48	0.226074	E	50.48	0.226074	E	43.03	0.192709	E	43.03	0.192709	-1.000000
1154	1154	I	2	-	0	0	B	6.47	0.034062	B	6.47	0.034062	B	0.34	0.001790	B	0.34	0.001790	-1.000000
1155	1155	D	2	-	0	0	E	82.69	0.532213	E	82.69	0.532213	E	87.65	0.564137	E	87.65	0.564137	-1.000000
1156	1156	S	2	-	0	0	E	76.43	0.608132	E	76.43	0.608132	E	84.71	0.674013	E	84.71	0.674013	-1.000000
1157	1157	L	2	-	0	0	E	75.85	0.383100	E	75.85	0.383100	E	67.08	0.338805	E	67.08	0.338805	-1.000000
1158	1158	P	2	-	0	0	E	111.33	0.768854	E	111.33	0.768854	E	126.68	0.874862	E	126.68	0.874862	-1.000000
1159	1159	D	2	-	0	0	E	100.75	0.648452	E	100.75	0.648452	E	109.56	0.705155	E	109.56	0.705155	-1.000000
1160	1160	K	2	-	0	0	E	96.32	0.464215	E	96.32	0.464215	E	93.35	0.449901	E	93.35	0.449901	-1.000000
1161	1161	Y	2	-	0	0	B	13.15	0.055183	B	13.15	0.055183	B	2.56	0.010743	B	2.56	0.010743	-1.000000
1162	1162	N	2	-	0	0	E	101.16	0.599041	E	101.16	0.599041	E	97.84	0.579381	E	97.84	0.579381	-1.000000
1163	1163	T	2	-	0	0	E	46.95	0.317101	E	46.95	0.317101	E	28.23	0.190666	E	28.23	0.190666	-1.000000
1164	1164	R	2	-	0	0	E	127.73	0.512437	E	127.73	0.512437	E	140.74	0.564631	E	140.74	0.564631	-1.000000
1165	1165	V	2	-	0	0	B	6.37	0.039263	B	6.37	0.039263	B	0.34	0.002096	B	0.34	0.002096	-1.000000
1166	1166	G	2	-	0	0	E	17.26	0.205697	E	17.26	0.205697	E	16.03	0.191038	E	16.03	0.191038	-1.000000
1167	1167	D	2	-	0	0	E	97.04	0.624574	E	97.04	0.624574	E	102.77	0.661453	E	102.77	0.661453	-1.000000
1168	1168	K	2	-	0	0	E	97.24	0.468649	E	97.24	0.468649	E	94.23	0.454142	E	94.23	0.454142	-1.000000
1169	1169	G	2	-	0	0	B	4.37	0.052080	B	4.37	0.052080	B	0.32	0.003814	B	0.32	0.003814	-1.000000
1170	1170	T	2	-	0	0	E	116.37	0.785965	E	116.37	0.785965	E	132.91	0.897677	E	132.91	0.897677	-1.000000
1171	1171	Q	2	-	0	0	E	86.62	0.457895	E	86.62	0.457895	E	83.66	0.442248	E	83.66	0.442248	-1.000000
1172	1172	L	2	-	0	0	E	58.92	0.297591	E	58.92	0.297591	E	29.71	0.150058	E	29.71	0.150058	-1.000000
1173	1173	S	2	-	0	0	E	64.58	0.513845	E	64.58	0.513845	E	63.79	0.507559	E	63.79	0.507559	-1.000000
1174	1174	G	2	-	0	0	E	30.39	0.362174	E	30.39	0.362174	E	25.97	0.309498	E	25.97	0.309498	-1.000000
1175	1175	G	2	-	0	0	B	0.29	0.003456	B	0.29	0.003456	B	0.00	0.000000	B	0.00	0.000000	-1.000000
1176	1176	Q	2	-	0	0	B	18.25	0.096474	B	18.25	0.096474	E	13.65	0.072157	E	13.65	0.072157	-1.000000
1177	1177	K	2	-	0	0	B	30.64	0.147670	B	30.64	0.147670	E	17.49	0.084293	E	17.49	0.084293	-1.000000
1178	1178	Q	2	-	0	0	B	5.52	0.029180	B	5.52	0.029180	B	0.19	0.001004	B	0.19	0.001004	-1.000000
1179	1179	R	2	-	0	0	B	17.49	0.070168	B	17.49	0.070168	B	9.03	0.036227	B	9.03	0.036227	-1.000000
1180	1180	I	2	-	0	0	B	3.53	0.018584	B	3.53	0.018584	B	0.06	0.000316	B	0.06	0.000316	-1.000000
1181	1181	A	2	-	0	0	B	3.57	0.030670	B	3.57	0.030670	B	0.00	0.000000	B	0.00	0.000000	-1.000000
1182	1182	I	2	-	0	0	B	16.52	0.086970	B	16.52	0.086970	B	0.00	0.000000	B	0.00	0.000000	-1.000000
1183	1183	A	2	-	0	0	B	0.00	0.000000	B	0.00	0.000000	B	0.00	0.000000	B	0.00	0.000000	-1.000000
1184	1184	R	2	-	0	0	B	24.99	0.100257	B	24.99	0.100257	B	3.89	0.015606	B	3.89	0.015606	-1.000000
1185	1185	A	2	-	0	0	B	7.83	0.067268	B	7.83	0.067268	B	0.00	0.000000	B	0.00	0.000000	-1.000000
1186	1186	L	2	-	0	0	B	13.01	0.065710	B	13.01	0.065710	B	3.33	0.016819	B	3.33	0.016819	-1.000000
1187	1187	V	2	-	0	0	B	11.43	0.070451	B	11.43	0.070451	B	0.10	0.000616	B	0.10	0.000616	-1.000000
1188	1188	R	2	-	0	0	B	38.00	0.152451	B	38.00	0.152451	E	12.47	0.050028	E	12.47	0.050028	-1.000000
1189	1189	Q	2	-	0	0	E	100.65	0.532061	E	100.65	0.532061	E	87.58	0.462970	E	87.58	0.462970	-1.000000
1190	1190	P	2	-	0	0	B	7.70	0.053177	B	7.70	0.053177	B	3.48	0.024033	B	3.48	0.024033	-1.000000
1191	1191	H	2	-	0	0	E	51.98	0.261851	E	51.98	0.261851	E	33.31	0.167800	E	33.31	0.167800	-1.000000
1192	1192	I	2	-	0	0	B	9.49	0.049961	B	9.49	0.049961	B	0.00	0.000000	B	0.00	0.000000	-1.000000
1193	1193	L	2	-	0	0	B	9.28	0.046871	B	9.28	0.046871	B	0.00	0.000000	B	0.00	0.000000	-1.000000
1194	1194	L	2	-	0	0	B	1.26	0.006364	B	1.26	0.006364	B	0.00	0.000000	B	0.00	0.000000	-1.000000
1195	1195	L	2	-	0	0	B	8.64	0.043639	B	8.64	0.043639	B	0.00	0.000000	B	0.00	0.000000	-1.000000
1196	1196	D	2	-	0	0	B	16.66	0.107228	B	16.66	0.107228	B	3.62	0.023299	B	3.62	0.023299	-1.000000
1197	1197	E	2	-	0	0	B	32.63	0.174343	B	32.63	0.174343	E	15.34	0.081962	E	15.34	0.081962	-1.000000
1198	1198	A	2	-	0	0	B	12.02	0.103265	B	12.02	0.103265	B	1.13	0.009708	B	1.13	0.009708	-1.000000
1199	1199	T	2	-	0	0	B	14.47	0.097731	B	14.47	0.097731	B	2.05	0.013846	B	2.05	0.013846	-1.000000
1200	1200	S	2	-	0	0	E	48.49	0.385821	E	48.49	0.385821	E	41.35	0.329010	E	41.35	0.329010	-1.000000
1201	1201	A	2	-	0	0	E	84.35	0.724656	E	84.35	0.724656	E	79.01	0.678780	E	79.01	0.678780	-1.000000
1202	1202	L	2	-	0	0	E	44.31	0.223799	E	44.31	0.223799	E	37.27	0.188242	E	37.27	0.188242	-1.000000
1203	1203	D	2	-	0	0	E	80.05	0.515222	E	80.05	0.515222	E	82.60	0.531634	E	82.60	0.531634	-1.000000
1204	1204	T	2	-	0	0	E	100.12	0.676212	E	100.12	0.676212	E	111.79	0.755032	E	111.79	0.755032	-1.000000
1205	1205	E	2	-	0	0	E	108.87	0.581695	E	108.87	0.581695	E	114.26	0.610494	E	114.26	0.610494	-1.000000
1206	1206	S	2	-	0	0	B	20.05	0.159532	B	20.05	0.159532	E	12.95	0.103039	E	12.95	0.103039	-1.000000
1207	1207	E	2	-	0	0	E	42.71	0.228200	E	42.71	0.228200	E	42.71	0.228200	E	42.71	0.228200	-1.000000
1208	1208	K	2	-	0	0	E	108.88	0.524748	E	108.88	0.524748	E	114.94	0.553954	E	114.94	0.553954	-1.000000
1209	1209	V	2	-	0	0	B	9.99	0.061575	B	9.99	0.061575	B	5.08	0.031312	B	5.08	0.031312	-1.000000
1210	1210	V	2	-	0	0	B	3.97	0.024470	B	3.97	0.024470	B	0.00	0.000000	B	0.00	0.000000	-1.000000
1211	1211	Q	2	-	0	0	E	46.85	0.247661	E	46.85	0.247661	E	22.71	0.120051	E	22.71	0.120051	-1.000000
1212	1212	E	2	-	0	0	E	68.41	0.365516	E	68.41	0.365516	E	67.27	0.359425	E	67.27	0.359425	-1.000000
1213	1213	A	2	-	0	0	B	1.77	0.015206	B	1.77	0.015206	B	0.00	0.000000	B	0.00	0.000000	-1.000000
1214	1214	L	2	-	0	0	B	15.32	0.077378	B	15.32	0.077378	B	1.69	0.008536	B	1.69	0.008536	-1.000000
1215	1215	D	2	-	0	0	E	55.58	0.357727	E	55.58	0.357727	E	53.13	0.341958	E	53.13	0.341958	-1.000000
1216	1216	K	2	-	0	0	E	140.26	0.675984	E	140.26	0.675984	E	140.76	0.678394	E	140.76	0.678394	-1.000000
1217	1217	A	2	-	0	0	B	6.10	0.052405	B	6.10	0.052405	B	0.20	0.001718	B	0.20	0.001718	-1.000000
1218	1218	R	2	-	0	0	B	31.05	0.124569	B	31.05	0.124569	E	15.91	0.063829	E	15.91	0.063829	-1.000000
1219	1219	E	2	-	0	0	E	126.11	0.673809	E	126.11	0.673809	E	124.26	0.663924	E	124.26	0.663924	-1.000000
1220	1220	G	2	-	0	0	E	65.03	0.774997	E	65.03	0.774997	E	64.73	0.771422	E	64.73	0.771422	-1.000000
1221	1221	R	2	-	0	0	B	34.48	0.138329	B	34.48	0.138329	E	18.36	0.073658	E	18.36	0.073658	-1.000000
1222	1222	T	2	-	0	0	B	0.53	0.003580	B	0.53	0.003580	B	0.00	0.000000	B	0.00	0.000000	-1.000000
1223	1223	C	2	-	0	0	B	0.17	0.001202	B	0.17	0.001202	B	0.00	0.000000	B	0.00	0.000000	-1.000000
1224	1224	I	2	-	0	0	B	8.90	0.046854	B	8.90	0.046854	B	0.55	0.002895	B	0.55	0.002895	-1.000000
1225	1225	V	2	-	0	0	B	24.12	0.148669	B	24.12	0.148669	B	1.93	0.011896	B	1.93	0.011896	-1.000000
1226	1226	I	2	-	0	0	B	1.50	0.007897	B	1.50	0.007897	B	0.00	0.000000	B	0.00	0.000000	-1.000000
1227	1227	A	2	-	0	0	B	15.90	0.136598	B	15.90	0.136598	B	4.43	0.038058	B	4.43	0.038058	-1.000000
1228	1228	H	2	-	0	0	E	99.86	0.503048	E	99.86	0.503048	E	85.48	0.430608	E	85.48	0.430608	-1.000000
1229	1229	R	2	-	0	0	E	67.90	0.272406	E	67.90	0.272406	E	47.72	0.191447	E	47.72	0.191447	-1.000000
1230	1230	L	2	-	0	0	E	39.64	0.200212	E	39.64	0.200212	E	18.65	0.094197	E	18.65	0.094197	-1.000000
1231	1231	S	2	-	0	0	E	50.98	0.405633	E	50.98	0.405633	E	46.83	0.372613	E	46.83	0.372613	-1.000000
1232	1232	T	2	-	0	0	E	57.82	0.390517	E	57.82	0.390517	E	52.66	0.355667	E	52.66	0.355667	-1.000000
1233	1233	I	2	-	0	0	B	11.19	0.058910	B	11.19	0.058910	B	0.00	0.000000	B	0.00	0.000000	-1.000000
1234	1234	Q	2	-	0	0	E	114.19	0.603637	E	114.19	0.603637	E	121.67	0.643178	E	121.67	0.643178	-1.000000
1235	1235	N	2	-	0	0	E	77.92	0.461420	E	77.92	0.461420	E	66.17	0.391840	E	66.17	0.391840	-1.000000
1236	1236	A	2	-	0	0	B	17.92	0.153952	B	17.92	0.153952	E	12.75	0.109536	E	12.75	0.109536	-1.000000
1237	1237	D	2	-	0	0	E	74.25	0.477891	E	74.25	0.477891	E	63.48	0.408573	E	63.48	0.408573	-1.000000
1238	1238	L	2	-	0	0	B	35.62	0.179908	B	35.62	0.179908	E	22.53	0.113794	E	22.53	0.113794	-1.000000
1239	1239	I	2	-	0	0	B	0.47	0.002474	B	0.47	0.002474	B	0.00	0.000000	B	0.00	0.000000	-1.000000
1240	1240	V	2	-	0	0	B	3.16	0.019477	B	3.16	0.019477	B	0.27	0.001664	B	0.27	0.001664	-1.000000
1241	1241	V	2	-	0	0	B	4.56	0.028107	B	4.56	0.028107	B	0.00	0.000000	B	0.00	0.000000	-1.000000
1242	1242	I	2	-	0	0	B	6.56	0.034535	B	6.56	0.034535	B	0.00	0.000000	B	0.00	0.000000	-1.000000
1243	1243	Q	2	-	0	0	E	73.79	0.390072	E	73.79	0.390072	E	63.43	0.335307	E	63.43	0.335307	-1.000000
1244	1244	N	2	-	0	0	E	46.85	0.277432	E	46.85	0.277432	E	39.36	0.233079	E	39.36	0.233079	-1.000000
1245	1245	G	2	-	0	0	B	0.06	0.000715	B	0.06	0.000715	B	0.00	0.000000	B	0.00	0.000000	-1.000000
1246	1246	K	2	-	0	0	E	85.85	0.413755	E	85.85	0.413755	E	83.57	0.402766	E	83.57	0.402766	-1.000000
1247	1247	V	2	-	0	0	E	46.69	0.287784	E	46.69	0.287784	E	38.81	0.239214	E	38.81	0.239214	-1.000000
1248	1248	K	2	-	0	0	E	135.01	0.650682	E	135.01	0.650682	E	138.79	0.668900	E	138.79	0.668900	-1.000000
1249	1249	E	2	-	0	0	B	16.20	0.086557	B	16.20	0.086557	B	8.47	0.045255	B	8.47	0.045255	-1.000000
1250	1250	H	2	-	0	0	E	97.69	0.492116	E	97.69	0.492116	E	97.21	0.489698	E	97.21	0.489698	-1.000000
1251	1251	G	2	-	0	0	B	6.42	0.076511	B	6.42	0.076511	B	3.20	0.038136	B	3.20	0.038136	-1.000000
1252	1252	T	2	-	0	0	E	46.48	0.313927	E	46.48	0.313927	E	41.43	0.279819	E	41.43	0.279819	-1.000000
1253	1253	H	2	-	0	0	B	32.34	0.162914	B	32.34	0.162914	E	15.02	0.075664	E	15.02	0.075664	-1.000000
1254	1254	Q	2	-	0	0	E	120.32	0.636042	E	120.32	0.636042	E	136.09	0.719406	E	136.09	0.719406	-1.000000
1255	1255	Q	2	-	0	0	E	84.31	0.445684	E	84.31	0.445684	E	88.34	0.466987	E	88.34	0.466987	-1.000000
1256	1256	L	2	-	0	0	B	0.00	0.000000	B	0.00	0.000000	B	0.00	0.000000	B	0.00	0.000000	-1.000000
1257	1257	L	2	-	0	0	E	69.78	0.352442	E	69.78	0.352442	E	68.94	0.348199	E	68.94	0.348199	-1.000000
1258	1258	A	2	-	0	0	E	50.90	0.437285	E	50.90	0.437285	E	53.17	0.456787	E	53.17	0.456787	-1.000000
1259	1259	Q	2	-	0	0	E	86.12	0.455252	E	86.12	0.455252	E	87.32	0.461595	E	87.32	0.461595	-1.000000
1260	1260	K	2	-	0	0	E	133.28	0.642344	E	133.28	0.642344	E	153.92	0.741819	E	153.92	0.741819	-1.000000
1261	1261	G	2	-	0	0	E	33.12	0.394709	E	33.12	0.394709	E	31.84	0.379454	E	31.84	0.379454	-1.000000
1262	1262	I	2	-	0	0	E	72.95	0.384048	E	72.95	0.384048	E	60.92	0.320716	E	60.92	0.320716	-1.000000
1263	1263	Y	2	-	0	0	B	5.59	0.023458	B	5.59	0.023458	B	0.00	0.000000	B	0.00	0.000000	-1.000000
1264	1264	F	2	-	0	0	E	72.76	0.325854	E	72.76	0.325854	E	77.09	0.345246	E	77.09	0.345246	-1.000000
1265	1265	S	2	-	0	0	E	62.25	0.495306	E	62.25	0.495306	E	66.25	0.527132	E	66.25	0.527132	-1.000000
1266	1266	M	2	-	0	0	E	60.82	0.288863	E	60.82	0.288863	E	41.03	0.194871	E	41.03	0.194871	-1.000000
1267	1267	V	2	-	0	0	E	32.92	0.202909	E	32.92	0.202909	E	23.00	0.141765	E	23.00	0.141765	-1.000000
1268	1268	S	2	-	0	0	E	65.20	0.518778	E	65.20	0.518778	E	65.66	0.522438	E	65.66	0.522438	-1.000000
1269	1269	V	2	-	0	0	E	107.15	0.660441	E	107.15	0.660441	E	113.63	0.700382	E	113.63	0.700382	-1.000000
1270	1270	Q	2	-	0	0	E	58.81	0.310884	E	58.81	0.310884	E	53.90	0.284929	E	53.90	0.284929	-1.000000
1271	1271	A	2	-	0	0	E	121.79	1.000000	E	121.79	1.000000	E	145.66	1.000000	E	145.66	1.000000	-1.000000
1272	1272	G	U	R	0	0	-	-1.00	-1.000000	-	-1.00	-1.000000	-	-1.00	-1.000000	-	-1.00	-1.000000	-1.000000
1273	1273	A	U	R	0	0	-	-1.00	-1.000000	-	-1.00	-1.000000	-	-1.00	-1.000000	-	-1.00	-1.000000	-1.000000
1274	1274	K	U	R	0	0	-	-1.00	-1.000000	-	-1.00	-1.000000	-	-1.00	-1.000000	-	-1.00	-1.000000	-1.000000
1275	1275	R	U	R	0	0	-	-1.00	-1.000000	-	-1.00	-1.000000	-	-1.00	-1.000000	-	-1.00	-1.000000	-1.000000
1276	1276	S	U	R	0	0	-	-1.00	-1.000000	-	-1.00	-1.000000	-	-1.00	-1.000000	-	-1.00	-1.000000	-1.000000
1277	1277	Y	U	R	0	0	-	-1.00	-1.000000	-	-1.00	-1.000000	-	-1.00	-1.000000	-	-1.00	-1.000000	-1.000000
1278	1278	V	U	R	0	0	-	-1.00	-1.000000	-	-1.00	-1.000000	-	-1.00	-1.000000	-	-1.00	-1.000000	-1.000000
1279	1279	H	U	R	0	0	-	-1.00	-1.000000	-	-1.00	-1.000000	-	-1.00	-1.000000	-	-1.00	-1.000000	-1.000000
1280	1280	H	U	R	0	0	-	-1.00	-1.000000	-	-1.00	-1.000000	-	-1.00	-1.000000	-	-1.00	-1.000000	-1.000000
1281	1281	H	U	R	0	0	-	-1.00	-1.000000	-	-1.00	-1.000000	-	-1.00	-1.000000	-	-1.00	-1.000000	-1.000000
1282	1282	H	U	R	0	0	-	-1.00	-1.000000	-	-1.00	-1.000000	-	-1.00	-1.000000	-	-1.00	-1.000000	-1.000000
1283	1283	H	U	R	0	0	-	-1.00	-1.000000	-	-1.00	-1.000000	-	-1.00	-1.000000	-	-1.00	-1.000000	-1.000000
1284	1284	H	U	R	0	0	-	-1.00	-1.000000	-	-1.00	-1.000000	-	-1.00	-1.000000	-	-1.00	-1.000000	-1.000000
