# Supplementary material for: Lipid exposure prediction enhances the inference of rotational angles of transmembrane helices
Source: BMC Bioinformatics. 2013 Oct 11;14:304. doi: 10.1186/1471-2105-14-304 (PMC3854514; doi:10.1186/1471-2105-14-304)
Supplement: Additional file 7: Dataset S3 — The representative 110 multi-spanning protein chains used in this work. [file 1471-2105-14-304-S7.zip › S_Dataset_3_experiment/TMexpoDataset/3giaA.profile]

SeqIndex	PDBIndex	AA	Topo	MissingData	IntraChainCTNum	InterChainCTNum	Class14_Chain	ASA14_Chain	RSA14_Chain	Class14_Complete	ASA14_Complete	RSA14_Complete	Class20_Chain	ASA20_Chain	RSA20_Chain	Class20_Complete	ASA20_Complete	RSA20_Complete	RotationalAngleChain360MGC
1	1	M	U	R	0	0	-	-1.00	-1.000000	-	-1.00	-1.000000	-	-1.00	-1.000000	-	-1.00	-1.000000	-1.000000
2	2	E	U	R	0	0	-	-1.00	-1.000000	-	-1.00	-1.000000	-	-1.00	-1.000000	-	-1.00	-1.000000	-1.000000
3	3	L	2	-	0	0	E	183.18	0.925198	E	183.18	0.925198	E	210.25	1.000000	E	210.25	1.000000	-1.000000
4	4	K	2	-	0	0	E	167.60	0.807750	E	167.60	0.807750	E	179.38	0.864524	E	179.38	0.864524	-1.000000
5	5	N	2	-	0	0	B	17.56	0.103985	B	17.56	0.103985	B	5.56	0.032925	B	5.56	0.032925	-1.000000
6	6	K	2	-	0	0	E	139.76	0.673575	E	139.76	0.673575	E	114.16	0.550195	E	114.16	0.550195	-1.000000
7	7	K	2	-	0	0	E	102.24	0.492747	E	102.24	0.492747	E	89.93	0.433418	E	89.93	0.433418	-1.000000
8	8	L	2	-	0	0	B	30.64	0.154755	B	30.64	0.154755	E	25.18	0.127178	E	25.18	0.127178	-1.000000
9	9	S	2	-	0	0	E	39.04	0.310630	E	39.04	0.310630	E	37.64	0.299491	E	37.64	0.299491	-1.000000
10	10	L	2	-	0	0	B	26.62	0.134451	B	26.62	0.134451	E	18.55	0.093692	E	18.55	0.093692	-1.000000
11	11	W	2	-	0	0	E	143.44	0.540426	E	143.44	0.540426	E	151.90	0.572301	E	151.90	0.572301	-1.000000
12	12	E	2	-	0	0	E	70.96	0.379141	E	70.96	0.379141	E	66.57	0.355685	E	66.57	0.355685	-1.000000
13	13	A	2	-	0	0	B	0.00	0.000000	B	0.00	0.000000	B	0.00	0.000000	B	0.00	0.000000	-1.000000
14	14	V	2	-	0	0	B	4.55	0.028045	B	4.55	0.028045	B	1.88	0.011588	B	1.88	0.011588	-1.000000
15	15	S	H	-	2	0	B	12.35	0.098265	B	12.35	0.098265	B	3.80	0.030236	B	3.80	0.030236	4.080000
16	16	M	H	-	1	0	B	18.02	0.085585	B	18.02	0.085585	B	3.21	0.015246	B	3.21	0.015246	4.080000
17	17	A	H	-	2	0	B	0.00	0.000000	B	0.00	0.000000	B	0.00	0.000000	B	0.00	0.000000	4.080000
18	18	V	H	-	2	0	B	1.77	0.010910	B	1.77	0.010910	B	0.00	0.000000	B	0.00	0.000000	4.080000
19	19	G	H	-	1	0	B	2.82	0.033607	B	2.82	0.033607	B	0.04	0.000477	B	0.04	0.000477	4.080000
20	20	V	H	-	2	0	B	1.51	0.009307	B	1.51	0.009307	B	0.00	0.000000	B	0.00	0.000000	4.080000
21	21	M	H	-	3	0	B	0.13	0.000617	B	0.13	0.000617	B	0.00	0.000000	B	0.00	0.000000	4.080000
22	22	I	H	-	0	0	B	0.00	0.000000	B	0.00	0.000000	B	0.00	0.000000	B	0.00	0.000000	4.080000
23	23	G	H	-	2	0	B	0.00	0.000000	B	0.00	0.000000	B	0.00	0.000000	B	0.00	0.000000	4.080000
24	24	A	H	-	1	0	B	0.00	0.000000	B	0.00	0.000000	B	0.00	0.000000	B	0.00	0.000000	4.080000
25	25	S	H	-	2	0	B	0.00	0.000000	B	0.00	0.000000	B	0.00	0.000000	B	0.00	0.000000	4.080000
26	26	I	H	-	1	0	B	0.44	0.002316	B	0.44	0.002316	B	0.00	0.000000	B	0.00	0.000000	4.080000
27	27	F	H	-	3	0	B	4.21	0.018854	B	4.21	0.018854	B	0.00	0.000000	B	0.00	0.000000	4.080000
28	28	S	H	-	0	0	B	10.84	0.086251	B	10.84	0.086251	B	0.00	0.000000	B	0.00	0.000000	4.080000
29	29	I	H	-	1	0	B	0.00	0.000000	B	0.00	0.000000	B	0.00	0.000000	B	0.00	0.000000	4.080000
30	30	F	H	-	0	0	B	3.16	0.014152	B	3.16	0.014152	B	0.07	0.000313	B	0.07	0.000313	4.080000
31	31	G	H	-	0	0	B	2.36	0.028125	B	2.36	0.028125	B	0.00	0.000000	B	0.00	0.000000	4.080000
32	32	V	H	-	1	0	B	10.41	0.064164	B	10.41	0.064164	B	1.59	0.009800	B	1.59	0.009800	4.080000
33	33	G	H	-	0	0	B	0.00	0.000000	B	0.00	0.000000	B	0.00	0.000000	B	0.00	0.000000	4.080000
34	34	A	1	-	0	0	B	0.10	0.000859	B	0.10	0.000859	B	0.00	0.000000	B	0.00	0.000000	-1.000000
35	35	K	1	-	0	0	E	109.13	0.525953	E	109.13	0.525953	E	111.87	0.539159	E	111.87	0.539159	-1.000000
36	36	I	1	-	0	0	B	26.69	0.140511	B	26.69	0.140511	E	18.62	0.098026	E	18.62	0.098026	-1.000000
37	37	A	1	-	0	0	B	6.90	0.059278	B	6.90	0.059278	B	1.42	0.012199	B	1.42	0.012199	-1.000000
38	38	G	1	-	0	0	B	14.64	0.174473	B	14.64	0.174473	E	11.82	0.140865	E	11.82	0.140865	-1.000000
39	39	R	1	-	0	0	B	48.58	0.194897	B	48.58	0.194897	E	43.58	0.174838	E	43.58	0.174838	-1.000000
40	40	N	1	-	0	0	B	4.01	0.023746	B	4.01	0.023746	B	0.10	0.000592	B	0.10	0.000592	-1.000000
41	41	L	1	-	0	0	B	0.00	0.000000	B	0.00	0.000000	B	0.00	0.000000	B	0.00	0.000000	-1.000000
42	42	P	H	-	3	0	B	5.00	0.034530	B	5.00	0.034530	B	0.23	0.001588	B	0.23	0.001588	84.613000
43	43	E	H	-	0	0	E	44.98	0.240329	E	44.98	0.240329	E	36.36	0.194272	E	36.36	0.194272	84.613000
44	44	T	H	-	2	0	B	0.00	0.000000	B	0.00	0.000000	B	0.00	0.000000	B	0.00	0.000000	84.613000
45	45	F	H	-	1	0	B	0.00	0.000000	B	0.00	0.000000	B	0.00	0.000000	B	0.00	0.000000	84.613000
46	46	I	H	-	0	0	E	73.58	0.387365	E	73.58	0.387365	E	73.67	0.387839	E	73.67	0.387839	84.613000
47	47	L	H	-	1	0	E	44.89	0.226729	E	44.89	0.226729	E	41.87	0.211475	E	41.87	0.211475	84.613000
48	48	S	H	-	2	0	B	0.00	0.000000	B	0.00	0.000000	B	0.00	0.000000	B	0.00	0.000000	84.613000
49	49	G	H	-	2	0	B	0.00	0.000000	B	0.00	0.000000	B	0.00	0.000000	B	0.00	0.000000	84.613000
50	50	I	H	-	0	0	E	81.17	0.427323	E	81.17	0.427323	E	76.08	0.400526	E	76.08	0.400526	84.613000
51	51	Y	H	-	2	0	B	14.33	0.060134	B	14.33	0.060134	B	9.01	0.037809	B	9.01	0.037809	84.613000
52	52	A	H	-	1	0	B	0.00	0.000000	B	0.00	0.000000	B	0.00	0.000000	B	0.00	0.000000	84.613000
53	53	L	H	-	0	0	E	48.51	0.245012	E	48.51	0.245012	E	37.23	0.188040	E	37.23	0.188040	84.613000
54	54	L	H	-	2	0	B	25.84	0.130512	B	25.84	0.130512	E	19.83	0.100157	E	19.83	0.100157	84.613000
55	55	V	H	-	1	0	B	0.00	0.000000	B	0.00	0.000000	B	0.00	0.000000	B	0.00	0.000000	84.613000
56	56	A	H	-	1	0	B	3.28	0.028179	B	3.28	0.028179	B	0.30	0.002577	B	0.30	0.002577	84.613000
57	57	Y	2	-	0	0	E	48.02	0.201511	E	48.02	0.201511	E	42.13	0.176794	E	42.13	0.176794	-1.000000
58	58	S	2	-	0	0	B	0.27	0.002148	B	0.27	0.002148	B	0.00	0.000000	B	0.00	0.000000	-1.000000
59	59	Y	2	-	0	0	B	3.28	0.013764	B	3.28	0.013764	B	0.00	0.000000	B	0.00	0.000000	-1.000000
60	60	T	2	-	0	0	B	27.58	0.186276	B	27.58	0.186276	E	16.96	0.114548	E	16.96	0.114548	-1.000000
61	61	K	2	-	0	0	E	66.55	0.320738	E	66.55	0.320738	E	68.94	0.332257	E	68.94	0.332257	-1.000000
62	62	L	2	-	0	0	B	0.00	0.000000	B	0.00	0.000000	B	0.00	0.000000	B	0.00	0.000000	-1.000000
63	63	G	2	-	0	0	B	2.71	0.032297	B	2.71	0.032297	B	0.00	0.000000	B	0.00	0.000000	-1.000000
64	64	A	2	-	0	0	E	35.36	0.303780	E	35.36	0.303780	E	32.60	0.280069	E	32.60	0.280069	-1.000000
65	65	K	2	-	0	0	E	103.35	0.498096	E	103.35	0.498096	E	105.75	0.509663	E	105.75	0.509663	-1.000000
66	66	I	2	-	0	0	B	7.84	0.041274	B	7.84	0.041274	B	0.42	0.002211	B	0.42	0.002211	-1.000000
67	67	V	2	-	0	0	B	10.70	0.065952	B	10.70	0.065952	B	4.74	0.029216	B	4.74	0.029216	-1.000000
68	68	S	2	-	0	0	B	5.85	0.046547	B	5.85	0.046547	B	0.36	0.002864	B	0.36	0.002864	-1.000000
69	69	N	2	-	0	0	B	4.46	0.026411	B	4.46	0.026411	B	0.29	0.001717	B	0.29	0.001717	-1.000000
70	70	A	2	-	0	0	B	1.12	0.009622	B	1.12	0.009622	B	0.00	0.000000	B	0.00	0.000000	-1.000000
71	71	G	2	-	0	0	B	0.83	0.009892	B	0.83	0.009892	B	0.00	0.000000	B	0.00	0.000000	-1.000000
72	72	P	2	-	0	0	B	0.90	0.006215	B	0.90	0.006215	B	0.00	0.000000	B	0.00	0.000000	-1.000000
73	73	I	2	-	0	0	B	0.42	0.002211	B	0.42	0.002211	B	0.00	0.000000	B	0.00	0.000000	-1.000000
74	74	A	2	-	0	0	B	0.04	0.000344	B	0.04	0.000344	B	0.00	0.000000	B	0.00	0.000000	-1.000000
75	75	F	2	-	0	0	B	5.74	0.025706	B	5.74	0.025706	B	0.00	0.000000	B	0.00	0.000000	-1.000000
76	76	I	2	-	0	0	B	0.74	0.003896	B	0.74	0.003896	B	0.00	0.000000	B	0.00	0.000000	-1.000000
77	77	H	2	-	0	0	B	18.47	0.093043	B	18.47	0.093043	E	15.49	0.078031	E	15.49	0.078031	-1.000000
78	78	K	2	-	0	0	E	69.89	0.336836	E	69.89	0.336836	E	71.35	0.343872	E	71.35	0.343872	-1.000000
79	79	A	2	-	0	0	B	19.62	0.168557	B	19.62	0.168557	E	19.58	0.168213	E	19.58	0.168213	-1.000000
80	80	I	2	-	0	0	E	56.25	0.296131	E	56.25	0.296131	E	52.03	0.273914	E	52.03	0.273914	-1.000000
81	81	G	2	-	0	0	E	27.55	0.328328	E	27.55	0.328328	E	28.43	0.338815	E	28.43	0.338815	-1.000000
82	82	D	2	-	0	0	E	45.92	0.295553	E	45.92	0.295553	E	47.99	0.308876	E	47.99	0.308876	-1.000000
83	83	N	2	-	0	0	E	48.00	0.284242	E	48.00	0.284242	E	48.70	0.288388	E	48.70	0.288388	-1.000000
84	84	I	2	-	0	0	E	63.11	0.332245	E	63.11	0.332245	E	63.71	0.335404	E	63.71	0.335404	-1.000000
85	85	I	2	-	0	0	E	66.08	0.347881	E	66.08	0.347881	E	61.85	0.325612	E	61.85	0.325612	-1.000000
86	86	T	2	-	0	0	B	0.00	0.000000	B	0.00	0.000000	B	0.00	0.000000	B	0.00	0.000000	-1.000000
87	87	G	2	-	0	0	B	0.00	0.000000	B	0.00	0.000000	B	0.00	0.000000	B	0.00	0.000000	-1.000000
88	88	A	2	-	0	0	B	10.09	0.086684	B	10.09	0.086684	B	5.25	0.045103	B	5.25	0.045103	-1.000000
89	89	L	2	-	0	0	B	6.02	0.030406	B	6.02	0.030406	B	2.02	0.010203	B	2.02	0.010203	-1.000000
90	90	S	2	-	0	0	B	0.76	0.006047	B	0.76	0.006047	B	0.00	0.000000	B	0.00	0.000000	-1.000000
91	91	I	2	-	0	0	B	11.92	0.062753	B	11.92	0.062753	B	1.41	0.007423	B	1.41	0.007423	-1.000000
92	92	L	H	-	0	0	B	6.29	0.031769	B	6.29	0.031769	B	2.72	0.013738	B	2.72	0.013738	238.416000
93	93	L	H	-	1	0	B	4.07	0.020557	B	4.07	0.020557	B	0.00	0.000000	B	0.00	0.000000	238.416000
94	94	W	H	-	0	0	B	22.66	0.085374	B	22.66	0.085374	B	8.97	0.033795	B	8.97	0.033795	238.416000
95	95	M	H	-	0	0	B	14.01	0.066540	B	14.01	0.066540	B	9.58	0.045500	B	9.58	0.045500	238.416000
96	96	S	H	-	2	0	B	0.08	0.000637	B	0.08	0.000637	B	0.00	0.000000	B	0.00	0.000000	238.416000
97	97	Y	H	-	1	0	B	3.83	0.016072	B	3.83	0.016072	B	0.00	0.000000	B	0.00	0.000000	238.416000
98	98	V	H	-	2	0	B	0.00	0.000000	B	0.00	0.000000	B	0.00	0.000000	B	0.00	0.000000	238.416000
99	99	I	H	-	2	0	B	0.00	0.000000	B	0.00	0.000000	B	0.00	0.000000	B	0.00	0.000000	238.416000
100	100	S	H	-	1	0	B	0.00	0.000000	B	0.00	0.000000	B	0.00	0.000000	B	0.00	0.000000	238.416000
101	101	I	H	-	1	0	B	1.26	0.006633	B	1.26	0.006633	B	0.00	0.000000	B	0.00	0.000000	238.416000
102	102	A	H	-	3	0	B	0.16	0.001375	B	0.16	0.001375	B	0.00	0.000000	B	0.00	0.000000	238.416000
103	103	L	H	-	1	0	B	0.00	0.000000	B	0.00	0.000000	B	0.00	0.000000	B	0.00	0.000000	238.416000
104	104	F	H	-	3	0	B	0.00	0.000000	B	0.00	0.000000	B	0.00	0.000000	B	0.00	0.000000	238.416000
105	105	A	H	-	3	0	B	0.10	0.000859	B	0.10	0.000859	B	0.00	0.000000	B	0.00	0.000000	238.416000
106	106	K	H	-	2	0	B	24.52	0.118174	B	24.52	0.118174	E	11.15	0.053738	E	11.15	0.053738	238.416000
107	107	G	H	-	1	0	B	2.12	0.025265	B	2.12	0.025265	B	0.00	0.000000	B	0.00	0.000000	238.416000
108	108	F	H	-	2	0	B	22.56	0.101035	B	22.56	0.101035	E	18.39	0.082359	E	18.39	0.082359	238.416000
109	109	A	H	-	1	0	B	0.05	0.000430	B	0.05	0.000430	B	0.00	0.000000	B	0.00	0.000000	238.416000
110	110	G	H	-	0	0	B	1.96	0.023358	B	1.96	0.023358	B	0.00	0.000000	B	0.00	0.000000	238.416000
111	111	Y	H	-	1	0	B	4.49	0.018842	B	4.49	0.018842	B	0.00	0.000000	B	0.00	0.000000	238.416000
112	112	F	H	-	1	0	E	59.13	0.264813	E	59.13	0.264813	E	63.12	0.282682	E	63.12	0.282682	238.416000
113	113	L	H	-	0	0	B	6.63	0.033487	B	6.63	0.033487	B	3.08	0.015556	B	3.08	0.015556	238.416000
114	114	P	1	-	0	0	E	35.81	0.247307	E	35.81	0.247307	E	23.10	0.159530	E	23.10	0.159530	-1.000000
115	115	L	1	-	0	0	E	40.42	0.204152	E	40.42	0.204152	E	30.44	0.153745	E	30.44	0.153745	-1.000000
116	116	I	1	-	0	0	E	95.06	0.500447	E	95.06	0.500447	E	102.96	0.542037	E	102.96	0.542037	-1.000000
117	117	N	1	-	0	0	E	140.07	0.829455	E	140.07	0.829455	E	162.25	0.960798	E	162.25	0.960798	-1.000000
118	118	A	1	-	0	0	B	20.88	0.179381	B	20.88	0.179381	E	17.38	0.149313	E	17.38	0.149313	-1.000000
119	119	P	1	-	0	0	E	85.03	0.587224	E	85.03	0.587224	E	95.10	0.656768	E	95.10	0.656768	-1.000000
120	120	I	1	-	0	0	E	104.05	0.547776	E	104.05	0.547776	E	105.12	0.553409	E	105.12	0.553409	-1.000000
121	121	N	1	-	0	0	E	63.88	0.378279	E	63.88	0.378279	E	67.17	0.397762	E	67.17	0.397762	-1.000000
122	122	T	1	-	0	0	E	127.23	0.859314	E	127.23	0.859314	E	135.77	0.916993	E	135.77	0.916993	-1.000000
123	123	F	1	-	0	0	E	138.73	0.621300	E	138.73	0.621300	E	153.86	0.689059	E	153.86	0.689059	-1.000000
124	124	N	1	-	0	0	B	29.87	0.176882	B	29.87	0.176882	E	22.51	0.133298	E	22.51	0.133298	-1.000000
125	125	I	1	-	0	0	B	27.37	0.144091	B	27.37	0.144091	E	14.00	0.073704	E	14.00	0.073704	-1.000000
126	126	A	H	-	1	0	B	20.51	0.176203	B	20.51	0.176203	E	11.72	0.100687	E	11.72	0.100687	91.722000
127	127	I	H	-	0	0	E	92.01	0.484391	E	92.01	0.484391	E	91.85	0.483548	E	91.85	0.483548	91.722000
128	128	T	H	-	2	0	B	14.21	0.095975	B	14.21	0.095975	B	5.42	0.036607	B	5.42	0.036607	91.722000
129	129	E	H	-	2	0	B	1.10	0.005877	B	1.10	0.005877	B	0.00	0.000000	B	0.00	0.000000	91.722000
130	130	I	H	-	1	0	E	74.56	0.392524	E	74.56	0.392524	E	73.50	0.386944	E	73.50	0.386944	91.722000
131	131	G	H	-	0	0	E	39.15	0.466571	E	39.15	0.466571	E	39.11	0.466095	E	39.11	0.466095	91.722000
132	132	I	H	-	2	0	B	16.86	0.088760	B	16.86	0.088760	E	10.59	0.055752	E	10.59	0.055752	91.722000
133	133	V	H	-	3	0	B	1.52	0.009369	B	1.52	0.009369	B	0.11	0.000678	B	0.11	0.000678	91.722000
134	134	A	H	-	0	0	E	53.75	0.461770	E	53.75	0.461770	E	52.62	0.452062	E	52.62	0.452062	91.722000
135	135	F	H	-	0	0	E	96.74	0.433248	E	96.74	0.433248	E	98.28	0.440145	E	98.28	0.440145	91.722000
136	136	F	H	-	2	0	B	3.34	0.014958	B	3.34	0.014958	B	0.15	0.000672	B	0.15	0.000672	91.722000
137	137	T	H	-	1	0	B	16.58	0.111982	B	16.58	0.111982	E	10.91	0.073686	E	10.91	0.073686	91.722000
138	138	A	H	-	0	0	E	44.21	0.379811	E	44.21	0.379811	E	45.37	0.389777	E	45.37	0.389777	91.722000
139	139	L	H	-	0	0	B	4.07	0.020557	B	4.07	0.020557	B	1.61	0.008132	B	1.61	0.008132	91.722000
140	140	N	H	-	1	0	B	22.92	0.135726	B	22.92	0.135726	E	15.55	0.092083	E	15.55	0.092083	91.722000
141	141	F	2	-	0	0	E	124.78	0.558825	E	124.78	0.558825	E	134.84	0.603878	E	134.84	0.603878	-1.000000
142	142	F	2	-	0	0	E	138.56	0.620538	E	138.56	0.620538	E	153.56	0.687716	E	153.56	0.687716	-1.000000
143	143	G	2	-	0	0	B	12.93	0.154094	B	12.93	0.154094	E	5.59	0.066619	E	5.59	0.066619	-1.000000
144	144	S	2	-	0	0	B	2.52	0.020051	B	2.52	0.020051	B	0.22	0.001750	B	0.22	0.001750	-1.000000
145	145	K	2	-	0	0	E	87.47	0.421562	E	87.47	0.421562	E	87.56	0.421996	E	87.56	0.421996	-1.000000
146	146	A	2	-	0	0	E	47.01	0.403866	E	47.01	0.403866	E	44.69	0.383935	E	44.69	0.383935	-1.000000
147	147	V	2	-	0	0	E	38.97	0.240200	E	38.97	0.240200	E	30.10	0.185528	E	30.10	0.185528	-1.000000
148	148	G	2	-	0	0	B	16.14	0.192349	B	16.14	0.192349	E	11.52	0.137290	E	11.52	0.137290	-1.000000
149	149	R	2	-	0	0	E	172.22	0.690925	E	172.22	0.690925	E	175.92	0.705769	E	175.92	0.705769	-1.000000
150	150	A	2	-	0	0	E	39.57	0.339948	E	39.57	0.339948	E	40.38	0.346907	E	40.38	0.346907	-1.000000
151	151	E	H	-	0	0	B	20.50	0.109532	B	20.50	0.109532	B	6.71	0.035852	B	6.71	0.035852	203.590000
152	152	F	H	-	1	0	E	67.95	0.304313	E	67.95	0.304313	E	49.59	0.222088	E	49.59	0.222088	203.590000
153	153	F	H	-	0	0	E	130.15	0.582874	E	130.15	0.582874	E	142.19	0.636795	E	142.19	0.636795	203.590000
154	154	I	H	-	2	0	B	26.45	0.139247	B	26.45	0.139247	E	11.91	0.062701	E	11.91	0.062701	203.590000
155	155	V	H	-	2	0	B	6.84	0.042160	B	6.84	0.042160	B	0.18	0.001109	B	0.18	0.001109	203.590000
156	156	L	H	-	0	0	E	83.52	0.421839	E	83.52	0.421839	E	77.56	0.391737	E	77.56	0.391737	203.590000
157	157	V	H	-	0	0	E	80.90	0.498644	E	80.90	0.498644	E	77.04	0.474852	E	77.04	0.474852	203.590000
158	158	K	H	-	1	0	B	3.24	0.015615	B	3.24	0.015615	B	0.00	0.000000	B	0.00	0.000000	203.590000
159	159	L	H	-	0	0	E	50.77	0.256427	E	50.77	0.256427	E	34.60	0.174756	E	34.60	0.174756	203.590000
160	160	L	H	-	0	0	E	131.07	0.662003	E	131.07	0.662003	E	141.47	0.714531	E	141.47	0.714531	203.590000
161	161	I	H	-	1	0	B	19.65	0.103448	B	19.65	0.103448	B	7.66	0.040326	B	7.66	0.040326	203.590000
162	162	L	H	-	1	0	B	0.98	0.004950	B	0.98	0.004950	B	0.00	0.000000	B	0.00	0.000000	203.590000
163	163	G	H	-	0	0	E	23.56	0.280777	E	23.56	0.280777	E	17.80	0.212132	E	17.80	0.212132	203.590000
164	164	L	H	-	0	0	E	83.04	0.419415	E	83.04	0.419415	E	86.66	0.437699	E	86.66	0.437699	203.590000
165	165	F	H	-	1	0	B	0.00	0.000000	B	0.00	0.000000	B	0.00	0.000000	B	0.00	0.000000	203.590000
166	166	I	H	-	3	0	B	17.10	0.090024	B	17.10	0.090024	B	7.65	0.040274	B	7.65	0.040274	203.590000
167	167	F	H	-	0	0	E	143.00	0.640423	E	143.00	0.640423	E	157.68	0.706167	E	157.68	0.706167	203.590000
168	168	A	H	-	0	0	E	29.73	0.255412	E	29.73	0.255412	E	23.55	0.202320	E	23.55	0.202320	203.590000
169	169	G	H	-	1	0	B	0.00	0.000000	B	0.00	0.000000	B	0.00	0.000000	B	0.00	0.000000	203.590000
170	170	L	H	-	0	0	E	66.80	0.337391	E	66.80	0.337391	E	61.78	0.312036	E	61.78	0.312036	203.590000
171	171	I	1	-	0	0	E	142.90	0.752303	E	142.90	0.752303	E	164.93	0.868281	E	164.93	0.868281	-1.000000
172	172	T	1	-	0	0	E	75.60	0.510604	E	75.60	0.510604	E	76.69	0.517966	E	76.69	0.517966	-1.000000
173	173	I	1	-	0	0	B	33.49	0.176310	B	33.49	0.176310	E	26.74	0.140774	E	26.74	0.140774	-1.000000
174	174	H	1	-	0	0	E	120.95	0.609289	E	120.95	0.609289	E	128.44	0.647020	E	128.44	0.647020	-1.000000
175	175	P	1	-	0	0	E	95.44	0.659116	E	95.44	0.659116	E	106.98	0.738812	E	106.98	0.738812	-1.000000
176	176	S	1	-	0	0	E	85.11	0.677196	E	85.11	0.677196	E	92.24	0.733927	E	92.24	0.733927	-1.000000
177	177	Y	1	-	0	0	E	65.91	0.276584	E	65.91	0.276584	E	60.27	0.252916	E	60.27	0.252916	-1.000000
178	178	V	1	-	0	0	E	39.14	0.241248	E	39.14	0.241248	E	30.71	0.189287	E	30.71	0.189287	-1.000000
179	179	I	1	-	0	0	E	106.63	0.561358	E	106.63	0.561358	E	115.36	0.607318	E	115.36	0.607318	-1.000000
180	180	P	1	-	0	0	E	49.83	0.344130	E	49.83	0.344130	E	43.25	0.298688	E	43.25	0.298688	-1.000000
181	181	D	1	-	0	0	E	39.61	0.254940	E	39.61	0.254940	E	39.31	0.253009	E	39.31	0.253009	-1.000000
182	182	L	1	-	0	0	E	141.46	0.714481	E	141.46	0.714481	E	152.30	0.769231	E	152.30	0.769231	-1.000000
183	183	A	1	-	0	0	E	41.66	0.357904	E	41.66	0.357904	E	45.39	0.389948	E	45.39	0.389948	-1.000000
184	184	P	1	-	0	0	E	119.39	0.824517	E	119.39	0.824517	E	134.44	0.928453	E	134.44	0.928453	-1.000000
185	185	S	1	-	0	0	E	89.46	0.711808	E	89.46	0.711808	E	100.66	0.800923	E	100.66	0.800923	-1.000000
186	186	A	1	-	0	0	B	20.42	0.175430	B	20.42	0.175430	E	13.13	0.112801	E	13.13	0.112801	-1.000000
187	187	V	1	-	0	0	E	50.62	0.312007	E	50.62	0.312007	E	46.72	0.287968	E	46.72	0.287968	-1.000000
188	188	S	1	-	0	0	E	47.16	0.375239	E	47.16	0.375239	E	46.64	0.371101	E	46.64	0.371101	-1.000000
189	189	G	1	-	0	0	B	10.54	0.125611	B	10.54	0.125611	E	6.65	0.079252	E	6.65	0.079252	-1.000000
190	190	M	1	-	0	0	B	30.45	0.144621	B	30.45	0.144621	E	26.02	0.123581	E	26.02	0.123581	-1.000000
191	191	I	H	-	0	0	E	61.19	0.322137	E	61.19	0.322137	E	58.03	0.305501	E	58.03	0.305501	18.112000
192	192	F	H	-	1	0	B	35.12	0.157284	B	35.12	0.157284	E	23.43	0.104931	E	23.43	0.104931	18.112000
193	193	A	H	-	1	0	B	0.00	0.000000	B	0.00	0.000000	B	0.00	0.000000	B	0.00	0.000000	18.112000
194	194	S	H	-	3	0	B	0.30	0.002387	B	0.30	0.002387	B	0.00	0.000000	B	0.00	0.000000	18.112000
195	195	A	H	-	1	0	B	0.58	0.004983	B	0.58	0.004983	B	0.00	0.000000	B	0.00	0.000000	18.112000
196	196	I	H	-	3	0	B	0.01	0.000053	B	0.01	0.000053	B	0.00	0.000000	B	0.00	0.000000	18.112000
197	197	F	H	-	1	0	B	0.00	0.000000	B	0.00	0.000000	B	0.00	0.000000	B	0.00	0.000000	18.112000
198	198	F	H	-	2	0	B	0.58	0.002598	B	0.58	0.002598	B	0.00	0.000000	B	0.00	0.000000	18.112000
199	199	L	H	-	3	0	B	0.00	0.000000	B	0.00	0.000000	B	0.00	0.000000	B	0.00	0.000000	18.112000
200	200	S	H	-	1	0	B	0.00	0.000000	B	0.00	0.000000	B	0.00	0.000000	B	0.00	0.000000	18.112000
201	201	Y	H	-	3	0	B	0.89	0.003735	B	0.89	0.003735	B	0.00	0.000000	B	0.00	0.000000	18.112000
202	202	M	H	-	1	0	B	5.14	0.024412	B	5.14	0.024412	B	0.00	0.000000	B	0.00	0.000000	18.112000
203	203	G	H	-	2	0	B	3.37	0.040162	B	3.37	0.040162	B	0.00	0.000000	B	0.00	0.000000	18.112000
204	204	F	H	-	0	0	B	3.23	0.014465	B	3.23	0.014465	B	0.00	0.000000	B	0.00	0.000000	18.112000
205	205	G	H	-	0	0	B	7.74	0.092242	B	7.74	0.092242	B	0.01	0.000119	B	0.01	0.000119	18.112000
206	206	V	H	-	2	0	B	1.91	0.011773	B	1.91	0.011773	B	0.00	0.000000	B	0.00	0.000000	18.112000
207	207	I	2	-	0	0	B	0.15	0.000790	B	0.15	0.000790	B	0.00	0.000000	B	0.00	0.000000	-1.000000
208	208	T	2	-	0	0	B	1.84	0.012427	B	1.84	0.012427	B	0.00	0.000000	B	0.00	0.000000	-1.000000
209	209	N	2	-	0	0	B	0.16	0.000947	B	0.16	0.000947	B	0.00	0.000000	B	0.00	0.000000	-1.000000
210	210	A	2	-	0	0	B	0.00	0.000000	B	0.00	0.000000	B	0.00	0.000000	B	0.00	0.000000	-1.000000
211	211	S	2	-	0	0	B	5.36	0.042648	B	5.36	0.042648	B	0.00	0.000000	B	0.00	0.000000	-1.000000
212	212	E	2	-	0	0	E	50.71	0.270945	E	50.71	0.270945	E	22.18	0.118508	E	22.18	0.118508	-1.000000
213	213	H	2	-	0	0	B	3.07	0.015465	B	3.07	0.015465	B	0.00	0.000000	B	0.00	0.000000	-1.000000
214	214	I	2	-	0	0	B	0.13	0.000684	B	0.13	0.000684	B	0.00	0.000000	B	0.00	0.000000	-1.000000
215	215	E	2	-	0	0	E	82.98	0.443364	E	82.98	0.443364	E	90.26	0.482261	E	90.26	0.482261	-1.000000
216	216	N	2	-	0	0	E	85.93	0.508853	E	85.93	0.508853	E	88.79	0.525789	E	88.79	0.525789	-1.000000
217	217	P	2	-	0	0	B	25.14	0.173619	B	25.14	0.173619	E	18.95	0.130870	E	18.95	0.130870	-1.000000
218	218	K	2	-	0	0	E	86.59	0.417321	E	86.59	0.417321	E	85.59	0.412502	E	85.59	0.412502	-1.000000
219	219	K	2	-	0	0	E	94.88	0.457275	E	94.88	0.457275	E	103.93	0.500892	E	103.93	0.500892	-1.000000
220	220	N	2	-	0	0	B	16.21	0.095991	B	16.21	0.095991	E	12.30	0.072837	E	12.30	0.072837	-1.000000
221	221	V	2	-	0	0	B	2.24	0.013807	B	2.24	0.013807	B	0.00	0.000000	B	0.00	0.000000	-1.000000
222	222	P	2	-	0	0	B	20.70	0.142956	B	20.70	0.142956	E	15.16	0.104696	E	15.16	0.104696	-1.000000
223	223	R	2	-	0	0	E	112.63	0.451857	E	112.63	0.451857	E	118.45	0.475207	E	118.45	0.475207	-1.000000
224	224	A	2	-	0	0	B	0.00	0.000000	B	0.00	0.000000	B	0.00	0.000000	B	0.00	0.000000	-1.000000
225	225	I	2	-	0	0	B	1.98	0.010424	B	1.98	0.010424	B	0.00	0.000000	B	0.00	0.000000	-1.000000
226	226	F	H	-	0	0	E	101.88	0.456268	E	101.88	0.456268	E	109.36	0.489767	E	109.36	0.489767	99.912000
227	227	I	H	-	0	0	E	43.07	0.226744	E	43.07	0.226744	E	35.22	0.185417	E	35.22	0.185417	99.912000
228	228	S	H	-	2	0	B	0.84	0.006684	B	0.84	0.006684	B	0.00	0.000000	B	0.00	0.000000	99.912000
229	229	I	H	-	2	0	B	3.32	0.017478	B	3.32	0.017478	B	0.00	0.000000	B	0.00	0.000000	99.912000
230	230	L	H	-	0	0	E	61.84	0.312339	E	61.84	0.312339	E	57.58	0.290823	E	57.58	0.290823	99.912000
231	231	I	H	-	0	0	E	54.96	0.289339	E	54.96	0.289339	E	48.01	0.252751	E	48.01	0.252751	99.912000
232	232	V	H	-	2	0	B	0.00	0.000000	B	0.00	0.000000	B	0.00	0.000000	B	0.00	0.000000	99.912000
233	233	M	H	-	1	0	B	22.84	0.108478	B	22.84	0.108478	E	15.81	0.075089	E	15.81	0.075089	99.912000
234	234	F	H	-	0	0	E	159.60	0.714766	E	159.60	0.714766	E	169.97	0.761207	E	169.97	0.761207	99.912000
235	235	V	H	-	0	0	B	18.59	0.114583	B	18.59	0.114583	E	13.20	0.081361	E	13.20	0.081361	99.912000
236	236	Y	H	-	2	0	B	0.00	0.000000	B	0.00	0.000000	B	0.00	0.000000	B	0.00	0.000000	99.912000
237	237	V	H	-	1	0	B	30.83	0.190027	B	30.83	0.190027	E	24.67	0.152059	E	24.67	0.152059	99.912000
238	238	G	H	-	1	0	B	11.51	0.137171	B	11.51	0.137171	E	7.33	0.087355	E	7.33	0.087355	99.912000
239	239	V	H	-	3	0	B	0.00	0.000000	B	0.00	0.000000	B	0.00	0.000000	B	0.00	0.000000	99.912000
240	240	A	H	-	1	0	B	0.00	0.000000	B	0.00	0.000000	B	0.00	0.000000	B	0.00	0.000000	99.912000
241	241	I	H	-	1	0	E	40.25	0.211898	E	40.25	0.211898	E	34.03	0.179152	E	34.03	0.179152	99.912000
242	242	S	H	-	3	0	B	0.00	0.000000	B	0.00	0.000000	B	0.00	0.000000	B	0.00	0.000000	99.912000
243	243	A	1	-	0	0	B	0.00	0.000000	B	0.00	0.000000	B	0.00	0.000000	B	0.00	0.000000	-1.000000
244	244	I	1	-	0	0	B	2.81	0.014793	B	2.81	0.014793	B	0.31	0.001632	B	0.31	0.001632	-1.000000
245	245	G	1	-	0	0	B	2.52	0.030032	B	2.52	0.030032	B	0.38	0.004529	B	0.38	0.004529	-1.000000
246	246	N	1	-	0	0	B	18.79	0.111269	B	18.79	0.111269	B	6.11	0.036182	B	6.11	0.036182	-1.000000
247	247	L	1	-	0	0	B	12.18	0.061518	B	12.18	0.061518	B	6.65	0.033588	B	6.65	0.033588	-1.000000
248	248	P	1	-	0	0	E	71.01	0.490401	E	71.01	0.490401	E	73.64	0.508564	E	73.64	0.508564	-1.000000
249	249	I	1	-	0	0	B	35.63	0.187576	B	35.63	0.187576	E	31.26	0.164570	E	31.26	0.164570	-1.000000
250	250	D	1	-	0	0	E	96.63	0.621935	E	96.63	0.621935	E	103.42	0.665637	E	103.42	0.665637	-1.000000
251	251	E	1	-	0	0	E	66.42	0.354884	E	66.42	0.354884	E	68.35	0.365196	E	68.35	0.365196	-1.000000
252	252	L	1	-	0	0	B	0.00	0.000000	B	0.00	0.000000	B	0.00	0.000000	B	0.00	0.000000	-1.000000
253	253	I	1	-	0	0	E	54.72	0.288076	E	54.72	0.288076	E	48.61	0.255909	E	48.61	0.255909	-1.000000
254	254	K	1	-	0	0	E	159.37	0.768085	E	159.37	0.768085	E	174.09	0.839028	E	174.09	0.839028	-1.000000
255	255	A	1	-	0	0	B	12.20	0.104811	B	12.20	0.104811	E	7.12	0.061168	E	7.12	0.061168	-1.000000
256	256	S	1	-	0	0	B	24.13	0.191996	B	24.13	0.191996	B	5.98	0.047581	B	5.98	0.047581	-1.000000
257	257	E	1	-	0	0	E	85.67	0.457737	E	85.67	0.457737	E	49.58	0.264907	E	49.58	0.264907	-1.000000
258	258	N	1	-	0	0	B	10.60	0.062770	B	10.60	0.062770	B	5.82	0.034464	B	5.82	0.034464	-1.000000
259	259	A	1	-	0	0	B	1.81	0.015550	B	1.81	0.015550	B	0.00	0.000000	B	0.00	0.000000	-1.000000
260	260	L	1	-	0	0	B	0.00	0.000000	B	0.00	0.000000	B	0.00	0.000000	B	0.00	0.000000	-1.000000
261	261	A	1	-	0	0	B	0.00	0.000000	B	0.00	0.000000	B	0.00	0.000000	B	0.00	0.000000	-1.000000
262	262	V	1	-	0	0	E	37.67	0.232187	E	37.67	0.232187	E	28.66	0.176652	E	28.66	0.176652	-1.000000
263	263	A	1	-	0	0	B	0.00	0.000000	B	0.00	0.000000	B	0.00	0.000000	B	0.00	0.000000	-1.000000
264	264	A	1	-	0	0	B	0.00	0.000000	B	0.00	0.000000	B	0.00	0.000000	B	0.00	0.000000	-1.000000
265	265	K	1	-	0	0	E	91.25	0.439780	E	91.25	0.439780	E	92.23	0.444503	E	92.23	0.444503	-1.000000
266	266	P	1	-	0	0	E	78.05	0.539019	E	78.05	0.539019	E	84.35	0.582528	E	84.35	0.582528	-1.000000
267	267	F	1	-	0	0	B	37.98	0.170093	B	37.98	0.170093	E	31.59	0.141475	E	31.59	0.141475	-1.000000
268	268	L	1	-	0	0	E	45.73	0.230971	E	45.73	0.230971	E	39.98	0.201929	E	39.98	0.201929	-1.000000
269	269	G	1	-	0	0	E	32.77	0.390537	E	32.77	0.390537	E	33.97	0.404839	E	33.97	0.404839	-1.000000
270	270	N	1	-	0	0	E	117.05	0.693137	E	117.05	0.693137	E	125.67	0.744182	E	125.67	0.744182	-1.000000
271	271	L	1	-	0	0	E	142.02	0.717309	E	142.02	0.717309	E	160.55	0.810900	E	160.55	0.810900	-1.000000
272	272	G	1	-	0	0	B	2.97	0.035395	B	2.97	0.035395	B	0.82	0.009772	B	0.82	0.009772	-1.000000
273	273	F	1	-	0	0	B	37.71	0.168884	B	37.71	0.168884	E	27.56	0.123427	E	27.56	0.123427	-1.000000
274	274	L	1	-	0	0	E	84.89	0.428759	E	84.89	0.428759	E	89.50	0.452043	E	89.50	0.452043	-1.000000
275	275	L	H	-	1	0	E	67.47	0.340775	E	67.47	0.340775	E	65.12	0.328906	E	65.12	0.328906	289.439000
276	276	I	H	-	0	0	B	0.53	0.002790	B	0.53	0.002790	B	0.00	0.000000	B	0.00	0.000000	289.439000
277	277	S	H	-	0	0	B	0.40	0.003183	B	0.40	0.003183	B	0.00	0.000000	B	0.00	0.000000	289.439000
278	278	I	H	-	0	0	E	69.85	0.367728	E	69.85	0.367728	E	65.44	0.344512	E	65.44	0.344512	289.439000
279	279	G	H	-	0	0	B	5.04	0.060064	B	5.04	0.060064	B	0.08	0.000953	B	0.08	0.000953	289.439000
280	280	A	H	-	2	0	B	0.00	0.000000	B	0.00	0.000000	B	0.00	0.000000	B	0.00	0.000000	289.439000
281	281	L	H	-	0	0	B	20.39	0.102985	B	20.39	0.102985	E	13.59	0.068640	E	13.59	0.068640	289.439000
282	282	F	H	-	1	0	E	112.08	0.501948	E	112.08	0.501948	E	112.53	0.503963	E	112.53	0.503963	289.439000
283	283	S	H	-	3	0	B	0.00	0.000000	B	0.00	0.000000	B	0.00	0.000000	B	0.00	0.000000	289.439000
284	284	I	H	-	5	0	B	0.00	0.000000	B	0.00	0.000000	B	0.00	0.000000	B	0.00	0.000000	289.439000
285	285	S	H	-	0	0	B	21.92	0.174411	B	21.92	0.174411	E	15.08	0.119987	E	15.08	0.119987	289.439000
286	286	S	H	-	1	0	B	4.54	0.036123	B	4.54	0.036123	B	0.12	0.000955	B	0.12	0.000955	289.439000
287	287	A	H	-	2	0	B	0.29	0.002491	B	0.29	0.002491	B	0.00	0.000000	B	0.00	0.000000	289.439000
288	288	M	H	-	2	0	B	0.00	0.000000	B	0.00	0.000000	B	0.00	0.000000	B	0.00	0.000000	289.439000
289	289	N	H	-	0	0	B	0.00	0.000000	B	0.00	0.000000	B	0.00	0.000000	B	0.00	0.000000	289.439000
290	290	A	H	-	2	0	B	2.85	0.024485	B	2.85	0.024485	B	0.18	0.001546	B	0.18	0.001546	289.439000
291	291	T	H	-	2	0	B	0.60	0.004052	B	0.60	0.004052	B	0.00	0.000000	B	0.00	0.000000	289.439000
292	292	I	H	-	1	0	B	3.10	0.016320	B	3.10	0.016320	B	0.00	0.000000	B	0.00	0.000000	289.439000
293	293	Y	H	-	0	0	B	0.00	0.000000	B	0.00	0.000000	B	0.00	0.000000	B	0.00	0.000000	289.439000
294	294	G	2	-	0	0	B	0.00	0.000000	B	0.00	0.000000	B	0.00	0.000000	B	0.00	0.000000	-1.000000
295	295	G	2	-	0	0	B	0.00	0.000000	B	0.00	0.000000	B	0.00	0.000000	B	0.00	0.000000	-1.000000
296	296	A	2	-	0	0	B	0.00	0.000000	B	0.00	0.000000	B	0.00	0.000000	B	0.00	0.000000	-1.000000
297	297	N	2	-	0	0	B	0.68	0.004027	B	0.68	0.004027	B	0.00	0.000000	B	0.00	0.000000	-1.000000
298	298	V	2	-	0	0	B	0.00	0.000000	B	0.00	0.000000	B	0.00	0.000000	B	0.00	0.000000	-1.000000
299	299	A	2	-	0	0	B	0.81	0.006959	B	0.81	0.006959	B	0.00	0.000000	B	0.00	0.000000	-1.000000
300	300	Y	2	-	0	0	B	23.95	0.100504	B	23.95	0.100504	E	16.96	0.071171	E	16.96	0.071171	-1.000000
301	301	S	2	-	0	0	B	0.16	0.001273	B	0.16	0.001273	B	0.00	0.000000	B	0.00	0.000000	-1.000000
302	302	L	2	-	0	0	B	1.15	0.005808	B	1.15	0.005808	B	0.00	0.000000	B	0.00	0.000000	-1.000000
303	303	A	2	-	0	0	B	7.75	0.066581	B	7.75	0.066581	B	1.74	0.014948	B	1.74	0.014948	-1.000000
304	304	K	2	-	0	0	E	66.44	0.320208	E	66.44	0.320208	E	61.00	0.293990	E	61.00	0.293990	-1.000000
305	305	D	2	-	0	0	E	43.00	0.276759	E	43.00	0.276759	E	34.85	0.224303	E	34.85	0.224303	-1.000000
306	306	G	2	-	0	0	B	2.01	0.023954	B	2.01	0.023954	B	0.03	0.000358	B	0.03	0.000358	-1.000000
307	307	E	2	-	0	0	E	110.04	0.587946	E	110.04	0.587946	E	95.35	0.509457	E	95.35	0.509457	-1.000000
308	308	L	2	-	0	0	B	35.96	0.181625	B	35.96	0.181625	E	18.03	0.091065	E	18.03	0.091065	-1.000000
309	309	P	2	-	0	0	E	49.13	0.339296	E	49.13	0.339296	E	41.15	0.284185	E	41.15	0.284185	-1.000000
310	310	E	2	-	0	0	E	90.96	0.486001	E	90.96	0.486001	E	82.93	0.443097	E	82.93	0.443097	-1.000000
311	311	F	2	-	0	0	E	82.72	0.370460	E	82.72	0.370460	E	75.54	0.338304	E	75.54	0.338304	-1.000000
312	312	F	2	-	0	0	B	23.05	0.103229	B	23.05	0.103229	E	17.10	0.076582	E	17.10	0.076582	-1.000000
313	313	E	2	-	0	0	E	41.00	0.219064	E	41.00	0.219064	E	29.97	0.160130	E	29.97	0.160130	-1.000000
314	314	R	2	-	0	0	B	15.26	0.061221	B	15.26	0.061221	B	2.02	0.008104	B	2.02	0.008104	-1.000000
315	315	K	2	-	0	0	B	24.01	0.115716	B	24.01	0.115716	E	11.59	0.055858	E	11.59	0.055858	-1.000000
316	316	V	2	-	0	0	E	36.64	0.225838	E	36.64	0.225838	E	30.84	0.190089	E	30.84	0.190089	-1.000000
317	317	W	2	-	0	0	B	11.74	0.044232	B	11.74	0.044232	B	7.42	0.027956	B	7.42	0.027956	-1.000000
318	318	F	2	-	0	0	B	41.89	0.187604	B	41.89	0.187604	E	41.98	0.188007	E	41.98	0.188007	-1.000000
319	319	K	2	-	0	0	E	89.89	0.433226	E	89.89	0.433226	E	85.78	0.413418	E	85.78	0.413418	-1.000000
320	320	S	2	-	0	0	B	23.48	0.186824	B	23.48	0.186824	E	19.79	0.157463	E	19.79	0.157463	-1.000000
321	321	T	2	-	0	0	E	55.24	0.373092	E	55.24	0.373092	E	54.56	0.368499	E	54.56	0.368499	-1.000000
322	322	E	2	-	0	0	E	71.16	0.380209	E	71.16	0.380209	E	74.57	0.398429	E	74.57	0.398429	-1.000000
323	323	G	2	-	0	0	B	0.00	0.000000	B	0.00	0.000000	B	0.00	0.000000	B	0.00	0.000000	-1.000000
324	324	L	H	-	1	0	B	0.62	0.003131	B	0.62	0.003131	B	0.00	0.000000	B	0.00	0.000000	170.892000
325	325	Y	H	-	0	0	E	110.74	0.464708	E	110.74	0.464708	E	117.27	0.492111	E	117.27	0.492111	170.892000
326	326	I	H	-	0	0	E	74.08	0.389997	E	74.08	0.389997	E	76.41	0.402264	E	76.41	0.402264	170.892000
327	327	T	H	-	0	0	B	1.16	0.007835	B	1.16	0.007835	B	0.00	0.000000	B	0.00	0.000000	170.892000
328	328	S	H	-	2	0	B	12.76	0.101528	B	12.76	0.101528	B	6.11	0.048616	B	6.11	0.048616	170.892000
329	329	A	H	-	0	0	E	64.98	0.558247	E	64.98	0.558247	E	69.18	0.594330	E	69.18	0.594330	170.892000
330	330	L	H	-	1	0	E	49.20	0.248497	E	49.20	0.248497	E	46.28	0.233749	E	46.28	0.233749	170.892000
331	331	G	H	-	2	0	B	0.08	0.000953	B	0.08	0.000953	B	0.00	0.000000	B	0.00	0.000000	170.892000
332	332	V	H	-	2	0	B	23.93	0.147498	B	23.93	0.147498	E	18.58	0.114522	E	18.58	0.114522	170.892000
333	333	L	H	-	0	0	E	87.97	0.444315	E	87.97	0.444315	E	89.32	0.451134	E	89.32	0.451134	170.892000
334	334	F	H	-	2	0	B	21.01	0.094093	B	21.01	0.094093	E	11.92	0.053383	E	11.92	0.053383	170.892000
335	335	A	H	-	3	0	B	1.38	0.011856	B	1.38	0.011856	B	0.00	0.000000	B	0.00	0.000000	170.892000
336	336	L	H	-	1	0	E	89.33	0.451184	E	89.33	0.451184	E	77.56	0.391737	E	77.56	0.391737	170.892000
337	337	L	H	-	0	0	E	92.63	0.467852	E	92.63	0.467852	E	94.09	0.475226	E	94.09	0.475226	170.892000
338	338	F	H	-	1	0	B	17.49	0.078329	B	17.49	0.078329	B	6.91	0.030946	B	6.91	0.030946	170.892000
339	339	N	H	-	1	0	E	86.78	0.513886	E	86.78	0.513886	E	88.27	0.522710	E	88.27	0.522710	170.892000
340	340	M	H	-	4	0	B	30.62	0.145429	B	30.62	0.145429	B	6.85	0.032534	B	6.85	0.032534	170.892000
341	341	E	1	-	0	0	B	31.74	0.169588	B	31.74	0.169588	E	11.76	0.062834	E	11.76	0.062834	-1.000000
342	342	G	H	-	2	0	B	1.50	0.017876	B	1.50	0.017876	B	0.00	0.000000	B	0.00	0.000000	13.605000
343	343	V	H	-	4	0	B	0.00	0.000000	B	0.00	0.000000	B	0.00	0.000000	B	0.00	0.000000	13.605000
344	344	A	H	-	3	0	B	0.00	0.000000	B	0.00	0.000000	B	0.00	0.000000	B	0.00	0.000000	13.605000
345	345	S	H	-	3	0	B	0.00	0.000000	B	0.00	0.000000	B	0.00	0.000000	B	0.00	0.000000	13.605000
346	346	I	H	-	2	0	B	0.10	0.000526	B	0.10	0.000526	B	0.00	0.000000	B	0.00	0.000000	13.605000
347	347	T	H	-	3	0	B	0.03	0.000203	B	0.03	0.000203	B	0.00	0.000000	B	0.00	0.000000	13.605000
348	348	S	H	-	3	0	B	0.00	0.000000	B	0.00	0.000000	B	0.00	0.000000	B	0.00	0.000000	13.605000
349	349	A	H	-	2	0	B	0.02	0.000172	B	0.02	0.000172	B	0.00	0.000000	B	0.00	0.000000	13.605000
350	350	V	H	-	1	0	B	0.54	0.003328	B	0.54	0.003328	B	0.00	0.000000	B	0.00	0.000000	13.605000
351	351	F	H	-	1	0	B	6.10	0.027319	B	6.10	0.027319	B	0.00	0.000000	B	0.00	0.000000	13.605000
352	352	M	H	-	2	0	B	0.00	0.000000	B	0.00	0.000000	B	0.00	0.000000	B	0.00	0.000000	13.605000
353	353	V	H	-	0	0	B	23.33	0.143799	B	23.33	0.143799	E	17.26	0.106386	E	17.26	0.106386	13.605000
354	354	I	H	-	1	0	B	2.15	0.011319	B	2.15	0.011319	B	0.00	0.000000	B	0.00	0.000000	13.605000
355	355	Y	H	-	1	0	B	3.11	0.013051	B	3.11	0.013051	B	0.00	0.000000	B	0.00	0.000000	13.605000
356	356	L	H	-	1	0	B	15.95	0.080560	B	15.95	0.080560	B	7.49	0.037830	B	7.49	0.037830	13.605000
357	357	F	H	-	0	0	E	57.17	0.256035	E	57.17	0.256035	E	50.98	0.228313	E	50.98	0.228313	13.605000
358	358	V	2	-	0	0	B	0.00	0.000000	B	0.00	0.000000	B	0.00	0.000000	B	0.00	0.000000	-1.000000
359	359	I	2	-	0	0	B	0.71	0.003738	B	0.71	0.003738	B	0.00	0.000000	B	0.00	0.000000	-1.000000
360	360	L	2	-	0	0	E	66.01	0.333401	E	66.01	0.333401	E	57.97	0.292793	E	57.97	0.292793	-1.000000
361	361	S	2	-	0	0	B	1.43	0.011378	B	1.43	0.011378	B	0.00	0.000000	B	0.00	0.000000	-1.000000
362	362	H	2	-	0	0	B	0.00	0.000000	B	0.00	0.000000	B	0.00	0.000000	B	0.00	0.000000	-1.000000
363	363	Y	2	-	0	0	E	82.02	0.344188	E	82.02	0.344188	E	77.40	0.324801	E	77.40	0.324801	-1.000000
364	364	I	2	-	0	0	E	83.93	0.441853	E	83.93	0.441853	E	81.19	0.427428	E	81.19	0.427428	-1.000000
365	365	L	2	-	0	0	B	17.83	0.090055	B	17.83	0.090055	E	14.40	0.072731	E	14.40	0.072731	-1.000000
366	366	I	2	-	0	0	B	11.10	0.058436	B	11.10	0.058436	B	4.34	0.022848	B	4.34	0.022848	-1.000000
367	367	D	2	-	0	0	E	141.11	0.908219	E	141.11	0.908219	E	155.23	0.999099	E	155.23	0.999099	-1.000000
368	368	E	2	-	0	0	E	84.87	0.453462	E	84.87	0.453462	E	82.10	0.438662	E	82.10	0.438662	-1.000000
369	369	V	2	-	0	0	B	8.87	0.054672	B	8.87	0.054672	B	4.89	0.030141	B	4.89	0.030141	-1.000000
370	370	G	2	-	0	0	E	28.53	0.340007	E	28.53	0.340007	E	28.69	0.341914	E	28.69	0.341914	-1.000000
371	371	G	2	-	0	0	E	19.96	0.237874	E	19.96	0.237874	E	10.80	0.128709	E	10.80	0.128709	-1.000000
372	372	R	2	-	0	0	E	150.70	0.604590	E	150.70	0.604590	E	171.07	0.686311	E	171.07	0.686311	-1.000000
373	373	K	2	-	0	0	E	97.60	0.470384	E	97.60	0.470384	E	97.03	0.467637	E	97.03	0.467637	-1.000000
374	374	E	2	-	0	0	E	123.08	0.657619	E	123.08	0.657619	E	135.55	0.724247	E	135.55	0.724247	-1.000000
375	375	I	H	-	0	0	E	66.86	0.351987	E	66.86	0.351987	E	67.90	0.357462	E	67.90	0.357462	242.719000
376	376	V	H	-	0	0	B	1.45	0.008937	B	1.45	0.008937	B	0.00	0.000000	B	0.00	0.000000	242.719000
377	377	I	H	-	0	0	E	81.88	0.431061	E	81.88	0.431061	E	79.33	0.417636	E	79.33	0.417636	242.719000
378	378	F	H	-	0	0	E	118.57	0.531013	E	118.57	0.531013	E	124.89	0.559317	E	124.89	0.559317	242.719000
379	379	S	H	-	1	0	B	0.32	0.002546	B	0.32	0.002546	B	0.00	0.000000	B	0.00	0.000000	242.719000
380	380	F	H	-	0	0	E	64.99	0.291056	E	64.99	0.291056	E	55.30	0.247660	E	55.30	0.247660	242.719000
381	381	I	H	-	0	0	E	104.67	0.551040	E	104.67	0.551040	E	108.64	0.571940	E	108.64	0.571940	242.719000
382	382	V	H	-	1	0	B	31.84	0.196252	B	31.84	0.196252	E	25.20	0.155325	E	25.20	0.155325	242.719000
383	383	V	H	-	2	0	B	0.00	0.000000	B	0.00	0.000000	B	0.00	0.000000	B	0.00	0.000000	242.719000
384	384	L	H	-	0	0	E	68.40	0.345472	E	68.40	0.345472	E	67.11	0.338957	E	67.11	0.338957	242.719000
385	385	G	H	-	0	0	E	32.45	0.386724	E	32.45	0.386724	E	27.10	0.322965	E	27.10	0.322965	242.719000
386	386	V	H	-	2	0	B	7.00	0.043146	B	7.00	0.043146	B	4.10	0.025271	B	4.10	0.025271	242.719000
387	387	F	H	-	1	0	B	23.40	0.104796	B	23.40	0.104796	E	18.62	0.083389	E	18.62	0.083389	242.719000
388	388	L	H	-	0	0	E	97.04	0.490126	E	97.04	0.490126	E	103.29	0.521693	E	103.29	0.521693	242.719000
389	389	L	H	-	0	0	E	63.51	0.320774	E	63.51	0.320774	E	62.85	0.317440	E	62.85	0.317440	242.719000
390	390	L	H	-	1	0	B	0.37	0.001869	B	0.37	0.001869	B	0.00	0.000000	B	0.00	0.000000	242.719000
391	391	L	H	-	0	0	B	20.95	0.105813	B	20.95	0.105813	E	15.61	0.078842	E	15.61	0.078842	242.719000
392	392	Y	H	-	0	0	E	116.30	0.488040	E	116.30	0.488040	E	122.35	0.513428	E	122.35	0.513428	242.719000
393	393	Y	H	-	1	0	B	28.03	0.117625	B	28.03	0.117625	E	23.47	0.098489	E	23.47	0.098489	242.719000
394	394	Q	H	-	3	0	B	1.20	0.006344	B	1.20	0.006344	B	0.00	0.000000	B	0.00	0.000000	242.719000
395	395	W	H	-	1	0	E	97.20	0.366212	E	97.20	0.366212	E	101.70	0.383166	E	101.70	0.383166	242.719000
396	396	I	1	-	0	0	E	97.12	0.511292	E	97.12	0.511292	E	100.80	0.530666	E	100.80	0.530666	-1.000000
397	397	T	1	-	0	0	E	71.56	0.483318	E	71.56	0.483318	E	75.07	0.507024	E	75.07	0.507024	-1.000000
398	398	N	1	-	0	0	E	51.68	0.306034	E	51.68	0.306034	E	39.00	0.230947	E	39.00	0.230947	-1.000000
399	399	R	1	-	0	0	E	111.94	0.449089	E	111.94	0.449089	E	119.99	0.481385	E	119.99	0.481385	-1.000000
400	400	F	H	-	0	0	E	114.87	0.514443	E	114.87	0.514443	E	115.65	0.517936	E	115.65	0.517936	309.715000
401	401	V	H	-	3	0	B	3.32	0.020464	B	3.32	0.020464	B	0.00	0.000000	B	0.00	0.000000	309.715000
402	402	F	H	-	2	0	B	35.76	0.160150	B	35.76	0.160150	E	34.69	0.155359	E	34.69	0.155359	309.715000
403	403	Y	H	-	0	0	E	127.92	0.536802	E	127.92	0.536802	E	135.47	0.568485	E	135.47	0.568485	309.715000
404	404	G	H	-	0	0	B	14.06	0.167560	B	14.06	0.167560	E	6.41	0.076391	E	6.41	0.076391	309.715000
405	405	I	H	-	2	0	B	0.65	0.003422	B	0.65	0.003422	B	0.00	0.000000	B	0.00	0.000000	309.715000
406	406	I	H	-	0	0	E	55.72	0.293340	E	55.72	0.293340	E	48.27	0.254120	E	48.27	0.254120	309.715000
407	407	A	H	-	0	0	E	62.21	0.534450	E	62.21	0.534450	E	65.01	0.558505	E	65.01	0.558505	309.715000
408	408	T	H	-	0	0	B	13.66	0.092260	B	13.66	0.092260	B	6.61	0.044644	B	6.61	0.044644	309.715000
409	409	F	H	-	0	0	B	38.08	0.170541	B	38.08	0.170541	E	28.16	0.126114	E	28.16	0.126114	309.715000
410	410	I	H	-	0	0	E	97.26	0.512029	E	97.26	0.512029	E	102.09	0.537457	E	102.09	0.537457	309.715000
411	411	G	H	-	0	0	E	39.24	0.467644	E	39.24	0.467644	E	39.72	0.473364	E	39.72	0.473364	309.715000
412	412	V	H	-	0	0	B	11.71	0.072177	B	11.71	0.072177	B	5.12	0.031558	B	5.12	0.031558	309.715000
413	413	L	H	-	0	0	E	62.90	0.317693	E	62.90	0.317693	E	59.33	0.299662	E	59.33	0.299662	309.715000
414	414	I	H	-	0	0	E	85.58	0.450540	E	85.58	0.450540	E	88.48	0.465807	E	88.48	0.465807	309.715000
415	415	F	H	-	0	0	E	114.22	0.511532	E	114.22	0.511532	E	106.86	0.478570	E	106.86	0.478570	309.715000
416	416	E	2	-	0	0	B	0.00	0.000000	B	0.00	0.000000	B	0.00	0.000000	B	0.00	0.000000	-1.000000
417	417	I	2	-	0	0	E	54.47	0.286760	E	54.47	0.286760	E	47.01	0.247486	E	47.01	0.247486	-1.000000
418	418	I	2	-	0	0	E	97.41	0.512819	E	97.41	0.512819	E	97.67	0.514188	E	97.67	0.514188	-1.000000
419	419	Y	2	-	0	0	B	44.14	0.185229	B	44.14	0.185229	E	29.31	0.122996	E	29.31	0.122996	-1.000000
420	420	R	2	-	0	0	B	45.24	0.181497	B	45.24	0.181497	E	37.68	0.151167	E	37.68	0.151167	-1.000000
421	421	K	2	-	0	0	E	136.64	0.658538	E	136.64	0.658538	E	147.96	0.713095	E	147.96	0.713095	-1.000000
422	422	V	2	-	0	0	E	114.27	0.704327	E	114.27	0.704327	E	127.09	0.783346	E	127.09	0.783346	-1.000000
423	423	T	2	-	0	0	E	61.80	0.417398	E	61.80	0.417398	E	65.20	0.440362	E	65.20	0.440362	-1.000000
424	424	K	2	-	0	0	E	155.40	0.748952	E	155.40	0.748952	E	172.90	0.833293	E	172.90	0.833293	-1.000000
425	425	R	2	-	0	0	B	15.34	0.061542	B	15.34	0.061542	B	10.91	0.043770	B	10.91	0.043770	-1.000000
426	426	T	2	-	0	0	E	83.58	0.564501	E	83.58	0.564501	E	85.65	0.578482	E	85.65	0.578482	-1.000000
427	427	F	2	-	0	0	B	5.35	0.023960	B	5.35	0.023960	B	3.58	0.016033	B	3.58	0.016033	-1.000000
428	428	S	2	-	0	0	E	47.70	0.379535	E	47.70	0.379535	E	35.85	0.285248	E	35.85	0.285248	-1.000000
429	429	N	2	-	0	0	E	69.99	0.414461	E	69.99	0.414461	E	74.03	0.438385	E	74.03	0.438385	-1.000000
430	430	N	2	-	0	0	E	103.70	0.614082	E	103.70	0.614082	E	97.98	0.580210	E	97.98	0.580210	-1.000000
431	431	M	2	-	0	0	B	21.09	0.100166	B	21.09	0.100166	B	2.81	0.013346	B	2.81	0.013346	-1.000000
432	432	Y	2	-	0	0	B	19.65	0.082459	B	19.65	0.082459	B	6.15	0.025808	B	6.15	0.025808	-1.000000
433	433	V	2	-	0	0	E	80.08	0.493590	E	80.08	0.493590	E	82.99	0.511526	E	82.99	0.511526	-1.000000
434	434	K	2	-	0	0	E	141.91	0.683937	E	141.91	0.683937	E	135.15	0.651357	E	135.15	0.651357	-1.000000
435	435	S	2	-	0	0	E	49.83	0.396483	E	49.83	0.396483	E	43.66	0.347390	E	43.66	0.347390	-1.000000
436	436	L	U	R	0	0	-	-1.00	-1.000000	-	-1.00	-1.000000	-	-1.00	-1.000000	-	-1.00	-1.000000	-1.000000
437	437	E	U	R	0	0	-	-1.00	-1.000000	-	-1.00	-1.000000	-	-1.00	-1.000000	-	-1.00	-1.000000	-1.000000
438	438	S	U	R	0	0	-	-1.00	-1.000000	-	-1.00	-1.000000	-	-1.00	-1.000000	-	-1.00	-1.000000	-1.000000
439	439	S	U	R	0	0	-	-1.00	-1.000000	-	-1.00	-1.000000	-	-1.00	-1.000000	-	-1.00	-1.000000	-1.000000
440	440	G	U	R	0	0	-	-1.00	-1.000000	-	-1.00	-1.000000	-	-1.00	-1.000000	-	-1.00	-1.000000	-1.000000
441	441	L	U	R	0	0	-	-1.00	-1.000000	-	-1.00	-1.000000	-	-1.00	-1.000000	-	-1.00	-1.000000	-1.000000
442	442	V	U	R	0	0	-	-1.00	-1.000000	-	-1.00	-1.000000	-	-1.00	-1.000000	-	-1.00	-1.000000	-1.000000
443	443	P	U	R	0	0	-	-1.00	-1.000000	-	-1.00	-1.000000	-	-1.00	-1.000000	-	-1.00	-1.000000	-1.000000
444	444	R	U	R	0	0	-	-1.00	-1.000000	-	-1.00	-1.000000	-	-1.00	-1.000000	-	-1.00	-1.000000	-1.000000
