# Supplementary material for: Lipid exposure prediction enhances the inference of rotational angles of transmembrane helices
Source: BMC Bioinformatics. 2013 Oct 11;14:304. doi: 10.1186/1471-2105-14-304 (PMC3854514; doi:10.1186/1471-2105-14-304)
Supplement: Additional file 7: Dataset S3 — The representative 110 multi-spanning protein chains used in this work. [file 1471-2105-14-304-S7.zip › S_Dataset_3_experiment/TMexpoDataset/3h90A.profile]

SeqIndex	PDBIndex	AA	Topo	MissingData	IntraChainCTNum	InterChainCTNum	Class14_Chain	ASA14_Chain	RSA14_Chain	Class14_Complete	ASA14_Complete	RSA14_Complete	Class20_Chain	ASA20_Chain	RSA20_Chain	Class20_Complete	ASA20_Complete	RSA20_Complete	RotationalAngleChain360MGC
1	8	L	1	-	0	0	E	206.52	1.000000	E	200.40	1.000000	E	241.64	1.000000	E	212.45	1.000000	-1.000000
2	9	V	1	-	0	0	E	127.59	0.786428	E	127.59	0.786428	E	119.18	0.734591	E	119.18	0.734591	-1.000000
3	10	S	1	-	0	0	E	76.57	0.609246	E	76.57	0.609246	E	84.63	0.673377	E	84.63	0.673377	-1.000000
4	11	R	1	-	0	0	E	54.50	0.218647	E	54.50	0.218647	E	42.00	0.168499	E	42.00	0.168499	-1.000000
5	12	A	1	-	0	0	E	56.81	0.488058	E	56.81	0.488058	E	54.36	0.467010	E	54.36	0.467010	-1.000000
6	13	A	1	-	0	0	B	20.57	0.176718	B	20.57	0.176718	B	3.47	0.029811	B	3.47	0.029811	-1.000000
7	14	I	1	-	0	0	B	0.13	0.000684	B	0.13	0.000684	B	0.00	0.000000	B	0.00	0.000000	-1.000000
8	15	A	H	-	0	0	B	20.62	0.177148	B	20.62	0.177148	E	11.90	0.102234	E	11.90	0.102234	53.906000
9	16	A	H	-	0	0	E	44.52	0.382474	E	44.52	0.382474	E	44.99	0.386512	E	44.99	0.386512	53.906000
10	17	T	H	-	3	0	B	1.93	0.013035	B	1.93	0.013035	B	0.00	0.000000	B	0.00	0.000000	53.906000
11	18	A	H	-	1	0	B	4.57	0.039261	B	4.57	0.039261	B	0.00	0.000000	B	0.00	0.000000	53.906000
12	19	M	H	-	0	0	E	83.68	0.397435	E	83.68	0.397435	E	88.18	0.418808	E	88.18	0.418808	53.906000
13	20	A	H	-	2	0	B	20.44	0.175601	B	20.44	0.175601	E	16.30	0.140034	E	16.30	0.140034	53.906000
14	21	S	H	-	2	0	B	0.06	0.000477	B	0.06	0.000477	B	0.00	0.000000	B	0.00	0.000000	53.906000
15	22	L	H	-	0	0	B	32.09	0.162079	B	32.09	0.162079	E	28.52	0.144048	E	28.52	0.144048	53.906000
16	23	L	H	-	0	0	E	61.16	0.308904	E	61.16	0.308904	E	52.87	0.267034	E	52.87	0.267034	53.906000
17	24	L	H	-	2	0	B	8.49	0.042881	B	8.49	0.042881	B	0.00	0.000000	B	0.00	0.000000	53.906000
18	25	L	H	-	0	0	E	75.26	0.380120	E	75.26	0.380120	E	77.57	0.391787	E	77.57	0.391787	53.906000
19	26	I	H	-	0	0	E	108.35	0.570413	E	108.35	0.570413	E	111.55	0.587260	E	111.55	0.587260	53.906000
20	27	K	H	-	0	0	B	37.25	0.179527	B	37.25	0.179527	B	1.65	0.007952	B	1.65	0.007952	53.906000
21	28	I	H	-	1	0	B	35.67	0.187786	B	35.67	0.187786	E	27.38	0.144143	E	27.38	0.144143	53.906000
22	29	F	H	-	0	0	E	128.61	0.575977	E	128.61	0.575977	E	140.65	0.629898	E	140.65	0.629898	53.906000
23	30	A	H	-	0	0	E	46.53	0.399742	E	46.53	0.399742	E	28.20	0.242268	E	28.20	0.242268	53.906000
24	31	W	H	-	1	0	E	75.86	0.285811	E	75.86	0.285811	E	57.55	0.216826	E	57.55	0.216826	53.906000
25	32	W	H	-	0	0	E	117.21	0.441602	E	117.21	0.441602	E	98.22	0.370055	E	98.22	0.370055	53.906000
26	33	Y	H	-	0	0	E	115.12	0.483089	E	115.12	0.483089	E	124.07	0.520646	E	124.07	0.520646	53.906000
27	34	T	H	-	0	0	E	119.32	0.805890	E	119.32	0.805890	E	132.17	0.892679	E	132.17	0.892679	53.906000
28	35	G	H	-	0	0	E	49.30	0.587534	E	49.30	0.587534	E	54.42	0.648552	E	54.42	0.648552	53.906000
29	36	S	H	-	0	0	E	72.28	0.575111	E	72.28	0.575111	E	73.61	0.585694	E	73.61	0.585694	53.906000
30	37	V	2	-	0	0	E	126.10	0.777244	E	126.10	0.777244	E	142.02	0.875370	E	142.02	0.875370	-1.000000
31	38	S	2	-	0	0	E	66.39	0.528246	E	66.39	0.528246	E	52.50	0.417728	E	52.50	0.417728	-1.000000
32	39	I	2	-	0	0	E	121.47	0.639484	E	121.47	0.639484	E	122.83	0.646644	E	122.83	0.646644	-1.000000
33	40	L	H	-	0	0	E	99.72	0.503662	E	99.72	0.503662	E	64.71	0.326835	E	64.71	0.326835	120.930000
34	41	A	H	-	0	0	E	78.22	0.671993	E	78.22	0.671993	E	86.70	0.744845	E	86.70	0.744845	120.930000
35	42	A	H	-	0	0	E	44.15	0.379296	E	44.15	0.379296	E	18.07	0.155241	E	18.07	0.155241	120.930000
36	43	L	H	-	1	0	E	41.06	0.207384	E	41.06	0.207384	E	28.76	0.145260	E	28.76	0.145260	120.930000
37	44	V	H	-	0	0	E	79.20	0.488166	E	79.20	0.488166	E	83.26	0.513190	E	83.26	0.513190	120.930000
38	45	D	H	-	0	0	E	67.75	0.436056	E	67.75	0.436056	E	57.78	0.371886	E	57.78	0.371886	120.930000
39	46	S	H	-	2	0	B	3.65	0.029042	B	3.65	0.029042	B	0.00	0.000000	B	0.00	0.000000	120.930000
40	47	L	H	-	0	0	E	98.42	0.497096	E	98.42	0.497096	E	102.39	0.517147	E	102.39	0.517147	120.930000
41	48	V	H	-	0	0	E	90.03	0.554919	E	90.03	0.554919	E	81.90	0.504808	E	81.90	0.504808	120.930000
42	49	D	H	-	1	0	B	5.67	0.036494	B	5.67	0.036494	B	0.05	0.000322	B	0.05	0.000322	120.930000
43	50	I	H	-	0	0	B	26.95	0.141879	B	26.95	0.141879	E	20.09	0.105765	E	20.09	0.105765	120.930000
44	51	G	H	-	0	0	E	34.43	0.410321	E	34.43	0.410321	E	34.48	0.410916	E	34.48	0.410916	120.930000
45	52	A	H	-	0	0	E	54.79	0.470704	E	54.79	0.470704	E	29.10	0.250000	E	29.10	0.250000	120.930000
46	53	S	H	-	2	0	B	2.51	0.019971	B	2.51	0.019971	B	0.00	0.000000	B	0.00	0.000000	120.930000
47	54	L	H	-	0	0	E	71.09	0.359059	E	71.09	0.359059	E	72.91	0.368251	E	72.91	0.368251	120.930000
48	55	T	H	-	0	0	E	73.41	0.495813	E	73.41	0.495813	E	80.43	0.543226	E	80.43	0.543226	120.930000
49	56	N	H	-	1	0	B	9.02	0.053414	B	9.02	0.053414	B	1.08	0.006395	B	1.08	0.006395	120.930000
50	57	L	H	-	1	0	B	13.93	0.070357	B	13.93	0.070357	B	8.55	0.043184	B	8.55	0.043184	120.930000
51	58	L	H	-	0	0	E	106.43	0.537552	E	106.43	0.537552	E	109.57	0.553412	E	109.57	0.553412	120.930000
52	59	V	H	-	1	0	E	42.89	0.264361	E	42.89	0.264361	E	35.49	0.218750	E	35.49	0.218750	120.930000
53	60	V	H	-	0	0	B	1.46	0.008999	B	1.46	0.008999	B	0.00	0.000000	B	0.00	0.000000	120.930000
54	61	R	H	-	0	0	E	130.88	0.525074	E	130.88	0.525074	E	129.25	0.518535	E	129.25	0.518535	120.930000
55	62	Y	1	-	0	0	E	94.17	0.395174	E	74.91	0.314352	E	90.87	0.381326	E	70.06	0.293999	-1.000000
56	63	S	1	-	0	0	B	6.16	0.049013	B	6.16	0.049013	B	2.79	0.022199	B	2.79	0.022199	-1.000000
57	64	L	1	-	0	0	E	63.46	0.320521	E	63.46	0.320521	E	51.55	0.260367	E	51.55	0.260367	-1.000000
58	65	Q	1	-	0	0	E	83.45	0.441138	E	83.45	0.441138	E	85.48	0.451869	E	85.48	0.451869	-1.000000
59	66	P	1	-	0	0	E	108.19	0.747169	E	108.19	0.747169	E	123.16	0.850552	E	123.16	0.850552	-1.000000
60	67	A	1	-	0	0	E	76.08	0.653608	E	75.57	0.649227	E	80.29	0.689777	E	74.44	0.639519	-1.000000
61	68	D	1	-	0	0	E	60.09	0.386754	E	60.09	0.386754	E	55.60	0.357855	E	55.60	0.357855	-1.000000
62	69	D	1	-	0	0	E	138.25	0.889811	E	108.78	0.700135	E	158.75	1.000000	E	113.30	0.729227	-1.000000
63	70	N	1	-	0	0	E	122.28	0.724107	E	46.92	0.277847	E	137.62	0.814946	E	41.54	0.245988	-1.000000
64	71	H	1	-	0	0	E	74.77	0.376656	B	8.84	0.044532	E	76.92	0.387487	B	5.82	0.029318	-1.000000
65	72	S	1	-	0	0	E	87.92	0.699554	B	18.37	0.146165	E	90.26	0.718173	E	8.20	0.065245	-1.000000
66	73	F	1	-	0	0	E	120.14	0.538045	B	7.16	0.032066	E	109.67	0.491155	B	2.37	0.010614	-1.000000
67	74	G	1	-	0	0	E	27.13	0.323323	E	20.21	0.240853	E	13.36	0.159218	E	8.98	0.107019	-1.000000
68	75	H	1	-	0	0	B	11.10	0.055917	B	3.63	0.018286	B	3.13	0.015767	B	0.36	0.001814	-1.000000
69	76	G	1	-	0	0	B	4.18	0.049815	B	4.18	0.049815	B	0.78	0.009296	B	0.78	0.009296	-1.000000
70	77	K	1	-	0	0	E	53.87	0.259627	B	3.13	0.015085	E	47.11	0.227047	B	0.00	0.000000	-1.000000
71	78	A	1	-	0	0	B	9.57	0.082216	B	3.10	0.026632	B	2.48	0.021306	B	0.51	0.004381	-1.000000
72	79	E	H	-	1	0	B	0.38	0.002030	B	0.38	0.002030	B	0.00	0.000000	B	0.00	0.000000	148.354000
73	80	S	H	-	1	0	B	0.71	0.005649	B	0.71	0.005649	B	0.00	0.000000	B	0.00	0.000000	148.354000
74	81	L	H	-	0	0	E	101.15	0.510884	B	27.28	0.137785	E	107.91	0.545028	E	15.86	0.080105	148.354000
75	82	A	H	-	1	0	B	9.74	0.083677	B	9.74	0.083677	B	2.57	0.022079	B	2.57	0.022079	148.354000
76	83	A	H	-	2	0	B	0.00	0.000000	B	0.00	0.000000	B	0.00	0.000000	B	0.00	0.000000	148.354000
77	84	L	H	-	2	0	B	39.01	0.197030	B	19.08	0.096369	E	33.39	0.168645	B	6.93	0.035002	148.354000
78	85	A	H	-	0	0	E	57.38	0.492955	E	47.29	0.406271	E	54.42	0.467526	E	35.45	0.304553	148.354000
79	86	Q	H	-	1	0	B	29.17	0.154200	B	29.17	0.154200	E	9.62	0.050854	E	9.62	0.050854	148.354000
80	87	S	H	-	2	0	B	4.94	0.039306	B	4.94	0.039306	B	1.45	0.011537	B	1.45	0.011537	148.354000
81	88	M	H	-	0	0	E	123.50	0.586559	E	85.75	0.407267	E	130.13	0.618048	E	59.72	0.283638	148.354000
82	89	F	H	-	0	0	E	169.84	0.760625	E	164.73	0.737740	E	161.05	0.721259	E	145.90	0.653410	148.354000
83	90	I	H	-	2	0	B	12.23	0.064385	B	12.23	0.064385	B	3.20	0.016847	B	3.20	0.016847	148.354000
84	91	S	H	-	1	0	B	23.56	0.187460	B	23.56	0.187460	E	18.50	0.147199	E	18.50	0.147199	148.354000
85	92	G	H	-	0	0	E	37.75	0.449887	E	37.75	0.449887	E	38.78	0.462162	E	38.78	0.462162	148.354000
86	93	S	H	-	0	0	E	71.60	0.569701	E	71.60	0.569701	E	53.70	0.427276	E	53.70	0.427276	148.354000
87	94	A	H	-	3	0	B	5.17	0.044416	B	5.17	0.044416	B	0.40	0.003436	B	0.40	0.003436	148.354000
88	95	L	H	-	0	0	E	95.09	0.480277	E	95.09	0.480277	E	103.66	0.523562	E	103.66	0.523562	148.354000
89	96	F	H	-	0	0	E	147.86	0.662188	E	147.86	0.662188	E	163.46	0.732052	E	163.46	0.732052	148.354000
90	97	L	H	-	0	0	E	71.46	0.360927	E	71.46	0.360927	E	60.05	0.303298	E	60.05	0.303298	148.354000
91	98	F	H	-	2	0	E	60.82	0.272381	E	60.82	0.272381	E	56.07	0.251108	E	56.07	0.251108	148.354000
92	99	L	H	-	0	0	E	84.43	0.426436	E	84.43	0.426436	E	88.67	0.447851	E	88.67	0.447851	148.354000
93	100	T	H	-	0	0	E	30.65	0.207011	E	30.65	0.207011	E	17.98	0.121437	E	17.98	0.121437	148.354000
94	101	G	H	-	2	0	B	0.01	0.000119	B	0.01	0.000119	B	0.00	0.000000	B	0.00	0.000000	148.354000
95	102	I	H	-	0	0	E	80.12	0.421795	E	80.12	0.421795	E	81.67	0.429955	E	81.67	0.429955	148.354000
96	103	Q	H	-	0	0	E	111.02	0.586880	E	111.02	0.586880	E	121.65	0.643072	E	121.65	0.643072	148.354000
97	104	H	H	-	0	0	E	52.83	0.266133	E	52.83	0.266133	E	33.99	0.171226	E	33.99	0.171226	148.354000
98	105	L	H	-	1	0	E	87.65	0.442699	E	87.65	0.442699	E	83.81	0.423304	E	83.81	0.423304	148.354000
99	106	I	2	-	0	0	E	52.71	0.277494	E	52.71	0.277494	E	43.89	0.231061	E	43.89	0.231061	-1.000000
100	107	S	2	-	0	0	E	86.06	0.684755	E	86.06	0.684755	E	98.89	0.786840	E	98.89	0.786840	-1.000000
101	108	P	2	-	0	0	E	82.01	0.566367	E	82.01	0.566367	E	82.92	0.572652	E	82.92	0.572652	-1.000000
102	109	T	2	-	0	0	E	55.68	0.376064	E	55.68	0.376064	E	54.82	0.370255	E	54.82	0.370255	-1.000000
103	110	P	2	-	0	0	E	30.28	0.209116	E	30.28	0.209116	B	6.93	0.047859	B	6.93	0.047859	-1.000000
104	111	M	2	-	0	0	E	124.35	0.590596	E	124.35	0.590596	E	131.12	0.622750	E	131.12	0.622750	-1.000000
105	112	T	2	-	0	0	E	106.97	0.722477	E	106.97	0.722477	E	72.31	0.488383	E	72.31	0.488383	-1.000000
106	113	D	2	-	0	0	E	95.73	0.616142	E	95.73	0.616142	E	94.09	0.605587	E	94.09	0.605587	-1.000000
107	114	P	2	-	0	0	E	85.63	0.591367	E	85.63	0.591367	E	85.81	0.592610	E	85.81	0.592610	-1.000000
108	115	G	2	-	0	0	E	85.60	1.000000	E	85.60	1.000000	E	95.26	1.000000	E	95.26	1.000000	-1.000000
109	116	V	2	-	0	0	E	65.74	0.405202	E	65.74	0.405202	E	39.64	0.244329	E	39.64	0.244329	-1.000000
110	117	G	2	-	0	0	E	46.28	0.551543	E	46.28	0.551543	E	40.67	0.484686	E	40.67	0.484686	-1.000000
111	118	V	H	-	0	0	E	77.42	0.477194	E	77.42	0.477194	E	60.38	0.372165	E	60.38	0.372165	118.958000
112	119	I	H	-	0	0	E	113.93	0.599789	E	113.93	0.599789	E	118.71	0.624954	E	118.71	0.624954	118.958000
113	120	V	H	-	0	0	E	61.11	0.376664	E	61.11	0.376664	E	24.04	0.148176	E	24.04	0.148176	118.958000
114	121	T	H	-	1	0	B	20.46	0.138187	B	20.46	0.138187	E	9.86	0.066595	E	9.86	0.066595	118.958000
115	122	I	H	-	0	0	E	89.72	0.472335	E	89.72	0.472335	E	85.19	0.448486	E	85.19	0.448486	118.958000
116	123	V	H	-	0	0	E	63.26	0.389916	E	63.26	0.389916	E	56.27	0.346832	E	56.27	0.346832	118.958000
117	124	A	H	-	1	0	B	3.02	0.025945	B	3.02	0.025945	B	0.00	0.000000	B	0.00	0.000000	118.958000
118	125	L	H	-	1	0	E	48.69	0.245922	E	48.69	0.245922	E	44.68	0.225668	E	44.68	0.225668	118.958000
119	126	I	H	-	0	0	E	116.36	0.612582	E	116.36	0.612582	E	123.56	0.650487	E	123.56	0.650487	118.958000
120	127	C	H	-	0	0	B	19.86	0.140373	B	19.86	0.140373	E	9.34	0.066016	E	9.34	0.066016	118.958000
121	128	T	H	-	2	0	B	12.22	0.082534	B	12.22	0.082534	B	0.05	0.000338	B	0.05	0.000338	118.958000
122	129	I	H	-	0	0	E	77.42	0.407581	E	77.42	0.407581	E	74.41	0.391735	E	74.41	0.391735	118.958000
123	130	I	H	-	0	0	E	113.61	0.598105	E	113.61	0.598105	E	113.79	0.599052	E	113.79	0.599052	118.958000
124	131	L	H	-	2	0	B	5.67	0.028638	B	5.67	0.028638	B	0.12	0.000606	B	0.12	0.000606	118.958000
125	132	V	H	-	3	0	B	15.41	0.094983	B	15.41	0.094983	B	6.93	0.042714	B	6.93	0.042714	118.958000
126	133	S	H	-	0	0	E	67.43	0.536521	E	67.43	0.536521	E	67.70	0.538670	E	67.70	0.538670	118.958000
127	134	F	H	-	1	0	E	72.65	0.325362	E	72.65	0.325362	E	66.92	0.299700	E	66.92	0.299700	118.958000
128	135	Q	H	-	2	0	B	0.12	0.000634	B	0.12	0.000634	B	0.00	0.000000	B	0.00	0.000000	118.958000
129	136	R	H	-	0	0	E	136.56	0.547862	E	136.56	0.547862	E	132.06	0.529808	E	132.06	0.529808	118.958000
130	137	W	H	-	0	0	E	111.91	0.421634	E	111.91	0.421634	E	103.15	0.388629	E	103.15	0.388629	118.958000
131	138	V	H	-	1	0	B	0.73	0.004500	B	0.73	0.004500	B	0.00	0.000000	B	0.00	0.000000	118.958000
132	139	V	H	-	0	0	B	22.64	0.139546	B	22.64	0.139546	E	17.34	0.106879	E	17.34	0.106879	118.958000
133	140	R	1	-	0	0	E	179.70	0.720934	E	179.70	0.720934	E	186.78	0.749338	E	176.34	0.707454	-1.000000
134	141	R	1	-	0	0	E	133.98	0.537511	E	133.98	0.537511	E	120.83	0.484755	E	120.83	0.484755	-1.000000
135	142	T	1	-	0	0	B	16.45	0.111104	B	16.45	0.111104	E	10.45	0.070579	E	10.45	0.070579	-1.000000
136	143	Q	1	-	0	0	E	148.50	0.785008	E	148.50	0.785008	E	125.64	0.664165	E	112.25	0.593382	-1.000000
137	144	S	1	-	0	0	B	0.22	0.001750	B	0.22	0.001750	B	0.00	0.000000	B	0.00	0.000000	-1.000000
138	145	Q	1	-	0	0	B	26.99	0.142676	B	26.99	0.142676	E	14.09	0.074483	E	14.09	0.074483	-1.000000
139	146	A	H	-	1	0	B	0.00	0.000000	B	0.00	0.000000	B	0.00	0.000000	B	0.00	0.000000	59.975000
140	147	V	H	-	1	0	B	4.19	0.025826	B	4.19	0.025826	B	0.00	0.000000	B	0.00	0.000000	59.975000
141	148	R	H	-	0	0	E	70.14	0.281393	E	70.14	0.281393	E	52.93	0.212349	E	52.93	0.212349	59.975000
142	149	A	H	-	3	0	B	0.00	0.000000	B	0.00	0.000000	B	0.00	0.000000	B	0.00	0.000000	59.975000
143	150	D	H	-	3	0	B	5.33	0.034305	B	5.33	0.034305	B	0.00	0.000000	B	0.00	0.000000	59.975000
144	151	M	H	-	1	0	B	11.50	0.054619	B	11.50	0.054619	B	7.74	0.036761	B	7.74	0.036761	59.975000
145	152	L	H	-	1	0	B	10.00	0.050508	B	10.00	0.050508	B	2.33	0.011768	B	2.33	0.011768	59.975000
146	153	H	H	-	1	0	B	38.85	0.195708	B	38.85	0.195708	B	9.89	0.049821	B	9.89	0.049821	59.975000
147	154	Y	H	-	3	0	B	3.97	0.016660	B	3.97	0.016660	B	0.13	0.000546	B	0.13	0.000546	59.975000
148	155	Q	H	-	1	0	B	36.02	0.190411	B	36.02	0.190411	E	13.97	0.073849	E	13.97	0.073849	59.975000
149	156	S	H	-	1	0	E	28.84	0.229472	E	28.84	0.229472	E	11.45	0.091104	E	11.45	0.091104	59.975000
150	157	D	H	-	0	0	B	28.28	0.182017	B	28.28	0.182017	B	5.78	0.037202	B	5.78	0.037202	59.975000
151	158	V	H	-	2	0	E	34.36	0.211785	E	34.36	0.211785	E	28.91	0.178193	E	28.91	0.178193	59.975000
152	159	M	H	-	1	0	E	80.12	0.380527	E	80.12	0.380527	E	70.21	0.333460	E	70.21	0.333460	59.975000
153	160	M	H	-	3	0	E	44.40	0.210876	E	44.40	0.210876	E	24.31	0.115460	E	24.31	0.115460	59.975000
154	161	N	H	-	1	0	E	54.31	0.321608	E	54.31	0.321608	E	35.85	0.212293	E	35.85	0.212293	59.975000
155	162	G	H	-	0	0	E	42.90	0.511262	E	42.90	0.511262	E	36.66	0.436897	E	36.66	0.436897	59.975000
156	163	A	H	-	0	0	E	67.06	0.576117	E	67.06	0.576117	E	60.85	0.522766	E	60.85	0.522766	59.975000
157	164	I	H	-	0	0	E	85.11	0.448065	E	85.11	0.448065	E	50.26	0.264596	E	50.26	0.264596	59.975000
158	165	L	H	-	0	0	E	99.21	0.501086	E	99.21	0.501086	E	83.17	0.420072	E	83.17	0.420072	59.975000
159	166	L	H	-	0	0	E	163.08	0.823678	E	163.08	0.823678	E	182.41	0.921309	E	182.41	0.921309	59.975000
160	167	A	H	-	0	0	E	95.14	0.817354	E	95.14	0.817354	E	104.88	0.901031	E	104.88	0.901031	59.975000
161	168	L	H	-	0	0	E	123.69	0.624729	E	123.69	0.624729	E	117.57	0.593818	E	117.57	0.593818	59.975000
162	169	G	H	-	0	0	B	15.65	0.186509	B	15.65	0.186509	E	8.34	0.099392	E	8.34	0.099392	59.975000
163	170	L	2	-	0	0	E	69.53	0.351179	E	69.53	0.351179	E	51.93	0.262286	E	51.93	0.262286	-1.000000
164	171	S	2	-	0	0	B	24.82	0.197486	B	24.82	0.197486	E	10.87	0.086489	E	10.87	0.086489	-1.000000
165	172	W	2	-	0	0	E	220.19	0.829591	E	220.19	0.829591	E	220.52	0.830834	E	220.52	0.830834	-1.000000
166	173	Y	2	-	0	0	E	189.78	0.796391	E	189.78	0.796391	E	198.95	0.834872	E	198.95	0.834872	-1.000000
167	174	G	2	-	0	0	E	79.69	0.949708	E	79.69	0.949708	E	89.89	1.000000	E	89.89	1.000000	-1.000000
168	175	W	2	-	0	0	E	184.58	0.695426	E	184.58	0.695426	E	194.56	0.733027	E	194.56	0.733027	-1.000000
169	176	H	2	-	0	0	E	99.16	0.499521	E	99.16	0.499521	E	85.51	0.430759	E	85.51	0.430759	-1.000000
170	177	R	2	-	0	0	E	73.03	0.292987	E	73.03	0.292987	E	49.72	0.199470	E	49.72	0.199470	-1.000000
171	178	A	H	-	0	0	E	28.55	0.245275	E	28.55	0.245275	E	12.70	0.109107	E	12.70	0.109107	168.866000
172	179	D	H	-	0	0	E	47.07	0.302954	E	47.07	0.302954	E	18.62	0.119843	E	18.62	0.119843	168.866000
173	180	A	H	-	2	0	B	4.50	0.038660	B	4.50	0.038660	B	0.33	0.002835	B	0.33	0.002835	168.866000
174	181	L	H	-	0	0	E	113.13	0.571392	E	113.13	0.571392	E	101.66	0.513460	E	101.66	0.513460	168.866000
175	182	F	H	-	1	0	E	108.21	0.484616	E	108.21	0.484616	E	89.12	0.399122	E	89.12	0.399122	168.866000
176	183	A	H	-	0	0	B	17.38	0.149313	B	17.38	0.149313	E	11.31	0.097165	E	11.31	0.097165	168.866000
177	184	L	H	-	2	0	E	43.86	0.221526	E	43.86	0.221526	E	39.73	0.200667	E	39.73	0.200667	168.866000
178	185	G	H	-	0	0	E	29.36	0.349899	E	29.36	0.349899	E	27.86	0.332022	E	27.86	0.332022	168.866000
179	186	I	H	-	1	0	B	26.89	0.141564	B	26.89	0.141564	E	10.57	0.055646	E	10.57	0.055646	168.866000
180	187	G	H	-	1	0	B	0.73	0.008700	B	0.73	0.008700	B	0.00	0.000000	B	0.00	0.000000	168.866000
181	188	I	H	-	1	0	E	89.70	0.472230	E	89.70	0.472230	E	89.91	0.473335	E	89.91	0.473335	168.866000
182	189	Y	H	-	0	0	E	124.75	0.523500	E	124.75	0.523500	E	113.28	0.475367	E	113.28	0.475367	168.866000
183	190	I	H	-	2	0	B	4.05	0.021321	B	4.05	0.021321	B	0.00	0.000000	B	0.00	0.000000	168.866000
184	191	L	H	-	1	0	E	44.33	0.223900	E	44.33	0.223900	E	33.91	0.171271	E	33.91	0.171271	168.866000
185	192	Y	H	-	0	0	E	140.27	0.588628	E	140.27	0.588628	E	143.01	0.600126	E	143.01	0.600126	168.866000
186	193	S	H	-	0	0	E	27.97	0.222549	E	27.97	0.222549	E	22.35	0.177833	E	22.35	0.177833	168.866000
187	194	A	H	-	4	0	B	0.45	0.003866	B	0.45	0.003866	B	0.00	0.000000	B	0.00	0.000000	168.866000
188	195	L	H	-	0	0	E	105.18	0.531239	E	105.18	0.531239	E	109.56	0.553361	E	109.56	0.553361	168.866000
189	196	R	H	-	0	0	E	125.43	0.503210	E	125.43	0.503210	E	129.05	0.517732	E	129.05	0.517732	168.866000
190	197	M	H	-	1	0	B	7.34	0.034861	B	7.34	0.034861	B	1.50	0.007124	B	1.50	0.007124	168.866000
191	198	G	H	-	1	0	B	5.36	0.063878	B	5.36	0.063878	B	3.03	0.036110	B	3.03	0.036110	168.866000
192	199	Y	H	-	0	0	E	97.03	0.407176	E	97.03	0.407176	E	91.66	0.384641	E	91.64	0.384557	168.866000
193	200	E	H	-	0	0	E	62.99	0.336557	E	62.99	0.336557	E	60.56	0.323573	E	60.56	0.323573	168.866000
194	201	A	H	-	3	0	B	0.00	0.000000	B	0.00	0.000000	B	0.00	0.000000	B	0.00	0.000000	168.866000
195	202	V	H	-	1	1	E	47.85	0.294933	E	34.23	0.210984	E	46.02	0.283654	E	31.85	0.196314	168.866000
196	203	Q	1	-	0	0	B	30.08	0.159010	B	15.92	0.084157	E	22.60	0.119469	B	4.81	0.025427	-1.000000
197	204	S	1	-	0	0	E	25.27	0.201066	E	25.27	0.201066	E	11.39	0.090627	E	11.39	0.090627	-1.000000
198	205	L	1	-	0	0	E	47.52	0.240012	B	0.00	0.000000	E	40.94	0.206778	B	0.00	0.000000	-1.000000
199	206	L	1	-	0	0	E	102.27	0.516541	B	7.24	0.036568	E	114.58	0.578716	B	2.71	0.013688	-1.000000
200	207	D	1	-	0	0	E	82.54	0.531248	B	4.36	0.028062	E	89.18	0.573985	B	0.00	0.000000	-1.000000
201	208	R	1	-	0	0	E	136.23	0.546538	E	83.60	0.335393	E	128.92	0.517211	E	72.47	0.290741	-1.000000
202	209	A	1	-	0	0	E	38.19	0.328093	B	9.54	0.081959	E	29.14	0.250344	B	3.67	0.031529	-1.000000
203	210	L	1	-	0	0	B	4.62	0.023335	B	4.62	0.023335	B	0.08	0.000404	B	0.08	0.000404	-1.000000
204	211	P	1	-	0	0	E	77.79	0.537224	E	77.79	0.537224	E	81.20	0.560773	E	81.20	0.560773	-1.000000
205	212	D	1	-	0	0	E	109.90	0.707344	E	106.93	0.688228	E	120.27	0.774088	E	104.02	0.669499	-1.000000
206	213	E	1	-	0	0	E	114.56	0.612097	E	90.19	0.481887	E	128.30	0.685510	E	79.22	0.423274	-1.000000
207	214	E	1	-	0	0	B	23.90	0.127698	B	23.90	0.127698	E	19.83	0.105952	E	19.83	0.105952	-1.000000
208	215	R	1	-	0	0	E	81.20	0.325764	B	36.75	0.147436	E	72.33	0.290179	E	16.85	0.067600	-1.000000
209	216	Q	1	-	0	0	E	88.96	0.470265	E	88.96	0.470265	E	92.83	0.490723	E	88.34	0.466987	-1.000000
210	217	E	1	-	0	0	E	40.58	0.216820	B	15.45	0.082550	E	36.65	0.195822	B	4.31	0.023028	-1.000000
211	218	I	1	-	0	0	B	0.01	0.000053	B	0.01	0.000053	B	0.00	0.000000	B	0.00	0.000000	-1.000000
212	219	I	1	-	0	0	E	69.51	0.365938	E	69.51	0.365938	E	63.84	0.336088	E	63.84	0.336088	-1.000000
213	220	D	1	-	0	0	E	72.89	0.469138	E	39.34	0.253202	E	73.55	0.473386	E	21.89	0.140889	-1.000000
214	221	I	1	-	0	0	B	16.17	0.085128	B	0.88	0.004633	B	8.35	0.043959	B	0.00	0.000000	-1.000000
215	222	V	1	-	0	0	B	0.14	0.000863	B	0.14	0.000863	B	0.00	0.000000	B	0.00	0.000000	-1.000000
216	223	T	1	-	0	0	E	82.19	0.555113	E	82.19	0.555113	E	71.59	0.483520	E	71.59	0.483520	-1.000000
217	224	S	1	-	0	0	E	85.90	0.683482	E	48.32	0.384468	E	93.37	0.742919	E	35.84	0.285169	-1.000000
218	225	W	1	-	0	0	E	68.56	0.258308	B	3.82	0.014392	E	67.57	0.254578	B	1.73	0.006518	-1.000000
219	226	P	1	-	0	0	E	120.91	0.835014	E	51.77	0.357528	E	136.17	0.940401	E	46.66	0.322238	-1.000000
220	227	G	1	-	0	0	E	35.13	0.418663	E	35.13	0.418663	E	27.81	0.331427	E	27.81	0.331427	-1.000000
221	228	V	1	-	0	0	B	12.72	0.078402	B	12.72	0.078402	E	9.26	0.057076	E	9.26	0.057076	-1.000000
222	229	S	1	-	0	0	E	90.96	0.723743	E	90.96	0.723743	E	89.89	0.715229	E	89.89	0.715229	-1.000000
223	230	G	1	-	0	0	E	19.21	0.228936	E	19.21	0.228936	E	16.42	0.195686	E	16.42	0.195686	-1.000000
224	231	A	1	-	0	0	E	32.26	0.277148	E	32.26	0.277148	E	27.72	0.238144	E	27.72	0.238144	-1.000000
225	232	H	1	-	0	0	E	79.20	0.398972	E	79.20	0.398972	E	83.21	0.419173	E	83.21	0.419173	-1.000000
226	233	D	1	-	0	0	E	40.23	0.258930	E	40.23	0.258930	E	35.91	0.231126	E	35.88	0.230933	-1.000000
227	234	L	1	-	0	0	E	41.47	0.209455	B	36.88	0.186272	E	30.67	0.154907	E	23.91	0.120764	-1.000000
228	235	R	1	-	0	0	E	145.04	0.581882	B	40.37	0.161959	E	157.48	0.631790	E	26.17	0.104991	-1.000000
229	236	T	1	-	0	0	B	13.68	0.092395	B	1.39	0.009388	B	2.98	0.020127	B	0.00	0.000000	-1.000000
230	237	R	1	-	0	0	B	47.36	0.190002	B	1.40	0.005617	E	28.45	0.114138	B	0.00	0.000000	-1.000000
231	238	Q	1	-	0	0	E	54.15	0.286250	E	54.15	0.286250	E	30.27	0.160015	E	30.27	0.160015	-1.000000
232	239	S	1	-	0	0	B	3.16	0.025143	B	2.46	0.019574	B	0.00	0.000000	B	0.00	0.000000	-1.000000
233	240	G	1	-	0	0	B	14.26	0.169944	B	14.26	0.169944	B	1.36	0.016208	B	1.36	0.016208	-1.000000
234	241	P	1	-	0	0	E	44.87	0.309876	E	44.87	0.309876	E	25.01	0.172721	E	25.01	0.172721	-1.000000
235	242	T	1	-	0	0	E	48.52	0.327705	E	48.52	0.327705	E	43.45	0.293462	E	43.45	0.293462	-1.000000
236	243	R	1	-	0	0	E	55.04	0.220814	E	55.04	0.220814	E	49.49	0.198548	E	49.49	0.198548	-1.000000
237	244	F	1	-	0	0	B	14.45	0.064714	B	10.86	0.048636	B	4.04	0.018093	B	3.25	0.014555	-1.000000
238	245	I	1	-	0	0	B	0.90	0.004738	B	0.90	0.004738	B	0.00	0.000000	B	0.00	0.000000	-1.000000
239	246	Q	1	-	0	0	E	66.50	0.351536	B	7.20	0.038061	E	41.50	0.219379	B	0.00	0.000000	-1.000000
240	247	I	1	-	0	0	B	5.71	0.030061	B	4.97	0.026165	B	0.44	0.002316	B	0.44	0.002316	-1.000000
241	248	H	1	-	0	0	E	48.28	0.243212	B	35.84	0.180545	E	45.85	0.230971	E	24.06	0.121203	-1.000000
242	249	L	1	-	0	0	B	0.00	0.000000	B	0.00	0.000000	B	0.00	0.000000	B	0.00	0.000000	-1.000000
243	250	E	1	-	0	0	B	29.57	0.157993	B	29.57	0.157993	E	25.30	0.135178	E	25.30	0.135178	-1.000000
244	251	M	1	-	0	0	B	5.81	0.027594	B	1.93	0.009166	B	0.80	0.003800	B	0.00	0.000000	-1.000000
245	252	E	1	-	0	0	E	106.10	0.566895	E	102.45	0.547393	E	106.46	0.568818	E	105.45	0.563422	-1.000000
246	253	D	1	-	0	0	E	90.74	0.584025	E	44.91	0.289052	E	94.68	0.609384	E	43.44	0.279591	-1.000000
247	254	S	1	-	0	0	E	89.06	0.708625	E	75.25	0.598743	E	98.96	0.787397	E	78.29	0.622931	-1.000000
248	255	L	1	-	0	0	E	57.89	0.292389	B	38.09	0.192383	E	46.32	0.233951	E	30.23	0.152684	-1.000000
249	256	P	1	-	0	0	E	65.51	0.452417	E	42.39	0.292749	E	71.79	0.495787	E	40.47	0.279489	-1.000000
250	257	L	1	-	0	0	E	132.51	0.669276	B	0.12	0.000606	E	147.31	0.744027	B	0.00	0.000000	-1.000000
251	258	V	1	-	0	0	E	118.65	0.731324	E	63.91	0.393923	E	126.00	0.776627	E	56.26	0.346770	-1.000000
252	259	Q	1	-	0	0	E	96.12	0.508114	E	96.12	0.508114	E	106.46	0.562774	E	106.46	0.562774	-1.000000
253	260	A	1	-	0	0	B	11.88	0.102062	B	0.01	0.000086	E	6.85	0.058849	B	0.00	0.000000	-1.000000
254	261	H	1	-	0	0	E	97.49	0.491109	B	24.98	0.125837	E	93.21	0.469548	E	13.35	0.067251	-1.000000
255	262	M	1	-	0	0	E	113.10	0.537165	E	86.26	0.409689	E	122.53	0.581952	E	85.31	0.405177	-1.000000
256	263	V	1	-	0	0	B	15.93	0.098188	B	15.93	0.098188	E	10.80	0.066568	E	10.80	0.066568	-1.000000
257	264	A	1	-	0	0	B	2.97	0.025515	B	1.20	0.010309	B	0.11	0.000945	B	0.00	0.000000	-1.000000
258	265	D	1	-	0	0	E	54.80	0.352706	E	53.39	0.343631	E	45.53	0.293042	E	43.80	0.281908	-1.000000
259	266	Q	1	-	0	0	E	68.69	0.363113	B	25.90	0.136914	E	65.70	0.347307	E	20.28	0.107205	-1.000000
260	267	V	1	-	0	0	B	0.00	0.000000	B	0.00	0.000000	B	0.00	0.000000	B	0.00	0.000000	-1.000000
261	268	E	1	-	0	0	E	52.04	0.278051	E	46.77	0.249893	E	45.24	0.241718	E	31.83	0.170068	-1.000000
262	269	Q	1	-	0	0	E	91.71	0.484802	E	66.81	0.353174	E	94.75	0.500872	E	66.74	0.352804	-1.000000
263	270	A	1	-	0	0	B	17.29	0.148540	B	6.26	0.053780	E	10.00	0.085911	B	0.40	0.003436	-1.000000
264	271	I	1	-	0	0	B	0.06	0.000316	B	0.06	0.000316	B	0.00	0.000000	B	0.00	0.000000	-1.000000
265	272	L	1	-	0	0	E	53.21	0.268751	E	53.21	0.268751	E	47.34	0.239103	E	47.34	0.239103	-1.000000
266	273	R	1	-	0	0	E	179.14	0.718687	E	90.46	0.362914	E	198.17	0.795033	E	77.27	0.309998	-1.000000
267	274	R	1	-	0	0	E	121.85	0.488847	E	58.44	0.234454	E	127.54	0.511675	E	29.91	0.119995	-1.000000
268	275	F	1	-	0	0	B	10.28	0.046039	B	10.28	0.046039	B	5.37	0.024049	B	5.37	0.024049	-1.000000
269	276	P	1	-	0	0	E	101.38	0.700138	E	101.38	0.700138	E	107.10	0.739641	E	107.10	0.739641	-1.000000
270	277	G	1	-	0	0	E	57.06	0.680014	E	57.06	0.680014	E	55.91	0.666309	E	55.91	0.666309	-1.000000
271	278	S	1	-	0	0	B	10.89	0.086649	B	10.89	0.086649	E	8.66	0.068905	E	8.66	0.068905	-1.000000
272	279	D	1	-	0	0	E	69.83	0.449443	E	41.78	0.268906	E	67.18	0.432387	E	34.56	0.222437	-1.000000
273	280	V	1	-	0	0	B	13.95	0.085984	B	13.95	0.085984	B	7.85	0.048385	B	3.74	0.023052	-1.000000
274	281	I	1	-	0	0	E	109.51	0.576520	B	12.07	0.063543	E	109.65	0.577257	B	0.60	0.003159	-1.000000
275	282	I	1	-	0	0	B	23.53	0.123875	B	1.90	0.010003	E	15.14	0.079705	B	0.00	0.000000	-1.000000
276	283	H	1	-	0	0	E	91.57	0.461287	B	13.39	0.067453	E	97.32	0.490252	B	2.36	0.011889	-1.000000
277	284	Q	1	-	0	0	E	54.83	0.289845	B	0.19	0.001004	E	41.71	0.220490	B	0.00	0.000000	-1.000000
278	285	D	1	-	0	0	B	24.61	0.158396	B	8.89	0.057218	E	17.51	0.112699	B	4.00	0.025745	-1.000000
279	286	P	1	-	0	0	E	56.75	0.391920	B	2.88	0.019890	E	53.49	0.369406	B	0.00	0.000000	-1.000000
280	287	C	1	-	0	0	E	91.62	0.647583	E	91.62	0.647583	E	91.31	0.645392	E	91.09	0.643837	-1.000000
281	288	S	1	-	0	0	E	89.54	0.712444	E	82.07	0.653008	E	99.95	0.795274	E	84.54	0.672661	-1.000000
282	289	V	1	-	0	0	E	71.13	0.438425	E	71.13	0.438425	E	59.30	0.365508	E	59.30	0.365508	-1.000000
283	290	V	1	-	0	0	E	205.87	1.000000	E	205.87	1.000000	E	252.17	1.000000	E	252.17	1.000000	-1.000000
