# Supplementary material for: Lipid exposure prediction enhances the inference of rotational angles of transmembrane helices
Source: BMC Bioinformatics. 2013 Oct 11;14:304. doi: 10.1186/1471-2105-14-304 (PMC3854514; doi:10.1186/1471-2105-14-304)
Supplement: Additional file 7: Dataset S3 — The representative 110 multi-spanning protein chains used in this work. [file 1471-2105-14-304-S7.zip › S_Dataset_3_experiment/TMexpoDataset/3h9vA.profile]

SeqIndex	PDBIndex	AA	Topo	MissingData	IntraChainCTNum	InterChainCTNum	Class14_Chain	ASA14_Chain	RSA14_Chain	Class14_Complete	ASA14_Complete	RSA14_Complete	Class20_Chain	ASA20_Chain	RSA20_Chain	Class20_Complete	ASA20_Complete	RSA20_Complete	RotationalAngleChain360MGC
1	26	G	U	R	0	0	-	-1.00	-1.000000	-	-1.00	-1.000000	-	-1.00	-1.000000	-	-1.00	-1.000000	-1.000000
2	27	S	U	R	0	0	-	-1.00	-1.000000	-	-1.00	-1.000000	-	-1.00	-1.000000	-	-1.00	-1.000000	-1.000000
3	28	S	U	R	0	0	-	-1.00	-1.000000	-	-1.00	-1.000000	-	-1.00	-1.000000	-	-1.00	-1.000000	-1.000000
4	29	K	U	R	0	0	-	-1.00	-1.000000	-	-1.00	-1.000000	-	-1.00	-1.000000	-	-1.00	-1.000000	-1.000000
5	30	K	U	R	0	0	-	-1.00	-1.000000	-	-1.00	-1.000000	-	-1.00	-1.000000	-	-1.00	-1.000000	-1.000000
6	31	V	U	R	0	0	-	-1.00	-1.000000	-	-1.00	-1.000000	-	-1.00	-1.000000	-	-1.00	-1.000000	-1.000000
7	32	G	2	-	0	0	E	94.70	1.000000	E	94.70	1.000000	E	100.68	1.000000	E	100.68	1.000000	-1.000000
8	33	T	2	A	0	0	E	101.13	0.683034	E	101.13	0.683034	E	118.46	0.800081	E	118.46	0.800081	-1.000000
9	34	L	2	A	0	0	B	34.20	0.172736	B	34.20	0.172736	E	21.70	0.109601	E	21.70	0.109601	-1.000000
10	35	N	H	A	1	0	B	28.92	0.171256	B	28.92	0.171256	E	25.62	0.151714	E	25.62	0.151714	197.917000
11	36	R	H	A	0	0	E	75.14	0.301452	E	75.14	0.301452	E	83.03	0.333106	E	83.03	0.333106	197.917000
12	37	F	H	-	0	0	E	116.44	0.521474	E	116.44	0.521474	E	123.70	0.553988	E	123.70	0.553988	197.917000
13	38	T	H	-	2	0	B	3.52	0.023774	B	3.52	0.023774	B	0.05	0.000338	B	0.05	0.000338	197.917000
14	39	Q	H	A	0	0	E	48.20	0.254797	E	48.20	0.254797	E	47.32	0.250145	E	47.32	0.250145	197.917000
15	40	A	H	-	0	0	E	58.58	0.503265	E	58.58	0.503265	E	63.31	0.543900	E	63.31	0.543900	197.917000
16	41	L	H	-	0	0	E	97.96	0.494772	E	97.96	0.494772	E	94.76	0.478610	E	94.76	0.478610	197.917000
17	42	V	H	-	1	0	B	22.86	0.140902	B	22.86	0.140902	B	7.93	0.048878	B	7.93	0.048878	197.917000
18	43	I	H	-	0	0	E	97.72	0.514451	E	97.72	0.514451	E	106.35	0.559884	E	106.35	0.559884	197.917000
19	44	A	H	-	0	0	E	59.31	0.509536	E	59.31	0.509536	E	61.77	0.530670	E	61.77	0.530670	197.917000
20	45	Y	H	-	0	0	E	109.56	0.459757	E	109.56	0.459757	E	98.23	0.412211	E	98.23	0.412211	197.917000
21	46	V	H	-	0	0	B	14.59	0.089929	B	14.59	0.089929	B	2.44	0.015039	B	2.44	0.015039	197.917000
22	47	I	H	-	0	0	E	103.49	0.544828	E	103.49	0.544828	E	102.86	0.541511	E	102.86	0.541511	197.917000
23	48	G	H	-	0	0	E	33.81	0.402932	E	33.81	0.402932	E	33.41	0.398165	E	33.41	0.398165	197.917000
24	49	Y	H	-	0	0	E	106.99	0.448972	E	106.99	0.448972	E	112.18	0.470751	E	112.18	0.470751	197.917000
25	50	V	H	-	0	0	B	21.32	0.131410	B	21.32	0.131410	E	17.14	0.105646	E	17.14	0.105646	197.917000
26	51	F	H	-	0	0	B	21.07	0.094362	B	21.07	0.094362	E	13.72	0.061445	E	13.72	0.061445	197.917000
27	52	V	H	-	0	0	E	119.41	0.736008	E	119.41	0.736008	E	125.95	0.776319	E	125.95	0.776319	197.917000
28	53	Y	H	-	0	0	E	163.37	0.685564	E	163.37	0.685564	E	182.62	0.766345	E	182.62	0.766345	197.917000
29	54	N	H	A	0	0	E	55.33	0.327648	E	55.33	0.327648	E	57.66	0.341446	E	57.66	0.341446	197.917000
30	55	K	H	-	0	0	E	76.63	0.369319	E	76.63	0.369319	E	73.42	0.353848	E	73.42	0.353848	197.917000
31	56	G	1	-	0	0	E	33.33	0.397211	E	33.33	0.397211	E	29.26	0.348707	E	29.26	0.348707	-1.000000
32	57	Y	1	-	0	0	B	42.70	0.179186	B	42.70	0.179186	E	35.42	0.148636	E	35.42	0.148636	-1.000000
33	58	Q	1	-	0	0	B	30.44	0.160913	B	30.44	0.160913	E	22.93	0.121214	E	22.93	0.121214	-1.000000
34	59	D	1	A	0	0	B	24.72	0.159104	B	24.72	0.159104	E	15.18	0.097702	E	15.18	0.097702	-1.000000
35	60	T	1	A	0	0	E	75.58	0.510469	E	75.58	0.510469	E	77.92	0.526273	E	77.92	0.526273	-1.000000
36	61	D	1	-	0	0	B	20.42	0.131428	B	20.42	0.131428	E	17.16	0.110446	E	17.16	0.110446	-1.000000
37	62	T	1	-	0	0	E	100.86	0.681210	E	100.86	0.681210	E	107.43	0.725584	E	107.43	0.725584	-1.000000
38	63	V	1	-	0	0	B	27.88	0.171844	B	27.88	0.171844	E	19.81	0.122103	E	19.81	0.122103	-1.000000
39	64	L	1	-	0	0	E	108.86	0.549826	E	108.86	0.549826	E	119.65	0.604323	E	119.65	0.604323	-1.000000
40	65	S	1	-	0	0	E	46.83	0.372613	E	46.83	0.372613	E	41.78	0.332432	E	41.78	0.332432	-1.000000
41	66	S	1	-	0	0	E	69.50	0.552992	E	69.50	0.552992	E	69.83	0.555617	E	69.83	0.555617	-1.000000
42	67	V	1	-	0	0	B	22.39	0.138005	B	22.39	0.138005	E	12.09	0.074519	E	12.09	0.074519	-1.000000
43	68	T	1	-	0	0	E	76.66	0.517763	E	76.66	0.517763	E	76.13	0.514183	E	76.13	0.514183	-1.000000
44	69	T	1	-	0	0	E	35.34	0.238687	E	35.34	0.238687	E	23.81	0.160813	E	23.81	0.160813	-1.000000
45	70	K	1	A	0	0	E	50.58	0.243771	E	50.58	0.243771	E	48.06	0.231626	E	48.06	0.231626	-1.000000
46	71	V	1	-	0	0	B	21.28	0.131164	B	21.28	0.131164	E	11.90	0.073348	E	11.90	0.073348	-1.000000
47	72	K	1	-	0	0	E	115.05	0.554485	E	115.05	0.554485	E	100.56	0.484650	E	100.56	0.484650	-1.000000
48	73	G	1	-	0	0	E	28.40	0.338458	E	28.40	0.338458	E	22.12	0.263616	E	22.12	0.263616	-1.000000
49	74	I	1	-	0	0	E	105.51	0.555462	E	105.51	0.555462	E	111.25	0.585680	E	111.25	0.585680	-1.000000
50	75	A	1	-	0	0	B	0.55	0.004725	B	0.55	0.004725	B	0.00	0.000000	B	0.00	0.000000	-1.000000
51	76	L	1	-	0	0	E	86.47	0.436739	E	86.47	0.436739	E	82.82	0.418304	E	82.82	0.418304	-1.000000
52	77	T	1	-	0	0	B	7.62	0.051466	B	7.62	0.051466	B	2.78	0.018776	B	2.78	0.018776	-1.000000
53	78	K	1	-	0	0	E	159.41	0.768278	E	159.41	0.768278	E	169.09	0.814931	E	169.09	0.814931	-1.000000
54	79	T	1	-	0	0	B	23.36	0.157774	B	23.36	0.157774	B	5.13	0.034648	B	5.13	0.034648	-1.000000
55	80	S	1	-	0	0	E	124.62	0.991566	E	124.62	0.991566	E	139.60	1.000000	E	139.60	1.000000	-1.000000
56	81	E	1	A	0	0	E	92.52	0.494336	E	92.52	0.494336	E	108.79	0.581267	E	108.79	0.581267	-1.000000
57	82	L	1	-	0	0	E	140.87	0.711501	E	140.87	0.711501	E	129.33	0.653215	E	129.33	0.653215	-1.000000
58	83	G	1	-	0	0	E	24.77	0.295197	E	24.77	0.295197	E	22.94	0.273388	E	22.94	0.273388	-1.000000
59	84	E	1	-	0	0	E	116.64	0.623210	E	116.64	0.623210	E	128.36	0.685830	E	128.36	0.685830	-1.000000
60	85	R	1	-	0	0	E	75.05	0.301091	E	75.05	0.301091	E	62.51	0.250782	E	62.51	0.250782	-1.000000
61	86	I	1	-	0	0	E	96.23	0.506607	E	96.23	0.506607	E	101.79	0.535878	E	101.79	0.535878	-1.000000
62	87	W	1	-	0	0	B	8.30	0.031271	B	8.30	0.031271	B	0.00	0.000000	B	0.00	0.000000	-1.000000
63	88	D	1	-	0	0	E	56.99	0.366802	E	56.99	0.366802	E	54.63	0.351612	E	54.63	0.351612	-1.000000
64	89	V	1	-	0	0	B	0.53	0.003267	B	0.53	0.003267	B	0.00	0.000000	B	0.00	0.000000	-1.000000
65	90	A	1	-	0	0	E	64.79	0.556615	E	64.79	0.556615	E	62.18	0.534192	E	62.18	0.534192	-1.000000
66	91	D	1	A	0	0	E	77.98	0.501899	E	77.98	0.501899	E	82.20	0.529060	E	82.20	0.529060	-1.000000
67	92	Y	1	-	0	0	E	87.75	0.368233	E	87.75	0.368233	E	66.05	0.277172	E	66.05	0.277172	-1.000000
68	93	I	1	-	0	0	B	0.00	0.000000	B	0.00	0.000000	B	0.00	0.000000	B	0.00	0.000000	-1.000000
69	94	I	1	-	0	0	B	20.59	0.108397	B	20.59	0.108397	B	9.30	0.048960	B	9.30	0.048960	-1.000000
70	95	P	1	-	0	0	B	27.55	0.190262	B	27.55	0.190262	E	17.88	0.123481	E	17.88	0.123481	-1.000000
71	96	P	1	-	0	0	E	85.14	0.587983	E	85.14	0.587983	E	84.75	0.585290	E	84.75	0.585290	-1.000000
72	97	Q	1	-	0	0	E	137.70	0.727917	E	137.70	0.727917	E	145.60	0.769678	E	145.60	0.769678	-1.000000
73	98	E	1	-	0	0	E	93.64	0.500321	E	93.64	0.500321	E	87.61	0.468102	E	87.61	0.468102	-1.000000
74	99	D	1	-	0	0	E	120.54	0.775825	E	120.54	0.775825	E	132.86	0.855120	E	132.86	0.855120	-1.000000
75	100	G	1	-	0	0	B	14.65	0.174592	B	14.65	0.174592	E	10.32	0.122989	E	10.32	0.122989	-1.000000
76	101	S	1	-	0	0	E	29.74	0.236633	E	29.74	0.236633	E	22.21	0.176719	E	22.21	0.176719	-1.000000
77	102	F	1	-	0	0	B	7.99	0.035783	B	7.99	0.035783	B	0.65	0.002911	B	0.65	0.002911	-1.000000
78	103	F	1	-	0	0	B	8.21	0.036768	B	8.21	0.036768	B	2.35	0.010524	B	2.35	0.010524	-1.000000
79	104	V	1	-	0	0	B	0.00	0.000000	B	0.00	0.000000	B	0.00	0.000000	B	0.00	0.000000	-1.000000
80	105	L	1	-	0	0	B	1.68	0.008485	B	1.68	0.008485	B	0.00	0.000000	B	0.00	0.000000	-1.000000
81	106	T	1	-	0	0	B	0.00	0.000000	B	0.00	0.000000	B	0.00	0.000000	B	0.00	0.000000	-1.000000
82	107	N	1	-	0	0	B	0.00	0.000000	B	0.00	0.000000	B	0.00	0.000000	B	0.00	0.000000	-1.000000
83	108	M	1	-	0	0	B	8.07	0.038328	B	8.07	0.038328	B	1.95	0.009261	B	1.95	0.009261	-1.000000
84	109	I	1	-	0	0	B	21.20	0.111608	B	21.20	0.111608	E	11.12	0.058542	E	11.12	0.058542	-1.000000
85	110	I	1	-	0	0	E	80.43	0.423427	E	80.43	0.423427	E	51.94	0.273440	E	51.94	0.273440	-1.000000
86	111	T	1	-	0	0	B	18.06	0.121978	B	18.06	0.121978	E	9.59	0.064771	E	9.59	0.064771	-1.000000
87	112	T	1	-	0	0	E	68.03	0.459476	E	68.03	0.459476	E	67.24	0.454140	E	67.24	0.454140	-1.000000
88	113	N	1	-	0	0	E	111.38	0.659561	E	111.38	0.659561	E	118.77	0.703322	E	118.77	0.703322	-1.000000
89	114	Q	1	-	0	0	B	2.51	0.013268	B	2.51	0.013268	B	0.00	0.000000	B	0.00	0.000000	-1.000000
90	115	T	1	-	0	0	E	39.74	0.268405	E	39.74	0.268405	E	36.07	0.243617	E	36.07	0.243617	-1.000000
91	116	Q	1	-	0	0	E	121.48	0.642174	E	121.48	0.642174	E	124.83	0.659883	E	124.83	0.659883	-1.000000
92	117	S	1	-	0	0	E	54.58	0.434278	E	54.58	0.434278	E	57.88	0.460535	E	57.88	0.460535	-1.000000
93	118	K	1	A	0	0	E	51.58	0.248590	E	51.58	0.248590	E	47.99	0.231288	E	47.99	0.231288	-1.000000
94	119	C	1	-	0	0	B	27.89	0.197130	B	27.89	0.197130	E	26.11	0.184549	E	26.11	0.184549	-1.000000
95	120	A	1	-	0	0	E	24.54	0.210825	E	24.54	0.210825	E	16.71	0.143557	E	16.71	0.143557	-1.000000
96	121	E	1	-	0	0	B	15.08	0.080573	B	15.08	0.080573	B	6.31	0.033714	B	6.31	0.033714	-1.000000
97	122	N	1	-	0	0	B	22.63	0.134008	B	22.63	0.134008	B	3.54	0.020963	B	3.54	0.020963	-1.000000
98	123	P	1	-	0	0	E	73.31	0.506285	E	73.31	0.506285	E	64.57	0.445925	E	64.57	0.445925	-1.000000
99	124	T	1	-	0	0	E	56.69	0.382885	E	56.69	0.382885	E	54.25	0.366406	E	54.25	0.366406	-1.000000
100	125	P	1	-	0	0	E	132.94	0.918094	E	132.94	0.918094	E	156.58	1.000000	E	156.58	1.000000	-1.000000
101	126	A	1	-	0	0	E	100.27	0.861426	E	100.27	0.861426	E	96.20	0.826460	E	96.20	0.826460	-1.000000
102	127	S	1	-	0	0	B	10.79	0.085853	B	10.79	0.085853	B	4.53	0.036044	B	4.53	0.036044	-1.000000
103	128	T	1	-	0	0	E	73.35	0.495407	E	73.35	0.495407	E	57.43	0.387883	E	57.43	0.387883	-1.000000
104	129	C	1	-	0	0	B	7.13	0.050396	B	7.13	0.050396	B	3.62	0.025587	B	3.62	0.025587	-1.000000
105	130	T	1	-	0	0	E	121.80	0.822639	E	121.80	0.822639	E	138.38	0.934621	E	138.38	0.934621	-1.000000
106	131	S	1	-	0	0	E	51.40	0.408975	E	51.40	0.408975	E	52.61	0.418603	E	52.61	0.418603	-1.000000
107	132	H	1	-	0	0	E	121.66	0.612866	E	121.66	0.612866	E	134.80	0.679059	E	134.80	0.679059	-1.000000
108	133	R	1	A	0	0	E	89.43	0.358782	E	89.43	0.358782	E	102.20	0.410014	E	102.20	0.410014	-1.000000
109	134	D	1	-	0	0	E	72.52	0.466757	E	72.52	0.466757	E	73.54	0.473322	E	73.54	0.473322	-1.000000
110	135	C	1	-	0	0	B	3.27	0.023113	B	3.27	0.023113	B	0.78	0.005513	B	0.78	0.005513	-1.000000
111	136	K	1	A	0	0	E	100.35	0.483638	E	100.35	0.483638	E	104.03	0.501374	E	104.03	0.501374	-1.000000
112	137	R	U	R	0	0	-	-1.00	-1.000000	-	-1.00	-1.000000	-	-1.00	-1.000000	-	-1.00	-1.000000	-1.000000
113	138	G	1	-	0	0	E	64.54	0.769157	E	64.54	0.769157	E	60.97	0.726612	E	60.97	0.726612	-1.000000
114	139	F	1	A	0	0	E	95.03	0.425590	E	95.03	0.425590	E	111.63	0.499933	E	111.63	0.499933	-1.000000
115	140	N	1	A	0	0	E	80.89	0.479008	E	80.89	0.479008	E	73.52	0.435364	E	73.52	0.435364	-1.000000
116	141	D	1	A	0	0	B	14.34	0.092296	B	14.34	0.092296	E	8.56	0.055094	E	8.56	0.055094	-1.000000
117	142	A	1	-	0	0	E	69.30	0.595361	E	69.30	0.595361	E	74.75	0.642182	E	74.75	0.642182	-1.000000
118	143	R	1	A	0	0	E	86.55	0.347228	E	86.55	0.347228	E	101.40	0.406804	E	101.40	0.406804	-1.000000
119	144	G	1	-	0	0	E	49.45	0.589322	E	49.45	0.589322	E	50.30	0.599452	E	50.30	0.599452	-1.000000
120	145	D	1	-	0	0	E	45.29	0.291498	E	45.29	0.291498	E	39.51	0.254296	E	39.51	0.254296	-1.000000
121	146	G	1	-	0	0	B	14.90	0.177571	B	14.90	0.177571	E	12.36	0.147301	E	12.36	0.147301	-1.000000
122	147	V	1	-	0	0	E	80.75	0.497719	E	80.75	0.497719	E	80.87	0.498459	E	80.87	0.498459	-1.000000
123	148	R	1	A	0	0	B	21.70	0.087058	B	21.70	0.087058	E	14.70	0.058975	E	14.70	0.058975	-1.000000
124	149	T	1	-	0	0	E	43.89	0.296434	E	43.89	0.296434	E	42.07	0.284142	E	42.07	0.284142	-1.000000
125	150	G	1	-	0	0	E	37.28	0.444286	E	37.28	0.444286	E	38.21	0.455369	E	38.21	0.455369	-1.000000
126	151	R	1	A	0	0	B	38.39	0.154016	B	38.39	0.154016	E	37.72	0.151328	E	37.72	0.151328	-1.000000
127	152	C	1	-	0	0	B	20.97	0.148219	B	20.97	0.148219	E	14.14	0.099943	E	14.14	0.099943	-1.000000
128	153	V	1	-	0	0	E	46.12	0.284270	E	46.12	0.284270	E	46.06	0.283900	E	46.06	0.283900	-1.000000
129	154	S	1	-	0	0	E	76.16	0.605983	E	76.16	0.605983	E	79.98	0.636378	E	79.98	0.636378	-1.000000
130	155	Y	1	-	0	0	E	83.10	0.348720	E	83.10	0.348720	E	74.98	0.314645	E	74.98	0.314645	-1.000000
131	156	S	1	-	0	0	E	45.34	0.360757	E	45.34	0.360757	E	46.06	0.366486	E	46.06	0.366486	-1.000000
132	157	A	1	-	0	0	E	118.47	1.000000	E	118.47	1.000000	E	138.86	1.000000	E	138.86	1.000000	-1.000000
133	158	S	1	-	0	0	E	102.16	0.812858	E	102.16	0.812858	E	119.90	0.954010	E	119.90	0.954010	-1.000000
134	159	V	1	-	0	0	E	76.55	0.471832	E	76.55	0.471832	E	68.09	0.419687	E	68.09	0.419687	-1.000000
135	160	K	1	A	0	0	B	32.75	0.157839	B	32.75	0.157839	E	25.59	0.123331	E	25.59	0.123331	-1.000000
136	161	T	1	-	0	0	B	1.44	0.009726	B	1.44	0.009726	B	0.00	0.000000	B	0.00	0.000000	-1.000000
137	162	C	1	-	0	0	B	13.55	0.095773	B	13.55	0.095773	B	5.55	0.039228	B	5.55	0.039228	-1.000000
138	163	E	1	-	0	0	B	31.20	0.166702	B	31.20	0.166702	E	30.25	0.161626	E	30.25	0.161626	-1.000000
139	164	V	1	-	0	0	B	0.00	0.000000	B	0.00	0.000000	B	0.00	0.000000	B	0.00	0.000000	-1.000000
140	165	L	1	-	0	0	E	98.74	0.498712	E	98.74	0.498712	E	97.60	0.492954	E	97.60	0.492954	-1.000000
141	166	S	1	-	0	0	B	18.24	0.145130	B	18.24	0.145130	E	11.88	0.094526	E	11.88	0.094526	-1.000000
142	167	W	1	-	0	0	B	48.15	0.181411	B	48.15	0.181411	E	42.75	0.161065	E	42.75	0.161065	-1.000000
143	168	C	1	-	0	0	B	8.56	0.060503	B	8.56	0.060503	B	5.81	0.041066	B	5.81	0.041066	-1.000000
144	169	P	1	-	0	0	E	80.16	0.553591	E	80.16	0.553591	E	75.15	0.518992	E	75.15	0.518992	-1.000000
145	170	L	1	-	0	0	B	32.12	0.162230	B	32.12	0.162230	E	16.23	0.081974	E	16.23	0.081974	-1.000000
146	171	E	1	-	0	0	B	23.47	0.125401	B	23.47	0.125401	B	5.09	0.027196	B	5.09	0.027196	-1.000000
147	172	K	1	-	0	0	E	132.44	0.638296	E	132.44	0.638296	E	119.55	0.576172	E	119.55	0.576172	-1.000000
148	173	I	1	-	0	0	E	135.83	0.715083	E	135.83	0.715083	E	128.00	0.673862	E	128.00	0.673862	-1.000000
149	174	V	1	-	0	0	E	90.16	0.555720	E	90.16	0.555720	E	87.86	0.541543	E	87.86	0.541543	-1.000000
150	175	D	1	-	0	0	E	114.98	0.740040	E	114.98	0.740040	E	122.75	0.790050	E	122.75	0.790050	-1.000000
151	176	P	1	-	0	0	B	12.14	0.083840	B	12.14	0.083840	B	5.77	0.039848	B	5.77	0.039848	-1.000000
152	177	P	1	-	0	0	E	44.96	0.310497	E	44.96	0.310497	E	45.38	0.313398	E	45.38	0.313398	-1.000000
153	178	N	1	-	0	0	E	116.03	0.687097	E	116.03	0.687097	E	129.81	0.768698	E	129.81	0.768698	-1.000000
154	179	P	1	-	0	0	E	101.77	0.702831	E	101.77	0.702831	E	111.71	0.771478	E	111.71	0.771478	-1.000000
155	180	P	1	-	0	0	B	10.34	0.071409	B	10.34	0.071409	B	6.79	0.046892	B	6.79	0.046892	-1.000000
156	181	L	1	-	0	0	E	53.07	0.268044	E	53.07	0.268044	E	34.77	0.175615	E	34.77	0.175615	-1.000000
157	182	L	1	-	0	0	B	0.00	0.000000	B	0.00	0.000000	B	0.00	0.000000	B	0.00	0.000000	-1.000000
158	183	A	1	-	0	0	E	32.13	0.276031	E	32.13	0.276031	E	28.42	0.244158	E	28.42	0.244158	-1.000000
159	184	D	1	-	0	0	E	63.35	0.407736	E	63.35	0.407736	E	61.20	0.393898	E	61.20	0.393898	-1.000000
160	185	A	1	-	0	0	B	0.00	0.000000	B	0.00	0.000000	B	0.00	0.000000	B	0.00	0.000000	-1.000000
161	186	E	1	-	0	0	E	66.49	0.355258	E	66.49	0.355258	E	68.50	0.365997	E	68.50	0.365997	-1.000000
162	187	R	1	A	0	0	E	65.22	0.261654	E	65.22	0.261654	E	66.40	0.266389	E	66.40	0.266389	-1.000000
163	188	F	1	-	0	0	B	4.51	0.020198	B	4.51	0.020198	B	0.95	0.004255	B	0.95	0.004255	-1.000000
164	189	T	1	-	0	0	B	16.53	0.111644	B	16.53	0.111644	E	9.83	0.066392	E	9.83	0.066392	-1.000000
165	190	V	1	-	0	0	B	0.09	0.000555	B	0.09	0.000555	B	0.00	0.000000	B	0.00	0.000000	-1.000000
166	191	L	1	-	0	0	E	54.35	0.274509	E	54.35	0.274509	E	41.75	0.210869	E	41.75	0.210869	-1.000000
167	192	I	1	-	0	0	B	0.51	0.002685	B	0.51	0.002685	B	0.00	0.000000	B	0.00	0.000000	-1.000000
168	193	K	1	-	0	0	E	95.29	0.459251	E	95.29	0.459251	E	80.57	0.388308	E	80.57	0.388308	-1.000000
169	194	N	1	-	0	0	B	1.40	0.008290	B	1.40	0.008290	B	0.00	0.000000	B	0.00	0.000000	-1.000000
170	195	N	1	-	0	0	E	71.96	0.426127	E	71.96	0.426127	E	59.94	0.354948	E	59.94	0.354948	-1.000000
171	196	I	1	-	0	0	B	1.27	0.006686	B	1.27	0.006686	B	0.18	0.000948	B	0.18	0.000948	-1.000000
172	197	R	1	-	0	0	E	79.82	0.320228	E	79.82	0.320228	E	80.74	0.323919	E	80.74	0.323919	-1.000000
173	198	Y	1	-	0	0	B	0.00	0.000000	B	0.00	0.000000	B	0.00	0.000000	B	0.00	0.000000	-1.000000
174	199	P	1	-	0	0	E	63.24	0.436740	E	63.24	0.436740	E	64.79	0.447445	E	64.79	0.447445	-1.000000
175	200	K	1	-	0	0	E	124.29	0.599017	E	124.29	0.599017	E	136.84	0.659502	E	136.84	0.659502	-1.000000
176	201	F	1	-	0	0	B	38.10	0.170630	B	38.10	0.170630	E	28.54	0.127816	E	28.54	0.127816	-1.000000
177	202	N	1	-	0	0	E	118.30	0.700539	E	118.30	0.700539	E	137.83	0.816190	E	137.83	0.816190	-1.000000
178	203	F	1	-	0	0	B	31.07	0.139146	B	31.07	0.139146	E	24.30	0.108827	E	24.30	0.108827	-1.000000
179	204	N	1	-	0	0	E	84.32	0.499319	E	84.32	0.499319	E	76.33	0.452005	E	76.33	0.452005	-1.000000
180	205	K	1	-	0	0	B	33.16	0.159815	B	33.16	0.159815	E	16.93	0.081594	E	16.93	0.081594	-1.000000
181	206	R	1	-	0	0	E	156.98	0.629784	E	156.98	0.629784	E	146.18	0.586456	E	146.18	0.586456	-1.000000
182	207	N	1	-	0	0	B	5.81	0.034405	B	5.81	0.034405	B	0.00	0.000000	B	0.00	0.000000	-1.000000
183	208	I	1	-	0	0	E	48.84	0.257120	E	48.84	0.257120	E	34.25	0.180311	E	34.25	0.180311	-1.000000
184	209	L	1	-	0	0	B	35.98	0.181726	B	35.98	0.181726	E	20.58	0.103945	E	20.58	0.103945	-1.000000
185	210	P	1	-	0	0	E	124.46	0.859530	E	124.46	0.859530	E	136.82	0.944890	E	136.82	0.944890	-1.000000
186	211	N	1	A	0	0	E	93.80	0.555457	E	93.80	0.555457	E	103.11	0.610588	E	103.11	0.610588	-1.000000
187	212	I	1	-	0	0	B	26.27	0.138300	B	26.27	0.138300	E	15.95	0.083969	E	15.95	0.083969	-1.000000
188	213	N	1	-	0	0	E	91.67	0.542844	E	91.67	0.542844	E	99.17	0.587256	E	99.17	0.587256	-1.000000
189	214	S	1	-	0	0	E	94.00	0.747931	E	94.00	0.747931	E	107.10	0.852164	E	107.10	0.852164	-1.000000
190	215	S	1	-	0	0	E	87.12	0.693189	E	87.12	0.693189	E	97.68	0.777212	E	97.68	0.777212	-1.000000
191	216	Y	1	-	0	0	E	76.74	0.322031	E	76.74	0.322031	E	72.45	0.304029	E	72.45	0.304029	-1.000000
192	217	L	1	-	0	0	E	41.90	0.211627	E	41.90	0.211627	E	29.38	0.148391	E	29.38	0.148391	-1.000000
193	218	T	1	-	0	0	E	102.83	0.694516	E	102.83	0.694516	E	113.18	0.764420	E	113.18	0.764420	-1.000000
194	219	H	1	-	0	0	E	150.19	0.756587	E	150.19	0.756587	E	159.31	0.802529	E	159.31	0.802529	-1.000000
195	220	C	1	-	0	0	B	10.50	0.074215	B	10.50	0.074215	B	6.75	0.047710	B	6.75	0.047710	-1.000000
196	221	V	1	-	0	0	E	34.04	0.209813	E	34.04	0.209813	E	18.61	0.114707	E	18.61	0.114707	-1.000000
197	222	F	1	-	0	0	B	17.74	0.079448	B	17.74	0.079448	B	0.70	0.003135	B	0.70	0.003135	-1.000000
198	223	S	1	-	0	0	E	37.74	0.300286	E	37.74	0.300286	E	33.50	0.266550	E	33.50	0.266550	-1.000000
199	224	R	1	-	0	0	E	122.26	0.490492	E	122.26	0.490492	E	113.37	0.454826	E	113.37	0.454826	-1.000000
200	225	K	1	A	0	0	E	97.46	0.469709	E	97.46	0.469709	E	112.26	0.541038	E	112.26	0.541038	-1.000000
201	226	T	1	-	0	0	E	99.10	0.669323	E	99.10	0.669323	E	114.41	0.772727	E	114.41	0.772727	-1.000000
202	227	D	1	-	0	0	E	37.73	0.242840	E	37.73	0.242840	E	35.92	0.231190	E	35.92	0.231190	-1.000000
203	228	P	1	-	0	0	E	68.26	0.471409	E	68.26	0.471409	E	58.77	0.405870	E	58.77	0.405870	-1.000000
204	229	D	1	-	0	0	E	66.85	0.430263	E	66.85	0.430263	E	49.31	0.317371	E	49.31	0.317371	-1.000000
205	230	C	1	-	0	0	B	1.19	0.008411	B	1.19	0.008411	B	0.00	0.000000	B	0.00	0.000000	-1.000000
206	231	P	1	-	0	0	B	3.38	0.023343	B	3.38	0.023343	B	0.00	0.000000	B	0.00	0.000000	-1.000000
207	232	I	1	-	0	0	B	15.03	0.079126	B	15.03	0.079126	B	2.56	0.013477	B	2.56	0.013477	-1.000000
208	233	F	1	-	0	0	B	2.00	0.008957	B	2.00	0.008957	B	0.00	0.000000	B	0.00	0.000000	-1.000000
209	234	R	1	-	0	0	E	87.04	0.349194	E	87.04	0.349194	E	82.86	0.332424	E	82.86	0.332424	-1.000000
210	235	L	1	-	0	0	B	0.00	0.000000	B	0.00	0.000000	B	0.00	0.000000	B	0.00	0.000000	-1.000000
211	236	G	1	-	0	0	B	11.87	0.141461	B	11.87	0.141461	E	4.48	0.053391	E	4.48	0.053391	-1.000000
212	237	D	1	-	0	0	E	75.08	0.483234	E	75.08	0.483234	E	61.14	0.393512	E	61.14	0.393512	-1.000000
213	238	I	1	-	0	0	B	2.12	0.011161	B	2.12	0.011161	B	0.00	0.000000	B	0.00	0.000000	-1.000000
214	239	V	1	-	0	0	B	0.00	0.000000	B	0.00	0.000000	B	0.00	0.000000	B	0.00	0.000000	-1.000000
215	240	G	1	-	0	0	E	35.43	0.422238	E	35.43	0.422238	E	34.71	0.413657	E	34.71	0.413657	-1.000000
216	241	E	1	-	0	0	E	84.43	0.451111	E	84.43	0.451111	E	71.07	0.379729	E	71.07	0.379729	-1.000000
217	242	A	1	-	0	0	B	11.34	0.097423	B	11.34	0.097423	E	7.65	0.065722	E	7.65	0.065722	-1.000000
218	243	E	1	-	0	0	E	157.69	0.842541	E	157.69	0.842541	E	183.99	0.983063	E	183.99	0.983063	-1.000000
219	244	E	1	-	0	0	B	35.34	0.188822	B	35.34	0.188822	E	25.01	0.133629	E	25.01	0.133629	-1.000000
220	245	D	1	-	0	0	E	50.80	0.326961	E	50.80	0.326961	E	51.40	0.330823	E	51.40	0.330823	-1.000000
221	246	F	1	-	0	0	B	2.16	0.009674	B	2.16	0.009674	B	0.09	0.000403	B	0.09	0.000403	-1.000000
222	247	Q	1	-	0	0	E	51.59	0.272718	E	51.59	0.272718	E	45.33	0.239626	E	45.33	0.239626	-1.000000
223	248	I	1	-	0	0	E	124.79	0.656962	E	124.79	0.656962	E	128.37	0.675809	E	128.37	0.675809	-1.000000
224	249	M	1	-	0	0	B	3.03	0.014391	B	3.03	0.014391	B	0.17	0.000807	B	0.17	0.000807	-1.000000
225	250	A	1	-	0	0	B	0.00	0.000000	B	0.00	0.000000	B	0.00	0.000000	B	0.00	0.000000	-1.000000
226	251	V	1	-	0	0	B	23.63	0.145648	B	23.63	0.145648	E	15.07	0.092887	E	15.07	0.092887	-1.000000
227	252	R	1	-	0	0	E	104.84	0.420605	E	104.84	0.420605	E	99.25	0.398179	E	99.25	0.398179	-1.000000
228	253	G	1	-	0	0	B	5.01	0.059707	B	5.01	0.059707	B	1.46	0.017400	B	1.46	0.017400	-1.000000
229	254	G	1	-	0	0	B	0.00	0.000000	B	0.00	0.000000	B	0.00	0.000000	B	0.00	0.000000	-1.000000
230	255	V	1	-	0	0	B	16.78	0.103427	B	16.78	0.103427	E	11.74	0.072362	E	11.74	0.072362	-1.000000
231	256	M	1	-	0	0	B	0.00	0.000000	B	0.00	0.000000	B	0.00	0.000000	B	0.00	0.000000	-1.000000
232	257	G	1	-	0	0	B	0.00	0.000000	B	0.00	0.000000	B	0.00	0.000000	B	0.00	0.000000	-1.000000
233	258	V	1	-	0	0	B	0.57	0.003513	B	0.57	0.003513	B	0.00	0.000000	B	0.00	0.000000	-1.000000
234	259	Q	1	-	0	0	B	30.02	0.158693	B	30.02	0.158693	E	20.05	0.105989	E	20.05	0.105989	-1.000000
235	260	I	1	-	0	0	B	0.00	0.000000	B	0.00	0.000000	B	0.00	0.000000	B	0.00	0.000000	-1.000000
236	261	R	1	-	0	0	E	101.29	0.406363	E	101.29	0.406363	E	103.02	0.413303	E	103.02	0.413303	-1.000000
237	262	W	1	-	0	0	B	0.06	0.000226	B	0.06	0.000226	B	0.00	0.000000	B	0.00	0.000000	-1.000000
238	263	D	1	-	0	0	E	71.75	0.461801	E	71.75	0.461801	E	67.70	0.435734	E	67.70	0.435734	-1.000000
239	264	C	1	-	0	0	B	7.60	0.053718	B	7.60	0.053718	B	2.38	0.016822	B	2.38	0.016822	-1.000000
240	265	D	1	-	0	0	B	30.67	0.197400	B	30.67	0.197400	E	14.33	0.092231	E	14.33	0.092231	-1.000000
241	266	L	1	-	0	0	B	17.21	0.086924	B	17.21	0.086924	E	10.12	0.051114	E	10.12	0.051114	-1.000000
242	267	D	1	-	0	0	E	64.37	0.414301	E	64.37	0.414301	E	64.73	0.416618	E	64.73	0.416618	-1.000000
243	268	M	1	-	0	0	E	72.81	0.345809	E	72.81	0.345809	E	72.05	0.342199	E	72.05	0.342199	-1.000000
244	269	P	1	-	0	0	E	64.94	0.448481	E	64.94	0.448481	E	70.91	0.489710	E	70.91	0.489710	-1.000000
245	270	Q	1	A	0	0	E	52.63	0.278215	E	52.63	0.278215	E	55.36	0.292647	E	55.36	0.292647	-1.000000
246	271	S	1	-	0	0	E	79.93	0.635980	E	79.93	0.635980	E	82.90	0.659612	E	82.90	0.659612	-1.000000
247	272	W	1	-	0	0	E	168.27	0.633976	E	168.27	0.633976	E	180.71	0.680845	E	180.71	0.680845	-1.000000
248	273	C	1	-	0	0	B	2.61	0.018448	B	2.61	0.018448	B	0.00	0.000000	B	0.00	0.000000	-1.000000
249	274	V	1	-	0	0	E	68.00	0.419132	E	68.00	0.419132	E	57.90	0.356879	E	57.90	0.356879	-1.000000
250	275	P	1	-	0	0	B	11.66	0.080525	B	11.66	0.080525	B	5.12	0.035359	B	5.12	0.035359	-1.000000
251	276	R	1	A	0	0	B	43.81	0.175760	B	43.81	0.175760	E	35.52	0.142502	E	35.52	0.142502	-1.000000
252	277	Y	1	-	0	0	B	20.44	0.085774	B	20.44	0.085774	B	3.79	0.015904	B	3.79	0.015904	-1.000000
253	278	T	1	-	0	0	E	68.53	0.462853	E	68.53	0.462853	E	64.35	0.434621	E	64.35	0.434621	-1.000000
254	279	F	1	-	0	0	B	17.09	0.076537	B	17.09	0.076537	B	9.36	0.041919	B	9.36	0.041919	-1.000000
255	280	R	1	-	0	0	E	117.84	0.472759	E	117.84	0.472759	E	131.35	0.526960	E	131.35	0.526960	-1.000000
256	281	R	1	-	0	0	B	48.39	0.194135	B	48.39	0.194135	E	32.53	0.130506	E	32.53	0.130506	-1.000000
257	282	L	1	-	0	0	E	64.57	0.326128	E	64.57	0.326128	E	62.20	0.314157	E	62.20	0.314157	-1.000000
258	283	D	1	-	0	0	B	27.56	0.177383	B	27.56	0.177383	E	22.13	0.142434	E	22.13	0.142434	-1.000000
259	284	N	1	-	0	0	E	71.95	0.426067	E	71.95	0.426067	E	65.51	0.387932	E	65.51	0.387932	-1.000000
260	285	K	1	-	0	0	E	129.60	0.624608	E	129.60	0.624608	E	129.56	0.624416	E	129.56	0.624416	-1.000000
261	286	D	1	-	0	0	E	60.25	0.387784	E	60.25	0.387784	E	62.42	0.401751	E	62.42	0.401751	-1.000000
262	287	P	1	-	0	0	E	105.12	0.725967	E	105.12	0.725967	E	115.20	0.795580	E	115.20	0.795580	-1.000000
263	288	D	1	-	0	0	E	106.58	0.685975	E	106.58	0.685975	E	127.16	0.818433	E	127.16	0.818433	-1.000000
264	289	N	1	-	0	0	E	137.30	0.813051	E	137.30	0.813051	E	160.74	0.951856	E	160.74	0.951856	-1.000000
265	290	N	1	-	0	0	E	48.16	0.285190	E	48.16	0.285190	E	39.01	0.231006	E	39.01	0.231006	-1.000000
266	291	V	1	-	0	0	E	131.43	0.810096	E	131.43	0.810096	E	153.98	0.949088	E	153.98	0.949088	-1.000000
267	292	A	1	-	0	0	E	82.98	0.712887	E	82.98	0.712887	E	83.54	0.717698	E	83.54	0.717698	-1.000000
268	293	P	1	-	0	0	E	64.73	0.447030	E	64.73	0.447030	E	53.32	0.368232	E	53.32	0.368232	-1.000000
269	294	G	1	-	0	0	E	19.08	0.227386	E	19.08	0.227386	E	7.76	0.092480	E	7.76	0.092480	-1.000000
270	295	Y	1	-	0	0	E	53.80	0.225766	E	53.80	0.225766	E	49.06	0.205875	E	49.06	0.205875	-1.000000
271	296	N	1	-	0	0	E	42.51	0.251732	E	42.51	0.251732	E	28.71	0.170012	E	28.71	0.170012	-1.000000
272	297	F	1	-	0	0	E	66.26	0.296744	E	66.26	0.296744	E	60.57	0.271262	E	60.57	0.271262	-1.000000
273	298	R	1	-	0	0	E	133.96	0.537431	E	133.96	0.537431	E	145.21	0.582564	E	145.21	0.582564	-1.000000
274	299	F	1	-	0	0	E	55.65	0.249227	E	55.65	0.249227	E	43.88	0.196516	E	43.88	0.196516	-1.000000
275	300	A	1	-	0	0	B	23.20	0.199313	B	23.20	0.199313	E	16.94	0.145533	E	16.94	0.145533	-1.000000
276	301	K	1	-	0	0	E	68.86	0.331871	E	68.86	0.331871	E	61.68	0.297267	E	61.68	0.297267	-1.000000
277	302	Y	1	-	0	0	E	126.87	0.532396	E	126.87	0.532396	E	138.28	0.580277	E	138.28	0.580277	-1.000000
278	303	Y	1	-	0	0	E	112.48	0.472010	E	112.48	0.472010	E	112.36	0.471507	E	112.36	0.471507	-1.000000
279	304	K	1	A	0	0	E	100.39	0.483831	E	100.39	0.483831	E	106.61	0.513808	E	106.61	0.513808	-1.000000
280	305	N	1	-	0	0	E	53.53	0.316989	E	53.53	0.316989	E	49.47	0.292947	E	49.47	0.292947	-1.000000
281	306	S	1	-	0	0	E	120.93	0.962206	E	120.93	0.962206	E	143.42	1.000000	E	143.42	1.000000	-1.000000
282	307	D	1	-	0	0	E	112.90	0.726653	E	112.90	0.726653	E	132.49	0.852739	E	132.49	0.852739	-1.000000
283	308	G	1	-	0	0	E	69.27	0.825527	E	69.27	0.825527	E	75.94	0.905017	E	75.94	0.905017	-1.000000
284	309	T	1	-	0	0	E	79.40	0.536269	E	79.40	0.536269	E	87.92	0.593813	E	87.92	0.593813	-1.000000
285	310	E	1	-	0	0	E	96.42	0.515174	E	96.42	0.515174	E	87.80	0.469117	E	87.80	0.469117	-1.000000
286	311	T	1	-	0	0	B	26.64	0.179927	B	26.64	0.179927	E	15.39	0.103944	E	15.39	0.103944	-1.000000
287	312	R	1	-	0	0	B	31.64	0.126936	B	31.64	0.126936	E	29.15	0.116946	E	29.15	0.116946	-1.000000
288	313	T	1	-	0	0	B	19.70	0.133054	B	19.70	0.133054	E	13.42	0.090639	E	13.42	0.090639	-1.000000
289	314	L	1	-	0	0	B	21.20	0.107076	B	21.20	0.107076	E	13.40	0.067680	E	13.40	0.067680	-1.000000
290	315	I	1	-	0	0	B	9.39	0.049434	B	9.39	0.049434	B	0.22	0.001158	B	0.22	0.001158	-1.000000
291	316	K	1	-	0	0	B	35.33	0.170273	B	35.33	0.170273	E	32.64	0.157309	E	32.64	0.157309	-1.000000
292	317	G	1	-	0	0	B	0.71	0.008461	B	0.71	0.008461	B	0.00	0.000000	B	0.00	0.000000	-1.000000
293	318	Y	1	-	0	0	B	12.61	0.052916	B	12.61	0.052916	B	6.32	0.026521	B	6.32	0.026521	-1.000000
294	319	G	1	-	0	0	B	0.00	0.000000	B	0.00	0.000000	B	0.00	0.000000	B	0.00	0.000000	-1.000000
295	320	I	1	-	0	0	B	0.00	0.000000	B	0.00	0.000000	B	0.00	0.000000	B	0.00	0.000000	-1.000000
296	321	R	1	-	0	0	E	77.31	0.310158	E	77.31	0.310158	E	83.48	0.334911	E	83.48	0.334911	-1.000000
297	322	F	1	-	0	0	B	0.00	0.000000	B	0.00	0.000000	B	0.00	0.000000	B	0.00	0.000000	-1.000000
298	323	D	1	-	0	0	B	24.20	0.155757	B	24.20	0.155757	E	19.11	0.122997	E	19.11	0.122997	-1.000000
299	324	V	1	-	0	0	B	19.97	0.123089	B	19.97	0.123089	E	15.18	0.093565	E	15.18	0.093565	-1.000000
300	325	M	1	-	0	0	E	67.65	0.321301	E	67.65	0.321301	E	64.79	0.307718	E	64.79	0.307718	-1.000000
301	326	V	1	-	0	0	E	33.86	0.208703	E	33.86	0.208703	E	28.53	0.175851	E	28.53	0.175851	-1.000000
302	327	F	1	-	0	0	E	103.00	0.461284	E	103.00	0.461284	E	103.12	0.461821	E	103.12	0.461821	-1.000000
303	328	G	1	-	0	0	B	10.74	0.127994	B	10.74	0.127994	B	3.74	0.044572	B	3.74	0.044572	-1.000000
304	329	Q	1	A	0	0	E	43.74	0.231221	E	43.74	0.231221	E	42.70	0.225723	E	42.70	0.225723	-1.000000
305	330	A	1	-	0	0	B	11.14	0.095704	B	11.14	0.095704	E	7.79	0.066924	E	7.79	0.066924	-1.000000
306	331	G	1	-	0	0	B	1.64	0.019545	B	1.64	0.019545	B	0.00	0.000000	B	0.00	0.000000	-1.000000
307	332	K	H	-	0	0	E	93.85	0.452311	E	93.85	0.452311	E	94.91	0.457420	E	94.91	0.457420	210.710000
308	333	F	H	-	0	0	E	130.45	0.584218	E	130.45	0.584218	E	136.53	0.611447	E	136.53	0.611447	210.710000
309	334	N	H	-	0	0	E	57.75	0.341979	E	57.75	0.341979	E	57.00	0.337538	E	57.00	0.337538	210.710000
310	335	I	H	A	0	0	E	52.14	0.274493	E	52.14	0.274493	E	54.92	0.289129	E	54.92	0.289129	210.710000
311	336	I	H	A	0	0	E	71.42	0.375994	E	71.42	0.375994	E	79.34	0.417689	E	79.34	0.417689	210.710000
312	337	P	H	-	0	0	E	33.63	0.232251	E	33.63	0.232251	E	28.08	0.193923	E	28.08	0.193923	210.710000
313	338	T	H	-	0	0	B	16.42	0.110901	B	16.42	0.110901	E	12.03	0.081251	E	12.03	0.081251	210.710000
314	339	L	H	-	0	0	E	111.84	0.564877	E	111.84	0.564877	E	122.93	0.620890	E	122.93	0.620890	210.710000
315	340	L	H	-	0	0	E	130.68	0.660033	E	130.68	0.660033	E	145.14	0.733067	E	145.14	0.733067	210.710000
316	341	N	H	-	0	0	E	36.55	0.216439	E	36.55	0.216439	E	27.17	0.160893	E	27.17	0.160893	210.710000
317	342	I	H	-	0	0	E	65.26	0.343564	E	65.26	0.343564	E	54.07	0.284654	E	54.07	0.284654	210.710000
318	343	G	H	-	0	0	E	38.96	0.464307	E	38.96	0.464307	E	38.55	0.459421	E	38.55	0.459421	210.710000
319	344	A	H	-	0	0	E	55.00	0.472509	E	55.00	0.472509	E	54.20	0.465636	E	54.20	0.465636	210.710000
320	345	G	H	-	0	0	B	7.27	0.086640	B	7.27	0.086640	B	0.13	0.001549	B	0.13	0.001549	210.710000
321	346	L	H	-	0	0	E	112.04	0.565887	E	112.04	0.565887	E	116.46	0.588212	E	116.46	0.588212	210.710000
322	347	A	H	-	0	0	E	79.36	0.681787	E	79.36	0.681787	E	88.84	0.763230	E	88.84	0.763230	210.710000
323	348	L	H	A	0	0	E	57.76	0.291732	E	57.76	0.291732	E	48.50	0.244962	E	48.50	0.244962	210.710000
324	349	L	H	-	1	0	E	51.15	0.258346	E	51.15	0.258346	E	43.40	0.219203	E	43.40	0.219203	210.710000
325	350	G	H	-	0	0	E	44.36	0.528662	E	44.36	0.528662	E	46.75	0.557145	E	46.75	0.557145	210.710000
326	351	L	H	-	0	0	E	120.90	0.610637	E	120.90	0.610637	E	134.52	0.679428	E	134.52	0.679428	210.710000
327	352	V	H	A	1	0	B	25.72	0.158531	B	25.72	0.158531	E	14.79	0.091161	E	14.79	0.091161	210.710000
328	353	N	H	-	1	0	E	49.56	0.293480	E	49.56	0.293480	E	39.82	0.235803	E	39.82	0.235803	210.710000
329	354	V	H	A	0	0	E	55.73	0.343503	E	55.73	0.343503	E	54.61	0.336600	E	54.61	0.336600	210.710000
330	355	I	H	A	0	0	E	56.21	0.295920	E	56.21	0.295920	E	55.42	0.291761	E	55.42	0.291761	210.710000
331	356	C	H	-	1	0	B	26.73	0.188931	B	26.73	0.188931	E	17.77	0.125601	E	17.77	0.125601	210.710000
332	357	D	H	-	0	0	E	88.88	0.572054	E	88.88	0.572054	E	85.63	0.551136	E	85.63	0.551136	210.710000
333	358	W	H	A	0	0	E	84.59	0.318702	E	84.59	0.318702	E	96.05	0.361879	E	96.05	0.361879	210.710000
334	359	I	H	A	0	0	E	86.90	0.457489	E	86.90	0.457489	E	101.58	0.534772	E	101.58	0.534772	210.710000
335	360	V	H	A	0	0	E	73.56	0.453402	E	73.56	0.453402	E	74.92	0.461785	E	74.92	0.461785	210.710000
336	361	L	2	A	0	0	E	140.86	0.711450	E	140.86	0.711450	E	171.87	0.868074	E	171.87	0.868074	-1.000000
337	362	T	U	R	0	0	-	-1.00	-1.000000	-	-1.00	-1.000000	-	-1.00	-1.000000	-	-1.00	-1.000000	-1.000000
338	363	F	U	R	0	0	-	-1.00	-1.000000	-	-1.00	-1.000000	-	-1.00	-1.000000	-	-1.00	-1.000000	-1.000000
339	364	M	U	R	0	0	-	-1.00	-1.000000	-	-1.00	-1.000000	-	-1.00	-1.000000	-	-1.00	-1.000000	-1.000000
340	365	K	U	R	0	0	-	-1.00	-1.000000	-	-1.00	-1.000000	-	-1.00	-1.000000	-	-1.00	-1.000000	-1.000000
341	366	R	U	R	0	0	-	-1.00	-1.000000	-	-1.00	-1.000000	-	-1.00	-1.000000	-	-1.00	-1.000000	-1.000000
342	367	K	U	R	0	0	-	-1.00	-1.000000	-	-1.00	-1.000000	-	-1.00	-1.000000	-	-1.00	-1.000000	-1.000000
343	368	Q	U	R	0	0	-	-1.00	-1.000000	-	-1.00	-1.000000	-	-1.00	-1.000000	-	-1.00	-1.000000	-1.000000
344	369	H	U	R	0	0	-	-1.00	-1.000000	-	-1.00	-1.000000	-	-1.00	-1.000000	-	-1.00	-1.000000	-1.000000
345	370	Y	U	R	0	0	-	-1.00	-1.000000	-	-1.00	-1.000000	-	-1.00	-1.000000	-	-1.00	-1.000000	-1.000000
346	371	K	U	R	0	0	-	-1.00	-1.000000	-	-1.00	-1.000000	-	-1.00	-1.000000	-	-1.00	-1.000000	-1.000000
347	372	E	U	R	0	0	-	-1.00	-1.000000	-	-1.00	-1.000000	-	-1.00	-1.000000	-	-1.00	-1.000000	-1.000000
348	373	Q	U	R	0	0	-	-1.00	-1.000000	-	-1.00	-1.000000	-	-1.00	-1.000000	-	-1.00	-1.000000	-1.000000
349	374	K	U	R	0	0	-	-1.00	-1.000000	-	-1.00	-1.000000	-	-1.00	-1.000000	-	-1.00	-1.000000	-1.000000
350	375	Y	U	R	0	0	-	-1.00	-1.000000	-	-1.00	-1.000000	-	-1.00	-1.000000	-	-1.00	-1.000000	-1.000000
351	376	T	U	R	0	0	-	-1.00	-1.000000	-	-1.00	-1.000000	-	-1.00	-1.000000	-	-1.00	-1.000000	-1.000000
352	377	Y	U	R	0	0	-	-1.00	-1.000000	-	-1.00	-1.000000	-	-1.00	-1.000000	-	-1.00	-1.000000	-1.000000
353	378	V	U	R	0	0	-	-1.00	-1.000000	-	-1.00	-1.000000	-	-1.00	-1.000000	-	-1.00	-1.000000	-1.000000
354	379	D	U	R	0	0	-	-1.00	-1.000000	-	-1.00	-1.000000	-	-1.00	-1.000000	-	-1.00	-1.000000	-1.000000
355	380	D	U	R	0	0	-	-1.00	-1.000000	-	-1.00	-1.000000	-	-1.00	-1.000000	-	-1.00	-1.000000	-1.000000
356	381	F	U	R	0	0	-	-1.00	-1.000000	-	-1.00	-1.000000	-	-1.00	-1.000000	-	-1.00	-1.000000	-1.000000
