# Supplementary material for: Lipid exposure prediction enhances the inference of rotational angles of transmembrane helices
Source: BMC Bioinformatics. 2013 Oct 11;14:304. doi: 10.1186/1471-2105-14-304 (PMC3854514; doi:10.1186/1471-2105-14-304)
Supplement: Additional file 7: Dataset S3 — The representative 110 multi-spanning protein chains used in this work. [file 1471-2105-14-304-S7.zip › S_Dataset_3_experiment/TMexpoDataset/3hd6A.profile]

SeqIndex	PDBIndex	AA	Topo	MissingData	IntraChainCTNum	InterChainCTNum	Class14_Chain	ASA14_Chain	RSA14_Chain	Class14_Complete	ASA14_Complete	RSA14_Complete	Class20_Chain	ASA20_Chain	RSA20_Chain	Class20_Complete	ASA20_Complete	RSA20_Complete	RotationalAngleChain360MGC
1	-4	G	U	R	0	0	-	-1.00	-1.000000	-	-1.00	-1.000000	-	-1.00	-1.000000	-	-1.00	-1.000000	-1.000000
2	-3	P	U	R	0	0	-	-1.00	-1.000000	-	-1.00	-1.000000	-	-1.00	-1.000000	-	-1.00	-1.000000	-1.000000
3	-2	S	U	R	0	0	-	-1.00	-1.000000	-	-1.00	-1.000000	-	-1.00	-1.000000	-	-1.00	-1.000000	-1.000000
4	-1	S	U	R	0	0	-	-1.00	-1.000000	-	-1.00	-1.000000	-	-1.00	-1.000000	-	-1.00	-1.000000	-1.000000
5	0	P	U	R	0	0	-	-1.00	-1.000000	-	-1.00	-1.000000	-	-1.00	-1.000000	-	-1.00	-1.000000	-1.000000
6	1	S	1	-	0	0	E	109.22	0.869032	E	109.22	0.869032	E	119.41	0.950111	E	119.41	0.950111	-1.000000
7	2	A	1	-	0	0	E	64.73	0.556100	E	64.73	0.556100	E	51.78	0.444845	E	51.78	0.444845	-1.000000
8	3	W	1	-	0	0	E	208.02	0.783739	E	208.02	0.783739	E	214.13	0.806759	E	214.13	0.806759	-1.000000
9	4	N	1	-	0	0	E	64.69	0.383076	E	64.69	0.383076	E	66.08	0.391307	E	66.08	0.391307	-1.000000
10	5	T	1	-	0	0	E	38.22	0.258139	E	38.22	0.258139	E	26.46	0.178711	E	26.46	0.178711	-1.000000
11	6	N	1	-	0	0	E	99.06	0.586605	E	99.06	0.586605	E	101.42	0.600580	E	101.42	0.600580	-1.000000
12	7	L	1	-	0	0	B	18.53	0.093591	B	18.53	0.093591	E	11.77	0.059447	E	11.77	0.059447	-1.000000
13	8	R	1	-	0	0	E	198.50	0.796357	E	198.50	0.796357	E	223.63	0.897176	E	223.63	0.897176	-1.000000
14	9	W	1	-	0	0	E	216.14	0.814332	E	216.14	0.814332	E	232.66	0.876573	E	232.66	0.876573	-1.000000
15	10	R	1	-	0	0	E	61.25	0.245727	E	61.25	0.245727	E	43.85	0.175921	E	43.85	0.175921	-1.000000
16	11	L	1	-	0	0	E	46.17	0.233194	E	46.17	0.233194	E	38.27	0.193293	E	38.27	0.193293	-1.000000
17	12	P	H	-	0	0	E	57.91	0.399931	E	57.91	0.399931	E	56.23	0.388329	E	56.23	0.388329	75.125000
18	13	L	H	-	0	0	E	115.60	0.583868	E	115.60	0.583868	E	114.81	0.579878	E	114.81	0.579878	75.125000
19	14	T	H	-	1	0	B	24.02	0.162232	B	24.02	0.162232	E	12.20	0.082399	E	12.20	0.082399	75.125000
20	15	C	H	-	0	0	E	40.36	0.285270	E	40.36	0.285270	E	31.14	0.220102	E	31.14	0.220102	75.125000
21	16	L	H	-	0	0	E	119.13	0.601697	E	119.13	0.601697	E	127.50	0.643972	E	127.50	0.643972	75.125000
22	17	L	H	-	0	0	E	97.88	0.494368	E	97.88	0.494368	E	98.82	0.499116	E	98.82	0.499116	75.125000
23	18	L	H	-	1	0	B	25.35	0.128037	B	25.35	0.128037	E	11.06	0.055861	E	11.06	0.055861	75.125000
24	19	Q	H	-	0	0	E	72.79	0.384786	E	72.79	0.384786	E	66.79	0.353069	E	66.79	0.353069	75.125000
25	20	V	H	-	0	0	E	81.32	0.501233	E	81.32	0.501233	E	81.33	0.501294	E	81.33	0.501294	75.125000
26	21	I	H	-	0	0	E	62.13	0.327086	E	62.13	0.327086	E	49.74	0.261858	E	49.74	0.261858	75.125000
27	22	M	H	-	1	0	B	2.21	0.010496	B	2.21	0.010496	B	0.00	0.000000	B	0.00	0.000000	75.125000
28	23	V	H	-	0	0	E	97.91	0.603489	E	97.91	0.603489	E	102.83	0.633814	E	102.83	0.633814	75.125000
29	24	I	H	-	0	0	E	99.88	0.525823	E	99.88	0.525823	E	104.48	0.550039	E	104.48	0.550039	75.125000
30	25	L	H	-	1	0	B	37.04	0.187080	B	37.04	0.187080	E	34.78	0.175665	E	34.78	0.175665	75.125000
31	26	F	H	-	0	0	E	56.47	0.252900	E	56.47	0.252900	E	50.97	0.228268	E	50.97	0.228268	75.125000
32	27	G	H	-	0	0	E	50.13	0.597426	E	50.13	0.597426	E	54.12	0.644977	E	54.12	0.644977	75.125000
33	28	V	H	-	0	0	E	63.08	0.388807	E	63.08	0.388807	E	61.59	0.379623	E	61.59	0.379623	75.125000
34	29	F	2	-	0	0	B	41.24	0.184693	B	41.24	0.184693	E	41.23	0.184648	E	41.23	0.184648	-1.000000
35	30	V	2	-	0	0	B	21.03	0.129623	B	21.03	0.129623	E	14.48	0.089250	E	14.48	0.089250	-1.000000
36	31	R	2	-	0	0	E	93.97	0.376996	E	93.97	0.376996	E	85.68	0.343737	E	85.68	0.343737	-1.000000
37	32	Y	2	-	0	0	E	150.96	0.633487	E	150.96	0.633487	E	156.60	0.657155	E	156.60	0.657155	-1.000000
38	33	D	2	-	0	0	E	116.44	0.749437	E	116.44	0.749437	E	124.38	0.800541	E	124.38	0.800541	-1.000000
39	34	F	2	-	0	0	E	229.46	1.000000	E	229.46	1.000000	E	270.43	1.000000	E	270.43	1.000000	-1.000000
40	35	E	U	R	0	0	-	-1.00	-1.000000	-	-1.00	-1.000000	-	-1.00	-1.000000	-	-1.00	-1.000000	-1.000000
41	36	A	U	R	0	0	-	-1.00	-1.000000	-	-1.00	-1.000000	-	-1.00	-1.000000	-	-1.00	-1.000000	-1.000000
42	37	D	U	R	0	0	-	-1.00	-1.000000	-	-1.00	-1.000000	-	-1.00	-1.000000	-	-1.00	-1.000000	-1.000000
43	38	A	U	R	0	0	-	-1.00	-1.000000	-	-1.00	-1.000000	-	-1.00	-1.000000	-	-1.00	-1.000000	-1.000000
44	39	H	U	R	0	0	-	-1.00	-1.000000	-	-1.00	-1.000000	-	-1.00	-1.000000	-	-1.00	-1.000000	-1.000000
45	40	W	U	R	0	0	-	-1.00	-1.000000	-	-1.00	-1.000000	-	-1.00	-1.000000	-	-1.00	-1.000000	-1.000000
46	41	W	U	R	0	0	-	-1.00	-1.000000	-	-1.00	-1.000000	-	-1.00	-1.000000	-	-1.00	-1.000000	-1.000000
47	42	S	U	R	0	0	-	-1.00	-1.000000	-	-1.00	-1.000000	-	-1.00	-1.000000	-	-1.00	-1.000000	-1.000000
48	43	E	U	R	0	0	-	-1.00	-1.000000	-	-1.00	-1.000000	-	-1.00	-1.000000	-	-1.00	-1.000000	-1.000000
49	44	R	U	R	0	0	-	-1.00	-1.000000	-	-1.00	-1.000000	-	-1.00	-1.000000	-	-1.00	-1.000000	-1.000000
50	45	T	U	R	0	0	-	-1.00	-1.000000	-	-1.00	-1.000000	-	-1.00	-1.000000	-	-1.00	-1.000000	-1.000000
51	46	H	U	R	0	0	-	-1.00	-1.000000	-	-1.00	-1.000000	-	-1.00	-1.000000	-	-1.00	-1.000000	-1.000000
52	47	K	U	R	0	0	-	-1.00	-1.000000	-	-1.00	-1.000000	-	-1.00	-1.000000	-	-1.00	-1.000000	-1.000000
53	48	N	U	R	0	0	-	-1.00	-1.000000	-	-1.00	-1.000000	-	-1.00	-1.000000	-	-1.00	-1.000000	-1.000000
54	49	L	U	R	0	0	-	-1.00	-1.000000	-	-1.00	-1.000000	-	-1.00	-1.000000	-	-1.00	-1.000000	-1.000000
55	50	S	U	R	0	0	-	-1.00	-1.000000	-	-1.00	-1.000000	-	-1.00	-1.000000	-	-1.00	-1.000000	-1.000000
56	51	D	U	R	0	0	-	-1.00	-1.000000	-	-1.00	-1.000000	-	-1.00	-1.000000	-	-1.00	-1.000000	-1.000000
57	52	M	U	R	0	0	-	-1.00	-1.000000	-	-1.00	-1.000000	-	-1.00	-1.000000	-	-1.00	-1.000000	-1.000000
58	53	E	2	-	0	0	E	186.56	0.996794	E	186.56	0.996794	E	212.23	1.000000	E	212.23	1.000000	-1.000000
59	54	N	2	-	0	0	E	89.62	0.530704	E	89.62	0.530704	E	100.80	0.596909	E	100.80	0.596909	-1.000000
60	55	E	2	-	0	0	E	73.70	0.393781	E	73.70	0.393781	E	69.77	0.372783	E	69.77	0.372783	-1.000000
61	56	F	2	-	0	0	E	84.44	0.378163	E	84.44	0.378163	E	85.45	0.382686	E	85.45	0.382686	-1.000000
62	57	Y	2	-	0	0	E	141.02	0.591775	E	141.02	0.591775	E	151.88	0.637348	E	151.88	0.637348	-1.000000
63	58	Y	2	-	0	0	E	159.67	0.670038	E	159.67	0.670038	E	163.14	0.684599	E	163.14	0.684599	-1.000000
64	59	R	2	-	0	0	E	53.25	0.213632	E	53.25	0.213632	E	33.74	0.135361	E	33.74	0.135361	-1.000000
65	60	Y	2	-	0	0	E	68.98	0.289467	E	68.98	0.289467	E	68.83	0.288838	E	68.83	0.288838	-1.000000
66	61	P	H	-	0	0	E	69.69	0.481285	E	69.69	0.481285	E	71.14	0.491298	E	71.14	0.491298	334.315000
67	62	S	H	-	1	0	B	16.07	0.127864	B	16.07	0.127864	E	7.73	0.061505	E	7.73	0.061505	334.315000
68	63	F	H	-	2	0	B	15.08	0.067535	B	15.08	0.067535	B	7.23	0.032379	B	7.23	0.032379	334.315000
69	64	Q	H	-	0	0	E	78.76	0.416345	E	78.76	0.416345	E	80.71	0.426653	E	80.71	0.426653	334.315000
70	65	D	H	-	2	0	E	31.97	0.205767	E	31.97	0.205767	E	27.68	0.178155	E	27.68	0.178155	334.315000
71	66	V	H	-	1	0	B	0.00	0.000000	B	0.00	0.000000	B	0.00	0.000000	B	0.00	0.000000	334.315000
72	67	H	H	-	1	0	E	62.19	0.313284	E	62.19	0.313284	E	57.57	0.290011	E	57.57	0.290011	334.315000
73	68	V	H	-	2	0	E	48.14	0.296721	E	48.14	0.296721	E	39.88	0.245809	E	39.88	0.245809	334.315000
74	69	M	H	-	3	0	B	0.95	0.004512	B	0.95	0.004512	B	0.00	0.000000	B	0.00	0.000000	334.315000
75	70	V	H	-	3	0	B	0.21	0.001294	B	0.21	0.001294	B	0.00	0.000000	B	0.00	0.000000	334.315000
76	71	F	H	-	0	0	B	39.58	0.177258	B	39.58	0.177258	E	22.68	0.101572	E	22.68	0.101572	334.315000
77	72	V	H	-	0	0	E	49.08	0.302515	E	49.08	0.302515	E	48.12	0.296598	E	48.12	0.296598	334.315000
78	73	G	H	-	2	0	B	0.00	0.000000	B	0.00	0.000000	B	0.00	0.000000	B	0.00	0.000000	334.315000
79	74	F	H	-	1	0	B	5.81	0.026020	B	5.81	0.026020	B	0.36	0.001612	B	0.36	0.001612	334.315000
80	75	G	H	-	2	0	B	0.00	0.000000	B	0.00	0.000000	B	0.00	0.000000	B	0.00	0.000000	334.315000
81	76	F	H	-	1	0	E	52.96	0.237180	E	52.96	0.237180	E	50.33	0.225402	E	50.33	0.225402	334.315000
82	77	L	H	-	2	0	B	9.69	0.048942	B	9.69	0.048942	B	0.46	0.002323	B	0.46	0.002323	334.315000
83	78	M	H	-	0	0	B	2.98	0.014153	B	2.98	0.014153	B	0.00	0.000000	B	0.00	0.000000	334.315000
84	79	T	1	-	0	0	B	9.23	0.062340	B	9.23	0.062340	B	1.90	0.012833	B	1.90	0.012833	-1.000000
85	80	F	1	-	0	0	B	26.13	0.117023	B	26.13	0.117023	B	3.59	0.016078	B	3.59	0.016078	-1.000000
86	81	L	1	-	0	0	B	1.05	0.005303	B	1.05	0.005303	B	0.00	0.000000	B	0.00	0.000000	-1.000000
87	82	Q	1	-	0	0	E	59.79	0.316065	E	59.79	0.316065	E	56.46	0.298462	E	56.46	0.298462	-1.000000
88	83	R	1	-	0	0	E	103.32	0.414507	E	103.32	0.414507	E	106.16	0.425901	E	106.16	0.425901	-1.000000
89	84	Y	1	-	0	0	B	3.91	0.016408	B	3.91	0.016408	B	0.00	0.000000	B	0.00	0.000000	-1.000000
90	85	G	1	-	0	0	E	20.78	0.247646	E	20.78	0.247646	E	13.74	0.163747	E	13.74	0.163747	-1.000000
91	86	F	1	-	0	0	E	81.48	0.364907	E	81.48	0.364907	E	77.98	0.349232	E	77.98	0.349232	-1.000000
92	87	S	1	-	0	0	B	0.00	0.000000	B	0.00	0.000000	B	0.00	0.000000	B	0.00	0.000000	-1.000000
93	88	A	1	-	0	0	B	0.00	0.000000	B	0.00	0.000000	B	0.00	0.000000	B	0.00	0.000000	-1.000000
94	89	V	H	-	1	0	E	45.13	0.278168	E	45.13	0.278168	E	37.26	0.229660	E	37.26	0.229660	150.339000
95	90	G	H	-	0	0	B	14.30	0.170421	B	14.30	0.170421	E	6.00	0.071505	E	6.00	0.071505	150.339000
96	91	F	H	-	1	0	B	11.63	0.052085	B	11.63	0.052085	B	3.68	0.016481	B	3.68	0.016481	150.339000
97	92	N	H	-	1	0	B	0.11	0.000651	B	0.11	0.000651	B	0.00	0.000000	B	0.00	0.000000	150.339000
98	93	F	H	-	0	0	E	132.76	0.594563	E	132.76	0.594563	E	143.56	0.642931	E	143.56	0.642931	150.339000
99	94	L	H	-	0	0	E	55.04	0.277994	E	55.04	0.277994	E	44.02	0.222334	E	44.02	0.222334	150.339000
100	95	L	H	-	1	0	B	0.73	0.003687	B	0.73	0.003687	B	0.00	0.000000	B	0.00	0.000000	150.339000
101	96	A	H	-	2	0	B	0.00	0.000000	B	0.00	0.000000	B	0.00	0.000000	B	0.00	0.000000	150.339000
102	97	A	H	-	0	0	E	40.54	0.348282	E	40.54	0.348282	E	35.72	0.306873	E	35.72	0.306873	150.339000
103	98	F	H	-	3	0	B	12.11	0.054234	B	12.11	0.054234	B	3.73	0.016705	B	3.73	0.016705	150.339000
104	99	G	H	-	2	0	B	0.00	0.000000	B	0.00	0.000000	B	0.00	0.000000	B	0.00	0.000000	150.339000
105	100	I	H	-	2	0	E	39.64	0.208686	E	39.64	0.208686	E	31.24	0.164464	E	31.24	0.164464	150.339000
106	101	Q	H	-	1	0	E	40.96	0.216525	E	40.96	0.216525	E	33.50	0.177089	E	33.50	0.177089	150.339000
107	102	W	H	-	1	0	B	16.64	0.062693	B	16.64	0.062693	B	11.77	0.044345	B	11.77	0.044345	150.339000
108	103	A	H	-	3	0	B	0.00	0.000000	B	0.00	0.000000	B	0.00	0.000000	B	0.00	0.000000	150.339000
109	104	L	H	-	1	0	B	22.52	0.113743	B	22.52	0.113743	E	12.13	0.061266	E	12.13	0.061266	150.339000
110	105	L	H	-	1	0	B	0.00	0.000000	B	0.00	0.000000	B	0.00	0.000000	B	0.00	0.000000	150.339000
111	106	M	H	-	2	0	B	17.49	0.083068	B	17.49	0.083068	E	13.64	0.064783	E	13.64	0.064783	150.339000
112	107	Q	H	-	1	0	B	16.43	0.086853	B	16.43	0.086853	B	1.11	0.005868	B	1.11	0.005868	150.339000
113	108	G	H	-	0	0	B	2.42	0.028840	B	2.42	0.028840	B	0.00	0.000000	B	0.00	0.000000	150.339000
114	109	W	H	-	0	0	E	70.82	0.266822	E	70.82	0.266822	E	63.92	0.240826	E	63.92	0.240826	150.339000
115	110	F	2	-	0	0	E	66.67	0.298580	E	66.67	0.298580	E	57.01	0.255318	E	57.01	0.255318	-1.000000
116	111	H	2	-	0	0	E	119.42	0.601582	E	119.42	0.601582	E	87.98	0.443202	E	87.98	0.443202	-1.000000
117	112	F	2	-	0	0	E	72.01	0.322495	E	72.01	0.322495	E	71.33	0.319450	E	71.33	0.319450	-1.000000
118	113	L	2	-	0	0	E	103.60	0.523259	E	103.60	0.523259	E	111.03	0.560786	E	111.03	0.560786	-1.000000
119	114	Q	2	-	0	0	E	139.16	0.735635	E	139.16	0.735635	E	154.35	0.815933	E	154.35	0.815933	-1.000000
120	115	D	2	-	0	0	E	129.12	0.831048	E	129.12	0.831048	E	150.13	0.966274	E	150.13	0.966274	-1.000000
121	116	R	2	-	0	0	E	122.30	0.490652	E	122.30	0.490652	E	129.94	0.521303	E	129.94	0.521303	-1.000000
122	117	Y	2	-	0	0	E	49.73	0.208687	E	49.73	0.208687	E	43.15	0.181074	E	43.15	0.181074	-1.000000
123	118	I	2	-	0	0	B	2.12	0.011161	B	2.12	0.011161	B	0.00	0.000000	B	0.00	0.000000	-1.000000
124	119	V	2	-	0	0	E	39.22	0.241741	E	39.22	0.241741	E	23.74	0.146326	E	23.74	0.146326	-1.000000
125	120	V	2	-	0	0	B	17.13	0.105584	B	17.13	0.105584	B	3.88	0.023915	B	3.88	0.023915	-1.000000
126	121	G	2	-	0	0	E	27.87	0.332142	E	27.87	0.332142	E	20.30	0.241926	E	20.30	0.241926	-1.000000
127	122	V	2	-	0	0	B	15.13	0.093257	B	15.13	0.093257	E	9.02	0.055597	E	9.02	0.055597	-1.000000
128	123	E	2	-	0	0	E	75.42	0.402971	E	75.42	0.402971	E	67.57	0.361028	E	67.57	0.361028	-1.000000
129	124	N	2	-	0	0	E	38.20	0.226210	E	38.20	0.226210	E	14.76	0.087405	E	14.76	0.087405	-1.000000
130	125	L	H	-	1	0	E	59.60	0.301025	E	59.60	0.301025	E	50.08	0.252942	E	50.08	0.252942	313.606000
131	126	I	H	-	1	0	B	0.00	0.000000	B	0.00	0.000000	B	0.00	0.000000	B	0.00	0.000000	313.606000
132	127	N	H	-	1	0	B	31.06	0.183928	B	31.06	0.183928	E	14.99	0.088767	E	14.99	0.088767	313.606000
133	128	A	H	-	3	0	B	1.10	0.009450	B	1.10	0.009450	B	0.00	0.000000	B	0.00	0.000000	313.606000
134	129	D	H	-	3	0	B	2.55	0.016412	B	2.55	0.016412	B	0.00	0.000000	B	0.00	0.000000	313.606000
135	130	F	H	-	1	0	B	5.31	0.023781	B	5.31	0.023781	B	0.20	0.000896	B	0.20	0.000896	313.606000
136	131	C	H	-	3	0	B	0.00	0.000000	B	0.00	0.000000	B	0.00	0.000000	B	0.00	0.000000	313.606000
137	132	V	H	-	4	0	B	0.00	0.000000	B	0.00	0.000000	B	0.00	0.000000	B	0.00	0.000000	313.606000
138	133	A	H	-	0	0	B	0.18	0.001546	B	0.18	0.001546	B	0.00	0.000000	B	0.00	0.000000	313.606000
139	134	S	H	-	3	0	B	0.00	0.000000	B	0.00	0.000000	B	0.00	0.000000	B	0.00	0.000000	313.606000
140	135	V	H	-	2	0	B	0.00	0.000000	B	0.00	0.000000	B	0.00	0.000000	B	0.00	0.000000	313.606000
141	136	C	H	-	1	0	B	1.07	0.007563	B	1.07	0.007563	B	0.00	0.000000	B	0.00	0.000000	313.606000
142	137	V	H	-	4	0	B	1.01	0.006225	B	1.01	0.006225	B	0.00	0.000000	B	0.00	0.000000	313.606000
143	138	A	H	-	2	0	B	0.00	0.000000	B	0.00	0.000000	B	0.00	0.000000	B	0.00	0.000000	313.606000
144	139	F	H	-	0	0	B	0.70	0.003135	B	0.70	0.003135	B	0.00	0.000000	B	0.00	0.000000	313.606000
145	140	G	H	-	1	0	B	2.14	0.025504	B	2.14	0.025504	B	0.43	0.005125	B	0.43	0.005125	313.606000
146	141	A	H	-	3	0	B	0.00	0.000000	B	0.00	0.000000	B	0.00	0.000000	B	0.00	0.000000	313.606000
147	142	V	H	-	1	0	B	2.42	0.014916	B	2.42	0.014916	B	0.00	0.000000	B	0.00	0.000000	313.606000
148	143	L	1	-	0	0	B	0.00	0.000000	B	0.00	0.000000	B	0.00	0.000000	B	0.00	0.000000	-1.000000
149	144	G	1	-	0	0	B	1.49	0.017757	B	1.49	0.017757	B	0.00	0.000000	B	0.00	0.000000	-1.000000
150	145	K	1	-	0	0	B	11.65	0.056147	B	11.65	0.056147	B	0.00	0.000000	B	0.00	0.000000	-1.000000
151	146	V	1	-	0	0	B	3.09	0.019046	B	3.09	0.019046	B	0.00	0.000000	B	0.00	0.000000	-1.000000
152	147	S	1	-	0	0	B	0.00	0.000000	B	0.00	0.000000	B	0.00	0.000000	B	0.00	0.000000	-1.000000
153	148	P	1	-	0	0	B	1.68	0.011602	B	1.68	0.011602	B	0.00	0.000000	B	0.00	0.000000	-1.000000
154	149	I	H	-	0	0	B	2.92	0.015372	B	2.92	0.015372	B	0.00	0.000000	B	0.00	0.000000	44.913000
155	150	Q	H	-	1	0	B	2.44	0.012898	B	2.44	0.012898	B	0.00	0.000000	B	0.00	0.000000	44.913000
156	151	L	H	-	1	0	B	2.31	0.011667	B	2.31	0.011667	B	0.00	0.000000	B	0.00	0.000000	44.913000
157	152	L	H	-	2	0	B	2.32	0.011718	B	2.32	0.011718	B	0.00	0.000000	B	0.00	0.000000	44.913000
158	153	I	H	-	0	0	B	25.89	0.136299	B	25.89	0.136299	E	16.51	0.086918	E	16.51	0.086918	44.913000
159	154	M	H	-	0	0	B	1.09	0.005177	B	1.09	0.005177	B	0.00	0.000000	B	0.00	0.000000	44.913000
160	155	T	H	-	4	0	B	0.00	0.000000	B	0.00	0.000000	B	0.00	0.000000	B	0.00	0.000000	44.913000
161	156	F	H	-	0	0	E	68.18	0.305343	E	68.18	0.305343	E	57.47	0.257378	E	57.47	0.257378	44.913000
162	157	F	H	-	1	0	E	65.50	0.293340	E	65.50	0.293340	E	59.85	0.268037	E	59.85	0.268037	44.913000
163	158	Q	H	-	1	0	B	0.00	0.000000	B	0.00	0.000000	B	0.00	0.000000	B	0.00	0.000000	44.913000
164	159	V	H	-	3	0	B	0.00	0.000000	B	0.00	0.000000	B	0.00	0.000000	B	0.00	0.000000	44.913000
165	160	T	H	-	1	0	E	40.05	0.270498	E	40.05	0.270498	E	35.64	0.240713	E	35.64	0.240713	44.913000
166	161	L	H	-	1	0	B	35.00	0.176777	B	35.00	0.176777	E	22.58	0.114046	E	22.58	0.114046	44.913000
167	162	F	H	-	2	0	B	2.27	0.010166	B	2.27	0.010166	B	0.00	0.000000	B	0.00	0.000000	44.913000
168	163	A	H	-	1	0	B	1.63	0.014003	B	1.63	0.014003	B	0.07	0.000601	B	0.07	0.000601	44.913000
169	164	V	H	-	0	0	E	49.36	0.304241	E	49.36	0.304241	E	47.06	0.290064	E	47.06	0.290064	44.913000
170	165	N	H	-	2	0	B	0.72	0.004264	B	0.72	0.004264	B	0.00	0.000000	B	0.00	0.000000	44.913000
171	166	E	H	-	0	0	B	27.79	0.148483	B	27.79	0.148483	B	2.70	0.014426	B	2.70	0.014426	44.913000
172	167	F	H	-	0	0	E	57.91	0.259349	E	57.91	0.259349	E	53.08	0.237718	E	53.08	0.237718	44.913000
173	168	I	H	-	0	0	E	40.67	0.214109	E	40.67	0.214109	E	35.45	0.186628	E	35.45	0.186628	44.913000
174	169	L	H	-	1	0	B	0.00	0.000000	B	0.00	0.000000	B	0.00	0.000000	B	0.00	0.000000	44.913000
175	170	L	2	-	0	0	E	61.71	0.311682	E	61.71	0.311682	E	28.59	0.144401	E	28.59	0.144401	-1.000000
176	171	N	2	-	0	0	E	56.59	0.335110	E	56.59	0.335110	E	43.52	0.257713	E	43.52	0.257713	-1.000000
177	172	L	2	-	0	0	E	109.43	0.552705	E	109.43	0.552705	E	120.74	0.609829	E	120.74	0.609829	-1.000000
178	173	L	2	-	0	0	B	32.94	0.166372	B	32.94	0.166372	E	27.25	0.137633	E	27.25	0.137633	-1.000000
179	174	K	2	-	0	0	E	135.71	0.654056	E	135.71	0.654056	E	148.38	0.715119	E	148.38	0.715119	-1.000000
180	175	V	2	-	0	0	B	6.68	0.041174	B	6.68	0.041174	B	3.78	0.023299	B	3.78	0.023299	-1.000000
181	176	K	2	-	0	0	E	107.38	0.517519	E	107.38	0.517519	E	98.74	0.475878	E	98.74	0.475878	-1.000000
182	177	D	2	-	0	0	B	12.50	0.080453	B	12.50	0.080453	B	1.59	0.010234	B	1.59	0.010234	-1.000000
183	178	A	H	-	0	0	B	8.38	0.071993	B	8.38	0.071993	B	0.65	0.005584	B	0.65	0.005584	285.465000
184	179	G	H	-	2	0	B	0.02	0.000238	B	0.02	0.000238	B	0.00	0.000000	B	0.00	0.000000	285.465000
185	180	G	H	-	0	0	B	1.40	0.016685	B	1.40	0.016685	B	0.01	0.000119	B	0.01	0.000119	285.465000
186	181	S	H	-	4	0	B	0.00	0.000000	B	0.00	0.000000	B	0.00	0.000000	B	0.00	0.000000	285.465000
187	182	M	H	-	3	0	B	0.00	0.000000	B	0.00	0.000000	B	0.00	0.000000	B	0.00	0.000000	285.465000
188	183	T	H	-	0	0	B	7.89	0.053289	B	7.89	0.053289	B	0.70	0.004728	B	0.70	0.004728	285.465000
189	184	I	H	-	2	0	B	4.41	0.023217	B	4.41	0.023217	B	0.25	0.001316	B	0.25	0.001316	285.465000
190	185	H	H	-	2	0	B	0.72	0.003627	B	0.72	0.003627	B	0.00	0.000000	B	0.00	0.000000	285.465000
191	186	T	H	-	2	0	B	0.00	0.000000	B	0.00	0.000000	B	0.00	0.000000	B	0.00	0.000000	285.465000
192	187	F	H	-	2	0	B	0.00	0.000000	B	0.00	0.000000	B	0.00	0.000000	B	0.00	0.000000	285.465000
193	188	G	H	-	3	0	B	0.00	0.000000	B	0.00	0.000000	B	0.00	0.000000	B	0.00	0.000000	285.465000
194	189	A	H	-	4	0	B	0.00	0.000000	B	0.00	0.000000	B	0.00	0.000000	B	0.00	0.000000	285.465000
195	190	Y	H	-	2	0	B	45.68	0.191691	B	45.68	0.191691	E	38.33	0.160848	E	38.33	0.160848	285.465000
196	191	F	H	-	2	0	B	0.00	0.000000	B	0.00	0.000000	B	0.00	0.000000	B	0.00	0.000000	285.465000
197	192	G	H	-	2	0	B	0.00	0.000000	B	0.00	0.000000	B	0.00	0.000000	B	0.00	0.000000	285.465000
198	193	L	H	-	0	0	B	11.83	0.059750	B	11.83	0.059750	B	2.67	0.013486	B	2.67	0.013486	285.465000
199	194	T	H	-	2	0	B	19.39	0.130960	B	19.39	0.130960	E	10.62	0.071728	E	10.62	0.071728	285.465000
200	195	V	H	-	1	0	B	0.02	0.000123	B	0.02	0.000123	B	0.00	0.000000	B	0.00	0.000000	285.465000
201	196	T	H	-	2	0	B	2.38	0.016075	B	2.38	0.016075	B	0.00	0.000000	B	0.00	0.000000	285.465000
202	197	R	1	-	0	0	E	101.87	0.408690	E	101.87	0.408690	E	98.75	0.396173	E	98.75	0.396173	-1.000000
203	198	I	1	-	0	0	B	34.60	0.182153	B	34.60	0.182153	E	25.58	0.134667	E	25.58	0.134667	-1.000000
204	199	L	1	-	0	0	B	27.87	0.140765	B	27.87	0.140765	B	5.66	0.028587	B	5.66	0.028587	-1.000000
205	200	Y	1	-	0	0	E	75.76	0.317919	E	75.76	0.317919	E	62.18	0.260932	E	62.18	0.260932	-1.000000
206	201	R	1	-	0	0	B	28.73	0.115261	B	28.73	0.115261	E	16.72	0.067079	E	16.72	0.067079	-1.000000
207	202	R	1	-	0	0	E	197.80	0.793549	E	197.80	0.793549	E	216.75	0.869574	E	216.75	0.869574	-1.000000
208	203	N	1	-	0	0	E	60.37	0.357494	E	60.37	0.357494	E	56.52	0.334695	E	56.52	0.334695	-1.000000
209	204	L	1	-	0	0	B	4.20	0.021213	B	4.20	0.021213	B	0.40	0.002020	B	0.40	0.002020	-1.000000
210	205	E	1	-	0	0	E	129.97	0.694433	E	129.97	0.694433	E	138.85	0.741879	E	138.85	0.741879	-1.000000
211	206	Q	1	-	0	0	E	85.81	0.453613	E	85.81	0.453613	E	84.69	0.447693	E	84.69	0.447693	-1.000000
212	207	S	1	-	0	0	B	0.00	0.000000	B	0.00	0.000000	B	0.00	0.000000	B	0.00	0.000000	-1.000000
213	208	K	1	-	0	0	E	80.89	0.389850	E	80.89	0.389850	E	79.53	0.383296	E	79.53	0.383296	-1.000000
214	209	E	1	-	0	0	E	106.64	0.569780	E	106.64	0.569780	E	117.38	0.627164	E	117.38	0.627164	-1.000000
215	210	R	1	-	0	0	B	32.82	0.131670	B	32.82	0.131670	E	25.63	0.102824	E	25.63	0.102824	-1.000000
216	211	Q	1	-	0	0	E	49.05	0.259291	E	49.05	0.259291	E	32.26	0.170534	E	32.26	0.170534	-1.000000
217	212	N	1	-	0	0	E	60.83	0.360218	E	60.83	0.360218	E	65.21	0.386155	E	65.21	0.386155	-1.000000
218	213	S	1	-	0	0	E	41.22	0.327976	E	41.22	0.327976	E	33.61	0.267425	E	33.61	0.267425	-1.000000
219	214	V	1	-	0	0	E	60.12	0.370562	E	60.12	0.370562	E	57.07	0.351763	E	57.07	0.351763	-1.000000
220	215	Y	1	-	0	0	E	176.59	0.741041	E	176.59	0.741041	E	199.40	0.836760	E	199.40	0.836760	-1.000000
221	216	Q	1	-	0	0	E	108.97	0.576043	E	108.97	0.576043	E	118.90	0.628535	E	118.90	0.628535	-1.000000
222	217	S	1	-	0	0	B	10.29	0.081875	B	10.29	0.081875	B	5.04	0.040102	B	5.04	0.040102	-1.000000
223	218	D	1	-	0	0	B	21.40	0.137736	B	21.40	0.137736	E	11.67	0.075111	E	11.67	0.075111	-1.000000
224	219	L	1	-	0	0	E	101.98	0.515077	E	101.98	0.515077	E	99.23	0.501187	E	99.23	0.501187	-1.000000
225	220	F	1	-	0	0	E	109.90	0.492185	E	109.90	0.492185	E	117.22	0.524968	E	117.22	0.524968	-1.000000
226	221	A	H	-	2	0	B	0.00	0.000000	B	0.00	0.000000	B	0.00	0.000000	B	0.00	0.000000	168.744000
227	222	M	H	-	0	0	B	31.14	0.147898	B	31.14	0.147898	E	23.55	0.111850	E	23.55	0.111850	168.744000
228	223	I	H	-	0	0	E	66.58	0.350513	E	66.58	0.350513	E	63.03	0.331824	E	63.03	0.331824	168.744000
229	224	G	H	-	3	0	B	0.00	0.000000	B	0.00	0.000000	B	0.00	0.000000	B	0.00	0.000000	168.744000
230	225	T	H	-	1	0	B	2.95	0.019924	B	2.95	0.019924	B	0.32	0.002161	B	0.32	0.002161	168.744000
231	226	L	H	-	0	0	E	85.15	0.430072	E	85.15	0.430072	E	84.82	0.428405	E	84.82	0.428405	168.744000
232	227	F	H	-	1	0	E	69.00	0.309015	E	69.00	0.309015	E	72.87	0.326347	E	72.87	0.326347	168.744000
233	228	L	H	-	3	0	B	1.26	0.006364	B	1.26	0.006364	B	0.00	0.000000	B	0.00	0.000000	168.744000
234	229	W	H	-	1	0	E	70.83	0.266860	E	70.83	0.266860	E	49.04	0.184764	E	49.04	0.184764	168.744000
235	230	M	H	-	0	0	E	93.36	0.443410	E	93.36	0.443410	E	91.50	0.434576	E	91.50	0.434576	168.744000
236	231	Y	H	-	3	0	E	68.22	0.286278	E	68.22	0.286278	E	71.87	0.301595	E	71.87	0.301595	168.744000
237	232	W	H	-	3	0	B	2.32	0.008741	B	2.32	0.008741	B	0.00	0.000000	B	0.00	0.000000	168.744000
238	233	P	H	-	2	0	B	22.20	0.153315	B	22.20	0.153315	E	12.67	0.087500	E	12.67	0.087500	168.744000
239	234	S	H	-	1	0	B	24.86	0.197804	B	24.86	0.197804	E	20.55	0.163511	E	20.55	0.163511	168.744000
240	235	F	H	-	1	0	B	1.54	0.006897	B	1.54	0.006897	B	0.00	0.000000	B	0.00	0.000000	168.744000
241	236	N	H	-	3	0	B	0.35	0.002073	B	0.35	0.002073	B	0.00	0.000000	B	0.00	0.000000	168.744000
242	237	S	H	-	0	0	B	7.36	0.058561	B	7.36	0.058561	B	3.11	0.024745	B	3.11	0.024745	168.744000
243	238	A	H	-	1	0	B	3.38	0.029038	B	3.38	0.029038	B	0.00	0.000000	B	0.00	0.000000	168.744000
244	239	I	2	-	0	0	B	32.72	0.172256	B	32.72	0.172256	B	4.53	0.023848	B	4.53	0.023848	-1.000000
245	240	S	2	-	0	0	B	5.47	0.043523	B	5.47	0.043523	B	1.09	0.008673	B	1.09	0.008673	-1.000000
246	241	Y	2	-	0	0	E	186.99	0.784683	E	186.99	0.784683	E	151.20	0.634494	E	151.20	0.634494	-1.000000
247	242	H	2	-	0	0	E	139.21	0.701274	E	139.21	0.701274	E	158.03	0.796081	E	158.03	0.796081	-1.000000
248	243	G	2	-	0	0	E	54.22	0.646169	E	54.22	0.646169	E	60.37	0.719461	E	60.37	0.719461	-1.000000
249	244	D	2	-	0	0	E	98.72	0.635386	E	98.72	0.635386	E	108.40	0.697689	E	108.40	0.697689	-1.000000
250	245	S	2	-	0	0	B	12.50	0.099459	B	12.50	0.099459	B	5.35	0.042568	B	5.35	0.042568	-1.000000
251	246	Q	2	-	0	0	E	58.38	0.308611	E	58.38	0.308611	E	44.26	0.233969	E	44.26	0.233969	-1.000000
252	247	H	2	-	0	0	E	126.94	0.639464	E	126.94	0.639464	E	140.76	0.709083	E	140.76	0.709083	-1.000000
253	248	R	2	-	0	0	E	62.00	0.248736	E	62.00	0.248736	E	49.05	0.196782	E	49.05	0.196782	-1.000000
254	249	A	2	-	0	0	B	0.00	0.000000	B	0.00	0.000000	B	0.00	0.000000	B	0.00	0.000000	-1.000000
255	250	A	H	-	1	0	E	28.28	0.242955	E	28.28	0.242955	E	25.73	0.221048	E	25.73	0.221048	129.808000
256	251	I	H	-	0	0	E	79.92	0.420742	E	79.92	0.420742	E	72.03	0.379205	E	72.03	0.379205	129.808000
257	252	N	H	-	2	0	B	4.17	0.024694	B	4.17	0.024694	B	0.09	0.000533	B	0.09	0.000533	129.808000
258	253	T	H	-	5	0	B	0.00	0.000000	B	0.00	0.000000	B	0.00	0.000000	B	0.00	0.000000	129.808000
259	254	Y	H	-	0	0	E	150.23	0.630424	E	150.23	0.630424	E	149.94	0.629207	E	149.94	0.629207	129.808000
260	255	C	H	-	1	0	B	22.14	0.156489	B	22.14	0.156489	E	17.91	0.126590	E	17.91	0.126590	129.808000
261	256	S	H	-	4	0	B	0.00	0.000000	B	0.00	0.000000	B	0.00	0.000000	B	0.00	0.000000	129.808000
262	257	L	H	-	3	0	B	1.53	0.007728	B	1.53	0.007728	B	0.00	0.000000	B	0.00	0.000000	129.808000
263	258	A	H	-	0	0	E	40.72	0.349828	E	40.72	0.349828	E	33.08	0.284192	E	33.08	0.284192	129.808000
264	259	A	H	-	2	0	B	16.38	0.140722	B	16.38	0.140722	E	8.71	0.074828	E	8.71	0.074828	129.808000
265	260	C	H	-	5	0	B	0.00	0.000000	B	0.00	0.000000	B	0.00	0.000000	B	0.00	0.000000	129.808000
266	261	V	H	-	0	0	E	44.60	0.274901	E	44.60	0.274901	E	40.04	0.246795	E	40.04	0.246795	129.808000
267	262	L	H	-	0	0	E	133.52	0.674377	E	133.52	0.674377	E	146.06	0.737714	E	146.06	0.737714	129.808000
268	263	T	H	-	3	0	B	11.57	0.078144	B	11.57	0.078144	B	3.99	0.026949	B	3.99	0.026949	129.808000
269	264	S	H	-	4	0	B	0.00	0.000000	B	0.00	0.000000	B	0.00	0.000000	B	0.00	0.000000	129.808000
270	265	V	H	-	0	0	E	50.64	0.312130	E	50.64	0.312130	E	49.16	0.303008	E	49.16	0.303008	129.808000
271	266	A	H	-	0	0	E	53.40	0.458763	E	53.40	0.458763	E	53.85	0.462629	E	53.85	0.462629	129.808000
272	267	I	H	-	2	0	B	34.01	0.179047	B	34.01	0.179047	E	30.01	0.157989	E	30.01	0.157989	129.808000
273	268	S	1	-	0	0	B	2.60	0.020687	B	2.60	0.020687	B	0.00	0.000000	B	0.00	0.000000	-1.000000
274	269	S	1	-	0	0	E	34.34	0.273234	E	34.34	0.273234	E	34.17	0.271881	E	34.17	0.271881	-1.000000
275	270	A	1	-	0	0	E	75.13	0.645447	E	75.13	0.645447	E	82.04	0.704811	E	82.04	0.704811	-1.000000
276	271	L	1	-	0	0	E	57.20	0.288903	E	57.20	0.288903	E	41.22	0.208192	E	41.22	0.208192	-1.000000
277	272	H	1	-	0	0	E	75.32	0.379427	E	75.32	0.379427	E	65.24	0.328648	E	65.24	0.328648	-1.000000
278	273	K	1	-	0	0	E	202.38	0.975372	E	202.38	0.975372	E	235.46	1.000000	E	235.46	1.000000	-1.000000
279	274	K	1	-	0	0	E	158.33	0.763073	E	158.33	0.763073	E	180.24	0.868668	E	180.24	0.868668	-1.000000
280	275	G	1	-	0	0	E	34.80	0.414730	E	34.80	0.414730	E	35.63	0.424622	E	35.63	0.424622	-1.000000
281	276	K	1	-	0	0	E	118.72	0.572172	E	118.72	0.572172	E	132.23	0.637284	E	132.23	0.637284	-1.000000
282	277	L	1	-	0	0	E	95.05	0.480075	E	95.05	0.480075	E	97.75	0.493712	E	97.75	0.493712	-1.000000
283	278	D	1	-	0	0	E	60.90	0.391968	E	60.90	0.391968	E	57.71	0.371436	E	57.71	0.371436	-1.000000
284	279	M	1	-	0	0	E	73.39	0.348563	E	73.39	0.348563	E	68.05	0.323201	E	68.05	0.323201	-1.000000
285	280	V	1	-	0	0	E	56.47	0.348065	E	56.47	0.348065	E	36.17	0.222941	E	36.17	0.222941	-1.000000
286	281	H	1	-	0	0	B	14.88	0.074958	B	14.88	0.074958	B	8.91	0.044884	B	8.91	0.044884	-1.000000
287	282	I	H	-	0	0	B	30.45	0.160305	B	30.45	0.160305	E	19.61	0.103238	E	19.61	0.103238	1.059000
288	283	Q	H	-	2	0	B	1.15	0.006079	B	1.15	0.006079	B	0.00	0.000000	B	0.00	0.000000	1.059000
289	284	N	H	-	1	0	B	12.14	0.071890	B	12.14	0.071890	B	0.00	0.000000	B	0.00	0.000000	1.059000
290	285	A	H	-	3	0	B	0.00	0.000000	B	0.00	0.000000	B	0.00	0.000000	B	0.00	0.000000	1.059000
291	286	T	H	-	2	0	B	5.21	0.035188	B	5.21	0.035188	B	1.56	0.010536	B	1.56	0.010536	1.059000
292	287	L	H	-	2	0	B	0.23	0.001162	B	0.23	0.001162	B	0.00	0.000000	B	0.00	0.000000	1.059000
293	288	A	H	-	5	0	B	0.00	0.000000	B	0.00	0.000000	B	0.00	0.000000	B	0.00	0.000000	1.059000
294	289	G	H	-	2	0	B	0.00	0.000000	B	0.00	0.000000	B	0.00	0.000000	B	0.00	0.000000	1.059000
295	290	G	H	-	2	0	B	0.03	0.000358	B	0.03	0.000358	B	0.00	0.000000	B	0.00	0.000000	1.059000
296	291	V	H	-	3	0	B	0.33	0.002034	B	0.33	0.002034	B	0.00	0.000000	B	0.00	0.000000	1.059000
297	292	A	H	-	4	0	B	0.00	0.000000	B	0.00	0.000000	B	0.00	0.000000	B	0.00	0.000000	1.059000
298	293	V	H	-	3	0	B	0.02	0.000123	B	0.02	0.000123	B	0.00	0.000000	B	0.00	0.000000	1.059000
299	294	G	H	-	3	0	B	0.09	0.001073	B	0.09	0.001073	B	0.00	0.000000	B	0.00	0.000000	1.059000
300	295	T	H	-	3	0	B	0.00	0.000000	B	0.00	0.000000	B	0.00	0.000000	B	0.00	0.000000	1.059000
301	296	A	H	-	0	0	B	0.00	0.000000	B	0.00	0.000000	B	0.00	0.000000	B	0.00	0.000000	1.059000
302	297	A	H	-	2	0	B	0.05	0.000430	B	0.05	0.000430	B	0.00	0.000000	B	0.00	0.000000	1.059000
303	298	E	2	-	0	0	B	17.72	0.094678	B	17.72	0.094678	B	7.03	0.037561	B	7.03	0.037561	-1.000000
304	299	M	2	-	0	0	B	31.99	0.151935	B	31.99	0.151935	E	18.39	0.087343	E	18.39	0.087343	-1.000000
305	300	M	2	-	0	0	B	24.35	0.115649	B	24.35	0.115649	E	17.99	0.085443	E	17.99	0.085443	-1.000000
306	301	L	2	-	0	0	E	143.39	0.724228	E	143.39	0.724228	E	159.67	0.806455	E	159.67	0.806455	-1.000000
307	302	M	2	-	0	0	E	112.42	0.533935	E	112.42	0.533935	E	122.91	0.583757	E	122.91	0.583757	-1.000000
308	303	P	2	-	0	0	E	68.88	0.475691	E	68.88	0.475691	E	66.08	0.456354	E	66.08	0.456354	-1.000000
309	304	Y	H	-	0	0	E	132.14	0.554511	E	132.14	0.554511	E	141.93	0.595594	E	141.93	0.595594	10.035000
310	305	G	H	-	0	0	B	11.82	0.140865	B	11.82	0.140865	E	7.66	0.091288	E	7.66	0.091288	10.035000
311	306	A	H	-	2	0	B	0.00	0.000000	B	0.00	0.000000	B	0.00	0.000000	B	0.00	0.000000	10.035000
312	307	L	H	-	2	0	E	78.41	0.396030	E	78.41	0.396030	E	79.75	0.402798	E	79.75	0.402798	10.035000
313	308	I	H	-	0	0	E	92.83	0.488708	E	92.83	0.488708	E	95.92	0.504975	E	95.92	0.504975	10.035000
314	309	I	H	-	2	0	B	16.00	0.084233	B	16.00	0.084233	B	7.94	0.041800	B	7.94	0.041800	10.035000
315	310	G	H	-	2	0	B	0.00	0.000000	B	0.00	0.000000	B	0.00	0.000000	B	0.00	0.000000	10.035000
316	311	F	H	-	2	0	E	107.12	0.479735	E	107.12	0.479735	E	118.29	0.529760	E	118.29	0.529760	10.035000
317	312	V	H	-	0	0	E	61.43	0.378637	E	61.43	0.378637	E	59.21	0.364953	E	59.21	0.364953	10.035000
318	313	C	H	-	2	0	B	0.50	0.003534	B	0.50	0.003534	B	0.00	0.000000	B	0.00	0.000000	10.035000
319	314	G	H	-	3	0	B	0.00	0.000000	B	0.00	0.000000	B	0.00	0.000000	B	0.00	0.000000	10.035000
320	315	I	H	-	2	0	E	45.00	0.236904	E	45.00	0.236904	E	39.44	0.207634	E	39.44	0.207634	10.035000
321	316	I	H	-	0	0	E	55.29	0.291077	E	55.29	0.291077	E	51.28	0.269966	E	51.28	0.269966	10.035000
322	317	S	H	-	3	0	B	0.38	0.003024	B	0.38	0.003024	B	0.00	0.000000	B	0.00	0.000000	10.035000
323	318	T	H	-	3	0	B	0.00	0.000000	B	0.00	0.000000	B	0.00	0.000000	B	0.00	0.000000	10.035000
324	319	L	H	-	0	0	E	69.12	0.349109	E	69.12	0.349109	E	69.68	0.351937	E	69.68	0.351937	10.035000
325	320	G	H	-	1	0	B	4.57	0.054463	B	4.57	0.054463	B	1.14	0.013586	B	1.14	0.013586	10.035000
326	321	F	H	-	1	0	B	23.57	0.105558	B	23.57	0.105558	E	14.95	0.066953	E	14.95	0.066953	10.035000
327	322	V	1	-	0	0	E	46.94	0.289324	E	46.94	0.289324	E	39.24	0.241864	E	39.24	0.241864	-1.000000
328	323	Y	1	-	0	0	E	131.85	0.553294	E	131.85	0.553294	E	139.12	0.583802	E	139.12	0.583802	-1.000000
329	324	L	1	-	0	0	E	53.94	0.272438	E	53.94	0.272438	E	51.86	0.261932	E	51.86	0.261932	-1.000000
330	325	T	1	-	0	0	B	28.13	0.189991	B	28.13	0.189991	E	17.38	0.117385	E	17.38	0.117385	-1.000000
331	326	P	1	-	0	0	E	64.96	0.448619	E	64.96	0.448619	E	65.84	0.454696	E	65.84	0.454696	-1.000000
332	327	F	1	-	0	0	E	82.36	0.368848	E	82.36	0.368848	E	82.26	0.368400	E	82.26	0.368400	-1.000000
333	328	L	1	-	0	0	B	24.23	0.122380	B	24.23	0.122380	E	16.19	0.081772	E	16.19	0.081772	-1.000000
334	329	E	1	-	0	0	E	48.10	0.256999	E	48.10	0.256999	E	30.13	0.160985	E	30.13	0.160985	-1.000000
335	330	S	1	-	0	0	E	81.27	0.646642	E	81.27	0.646642	E	86.78	0.690484	E	86.78	0.690484	-1.000000
336	331	R	1	-	0	0	E	165.64	0.664527	E	165.64	0.664527	E	185.78	0.745326	E	185.78	0.745326	-1.000000
337	332	L	1	-	0	0	E	83.21	0.420274	E	83.21	0.420274	E	88.69	0.447952	E	88.69	0.447952	-1.000000
338	333	H	1	-	0	0	E	70.67	0.356002	E	70.67	0.356002	E	73.68	0.371165	E	73.68	0.371165	-1.000000
339	334	I	1	-	0	0	B	30.87	0.162516	B	30.87	0.162516	E	22.80	0.120032	E	22.80	0.120032	-1.000000
340	335	Q	1	-	0	0	B	10.64	0.056246	B	10.64	0.056246	B	3.47	0.018343	B	3.47	0.018343	-1.000000
341	336	D	1	-	0	0	B	12.28	0.079037	B	12.28	0.079037	B	0.01	0.000064	B	0.01	0.000064	-1.000000
342	337	T	1	-	0	0	B	16.58	0.111982	B	16.58	0.111982	E	9.72	0.065649	E	9.72	0.065649	-1.000000
343	338	C	1	-	0	0	B	14.80	0.104608	B	14.80	0.104608	B	0.00	0.000000	B	0.00	0.000000	-1.000000
344	339	G	H	-	0	0	B	2.11	0.025146	B	2.11	0.025146	B	0.16	0.001907	B	0.16	0.001907	52.371000
345	340	I	H	-	4	0	B	4.32	0.022743	B	4.32	0.022743	B	0.18	0.000948	B	0.18	0.000948	52.371000
346	341	N	H	-	0	0	B	8.51	0.050394	B	8.51	0.050394	B	2.97	0.017587	B	2.97	0.017587	52.371000
347	342	N	H	-	3	0	B	1.27	0.007521	B	1.27	0.007521	B	0.00	0.000000	B	0.00	0.000000	52.371000
348	343	L	H	-	3	0	B	3.37	0.017021	B	3.37	0.017021	B	0.00	0.000000	B	0.00	0.000000	52.371000
349	344	H	H	-	3	0	B	5.14	0.025893	B	5.14	0.025893	B	0.18	0.000907	B	0.18	0.000907	52.371000
350	345	G	H	-	1	0	B	0.00	0.000000	B	0.00	0.000000	B	0.00	0.000000	B	0.00	0.000000	52.371000
351	346	I	H	-	0	0	E	42.97	0.226217	E	42.97	0.226217	E	35.27	0.185680	E	35.27	0.185680	52.371000
352	347	P	H	-	3	0	B	0.01	0.000069	B	0.01	0.000069	B	0.00	0.000000	B	0.00	0.000000	52.371000
353	348	G	H	-	3	0	B	0.00	0.000000	B	0.00	0.000000	B	0.00	0.000000	B	0.00	0.000000	52.371000
354	349	I	H	-	1	0	E	47.04	0.247644	E	47.04	0.247644	E	42.19	0.222111	E	42.19	0.222111	52.371000
355	350	I	H	-	0	0	B	35.36	0.186154	B	35.36	0.186154	E	24.96	0.131403	E	24.96	0.131403	52.371000
356	351	G	H	-	3	0	B	0.00	0.000000	B	0.00	0.000000	B	0.00	0.000000	B	0.00	0.000000	52.371000
357	352	G	H	-	1	0	B	0.00	0.000000	B	0.00	0.000000	B	0.00	0.000000	B	0.00	0.000000	52.371000
358	353	I	H	-	0	0	E	81.73	0.430271	E	81.73	0.430271	E	83.63	0.440274	E	83.63	0.440274	52.371000
359	354	V	H	-	0	0	E	35.85	0.220969	E	35.85	0.220969	E	29.59	0.182384	E	29.59	0.182384	52.371000
360	355	G	H	-	1	0	B	0.00	0.000000	B	0.00	0.000000	B	0.00	0.000000	B	0.00	0.000000	52.371000
361	356	A	H	-	1	0	B	5.97	0.051289	B	5.97	0.051289	B	2.33	0.020017	B	2.33	0.020017	52.371000
362	357	V	H	-	0	0	E	95.38	0.587894	E	95.38	0.587894	E	99.49	0.613227	E	99.49	0.613227	52.371000
363	358	T	H	-	0	0	B	27.38	0.184925	B	27.38	0.184925	E	16.36	0.110496	E	16.36	0.110496	52.371000
364	359	A	2	-	0	0	B	17.62	0.151375	B	17.62	0.151375	E	11.03	0.094759	E	11.03	0.094759	-1.000000
365	360	A	2	-	0	0	E	38.43	0.330155	E	38.43	0.330155	E	29.94	0.257216	E	29.94	0.257216	-1.000000
366	361	S	2	-	0	0	E	117.44	0.934437	E	117.44	0.934437	E	133.27	1.000000	E	133.27	1.000000	-1.000000
367	362	A	U	R	0	0	-	-1.00	-1.000000	-	-1.00	-1.000000	-	-1.00	-1.000000	-	-1.00	-1.000000	-1.000000
368	363	S	U	R	0	0	-	-1.00	-1.000000	-	-1.00	-1.000000	-	-1.00	-1.000000	-	-1.00	-1.000000	-1.000000
369	364	L	U	R	0	0	-	-1.00	-1.000000	-	-1.00	-1.000000	-	-1.00	-1.000000	-	-1.00	-1.000000	-1.000000
370	365	E	U	R	0	0	-	-1.00	-1.000000	-	-1.00	-1.000000	-	-1.00	-1.000000	-	-1.00	-1.000000	-1.000000
371	366	V	U	R	0	0	-	-1.00	-1.000000	-	-1.00	-1.000000	-	-1.00	-1.000000	-	-1.00	-1.000000	-1.000000
372	367	Y	U	R	0	0	-	-1.00	-1.000000	-	-1.00	-1.000000	-	-1.00	-1.000000	-	-1.00	-1.000000	-1.000000
373	368	G	U	R	0	0	-	-1.00	-1.000000	-	-1.00	-1.000000	-	-1.00	-1.000000	-	-1.00	-1.000000	-1.000000
374	369	K	U	R	0	0	-	-1.00	-1.000000	-	-1.00	-1.000000	-	-1.00	-1.000000	-	-1.00	-1.000000	-1.000000
375	370	E	U	R	0	0	-	-1.00	-1.000000	-	-1.00	-1.000000	-	-1.00	-1.000000	-	-1.00	-1.000000	-1.000000
376	371	G	U	R	0	0	-	-1.00	-1.000000	-	-1.00	-1.000000	-	-1.00	-1.000000	-	-1.00	-1.000000	-1.000000
377	372	L	U	R	0	0	-	-1.00	-1.000000	-	-1.00	-1.000000	-	-1.00	-1.000000	-	-1.00	-1.000000	-1.000000
378	373	V	U	R	0	0	-	-1.00	-1.000000	-	-1.00	-1.000000	-	-1.00	-1.000000	-	-1.00	-1.000000	-1.000000
379	374	H	U	R	0	0	-	-1.00	-1.000000	-	-1.00	-1.000000	-	-1.00	-1.000000	-	-1.00	-1.000000	-1.000000
380	375	S	U	R	0	0	-	-1.00	-1.000000	-	-1.00	-1.000000	-	-1.00	-1.000000	-	-1.00	-1.000000	-1.000000
381	376	F	U	R	0	0	-	-1.00	-1.000000	-	-1.00	-1.000000	-	-1.00	-1.000000	-	-1.00	-1.000000	-1.000000
382	377	D	U	R	0	0	-	-1.00	-1.000000	-	-1.00	-1.000000	-	-1.00	-1.000000	-	-1.00	-1.000000	-1.000000
383	378	F	U	R	0	0	-	-1.00	-1.000000	-	-1.00	-1.000000	-	-1.00	-1.000000	-	-1.00	-1.000000	-1.000000
384	379	Q	U	R	0	0	-	-1.00	-1.000000	-	-1.00	-1.000000	-	-1.00	-1.000000	-	-1.00	-1.000000	-1.000000
385	380	G	U	R	0	0	-	-1.00	-1.000000	-	-1.00	-1.000000	-	-1.00	-1.000000	-	-1.00	-1.000000	-1.000000
386	381	F	U	R	0	0	-	-1.00	-1.000000	-	-1.00	-1.000000	-	-1.00	-1.000000	-	-1.00	-1.000000	-1.000000
387	382	N	U	R	0	0	-	-1.00	-1.000000	-	-1.00	-1.000000	-	-1.00	-1.000000	-	-1.00	-1.000000	-1.000000
388	383	G	U	R	0	0	-	-1.00	-1.000000	-	-1.00	-1.000000	-	-1.00	-1.000000	-	-1.00	-1.000000	-1.000000
389	384	D	2	-	0	0	E	143.71	0.924953	E	143.71	0.924953	E	165.68	1.000000	E	165.68	1.000000	-1.000000
390	385	W	2	-	0	0	E	186.50	0.702660	E	186.50	0.702660	E	203.00	0.764826	E	203.00	0.764826	-1.000000
391	386	T	2	-	0	0	E	89.47	0.604282	E	89.47	0.604282	E	99.17	0.669796	E	99.17	0.669796	-1.000000
392	387	A	2	-	0	0	B	17.08	0.146735	B	17.08	0.146735	E	11.99	0.103007	E	11.99	0.103007	-1.000000
393	388	R	2	-	0	0	E	155.12	0.622322	E	155.12	0.622322	E	166.07	0.666252	E	166.07	0.666252	-1.000000
394	389	T	2	-	0	0	E	38.58	0.260570	E	38.58	0.260570	E	26.68	0.180197	E	26.68	0.180197	-1.000000
395	390	Q	2	-	0	0	E	41.95	0.221758	E	41.95	0.221758	E	26.20	0.138500	E	26.20	0.138500	-1.000000
396	391	G	2	-	0	0	B	4.47	0.053271	B	4.47	0.053271	B	1.35	0.016089	B	1.35	0.016089	-1.000000
397	392	K	2	-	0	0	E	101.41	0.488746	E	101.41	0.488746	E	97.90	0.471830	E	97.90	0.471830	-1.000000
398	393	F	2	-	0	0	E	74.88	0.335349	E	74.88	0.335349	E	75.72	0.339111	E	75.72	0.339111	-1.000000
399	394	Q	2	-	0	0	B	0.00	0.000000	B	0.00	0.000000	B	0.00	0.000000	B	0.00	0.000000	-1.000000
400	395	I	H	-	1	0	E	59.02	0.310713	E	59.02	0.310713	E	53.23	0.280232	E	53.23	0.280232	84.561000
401	396	Y	H	-	0	0	E	103.42	0.433991	E	103.42	0.433991	E	107.63	0.451658	E	107.63	0.451658	84.561000
402	397	G	H	-	1	0	B	0.00	0.000000	B	0.00	0.000000	B	0.00	0.000000	B	0.00	0.000000	84.561000
403	398	L	H	-	1	0	B	9.38	0.047376	B	9.38	0.047376	B	4.28	0.021617	B	4.28	0.021617	84.561000
404	399	L	H	-	0	0	E	106.07	0.535734	E	106.07	0.535734	E	109.82	0.554674	E	109.82	0.554674	84.561000
405	400	V	H	-	0	0	E	41.67	0.256842	E	41.67	0.256842	E	38.66	0.238289	E	38.66	0.238289	84.561000
406	401	T	H	-	3	0	B	0.00	0.000000	B	0.00	0.000000	B	0.00	0.000000	B	0.00	0.000000	84.561000
407	402	L	H	-	1	0	E	51.30	0.259104	E	51.30	0.259104	E	44.09	0.222688	E	44.09	0.222688	84.561000
408	403	A	H	-	0	0	E	45.32	0.389347	E	45.32	0.389347	E	42.06	0.361340	E	42.06	0.361340	84.561000
409	404	M	H	-	1	0	B	25.55	0.121349	B	25.55	0.121349	E	17.99	0.085443	E	17.99	0.085443	84.561000
410	405	A	H	-	3	0	B	0.00	0.000000	B	0.00	0.000000	B	0.00	0.000000	B	0.00	0.000000	84.561000
411	406	L	H	-	1	0	E	95.53	0.482499	E	95.53	0.482499	E	102.67	0.518562	E	102.67	0.518562	84.561000
412	407	M	H	-	0	0	E	111.30	0.528616	E	111.30	0.528616	E	113.13	0.537307	E	113.13	0.537307	84.561000
413	408	G	H	-	1	0	B	2.50	0.029794	B	2.50	0.029794	B	0.00	0.000000	B	0.00	0.000000	84.561000
414	409	G	H	-	3	0	B	0.00	0.000000	B	0.00	0.000000	B	0.00	0.000000	B	0.00	0.000000	84.561000
415	410	I	H	-	0	0	E	69.64	0.366623	E	69.64	0.366623	E	68.83	0.362359	E	68.83	0.362359	84.561000
416	411	I	H	-	0	0	E	104.54	0.550355	E	104.54	0.550355	E	102.70	0.540669	E	102.70	0.540669	84.561000
417	412	V	H	-	1	0	B	1.39	0.008568	B	1.39	0.008568	B	0.00	0.000000	B	0.00	0.000000	84.561000
418	413	G	H	-	0	0	B	0.00	0.000000	B	0.00	0.000000	B	0.00	0.000000	B	0.00	0.000000	84.561000
419	414	L	H	-	0	0	E	84.46	0.426587	E	84.46	0.426587	E	84.03	0.424415	E	84.03	0.424415	84.561000
420	415	I	H	-	0	0	E	48.38	0.254699	E	48.38	0.254699	E	43.38	0.228376	E	43.38	0.228376	84.561000
421	416	L	H	-	1	0	B	1.46	0.007374	B	1.46	0.007374	B	0.00	0.000000	B	0.00	0.000000	84.561000
422	417	R	1	-	0	0	E	129.25	0.518535	E	129.25	0.518535	E	129.66	0.520180	E	129.66	0.520180	-1.000000
423	418	L	1	-	0	0	E	75.16	0.379615	E	75.16	0.379615	E	81.06	0.409415	E	81.06	0.409415	-1.000000
424	419	P	1	-	0	0	E	68.92	0.475967	E	68.92	0.475967	E	61.75	0.426450	E	61.75	0.426450	-1.000000
425	420	F	1	-	0	0	E	113.03	0.506203	E	113.03	0.506203	E	123.05	0.551077	E	123.05	0.551077	-1.000000
426	421	W	1	-	0	0	B	52.96	0.199533	B	52.96	0.199533	E	50.54	0.190415	E	50.54	0.190415	-1.000000
427	422	G	1	-	0	0	B	2.27	0.027053	B	2.27	0.027053	B	0.00	0.000000	B	0.00	0.000000	-1.000000
428	423	Q	1	-	0	0	B	29.73	0.157160	B	29.73	0.157160	E	16.51	0.087276	E	16.51	0.087276	-1.000000
429	424	P	1	-	0	0	B	8.00	0.055249	B	8.00	0.055249	B	2.00	0.013812	B	2.00	0.013812	-1.000000
430	425	S	1	-	0	0	E	25.82	0.205442	E	25.82	0.205442	E	9.93	0.079010	E	9.93	0.079010	-1.000000
431	426	D	1	-	0	0	B	30.77	0.198043	B	30.77	0.198043	E	26.93	0.173328	E	26.93	0.173328	-1.000000
432	427	E	1	-	0	0	E	94.70	0.505984	E	94.70	0.505984	E	94.88	0.506946	E	94.88	0.506946	-1.000000
433	428	N	1	-	0	0	E	64.92	0.384438	E	64.92	0.384438	E	61.40	0.363593	E	61.40	0.363593	-1.000000
434	429	C	1	-	0	0	B	0.21	0.001484	B	0.21	0.001484	B	0.00	0.000000	B	0.00	0.000000	-1.000000
435	430	F	1	-	0	0	B	0.40	0.001791	B	0.40	0.001791	B	0.00	0.000000	B	0.00	0.000000	-1.000000
436	431	E	1	-	0	0	B	21.53	0.115035	B	21.53	0.115035	E	13.52	0.072238	E	13.52	0.072238	-1.000000
437	432	D	1	-	0	0	B	4.11	0.026453	B	4.11	0.026453	B	1.24	0.007981	B	1.24	0.007981	-1.000000
438	433	A	1	-	0	0	E	50.15	0.430842	E	50.15	0.430842	E	54.72	0.470103	E	54.72	0.470103	-1.000000
439	434	V	1	-	0	0	E	36.25	0.223434	E	36.25	0.223434	E	26.50	0.163338	E	26.50	0.163338	-1.000000
440	435	Y	1	-	0	0	B	42.27	0.177381	B	42.27	0.177381	E	30.55	0.128200	E	30.55	0.128200	-1.000000
441	436	W	1	-	0	0	E	89.84	0.338482	E	89.84	0.338482	E	89.67	0.337842	E	89.67	0.337842	-1.000000
442	437	E	1	-	0	0	E	159.93	0.854510	E	159.93	0.854510	E	168.91	0.902490	E	168.91	0.902490	-1.000000
443	438	M	1	-	0	0	E	53.21	0.252719	E	53.21	0.252719	E	28.59	0.135787	E	28.59	0.135787	-1.000000
444	439	P	1	-	0	0	E	52.43	0.362086	E	52.43	0.362086	E	50.03	0.345511	E	50.03	0.345511	-1.000000
445	440	E	1	-	0	0	E	157.21	0.839976	E	157.21	0.839976	E	172.44	0.921351	E	172.44	0.921351	-1.000000
446	441	G	1	-	0	0	E	82.43	0.982362	E	82.43	0.982362	E	97.93	1.000000	E	97.93	1.000000	-1.000000
447	442	N	1	-	0	0	E	132.78	0.786285	E	132.78	0.786285	E	149.21	0.883579	E	149.21	0.883579	-1.000000
448	443	S	1	-	0	0	E	116.88	0.929981	E	116.88	0.929981	E	132.70	1.000000	E	132.70	1.000000	-1.000000
449	444	T	U	R	0	0	-	-1.00	-1.000000	-	-1.00	-1.000000	-	-1.00	-1.000000	-	-1.00	-1.000000	-1.000000
450	445	V	U	R	0	0	-	-1.00	-1.000000	-	-1.00	-1.000000	-	-1.00	-1.000000	-	-1.00	-1.000000	-1.000000
451	446	Y	U	R	0	0	-	-1.00	-1.000000	-	-1.00	-1.000000	-	-1.00	-1.000000	-	-1.00	-1.000000	-1.000000
452	447	I	U	R	0	0	-	-1.00	-1.000000	-	-1.00	-1.000000	-	-1.00	-1.000000	-	-1.00	-1.000000	-1.000000
453	448	P	U	R	0	0	-	-1.00	-1.000000	-	-1.00	-1.000000	-	-1.00	-1.000000	-	-1.00	-1.000000	-1.000000
454	449	E	U	R	0	0	-	-1.00	-1.000000	-	-1.00	-1.000000	-	-1.00	-1.000000	-	-1.00	-1.000000	-1.000000
455	450	D	U	R	0	0	-	-1.00	-1.000000	-	-1.00	-1.000000	-	-1.00	-1.000000	-	-1.00	-1.000000	-1.000000
456	451	P	U	R	0	0	-	-1.00	-1.000000	-	-1.00	-1.000000	-	-1.00	-1.000000	-	-1.00	-1.000000	-1.000000
457	452	T	U	R	0	0	-	-1.00	-1.000000	-	-1.00	-1.000000	-	-1.00	-1.000000	-	-1.00	-1.000000	-1.000000
458	453	F	U	R	0	0	-	-1.00	-1.000000	-	-1.00	-1.000000	-	-1.00	-1.000000	-	-1.00	-1.000000	-1.000000
459	454	K	U	R	0	0	-	-1.00	-1.000000	-	-1.00	-1.000000	-	-1.00	-1.000000	-	-1.00	-1.000000	-1.000000
460	455	P	U	R	0	0	-	-1.00	-1.000000	-	-1.00	-1.000000	-	-1.00	-1.000000	-	-1.00	-1.000000	-1.000000
461	456	S	U	R	0	0	-	-1.00	-1.000000	-	-1.00	-1.000000	-	-1.00	-1.000000	-	-1.00	-1.000000	-1.000000
462	457	G	U	R	0	0	-	-1.00	-1.000000	-	-1.00	-1.000000	-	-1.00	-1.000000	-	-1.00	-1.000000	-1.000000
463	458	P	U	R	0	0	-	-1.00	-1.000000	-	-1.00	-1.000000	-	-1.00	-1.000000	-	-1.00	-1.000000	-1.000000
464	459	S	U	R	0	0	-	-1.00	-1.000000	-	-1.00	-1.000000	-	-1.00	-1.000000	-	-1.00	-1.000000	-1.000000
465	460	V	U	R	0	0	-	-1.00	-1.000000	-	-1.00	-1.000000	-	-1.00	-1.000000	-	-1.00	-1.000000	-1.000000
466	461	P	U	R	0	0	-	-1.00	-1.000000	-	-1.00	-1.000000	-	-1.00	-1.000000	-	-1.00	-1.000000	-1.000000
467	462	S	U	R	0	0	-	-1.00	-1.000000	-	-1.00	-1.000000	-	-1.00	-1.000000	-	-1.00	-1.000000	-1.000000
468	463	V	U	R	0	0	-	-1.00	-1.000000	-	-1.00	-1.000000	-	-1.00	-1.000000	-	-1.00	-1.000000	-1.000000
469	464	P	U	R	0	0	-	-1.00	-1.000000	-	-1.00	-1.000000	-	-1.00	-1.000000	-	-1.00	-1.000000	-1.000000
470	465	M	U	R	0	0	-	-1.00	-1.000000	-	-1.00	-1.000000	-	-1.00	-1.000000	-	-1.00	-1.000000	-1.000000
471	466	V	U	R	0	0	-	-1.00	-1.000000	-	-1.00	-1.000000	-	-1.00	-1.000000	-	-1.00	-1.000000	-1.000000
472	467	S	U	R	0	0	-	-1.00	-1.000000	-	-1.00	-1.000000	-	-1.00	-1.000000	-	-1.00	-1.000000	-1.000000
473	468	P	U	R	0	0	-	-1.00	-1.000000	-	-1.00	-1.000000	-	-1.00	-1.000000	-	-1.00	-1.000000	-1.000000
474	469	L	U	R	0	0	-	-1.00	-1.000000	-	-1.00	-1.000000	-	-1.00	-1.000000	-	-1.00	-1.000000	-1.000000
475	470	P	U	R	0	0	-	-1.00	-1.000000	-	-1.00	-1.000000	-	-1.00	-1.000000	-	-1.00	-1.000000	-1.000000
476	471	M	U	R	0	0	-	-1.00	-1.000000	-	-1.00	-1.000000	-	-1.00	-1.000000	-	-1.00	-1.000000	-1.000000
477	472	A	U	R	0	0	-	-1.00	-1.000000	-	-1.00	-1.000000	-	-1.00	-1.000000	-	-1.00	-1.000000	-1.000000
478	473	S	U	R	0	0	-	-1.00	-1.000000	-	-1.00	-1.000000	-	-1.00	-1.000000	-	-1.00	-1.000000	-1.000000
479	474	S	U	R	0	0	-	-1.00	-1.000000	-	-1.00	-1.000000	-	-1.00	-1.000000	-	-1.00	-1.000000	-1.000000
480	475	V	U	R	0	0	-	-1.00	-1.000000	-	-1.00	-1.000000	-	-1.00	-1.000000	-	-1.00	-1.000000	-1.000000
481	476	P	U	R	0	0	-	-1.00	-1.000000	-	-1.00	-1.000000	-	-1.00	-1.000000	-	-1.00	-1.000000	-1.000000
482	477	L	U	R	0	0	-	-1.00	-1.000000	-	-1.00	-1.000000	-	-1.00	-1.000000	-	-1.00	-1.000000	-1.000000
483	478	V	U	R	0	0	-	-1.00	-1.000000	-	-1.00	-1.000000	-	-1.00	-1.000000	-	-1.00	-1.000000	-1.000000
484	479	P	U	R	0	0	-	-1.00	-1.000000	-	-1.00	-1.000000	-	-1.00	-1.000000	-	-1.00	-1.000000	-1.000000
485	480	G	U	R	0	0	-	-1.00	-1.000000	-	-1.00	-1.000000	-	-1.00	-1.000000	-	-1.00	-1.000000	-1.000000
486	481	G	U	R	0	0	-	-1.00	-1.000000	-	-1.00	-1.000000	-	-1.00	-1.000000	-	-1.00	-1.000000	-1.000000
487	482	L	U	R	0	0	-	-1.00	-1.000000	-	-1.00	-1.000000	-	-1.00	-1.000000	-	-1.00	-1.000000	-1.000000
488	483	V	U	R	0	0	-	-1.00	-1.000000	-	-1.00	-1.000000	-	-1.00	-1.000000	-	-1.00	-1.000000	-1.000000
489	484	P	U	R	0	0	-	-1.00	-1.000000	-	-1.00	-1.000000	-	-1.00	-1.000000	-	-1.00	-1.000000	-1.000000
490	485	R	U	R	0	0	-	-1.00	-1.000000	-	-1.00	-1.000000	-	-1.00	-1.000000	-	-1.00	-1.000000	-1.000000
