# Supplementary material for: Lipid exposure prediction enhances the inference of rotational angles of transmembrane helices
Source: BMC Bioinformatics. 2013 Oct 11;14:304. doi: 10.1186/1471-2105-14-304 (PMC3854514; doi:10.1186/1471-2105-14-304)
Supplement: Additional file 7: Dataset S3 — The representative 110 multi-spanning protein chains used in this work. [file 1471-2105-14-304-S7.zip › S_Dataset_3_experiment/TMexpoDataset/3ij4A.profile]

SeqIndex	PDBIndex	AA	Topo	MissingData	IntraChainCTNum	InterChainCTNum	Class14_Chain	ASA14_Chain	RSA14_Chain	Class14_Complete	ASA14_Complete	RSA14_Complete	Class20_Chain	ASA20_Chain	RSA20_Chain	Class20_Complete	ASA20_Complete	RSA20_Complete	RotationalAngleChain360MGC
1	2	M	U	R	0	0	-	-1.00	-1.000000	-	-1.00	-1.000000	-	-1.00	-1.000000	-	-1.00	-1.000000	-1.000000
2	3	D	U	R	0	0	-	-1.00	-1.000000	-	-1.00	-1.000000	-	-1.00	-1.000000	-	-1.00	-1.000000	-1.000000
3	4	L	U	R	0	0	-	-1.00	-1.000000	-	-1.00	-1.000000	-	-1.00	-1.000000	-	-1.00	-1.000000	-1.000000
4	5	K	U	R	0	0	-	-1.00	-1.000000	-	-1.00	-1.000000	-	-1.00	-1.000000	-	-1.00	-1.000000	-1.000000
5	6	V	U	R	0	0	-	-1.00	-1.000000	-	-1.00	-1.000000	-	-1.00	-1.000000	-	-1.00	-1.000000	-1.000000
6	7	D	U	R	0	0	-	-1.00	-1.000000	-	-1.00	-1.000000	-	-1.00	-1.000000	-	-1.00	-1.000000	-1.000000
7	8	E	U	R	0	0	-	-1.00	-1.000000	-	-1.00	-1.000000	-	-1.00	-1.000000	-	-1.00	-1.000000	-1.000000
8	9	E	U	R	0	0	-	-1.00	-1.000000	-	-1.00	-1.000000	-	-1.00	-1.000000	-	-1.00	-1.000000	-1.000000
9	10	E	U	R	0	0	-	-1.00	-1.000000	-	-1.00	-1.000000	-	-1.00	-1.000000	-	-1.00	-1.000000	-1.000000
10	11	V	U	R	0	0	-	-1.00	-1.000000	-	-1.00	-1.000000	-	-1.00	-1.000000	-	-1.00	-1.000000	-1.000000
11	12	D	U	R	0	0	-	-1.00	-1.000000	-	-1.00	-1.000000	-	-1.00	-1.000000	-	-1.00	-1.000000	-1.000000
12	13	S	U	R	0	0	-	-1.00	-1.000000	-	-1.00	-1.000000	-	-1.00	-1.000000	-	-1.00	-1.000000	-1.000000
13	14	G	U	R	0	0	-	-1.00	-1.000000	-	-1.00	-1.000000	-	-1.00	-1.000000	-	-1.00	-1.000000	-1.000000
14	15	Q	U	R	0	0	-	-1.00	-1.000000	-	-1.00	-1.000000	-	-1.00	-1.000000	-	-1.00	-1.000000	-1.000000
15	16	P	U	R	0	0	-	-1.00	-1.000000	-	-1.00	-1.000000	-	-1.00	-1.000000	-	-1.00	-1.000000	-1.000000
16	17	V	U	R	0	0	-	-1.00	-1.000000	-	-1.00	-1.000000	-	-1.00	-1.000000	-	-1.00	-1.000000	-1.000000
17	18	S	U	R	0	0	-	-1.00	-1.000000	-	-1.00	-1.000000	-	-1.00	-1.000000	-	-1.00	-1.000000	-1.000000
18	19	I	U	R	0	0	-	-1.00	-1.000000	-	-1.00	-1.000000	-	-1.00	-1.000000	-	-1.00	-1.000000	-1.000000
19	20	Q	U	R	0	0	-	-1.00	-1.000000	-	-1.00	-1.000000	-	-1.00	-1.000000	-	-1.00	-1.000000	-1.000000
20	21	A	U	R	0	0	-	-1.00	-1.000000	-	-1.00	-1.000000	-	-1.00	-1.000000	-	-1.00	-1.000000	-1.000000
21	22	F	U	R	0	0	-	-1.00	-1.000000	-	-1.00	-1.000000	-	-1.00	-1.000000	-	-1.00	-1.000000	-1.000000
22	23	A	U	R	0	0	-	-1.00	-1.000000	-	-1.00	-1.000000	-	-1.00	-1.000000	-	-1.00	-1.000000	-1.000000
23	24	S	U	R	0	0	-	-1.00	-1.000000	-	-1.00	-1.000000	-	-1.00	-1.000000	-	-1.00	-1.000000	-1.000000
24	25	S	U	R	0	0	-	-1.00	-1.000000	-	-1.00	-1.000000	-	-1.00	-1.000000	-	-1.00	-1.000000	-1.000000
25	26	S	U	R	0	0	-	-1.00	-1.000000	-	-1.00	-1.000000	-	-1.00	-1.000000	-	-1.00	-1.000000	-1.000000
26	27	T	U	R	0	0	-	-1.00	-1.000000	-	-1.00	-1.000000	-	-1.00	-1.000000	-	-1.00	-1.000000	-1.000000
27	28	L	U	R	0	0	-	-1.00	-1.000000	-	-1.00	-1.000000	-	-1.00	-1.000000	-	-1.00	-1.000000	-1.000000
28	29	H	U	R	0	0	-	-1.00	-1.000000	-	-1.00	-1.000000	-	-1.00	-1.000000	-	-1.00	-1.000000	-1.000000
29	30	G	U	R	0	0	-	-1.00	-1.000000	-	-1.00	-1.000000	-	-1.00	-1.000000	-	-1.00	-1.000000	-1.000000
30	31	I	U	R	0	0	-	-1.00	-1.000000	-	-1.00	-1.000000	-	-1.00	-1.000000	-	-1.00	-1.000000	-1.000000
31	32	S	U	R	0	0	-	-1.00	-1.000000	-	-1.00	-1.000000	-	-1.00	-1.000000	-	-1.00	-1.000000	-1.000000
32	33	H	U	R	0	0	-	-1.00	-1.000000	-	-1.00	-1.000000	-	-1.00	-1.000000	-	-1.00	-1.000000	-1.000000
33	34	I	U	R	0	0	-	-1.00	-1.000000	-	-1.00	-1.000000	-	-1.00	-1.000000	-	-1.00	-1.000000	-1.000000
34	35	F	U	R	0	0	-	-1.00	-1.000000	-	-1.00	-1.000000	-	-1.00	-1.000000	-	-1.00	-1.000000	-1.000000
35	36	S	U	R	0	0	-	-1.00	-1.000000	-	-1.00	-1.000000	-	-1.00	-1.000000	-	-1.00	-1.000000	-1.000000
36	37	Y	U	R	0	0	-	-1.00	-1.000000	-	-1.00	-1.000000	-	-1.00	-1.000000	-	-1.00	-1.000000	-1.000000
37	38	E	U	R	0	0	-	-1.00	-1.000000	-	-1.00	-1.000000	-	-1.00	-1.000000	-	-1.00	-1.000000	-1.000000
38	39	R	U	R	0	0	-	-1.00	-1.000000	-	-1.00	-1.000000	-	-1.00	-1.000000	-	-1.00	-1.000000	-1.000000
39	40	L	U	R	0	0	-	-1.00	-1.000000	-	-1.00	-1.000000	-	-1.00	-1.000000	-	-1.00	-1.000000	-1.000000
40	41	S	U	R	0	0	-	-1.00	-1.000000	-	-1.00	-1.000000	-	-1.00	-1.000000	-	-1.00	-1.000000	-1.000000
41	42	L	U	R	0	0	-	-1.00	-1.000000	-	-1.00	-1.000000	-	-1.00	-1.000000	-	-1.00	-1.000000	-1.000000
42	43	K	U	R	0	0	-	-1.00	-1.000000	-	-1.00	-1.000000	-	-1.00	-1.000000	-	-1.00	-1.000000	-1.000000
43	44	R	U	R	0	0	-	-1.00	-1.000000	-	-1.00	-1.000000	-	-1.00	-1.000000	-	-1.00	-1.000000	-1.000000
44	45	V	U	R	0	0	-	-1.00	-1.000000	-	-1.00	-1.000000	-	-1.00	-1.000000	-	-1.00	-1.000000	-1.000000
45	46	V	1	A	0	0	E	146.88	0.905325	E	146.88	0.905325	E	170.14	1.000000	E	170.14	1.000000	-1.000000
46	47	W	1	-	0	0	E	179.78	0.677342	E	179.78	0.677342	E	162.89	0.613707	E	162.89	0.613707	-1.000000
47	48	A	1	-	0	0	E	61.33	0.526890	E	61.33	0.526890	E	59.61	0.512113	E	59.61	0.512113	-1.000000
48	49	L	1	-	0	0	E	164.12	0.828931	E	164.12	0.828931	E	185.47	0.936764	E	185.47	0.936764	-1.000000
49	50	C	1	-	0	0	E	86.91	0.614292	E	86.91	0.614292	E	80.12	0.566299	E	80.12	0.566299	-1.000000
50	51	F	H	-	0	0	E	87.94	0.393838	E	87.94	0.393838	E	64.09	0.287026	E	64.09	0.287026	168.851000
51	52	M	H	-	0	0	E	154.73	0.734885	E	154.73	0.734885	E	165.99	0.788364	E	165.99	0.788364	168.851000
52	53	G	H	-	0	0	E	34.54	0.411632	E	34.54	0.411632	E	32.30	0.384936	E	32.30	0.384936	168.851000
53	54	S	H	-	1	0	E	27.43	0.218253	E	27.43	0.218253	E	16.47	0.131047	E	16.47	0.131047	168.851000
54	55	L	H	-	0	0	E	105.77	0.534219	E	105.77	0.534219	E	99.92	0.504672	E	99.92	0.504672	168.851000
55	56	A	H	-	0	0	E	59.34	0.509794	E	59.34	0.509794	E	60.74	0.521821	E	60.74	0.521821	168.851000
56	57	L	H	-	0	0	E	106.90	0.539926	E	106.90	0.539926	E	112.06	0.565988	E	112.06	0.565988	168.851000
57	58	L	H	-	1	0	B	31.86	0.160917	B	31.86	0.160917	E	24.70	0.124754	E	24.70	0.124754	168.851000
58	59	A	H	-	0	0	E	49.43	0.424656	E	49.43	0.424656	E	48.50	0.416667	E	48.50	0.416667	168.851000
59	60	L	H	-	0	0	E	135.91	0.686449	E	135.91	0.686449	E	145.87	0.736754	E	145.87	0.736754	168.851000
60	61	V	H	-	0	0	E	69.28	0.427022	E	69.28	0.427022	E	67.56	0.416420	E	67.56	0.416420	168.851000
61	62	C	H	-	2	0	E	29.60	0.209217	E	29.60	0.209217	E	22.53	0.159245	E	22.53	0.159245	168.851000
62	63	T	H	-	0	0	E	70.95	0.479198	E	70.95	0.479198	E	66.97	0.452317	E	66.97	0.452317	168.851000
63	64	N	H	-	0	0	E	77.93	0.461479	E	77.93	0.461479	E	79.79	0.472494	E	79.79	0.472494	168.851000
64	65	R	H	-	0	0	E	69.50	0.278825	E	69.50	0.278825	E	68.69	0.275576	E	68.69	0.275576	168.851000
65	66	I	H	-	0	0	E	73.84	0.388734	E	73.84	0.388734	E	69.24	0.364517	E	69.24	0.364517	168.851000
66	67	Q	H	-	0	0	E	123.32	0.651900	E	123.32	0.651900	E	130.31	0.688851	E	130.31	0.688851	168.851000
67	68	Y	H	-	0	0	E	67.83	0.284641	E	67.83	0.284641	E	64.17	0.269282	E	64.17	0.269282	168.851000
68	69	Y	H	-	2	0	B	37.47	0.157239	B	37.47	0.157239	E	25.94	0.108854	E	25.94	0.108854	168.851000
69	70	F	H	-	0	0	E	131.04	0.586860	E	131.04	0.586860	E	141.60	0.634153	E	141.60	0.634153	168.851000
70	71	L	H	-	0	0	E	141.98	0.717107	E	141.98	0.717107	E	155.80	0.786908	E	155.80	0.786908	168.851000
71	72	Y	H	-	0	0	E	70.71	0.296727	E	70.71	0.296727	E	64.12	0.269073	E	64.12	0.269073	168.851000
72	73	P	H	-	1	0	E	30.04	0.207459	E	30.04	0.207459	E	24.62	0.170028	E	24.62	0.170028	168.851000
73	74	H	H	-	0	0	E	84.73	0.426830	E	84.73	0.426830	E	82.71	0.416654	E	82.71	0.416654	168.851000
74	75	V	H	-	0	0	E	88.56	0.545858	E	88.56	0.545858	E	94.29	0.581176	E	94.29	0.581176	168.851000
75	76	T	2	-	0	0	E	78.34	0.529110	E	78.34	0.529110	E	79.28	0.535459	E	79.28	0.535459	-1.000000
76	77	K	2	-	0	0	E	90.66	0.436937	E	90.66	0.436937	E	97.29	0.468890	E	97.29	0.468890	-1.000000
77	78	L	2	-	0	0	E	94.61	0.477852	E	94.61	0.477852	E	99.04	0.500227	E	99.04	0.500227	-1.000000
78	79	D	2	-	0	0	E	56.79	0.365515	E	56.79	0.365515	E	56.05	0.360752	E	56.05	0.360752	-1.000000
79	80	E	2	-	0	0	E	82.04	0.438342	E	82.04	0.438342	E	85.51	0.456882	E	85.51	0.456882	-1.000000
80	81	V	2	-	0	0	E	71.41	0.440150	E	71.41	0.440150	E	74.27	0.457779	E	74.27	0.457779	-1.000000
81	82	A	2	-	0	0	E	72.82	0.625601	E	72.82	0.625601	E	72.90	0.626289	E	72.90	0.626289	-1.000000
82	83	A	2	-	0	0	B	19.38	0.166495	B	19.38	0.166495	E	12.83	0.110223	E	12.83	0.110223	-1.000000
83	84	T	2	-	0	0	E	96.94	0.654735	E	96.94	0.654735	E	107.92	0.728894	E	107.92	0.728894	-1.000000
84	85	R	2	A	0	0	E	71.11	0.285284	E	71.11	0.285284	E	79.38	0.318463	E	79.38	0.318463	-1.000000
85	86	L	2	-	0	0	B	13.21	0.066721	B	13.21	0.066721	B	8.02	0.040507	B	8.02	0.040507	-1.000000
86	87	T	2	-	0	0	E	59.96	0.404971	E	59.96	0.404971	E	43.04	0.290693	E	43.04	0.290693	-1.000000
87	88	F	2	-	0	0	B	0.05	0.000224	B	0.05	0.000224	B	0.00	0.000000	B	0.00	0.000000	-1.000000
88	89	P	2	-	0	0	B	0.14	0.000967	B	0.14	0.000967	B	0.00	0.000000	B	0.00	0.000000	-1.000000
89	90	A	2	-	0	0	B	0.72	0.006186	B	0.72	0.006186	B	0.00	0.000000	B	0.00	0.000000	-1.000000
90	91	V	2	-	0	0	B	0.43	0.002650	B	0.43	0.002650	B	0.00	0.000000	B	0.00	0.000000	-1.000000
91	92	T	2	-	0	0	B	0.00	0.000000	B	0.00	0.000000	B	0.00	0.000000	B	0.00	0.000000	-1.000000
92	93	F	2	-	0	0	B	0.10	0.000448	B	0.10	0.000448	B	0.00	0.000000	B	0.00	0.000000	-1.000000
93	94	C	2	-	0	0	B	1.03	0.007280	B	1.03	0.007280	B	0.00	0.000000	B	0.00	0.000000	-1.000000
94	95	N	2	-	0	0	B	7.21	0.042696	B	7.21	0.042696	B	0.08	0.000474	B	0.08	0.000474	-1.000000
95	96	L	2	-	0	0	B	22.85	0.115410	B	22.85	0.115410	E	10.50	0.053033	E	10.50	0.053033	-1.000000
96	97	N	2	-	0	0	B	15.12	0.089536	B	15.12	0.089536	B	0.38	0.002250	B	0.38	0.002250	-1.000000
97	98	E	2	-	0	0	B	11.18	0.059735	B	11.18	0.059735	B	0.61	0.003259	B	0.61	0.003259	-1.000000
98	99	F	2	-	0	0	B	2.14	0.009584	B	2.14	0.009584	B	0.00	0.000000	B	0.00	0.000000	-1.000000
99	100	R	2	-	0	0	B	11.14	0.044692	B	11.14	0.044692	B	4.41	0.017692	B	4.41	0.017692	-1.000000
100	101	F	2	-	0	0	B	27.99	0.125353	B	27.99	0.125353	E	14.57	0.065251	E	14.57	0.065251	-1.000000
101	102	S	2	-	0	0	E	72.81	0.579328	E	72.81	0.579328	E	74.47	0.592537	E	74.47	0.592537	-1.000000
102	103	R	2	-	0	0	E	101.70	0.408008	E	101.70	0.408008	E	102.26	0.410254	E	102.26	0.410254	-1.000000
103	104	V	2	-	0	0	B	5.70	0.035133	B	5.70	0.035133	B	1.86	0.011464	B	1.86	0.011464	-1.000000
104	105	T	2	-	0	0	E	66.88	0.451709	E	66.88	0.451709	E	67.80	0.457922	E	67.80	0.457922	-1.000000
105	106	K	2	-	0	0	E	70.25	0.338571	E	70.25	0.338571	E	65.35	0.314955	E	65.35	0.314955	-1.000000
106	107	N	2	-	0	0	B	21.48	0.127198	B	21.48	0.127198	E	13.83	0.081897	E	13.83	0.081897	-1.000000
107	108	D	2	-	0	0	B	1.80	0.011585	B	1.80	0.011585	B	0.00	0.000000	B	0.00	0.000000	-1.000000
108	109	L	2	-	0	0	B	0.10	0.000505	B	0.10	0.000505	B	0.00	0.000000	B	0.00	0.000000	-1.000000
109	110	Y	2	-	0	0	E	51.37	0.215569	E	51.37	0.215569	E	43.96	0.184473	E	43.96	0.184473	-1.000000
110	111	H	2	-	0	0	E	58.12	0.292781	E	58.12	0.292781	E	42.99	0.216563	E	42.99	0.216563	-1.000000
111	112	A	2	-	0	0	B	0.04	0.000344	B	0.04	0.000344	B	0.00	0.000000	B	0.00	0.000000	-1.000000
112	113	G	2	-	0	0	B	0.00	0.000000	B	0.00	0.000000	B	0.00	0.000000	B	0.00	0.000000	-1.000000
113	114	E	2	-	0	0	E	100.77	0.538416	E	100.77	0.538416	E	78.69	0.420442	E	78.69	0.420442	-1.000000
114	115	L	2	-	0	0	B	6.82	0.034446	B	6.82	0.034446	B	0.00	0.000000	B	0.00	0.000000	-1.000000
115	116	L	2	-	0	0	B	0.98	0.004950	B	0.98	0.004950	B	0.00	0.000000	B	0.00	0.000000	-1.000000
116	117	A	2	-	0	0	B	16.90	0.145189	B	16.90	0.145189	E	11.60	0.099656	E	11.60	0.099656	-1.000000
117	118	L	2	-	0	0	B	0.61	0.003081	B	0.61	0.003081	B	0.00	0.000000	B	0.00	0.000000	-1.000000
118	119	L	2	-	0	0	B	6.02	0.030406	B	6.02	0.030406	B	1.64	0.008283	B	1.64	0.008283	-1.000000
119	120	N	2	-	0	0	E	45.96	0.272162	E	45.96	0.272162	E	38.74	0.229407	E	38.74	0.229407	-1.000000
120	121	N	2	-	0	0	E	125.00	0.740214	E	125.00	0.740214	E	141.65	0.838811	E	141.65	0.838811	-1.000000
121	122	R	2	A	0	0	E	67.97	0.272687	E	67.97	0.272687	E	74.36	0.298323	E	74.36	0.298323	-1.000000
122	123	Y	2	-	0	0	E	103.21	0.433110	E	103.21	0.433110	E	92.62	0.388670	E	92.62	0.388670	-1.000000
123	124	E	2	-	0	0	E	97.19	0.519288	E	97.19	0.519288	E	99.70	0.532699	E	99.70	0.532699	-1.000000
124	125	I	2	-	0	0	B	20.93	0.110187	B	20.93	0.110187	E	9.68	0.050961	E	9.68	0.050961	-1.000000
125	126	P	2	-	0	0	B	23.53	0.162500	B	23.53	0.162500	E	16.96	0.117127	E	16.96	0.117127	-1.000000
126	127	D	2	-	0	0	E	147.94	0.952179	E	147.94	0.952179	E	164.29	1.000000	E	164.29	1.000000	-1.000000
127	128	T	2	-	0	0	E	113.22	0.764690	E	113.22	0.764690	E	125.92	0.850466	E	125.92	0.850466	-1.000000
128	129	Q	2	-	0	0	B	29.12	0.153936	B	29.12	0.153936	E	18.42	0.097373	E	18.42	0.097373	-1.000000
129	130	T	2	-	0	0	E	85.62	0.578279	E	85.62	0.578279	E	91.22	0.616102	E	91.22	0.616102	-1.000000
130	131	A	2	-	0	0	E	71.36	0.613058	E	71.36	0.613058	E	76.65	0.658505	E	76.65	0.658505	-1.000000
131	132	D	2	-	0	0	E	53.06	0.341507	E	53.06	0.341507	E	52.03	0.334878	E	52.03	0.334878	-1.000000
132	133	E	2	A	0	0	E	103.82	0.554713	E	103.82	0.554713	E	115.99	0.619737	E	115.99	0.619737	-1.000000
133	134	K	2	A	0	0	E	72.93	0.351487	E	72.93	0.351487	E	81.24	0.391537	E	81.24	0.391537	-1.000000
134	135	Q	2	-	0	0	E	55.90	0.295501	E	55.90	0.295501	E	43.08	0.227732	E	43.08	0.227732	-1.000000
135	136	L	2	-	0	0	E	51.46	0.259912	E	51.46	0.259912	E	50.63	0.255720	E	50.63	0.255720	-1.000000
136	137	E	2	A	0	0	E	66.38	0.354670	E	66.38	0.354670	E	69.74	0.372622	E	69.74	0.372622	-1.000000
137	138	I	2	-	0	0	E	100.06	0.526770	E	100.06	0.526770	E	100.79	0.530613	E	100.79	0.530613	-1.000000
138	139	L	2	-	0	0	B	0.40	0.002020	B	0.40	0.002020	B	0.00	0.000000	B	0.00	0.000000	-1.000000
139	140	Q	2	-	0	0	E	99.59	0.526458	E	99.59	0.526458	E	101.13	0.534599	E	101.13	0.534599	-1.000000
140	141	D	2	-	0	0	E	101.76	0.654953	E	101.76	0.654953	E	105.70	0.680312	E	105.70	0.680312	-1.000000
141	142	K	2	-	0	0	B	29.60	0.142657	B	29.60	0.142657	E	20.91	0.100776	E	20.91	0.100776	-1.000000
142	143	A	2	-	0	0	B	13.22	0.113574	B	13.22	0.113574	E	7.71	0.066237	E	7.71	0.066237	-1.000000
143	144	N	2	-	0	0	E	72.86	0.431456	E	72.86	0.431456	E	70.18	0.415586	E	70.18	0.415586	-1.000000
144	145	F	2	-	0	0	B	38.93	0.174347	B	38.93	0.174347	E	31.77	0.142281	E	31.77	0.142281	-1.000000
145	146	R	2	A	0	0	E	75.43	0.302616	E	75.43	0.302616	E	87.65	0.351641	E	87.65	0.351641	-1.000000
146	147	N	2	-	0	0	E	166.48	0.985847	E	166.48	0.985847	E	188.54	1.000000	E	188.54	1.000000	-1.000000
147	148	F	2	-	0	0	B	35.05	0.156971	B	35.05	0.156971	E	25.18	0.112768	E	25.18	0.112768	-1.000000
148	149	K	2	A	0	0	E	67.38	0.324739	E	67.38	0.324739	E	75.89	0.365753	E	75.89	0.365753	-1.000000
149	150	P	2	-	0	0	E	76.77	0.530180	E	76.77	0.530180	E	78.78	0.544061	E	78.78	0.544061	-1.000000
150	151	K	2	-	0	0	E	111.21	0.535978	E	111.21	0.535978	E	118.12	0.569280	E	118.12	0.569280	-1.000000
151	152	P	2	-	0	0	E	131.63	0.909047	E	131.63	0.909047	E	153.84	1.000000	E	153.84	1.000000	-1.000000
152	153	F	2	-	0	0	B	37.22	0.166689	B	37.22	0.166689	E	21.02	0.094138	E	21.02	0.094138	-1.000000
153	154	N	2	-	0	0	E	58.84	0.348434	E	58.84	0.348434	E	52.26	0.309469	E	52.26	0.309469	-1.000000
154	155	M	2	-	0	0	B	0.01	0.000047	B	0.01	0.000047	B	0.00	0.000000	B	0.00	0.000000	-1.000000
155	156	L	2	-	0	0	E	49.51	0.250063	E	49.51	0.250063	E	49.86	0.251831	E	49.86	0.251831	-1.000000
156	157	E	2	-	0	0	E	81.92	0.437700	E	81.92	0.437700	E	81.09	0.433266	E	81.09	0.433266	-1.000000
157	158	F	2	-	0	0	B	0.02	0.000090	B	0.02	0.000090	B	0.00	0.000000	B	0.00	0.000000	-1.000000
158	159	Y	2	-	0	0	B	6.70	0.028116	B	6.70	0.028116	B	0.00	0.000000	B	0.00	0.000000	-1.000000
159	160	D	2	-	0	0	E	67.16	0.432258	E	67.16	0.432258	E	63.40	0.408058	E	63.40	0.408058	-1.000000
160	161	R	2	-	0	0	E	79.97	0.320830	E	79.97	0.320830	E	74.58	0.299206	E	74.58	0.299206	-1.000000
161	162	A	2	-	0	0	B	0.00	0.000000	B	0.00	0.000000	B	0.00	0.000000	B	0.00	0.000000	-1.000000
162	163	G	2	-	0	0	B	1.29	0.015374	B	1.29	0.015374	B	0.00	0.000000	B	0.00	0.000000	-1.000000
163	164	H	2	-	0	0	B	3.94	0.019848	B	3.94	0.019848	B	0.03	0.000151	B	0.03	0.000151	-1.000000
164	165	D	2	-	0	0	B	18.49	0.119006	B	18.49	0.119006	B	5.07	0.032632	B	5.07	0.032632	-1.000000
165	166	I	2	-	0	0	B	9.80	0.051593	B	9.80	0.051593	B	7.10	0.037378	B	7.10	0.037378	-1.000000
166	167	R	2	-	0	0	E	179.66	0.720773	E	179.66	0.720773	E	201.23	0.807310	E	201.23	0.807310	-1.000000
167	168	E	2	-	0	0	E	67.65	0.361455	E	67.65	0.361455	E	62.32	0.332977	E	62.32	0.332977	-1.000000
168	169	M	2	-	0	0	B	1.35	0.006412	B	1.35	0.006412	B	0.00	0.000000	B	0.00	0.000000	-1.000000
169	170	L	2	-	0	0	B	19.56	0.098793	B	19.56	0.098793	E	13.69	0.069145	E	13.69	0.069145	-1.000000
170	171	L	2	-	0	0	E	44.66	0.225567	E	44.66	0.225567	E	36.13	0.182484	E	36.13	0.182484	-1.000000
171	172	S	2	-	0	0	E	34.55	0.274905	E	34.55	0.274905	E	17.83	0.141868	E	17.83	0.141868	-1.000000
172	173	C	2	-	0	0	B	5.29	0.037390	B	5.29	0.037390	B	0.21	0.001484	B	0.21	0.001484	-1.000000
173	174	F	2	-	0	0	E	95.36	0.427068	E	95.36	0.427068	E	89.48	0.400734	E	89.48	0.400734	-1.000000
174	175	F	2	-	0	0	B	9.77	0.043755	B	9.77	0.043755	B	1.72	0.007703	B	1.72	0.007703	-1.000000
175	176	R	2	-	0	0	E	76.94	0.308674	E	76.94	0.308674	E	67.95	0.272607	E	67.95	0.272607	-1.000000
176	177	G	2	-	0	0	E	65.83	0.784531	E	65.83	0.784531	E	70.71	0.842689	E	70.71	0.842689	-1.000000
177	178	E	2	-	0	0	E	126.00	0.673221	E	126.00	0.673221	E	137.25	0.733330	E	137.25	0.733330	-1.000000
178	179	Q	2	-	0	0	E	138.47	0.731987	E	138.47	0.731987	E	147.08	0.777502	E	147.08	0.777502	-1.000000
179	180	C	2	-	0	0	B	13.91	0.098318	B	13.91	0.098318	B	4.83	0.034139	B	4.83	0.034139	-1.000000
180	181	S	2	-	0	0	E	42.19	0.335694	E	42.19	0.335694	E	39.06	0.310789	E	39.06	0.310789	-1.000000
181	182	P	2	-	0	0	E	40.07	0.276727	E	40.07	0.276727	E	29.53	0.203936	E	29.53	0.203936	-1.000000
182	183	E	2	-	0	0	E	156.60	0.836717	E	156.60	0.836717	E	173.84	0.928831	E	173.84	0.928831	-1.000000
183	184	D	2	-	0	0	E	56.82	0.365708	E	56.82	0.365708	E	38.69	0.249018	E	38.69	0.249018	-1.000000
184	185	F	2	-	0	0	B	15.35	0.068745	B	15.35	0.068745	B	9.91	0.044382	B	9.91	0.044382	-1.000000
185	186	K	2	-	0	0	E	94.24	0.454191	E	94.24	0.454191	E	85.00	0.409658	E	85.00	0.409658	-1.000000
186	187	V	2	-	0	0	E	66.87	0.412167	E	66.87	0.412167	E	64.48	0.397436	E	64.48	0.397436	-1.000000
187	188	V	2	-	0	0	E	36.15	0.222818	E	36.15	0.222818	E	30.10	0.185528	E	30.10	0.185528	-1.000000
188	189	F	2	-	0	0	B	42.67	0.191097	B	42.67	0.191097	E	31.92	0.142953	E	31.92	0.142953	-1.000000
189	190	T	2	-	0	0	B	9.30	0.062812	B	9.30	0.062812	B	1.18	0.007970	B	1.18	0.007970	-1.000000
190	191	R	2	-	0	0	B	36.92	0.148118	B	36.92	0.148118	B	6.11	0.024513	B	6.11	0.024513	-1.000000
191	192	Y	2	-	0	0	B	35.36	0.148384	B	35.36	0.148384	E	21.20	0.088963	E	21.20	0.088963	-1.000000
192	193	G	2	-	0	0	B	0.66	0.007866	B	0.66	0.007866	B	0.00	0.000000	B	0.00	0.000000	-1.000000
193	194	K	2	-	0	0	B	37.99	0.183093	B	37.99	0.183093	E	21.55	0.103860	E	21.55	0.103860	-1.000000
194	195	C	2	-	0	0	B	1.25	0.008835	B	1.25	0.008835	B	0.00	0.000000	B	0.00	0.000000	-1.000000
195	196	Y	2	-	0	0	B	5.38	0.022577	B	5.38	0.022577	B	1.43	0.006001	B	1.43	0.006001	-1.000000
196	197	T	2	-	0	0	B	7.76	0.052411	B	7.76	0.052411	B	1.79	0.012090	B	1.79	0.012090	-1.000000
197	198	F	2	-	0	0	B	2.49	0.011151	B	2.49	0.011151	B	0.01	0.000045	B	0.01	0.000045	-1.000000
198	199	N	2	-	0	0	B	12.70	0.075206	B	12.70	0.075206	B	4.48	0.026529	B	4.48	0.026529	-1.000000
199	200	A	2	-	0	0	B	9.49	0.081529	B	9.49	0.081529	B	2.39	0.020533	B	2.39	0.020533	-1.000000
200	201	G	2	-	0	0	E	19.27	0.229651	E	19.27	0.229651	E	10.54	0.125611	E	10.54	0.125611	-1.000000
201	202	Q	2	-	0	0	E	95.66	0.505683	E	95.66	0.505683	E	86.88	0.459269	E	86.88	0.459269	-1.000000
202	203	D	2	-	0	0	E	135.35	0.871146	E	135.35	0.871146	E	155.07	0.998069	E	155.07	0.998069	-1.000000
203	204	G	2	-	0	0	E	81.28	0.968657	E	81.28	0.968657	E	91.18	1.000000	E	91.18	1.000000	-1.000000
204	205	K	2	-	0	0	E	114.27	0.550725	E	114.27	0.550725	E	98.67	0.475541	E	98.67	0.475541	-1.000000
205	206	P	2	-	0	0	E	122.09	0.843163	E	122.09	0.843163	E	132.45	0.914710	E	132.45	0.914710	-1.000000
206	207	R	2	-	0	0	E	111.10	0.445719	E	111.10	0.445719	E	101.73	0.408128	E	101.73	0.408128	-1.000000
207	208	L	2	-	0	0	E	63.91	0.322794	E	63.91	0.322794	E	49.20	0.248497	E	49.20	0.248497	-1.000000
208	209	I	2	-	0	0	E	78.60	0.413793	E	78.60	0.413793	E	79.08	0.416320	E	79.08	0.416320	-1.000000
209	210	T	2	-	0	0	B	0.05	0.000338	B	0.05	0.000338	B	0.00	0.000000	B	0.00	0.000000	-1.000000
210	211	M	2	-	0	0	E	62.33	0.296034	E	62.33	0.296034	E	56.93	0.270387	E	56.93	0.270387	-1.000000
211	212	K	2	-	0	0	E	131.09	0.631789	E	131.09	0.631789	E	146.15	0.704371	E	146.15	0.704371	-1.000000
212	213	G	2	-	0	0	E	34.27	0.408414	E	34.27	0.408414	E	31.11	0.370754	E	31.11	0.370754	-1.000000
213	214	G	2	-	0	0	E	27.81	0.331427	E	27.81	0.331427	E	28.53	0.340007	E	28.53	0.340007	-1.000000
214	215	T	2	-	0	0	E	62.27	0.420573	E	62.27	0.420573	E	56.84	0.383898	E	56.84	0.383898	-1.000000
215	216	G	2	-	0	0	E	58.09	0.692289	E	58.09	0.692289	E	58.04	0.691693	E	58.04	0.691693	-1.000000
216	217	N	2	-	0	0	B	17.78	0.105288	B	17.78	0.105288	E	12.12	0.071771	E	12.12	0.071771	-1.000000
217	218	G	2	-	0	0	B	3.30	0.039328	B	3.30	0.039328	B	0.87	0.010368	B	0.87	0.010368	-1.000000
218	219	L	2	-	0	0	B	0.73	0.003687	B	0.73	0.003687	B	0.00	0.000000	B	0.00	0.000000	-1.000000
219	220	E	2	-	0	0	E	72.69	0.388384	E	72.69	0.388384	E	53.01	0.283234	E	53.01	0.283234	-1.000000
220	221	I	2	-	0	0	B	0.71	0.003738	B	0.71	0.003738	B	0.00	0.000000	B	0.00	0.000000	-1.000000
221	222	M	2	-	0	0	B	33.47	0.158965	B	33.47	0.158965	E	22.88	0.108668	E	22.88	0.108668	-1.000000
222	223	L	2	-	0	0	B	0.00	0.000000	B	0.00	0.000000	B	0.00	0.000000	B	0.00	0.000000	-1.000000
223	224	D	2	-	0	0	B	5.81	0.037395	B	5.81	0.037395	B	0.00	0.000000	B	0.00	0.000000	-1.000000
224	225	I	2	-	0	0	B	0.00	0.000000	B	0.00	0.000000	B	0.00	0.000000	B	0.00	0.000000	-1.000000
225	226	Q	2	-	0	0	B	12.57	0.066448	B	12.57	0.066448	B	4.37	0.023101	B	4.37	0.023101	-1.000000
226	227	Q	2	-	0	0	E	62.17	0.328646	E	62.17	0.328646	E	57.39	0.303378	E	57.39	0.303378	-1.000000
227	228	D	2	-	0	0	E	100.57	0.647294	E	100.57	0.647294	E	97.13	0.625153	E	97.13	0.625153	-1.000000
228	229	E	2	-	0	0	B	25.30	0.135178	B	25.30	0.135178	E	17.13	0.091526	E	17.13	0.091526	-1.000000
229	230	Y	2	-	0	0	B	36.51	0.153210	B	36.51	0.153210	E	17.29	0.072556	E	17.29	0.072556	-1.000000
230	231	L	2	-	0	0	B	10.62	0.053639	B	10.62	0.053639	B	0.76	0.003839	B	0.76	0.003839	-1.000000
231	232	P	2	-	0	0	B	14.29	0.098688	B	14.29	0.098688	E	11.03	0.076174	E	11.03	0.076174	-1.000000
232	233	V	2	-	0	0	E	55.05	0.339312	E	55.05	0.339312	E	39.69	0.244638	E	39.69	0.244638	-1.000000
233	234	W	2	-	0	0	B	33.45	0.126027	B	33.45	0.126027	E	20.02	0.075428	E	20.02	0.075428	-1.000000
234	235	G	2	-	0	0	E	26.54	0.316291	E	26.54	0.316291	E	24.08	0.286974	E	24.08	0.286974	-1.000000
235	236	E	2	-	0	0	E	144.17	0.770303	E	144.17	0.770303	E	159.38	0.851571	E	159.38	0.851571	-1.000000
236	237	T	2	-	0	0	E	46.24	0.312306	E	46.24	0.312306	E	35.36	0.238822	E	35.36	0.238822	-1.000000
237	238	D	2	-	0	0	E	67.13	0.432065	E	67.13	0.432065	E	55.06	0.354380	E	55.06	0.354380	-1.000000
238	239	E	2	-	0	0	B	13.99	0.074749	B	13.99	0.074749	B	0.30	0.001603	B	0.30	0.001603	-1.000000
239	240	T	2	-	0	0	B	24.61	0.166216	B	24.61	0.166216	E	10.81	0.073011	E	10.81	0.073011	-1.000000
240	241	S	2	-	0	0	E	35.27	0.280633	E	35.27	0.280633	E	13.64	0.108530	E	13.64	0.108530	-1.000000
241	242	F	2	-	0	0	E	146.91	0.657934	E	146.91	0.657934	E	150.47	0.673877	E	150.47	0.673877	-1.000000
242	243	E	2	-	0	0	E	97.18	0.519235	E	97.18	0.519235	E	105.41	0.563208	E	105.41	0.563208	-1.000000
243	244	A	2	-	0	0	E	34.79	0.298883	E	34.79	0.298883	E	27.67	0.237715	E	27.67	0.237715	-1.000000
244	245	G	2	-	0	0	B	1.26	0.015016	B	1.26	0.015016	B	0.08	0.000953	B	0.08	0.000953	-1.000000
245	246	I	2	-	0	0	B	1.26	0.006633	B	1.26	0.006633	B	0.00	0.000000	B	0.00	0.000000	-1.000000
246	247	K	2	-	0	0	B	37.49	0.180683	B	37.49	0.180683	E	34.92	0.168297	E	34.92	0.168297	-1.000000
247	248	V	2	-	0	0	B	0.00	0.000000	B	0.00	0.000000	B	0.00	0.000000	B	0.00	0.000000	-1.000000
248	249	Q	2	-	0	0	B	12.16	0.064281	B	12.16	0.064281	B	4.25	0.022467	B	4.25	0.022467	-1.000000
249	250	I	2	-	0	0	B	8.52	0.044854	B	8.52	0.044854	B	5.39	0.028376	B	5.39	0.028376	-1.000000
250	251	H	2	-	0	0	B	8.74	0.044028	B	8.74	0.044028	B	1.64	0.008262	B	1.64	0.008262	-1.000000
251	252	S	2	-	0	0	B	23.64	0.188097	B	23.64	0.188097	E	11.69	0.093014	E	11.69	0.093014	-1.000000
252	253	Q	2	-	0	0	B	19.28	0.101919	B	19.28	0.101919	B	2.87	0.015172	B	2.87	0.015172	-1.000000
253	254	D	2	-	0	0	E	79.00	0.508464	E	79.00	0.508464	E	73.89	0.475574	E	73.89	0.475574	-1.000000
254	255	E	2	-	0	0	E	37.51	0.200417	E	37.51	0.200417	E	11.34	0.060590	E	11.34	0.060590	-1.000000
255	256	P	2	-	0	0	B	19.59	0.135290	B	19.59	0.135290	E	10.88	0.075138	E	10.88	0.075138	-1.000000
256	257	P	2	-	0	0	B	19.75	0.136395	B	19.75	0.136395	E	7.67	0.052970	E	7.67	0.052970	-1.000000
257	258	L	2	-	0	0	B	20.58	0.103945	B	20.58	0.103945	B	3.26	0.016465	B	3.26	0.016465	-1.000000
258	259	I	2	-	0	0	B	1.19	0.006265	B	1.19	0.006265	B	0.00	0.000000	B	0.00	0.000000	-1.000000
259	260	D	2	-	0	0	E	48.23	0.310420	E	48.23	0.310420	E	33.42	0.215099	E	33.42	0.215099	-1.000000
260	261	Q	2	-	0	0	E	72.95	0.385632	E	72.95	0.385632	E	70.98	0.375218	E	70.98	0.375218	-1.000000
261	262	L	2	-	0	0	E	90.38	0.456488	E	90.38	0.456488	E	82.38	0.416082	E	82.38	0.416082	-1.000000
262	263	G	2	-	0	0	B	15.64	0.186390	B	15.64	0.186390	E	14.12	0.168276	E	14.12	0.168276	-1.000000
263	264	F	2	-	0	0	B	28.31	0.126786	B	28.31	0.126786	E	24.18	0.108290	E	24.18	0.108290	-1.000000
264	265	G	2	-	0	0	E	44.85	0.534501	E	44.85	0.534501	E	41.80	0.498153	E	41.80	0.498153	-1.000000
265	266	V	2	-	0	0	B	5.02	0.030942	B	5.02	0.030942	B	1.36	0.008383	B	1.36	0.008383	-1.000000
266	267	A	2	-	0	0	E	35.84	0.307904	E	35.84	0.307904	E	34.05	0.292526	E	34.05	0.292526	-1.000000
267	268	P	2	-	0	0	B	26.23	0.181146	B	26.23	0.181146	E	20.48	0.141436	E	20.48	0.141436	-1.000000
268	269	G	2	-	0	0	B	7.24	0.086283	B	7.24	0.086283	B	2.75	0.032773	B	2.75	0.032773	-1.000000
269	270	F	2	-	0	0	E	68.81	0.308164	E	68.81	0.308164	E	73.31	0.328317	E	73.31	0.328317	-1.000000
270	271	Q	2	-	0	0	B	37.35	0.197441	B	37.35	0.197441	E	35.52	0.187768	E	35.52	0.187768	-1.000000
271	272	T	2	-	0	0	B	2.03	0.013711	B	2.03	0.013711	B	0.00	0.000000	B	0.00	0.000000	-1.000000
272	273	F	2	-	0	0	E	52.65	0.235792	E	52.65	0.235792	E	46.81	0.209638	E	46.81	0.209638	-1.000000
273	274	V	2	-	0	0	B	0.00	0.000000	B	0.00	0.000000	B	0.00	0.000000	B	0.00	0.000000	-1.000000
274	275	S	2	-	0	0	B	22.49	0.178947	B	22.49	0.178947	E	16.11	0.128183	E	16.11	0.128183	-1.000000
275	276	C	2	-	0	0	B	0.50	0.003534	B	0.50	0.003534	B	0.00	0.000000	B	0.00	0.000000	-1.000000
276	277	Q	2	-	0	0	B	18.77	0.099223	B	18.77	0.099223	E	13.24	0.069990	E	13.24	0.069990	-1.000000
277	278	E	2	-	0	0	B	8.95	0.047820	B	8.95	0.047820	B	1.82	0.009724	B	1.82	0.009724	-1.000000
278	279	Q	2	-	0	0	B	20.33	0.107469	B	20.33	0.107469	E	16.62	0.087857	E	16.62	0.087857	-1.000000
279	280	R	2	-	0	0	E	80.33	0.322274	E	80.33	0.322274	E	73.05	0.293067	E	73.05	0.293067	-1.000000
280	281	L	2	-	0	0	B	28.70	0.144957	B	28.70	0.144957	E	24.23	0.122380	E	24.23	0.122380	-1.000000
281	282	I	2	-	0	0	E	49.53	0.260753	E	49.53	0.260753	E	44.20	0.232693	E	44.20	0.232693	-1.000000
282	283	Y	2	-	0	0	E	55.11	0.231263	E	55.11	0.231263	E	43.41	0.182165	E	43.41	0.182165	-1.000000
283	284	L	2	-	0	0	B	21.65	0.109349	B	21.65	0.109349	B	9.35	0.047225	B	9.35	0.047225	-1.000000
284	285	P	2	-	0	0	E	64.48	0.445304	E	64.48	0.445304	E	67.20	0.464088	E	67.20	0.464088	-1.000000
285	286	P	2	-	0	0	E	103.37	0.713881	E	103.37	0.713881	E	109.38	0.755387	E	109.38	0.755387	-1.000000
286	287	P	2	-	0	0	E	74.60	0.515193	E	74.60	0.515193	E	77.99	0.538605	E	77.99	0.538605	-1.000000
287	288	W	2	-	0	0	E	69.78	0.262904	E	69.78	0.262904	E	52.90	0.199307	E	52.90	0.199307	-1.000000
288	289	G	2	-	0	0	E	27.24	0.324634	E	27.24	0.324634	E	19.11	0.227744	E	19.11	0.227744	-1.000000
289	290	D	2	-	0	0	E	128.62	0.827830	E	128.62	0.827830	E	134.44	0.865289	E	134.44	0.865289	-1.000000
290	291	C	2	-	0	0	B	18.59	0.131397	B	18.59	0.131397	E	8.43	0.059584	E	8.43	0.059584	-1.000000
291	292	K	2	-	0	0	E	50.32	0.242518	E	50.32	0.242518	E	47.51	0.228975	E	47.51	0.228975	-1.000000
292	293	A	2	-	0	0	E	60.95	0.523625	E	60.95	0.523625	E	63.03	0.541495	E	63.03	0.541495	-1.000000
293	294	T	2	-	0	0	E	46.06	0.311090	E	46.06	0.311090	E	35.48	0.239633	E	35.48	0.239633	-1.000000
294	295	T	2	-	0	0	E	126.05	0.851344	E	126.05	0.851344	E	138.66	0.936512	E	138.66	0.936512	-1.000000
295	296	G	2	-	0	0	B	7.37	0.087832	B	7.37	0.087832	B	1.25	0.014897	B	1.25	0.014897	-1.000000
296	297	D	2	-	0	0	E	130.81	0.841926	E	130.81	0.841926	E	138.79	0.893287	E	138.79	0.893287	-1.000000
297	298	S	2	-	0	0	E	26.85	0.213638	E	26.85	0.213638	E	19.92	0.158498	E	19.92	0.158498	-1.000000
298	299	E	2	-	0	0	E	104.67	0.559254	E	104.67	0.559254	E	103.77	0.554445	E	103.77	0.554445	-1.000000
299	300	F	2	-	0	0	E	82.96	0.371535	E	82.96	0.371535	E	78.41	0.351158	E	78.41	0.351158	-1.000000
300	301	Y	2	-	0	0	E	59.88	0.251280	E	59.88	0.251280	E	49.61	0.208183	E	49.61	0.208183	-1.000000
301	302	D	2	-	0	0	E	134.92	0.868379	E	134.92	0.868379	E	144.79	0.931904	E	144.79	0.931904	-1.000000
302	303	T	2	-	0	0	E	44.69	0.301837	E	44.69	0.301837	E	29.15	0.196880	E	29.15	0.196880	-1.000000
303	304	Y	2	-	0	0	B	15.50	0.065044	B	15.50	0.065044	B	3.97	0.016660	B	3.97	0.016660	-1.000000
304	305	S	2	-	0	0	B	14.23	0.113224	B	14.23	0.113224	B	4.08	0.032463	B	4.08	0.032463	-1.000000
305	306	I	2	-	0	0	E	71.87	0.378363	E	71.87	0.378363	E	56.79	0.298973	E	56.79	0.298973	-1.000000
306	307	T	2	-	0	0	B	7.20	0.048629	B	7.20	0.048629	B	1.75	0.011820	B	1.75	0.011820	-1.000000
307	308	A	2	-	0	0	B	2.36	0.020275	B	2.36	0.020275	B	0.00	0.000000	B	0.00	0.000000	-1.000000
308	309	C	2	-	0	0	B	20.37	0.143978	B	20.37	0.143978	E	13.94	0.098530	E	13.94	0.098530	-1.000000
309	310	R	2	-	0	0	E	58.61	0.235136	E	58.61	0.235136	E	42.56	0.170745	E	42.56	0.170745	-1.000000
310	311	I	2	-	0	0	B	12.65	0.066596	B	12.65	0.066596	B	2.22	0.011687	B	2.22	0.011687	-1.000000
311	312	D	2	-	0	0	B	10.23	0.065843	B	10.23	0.065843	B	5.05	0.032503	B	5.05	0.032503	-1.000000
312	313	C	2	-	0	0	B	10.35	0.073155	B	10.35	0.073155	B	3.96	0.027990	B	3.96	0.027990	-1.000000
313	314	E	2	-	0	0	B	10.68	0.057063	B	10.68	0.057063	B	0.00	0.000000	B	0.00	0.000000	-1.000000
314	315	T	2	-	0	0	B	3.14	0.021208	B	3.14	0.021208	B	0.00	0.000000	B	0.00	0.000000	-1.000000
315	316	R	2	-	0	0	E	107.14	0.429832	E	107.14	0.429832	E	108.33	0.434606	E	108.33	0.434606	-1.000000
316	317	Y	2	-	0	0	B	36.65	0.153798	B	36.65	0.153798	E	31.65	0.132816	E	31.65	0.132816	-1.000000
317	318	L	2	-	0	0	B	0.00	0.000000	B	0.00	0.000000	B	0.00	0.000000	B	0.00	0.000000	-1.000000
318	319	V	2	-	0	0	E	58.42	0.360084	E	58.42	0.360084	E	53.72	0.331114	E	53.72	0.331114	-1.000000
319	320	E	2	A	0	0	E	77.47	0.413924	E	77.47	0.413924	E	82.33	0.439891	E	82.33	0.439891	-1.000000
320	321	N	2	-	0	0	E	83.75	0.495944	E	83.75	0.495944	E	87.35	0.517262	E	87.35	0.517262	-1.000000
321	322	C	2	-	0	0	B	12.48	0.088210	B	12.48	0.088210	E	9.13	0.064532	E	9.13	0.064532	-1.000000
322	323	N	2	-	0	0	E	115.07	0.681412	E	115.07	0.681412	E	124.91	0.739681	E	124.91	0.739681	-1.000000
323	324	C	2	-	0	0	B	0.85	0.006008	B	0.85	0.006008	B	0.00	0.000000	B	0.00	0.000000	-1.000000
324	325	R	2	-	0	0	B	23.32	0.093557	B	23.32	0.093557	E	20.13	0.080759	E	20.13	0.080759	-1.000000
325	326	M	2	-	0	0	B	0.26	0.001235	B	0.26	0.001235	B	0.00	0.000000	B	0.00	0.000000	-1.000000
326	327	V	2	-	0	0	B	6.89	0.042468	B	6.89	0.042468	B	3.81	0.023484	B	3.81	0.023484	-1.000000
327	328	H	2	-	0	0	E	43.21	0.217672	E	43.21	0.217672	E	13.56	0.068309	E	13.56	0.068309	-1.000000
328	329	M	2	-	0	0	B	5.38	0.025552	B	5.38	0.025552	B	2.50	0.011874	B	2.50	0.011874	-1.000000
329	330	P	2	-	0	0	B	28.28	0.195304	B	28.28	0.195304	E	25.67	0.177279	E	25.67	0.177279	-1.000000
330	331	G	2	-	0	0	E	37.46	0.446431	E	37.46	0.446431	E	33.17	0.395304	E	33.17	0.395304	-1.000000
331	332	D	2	-	0	0	E	138.50	0.891420	E	138.50	0.891420	E	160.24	1.000000	E	160.24	1.000000	-1.000000
332	333	A	2	-	0	0	B	19.15	0.164519	B	19.15	0.164519	E	8.76	0.075258	E	8.76	0.075258	-1.000000
333	334	P	2	-	0	0	E	89.72	0.619613	E	89.72	0.619613	E	88.98	0.614503	E	88.98	0.614503	-1.000000
334	335	Y	2	-	0	0	E	63.87	0.268023	E	63.87	0.268023	E	53.11	0.222870	E	53.11	0.222870	-1.000000
335	336	C	2	-	0	0	B	1.17	0.008270	B	1.17	0.008270	B	0.00	0.000000	B	0.00	0.000000	-1.000000
336	337	T	2	-	0	0	E	65.43	0.441915	E	65.43	0.441915	E	60.28	0.407132	E	60.28	0.407132	-1.000000
337	338	P	2	-	0	0	B	9.01	0.062224	B	9.01	0.062224	B	1.20	0.008287	B	1.20	0.008287	-1.000000
338	339	E	2	A	0	0	E	74.96	0.400513	E	74.96	0.400513	E	79.76	0.426159	E	79.76	0.426159	-1.000000
339	340	Q	2	-	0	0	E	57.30	0.302902	E	57.30	0.302902	E	49.74	0.262938	E	49.74	0.262938	-1.000000
340	341	Y	2	-	0	0	B	5.77	0.024213	B	5.77	0.024213	B	0.00	0.000000	B	0.00	0.000000	-1.000000
341	342	K	2	A	0	0	E	57.01	0.274760	E	57.01	0.274760	E	42.32	0.203962	E	42.32	0.203962	-1.000000
342	343	E	2	-	0	0	E	144.01	0.769449	E	144.01	0.769449	E	163.85	0.875454	E	163.85	0.875454	-1.000000
343	344	C	2	-	0	0	E	35.92	0.253887	E	35.92	0.253887	E	28.95	0.204623	E	28.95	0.204623	-1.000000
344	345	A	2	-	0	0	B	0.00	0.000000	B	0.00	0.000000	B	0.00	0.000000	B	0.00	0.000000	-1.000000
345	346	D	2	-	0	0	B	10.89	0.070091	B	10.89	0.070091	B	5.20	0.033468	B	5.20	0.033468	-1.000000
346	347	P	2	-	0	0	E	66.56	0.459669	E	66.56	0.459669	E	66.77	0.461119	E	66.77	0.461119	-1.000000
347	348	A	2	-	0	0	B	12.00	0.103093	B	12.00	0.103093	E	7.53	0.064691	E	7.53	0.064691	-1.000000
348	349	L	2	-	0	0	B	6.20	0.031315	B	6.20	0.031315	B	1.38	0.006970	B	1.38	0.006970	-1.000000
349	350	D	2	-	0	0	E	34.73	0.223531	E	34.73	0.223531	E	27.11	0.174487	E	27.11	0.174487	-1.000000
350	351	F	2	-	0	0	E	83.93	0.375879	E	83.93	0.375879	E	82.78	0.370729	E	82.78	0.370729	-1.000000
351	352	L	2	-	0	0	B	15.05	0.076014	B	15.05	0.076014	B	4.16	0.021011	B	4.16	0.021011	-1.000000
352	353	V	2	-	0	0	E	34.52	0.212771	E	34.52	0.212771	E	25.07	0.154524	E	25.07	0.154524	-1.000000
353	354	E	2	-	0	0	E	126.55	0.676159	E	126.55	0.676159	E	133.72	0.714469	E	133.72	0.714469	-1.000000
354	355	K	2	-	0	0	E	143.63	0.692226	E	143.63	0.692226	E	154.62	0.745193	E	154.62	0.745193	-1.000000
355	356	D	2	-	0	0	B	29.20	0.187938	B	29.20	0.187938	E	17.96	0.115595	E	17.96	0.115595	-1.000000
356	357	N	2	-	0	0	E	142.59	0.844377	E	142.59	0.844377	E	160.82	0.952330	E	160.82	0.952330	-1.000000
357	358	E	2	-	0	0	E	149.33	0.797873	E	149.33	0.797873	E	169.94	0.907993	E	169.94	0.907993	-1.000000
358	359	Y	2	-	0	0	E	102.89	0.431767	E	102.89	0.431767	E	92.40	0.387747	E	92.40	0.387747	-1.000000
359	360	C	2	-	0	0	B	23.08	0.163133	B	23.08	0.163133	E	8.36	0.059090	E	8.36	0.059090	-1.000000
360	361	V	2	-	0	0	E	111.20	0.685404	E	111.20	0.685404	E	110.37	0.680288	E	110.37	0.680288	-1.000000
361	362	C	2	-	0	0	E	41.15	0.290854	E	41.15	0.290854	E	32.93	0.232754	E	32.93	0.232754	-1.000000
362	363	E	2	-	0	0	E	107.62	0.575016	E	107.62	0.575016	E	107.68	0.575337	E	107.68	0.575337	-1.000000
363	364	M	2	-	0	0	E	81.39	0.386559	E	81.39	0.386559	E	74.74	0.354975	E	74.74	0.354975	-1.000000
364	365	P	2	-	0	0	B	1.85	0.012776	B	1.85	0.012776	B	0.00	0.000000	B	0.00	0.000000	-1.000000
365	366	C	2	-	0	0	B	12.07	0.085312	B	12.07	0.085312	B	6.54	0.046226	B	6.54	0.046226	-1.000000
366	367	N	2	-	0	0	E	74.21	0.439450	E	74.21	0.439450	E	62.50	0.370107	E	62.50	0.370107	-1.000000
367	368	V	2	-	0	0	E	34.24	0.211045	E	34.24	0.211045	E	16.03	0.098804	E	16.03	0.098804	-1.000000
368	369	T	2	-	0	0	E	33.35	0.225247	E	33.35	0.225247	E	14.08	0.095097	E	14.08	0.095097	-1.000000
369	370	R	2	-	0	0	E	126.83	0.508826	E	126.83	0.508826	E	139.00	0.557651	E	139.00	0.557651	-1.000000
370	371	Y	2	-	0	0	B	19.04	0.079899	B	19.04	0.079899	B	6.45	0.027067	B	6.45	0.027067	-1.000000
371	372	G	2	-	0	0	B	13.41	0.159814	B	13.41	0.159814	E	8.76	0.104398	E	8.76	0.104398	-1.000000
372	373	K	2	-	0	0	E	75.78	0.365222	E	75.78	0.365222	E	59.59	0.287195	E	59.59	0.287195	-1.000000
373	374	E	2	-	0	0	E	123.03	0.657352	E	123.03	0.657352	E	129.52	0.692028	E	129.52	0.692028	-1.000000
374	375	L	2	-	0	0	E	85.79	0.433305	E	85.79	0.433305	E	83.29	0.420678	E	83.29	0.420678	-1.000000
375	376	S	2	-	0	0	E	58.01	0.461569	E	58.01	0.461569	E	62.93	0.500716	E	62.93	0.500716	-1.000000
376	377	M	2	-	0	0	E	97.82	0.464593	E	97.82	0.464593	E	96.17	0.456756	E	96.17	0.456756	-1.000000
377	378	V	2	-	0	0	E	77.75	0.479228	E	77.75	0.479228	E	85.47	0.526812	E	85.47	0.526812	-1.000000
378	379	K	2	-	0	0	E	158.37	0.763266	E	158.37	0.763266	E	163.12	0.786158	E	163.12	0.786158	-1.000000
379	380	I	2	-	0	0	B	25.91	0.136404	B	25.91	0.136404	E	18.71	0.098500	E	18.71	0.098500	-1.000000
380	381	P	2	-	0	0	B	14.91	0.102970	B	14.91	0.102970	B	7.15	0.049378	B	7.15	0.049378	-1.000000
381	382	S	2	-	0	0	E	57.94	0.461012	E	57.94	0.461012	E	56.19	0.447088	E	56.19	0.447088	-1.000000
382	383	K	2	-	0	0	E	202.90	0.977878	E	202.90	0.977878	E	226.70	1.000000	E	226.70	1.000000	-1.000000
383	384	A	2	-	0	0	E	106.10	0.911512	E	106.10	0.911512	E	120.34	1.000000	E	120.34	1.000000	-1.000000
384	385	S	2	-	0	0	E	35.76	0.284532	E	35.76	0.284532	E	32.97	0.262333	E	32.97	0.262333	-1.000000
385	386	A	2	-	0	0	B	11.17	0.095962	B	11.17	0.095962	E	6.72	0.057732	E	6.72	0.057732	-1.000000
386	387	K	2	A	0	0	E	57.36	0.276447	E	57.36	0.276447	E	54.73	0.263772	E	54.73	0.263772	-1.000000
387	388	Y	2	-	0	0	E	141.50	0.593789	E	141.50	0.593789	E	149.24	0.626269	E	149.24	0.626269	-1.000000
388	389	L	2	-	0	0	B	16.27	0.082176	B	16.27	0.082176	B	9.56	0.048285	B	9.56	0.048285	-1.000000
389	390	A	2	-	0	0	B	8.16	0.070103	B	8.16	0.070103	B	5.71	0.049055	B	5.71	0.049055	-1.000000
390	391	K	2	-	0	0	E	180.47	0.869777	E	180.47	0.869777	E	201.36	0.970456	E	201.36	0.970456	-1.000000
391	392	K	2	-	0	0	E	117.12	0.564461	E	117.12	0.564461	E	122.24	0.589137	E	122.24	0.589137	-1.000000
392	393	Y	2	-	0	0	B	47.54	0.199496	B	47.54	0.199496	E	35.32	0.148217	E	35.32	0.148217	-1.000000
393	394	N	2	-	0	0	E	138.15	0.818085	E	138.15	0.818085	E	161.12	0.954107	E	161.12	0.954107	-1.000000
394	395	K	2	-	0	0	E	82.27	0.396501	E	82.27	0.396501	E	73.37	0.353607	E	73.37	0.353607	-1.000000
395	396	S	2	-	0	0	E	65.83	0.523791	E	65.83	0.523791	E	74.46	0.592457	E	74.46	0.592457	-1.000000
396	397	E	2	-	0	0	E	100.00	0.534302	E	100.00	0.534302	E	101.49	0.542263	E	101.49	0.542263	-1.000000
397	398	Q	2	-	0	0	E	133.02	0.703177	E	133.02	0.703177	E	148.70	0.786065	E	148.70	0.786065	-1.000000
398	399	Y	2	-	0	0	B	31.21	0.130969	B	31.21	0.130969	E	21.88	0.091817	E	21.88	0.091817	-1.000000
399	400	I	2	-	0	0	B	0.12	0.000632	B	0.12	0.000632	B	0.00	0.000000	B	0.00	0.000000	-1.000000
400	401	G	2	-	0	0	E	36.42	0.434036	E	36.42	0.434036	E	31.85	0.379573	E	31.85	0.379573	-1.000000
401	402	E	2	-	0	0	E	90.30	0.482475	E	90.30	0.482475	E	93.25	0.498237	E	93.25	0.498237	-1.000000
402	403	N	2	-	0	0	B	4.63	0.027418	B	4.63	0.027418	B	1.40	0.008290	B	1.40	0.008290	-1.000000
403	404	I	2	-	0	0	B	1.73	0.009108	B	1.73	0.009108	B	0.00	0.000000	B	0.00	0.000000	-1.000000
404	405	L	2	-	0	0	B	0.00	0.000000	B	0.00	0.000000	B	0.00	0.000000	B	0.00	0.000000	-1.000000
405	406	V	2	-	0	0	B	5.87	0.036181	B	5.87	0.036181	B	2.20	0.013560	B	2.20	0.013560	-1.000000
406	407	L	2	-	0	0	B	0.14	0.000707	B	0.14	0.000707	B	0.00	0.000000	B	0.00	0.000000	-1.000000
407	408	D	2	-	0	0	B	1.62	0.010427	B	1.62	0.010427	B	0.00	0.000000	B	0.00	0.000000	-1.000000
408	409	I	2	-	0	0	B	0.35	0.001843	B	0.35	0.001843	B	0.00	0.000000	B	0.00	0.000000	-1.000000
409	410	F	2	-	0	0	B	21.54	0.096466	B	21.54	0.096466	E	19.15	0.085763	E	19.15	0.085763	-1.000000
410	411	F	2	-	0	0	B	0.38	0.001702	B	0.38	0.001702	B	0.00	0.000000	B	0.00	0.000000	-1.000000
411	412	E	2	-	0	0	E	63.00	0.336610	E	63.00	0.336610	E	50.58	0.270250	E	50.58	0.270250	-1.000000
412	413	A	2	-	0	0	E	69.97	0.601117	E	69.97	0.601117	E	72.21	0.620361	E	72.21	0.620361	-1.000000
413	414	L	2	-	0	0	E	86.38	0.436285	E	86.38	0.436285	E	92.59	0.467650	E	92.59	0.467650	-1.000000
414	415	N	2	-	0	0	B	0.77	0.004560	B	0.77	0.004560	B	0.00	0.000000	B	0.00	0.000000	-1.000000
415	416	Y	2	-	0	0	E	48.40	0.203105	E	48.40	0.203105	E	47.21	0.198112	E	47.21	0.198112	-1.000000
416	417	E	2	-	0	0	B	11.85	0.063315	B	11.85	0.063315	B	8.97	0.047927	B	8.97	0.047927	-1.000000
417	418	T	2	-	0	0	B	21.43	0.144739	B	21.43	0.144739	E	14.23	0.096110	E	14.23	0.096110	-1.000000
418	419	I	2	-	0	0	B	27.98	0.147302	B	27.98	0.147302	E	23.37	0.123032	E	23.37	0.123032	-1.000000
419	420	E	2	-	0	0	B	35.44	0.189357	B	35.44	0.189357	E	33.39	0.178404	E	33.39	0.178404	-1.000000
420	421	Q	2	-	0	0	B	24.93	0.131786	B	24.93	0.131786	E	14.53	0.076809	E	14.53	0.076809	-1.000000
421	422	K	2	-	0	0	E	84.13	0.405465	E	84.13	0.405465	E	84.61	0.407779	E	84.61	0.407779	-1.000000
422	423	K	H	-	0	0	E	82.98	0.399923	E	82.98	0.399923	E	76.44	0.368403	E	76.44	0.368403	239.709000
423	424	A	H	-	1	0	E	36.35	0.312285	E	36.35	0.312285	E	34.06	0.292612	E	34.06	0.292612	239.709000
424	425	Y	H	-	1	0	B	30.96	0.129920	B	30.96	0.129920	E	19.60	0.082249	E	19.60	0.082249	239.709000
425	426	E	H	-	0	0	E	101.79	0.543866	E	101.79	0.543866	E	98.59	0.526769	E	98.59	0.526769	239.709000
426	427	V	H	-	0	0	E	89.66	0.552638	E	89.66	0.552638	E	93.15	0.574149	E	93.15	0.574149	239.709000
427	428	A	H	-	0	0	E	71.71	0.616065	E	71.71	0.616065	E	80.61	0.692526	E	80.61	0.692526	239.709000
428	429	G	H	-	0	0	E	33.21	0.395781	E	33.21	0.395781	E	31.72	0.378024	E	31.72	0.378024	239.709000
429	430	L	H	-	1	0	B	10.84	0.054750	B	10.84	0.054750	B	4.96	0.025052	B	4.96	0.025052	239.709000
430	431	L	H	-	0	0	E	108.95	0.550280	E	108.95	0.550280	E	112.47	0.568059	E	112.47	0.568059	239.709000
431	432	G	H	-	0	0	E	55.36	0.659754	E	55.36	0.659754	E	60.69	0.723275	E	60.69	0.723275	239.709000
432	433	D	H	-	0	0	E	64.09	0.412499	E	64.09	0.412499	E	65.40	0.420931	E	65.40	0.420931	239.709000
433	434	I	H	-	1	0	E	45.74	0.240800	E	45.74	0.240800	E	38.18	0.201000	E	38.18	0.201000	239.709000
434	435	G	H	-	0	0	E	36.19	0.431295	E	36.19	0.431295	E	37.67	0.448933	E	37.67	0.448933	239.709000
435	436	G	H	-	0	0	E	55.99	0.667263	E	55.99	0.667263	E	56.04	0.667858	E	56.04	0.667858	239.709000
436	437	Q	H	-	1	0	B	22.18	0.117249	B	22.18	0.117249	E	16.73	0.088439	E	16.73	0.088439	239.709000
437	438	M	H	A	0	0	B	38.58	0.183234	B	38.58	0.183234	E	35.58	0.168986	E	35.58	0.168986	239.709000
438	439	G	H	-	0	0	E	42.69	0.508759	E	42.69	0.508759	E	41.95	0.499940	E	41.95	0.499940	239.709000
439	440	L	H	-	0	0	E	88.52	0.447093	E	88.52	0.447093	E	94.68	0.478206	E	94.68	0.478206	239.709000
440	441	F	H	-	2	0	B	29.29	0.131175	B	29.29	0.131175	E	13.81	0.061848	E	13.81	0.061848	239.709000
441	442	I	H	-	0	0	E	133.34	0.701974	E	133.34	0.701974	E	130.45	0.686760	E	130.45	0.686760	239.709000
442	443	G	H	-	0	0	E	29.26	0.348707	E	29.26	0.348707	E	25.93	0.309022	E	25.93	0.309022	239.709000
443	444	A	H	-	0	0	E	39.62	0.340378	E	39.62	0.340378	E	31.73	0.272595	E	31.73	0.272595	239.709000
444	445	S	H	-	0	0	B	15.99	0.127228	B	15.99	0.127228	E	7.08	0.056334	E	7.08	0.056334	239.709000
445	446	I	1	-	0	0	E	120.40	0.633851	E	120.40	0.633851	E	127.48	0.671124	E	127.48	0.671124	-1.000000
446	447	L	1	-	0	0	E	123.05	0.621496	E	123.05	0.621496	E	131.52	0.664276	E	131.52	0.664276	-1.000000
447	448	T	1	-	0	0	E	69.98	0.472646	E	69.98	0.472646	E	63.37	0.428002	E	63.37	0.428002	-1.000000
448	449	V	1	-	0	0	E	102.61	0.632458	E	102.61	0.632458	E	101.43	0.625185	E	101.43	0.625185	-1.000000
449	450	L	1	-	0	0	E	129.08	0.651952	E	129.08	0.651952	E	143.47	0.724633	E	143.47	0.724633	-1.000000
450	451	E	1	-	0	0	E	155.64	0.831588	E	155.64	0.831588	E	172.07	0.919374	E	172.07	0.919374	-1.000000
451	452	L	U	R	0	0	-	-1.00	-1.000000	-	-1.00	-1.000000	-	-1.00	-1.000000	-	-1.00	-1.000000	-1.000000
452	453	F	U	R	0	0	-	-1.00	-1.000000	-	-1.00	-1.000000	-	-1.00	-1.000000	-	-1.00	-1.000000	-1.000000
453	454	D	U	R	0	0	-	-1.00	-1.000000	-	-1.00	-1.000000	-	-1.00	-1.000000	-	-1.00	-1.000000	-1.000000
454	455	Y	U	R	0	0	-	-1.00	-1.000000	-	-1.00	-1.000000	-	-1.00	-1.000000	-	-1.00	-1.000000	-1.000000
455	456	A	U	R	0	0	-	-1.00	-1.000000	-	-1.00	-1.000000	-	-1.00	-1.000000	-	-1.00	-1.000000	-1.000000
456	457	Y	U	R	0	0	-	-1.00	-1.000000	-	-1.00	-1.000000	-	-1.00	-1.000000	-	-1.00	-1.000000	-1.000000
457	458	E	U	R	0	0	-	-1.00	-1.000000	-	-1.00	-1.000000	-	-1.00	-1.000000	-	-1.00	-1.000000	-1.000000
458	459	V	U	R	0	0	-	-1.00	-1.000000	-	-1.00	-1.000000	-	-1.00	-1.000000	-	-1.00	-1.000000	-1.000000
459	460	I	U	R	0	0	-	-1.00	-1.000000	-	-1.00	-1.000000	-	-1.00	-1.000000	-	-1.00	-1.000000	-1.000000
460	461	K	U	R	0	0	-	-1.00	-1.000000	-	-1.00	-1.000000	-	-1.00	-1.000000	-	-1.00	-1.000000	-1.000000
461	462	H	U	R	0	0	-	-1.00	-1.000000	-	-1.00	-1.000000	-	-1.00	-1.000000	-	-1.00	-1.000000	-1.000000
462	463	R	U	R	0	0	-	-1.00	-1.000000	-	-1.00	-1.000000	-	-1.00	-1.000000	-	-1.00	-1.000000	-1.000000
463	464	L	U	R	0	0	-	-1.00	-1.000000	-	-1.00	-1.000000	-	-1.00	-1.000000	-	-1.00	-1.000000	-1.000000
464	465	C	U	R	0	0	-	-1.00	-1.000000	-	-1.00	-1.000000	-	-1.00	-1.000000	-	-1.00	-1.000000	-1.000000
465	466	R	U	R	0	0	-	-1.00	-1.000000	-	-1.00	-1.000000	-	-1.00	-1.000000	-	-1.00	-1.000000	-1.000000
