# Supplementary material for: Lipid exposure prediction enhances the inference of rotational angles of transmembrane helices
Source: BMC Bioinformatics. 2013 Oct 11;14:304. doi: 10.1186/1471-2105-14-304 (PMC3854514; doi:10.1186/1471-2105-14-304)
Supplement: Additional file 7: Dataset S3 — The representative 110 multi-spanning protein chains used in this work. [file 1471-2105-14-304-S7.zip › S_Dataset_3_experiment/TMexpoDataset/3jycA.profile]

SeqIndex	PDBIndex	AA	Topo	MissingData	IntraChainCTNum	InterChainCTNum	Class14_Chain	ASA14_Chain	RSA14_Chain	Class14_Complete	ASA14_Complete	RSA14_Complete	Class20_Chain	ASA20_Chain	RSA20_Chain	Class20_Complete	ASA20_Complete	RSA20_Complete	RotationalAngleChain360MGC
1	36	M	U	R	0	0	-	-1.00	-1.000000	-	-1.00	-1.000000	-	-1.00	-1.000000	-	-1.00	-1.000000	-1.000000
2	37	A	U	R	0	0	-	-1.00	-1.000000	-	-1.00	-1.000000	-	-1.00	-1.000000	-	-1.00	-1.000000	-1.000000
3	38	R	U	R	0	0	-	-1.00	-1.000000	-	-1.00	-1.000000	-	-1.00	-1.000000	-	-1.00	-1.000000	-1.000000
4	39	R	U	R	0	0	-	-1.00	-1.000000	-	-1.00	-1.000000	-	-1.00	-1.000000	-	-1.00	-1.000000	-1.000000
5	40	K	U	R	0	0	-	-1.00	-1.000000	-	-1.00	-1.000000	-	-1.00	-1.000000	-	-1.00	-1.000000	-1.000000
6	41	C	U	R	0	0	-	-1.00	-1.000000	-	-1.00	-1.000000	-	-1.00	-1.000000	-	-1.00	-1.000000	-1.000000
7	42	R	U	R	0	0	-	-1.00	-1.000000	-	-1.00	-1.000000	-	-1.00	-1.000000	-	-1.00	-1.000000	-1.000000
8	43	N	1	-	0	0	E	95.30	0.564339	E	95.30	0.564339	E	102.19	0.605140	E	102.19	0.605140	-1.000000
9	44	R	1	-	0	0	E	116.76	0.468427	E	116.76	0.468427	E	119.13	0.477935	E	119.13	0.477935	-1.000000
10	45	F	1	-	0	0	E	76.28	0.341619	E	76.28	0.341619	E	70.89	0.317480	E	70.89	0.317480	-1.000000
11	46	V	1	-	0	0	E	55.23	0.340422	E	55.23	0.340422	E	48.83	0.300974	E	48.83	0.300974	-1.000000
12	47	K	1	-	0	0	E	83.03	0.400164	E	83.03	0.400164	E	86.74	0.418044	E	86.74	0.418044	-1.000000
13	48	K	1	-	0	0	E	180.39	0.869391	E	180.39	0.869391	E	208.89	1.000000	E	208.89	1.000000	-1.000000
14	49	N	1	-	0	0	E	116.68	0.690946	E	116.68	0.690946	E	130.98	0.775626	E	130.98	0.775626	-1.000000
15	50	G	1	-	0	0	E	42.55	0.507091	E	42.55	0.507091	E	42.58	0.507448	E	42.58	0.507448	-1.000000
16	51	Q	1	-	0	0	E	108.14	0.571655	E	108.14	0.571655	E	118.46	0.626209	E	118.46	0.626209	-1.000000
17	52	C	1	-	0	0	B	27.07	0.191334	B	27.07	0.191334	E	16.24	0.114787	E	16.24	0.114787	-1.000000
18	53	N	1	-	0	0	B	28.91	0.171197	B	28.91	0.171197	E	21.27	0.125955	E	21.27	0.125955	-1.000000
19	54	V	1	-	0	0	B	24.98	0.153969	B	24.98	0.153969	E	13.04	0.080375	E	13.04	0.080375	-1.000000
20	55	E	1	-	0	0	E	88.56	0.473178	E	88.56	0.473178	E	94.09	0.502725	E	94.09	0.502725	-1.000000
21	56	F	1	-	0	0	B	21.85	0.097855	B	21.85	0.097855	E	13.18	0.059026	E	13.18	0.059026	-1.000000
22	57	T	1	-	0	0	E	42.66	0.288126	E	42.66	0.288126	E	37.03	0.250101	E	37.03	0.250101	-1.000000
23	58	N	1	-	0	0	E	97.17	0.575413	E	97.17	0.575413	E	103.13	0.610706	E	103.13	0.610706	-1.000000
24	59	M	1	-	0	0	E	72.53	0.344479	E	72.53	0.344479	E	59.13	0.280836	E	59.13	0.280836	-1.000000
25	60	D	1	-	0	0	E	195.55	1.000000	E	195.55	1.000000	E	225.37	1.000000	E	225.37	1.000000	-1.000000
26	61	D	U	R	0	0	-	-1.00	-1.000000	-	-1.00	-1.000000	-	-1.00	-1.000000	-	-1.00	-1.000000	-1.000000
27	62	K	U	R	0	0	-	-1.00	-1.000000	-	-1.00	-1.000000	-	-1.00	-1.000000	-	-1.00	-1.000000	-1.000000
28	63	P	U	R	0	0	-	-1.00	-1.000000	-	-1.00	-1.000000	-	-1.00	-1.000000	-	-1.00	-1.000000	-1.000000
29	64	Q	U	R	0	0	-	-1.00	-1.000000	-	-1.00	-1.000000	-	-1.00	-1.000000	-	-1.00	-1.000000	-1.000000
30	65	R	U	R	0	0	-	-1.00	-1.000000	-	-1.00	-1.000000	-	-1.00	-1.000000	-	-1.00	-1.000000	-1.000000
31	66	Y	U	R	0	0	-	-1.00	-1.000000	-	-1.00	-1.000000	-	-1.00	-1.000000	-	-1.00	-1.000000	-1.000000
32	67	I	U	R	0	0	-	-1.00	-1.000000	-	-1.00	-1.000000	-	-1.00	-1.000000	-	-1.00	-1.000000	-1.000000
33	68	A	U	R	0	0	-	-1.00	-1.000000	-	-1.00	-1.000000	-	-1.00	-1.000000	-	-1.00	-1.000000	-1.000000
34	69	D	U	R	0	0	-	-1.00	-1.000000	-	-1.00	-1.000000	-	-1.00	-1.000000	-	-1.00	-1.000000	-1.000000
35	70	M	1	A	0	0	E	145.04	0.688863	E	145.04	0.688863	E	177.39	0.842508	E	177.39	0.842508	-1.000000
36	71	F	1	A	0	0	E	77.92	0.348963	E	77.92	0.348963	E	88.32	0.395539	E	88.32	0.395539	-1.000000
37	72	T	1	A	0	0	E	90.01	0.607929	E	90.01	0.607929	E	100.49	0.678711	E	100.49	0.678711	-1.000000
38	73	T	1	A	0	0	E	78.30	0.528840	E	78.30	0.528840	E	84.17	0.568486	E	84.17	0.568486	-1.000000
39	74	C	1	A	0	0	E	36.78	0.259966	E	36.78	0.259966	E	31.49	0.222576	E	31.49	0.222576	-1.000000
40	75	V	1	A	0	0	E	33.82	0.208457	E	33.82	0.208457	E	19.66	0.121179	E	19.66	0.121179	-1.000000
41	76	D	1	A	0	0	E	78.41	0.504666	E	78.41	0.504666	E	66.09	0.425372	E	66.09	0.425372	-1.000000
42	77	I	1	A	0	0	E	47.29	0.248960	E	47.29	0.248960	E	43.90	0.231113	E	43.90	0.231113	-1.000000
43	78	R	H	A	0	0	B	35.26	0.141459	B	35.26	0.141459	E	31.11	0.124809	E	31.11	0.124809	261.841000
44	79	W	H	-	0	0	E	198.82	0.749077	E	198.82	0.749077	E	205.62	0.774697	E	205.62	0.774697	261.841000
45	80	R	H	-	0	0	E	159.70	0.640696	E	159.70	0.640696	E	171.75	0.689040	E	171.75	0.689040	261.841000
46	81	Y	H	-	0	0	E	173.00	0.725976	E	173.00	0.725976	E	184.74	0.775241	E	184.74	0.775241	261.841000
47	82	M	H	-	0	0	B	14.37	0.068250	B	14.37	0.068250	B	3.60	0.017098	B	3.60	0.017098	261.841000
48	83	L	H	-	0	0	E	92.68	0.468104	E	92.68	0.468104	E	75.34	0.380524	E	75.34	0.380524	261.841000
49	84	L	H	-	0	0	E	123.74	0.624981	E	123.74	0.624981	E	124.50	0.628820	E	124.50	0.628820	261.841000
50	85	L	H	-	0	0	E	103.70	0.523764	E	103.70	0.523764	E	99.87	0.504419	E	99.87	0.504419	261.841000
51	86	F	H	-	1	0	B	25.20	0.112858	B	25.20	0.112858	E	14.61	0.065431	E	14.61	0.065431	261.841000
52	87	S	H	-	0	0	E	52.58	0.418364	E	52.58	0.418364	E	48.39	0.385025	E	48.39	0.385025	261.841000
53	88	L	H	-	0	0	E	102.95	0.519976	E	102.95	0.519976	E	104.05	0.525532	E	104.05	0.525532	261.841000
54	89	A	H	-	0	0	E	38.80	0.333333	E	38.80	0.333333	E	35.03	0.300945	E	35.03	0.300945	261.841000
55	90	F	H	-	0	0	E	48.43	0.216893	E	48.43	0.216893	E	36.75	0.164584	E	36.75	0.164584	261.841000
56	91	L	H	-	0	0	E	80.31	0.405627	E	80.31	0.405627	E	80.13	0.404717	E	80.13	0.404717	261.841000
57	92	V	H	-	0	0	E	87.52	0.539448	E	87.52	0.539448	E	85.01	0.523977	E	85.01	0.523977	261.841000
58	93	S	H	-	0	0	B	12.83	0.102085	B	12.83	0.102085	E	7.40	0.058880	E	7.40	0.058880	261.841000
59	94	W	H	-	0	0	B	49.75	0.187439	B	49.75	0.187439	E	42.74	0.161028	E	42.74	0.161028	261.841000
60	95	L	H	-	0	0	E	70.29	0.355018	E	70.29	0.355018	E	71.03	0.358755	E	71.03	0.358755	261.841000
61	96	L	H	-	0	0	E	107.51	0.543007	E	107.51	0.543007	E	108.73	0.549169	E	108.73	0.549169	261.841000
62	97	F	H	-	1	0	B	14.69	0.065789	B	14.69	0.065789	B	6.82	0.030543	B	6.82	0.030543	261.841000
63	98	G	H	-	0	0	B	0.00	0.000000	B	0.00	0.000000	B	0.00	0.000000	B	0.00	0.000000	261.841000
64	99	L	H	-	0	0	E	85.87	0.433709	E	85.87	0.433709	E	85.06	0.429618	E	85.06	0.429618	261.841000
65	100	I	H	-	1	0	E	50.00	0.263227	E	50.00	0.263227	E	43.72	0.230166	E	43.72	0.230166	261.841000
66	101	F	H	-	0	0	B	4.11	0.018407	B	4.11	0.018407	B	0.00	0.000000	B	0.00	0.000000	261.841000
67	102	W	H	-	0	0	E	63.99	0.241090	E	63.99	0.241090	E	64.66	0.243614	E	64.66	0.243614	261.841000
68	103	L	H	-	0	0	E	80.16	0.404869	E	80.16	0.404869	E	81.16	0.409920	E	81.16	0.409920	261.841000
69	104	I	H	-	0	0	B	18.90	0.099500	B	18.90	0.099500	B	6.42	0.033798	B	6.42	0.033798	261.841000
70	105	A	2	-	0	0	B	3.88	0.033333	B	3.88	0.033333	B	0.00	0.000000	B	0.00	0.000000	-1.000000
71	106	L	2	-	0	0	E	73.13	0.369362	E	73.13	0.369362	E	73.05	0.368958	E	73.05	0.368958	-1.000000
72	107	I	2	-	0	0	E	137.32	0.722927	E	137.32	0.722927	E	152.73	0.804054	E	152.73	0.804054	-1.000000
73	108	H	2	-	0	0	E	59.60	0.300237	E	59.60	0.300237	E	54.88	0.276460	E	54.88	0.276460	-1.000000
74	109	G	2	-	0	0	E	31.05	0.370039	E	31.05	0.370039	E	29.76	0.354666	E	29.76	0.354666	-1.000000
75	110	D	2	-	0	0	B	0.77	0.004956	B	0.77	0.004956	B	0.00	0.000000	B	0.00	0.000000	-1.000000
76	111	L	2	-	0	0	B	36.81	0.185918	B	36.81	0.185918	E	29.79	0.150462	E	29.79	0.150462	-1.000000
77	112	E	2	-	0	0	E	148.52	0.793546	E	148.52	0.793546	E	164.53	0.879087	E	164.53	0.879087	-1.000000
78	113	N	2	-	0	0	E	40.78	0.241488	E	40.78	0.241488	E	38.46	0.227749	E	38.46	0.227749	-1.000000
79	114	P	2	-	0	0	E	34.30	0.236878	E	34.30	0.236878	E	32.17	0.222169	E	32.17	0.222169	-1.000000
80	115	G	2	-	0	0	E	42.71	0.508998	E	42.71	0.508998	E	42.72	0.509117	E	42.72	0.509117	-1.000000
81	116	G	2	-	0	0	E	30.41	0.362412	E	30.41	0.362412	E	29.52	0.351806	E	29.52	0.351806	-1.000000
82	117	D	2	-	0	0	E	91.35	0.587951	E	91.35	0.587951	E	93.50	0.601789	E	93.50	0.601789	-1.000000
83	118	D	2	-	0	0	E	158.01	1.000000	E	158.01	1.000000	E	191.55	1.000000	E	191.55	1.000000	-1.000000
84	119	T	2	-	0	0	E	130.78	0.883291	E	130.78	0.883291	E	147.64	0.997163	E	147.64	0.997163	-1.000000
85	120	F	2	-	0	0	E	50.31	0.225312	E	50.31	0.225312	E	44.92	0.201173	E	44.92	0.201173	-1.000000
86	121	K	2	-	0	0	E	87.48	0.421611	E	87.48	0.421611	E	82.46	0.397417	E	82.46	0.397417	-1.000000
87	122	P	2	-	0	0	B	0.59	0.004075	B	0.59	0.004075	B	0.00	0.000000	B	0.00	0.000000	-1.000000
88	123	C	2	-	0	0	B	2.79	0.019720	B	2.79	0.019720	B	0.00	0.000000	B	0.00	0.000000	-1.000000
89	124	V	2	-	0	0	B	5.80	0.035750	B	5.80	0.035750	B	0.00	0.000000	B	0.00	0.000000	-1.000000
90	125	L	2	-	0	0	E	55.78	0.281731	E	55.78	0.281731	E	52.28	0.264054	E	52.28	0.264054	-1.000000
91	126	Q	2	-	0	0	E	49.88	0.263678	E	49.88	0.263678	E	42.17	0.222921	E	42.17	0.222921	-1.000000
92	127	V	2	-	0	0	B	0.76	0.004684	B	0.76	0.004684	B	0.00	0.000000	B	0.00	0.000000	-1.000000
93	128	N	2	-	0	0	E	99.84	0.591224	E	99.84	0.591224	E	109.30	0.647243	E	109.30	0.647243	-1.000000
94	129	G	2	-	0	0	E	20.51	0.244429	E	20.51	0.244429	E	19.55	0.232988	E	19.55	0.232988	-1.000000
95	130	F	2	-	0	0	E	79.60	0.356487	E	79.60	0.356487	E	76.38	0.342066	E	76.38	0.342066	-1.000000
96	131	V	L	-	0	0	E	110.94	0.683802	E	110.94	0.683802	E	122.74	0.756534	E	122.74	0.756534	-1.000000
97	132	A	L	-	0	0	B	12.37	0.106271	B	12.37	0.106271	B	5.40	0.046392	B	5.40	0.046392	-1.000000
98	133	A	L	-	0	0	B	0.00	0.000000	B	0.00	0.000000	B	0.00	0.000000	B	0.00	0.000000	-1.000000
99	134	F	L	-	0	0	E	45.83	0.205249	E	45.83	0.205249	E	40.38	0.180841	E	40.38	0.180841	-1.000000
100	135	L	L	-	0	0	E	65.28	0.329714	E	65.28	0.329714	E	61.49	0.310571	E	61.49	0.310571	-1.000000
101	136	F	L	-	0	0	B	8.21	0.036768	B	8.21	0.036768	B	3.38	0.015137	B	3.38	0.015137	-1.000000
102	137	S	L	-	0	0	B	0.00	0.000000	B	0.00	0.000000	B	0.00	0.000000	B	0.00	0.000000	-1.000000
103	138	I	L	-	0	0	B	33.30	0.175309	B	33.30	0.175309	E	27.11	0.142722	E	27.11	0.142722	-1.000000
104	139	E	L	-	0	0	B	4.86	0.025967	B	4.86	0.025967	B	0.00	0.000000	B	0.00	0.000000	-1.000000
105	140	T	L	-	0	0	B	23.42	0.158179	B	23.42	0.158179	E	13.58	0.091720	E	13.58	0.091720	-1.000000
106	141	Q	L	-	0	0	B	19.10	0.100967	B	19.10	0.100967	B	3.62	0.019136	B	3.62	0.019136	-1.000000
107	142	T	L	-	0	0	E	54.66	0.369175	E	54.66	0.369175	E	54.65	0.369107	E	54.65	0.369107	-1.000000
108	143	T	L	-	0	0	E	110.00	0.742942	E	110.00	0.742942	E	115.79	0.782048	E	115.79	0.782048	-1.000000
109	144	I	L	-	0	0	E	90.54	0.476652	E	90.54	0.476652	E	91.23	0.480284	E	91.23	0.480284	-1.000000
110	145	G	L	-	0	0	E	43.89	0.523060	E	43.89	0.523060	E	41.80	0.498153	E	41.80	0.498153	-1.000000
111	146	Y	L	-	0	0	E	164.32	0.689551	E	164.32	0.689551	E	179.72	0.754175	E	179.72	0.754175	-1.000000
112	147	G	L	-	0	0	E	40.39	0.481349	E	40.39	0.481349	E	39.70	0.473126	E	39.70	0.473126	-1.000000
113	148	F	2	-	0	0	E	129.35	0.579292	E	129.35	0.579292	E	139.73	0.625778	E	139.73	0.625778	-1.000000
114	149	R	2	-	0	0	B	41.56	0.166734	B	41.56	0.166734	E	32.74	0.131349	E	32.74	0.131349	-1.000000
115	150	C	2	-	0	0	E	59.51	0.420625	E	59.51	0.420625	E	61.13	0.432075	E	61.13	0.432075	-1.000000
116	151	V	2	-	0	0	E	44.49	0.274223	E	44.49	0.274223	E	38.57	0.237734	E	38.57	0.237734	-1.000000
117	152	T	2	-	0	0	B	13.14	0.088748	B	13.14	0.088748	B	5.54	0.037417	B	5.54	0.037417	-1.000000
118	153	E	2	-	0	0	E	134.64	0.719384	E	134.64	0.719384	E	149.12	0.796751	E	149.12	0.796751	-1.000000
119	154	E	2	-	0	0	E	76.63	0.409436	E	76.63	0.409436	E	77.31	0.413069	E	77.31	0.413069	-1.000000
120	155	C	2	-	0	0	B	12.40	0.087645	B	12.40	0.087645	E	7.89	0.055768	E	7.89	0.055768	-1.000000
121	156	P	H	-	0	0	E	111.39	0.769268	E	111.39	0.769268	E	125.19	0.864572	E	125.19	0.864572	317.883000
122	157	L	H	-	0	0	E	96.46	0.487196	E	96.46	0.487196	E	102.06	0.515481	E	102.06	0.515481	317.883000
123	158	A	H	-	0	0	B	0.16	0.001375	B	0.16	0.001375	B	0.00	0.000000	B	0.00	0.000000	317.883000
124	159	V	H	-	0	0	E	62.98	0.388190	E	62.98	0.388190	E	61.80	0.380917	E	61.80	0.380917	317.883000
125	160	F	H	-	0	0	E	118.94	0.532671	E	118.94	0.532671	E	131.88	0.590622	E	131.88	0.590622	317.883000
126	161	M	H	-	1	0	B	29.59	0.140537	B	29.59	0.140537	E	23.81	0.113085	E	23.81	0.113085	317.883000
127	162	V	H	-	0	0	B	29.46	0.181583	B	29.46	0.181583	E	26.16	0.161243	E	26.16	0.161243	317.883000
128	163	V	H	-	0	0	E	75.69	0.466531	E	75.69	0.466531	E	75.79	0.467147	E	75.79	0.467147	317.883000
129	164	V	H	-	0	0	E	46.73	0.288030	E	46.73	0.288030	E	40.42	0.249137	E	40.42	0.249137	317.883000
130	165	Q	H	-	1	0	B	0.00	0.000000	B	0.00	0.000000	B	0.00	0.000000	B	0.00	0.000000	317.883000
131	166	S	H	-	0	0	E	52.53	0.417966	E	52.53	0.417966	E	42.68	0.339593	E	42.68	0.339593	317.883000
132	167	I	H	-	0	0	E	103.09	0.542722	E	103.09	0.542722	E	107.04	0.563517	E	107.04	0.563517	317.883000
133	168	V	H	-	0	0	E	50.83	0.313301	E	50.83	0.313301	E	50.08	0.308679	E	50.08	0.308679	317.883000
134	169	G	H	-	0	0	B	9.72	0.115838	B	9.72	0.115838	B	0.63	0.007508	B	0.63	0.007508	317.883000
135	170	C	H	-	0	0	E	86.22	0.609415	E	86.22	0.609415	E	89.25	0.630831	E	89.25	0.630831	317.883000
136	171	I	H	-	0	0	E	90.79	0.477968	E	90.79	0.477968	E	92.23	0.485549	E	92.23	0.485549	317.883000
137	172	I	H	-	0	0	B	36.24	0.190787	B	36.24	0.190787	E	27.73	0.145986	E	27.73	0.145986	317.883000
138	173	D	H	-	0	0	E	61.87	0.398211	E	61.87	0.398211	E	52.85	0.340156	E	52.85	0.340156	317.883000
139	174	S	H	-	0	0	E	64.28	0.511458	E	64.28	0.511458	E	63.33	0.503899	E	63.33	0.503899	317.883000
140	175	F	H	-	0	0	E	140.47	0.629092	E	140.47	0.629092	E	154.28	0.690940	E	154.28	0.690940	317.883000
141	176	M	H	-	1	0	E	57.18	0.271574	E	57.18	0.271574	E	56.44	0.268060	E	56.44	0.268060	317.883000
142	177	I	H	-	0	0	E	118.09	0.621690	E	118.09	0.621690	E	120.07	0.632114	E	120.07	0.632114	317.883000
143	178	G	H	-	0	0	E	41.79	0.498034	E	41.79	0.498034	E	43.10	0.513646	E	43.10	0.513646	317.883000
144	179	A	H	-	0	0	B	18.08	0.155326	B	18.08	0.155326	E	11.30	0.097079	E	11.30	0.097079	317.883000
145	180	I	H	-	0	0	E	54.20	0.285338	E	54.20	0.285338	E	37.82	0.199105	E	37.82	0.199105	317.883000
146	181	M	H	-	0	0	E	91.99	0.436903	E	91.99	0.436903	E	96.56	0.458608	E	96.56	0.458608	317.883000
147	182	A	1	-	0	0	E	33.69	0.289433	E	33.69	0.289433	E	30.72	0.263918	E	30.72	0.263918	-1.000000
148	183	K	1	-	0	0	E	86.14	0.415153	E	86.14	0.415153	E	47.52	0.229023	E	47.52	0.229023	-1.000000
149	184	M	1	-	0	0	E	123.63	0.587176	E	123.63	0.587176	E	132.18	0.627784	E	132.18	0.627784	-1.000000
150	185	A	1	-	0	0	E	71.06	0.610481	E	71.06	0.610481	E	72.06	0.619072	E	72.06	0.619072	-1.000000
151	186	R	1	-	0	0	E	152.84	0.613175	E	152.84	0.613175	E	135.11	0.542044	E	135.11	0.542044	-1.000000
152	187	P	1	-	0	0	E	71.61	0.494544	E	71.61	0.494544	E	64.17	0.443163	E	64.17	0.443163	-1.000000
153	188	K	1	-	0	0	E	164.44	0.792520	E	164.44	0.792520	E	148.74	0.716854	E	148.74	0.716854	-1.000000
154	189	K	1	-	0	0	E	187.29	0.902646	E	187.29	0.902646	E	204.43	0.985252	E	204.43	0.985252	-1.000000
155	190	R	1	-	0	0	E	102.80	0.412421	E	102.80	0.412421	E	80.69	0.323718	E	80.69	0.323718	-1.000000
156	191	A	1	-	0	0	E	67.89	0.583247	E	67.89	0.583247	E	66.56	0.571821	E	66.56	0.571821	-1.000000
157	192	Q	1	-	0	0	E	112.50	0.594703	E	112.50	0.594703	E	102.46	0.541629	E	102.46	0.541629	-1.000000
158	193	T	1	-	0	0	B	10.28	0.069431	B	10.28	0.069431	B	0.78	0.005268	B	0.78	0.005268	-1.000000
159	194	L	1	-	0	0	B	7.70	0.038891	B	7.70	0.038891	B	1.90	0.009596	B	1.90	0.009596	-1.000000
160	195	L	1	-	0	0	B	37.96	0.191727	B	37.96	0.191727	E	33.88	0.171120	E	33.88	0.171120	-1.000000
161	196	F	1	-	0	0	B	17.46	0.078194	B	17.46	0.078194	B	10.62	0.047561	B	10.62	0.047561	-1.000000
162	197	S	1	-	0	0	B	2.48	0.019733	B	2.48	0.019733	B	0.09	0.000716	B	0.09	0.000716	-1.000000
163	198	H	1	-	0	0	E	114.46	0.576596	E	114.46	0.576596	E	118.07	0.594781	E	118.07	0.594781	-1.000000
164	199	N	1	-	0	0	B	25.59	0.151537	B	25.59	0.151537	E	22.80	0.135015	E	22.80	0.135015	-1.000000
165	200	A	1	-	0	0	B	0.21	0.001804	B	0.21	0.001804	B	0.00	0.000000	B	0.00	0.000000	-1.000000
166	201	V	1	-	0	0	B	0.00	0.000000	B	0.00	0.000000	B	0.00	0.000000	B	0.00	0.000000	-1.000000
167	202	V	1	-	0	0	B	1.51	0.009307	B	1.51	0.009307	B	0.00	0.000000	B	0.00	0.000000	-1.000000
168	203	A	1	-	0	0	B	0.27	0.002320	B	0.27	0.002320	B	0.00	0.000000	B	0.00	0.000000	-1.000000
169	204	M	1	-	0	0	E	65.96	0.313275	E	65.96	0.313275	E	49.40	0.234624	E	49.40	0.234624	-1.000000
170	205	R	1	-	0	0	E	100.81	0.404437	E	100.81	0.404437	E	87.88	0.352564	E	87.88	0.352564	-1.000000
171	206	D	1	-	0	0	E	143.58	0.924117	E	143.58	0.924117	E	167.59	1.000000	E	167.59	1.000000	-1.000000
172	207	G	1	-	0	0	E	66.13	0.788106	E	66.13	0.788106	E	70.93	0.845310	E	70.93	0.845310	-1.000000
173	208	K	1	-	0	0	E	77.47	0.373367	E	77.47	0.373367	E	72.99	0.351776	E	72.99	0.351776	-1.000000
174	209	L	1	-	0	0	B	8.24	0.041618	B	8.24	0.041618	B	2.78	0.014041	B	2.78	0.014041	-1.000000
175	210	C	1	-	0	0	B	2.10	0.014843	B	2.10	0.014843	B	0.19	0.001343	B	0.19	0.001343	-1.000000
176	211	L	1	-	0	0	B	0.79	0.003990	B	0.79	0.003990	B	0.00	0.000000	B	0.00	0.000000	-1.000000
177	212	M	1	-	0	0	B	4.32	0.020518	B	4.32	0.020518	B	0.00	0.000000	B	0.00	0.000000	-1.000000
178	213	W	1	-	0	0	B	0.43	0.001620	B	0.43	0.001620	B	0.00	0.000000	B	0.00	0.000000	-1.000000
179	214	R	1	-	0	0	B	12.50	0.050148	B	12.50	0.050148	B	6.02	0.024151	B	6.02	0.024151	-1.000000
180	215	V	1	-	0	0	B	1.87	0.011526	B	1.87	0.011526	B	0.00	0.000000	B	0.00	0.000000	-1.000000
181	216	G	1	-	0	0	B	0.18	0.002145	B	0.18	0.002145	B	0.00	0.000000	B	0.00	0.000000	-1.000000
182	217	N	1	-	0	0	B	4.59	0.027181	B	4.59	0.027181	B	0.00	0.000000	B	0.00	0.000000	-1.000000
183	218	L	1	-	0	0	E	40.12	0.202636	E	40.12	0.202636	E	23.17	0.117026	E	23.17	0.117026	-1.000000
184	219	R	1	-	0	0	E	101.36	0.406644	E	101.36	0.406644	E	94.85	0.380526	E	94.85	0.380526	-1.000000
185	220	K	1	-	0	0	E	136.30	0.656899	E	136.30	0.656899	E	129.03	0.621861	E	129.03	0.621861	-1.000000
186	221	S	1	-	0	0	E	35.43	0.281906	E	35.43	0.281906	E	29.02	0.230904	E	29.02	0.230904	-1.000000
187	222	H	1	-	0	0	E	60.03	0.302403	E	60.03	0.302403	E	38.84	0.195658	E	38.84	0.195658	-1.000000
188	223	I	1	-	0	0	B	15.43	0.081232	B	15.43	0.081232	B	2.06	0.010845	B	2.06	0.010845	-1.000000
189	224	V	1	-	0	0	E	64.54	0.397806	E	64.54	0.397806	E	66.90	0.412352	E	66.90	0.412352	-1.000000
190	225	E	1	-	0	0	E	150.38	0.803484	E	150.38	0.803484	E	162.97	0.870752	E	162.97	0.870752	-1.000000
191	226	A	1	-	0	0	B	3.30	0.028351	B	3.30	0.028351	B	0.00	0.000000	B	0.00	0.000000	-1.000000
192	227	H	1	-	0	0	E	61.22	0.308398	E	61.22	0.308398	E	57.83	0.291320	E	57.83	0.291320	-1.000000
193	228	V	1	-	0	0	B	4.35	0.026812	B	4.35	0.026812	B	0.23	0.001418	B	0.23	0.001418	-1.000000
194	229	R	1	-	0	0	E	107.45	0.431076	E	107.45	0.431076	E	95.83	0.384458	E	95.83	0.384458	-1.000000
195	230	A	1	-	0	0	B	0.73	0.006271	B	0.73	0.006271	B	0.00	0.000000	B	0.00	0.000000	-1.000000
196	231	Q	1	-	0	0	B	22.82	0.120632	B	22.82	0.120632	E	9.81	0.051858	E	9.81	0.051858	-1.000000
197	232	L	1	-	0	0	B	2.51	0.012677	B	2.51	0.012677	B	0.02	0.000101	B	0.02	0.000101	-1.000000
198	233	I	1	-	0	0	B	22.32	0.117505	B	22.32	0.117505	E	15.23	0.080179	E	15.23	0.080179	-1.000000
199	234	K	1	-	0	0	E	66.97	0.322763	E	66.97	0.322763	E	63.71	0.307051	E	63.71	0.307051	-1.000000
200	235	P	1	-	0	0	E	58.72	0.405525	E	58.72	0.405525	E	54.08	0.373481	E	54.08	0.373481	-1.000000
201	236	R	1	-	0	0	E	95.89	0.384699	E	95.89	0.384699	E	97.02	0.389232	E	97.02	0.389232	-1.000000
202	237	I	1	-	0	0	E	119.24	0.627744	E	119.24	0.627744	E	131.82	0.693972	E	131.82	0.693972	-1.000000
203	238	T	1	-	0	0	B	20.00	0.135080	B	20.00	0.135080	E	13.65	0.092192	E	13.65	0.092192	-1.000000
204	239	E	1	-	0	0	E	168.33	0.899391	E	168.33	0.899391	E	198.47	1.000000	E	198.47	1.000000	-1.000000
205	240	E	1	-	0	0	E	141.33	0.755129	E	141.33	0.755129	E	158.09	0.844678	E	158.09	0.844678	-1.000000
206	241	G	1	-	0	0	E	52.40	0.624479	E	52.40	0.624479	E	61.03	0.727327	E	61.03	0.727327	-1.000000
207	242	E	1	-	0	0	E	103.91	0.555193	E	103.91	0.555193	E	112.57	0.601464	E	112.57	0.601464	-1.000000
208	243	Y	1	-	0	0	E	139.39	0.584935	E	139.39	0.584935	E	148.66	0.623836	E	148.66	0.623836	-1.000000
209	244	I	1	-	0	0	E	45.46	0.239326	E	45.46	0.239326	E	42.67	0.224638	E	42.67	0.224638	-1.000000
210	245	P	1	-	0	0	E	86.13	0.594820	E	86.13	0.594820	E	96.91	0.669268	E	96.91	0.669268	-1.000000
211	246	L	1	-	0	0	E	113.02	0.570837	E	113.02	0.570837	E	111.64	0.563867	E	111.64	0.563867	-1.000000
212	247	D	1	-	0	0	B	23.88	0.153698	B	23.88	0.153698	E	21.18	0.136320	E	21.18	0.136320	-1.000000
213	248	Q	1	-	0	0	E	116.10	0.613734	E	116.10	0.613734	E	127.29	0.672887	E	127.29	0.672887	-1.000000
214	249	I	1	-	0	0	E	51.54	0.271335	E	51.54	0.271335	E	49.78	0.262069	E	49.78	0.262069	-1.000000
215	250	D	1	-	0	0	E	93.10	0.599215	E	93.10	0.599215	E	75.45	0.485615	E	75.45	0.485615	-1.000000
216	251	I	1	-	0	0	B	1.03	0.005422	B	1.03	0.005422	B	0.00	0.000000	B	0.00	0.000000	-1.000000
217	252	D	1	-	0	0	E	83.30	0.536140	E	83.30	0.536140	E	32.35	0.208213	E	32.35	0.208213	-1.000000
218	253	V	1	-	0	0	B	20.78	0.128082	B	20.78	0.128082	B	6.01	0.037044	B	6.01	0.037044	-1.000000
219	254	G	1	-	0	0	B	9.18	0.109403	B	9.18	0.109403	B	0.81	0.009653	B	0.81	0.009653	-1.000000
220	255	F	1	-	0	0	E	154.03	0.689820	E	154.03	0.689820	E	152.12	0.681267	E	152.12	0.681267	-1.000000
221	256	D	1	-	0	0	E	130.73	0.841411	E	130.73	0.841411	E	139.87	0.900238	E	139.87	0.900238	-1.000000
222	257	K	1	-	0	0	E	143.94	0.693720	E	143.94	0.693720	E	143.99	0.693961	E	143.99	0.693961	-1.000000
223	258	G	1	-	0	0	B	13.00	0.154928	B	13.00	0.154928	E	9.67	0.115243	E	9.67	0.115243	-1.000000
224	259	L	1	-	0	0	E	119.04	0.601242	E	119.04	0.601242	E	125.53	0.634022	E	125.53	0.634022	-1.000000
225	260	D	1	-	0	0	B	11.39	0.073309	B	11.39	0.073309	B	1.55	0.009976	B	1.55	0.009976	-1.000000
226	261	R	1	-	0	0	E	173.65	0.696662	E	173.65	0.696662	E	185.13	0.742718	E	185.13	0.742718	-1.000000
227	262	I	1	-	0	0	B	29.27	0.154093	B	29.27	0.154093	E	17.53	0.092287	E	17.53	0.092287	-1.000000
228	263	F	1	-	0	0	E	129.83	0.581441	E	129.83	0.581441	E	120.16	0.538134	E	120.16	0.538134	-1.000000
229	264	L	1	-	0	0	B	5.58	0.028183	B	5.58	0.028183	B	0.00	0.000000	B	0.00	0.000000	-1.000000
230	265	V	1	-	0	0	B	8.87	0.054672	B	8.87	0.054672	B	0.00	0.000000	B	0.00	0.000000	-1.000000
231	266	S	1	-	0	0	B	12.82	0.102005	B	12.82	0.102005	B	5.56	0.044239	B	5.56	0.044239	-1.000000
232	267	P	1	-	0	0	B	16.77	0.115815	B	16.77	0.115815	E	11.46	0.079144	E	11.46	0.079144	-1.000000
233	268	I	1	-	0	0	E	56.84	0.299237	E	56.84	0.299237	E	54.53	0.287076	E	54.53	0.287076	-1.000000
234	269	T	1	-	0	0	E	33.39	0.225517	E	33.39	0.225517	E	22.69	0.153249	E	22.69	0.153249	-1.000000
235	270	I	1	-	0	0	B	9.69	0.051013	B	9.69	0.051013	B	4.25	0.022374	B	4.25	0.022374	-1.000000
236	271	L	1	-	0	0	E	57.12	0.288499	E	57.12	0.288499	E	47.06	0.237689	E	47.06	0.237689	-1.000000
237	272	H	1	-	0	0	B	2.69	0.013551	B	2.69	0.013551	B	0.00	0.000000	B	0.00	0.000000	-1.000000
238	273	E	1	-	0	0	E	84.20	0.449882	E	84.20	0.449882	E	54.25	0.289859	E	54.25	0.289859	-1.000000
239	274	I	1	-	0	0	B	13.40	0.070545	B	13.40	0.070545	B	2.99	0.015741	B	2.99	0.015741	-1.000000
240	275	N	1	-	0	0	E	45.39	0.268787	E	45.39	0.268787	E	26.61	0.157577	E	26.61	0.157577	-1.000000
241	276	E	1	-	0	0	E	122.72	0.655696	E	122.72	0.655696	E	128.36	0.685830	E	128.36	0.685830	-1.000000
242	277	D	1	-	0	0	E	130.99	0.843084	E	130.99	0.843084	E	132.97	0.855828	E	132.97	0.855828	-1.000000
243	278	S	1	-	0	0	B	12.68	0.100891	B	12.68	0.100891	E	9.15	0.072804	E	9.15	0.072804	-1.000000
244	279	P	1	-	0	0	E	37.12	0.256354	E	37.12	0.256354	E	25.25	0.174378	E	25.25	0.174378	-1.000000
245	280	L	1	-	0	0	B	6.88	0.034749	B	6.88	0.034749	B	0.15	0.000758	B	0.15	0.000758	-1.000000
246	281	F	1	-	0	0	B	35.31	0.158135	B	35.31	0.158135	E	30.00	0.134354	E	30.00	0.134354	-1.000000
247	282	G	1	-	0	0	E	49.05	0.584555	E	49.05	0.584555	E	48.02	0.572280	E	48.02	0.572280	-1.000000
248	283	I	1	-	0	0	B	24.34	0.128139	B	24.34	0.128139	E	11.68	0.061490	E	11.68	0.061490	-1.000000
249	284	S	1	-	0	0	B	19.56	0.155633	B	19.56	0.155633	E	16.09	0.128024	E	16.09	0.128024	-1.000000
250	285	R	1	-	0	0	E	104.15	0.417837	E	104.15	0.417837	E	86.24	0.345984	E	86.24	0.345984	-1.000000
251	286	Q	1	-	0	0	E	139.52	0.737538	E	139.52	0.737538	E	153.67	0.812338	E	153.67	0.812338	-1.000000
252	287	D	1	-	0	0	E	57.98	0.373174	E	57.98	0.373174	E	57.45	0.369763	E	57.45	0.369763	-1.000000
253	288	L	1	-	0	0	B	12.19	0.061569	B	12.19	0.061569	B	4.29	0.021668	B	4.29	0.021668	-1.000000
254	289	E	1	-	0	0	E	124.88	0.667237	E	124.88	0.667237	E	129.68	0.692883	E	129.68	0.692883	-1.000000
255	290	T	1	-	0	0	E	110.06	0.743347	E	110.06	0.743347	E	115.79	0.782048	E	115.79	0.782048	-1.000000
256	291	D	1	-	0	0	E	52.15	0.335650	E	52.15	0.335650	E	47.18	0.303662	E	47.18	0.303662	-1.000000
257	292	D	1	-	0	0	E	135.05	0.869215	E	135.05	0.869215	E	145.88	0.938920	E	145.88	0.938920	-1.000000
258	293	F	1	-	0	0	B	11.67	0.052264	B	11.67	0.052264	B	0.94	0.004210	B	0.94	0.004210	-1.000000
259	294	E	1	-	0	0	E	53.18	0.284142	E	53.18	0.284142	E	47.40	0.253259	E	47.40	0.253259	-1.000000
260	295	I	1	-	0	0	B	0.37	0.001948	B	0.37	0.001948	B	0.00	0.000000	B	0.00	0.000000	-1.000000
261	296	V	1	-	0	0	B	24.08	0.148422	B	24.08	0.148422	E	17.58	0.108358	E	17.58	0.108358	-1.000000
262	297	V	1	-	0	0	B	0.00	0.000000	B	0.00	0.000000	B	0.00	0.000000	B	0.00	0.000000	-1.000000
263	298	I	1	-	0	0	B	17.49	0.092077	B	17.49	0.092077	E	11.63	0.061227	E	11.63	0.061227	-1.000000
264	299	L	1	-	0	0	B	0.95	0.004798	B	0.95	0.004798	B	0.00	0.000000	B	0.00	0.000000	-1.000000
265	300	E	1	-	0	0	B	33.27	0.177762	B	33.27	0.177762	E	26.63	0.142285	E	26.63	0.142285	-1.000000
266	301	G	1	-	0	0	B	4.92	0.058634	B	4.92	0.058634	B	1.03	0.012275	B	1.03	0.012275	-1.000000
267	302	M	1	-	0	0	E	62.80	0.298266	E	62.80	0.298266	E	56.90	0.270245	E	56.90	0.270245	-1.000000
268	303	V	1	-	0	0	B	3.66	0.022559	B	3.66	0.022559	B	0.00	0.000000	B	0.00	0.000000	-1.000000
269	304	E	1	-	0	0	E	84.29	0.450363	E	84.29	0.450363	E	87.99	0.470133	E	87.99	0.470133	-1.000000
270	305	A	1	-	0	0	E	56.62	0.486426	E	56.62	0.486426	E	56.27	0.483419	E	56.27	0.483419	-1.000000
271	306	T	1	-	0	0	E	33.56	0.226665	E	33.56	0.226665	E	16.05	0.108402	E	16.05	0.108402	-1.000000
272	307	A	1	-	0	0	E	73.26	0.629381	E	73.26	0.629381	E	84.58	0.726632	E	84.58	0.726632	-1.000000
273	308	M	1	-	0	0	E	115.04	0.546379	E	115.04	0.546379	E	93.32	0.443220	E	93.32	0.443220	-1.000000
274	309	T	1	-	0	0	E	95.21	0.643050	E	95.21	0.643050	E	98.92	0.668108	E	98.92	0.668108	-1.000000
275	310	T	1	-	0	0	E	32.76	0.221262	E	32.76	0.221262	E	21.58	0.145752	E	21.58	0.145752	-1.000000
276	311	Q	1	-	0	0	E	73.85	0.390390	E	73.85	0.390390	E	70.86	0.374584	E	70.86	0.374584	-1.000000
277	312	A	1	-	0	0	B	1.20	0.010309	B	1.20	0.010309	B	0.00	0.000000	B	0.00	0.000000	-1.000000
278	313	R	1	-	0	0	E	144.99	0.581682	E	144.99	0.581682	E	156.75	0.628861	E	156.75	0.628861	-1.000000
279	314	S	1	-	0	0	E	39.42	0.313654	E	39.42	0.313654	E	37.71	0.300048	E	37.71	0.300048	-1.000000
280	315	S	1	-	0	0	E	42.59	0.338877	E	42.59	0.338877	E	38.93	0.309755	E	38.93	0.309755	-1.000000
281	316	Y	1	-	0	0	B	0.87	0.003651	B	0.87	0.003651	B	0.00	0.000000	B	0.00	0.000000	-1.000000
282	317	L	1	-	0	0	E	81.57	0.411991	E	81.57	0.411991	E	88.42	0.446588	E	88.42	0.446588	-1.000000
283	318	A	1	-	0	0	B	5.62	0.048282	B	5.62	0.048282	B	0.32	0.002749	B	0.32	0.002749	-1.000000
284	319	S	1	-	0	0	E	93.54	0.744271	E	93.54	0.744271	E	93.06	0.740452	E	93.06	0.740452	-1.000000
285	320	E	1	-	0	0	E	58.19	0.310910	E	58.19	0.310910	E	52.71	0.281631	E	52.71	0.281631	-1.000000
286	321	I	1	-	0	0	B	9.20	0.048434	B	9.20	0.048434	B	3.46	0.018215	B	3.46	0.018215	-1.000000
287	322	L	1	-	0	0	E	48.95	0.247235	E	48.95	0.247235	E	48.43	0.244608	E	48.43	0.244608	-1.000000
288	323	W	1	-	0	0	B	22.18	0.083566	B	22.18	0.083566	B	9.19	0.034624	B	9.19	0.034624	-1.000000
289	324	G	1	-	0	0	B	10.01	0.119294	B	10.01	0.119294	B	3.76	0.044810	B	3.76	0.044810	-1.000000
290	325	H	1	-	0	0	B	33.63	0.169412	B	33.63	0.169412	E	30.07	0.151479	E	30.07	0.151479	-1.000000
291	326	R	1	-	0	0	E	99.22	0.398058	E	99.22	0.398058	E	95.20	0.381931	E	95.20	0.381931	-1.000000
292	327	F	1	-	0	0	B	20.80	0.093152	B	20.80	0.093152	B	9.19	0.041157	B	9.19	0.041157	-1.000000
293	328	E	1	-	0	0	E	51.67	0.276074	E	51.67	0.276074	E	51.49	0.275112	E	51.49	0.275112	-1.000000
294	329	P	1	-	0	0	E	78.54	0.542403	E	78.54	0.542403	E	78.57	0.542610	E	78.57	0.542610	-1.000000
295	330	V	1	-	0	0	B	4.97	0.030634	B	4.97	0.030634	B	2.45	0.015101	B	2.45	0.015101	-1.000000
296	331	L	1	-	0	0	E	69.60	0.351533	E	69.60	0.351533	E	62.86	0.317491	E	62.86	0.317491	-1.000000
297	332	F	1	-	0	0	E	71.22	0.318957	E	71.22	0.318957	E	69.98	0.313404	E	69.98	0.313404	-1.000000
298	333	E	1	-	0	0	E	69.31	0.370325	E	69.31	0.370325	E	62.78	0.335435	E	62.78	0.335435	-1.000000
299	334	E	1	-	0	0	E	80.86	0.432037	E	80.86	0.432037	E	83.11	0.444059	E	83.11	0.444059	-1.000000
300	335	K	1	-	0	0	E	145.37	0.700612	E	145.37	0.700612	E	164.72	0.793870	E	164.72	0.793870	-1.000000
301	336	N	1	-	0	0	E	121.70	0.720673	E	121.70	0.720673	E	138.17	0.818203	E	138.17	0.818203	-1.000000
302	337	Q	1	-	0	0	E	53.67	0.283713	E	53.67	0.283713	E	52.57	0.277898	E	52.57	0.277898	-1.000000
303	338	Y	1	-	0	0	B	41.97	0.176123	B	41.97	0.176123	E	39.10	0.164079	E	39.10	0.164079	-1.000000
304	339	K	1	-	0	0	E	55.76	0.268736	E	55.76	0.268736	E	56.12	0.270471	E	56.12	0.270471	-1.000000
305	340	V	1	-	0	0	B	0.00	0.000000	B	0.00	0.000000	B	0.00	0.000000	B	0.00	0.000000	-1.000000
306	341	D	1	-	0	0	B	22.80	0.146746	B	22.80	0.146746	E	18.35	0.118105	E	18.35	0.118105	-1.000000
307	342	Y	1	-	0	0	B	16.54	0.069408	B	16.54	0.069408	B	9.32	0.039110	B	9.32	0.039110	-1.000000
308	343	S	1	-	0	0	E	48.78	0.388129	E	48.78	0.388129	E	44.25	0.352085	E	44.25	0.352085	-1.000000
309	344	H	1	-	0	0	E	58.05	0.292429	E	58.05	0.292429	E	58.71	0.295753	E	58.71	0.295753	-1.000000
310	345	F	1	-	0	0	B	1.51	0.006763	B	1.51	0.006763	B	0.00	0.000000	B	0.00	0.000000	-1.000000
311	346	H	1	-	0	0	E	79.28	0.399375	E	79.28	0.399375	E	74.60	0.375800	E	74.60	0.375800	-1.000000
312	347	K	1	-	0	0	E	101.40	0.488698	E	101.40	0.488698	E	109.08	0.525712	E	109.08	0.525712	-1.000000
313	348	T	1	-	0	0	E	32.14	0.217074	E	32.14	0.217074	E	28.07	0.189585	E	28.07	0.189585	-1.000000
314	349	Y	1	-	0	0	E	79.59	0.333991	E	79.59	0.333991	E	75.15	0.315359	E	75.15	0.315359	-1.000000
315	350	E	1	-	0	0	E	132.79	0.709500	E	132.79	0.709500	E	134.54	0.718850	E	134.54	0.718850	-1.000000
316	351	V	1	-	0	0	B	20.31	0.125185	B	20.31	0.125185	E	10.64	0.065582	E	10.64	0.065582	-1.000000
317	352	P	1	-	0	0	E	115.39	0.796892	E	115.39	0.796892	E	115.20	0.795580	E	115.20	0.795580	-1.000000
318	353	S	1	-	0	0	E	100.43	0.799093	E	100.43	0.799093	E	110.77	0.881365	E	110.77	0.881365	-1.000000
319	354	T	1	-	0	0	B	10.64	0.071863	B	10.64	0.071863	B	1.47	0.009928	B	1.47	0.009928	-1.000000
320	355	P	1	-	0	0	E	38.80	0.267956	E	38.80	0.267956	E	36.68	0.253315	E	36.68	0.253315	-1.000000
321	356	R	1	-	0	0	E	152.09	0.610166	E	152.09	0.610166	E	154.14	0.618390	E	154.14	0.618390	-1.000000
322	357	C	1	-	0	0	E	44.98	0.317925	E	44.98	0.317925	E	40.50	0.286260	E	40.50	0.286260	-1.000000
323	358	S	1	-	0	0	B	2.31	0.018380	B	2.31	0.018380	B	0.00	0.000000	B	0.00	0.000000	-1.000000
324	359	A	1	-	0	0	B	7.73	0.066409	B	7.73	0.066409	B	3.71	0.031873	B	3.71	0.031873	-1.000000
325	360	K	1	-	0	0	E	76.04	0.366475	E	76.04	0.366475	E	83.73	0.403538	E	83.73	0.403538	-1.000000
326	361	D	1	-	0	0	E	55.65	0.358177	E	55.65	0.358177	E	55.39	0.356504	E	55.39	0.356504	-1.000000
327	362	L	1	-	0	0	E	56.50	0.285368	E	56.50	0.285368	E	41.43	0.209253	E	41.43	0.209253	-1.000000
328	363	V	1	-	0	0	E	55.14	0.339867	E	55.14	0.339867	E	43.22	0.266395	E	43.22	0.266395	-1.000000
329	364	E	1	-	0	0	E	81.27	0.434227	E	81.27	0.434227	E	79.90	0.426907	E	79.90	0.426907	-1.000000
330	365	N	1	-	0	0	E	93.48	0.553562	E	93.48	0.553562	E	92.12	0.545508	E	92.12	0.545508	-1.000000
331	366	K	1	-	0	0	E	124.50	0.600029	E	124.50	0.600029	E	127.34	0.613716	E	127.34	0.613716	-1.000000
332	367	F	1	-	0	0	E	133.66	0.598594	E	133.66	0.598594	E	144.62	0.647678	E	144.62	0.647678	-1.000000
333	368	L	1	-	0	0	E	112.04	0.565887	E	112.04	0.565887	E	118.69	0.599475	E	118.69	0.599475	-1.000000
334	369	L	1	-	0	0	E	147.12	0.743068	E	147.12	0.743068	E	163.44	0.825496	E	163.44	0.825496	-1.000000
335	370	S	1	-	0	0	E	93.07	0.740532	E	93.07	0.740532	E	103.71	0.825191	E	103.71	0.825191	-1.000000
336	371	N	1	-	0	0	E	113.22	0.670457	E	113.22	0.670457	E	124.38	0.736543	E	124.38	0.736543	-1.000000
337	372	S	1	-	0	0	E	126.30	1.000000	E	126.30	1.000000	E	144.02	1.000000	E	144.02	1.000000	-1.000000
338	373	L	U	R	0	0	-	-1.00	-1.000000	-	-1.00	-1.000000	-	-1.00	-1.000000	-	-1.00	-1.000000	-1.000000
339	374	E	U	R	0	0	-	-1.00	-1.000000	-	-1.00	-1.000000	-	-1.00	-1.000000	-	-1.00	-1.000000	-1.000000
340	375	V	U	R	0	0	-	-1.00	-1.000000	-	-1.00	-1.000000	-	-1.00	-1.000000	-	-1.00	-1.000000	-1.000000
341	376	L	U	R	0	0	-	-1.00	-1.000000	-	-1.00	-1.000000	-	-1.00	-1.000000	-	-1.00	-1.000000	-1.000000
342	377	F	U	R	0	0	-	-1.00	-1.000000	-	-1.00	-1.000000	-	-1.00	-1.000000	-	-1.00	-1.000000	-1.000000
343	378	Q	U	R	0	0	-	-1.00	-1.000000	-	-1.00	-1.000000	-	-1.00	-1.000000	-	-1.00	-1.000000	-1.000000
