# Supplementary material for: Lipid exposure prediction enhances the inference of rotational angles of transmembrane helices
Source: BMC Bioinformatics. 2013 Oct 11;14:304. doi: 10.1186/1471-2105-14-304 (PMC3854514; doi:10.1186/1471-2105-14-304)
Supplement: Additional file 7: Dataset S3 — The representative 110 multi-spanning protein chains used in this work. [file 1471-2105-14-304-S7.zip › S_Dataset_3_experiment/TMexpoDataset/3k07A.profile]

SeqIndex	PDBIndex	AA	Topo	MissingData	IntraChainCTNum	InterChainCTNum	Class14_Chain	ASA14_Chain	RSA14_Chain	Class14_Complete	ASA14_Complete	RSA14_Complete	Class20_Chain	ASA20_Chain	RSA20_Chain	Class20_Complete	ASA20_Complete	RSA20_Complete	RotationalAngleChain360MGC
1	-7	M	U	R	0	0	-	-1.00	-1.000000	-	-1.00	-1.000000	-	-1.00	-1.000000	-	-1.00	-1.000000	-1.000000
2	-6	G	U	R	0	0	-	-1.00	-1.000000	-	-1.00	-1.000000	-	-1.00	-1.000000	-	-1.00	-1.000000	-1.000000
3	-5	H	U	R	0	0	-	-1.00	-1.000000	-	-1.00	-1.000000	-	-1.00	-1.000000	-	-1.00	-1.000000	-1.000000
4	-4	H	U	R	0	0	-	-1.00	-1.000000	-	-1.00	-1.000000	-	-1.00	-1.000000	-	-1.00	-1.000000	-1.000000
5	-3	H	U	R	0	0	-	-1.00	-1.000000	-	-1.00	-1.000000	-	-1.00	-1.000000	-	-1.00	-1.000000	-1.000000
6	-2	H	U	R	0	0	-	-1.00	-1.000000	-	-1.00	-1.000000	-	-1.00	-1.000000	-	-1.00	-1.000000	-1.000000
7	-1	H	U	R	0	0	-	-1.00	-1.000000	-	-1.00	-1.000000	-	-1.00	-1.000000	-	-1.00	-1.000000	-1.000000
8	0	H	U	R	0	0	-	-1.00	-1.000000	-	-1.00	-1.000000	-	-1.00	-1.000000	-	-1.00	-1.000000	-1.000000
9	1	M	U	R	0	0	-	-1.00	-1.000000	-	-1.00	-1.000000	-	-1.00	-1.000000	-	-1.00	-1.000000	-1.000000
10	2	I	U	R	0	0	-	-1.00	-1.000000	-	-1.00	-1.000000	-	-1.00	-1.000000	-	-1.00	-1.000000	-1.000000
11	3	E	U	R	0	0	-	-1.00	-1.000000	-	-1.00	-1.000000	-	-1.00	-1.000000	-	-1.00	-1.000000	-1.000000
12	4	W	U	R	0	0	-	-1.00	-1.000000	-	-1.00	-1.000000	-	-1.00	-1.000000	-	-1.00	-1.000000	-1.000000
13	5	I	1	-	0	0	E	137.48	0.723769	E	137.48	0.723769	E	140.31	0.738668	E	140.31	0.738668	-1.000000
14	6	I	1	-	0	0	B	18.34	0.096552	B	18.34	0.096552	B	5.38	0.028323	B	5.38	0.028323	-1.000000
15	7	R	1	-	0	0	E	155.25	0.622844	E	155.25	0.622844	E	162.11	0.650365	E	162.11	0.650365	-1.000000
16	8	R	1	-	0	0	E	165.20	0.662762	E	165.20	0.662762	E	176.43	0.707815	E	176.43	0.707815	-1.000000
17	9	S	1	-	0	0	B	14.34	0.114099	B	14.34	0.114099	E	9.14	0.072724	E	9.14	0.072724	-1.000000
18	10	V	1	-	0	0	E	38.51	0.237364	E	38.51	0.237364	E	28.01	0.172645	E	28.01	0.172645	-1.000000
19	11	A	1	-	0	0	E	69.67	0.598540	E	69.67	0.598540	E	77.88	0.669072	E	77.88	0.669072	-1.000000
20	12	N	1	-	0	0	E	70.81	0.419317	E	70.81	0.419317	E	72.24	0.427785	E	72.24	0.427785	-1.000000
21	13	R	1	-	0	0	E	133.54	0.535746	E	133.54	0.535746	E	119.83	0.480743	E	119.83	0.480743	-1.000000
22	14	F	1	-	0	0	E	114.31	0.511935	E	114.31	0.511935	E	112.23	0.502620	E	112.23	0.502620	-1.000000
23	15	L	1	-	0	0	E	120.78	0.610031	E	120.78	0.610031	E	127.32	0.643063	E	127.32	0.643063	-1.000000
24	16	V	H	-	1	0	B	16.29	0.100407	B	16.29	0.100407	E	8.82	0.054364	E	8.82	0.054364	206.078000
25	17	L	H	-	0	0	E	85.79	0.433305	E	85.79	0.433305	E	56.44	0.285065	E	56.44	0.285065	206.078000
26	18	M	H	-	0	0	E	80.11	0.380480	E	80.11	0.380480	E	79.27	0.376490	E	79.27	0.376490	206.078000
27	19	G	H	-	0	0	E	25.28	0.301275	E	25.28	0.301275	E	22.67	0.270170	E	22.67	0.270170	206.078000
28	20	A	H	-	0	0	B	15.53	0.133419	B	15.53	0.133419	B	3.61	0.031014	B	3.61	0.031014	206.078000
29	21	L	H	-	0	0	E	84.36	0.426082	E	84.36	0.426082	E	86.29	0.435830	E	86.29	0.435830	206.078000
30	22	F	H	-	0	0	E	107.74	0.482512	E	107.74	0.482512	E	112.46	0.503650	E	112.46	0.503650	206.078000
31	23	L	H	-	1	0	E	65.85	0.332593	E	65.85	0.332593	E	61.25	0.309359	E	61.25	0.309359	206.078000
32	24	S	H	-	1	0	E	30.21	0.240372	E	30.21	0.240372	E	23.61	0.187858	E	23.61	0.187858	206.078000
33	25	I	H	-	0	0	E	97.39	0.512714	E	97.39	0.512714	E	103.24	0.543511	E	103.24	0.543511	206.078000
34	26	W	H	-	0	0	E	94.61	0.356454	E	94.61	0.356454	E	90.15	0.339650	E	90.15	0.339650	206.078000
35	27	G	H	-	1	0	B	0.00	0.000000	B	0.00	0.000000	B	0.00	0.000000	B	0.00	0.000000	206.078000
36	28	T	H	-	0	0	E	56.97	0.384776	E	56.97	0.384776	E	59.31	0.400581	E	59.31	0.400581	206.078000
37	29	W	H	-	0	0	E	147.17	0.554480	E	147.17	0.554480	E	164.34	0.619170	E	164.34	0.619170	206.078000
38	30	T	H	-	0	0	B	8.10	0.054708	B	8.10	0.054708	B	1.83	0.012360	B	1.83	0.012360	206.078000
39	31	I	H	-	1	0	E	49.74	0.261858	E	49.74	0.261858	E	42.16	0.221953	E	42.16	0.221953	206.078000
40	32	I	H	-	0	0	E	117.96	0.621006	E	117.96	0.621006	E	130.43	0.686654	E	130.43	0.686654	206.078000
41	33	N	H	-	0	0	E	91.50	0.541837	E	91.50	0.541837	E	87.96	0.520874	E	87.96	0.520874	206.078000
42	34	T	2	-	0	0	B	21.42	0.144671	B	21.42	0.144671	E	10.68	0.072133	E	10.68	0.072133	-1.000000
43	35	P	2	-	0	0	E	72.14	0.498204	E	72.14	0.498204	E	67.66	0.467265	E	67.66	0.467265	-1.000000
44	36	V	2	-	0	0	B	28.86	0.177885	B	28.86	0.177885	E	22.89	0.141087	E	22.89	0.141087	-1.000000
45	37	D	2	-	0	0	B	29.38	0.189097	B	29.38	0.189097	E	11.58	0.074532	E	11.58	0.074532	-1.000000
46	38	A	2	-	0	0	B	3.76	0.032302	B	3.76	0.032302	B	1.18	0.010137	B	1.18	0.010137	-1.000000
47	39	L	2	-	0	0	B	31.77	0.160463	B	31.77	0.160463	B	6.90	0.034850	B	6.90	0.034850	-1.000000
48	40	P	2	-	0	0	B	18.53	0.127970	B	18.53	0.127970	E	10.26	0.070856	E	10.26	0.070856	-1.000000
49	41	D	2	-	0	0	E	77.20	0.496878	E	77.20	0.496878	E	53.88	0.346785	E	53.88	0.346785	-1.000000
50	42	L	2	-	0	0	B	12.25	0.061872	B	12.25	0.061872	B	3.77	0.019041	B	3.77	0.019041	-1.000000
51	43	S	2	-	0	0	B	17.40	0.138447	B	17.40	0.138447	B	5.34	0.042489	B	5.34	0.042489	-1.000000
52	44	D	2	-	0	0	B	14.53	0.093519	B	14.53	0.093519	B	2.73	0.017571	B	2.73	0.017571	-1.000000
53	45	V	2	-	0	0	E	33.04	0.203649	E	33.04	0.203649	E	11.97	0.073780	E	11.97	0.073780	-1.000000
54	46	Q	2	-	0	0	B	25.04	0.132368	B	25.04	0.132368	B	8.28	0.043770	B	8.28	0.043770	-1.000000
55	47	V	2	-	0	0	B	4.36	0.026874	B	4.36	0.026874	B	0.10	0.000616	B	0.10	0.000616	-1.000000
56	48	I	2	-	0	0	B	5.38	0.028323	B	5.38	0.028323	B	0.00	0.000000	B	0.00	0.000000	-1.000000
57	49	I	2	-	0	0	B	0.00	0.000000	B	0.00	0.000000	B	0.00	0.000000	B	0.00	0.000000	-1.000000
58	50	K	2	-	0	0	B	38.71	0.186563	B	38.71	0.186563	E	26.94	0.129838	E	26.94	0.129838	-1.000000
59	51	T	2	-	0	0	B	1.51	0.010199	B	1.51	0.010199	B	0.22	0.001486	B	0.22	0.001486	-1.000000
60	52	S	2	-	0	0	E	54.74	0.435551	E	54.74	0.435551	E	51.51	0.409850	E	51.51	0.409850	-1.000000
61	53	Y	2	-	0	0	B	40.78	0.171129	B	40.78	0.171129	E	36.64	0.153756	E	36.64	0.153756	-1.000000
62	54	P	2	-	0	0	E	103.20	0.712707	E	103.20	0.712707	E	105.23	0.726727	E	105.23	0.726727	-1.000000
63	55	G	2	-	0	0	E	71.93	0.857228	E	71.93	0.857228	E	70.57	0.841020	E	70.57	0.841020	-1.000000
64	56	Q	2	-	0	0	E	59.90	0.316646	E	59.90	0.316646	E	54.94	0.290427	E	54.94	0.290427	-1.000000
65	57	A	2	-	0	0	E	39.16	0.336426	E	39.16	0.336426	E	33.91	0.291323	E	33.91	0.291323	-1.000000
66	58	P	2	-	0	0	B	9.23	0.063743	B	9.23	0.063743	B	3.63	0.025069	B	3.63	0.025069	-1.000000
67	59	Q	2	-	0	0	E	69.69	0.368399	E	69.69	0.368399	E	59.44	0.314215	E	59.44	0.314215	-1.000000
68	60	I	2	-	0	0	E	62.50	0.329034	E	62.50	0.329034	E	66.92	0.352303	E	66.92	0.352303	-1.000000
69	61	V	2	-	0	0	B	0.00	0.000000	B	0.00	0.000000	B	0.00	0.000000	B	0.00	0.000000	-1.000000
70	62	E	2	-	0	0	B	13.11	0.070047	B	13.11	0.070047	B	8.06	0.043065	B	8.06	0.043065	-1.000000
71	63	N	2	-	0	0	E	91.20	0.540060	E	91.20	0.540060	E	92.21	0.546041	E	92.21	0.546041	-1.000000
72	64	Q	2	-	0	0	E	87.07	0.460274	E	87.07	0.460274	E	91.03	0.481207	E	91.03	0.481207	-1.000000
73	65	V	2	-	0	0	B	0.00	0.000000	B	0.00	0.000000	B	0.00	0.000000	B	0.00	0.000000	-1.000000
74	66	T	2	-	0	0	B	0.00	0.000000	B	0.00	0.000000	B	0.00	0.000000	B	0.00	0.000000	-1.000000
75	67	Y	2	-	0	0	E	100.07	0.419933	E	100.07	0.419933	E	108.50	0.455308	E	108.50	0.455308	-1.000000
76	68	P	2	-	0	0	B	26.22	0.181077	B	26.22	0.181077	E	18.43	0.127279	E	18.43	0.127279	-1.000000
77	69	L	2	-	0	0	B	0.20	0.001010	B	0.20	0.001010	B	0.00	0.000000	B	0.00	0.000000	-1.000000
78	70	T	2	-	0	0	B	0.00	0.000000	B	0.00	0.000000	B	0.00	0.000000	B	0.00	0.000000	-1.000000
79	71	T	2	-	0	0	E	48.45	0.327232	E	48.45	0.327232	E	45.54	0.307578	E	45.54	0.307578	-1.000000
80	72	T	2	-	0	0	B	20.45	0.138120	B	20.45	0.138120	E	11.34	0.076591	E	11.34	0.076591	-1.000000
81	73	M	2	-	0	0	B	0.63	0.002992	B	0.63	0.002992	B	0.00	0.000000	B	0.00	0.000000	-1.000000
82	74	L	2	-	0	0	E	54.07	0.273095	E	54.07	0.273095	E	49.83	0.251679	E	49.83	0.251679	-1.000000
83	75	S	2	-	0	0	E	77.85	0.619430	E	77.85	0.619430	E	82.45	0.656031	E	82.45	0.656031	-1.000000
84	76	V	2	-	0	0	B	3.52	0.021696	B	3.52	0.021696	B	1.53	0.009430	B	1.53	0.009430	-1.000000
85	77	P	2	-	0	0	E	57.40	0.396409	E	57.40	0.396409	E	57.88	0.399724	E	57.88	0.399724	-1.000000
86	78	G	2	-	0	0	E	22.00	0.262186	E	22.00	0.262186	E	19.90	0.237159	E	19.90	0.237159	-1.000000
87	79	A	2	-	0	0	B	20.96	0.180069	B	20.96	0.180069	E	16.70	0.143471	E	16.70	0.143471	-1.000000
88	80	K	2	-	0	0	E	84.97	0.409514	E	84.97	0.409514	E	64.10	0.308931	E	64.10	0.308931	-1.000000
89	81	T	2	-	0	0	E	31.71	0.214170	E	31.71	0.214170	E	25.51	0.172295	E	25.51	0.172295	-1.000000
90	82	V	2	-	0	0	B	0.00	0.000000	B	0.00	0.000000	B	0.00	0.000000	B	0.00	0.000000	-1.000000
91	83	R	2	-	0	0	B	19.50	0.078232	B	19.50	0.078232	B	5.76	0.023108	B	5.76	0.023108	-1.000000
92	84	G	2	-	0	0	B	1.47	0.017519	B	1.47	0.017519	B	0.00	0.000000	B	0.00	0.000000	-1.000000
93	85	F	2	-	0	0	B	27.81	0.124547	B	27.81	0.124547	E	20.00	0.089570	E	20.00	0.089570	-1.000000
94	86	S	2	-	0	0	B	0.00	0.000000	B	0.00	0.000000	B	0.00	0.000000	B	0.00	0.000000	-1.000000
95	87	Q	2	-	0	0	B	5.09	0.026907	B	5.09	0.026907	B	0.94	0.004969	B	0.94	0.004969	-1.000000
96	88	F	2	-	0	0	E	118.00	0.528461	E	118.00	0.528461	E	88.61	0.396838	E	88.61	0.396838	-1.000000
97	89	G	2	-	0	0	B	4.09	0.048743	B	4.09	0.048743	B	0.47	0.005601	B	0.47	0.005601	-1.000000
98	90	D	2	-	0	0	B	12.52	0.080582	B	12.52	0.080582	E	8.18	0.052649	E	8.18	0.052649	-1.000000
99	91	S	2	-	0	0	B	0.00	0.000000	B	0.00	0.000000	B	0.00	0.000000	B	0.00	0.000000	-1.000000
100	92	Y	2	-	0	0	B	0.06	0.000252	B	0.06	0.000252	B	0.00	0.000000	B	0.00	0.000000	-1.000000
101	93	V	2	-	0	0	B	0.00	0.000000	B	0.00	0.000000	B	0.00	0.000000	B	0.00	0.000000	-1.000000
102	94	Y	2	-	0	0	B	25.99	0.109064	B	25.99	0.109064	E	16.63	0.069786	E	16.63	0.069786	-1.000000
103	95	V	2	-	0	0	B	0.00	0.000000	B	0.00	0.000000	B	0.00	0.000000	B	0.00	0.000000	-1.000000
104	96	I	2	-	0	0	B	1.50	0.007897	B	1.50	0.007897	B	0.00	0.000000	B	0.00	0.000000	-1.000000
105	97	F	2	-	0	0	B	2.58	0.011554	B	2.58	0.011554	B	0.00	0.000000	B	0.00	0.000000	-1.000000
106	98	E	2	-	0	0	E	87.23	0.466072	E	87.23	0.466072	E	96.80	0.517205	E	96.80	0.517205	-1.000000
107	99	D	2	-	0	0	E	67.18	0.432387	E	67.18	0.432387	E	53.63	0.345176	E	53.63	0.345176	-1.000000
108	100	G	2	-	0	0	E	78.94	0.940770	E	78.94	0.940770	E	86.19	1.000000	E	86.19	1.000000	-1.000000
109	101	T	2	-	0	0	E	32.17	0.217277	E	32.17	0.217277	E	23.99	0.162029	E	23.99	0.162029	-1.000000
110	102	D	2	-	0	0	E	87.20	0.561241	E	87.20	0.561241	E	97.64	0.628435	E	97.64	0.628435	-1.000000
111	103	P	2	-	0	0	E	54.11	0.373688	E	54.11	0.373688	E	39.67	0.273964	E	39.67	0.273964	-1.000000
112	104	Y	2	-	0	0	E	112.41	0.471716	E	112.41	0.471716	E	106.41	0.446538	E	106.41	0.446538	-1.000000
113	105	W	2	-	0	0	E	121.15	0.456446	E	121.15	0.456446	E	125.18	0.471630	E	125.18	0.471630	-1.000000
114	106	A	2	-	0	0	B	0.00	0.000000	B	0.00	0.000000	B	0.00	0.000000	B	0.00	0.000000	-1.000000
115	107	R	2	-	0	0	B	44.15	0.177124	B	44.15	0.177124	E	33.39	0.133957	E	33.39	0.133957	-1.000000
116	108	S	2	-	0	0	E	60.49	0.481302	E	60.49	0.481302	E	62.58	0.497931	E	62.58	0.497931	-1.000000
117	109	R	2	-	0	0	B	42.44	0.170264	B	42.44	0.170264	E	40.54	0.162641	E	40.54	0.162641	-1.000000
118	110	V	2	-	0	0	B	0.00	0.000000	B	0.00	0.000000	B	0.00	0.000000	B	0.00	0.000000	-1.000000
119	111	L	2	-	0	0	E	96.91	0.489469	E	96.91	0.489469	E	99.28	0.501439	E	99.28	0.501439	-1.000000
120	112	E	2	-	0	0	E	86.51	0.462225	E	86.51	0.462225	E	89.18	0.476491	E	89.18	0.476491	-1.000000
121	113	Y	2	-	0	0	E	48.55	0.203735	E	48.55	0.203735	E	42.98	0.180361	E	42.98	0.180361	-1.000000
122	114	L	2	-	0	0	B	9.05	0.045709	B	9.05	0.045709	B	2.70	0.013637	B	2.70	0.013637	-1.000000
123	115	N	2	-	0	0	E	112.03	0.663410	E	112.03	0.663410	E	122.81	0.727246	E	122.81	0.727246	-1.000000
124	116	Q	2	-	0	0	E	107.59	0.568748	E	107.59	0.568748	E	108.25	0.572237	E	108.25	0.572237	-1.000000
125	117	V	2	-	0	0	B	0.87	0.005362	B	0.87	0.005362	B	0.00	0.000000	B	0.00	0.000000	-1.000000
126	118	Q	2	-	0	0	E	65.03	0.343765	E	65.03	0.343765	E	61.59	0.325580	E	61.59	0.325580	-1.000000
127	119	G	2	-	0	0	E	71.40	0.850912	E	71.40	0.850912	E	81.92	0.976284	E	81.92	0.976284	-1.000000
128	120	K	2	-	0	0	E	132.52	0.638681	E	132.52	0.638681	E	138.88	0.669333	E	138.88	0.669333	-1.000000
129	121	L	2	-	0	0	B	6.63	0.033487	B	6.63	0.033487	B	1.19	0.006010	B	1.19	0.006010	-1.000000
130	122	P	2	-	0	0	B	23.70	0.163674	B	23.70	0.163674	E	15.70	0.108425	E	15.70	0.108425	-1.000000
131	123	A	2	-	0	0	E	110.88	0.952577	E	110.88	0.952577	E	129.54	1.000000	E	129.54	1.000000	-1.000000
132	124	G	2	-	0	0	E	78.74	0.938386	E	78.74	0.938386	E	85.90	1.000000	E	85.90	1.000000	-1.000000
133	125	V	2	-	0	0	B	15.19	0.093627	B	15.19	0.093627	B	5.15	0.031743	B	5.15	0.031743	-1.000000
134	126	S	2	-	0	0	E	72.97	0.580602	E	72.97	0.580602	E	71.58	0.569542	E	71.58	0.569542	-1.000000
135	127	A	2	-	0	0	B	13.02	0.111856	B	13.02	0.111856	E	10.95	0.094072	E	10.95	0.094072	-1.000000
136	128	E	2	-	0	0	E	104.79	0.559895	E	104.79	0.559895	E	111.45	0.595480	E	111.45	0.595480	-1.000000
137	129	L	2	-	0	0	E	44.55	0.225011	E	44.55	0.225011	E	36.61	0.184908	E	36.61	0.184908	-1.000000
138	130	G	2	-	0	0	B	10.05	0.119771	B	10.05	0.119771	E	6.62	0.078894	E	6.62	0.078894	-1.000000
139	131	P	2	-	0	0	B	25.58	0.176657	B	25.58	0.176657	E	14.82	0.102348	E	14.82	0.102348	-1.000000
140	132	D	2	-	0	0	B	30.44	0.195919	B	30.44	0.195919	E	19.21	0.123640	E	19.21	0.123640	-1.000000
141	133	A	2	-	0	0	B	4.43	0.038058	B	4.43	0.038058	B	0.00	0.000000	B	0.00	0.000000	-1.000000
142	134	T	2	-	0	0	B	11.07	0.074767	B	11.07	0.074767	B	0.52	0.003512	B	0.52	0.003512	-1.000000
143	135	G	2	-	0	0	B	15.04	0.179240	B	15.04	0.179240	E	5.92	0.070552	E	5.92	0.070552	-1.000000
144	136	V	2	-	0	0	B	18.43	0.113597	B	18.43	0.113597	B	7.52	0.046351	B	7.52	0.046351	-1.000000
145	137	G	2	-	0	0	B	8.43	0.100465	B	8.43	0.100465	B	3.14	0.037421	B	3.14	0.037421	-1.000000
146	138	W	2	-	0	0	B	9.05	0.034097	B	9.05	0.034097	B	0.47	0.001771	B	0.47	0.001771	-1.000000
147	139	I	2	-	0	0	B	4.96	0.026112	B	4.96	0.026112	B	0.21	0.001106	B	0.21	0.001106	-1.000000
148	140	Y	2	-	0	0	B	7.13	0.029920	B	7.13	0.029920	B	0.24	0.001007	B	0.24	0.001007	-1.000000
149	141	E	2	-	0	0	B	8.77	0.046858	B	8.77	0.046858	B	0.47	0.002511	B	0.47	0.002511	-1.000000
150	142	Y	2	-	0	0	B	0.62	0.002602	B	0.62	0.002602	B	0.00	0.000000	B	0.00	0.000000	-1.000000
151	143	A	2	-	0	0	B	0.00	0.000000	B	0.00	0.000000	B	0.00	0.000000	B	0.00	0.000000	-1.000000
152	144	L	2	-	0	0	B	0.12	0.000606	B	0.12	0.000606	B	0.00	0.000000	B	0.00	0.000000	-1.000000
153	145	V	2	-	0	0	B	16.16	0.099606	B	16.16	0.099606	E	9.61	0.059233	E	9.61	0.059233	-1.000000
154	146	D	2	-	0	0	E	33.57	0.216065	E	33.57	0.216065	E	29.64	0.190770	E	29.64	0.190770	-1.000000
155	147	R	2	-	0	0	E	142.65	0.572294	E	142.65	0.572294	E	157.50	0.631870	E	157.50	0.631870	-1.000000
156	148	S	2	-	0	0	E	65.74	0.523074	E	65.74	0.523074	E	73.56	0.585296	E	73.56	0.585296	-1.000000
157	149	G	2	-	0	0	E	71.64	0.853772	E	71.64	0.853772	E	82.93	0.988321	E	82.93	0.988321	-1.000000
158	150	K	2	-	0	0	E	132.11	0.636705	E	132.11	0.636705	E	142.17	0.685190	E	142.17	0.685190	-1.000000
159	151	H	2	-	0	0	E	49.39	0.248804	E	49.39	0.248804	E	37.48	0.188807	E	37.48	0.188807	-1.000000
160	152	D	2	-	0	0	E	77.86	0.501126	E	77.86	0.501126	E	76.63	0.493210	E	76.63	0.493210	-1.000000
161	153	L	2	-	0	0	E	46.72	0.235972	E	46.72	0.235972	E	42.42	0.214253	E	42.42	0.214253	-1.000000
162	154	A	2	-	0	0	B	21.11	0.181357	B	21.11	0.181357	B	5.70	0.048969	B	5.70	0.048969	-1.000000
163	155	D	2	-	0	0	E	78.03	0.502221	E	78.03	0.502221	E	73.64	0.473965	E	73.64	0.473965	-1.000000
164	156	L	2	-	0	0	B	10.19	0.051467	B	10.19	0.051467	B	3.00	0.015152	B	3.00	0.015152	-1.000000
165	157	R	2	-	0	0	B	18.27	0.073297	B	18.27	0.073297	B	0.46	0.001845	B	0.46	0.001845	-1.000000
166	158	S	2	-	0	0	B	19.40	0.154360	B	19.40	0.154360	E	10.06	0.080045	E	10.06	0.080045	-1.000000
167	159	L	2	-	0	0	B	34.60	0.174756	B	34.60	0.174756	E	24.82	0.125360	E	24.82	0.125360	-1.000000
168	160	Q	2	-	0	0	B	0.04	0.000211	B	0.04	0.000211	B	0.00	0.000000	B	0.00	0.000000	-1.000000
169	161	D	2	-	0	0	B	15.48	0.099633	B	15.48	0.099633	E	8.39	0.054000	E	8.39	0.054000	-1.000000
170	162	W	2	-	0	0	E	64.70	0.243765	E	64.70	0.243765	E	49.53	0.186610	E	49.53	0.186610	-1.000000
171	163	F	2	-	0	0	E	60.65	0.271620	E	60.65	0.271620	E	55.87	0.250213	E	55.87	0.250213	-1.000000
172	164	L	2	-	0	0	B	0.21	0.001061	B	0.21	0.001061	B	0.00	0.000000	B	0.00	0.000000	-1.000000
173	165	K	2	-	0	0	B	33.02	0.159140	B	33.02	0.159140	E	26.69	0.128633	E	26.69	0.128633	-1.000000
174	166	Y	2	-	0	0	E	99.31	0.416744	E	99.31	0.416744	E	89.98	0.377591	E	89.98	0.377591	-1.000000
175	167	E	2	-	0	0	E	52.96	0.282966	E	52.96	0.282966	E	54.30	0.290126	E	54.30	0.290126	-1.000000
176	168	L	2	-	0	0	B	0.00	0.000000	B	0.00	0.000000	B	0.00	0.000000	B	0.00	0.000000	-1.000000
177	169	K	2	-	0	0	E	99.70	0.480505	E	99.70	0.480505	E	98.38	0.474143	E	98.38	0.474143	-1.000000
178	170	T	2	-	0	0	E	93.20	0.629475	E	93.20	0.629475	E	101.32	0.684317	E	101.32	0.684317	-1.000000
179	171	I	2	-	0	0	B	2.44	0.012845	B	2.44	0.012845	B	0.00	0.000000	B	0.00	0.000000	-1.000000
180	172	P	2	-	0	0	E	105.52	0.728729	E	105.52	0.728729	E	97.20	0.671271	E	97.20	0.671271	-1.000000
181	173	D	2	-	0	0	E	40.82	0.262728	E	40.82	0.262728	E	34.03	0.219026	E	34.03	0.219026	-1.000000
182	174	V	2	-	0	0	B	9.41	0.058000	B	9.41	0.058000	B	4.33	0.026689	B	4.33	0.026689	-1.000000
183	175	A	2	-	0	0	B	18.73	0.160911	B	18.73	0.160911	E	13.13	0.112801	E	13.13	0.112801	-1.000000
184	176	E	2	-	0	0	E	38.17	0.203943	E	38.17	0.203943	E	30.81	0.164619	E	30.81	0.164619	-1.000000
185	177	V	2	-	0	0	B	3.97	0.024470	B	3.97	0.024470	B	0.31	0.001911	B	0.31	0.001911	-1.000000
186	178	A	2	-	0	0	B	1.93	0.016581	B	1.93	0.016581	B	0.00	0.000000	B	0.00	0.000000	-1.000000
187	179	S	2	-	0	0	B	3.23	0.025700	B	3.23	0.025700	B	0.02	0.000159	B	0.02	0.000159	-1.000000
188	180	V	2	-	0	0	B	2.95	0.018183	B	2.95	0.018183	B	0.00	0.000000	B	0.00	0.000000	-1.000000
189	181	G	2	-	0	0	B	1.39	0.016565	B	1.39	0.016565	B	0.00	0.000000	B	0.00	0.000000	-1.000000
190	182	G	2	-	0	0	B	0.41	0.004886	B	0.41	0.004886	B	0.00	0.000000	B	0.00	0.000000	-1.000000
191	183	V	2	-	0	0	B	14.31	0.088203	B	14.31	0.088203	E	9.27	0.057138	E	9.27	0.057138	-1.000000
192	184	V	2	-	0	0	B	22.62	0.139423	B	22.62	0.139423	B	6.25	0.038523	B	6.25	0.038523	-1.000000
193	185	K	2	-	0	0	E	55.22	0.266133	E	55.22	0.266133	E	43.02	0.207335	E	43.02	0.207335	-1.000000
194	186	E	2	-	0	0	B	7.69	0.041088	B	7.69	0.041088	B	0.53	0.002832	B	0.53	0.002832	-1.000000
195	187	Y	2	-	0	0	B	9.95	0.041754	B	9.95	0.041754	B	5.53	0.023206	B	5.53	0.023206	-1.000000
196	188	Q	2	-	0	0	B	23.80	0.125813	B	23.80	0.125813	E	17.46	0.092298	E	17.46	0.092298	-1.000000
197	189	V	2	-	0	0	B	0.00	0.000000	B	0.00	0.000000	B	0.00	0.000000	B	0.00	0.000000	-1.000000
198	190	V	2	-	0	0	B	13.47	0.083025	B	13.47	0.083025	B	6.87	0.042345	B	6.87	0.042345	-1.000000
199	191	I	2	-	0	0	B	1.57	0.008265	B	1.57	0.008265	B	0.00	0.000000	B	0.00	0.000000	-1.000000
200	192	D	2	-	0	0	E	39.80	0.256163	E	39.80	0.256163	E	31.96	0.205703	E	31.96	0.205703	-1.000000
201	193	P	2	-	0	0	B	14.53	0.100345	B	14.53	0.100345	B	2.65	0.018301	B	2.65	0.018301	-1.000000
202	194	Q	2	-	0	0	E	118.11	0.624359	E	118.11	0.624359	E	121.18	0.640588	E	121.18	0.640588	-1.000000
203	195	R	2	-	0	0	E	92.90	0.372703	E	92.90	0.372703	E	98.61	0.395611	E	98.61	0.395611	-1.000000
204	196	L	2	-	0	0	B	7.01	0.035406	B	7.01	0.035406	B	0.02	0.000101	B	0.02	0.000101	-1.000000
205	197	A	2	-	0	0	E	36.19	0.310911	E	36.19	0.310911	E	28.79	0.247337	E	28.79	0.247337	-1.000000
206	198	Q	2	-	0	0	E	116.35	0.615055	E	116.35	0.615055	E	130.67	0.690754	E	130.67	0.690754	-1.000000
207	199	Y	2	-	0	0	E	65.81	0.276164	E	65.81	0.276164	E	57.33	0.240579	E	57.33	0.240579	-1.000000
208	200	G	2	-	0	0	E	22.33	0.266118	E	22.33	0.266118	E	8.44	0.100584	E	8.44	0.100584	-1.000000
209	201	I	2	-	0	0	B	2.69	0.014162	B	2.69	0.014162	B	0.00	0.000000	B	0.00	0.000000	-1.000000
210	202	S	2	-	0	0	E	29.26	0.232813	E	29.26	0.232813	E	11.83	0.094128	E	11.83	0.094128	-1.000000
211	203	L	2	-	0	0	B	5.07	0.025607	B	5.07	0.025607	B	0.00	0.000000	B	0.00	0.000000	-1.000000
212	204	A	2	-	0	0	E	54.39	0.467268	E	54.39	0.467268	E	48.38	0.415636	E	48.38	0.415636	-1.000000
213	205	E	2	-	0	0	E	92.78	0.495726	E	92.78	0.495726	E	85.18	0.455119	E	85.18	0.455119	-1.000000
214	206	V	2	-	0	0	B	0.00	0.000000	B	0.00	0.000000	B	0.00	0.000000	B	0.00	0.000000	-1.000000
215	207	K	2	-	0	0	E	71.73	0.345703	E	71.73	0.345703	E	61.72	0.297460	E	61.72	0.297460	-1.000000
216	208	S	2	-	0	0	E	70.75	0.562938	E	70.75	0.562938	E	76.49	0.608609	E	76.49	0.608609	-1.000000
217	209	A	2	-	0	0	B	21.76	0.186942	B	21.76	0.186942	E	15.15	0.130155	E	15.15	0.130155	-1.000000
218	210	L	2	-	0	0	B	4.75	0.023991	B	4.75	0.023991	B	0.37	0.001869	B	0.37	0.001869	-1.000000
219	211	D	2	-	0	0	E	81.96	0.527515	E	81.96	0.527515	E	80.27	0.516638	E	80.27	0.516638	-1.000000
220	212	A	2	-	0	0	E	74.63	0.641151	E	74.63	0.641151	E	84.19	0.723282	E	84.19	0.723282	-1.000000
221	213	S	2	-	0	0	E	33.85	0.269335	E	33.85	0.269335	E	23.75	0.188972	E	23.75	0.188972	-1.000000
222	214	N	2	-	0	0	B	23.96	0.141884	B	23.96	0.141884	E	13.52	0.080062	E	13.52	0.080062	-1.000000
223	215	Q	2	-	0	0	E	85.61	0.452556	E	85.61	0.452556	E	83.08	0.439182	E	83.08	0.439182	-1.000000
224	216	E	2	-	0	0	E	68.46	0.365783	E	68.46	0.365783	E	58.91	0.314757	E	58.91	0.314757	-1.000000
225	217	A	2	-	0	0	E	77.37	0.664691	E	77.37	0.664691	E	82.65	0.710052	E	82.65	0.710052	-1.000000
226	218	G	2	-	0	0	E	62.05	0.739483	E	62.05	0.739483	E	64.88	0.773209	E	64.88	0.773209	-1.000000
227	219	G	2	-	0	0	E	58.40	0.695984	E	58.40	0.695984	E	60.47	0.720653	E	60.47	0.720653	-1.000000
228	220	S	2	-	0	0	E	92.66	0.737269	E	92.66	0.737269	E	100.31	0.798138	E	100.31	0.798138	-1.000000
229	221	S	2	-	0	0	E	52.15	0.414943	E	52.15	0.414943	E	45.96	0.365691	E	45.96	0.365691	-1.000000
230	222	I	2	-	0	0	E	110.71	0.582838	E	110.71	0.582838	E	118.38	0.623217	E	118.38	0.623217	-1.000000
231	223	E	2	-	0	0	E	110.25	0.589068	E	110.25	0.589068	E	119.31	0.637476	E	119.31	0.637476	-1.000000
232	224	L	2	-	0	0	E	93.36	0.471539	E	93.36	0.471539	E	101.20	0.511137	E	101.20	0.511137	-1.000000
233	225	A	2	-	0	0	E	84.04	0.721993	E	84.04	0.721993	E	92.32	0.793127	E	92.32	0.793127	-1.000000
234	226	E	2	-	0	0	E	151.86	0.811391	E	151.86	0.811391	E	175.21	0.936151	E	175.21	0.936151	-1.000000
235	227	A	2	-	0	0	E	59.34	0.509794	E	59.34	0.509794	E	65.90	0.566151	E	65.90	0.566151	-1.000000
236	228	E	2	-	0	0	E	108.41	0.579237	E	108.41	0.579237	E	112.78	0.602586	E	112.78	0.602586	-1.000000
237	229	Y	2	-	0	0	E	100.78	0.422912	E	100.78	0.422912	E	107.26	0.450105	E	107.26	0.450105	-1.000000
238	230	M	2	-	0	0	E	185.35	0.880313	E	185.35	0.880313	E	202.78	0.963097	E	202.78	0.963097	-1.000000
239	231	V	2	-	0	0	E	57.91	0.356940	E	57.91	0.356940	E	48.22	0.297214	E	48.22	0.297214	-1.000000
240	232	R	2	-	0	0	E	179.80	0.721335	E	179.80	0.721335	E	193.62	0.776779	E	193.62	0.776779	-1.000000
241	233	A	2	-	0	0	E	54.49	0.468127	E	54.49	0.468127	E	56.44	0.484880	E	56.44	0.484880	-1.000000
242	234	S	2	-	0	0	E	100.58	0.800286	E	100.58	0.800286	E	105.90	0.842616	E	105.90	0.842616	-1.000000
243	235	G	2	-	0	0	E	34.66	0.413062	E	34.66	0.413062	E	27.93	0.332857	E	27.93	0.332857	-1.000000
244	236	Y	2	-	0	0	E	72.07	0.302434	E	72.07	0.302434	E	63.26	0.265464	E	63.26	0.265464	-1.000000
245	237	L	2	-	0	0	B	5.41	0.027325	B	5.41	0.027325	B	2.67	0.013486	B	2.67	0.013486	-1.000000
246	238	Q	2	-	0	0	E	119.86	0.633610	E	119.86	0.633610	E	116.71	0.616958	E	116.71	0.616958	-1.000000
247	239	T	2	-	0	0	E	71.59	0.483520	E	71.59	0.483520	E	78.58	0.530731	E	78.58	0.530731	-1.000000
248	240	L	2	-	0	0	E	64.04	0.323451	E	64.04	0.323451	E	67.40	0.340421	E	67.40	0.340421	-1.000000
249	241	D	2	-	0	0	E	73.77	0.474802	E	73.77	0.474802	E	77.74	0.500354	E	77.74	0.500354	-1.000000
250	242	D	2	-	0	0	E	60.43	0.388943	E	60.43	0.388943	E	55.41	0.356633	E	55.41	0.356633	-1.000000
251	243	F	2	-	0	0	B	0.00	0.000000	B	0.00	0.000000	B	0.00	0.000000	B	0.00	0.000000	-1.000000
252	244	N	2	-	0	0	E	40.27	0.238467	E	40.27	0.238467	E	34.99	0.207201	E	34.99	0.207201	-1.000000
253	245	H	2	-	0	0	E	87.17	0.439121	E	87.17	0.439121	E	86.90	0.437761	E	86.90	0.437761	-1.000000
254	246	I	2	-	0	0	B	5.42	0.028534	B	5.42	0.028534	B	1.31	0.006897	B	1.31	0.006897	-1.000000
255	247	V	2	-	0	0	E	85.49	0.526935	E	85.49	0.526935	E	82.86	0.510725	E	82.86	0.510725	-1.000000
256	248	L	2	-	0	0	B	34.37	0.173595	B	34.37	0.173595	E	27.71	0.139957	E	27.71	0.139957	-1.000000
257	249	K	2	-	0	0	E	108.15	0.521230	E	108.15	0.521230	E	104.28	0.502578	E	104.28	0.502578	-1.000000
258	250	A	2	-	0	0	E	67.18	0.577148	E	67.18	0.577148	E	67.94	0.583677	E	67.94	0.583677	-1.000000
259	251	S	2	-	0	0	E	63.03	0.501512	E	63.03	0.501512	E	56.72	0.451305	E	56.72	0.451305	-1.000000
260	252	E	2	-	0	0	E	166.45	0.889346	E	166.45	0.889346	E	191.55	1.000000	E	191.55	1.000000	-1.000000
261	253	N	2	-	0	0	E	164.03	0.971339	E	164.03	0.971339	E	197.18	1.000000	E	197.18	1.000000	-1.000000
262	254	G	2	-	0	0	E	46.49	0.554046	E	46.49	0.554046	E	47.66	0.567990	E	47.66	0.567990	-1.000000
263	255	V	2	-	0	0	E	114.74	0.707224	E	114.74	0.707224	E	119.89	0.738967	E	119.89	0.738967	-1.000000
264	256	P	2	-	0	0	E	40.55	0.280041	E	40.55	0.280041	E	40.49	0.279627	E	40.49	0.279627	-1.000000
265	257	V	2	-	0	0	B	20.12	0.124014	B	20.12	0.124014	E	9.47	0.058370	E	9.47	0.058370	-1.000000
266	258	Y	2	-	0	0	E	48.26	0.202518	E	48.26	0.202518	E	43.69	0.183340	E	43.69	0.183340	-1.000000
267	259	L	2	-	0	0	B	0.00	0.000000	B	0.00	0.000000	B	0.00	0.000000	B	0.00	0.000000	-1.000000
268	260	R	2	-	0	0	E	114.82	0.460644	E	114.82	0.460644	E	122.69	0.492217	E	122.69	0.492217	-1.000000
269	261	D	2	-	0	0	E	34.45	0.221729	E	34.45	0.221729	E	25.22	0.162322	E	25.22	0.162322	-1.000000
270	262	V	2	-	0	0	B	0.01	0.000062	B	0.01	0.000062	B	0.00	0.000000	B	0.00	0.000000	-1.000000
271	263	A	2	-	0	0	B	10.06	0.086426	B	10.06	0.086426	B	4.78	0.041065	B	4.78	0.041065	-1.000000
272	264	K	2	-	0	0	E	128.61	0.619837	E	128.61	0.619837	E	147.74	0.712034	E	147.74	0.712034	-1.000000
273	265	V	2	-	0	0	B	10.88	0.067061	B	10.88	0.067061	B	4.72	0.029093	B	4.72	0.029093	-1.000000
274	266	Q	2	-	0	0	E	49.17	0.259925	E	49.17	0.259925	E	44.38	0.234604	E	44.38	0.234604	-1.000000
275	267	I	2	-	0	0	E	77.71	0.409108	E	77.71	0.409108	E	71.40	0.375888	E	71.40	0.375888	-1.000000
276	268	G	2	-	0	0	B	4.53	0.053986	B	4.53	0.053986	B	0.87	0.010368	B	0.87	0.010368	-1.000000
277	269	P	2	-	0	0	E	89.25	0.616367	E	89.25	0.616367	E	90.78	0.626934	E	90.78	0.626934	-1.000000
278	270	E	2	-	0	0	B	34.69	0.185349	B	34.69	0.185349	E	19.85	0.106059	E	19.85	0.106059	-1.000000
279	271	M	2	-	0	0	E	162.15	0.770126	E	162.15	0.770126	E	150.10	0.712895	E	150.10	0.712895	-1.000000
280	272	R	2	-	0	0	E	54.33	0.217965	E	54.33	0.217965	E	30.51	0.122402	E	30.51	0.122402	-1.000000
281	273	R	2	-	0	0	E	90.18	0.361791	E	90.18	0.361791	E	62.77	0.251825	E	62.77	0.251825	-1.000000
282	274	G	2	-	0	0	B	5.13	0.061137	B	5.13	0.061137	B	0.00	0.000000	B	0.00	0.000000	-1.000000
283	275	I	2	-	0	0	B	0.53	0.002790	B	0.53	0.002790	B	0.00	0.000000	B	0.00	0.000000	-1.000000
284	276	A	2	-	0	0	B	0.01	0.000086	B	0.01	0.000086	B	0.00	0.000000	B	0.00	0.000000	-1.000000
285	277	E	2	-	0	0	B	5.02	0.026822	B	5.02	0.026822	B	0.00	0.000000	B	0.00	0.000000	-1.000000
286	278	L	2	-	0	0	B	17.89	0.090358	B	17.89	0.090358	B	7.37	0.037224	B	7.37	0.037224	-1.000000
287	279	N	2	-	0	0	B	9.91	0.058684	B	9.91	0.058684	B	5.98	0.035412	B	5.98	0.035412	-1.000000
288	280	G	2	-	0	0	B	13.74	0.163747	B	13.74	0.163747	E	12.09	0.144083	E	12.09	0.144083	-1.000000
289	281	E	2	-	0	0	E	135.30	0.722911	E	135.30	0.722911	E	150.20	0.802522	E	150.20	0.802522	-1.000000
290	282	G	2	-	0	0	E	26.70	0.318198	E	26.70	0.318198	E	25.16	0.299845	E	25.16	0.299845	-1.000000
291	283	E	2	-	0	0	E	57.75	0.308560	E	57.75	0.308560	E	48.96	0.261594	E	48.96	0.261594	-1.000000
292	284	V	2	-	0	0	B	8.51	0.052453	B	8.51	0.052453	B	2.61	0.016087	B	2.61	0.016087	-1.000000
293	285	A	2	-	0	0	B	0.13	0.001117	B	0.13	0.001117	B	0.00	0.000000	B	0.00	0.000000	-1.000000
294	286	G	2	-	0	0	B	0.18	0.002145	B	0.18	0.002145	B	0.00	0.000000	B	0.00	0.000000	-1.000000
295	287	G	2	-	0	0	B	0.46	0.005482	B	0.46	0.005482	B	0.00	0.000000	B	0.00	0.000000	-1.000000
296	288	V	2	-	0	0	B	0.56	0.003452	B	0.56	0.003452	B	0.00	0.000000	B	0.00	0.000000	-1.000000
297	289	V	2	-	0	0	B	1.16	0.007150	B	1.16	0.007150	B	0.00	0.000000	B	0.00	0.000000	-1.000000
298	290	I	2	-	0	0	B	0.33	0.001737	B	0.33	0.001737	B	0.00	0.000000	B	0.00	0.000000	-1.000000
299	291	L	2	-	0	0	B	14.21	0.071771	B	14.21	0.071771	B	7.62	0.038487	B	7.62	0.038487	-1.000000
300	292	R	2	-	0	0	E	58.34	0.234053	E	58.34	0.234053	E	60.01	0.240753	E	60.01	0.240753	-1.000000
301	293	S	2	-	0	0	E	50.67	0.403167	E	50.67	0.403167	E	11.68	0.092934	E	11.68	0.092934	-1.000000
302	294	G	2	-	0	0	E	64.01	0.762841	E	64.01	0.762841	E	60.61	0.722322	E	60.61	0.722322	-1.000000
303	295	K	2	-	0	0	E	93.07	0.448552	E	93.07	0.448552	E	88.46	0.426334	E	88.46	0.426334	-1.000000
304	296	N	2	-	0	0	E	37.59	0.222597	E	37.59	0.222597	E	22.90	0.135607	E	22.90	0.135607	-1.000000
305	297	A	2	-	0	0	B	5.30	0.045533	B	5.30	0.045533	B	0.71	0.006100	B	0.71	0.006100	-1.000000
306	298	R	2	-	0	0	E	85.68	0.343737	E	85.68	0.343737	E	82.77	0.332063	E	82.77	0.332063	-1.000000
307	299	E	2	-	0	0	E	102.01	0.545042	E	102.01	0.545042	E	98.46	0.526074	E	98.46	0.526074	-1.000000
308	300	V	2	-	0	0	B	6.41	0.039509	B	6.41	0.039509	B	0.00	0.000000	B	0.00	0.000000	-1.000000
309	301	I	2	-	0	0	B	0.37	0.001948	B	0.37	0.001948	B	0.00	0.000000	B	0.00	0.000000	-1.000000
310	302	A	2	-	0	0	E	38.44	0.330241	E	38.44	0.330241	E	30.91	0.265550	E	30.91	0.265550	-1.000000
311	303	A	2	-	0	0	B	23.04	0.197938	B	23.04	0.197938	E	15.58	0.133849	E	15.58	0.133849	-1.000000
312	304	V	2	-	0	0	B	0.45	0.002774	B	0.45	0.002774	B	0.00	0.000000	B	0.00	0.000000	-1.000000
313	305	K	2	-	0	0	E	80.99	0.390332	E	80.99	0.390332	E	71.55	0.344836	E	71.55	0.344836	-1.000000
314	306	D	2	-	0	0	E	94.01	0.605072	E	94.01	0.605072	E	101.12	0.650833	E	101.12	0.650833	-1.000000
315	307	K	2	-	0	0	E	58.98	0.284255	E	58.98	0.284255	E	51.51	0.248253	E	51.51	0.248253	-1.000000
316	308	L	2	-	0	0	B	7.17	0.036214	B	7.17	0.036214	B	0.30	0.001515	B	0.30	0.001515	-1.000000
317	309	E	2	-	0	0	E	103.77	0.554445	E	103.77	0.554445	E	100.39	0.536386	E	100.39	0.536386	-1.000000
318	310	T	2	-	0	0	E	84.97	0.573889	E	84.97	0.573889	E	86.29	0.582804	E	86.29	0.582804	-1.000000
319	311	L	2	-	0	0	B	11.39	0.057528	B	11.39	0.057528	B	6.12	0.030911	B	6.12	0.030911	-1.000000
320	312	K	2	-	0	0	E	87.22	0.420358	E	87.22	0.420358	E	77.51	0.373560	E	77.51	0.373560	-1.000000
321	313	S	2	-	0	0	E	106.32	0.845958	E	106.32	0.845958	E	124.47	0.990372	E	124.47	0.990372	-1.000000
322	314	S	2	-	0	0	E	70.02	0.557129	E	70.02	0.557129	E	72.30	0.575271	E	72.30	0.575271	-1.000000
323	315	L	2	-	0	0	B	20.00	0.101015	B	20.00	0.101015	B	9.88	0.049902	B	9.88	0.049902	-1.000000
324	316	P	2	-	0	0	E	40.74	0.281354	E	40.74	0.281354	E	31.68	0.218785	E	31.68	0.218785	-1.000000
325	317	E	2	-	0	0	E	126.96	0.678350	E	126.96	0.678350	E	144.75	0.773402	E	144.75	0.773402	-1.000000
326	318	G	2	-	0	0	E	25.54	0.304374	E	25.54	0.304374	E	22.80	0.271720	E	22.80	0.271720	-1.000000
327	319	V	2	-	0	0	B	15.16	0.093442	B	15.16	0.093442	B	7.80	0.048077	B	7.80	0.048077	-1.000000
328	320	E	2	-	0	0	E	66.16	0.353494	E	66.16	0.353494	E	65.42	0.349541	E	65.42	0.349541	-1.000000
329	321	I	2	-	0	0	B	12.64	0.066544	B	12.64	0.066544	B	3.47	0.018268	B	3.47	0.018268	-1.000000
330	322	V	2	-	0	0	B	20.62	0.127096	B	20.62	0.127096	E	11.43	0.070451	E	11.43	0.070451	-1.000000
331	323	T	2	-	0	0	E	47.89	0.323450	E	47.89	0.323450	E	35.48	0.239633	E	35.48	0.239633	-1.000000
332	324	T	2	-	0	0	B	2.13	0.014386	B	2.13	0.014386	B	0.00	0.000000	B	0.00	0.000000	-1.000000
333	325	Y	2	-	0	0	B	5.10	0.021402	B	5.10	0.021402	B	0.17	0.000713	B	0.17	0.000713	-1.000000
334	326	D	2	-	0	0	B	18.35	0.118105	B	18.35	0.118105	E	9.68	0.062303	E	9.68	0.062303	-1.000000
335	327	R	2	-	0	0	B	22.92	0.091952	B	22.92	0.091952	B	10.46	0.041964	B	10.46	0.041964	-1.000000
336	328	S	2	-	0	0	B	4.80	0.038192	B	4.80	0.038192	B	1.31	0.010423	B	1.31	0.010423	-1.000000
337	329	Q	2	-	0	0	E	67.25	0.355500	E	67.25	0.355500	E	51.17	0.270497	E	51.17	0.270497	-1.000000
338	330	L	2	-	0	0	B	15.49	0.078236	B	15.49	0.078236	B	0.13	0.000657	B	0.13	0.000657	-1.000000
339	331	I	2	-	0	0	B	2.67	0.014056	B	2.67	0.014056	B	0.14	0.000737	B	0.14	0.000737	-1.000000
340	332	D	2	-	0	0	E	49.38	0.317822	E	49.38	0.317822	E	43.80	0.281908	E	43.80	0.281908	-1.000000
341	333	R	2	-	0	0	E	89.17	0.357739	E	89.17	0.357739	E	64.84	0.260130	E	64.84	0.260130	-1.000000
342	334	A	2	-	0	0	B	2.57	0.022079	B	2.57	0.022079	B	0.00	0.000000	B	0.00	0.000000	-1.000000
343	335	I	2	-	0	0	B	25.32	0.133298	B	25.32	0.133298	E	19.27	0.101448	E	19.27	0.101448	-1.000000
344	336	D	2	-	0	0	E	88.02	0.566519	E	88.02	0.566519	E	95.45	0.614340	E	95.45	0.614340	-1.000000
345	337	N	2	-	0	0	B	19.70	0.116658	B	19.70	0.116658	E	14.93	0.088411	E	14.93	0.088411	-1.000000
346	338	L	2	-	0	0	B	2.54	0.012829	B	2.54	0.012829	B	0.00	0.000000	B	0.00	0.000000	-1.000000
347	339	S	H	-	0	0	E	55.29	0.439927	E	55.29	0.439927	E	52.71	0.419398	E	52.71	0.419398	79.420000
348	340	G	H	-	0	0	E	30.05	0.358122	E	30.05	0.358122	E	28.57	0.340484	E	28.57	0.340484	79.420000
349	341	K	H	-	1	0	B	12.79	0.061642	B	12.79	0.061642	B	6.70	0.032291	B	6.70	0.032291	79.420000
350	342	L	H	-	1	0	B	28.95	0.146220	B	28.95	0.146220	B	9.42	0.047578	B	9.42	0.047578	79.420000
351	343	L	H	-	0	0	E	102.33	0.516844	E	102.33	0.516844	E	108.30	0.546997	E	108.30	0.546997	79.420000
352	344	E	H	-	1	0	E	75.33	0.402490	E	75.33	0.402490	E	74.92	0.400299	E	74.92	0.400299	79.420000
353	345	E	H	-	3	0	B	0.09	0.000481	B	0.09	0.000481	B	0.00	0.000000	B	0.00	0.000000	79.420000
354	346	F	H	-	1	0	E	58.05	0.259976	E	58.05	0.259976	E	46.66	0.208966	E	46.66	0.208966	79.420000
355	347	I	H	-	0	0	E	93.85	0.494077	E	93.85	0.494077	E	99.13	0.521874	E	99.13	0.521874	79.420000
356	348	V	H	-	1	0	E	49.66	0.306090	E	49.66	0.306090	E	45.50	0.280449	E	45.50	0.280449	79.420000
357	349	V	H	-	2	0	B	0.13	0.000801	B	0.13	0.000801	B	0.00	0.000000	B	0.00	0.000000	79.420000
358	350	A	H	-	1	0	B	10.45	0.089777	B	10.45	0.089777	E	6.60	0.056701	E	6.60	0.056701	79.420000
359	351	V	H	-	0	0	E	79.47	0.489830	E	79.47	0.489830	E	80.56	0.496548	E	80.56	0.496548	79.420000
360	352	V	H	-	3	0	B	25.21	0.155387	B	25.21	0.155387	E	19.82	0.122165	E	19.82	0.122165	79.420000
361	353	C	H	-	2	0	B	2.86	0.020215	B	2.86	0.020215	B	0.00	0.000000	B	0.00	0.000000	79.420000
362	354	A	H	-	0	0	E	32.90	0.282646	E	32.90	0.282646	E	21.07	0.181014	E	21.07	0.181014	79.420000
363	355	L	H	-	0	0	E	107.28	0.541846	E	107.28	0.541846	E	100.70	0.508612	E	100.70	0.508612	79.420000
364	356	F	H	-	1	0	E	54.77	0.245286	E	54.77	0.245286	E	24.94	0.111693	E	24.94	0.111693	79.420000
365	357	L	1	-	0	0	B	16.34	0.082529	B	16.34	0.082529	E	11.26	0.056872	E	11.26	0.056872	-1.000000
366	358	W	1	-	0	0	E	195.06	0.734911	E	195.06	0.734911	E	201.05	0.757479	E	201.05	0.757479	-1.000000
367	359	H	1	-	0	0	E	61.29	0.308750	E	61.29	0.308750	E	58.03	0.292328	E	58.03	0.292328	-1.000000
368	360	V	1	-	0	0	E	111.62	0.687993	E	111.62	0.687993	E	116.47	0.717887	E	116.47	0.717887	-1.000000
369	361	R	1	-	0	0	E	140.61	0.564110	E	140.61	0.564110	E	151.30	0.606997	E	151.30	0.606997	-1.000000
370	362	S	1	-	0	0	B	3.31	0.026337	B	3.31	0.026337	B	0.00	0.000000	B	0.00	0.000000	-1.000000
371	363	A	1	-	0	0	B	2.17	0.018643	B	2.17	0.018643	B	0.07	0.000601	B	0.07	0.000601	-1.000000
372	364	L	H	-	0	0	E	48.22	0.243548	E	48.22	0.243548	E	45.16	0.228092	E	45.16	0.228092	31.137000
373	365	V	H	-	0	0	B	0.79	0.004869	B	0.79	0.004869	B	0.00	0.000000	B	0.00	0.000000	31.137000
374	366	A	H	-	3	0	B	0.00	0.000000	B	0.00	0.000000	B	0.00	0.000000	B	0.00	0.000000	31.137000
375	367	I	H	-	1	0	B	28.57	0.150408	B	28.57	0.150408	E	24.02	0.126454	E	24.02	0.126454	31.137000
376	368	I	H	-	0	0	E	52.27	0.275178	E	52.27	0.275178	E	47.89	0.252119	E	47.89	0.252119	31.137000
377	369	S	H	-	1	0	B	0.87	0.006922	B	0.87	0.006922	B	0.00	0.000000	B	0.00	0.000000	31.137000
378	370	L	H	-	1	0	B	8.60	0.043437	B	8.60	0.043437	B	1.74	0.008788	B	1.74	0.008788	31.137000
379	371	P	H	-	0	0	E	47.66	0.329144	E	47.66	0.329144	E	41.55	0.286948	E	41.55	0.286948	31.137000
380	372	L	H	-	1	0	B	19.18	0.096874	B	19.18	0.096874	E	10.12	0.051114	E	10.12	0.051114	31.137000
381	373	G	H	-	0	0	B	0.69	0.008223	B	0.69	0.008223	B	0.00	0.000000	B	0.00	0.000000	31.137000
382	374	L	H	-	0	0	E	46.41	0.234406	E	46.41	0.234406	E	27.75	0.140159	E	27.75	0.140159	31.137000
383	375	C	H	-	2	0	B	11.30	0.079870	B	11.30	0.079870	B	5.71	0.040359	B	5.71	0.040359	31.137000
384	376	I	H	-	0	0	B	29.06	0.152988	B	29.06	0.152988	E	14.71	0.077441	E	14.71	0.077441	31.137000
385	377	A	H	-	0	0	B	0.25	0.002148	B	0.25	0.002148	B	0.00	0.000000	B	0.00	0.000000	31.137000
386	378	F	H	-	1	0	B	8.88	0.039769	B	8.88	0.039769	B	4.87	0.021810	B	4.87	0.021810	31.137000
387	379	I	H	-	1	0	B	16.82	0.088550	B	16.82	0.088550	E	11.81	0.062174	E	11.81	0.062174	31.137000
388	380	V	H	-	1	0	E	44.89	0.276689	E	44.89	0.276689	E	40.51	0.249692	E	40.51	0.249692	31.137000
389	381	M	H	-	0	0	B	0.09	0.000427	B	0.09	0.000427	B	0.00	0.000000	B	0.00	0.000000	31.137000
390	382	H	H	-	0	0	E	102.22	0.514936	E	102.22	0.514936	E	92.99	0.468440	E	92.99	0.468440	31.137000
391	383	F	H	-	0	0	E	140.66	0.629943	E	140.66	0.629943	E	155.87	0.698061	E	155.87	0.698061	31.137000
392	384	Q	H	-	0	0	E	98.12	0.518687	E	98.12	0.518687	E	106.65	0.563779	E	106.65	0.563779	31.137000
393	385	G	2	-	0	0	E	65.25	0.777619	E	65.25	0.777619	E	71.93	0.857228	E	71.93	0.857228	-1.000000
394	386	L	2	-	0	0	B	27.45	0.138643	B	27.45	0.138643	E	15.18	0.076671	E	15.18	0.076671	-1.000000
395	387	N	2	-	0	0	E	44.46	0.263279	E	44.46	0.263279	E	28.84	0.170782	E	28.84	0.170782	-1.000000
396	388	A	2	-	0	0	B	9.54	0.081959	B	9.54	0.081959	E	5.92	0.050859	E	5.92	0.050859	-1.000000
397	389	N	2	-	0	0	B	2.00	0.011843	B	2.00	0.011843	B	0.00	0.000000	B	0.00	0.000000	-1.000000
398	390	I	2	-	0	0	B	3.05	0.016057	B	3.05	0.016057	B	0.00	0.000000	B	0.00	0.000000	-1.000000
399	391	M	2	-	0	0	B	0.79	0.003752	B	0.79	0.003752	B	0.00	0.000000	B	0.00	0.000000	-1.000000
400	392	S	2	-	0	0	B	0.11	0.000875	B	0.11	0.000875	B	0.00	0.000000	B	0.00	0.000000	-1.000000
401	393	L	H	-	0	0	B	9.26	0.046770	B	9.26	0.046770	B	4.28	0.021617	B	4.28	0.021617	20.050000
402	394	G	H	-	0	0	B	0.00	0.000000	B	0.00	0.000000	B	0.00	0.000000	B	0.00	0.000000	20.050000
403	395	G	H	-	3	0	B	0.00	0.000000	B	0.00	0.000000	B	0.00	0.000000	B	0.00	0.000000	20.050000
404	396	I	H	-	0	0	B	4.03	0.021216	B	4.03	0.021216	B	0.22	0.001158	B	0.22	0.001158	20.050000
405	397	A	H	-	1	0	B	0.11	0.000945	B	0.11	0.000945	B	0.00	0.000000	B	0.00	0.000000	20.050000
406	398	I	H	-	1	0	B	5.74	0.030218	B	5.74	0.030218	B	0.28	0.001474	B	0.28	0.001474	20.050000
407	399	A	H	-	2	0	B	0.00	0.000000	B	0.00	0.000000	B	0.00	0.000000	B	0.00	0.000000	20.050000
408	400	V	H	-	1	0	B	7.54	0.046474	B	7.54	0.046474	B	2.21	0.013622	B	2.21	0.013622	20.050000
409	401	G	H	-	1	0	B	0.68	0.008104	B	0.68	0.008104	B	0.00	0.000000	B	0.00	0.000000	20.050000
410	402	A	H	-	0	0	B	8.36	0.071821	B	8.36	0.071821	B	1.13	0.009708	B	1.13	0.009708	20.050000
411	403	M	H	-	2	0	B	3.25	0.015436	B	3.25	0.015436	B	0.01	0.000047	B	0.01	0.000047	20.050000
412	404	V	H	-	2	0	B	0.02	0.000123	B	0.02	0.000123	B	0.00	0.000000	B	0.00	0.000000	20.050000
413	405	D	H	-	3	0	B	1.74	0.011199	B	1.74	0.011199	B	0.00	0.000000	B	0.00	0.000000	20.050000
414	406	A	H	-	1	0	B	1.96	0.016838	B	1.96	0.016838	B	0.00	0.000000	B	0.00	0.000000	20.050000
415	407	A	H	-	1	0	B	1.36	0.011684	B	1.36	0.011684	B	0.00	0.000000	B	0.00	0.000000	20.050000
416	408	I	H	-	2	0	B	0.33	0.001737	B	0.33	0.001737	B	0.00	0.000000	B	0.00	0.000000	20.050000
417	409	V	H	-	1	0	B	9.43	0.058124	B	9.43	0.058124	B	0.08	0.000493	B	0.08	0.000493	20.050000
418	410	M	1	-	0	0	B	6.63	0.031489	B	6.63	0.031489	B	0.14	0.000665	B	0.14	0.000665	-1.000000
419	411	I	1	-	0	0	B	0.00	0.000000	B	0.00	0.000000	B	0.00	0.000000	B	0.00	0.000000	-1.000000
420	412	E	1	-	0	0	B	5.26	0.028104	B	5.26	0.028104	B	0.32	0.001710	B	0.32	0.001710	-1.000000
421	413	N	1	-	0	0	B	7.89	0.046722	B	7.89	0.046722	B	0.00	0.000000	B	0.00	0.000000	-1.000000
422	414	A	1	-	0	0	B	1.72	0.014777	B	1.72	0.014777	B	0.08	0.000687	B	0.08	0.000687	-1.000000
423	415	H	1	-	0	0	E	51.32	0.258526	E	51.32	0.258526	E	31.81	0.160244	E	31.81	0.160244	-1.000000
424	416	K	1	-	0	0	B	38.80	0.186997	B	38.80	0.186997	E	26.70	0.128681	E	26.70	0.128681	-1.000000
425	417	R	1	-	0	0	E	69.21	0.277662	E	69.21	0.277662	E	34.20	0.137206	E	34.20	0.137206	-1.000000
426	418	L	1	-	0	0	E	60.09	0.303500	E	60.09	0.303500	E	36.96	0.186676	E	36.96	0.186676	-1.000000
427	419	E	1	-	0	0	E	91.66	0.489741	E	91.66	0.489741	E	93.30	0.498504	E	93.30	0.498504	-1.000000
428	420	E	1	-	0	0	E	73.72	0.393888	E	73.72	0.393888	E	63.17	0.337519	E	63.17	0.337519	-1.000000
429	421	W	1	-	0	0	E	80.35	0.302728	E	80.35	0.302728	E	68.78	0.259136	E	68.78	0.259136	-1.000000
430	422	Q	1	-	0	0	E	75.92	0.401332	E	75.92	0.401332	E	71.22	0.376487	E	71.22	0.376487	-1.000000
431	423	H	1	-	0	0	E	162.88	0.820513	E	162.88	0.820513	E	175.79	0.885547	E	175.79	0.885547	-1.000000
432	424	Q	1	-	0	0	E	126.88	0.670719	E	126.88	0.670719	E	134.72	0.712164	E	134.72	0.712164	-1.000000
433	425	H	1	-	0	0	E	97.20	0.489648	E	97.20	0.489648	E	104.73	0.527580	E	104.73	0.527580	-1.000000
434	426	P	1	-	0	0	E	79.58	0.549586	E	79.58	0.549586	E	86.57	0.597859	E	86.57	0.597859	-1.000000
435	427	D	1	-	0	0	E	92.96	0.598314	E	92.96	0.598314	E	89.84	0.578233	E	89.84	0.578233	-1.000000
436	428	A	1	-	0	0	E	107.20	0.920962	E	107.20	0.920962	E	123.86	1.000000	E	123.86	1.000000	-1.000000
437	429	T	1	-	0	0	E	86.63	0.585101	E	86.63	0.585101	E	94.77	0.640078	E	94.77	0.640078	-1.000000
438	430	L	1	-	0	0	E	104.82	0.529421	E	104.82	0.529421	E	76.11	0.384413	E	76.11	0.384413	-1.000000
439	431	D	1	-	0	0	E	101.92	0.655982	E	101.92	0.655982	E	113.83	0.732638	E	113.83	0.732638	-1.000000
440	432	N	1	-	0	0	E	60.25	0.356783	E	60.25	0.356783	E	57.00	0.337538	E	57.00	0.337538	-1.000000
441	433	K	1	-	0	0	E	161.62	0.778929	E	161.62	0.778929	E	184.54	0.889392	E	184.54	0.889392	-1.000000
442	434	T	1	-	0	0	E	39.55	0.267121	E	39.55	0.267121	E	28.69	0.193773	E	28.69	0.193773	-1.000000
443	435	R	1	-	0	0	E	76.00	0.304903	E	76.00	0.304903	E	58.15	0.233291	E	58.15	0.233291	-1.000000
444	436	W	1	-	0	0	E	97.32	0.366664	E	97.32	0.366664	E	69.72	0.262678	E	69.72	0.262678	-1.000000
445	437	Q	1	-	0	0	E	99.34	0.525136	E	99.34	0.525136	E	106.62	0.563620	E	106.62	0.563620	-1.000000
446	438	V	1	-	0	0	B	12.18	0.075074	B	12.18	0.075074	B	3.16	0.019477	B	3.16	0.019477	-1.000000
447	439	I	1	-	0	0	B	12.77	0.067228	B	12.77	0.067228	B	2.25	0.011845	B	2.25	0.011845	-1.000000
448	440	T	1	-	0	0	B	26.04	0.175875	B	26.04	0.175875	E	11.36	0.076726	E	11.36	0.076726	-1.000000
449	441	D	1	-	0	0	E	61.01	0.392676	E	61.01	0.392676	E	55.35	0.356246	E	55.35	0.356246	-1.000000
450	442	A	1	-	0	0	B	2.39	0.020533	B	2.39	0.020533	B	0.00	0.000000	B	0.00	0.000000	-1.000000
451	443	S	1	-	0	0	B	2.43	0.019335	B	2.43	0.019335	B	0.00	0.000000	B	0.00	0.000000	-1.000000
452	444	V	1	-	0	0	E	51.79	0.319218	E	51.79	0.319218	E	41.40	0.255178	E	41.40	0.255178	-1.000000
453	445	E	1	-	0	0	E	134.69	0.719652	E	134.69	0.719652	E	110.99	0.593022	E	110.99	0.593022	-1.000000
454	446	V	1	-	0	0	B	15.87	0.097818	B	15.87	0.097818	B	7.15	0.044071	B	7.15	0.044071	-1.000000
455	447	G	1	-	0	0	B	4.24	0.050530	B	4.24	0.050530	B	1.16	0.013824	B	1.16	0.013824	-1.000000
456	448	P	1	-	0	0	E	74.03	0.511257	E	74.03	0.511257	E	70.79	0.488881	E	70.79	0.488881	-1.000000
457	449	A	1	-	0	0	E	28.82	0.247595	E	28.82	0.247595	E	16.76	0.143986	E	16.76	0.143986	-1.000000
458	450	L	H	-	1	0	B	15.71	0.079347	B	15.71	0.079347	B	0.25	0.001263	B	0.25	0.001263	181.163000
459	451	F	H	-	0	0	E	58.62	0.262529	E	58.62	0.262529	E	49.13	0.220028	E	49.13	0.220028	181.163000
460	452	I	H	-	0	0	E	41.35	0.217689	E	41.35	0.217689	E	25.45	0.133983	E	25.45	0.133983	181.163000
461	453	S	H	-	1	0	B	5.72	0.045512	B	5.72	0.045512	B	0.00	0.000000	B	0.00	0.000000	181.163000
462	454	L	H	-	1	0	B	1.44	0.007273	B	1.44	0.007273	B	0.00	0.000000	B	0.00	0.000000	181.163000
463	455	L	H	-	0	0	E	45.67	0.230668	E	45.67	0.230668	E	36.87	0.186222	E	36.87	0.186222	181.163000
464	456	I	H	-	1	0	B	1.15	0.006054	B	1.15	0.006054	B	0.00	0.000000	B	0.00	0.000000	181.163000
465	457	I	H	-	2	0	B	3.42	0.018005	B	3.42	0.018005	B	0.00	0.000000	B	0.00	0.000000	181.163000
466	458	T	H	-	1	0	B	3.77	0.025463	B	3.77	0.025463	B	0.19	0.001283	B	0.19	0.001283	181.163000
467	459	L	H	-	1	0	E	59.05	0.298247	E	59.05	0.298247	E	56.99	0.287843	E	56.99	0.287843	181.163000
468	460	S	H	-	3	0	B	0.59	0.004694	B	0.59	0.004694	B	0.00	0.000000	B	0.00	0.000000	181.163000
469	461	F	H	-	2	0	B	1.42	0.006359	B	1.42	0.006359	B	0.00	0.000000	B	0.00	0.000000	181.163000
470	462	I	H	-	0	0	E	74.58	0.392630	E	74.58	0.392630	E	78.21	0.411740	E	78.21	0.411740	181.163000
471	463	P	H	-	2	0	B	8.95	0.061809	B	8.95	0.061809	B	2.92	0.020166	B	2.92	0.020166	181.163000
472	464	I	H	-	2	0	B	2.29	0.012056	B	2.29	0.012056	B	0.00	0.000000	B	0.00	0.000000	181.163000
473	465	F	H	-	1	0	E	71.42	0.319853	E	71.42	0.319853	E	60.81	0.272336	E	60.81	0.272336	181.163000
474	466	T	H	-	0	0	E	45.36	0.306362	E	45.36	0.306362	E	42.48	0.286911	E	42.48	0.286911	181.163000
475	467	L	2	-	0	0	B	13.42	0.067781	B	13.42	0.067781	E	12.06	0.060912	E	12.06	0.060912	-1.000000
476	468	E	2	-	0	0	E	76.16	0.406925	E	76.16	0.406925	E	74.73	0.399284	E	74.73	0.399284	-1.000000
477	469	G	2	-	0	0	B	3.55	0.042307	B	3.55	0.042307	B	0.18	0.002145	B	0.18	0.002145	-1.000000
478	470	Q	2	-	0	0	B	9.64	0.050959	B	9.64	0.050959	B	0.00	0.000000	B	0.00	0.000000	-1.000000
479	471	E	2	-	0	0	B	0.01	0.000053	B	0.01	0.000053	B	0.00	0.000000	B	0.00	0.000000	-1.000000
480	472	G	2	-	0	0	B	14.63	0.174353	B	14.63	0.174353	E	8.34	0.099392	E	8.34	0.099392	-1.000000
481	473	R	2	-	0	0	E	65.02	0.260852	E	65.02	0.260852	E	47.40	0.190163	E	47.40	0.190163	-1.000000
482	474	L	2	-	0	0	B	6.73	0.033992	B	6.73	0.033992	B	0.18	0.000909	B	0.18	0.000909	-1.000000
483	475	F	2	-	0	0	B	0.70	0.003135	B	0.70	0.003135	B	0.00	0.000000	B	0.00	0.000000	-1.000000
484	476	G	2	-	0	0	B	11.67	0.139078	B	11.67	0.139078	E	6.42	0.076511	E	6.42	0.076511	-1.000000
485	477	P	2	-	0	0	B	9.81	0.067749	B	9.81	0.067749	B	5.10	0.035221	B	5.10	0.035221	-1.000000
486	478	L	H	-	1	0	B	0.52	0.002626	B	0.52	0.002626	B	0.00	0.000000	B	0.00	0.000000	245.544000
487	479	A	H	-	2	0	B	0.00	0.000000	B	0.00	0.000000	B	0.00	0.000000	B	0.00	0.000000	245.544000
488	480	F	H	-	0	0	E	52.50	0.235120	E	52.50	0.235120	E	50.36	0.225536	E	50.36	0.225536	245.544000
489	481	T	H	-	1	0	B	0.01	0.000068	B	0.01	0.000068	B	0.00	0.000000	B	0.00	0.000000	245.544000
490	482	K	H	-	2	0	B	4.77	0.022989	B	4.77	0.022989	B	0.28	0.001349	B	0.28	0.001349	245.544000
491	483	T	H	-	0	0	B	26.46	0.178711	B	26.46	0.178711	E	17.91	0.120964	E	17.91	0.120964	245.544000
492	484	Y	H	-	1	0	B	41.96	0.176081	B	41.96	0.176081	E	34.40	0.144356	E	34.40	0.144356	245.544000
493	485	A	H	-	2	0	B	0.24	0.002062	B	0.24	0.002062	B	0.00	0.000000	B	0.00	0.000000	245.544000
494	486	M	H	-	3	0	B	2.89	0.013726	B	2.89	0.013726	B	0.35	0.001662	B	0.35	0.001662	245.544000
495	487	A	H	-	0	0	E	37.29	0.320361	E	37.29	0.320361	E	27.03	0.232216	E	27.03	0.232216	245.544000
496	488	G	H	-	0	0	B	1.41	0.016804	B	1.41	0.016804	B	0.00	0.000000	B	0.00	0.000000	245.544000
497	489	A	H	-	1	0	B	2.60	0.022337	B	2.60	0.022337	B	0.00	0.000000	B	0.00	0.000000	245.544000
498	490	A	H	-	0	0	B	1.55	0.013316	B	1.55	0.013316	B	0.00	0.000000	B	0.00	0.000000	245.544000
499	491	L	H	-	0	0	E	105.96	0.535179	E	105.96	0.535179	E	101.54	0.512854	E	101.54	0.512854	245.544000
500	492	L	H	-	1	0	B	15.38	0.077681	B	15.38	0.077681	B	6.97	0.035204	B	6.97	0.035204	245.544000
501	493	A	H	-	0	0	B	7.26	0.062371	B	7.26	0.062371	B	0.00	0.000000	B	0.00	0.000000	245.544000
502	494	I	H	-	0	0	B	30.77	0.161990	B	30.77	0.161990	E	14.63	0.077020	E	14.63	0.077020	245.544000
503	495	V	H	-	1	0	E	51.53	0.317616	E	51.53	0.317616	E	45.15	0.278291	E	45.15	0.278291	245.544000
504	496	V	H	-	0	0	B	16.92	0.104290	B	16.92	0.104290	B	6.07	0.037414	B	6.07	0.037414	245.544000
505	497	I	H	-	0	0	B	3.84	0.020216	B	3.84	0.020216	B	0.00	0.000000	B	0.00	0.000000	245.544000
506	498	P	1	-	0	0	B	3.79	0.026174	B	3.79	0.026174	B	0.00	0.000000	B	0.00	0.000000	-1.000000
507	499	I	1	-	0	0	B	20.77	0.109345	B	20.77	0.109345	B	9.11	0.047960	B	9.11	0.047960	-1.000000
508	500	L	1	-	0	0	B	36.89	0.186323	B	36.89	0.186323	E	11.94	0.060306	E	11.94	0.060306	-1.000000
509	501	M	1	-	0	0	B	11.62	0.055189	B	11.62	0.055189	B	1.06	0.005034	B	1.06	0.005034	-1.000000
510	502	G	1	-	0	0	B	6.53	0.077821	B	6.53	0.077821	B	2.31	0.027529	B	2.31	0.027529	-1.000000
511	503	Y	1	-	0	0	E	132.95	0.557910	E	132.95	0.557910	E	102.09	0.428410	E	102.09	0.428410	-1.000000
512	504	W	1	-	0	0	E	116.82	0.440133	E	116.82	0.440133	E	107.49	0.404981	E	107.49	0.404981	-1.000000
513	505	I	U	R	0	0	-	-1.00	-1.000000	-	-1.00	-1.000000	-	-1.00	-1.000000	-	-1.00	-1.000000	-1.000000
514	506	R	U	R	0	0	-	-1.00	-1.000000	-	-1.00	-1.000000	-	-1.00	-1.000000	-	-1.00	-1.000000	-1.000000
515	507	G	U	R	0	0	-	-1.00	-1.000000	-	-1.00	-1.000000	-	-1.00	-1.000000	-	-1.00	-1.000000	-1.000000
516	508	K	U	R	0	0	-	-1.00	-1.000000	-	-1.00	-1.000000	-	-1.00	-1.000000	-	-1.00	-1.000000	-1.000000
517	509	I	U	R	0	0	-	-1.00	-1.000000	-	-1.00	-1.000000	-	-1.00	-1.000000	-	-1.00	-1.000000	-1.000000
518	510	P	U	R	0	0	-	-1.00	-1.000000	-	-1.00	-1.000000	-	-1.00	-1.000000	-	-1.00	-1.000000	-1.000000
519	511	P	U	R	0	0	-	-1.00	-1.000000	-	-1.00	-1.000000	-	-1.00	-1.000000	-	-1.00	-1.000000	-1.000000
520	512	E	U	R	0	0	-	-1.00	-1.000000	-	-1.00	-1.000000	-	-1.00	-1.000000	-	-1.00	-1.000000	-1.000000
521	513	S	U	R	0	0	-	-1.00	-1.000000	-	-1.00	-1.000000	-	-1.00	-1.000000	-	-1.00	-1.000000	-1.000000
522	514	S	U	R	0	0	-	-1.00	-1.000000	-	-1.00	-1.000000	-	-1.00	-1.000000	-	-1.00	-1.000000	-1.000000
523	515	N	U	R	0	0	-	-1.00	-1.000000	-	-1.00	-1.000000	-	-1.00	-1.000000	-	-1.00	-1.000000	-1.000000
524	516	P	1	-	0	0	E	90.57	0.625483	E	90.57	0.625483	E	85.49	0.590401	E	85.49	0.590401	-1.000000
525	517	L	1	-	0	0	E	100.90	0.509622	E	100.90	0.509622	E	83.09	0.419668	E	83.09	0.419668	-1.000000
526	518	N	1	-	0	0	B	16.69	0.098833	B	16.69	0.098833	B	2.47	0.014627	B	2.47	0.014627	-1.000000
527	519	R	1	-	0	0	E	153.86	0.617267	E	153.86	0.617267	E	166.76	0.669020	E	166.76	0.669020	-1.000000
528	520	F	1	-	0	0	E	149.70	0.670429	E	149.70	0.670429	E	167.45	0.749922	E	167.45	0.749922	-1.000000
529	521	L	1	-	0	0	E	69.90	0.353048	E	69.90	0.353048	E	62.97	0.318046	E	62.97	0.318046	-1.000000
530	522	I	1	-	0	0	B	20.13	0.105975	B	20.13	0.105975	B	6.74	0.035483	B	6.74	0.035483	-1.000000
531	523	R	1	-	0	0	E	110.89	0.444877	E	110.89	0.444877	E	103.34	0.414587	E	103.34	0.414587	-1.000000
532	524	V	1	-	0	0	E	93.70	0.577539	E	93.70	0.577539	E	95.16	0.586538	E	95.16	0.586538	-1.000000
533	525	Y	1	-	0	0	B	15.96	0.066974	B	15.96	0.066974	B	10.89	0.045699	B	10.89	0.045699	-1.000000
534	526	H	1	-	0	0	B	6.52	0.032845	B	6.52	0.032845	B	2.77	0.013954	B	2.77	0.013954	-1.000000
535	527	P	1	-	0	0	E	71.88	0.496409	E	71.88	0.496409	E	72.30	0.499309	E	72.30	0.499309	-1.000000
536	528	L	1	-	0	0	E	96.13	0.485530	E	96.13	0.485530	E	102.47	0.517551	E	102.47	0.517551	-1.000000
537	529	L	1	-	0	0	B	2.02	0.010203	B	2.02	0.010203	B	0.00	0.000000	B	0.00	0.000000	-1.000000
538	530	L	1	-	0	0	E	96.88	0.489318	E	96.88	0.489318	E	89.54	0.452245	E	89.54	0.452245	-1.000000
539	531	K	1	-	0	0	E	124.13	0.598246	E	124.13	0.598246	E	128.13	0.617524	E	128.13	0.617524	-1.000000
540	532	V	1	-	0	0	B	14.72	0.090730	B	14.72	0.090730	E	9.78	0.060281	E	9.78	0.060281	-1.000000
541	533	L	1	-	0	0	B	11.41	0.057629	B	11.41	0.057629	B	0.66	0.003334	B	0.66	0.003334	-1.000000
542	534	H	1	-	0	0	E	137.80	0.694172	E	137.80	0.694172	E	141.21	0.711350	E	141.21	0.711350	-1.000000
543	535	W	1	-	0	0	E	126.83	0.477846	E	126.83	0.477846	E	136.88	0.515711	E	136.88	0.515711	-1.000000
544	536	P	1	-	0	0	B	10.87	0.075069	B	10.87	0.075069	B	5.73	0.039572	B	5.73	0.039572	-1.000000
545	537	K	1	-	0	0	E	91.52	0.441081	E	91.52	0.441081	E	94.35	0.454721	E	94.35	0.454721	-1.000000
546	538	T	1	-	0	0	E	58.58	0.395650	E	58.58	0.395650	E	53.25	0.359651	E	53.25	0.359651	-1.000000
547	539	T	H	-	0	0	B	15.96	0.107794	B	15.96	0.107794	E	7.71	0.052073	E	7.71	0.052073	247.987000
548	540	L	H	-	0	0	E	54.59	0.275721	E	54.59	0.275721	E	49.62	0.250619	E	49.62	0.250619	247.987000
549	541	L	H	-	0	0	E	90.75	0.458356	E	90.75	0.458356	E	89.95	0.454316	E	89.95	0.454316	247.987000
550	542	V	H	-	0	0	E	91.07	0.561329	E	91.07	0.561329	E	91.27	0.562562	E	91.27	0.562562	247.987000
551	543	A	H	-	1	0	B	5.36	0.046048	B	5.36	0.046048	B	3.24	0.027835	B	3.24	0.027835	247.987000
552	544	A	H	-	0	0	E	60.35	0.518471	E	60.35	0.518471	E	59.28	0.509278	E	59.28	0.509278	247.987000
553	545	L	H	-	0	0	E	90.26	0.455882	E	90.26	0.455882	E	90.93	0.459266	E	90.93	0.459266	247.987000
554	546	S	H	-	0	0	E	31.31	0.249125	E	31.31	0.249125	E	24.34	0.193666	E	24.34	0.193666	247.987000
555	547	V	H	-	1	0	E	53.77	0.331423	E	53.77	0.331423	E	49.00	0.302022	E	49.00	0.302022	247.987000
556	548	L	H	-	0	0	E	106.60	0.538411	E	106.60	0.538411	E	109.54	0.553260	E	109.54	0.553260	247.987000
557	549	T	H	-	0	0	E	66.87	0.451641	E	66.87	0.451641	E	67.19	0.453803	E	67.19	0.453803	247.987000
558	550	V	H	-	2	0	B	21.90	0.134985	B	21.90	0.134985	E	16.29	0.100407	E	16.29	0.100407	247.987000
559	551	L	H	-	0	0	E	103.94	0.524976	E	103.94	0.524976	E	110.03	0.555735	E	110.03	0.555735	247.987000
560	552	W	H	-	0	0	E	127.68	0.481049	E	127.68	0.481049	E	135.21	0.509419	E	135.21	0.509419	247.987000
561	553	P	H	-	2	0	B	0.00	0.000000	B	0.00	0.000000	B	0.00	0.000000	B	0.00	0.000000	247.987000
562	554	L	H	-	0	0	E	77.52	0.391535	E	77.52	0.391535	E	78.95	0.398758	E	78.95	0.398758	247.987000
563	555	N	H	-	0	0	E	115.95	0.686623	E	115.95	0.686623	E	127.60	0.755611	E	127.60	0.755611	247.987000
564	556	K	2	-	0	0	E	118.75	0.572317	E	118.75	0.572317	E	127.69	0.615403	E	127.69	0.615403	-1.000000
565	557	V	2	-	0	0	B	24.48	0.150888	B	24.48	0.150888	E	16.67	0.102749	E	16.67	0.102749	-1.000000
566	558	G	2	-	0	0	B	15.66	0.186629	B	15.66	0.186629	E	5.62	0.066977	E	5.62	0.066977	-1.000000
567	559	G	2	-	0	0	B	9.48	0.112978	B	9.48	0.112978	E	5.54	0.066023	E	5.54	0.066023	-1.000000
568	560	E	2	-	0	0	B	25.02	0.133682	B	25.02	0.133682	E	13.84	0.073947	E	13.84	0.073947	-1.000000
569	561	F	2	-	0	0	B	4.32	0.019347	B	4.32	0.019347	B	0.00	0.000000	B	0.00	0.000000	-1.000000
570	562	L	2	-	0	0	B	16.18	0.081721	B	16.18	0.081721	B	1.06	0.005354	B	1.06	0.005354	-1.000000
571	563	P	2	-	0	0	B	1.08	0.007459	B	1.08	0.007459	B	0.00	0.000000	B	0.00	0.000000	-1.000000
572	564	Q	2	-	0	0	E	81.37	0.430142	E	81.37	0.430142	E	48.43	0.256013	E	48.43	0.256013	-1.000000
573	565	I	2	-	0	0	B	32.71	0.172203	B	32.71	0.172203	B	1.99	0.010476	B	1.99	0.010476	-1.000000
574	566	N	2	-	0	0	E	40.34	0.238882	E	40.34	0.238882	E	21.51	0.127376	E	21.51	0.127376	-1.000000
575	567	E	2	-	0	0	B	13.31	0.071116	B	13.31	0.071116	B	0.18	0.000962	B	0.18	0.000962	-1.000000
576	568	G	2	-	0	0	B	15.82	0.188535	B	15.82	0.188535	B	2.38	0.028364	B	2.38	0.028364	-1.000000
577	569	D	2	-	0	0	B	7.95	0.051168	B	7.95	0.051168	B	0.20	0.001287	B	0.20	0.001287	-1.000000
578	570	L	2	-	0	0	B	3.84	0.019395	B	3.84	0.019395	B	0.00	0.000000	B	0.00	0.000000	-1.000000
579	571	L	2	-	0	0	B	1.03	0.005202	B	1.03	0.005202	B	0.00	0.000000	B	0.00	0.000000	-1.000000
580	572	Y	2	-	0	0	B	0.00	0.000000	B	0.00	0.000000	B	0.00	0.000000	B	0.00	0.000000	-1.000000
581	573	M	2	-	0	0	B	8.09	0.038423	B	8.09	0.038423	B	0.00	0.000000	B	0.00	0.000000	-1.000000
582	574	P	2	-	0	0	B	2.33	0.016091	B	2.33	0.016091	B	0.00	0.000000	B	0.00	0.000000	-1.000000
583	575	S	2	-	0	0	B	12.83	0.102085	B	12.83	0.102085	B	2.99	0.023791	B	2.99	0.023791	-1.000000
584	576	T	2	-	0	0	B	23.80	0.160746	B	23.80	0.160746	E	11.12	0.075105	E	11.12	0.075105	-1.000000
585	577	L	2	-	0	0	E	84.44	0.426486	E	84.44	0.426486	E	64.81	0.327340	E	64.81	0.327340	-1.000000
586	578	P	2	-	0	0	E	54.82	0.378591	E	54.82	0.378591	E	33.84	0.233702	E	33.84	0.233702	-1.000000
587	579	G	2	-	0	0	E	79.90	0.952211	E	79.90	0.952211	E	73.41	0.874866	E	73.41	0.874866	-1.000000
588	580	I	2	-	0	0	E	56.14	0.295551	E	56.14	0.295551	E	40.50	0.213214	E	40.50	0.213214	-1.000000
589	581	S	2	-	0	0	E	70.73	0.562778	E	70.73	0.562778	E	79.80	0.634946	E	79.80	0.634946	-1.000000
590	582	A	2	-	0	0	E	38.38	0.329725	E	38.38	0.329725	E	26.39	0.226718	E	26.39	0.226718	-1.000000
591	583	A	2	-	0	0	E	78.71	0.676203	E	78.71	0.676203	E	86.03	0.739089	E	86.03	0.739089	-1.000000
592	584	E	2	-	0	0	E	97.85	0.522815	E	97.85	0.522815	E	96.57	0.515976	E	96.57	0.515976	-1.000000
593	585	A	2	-	0	0	B	4.30	0.036942	B	4.30	0.036942	B	0.00	0.000000	B	0.00	0.000000	-1.000000
594	586	A	2	-	0	0	B	20.77	0.178436	B	20.77	0.178436	E	12.30	0.105670	E	12.30	0.105670	-1.000000
595	587	S	2	-	0	0	E	62.15	0.494510	E	62.15	0.494510	E	61.69	0.490850	E	61.69	0.490850	-1.000000
596	588	M	2	-	0	0	E	56.67	0.269152	E	56.67	0.269152	E	25.78	0.122441	E	25.78	0.122441	-1.000000
597	589	L	2	-	0	0	B	3.12	0.015758	B	3.12	0.015758	B	0.00	0.000000	B	0.00	0.000000	-1.000000
598	590	Q	2	-	0	0	E	63.46	0.335465	E	63.46	0.335465	E	60.21	0.318285	E	60.21	0.318285	-1.000000
599	591	K	2	-	0	0	E	98.30	0.473758	E	98.30	0.473758	E	100.48	0.484264	E	100.48	0.484264	-1.000000
600	592	T	2	-	0	0	B	3.25	0.021951	B	3.25	0.021951	B	0.00	0.000000	B	0.00	0.000000	-1.000000
601	593	D	2	-	0	0	B	0.00	0.000000	B	0.00	0.000000	B	0.00	0.000000	B	0.00	0.000000	-1.000000
602	594	K	2	-	0	0	E	78.00	0.375922	E	78.00	0.375922	E	76.95	0.370861	E	76.95	0.370861	-1.000000
603	595	L	2	-	0	0	E	47.92	0.242032	E	47.92	0.242032	E	46.43	0.234507	E	46.43	0.234507	-1.000000
604	596	I	2	-	0	0	B	0.00	0.000000	B	0.00	0.000000	B	0.00	0.000000	B	0.00	0.000000	-1.000000
605	597	M	2	-	0	0	E	62.84	0.298456	E	62.84	0.298456	E	54.43	0.258513	E	54.43	0.258513	-1.000000
606	598	S	2	-	0	0	E	66.45	0.528724	E	66.45	0.528724	E	69.43	0.552435	E	69.43	0.552435	-1.000000
607	599	V	2	-	0	0	B	4.15	0.025579	B	4.15	0.025579	B	0.00	0.000000	B	0.00	0.000000	-1.000000
608	600	P	2	-	0	0	E	71.28	0.492265	E	71.28	0.492265	E	67.42	0.465608	E	67.42	0.465608	-1.000000
609	601	E	2	-	0	0	B	12.85	0.068658	B	12.85	0.068658	B	8.47	0.045255	B	8.47	0.045255	-1.000000
610	602	V	2	-	0	0	B	3.52	0.021696	B	3.52	0.021696	B	0.17	0.001048	B	0.17	0.001048	-1.000000
611	603	A	2	-	0	0	E	23.50	0.201890	E	23.50	0.201890	E	17.30	0.148625	E	17.30	0.148625	-1.000000
612	604	R	2	-	0	0	E	88.70	0.355853	E	88.70	0.355853	E	86.76	0.348070	E	86.76	0.348070	-1.000000
613	605	V	2	-	0	0	B	0.00	0.000000	B	0.00	0.000000	B	0.00	0.000000	B	0.00	0.000000	-1.000000
614	606	F	2	-	0	0	B	6.63	0.029692	B	6.63	0.029692	B	0.06	0.000269	B	0.06	0.000269	-1.000000
615	607	G	2	-	0	0	B	0.00	0.000000	B	0.00	0.000000	B	0.00	0.000000	B	0.00	0.000000	-1.000000
616	608	K	2	-	0	0	B	6.95	0.033496	B	6.95	0.033496	B	0.29	0.001398	B	0.29	0.001398	-1.000000
617	609	T	2	-	0	0	B	2.45	0.016547	B	2.45	0.016547	B	0.11	0.000743	B	0.11	0.000743	-1.000000
618	610	G	2	-	0	0	B	0.00	0.000000	B	0.00	0.000000	B	0.00	0.000000	B	0.00	0.000000	-1.000000
619	611	K	2	-	0	0	B	17.11	0.082462	B	17.11	0.082462	B	1.78	0.008579	B	1.78	0.008579	-1.000000
620	612	A	2	-	0	0	B	0.03	0.000258	B	0.03	0.000258	B	0.00	0.000000	B	0.00	0.000000	-1.000000
621	613	E	2	-	0	0	E	67.38	0.360013	E	67.38	0.360013	E	57.08	0.304980	E	57.08	0.304980	-1.000000
622	614	T	2	-	0	0	B	13.46	0.090909	B	13.46	0.090909	E	7.64	0.051601	E	7.64	0.051601	-1.000000
623	615	A	2	-	0	0	B	10.83	0.093041	B	10.83	0.093041	B	4.15	0.035653	B	4.15	0.035653	-1.000000
624	616	T	2	-	0	0	B	23.59	0.159327	B	23.59	0.159327	E	16.02	0.108199	E	16.02	0.108199	-1.000000
625	617	D	2	-	0	0	B	10.95	0.070477	B	10.95	0.070477	B	4.44	0.028577	B	4.44	0.028577	-1.000000
626	618	S	2	-	0	0	B	14.61	0.116248	B	14.61	0.116248	E	8.48	0.067473	E	8.48	0.067473	-1.000000
627	619	A	2	-	0	0	B	2.41	0.020704	B	2.41	0.020704	B	0.07	0.000601	B	0.07	0.000601	-1.000000
628	620	P	2	-	0	0	E	34.20	0.236188	E	34.20	0.236188	E	16.76	0.115746	E	16.76	0.115746	-1.000000
629	621	L	2	-	0	0	B	31.79	0.160564	B	31.79	0.160564	E	13.16	0.066468	E	13.16	0.066468	-1.000000
630	622	E	2	-	0	0	B	27.27	0.145704	B	27.27	0.145704	E	11.73	0.062674	E	11.73	0.062674	-1.000000
631	623	M	2	-	0	0	E	69.30	0.329138	E	69.30	0.329138	E	43.67	0.207409	E	43.67	0.207409	-1.000000
632	624	V	2	-	0	0	B	14.20	0.087525	B	14.20	0.087525	B	0.35	0.002157	B	0.35	0.002157	-1.000000
633	625	E	2	-	0	0	B	22.47	0.120058	B	22.47	0.120058	B	7.41	0.039592	B	7.41	0.039592	-1.000000
634	626	T	2	-	0	0	B	0.00	0.000000	B	0.00	0.000000	B	0.00	0.000000	B	0.00	0.000000	-1.000000
635	627	T	2	-	0	0	B	12.43	0.083952	B	12.43	0.083952	B	0.55	0.003715	B	0.55	0.003715	-1.000000
636	628	I	2	-	0	0	B	0.47	0.002474	B	0.47	0.002474	B	0.00	0.000000	B	0.00	0.000000	-1.000000
637	629	Q	2	-	0	0	B	22.41	0.118465	B	22.41	0.118465	E	10.91	0.057673	E	10.91	0.057673	-1.000000
638	630	L	2	-	0	0	B	14.82	0.074852	B	14.82	0.074852	B	0.73	0.003687	B	0.73	0.003687	-1.000000
639	631	K	2	-	0	0	E	77.89	0.375392	E	77.89	0.375392	E	79.30	0.382187	E	79.30	0.382187	-1.000000
640	632	P	2	-	0	0	E	73.31	0.506285	E	73.31	0.506285	E	57.46	0.396823	E	57.46	0.396823	-1.000000
641	633	Q	2	-	0	0	E	62.20	0.328805	E	62.20	0.328805	E	41.72	0.220542	E	41.72	0.220542	-1.000000
642	634	E	2	-	0	0	E	141.84	0.757854	E	141.84	0.757854	E	159.91	0.854403	E	159.91	0.854403	-1.000000
643	635	Q	2	-	0	0	E	119.00	0.629064	E	119.00	0.629064	E	127.38	0.673363	E	127.38	0.673363	-1.000000
644	636	W	2	-	0	0	E	81.97	0.308831	E	81.97	0.308831	E	72.59	0.273491	E	72.59	0.273491	-1.000000
645	637	R	2	-	0	0	E	186.49	0.748175	E	186.49	0.748175	E	210.03	0.842614	E	210.03	0.842614	-1.000000
646	638	P	2	-	0	0	E	125.82	0.868923	E	125.82	0.868923	E	136.61	0.943439	E	136.61	0.943439	-1.000000
647	639	G	2	-	0	0	E	60.38	0.719581	E	60.38	0.719581	E	64.28	0.766059	E	64.28	0.766059	-1.000000
648	640	M	2	-	0	0	E	75.89	0.360437	E	75.89	0.360437	E	57.30	0.272144	E	57.30	0.272144	-1.000000
649	641	T	2	-	0	0	E	68.25	0.460962	E	68.25	0.460962	E	74.37	0.502296	E	74.37	0.502296	-1.000000
650	642	M	2	-	0	0	B	23.39	0.111090	B	23.39	0.111090	B	9.11	0.043268	B	9.11	0.043268	-1.000000
651	643	D	2	-	0	0	E	72.17	0.464504	E	72.17	0.464504	E	52.71	0.339255	E	52.71	0.339255	-1.000000
652	644	K	2	-	0	0	E	90.67	0.436985	E	90.67	0.436985	E	96.26	0.463926	E	96.26	0.463926	-1.000000
653	645	I	2	-	0	0	B	1.72	0.009055	B	1.72	0.009055	B	0.00	0.000000	B	0.00	0.000000	-1.000000
654	646	I	2	-	0	0	B	17.05	0.089760	B	17.05	0.089760	B	2.68	0.014109	B	2.68	0.014109	-1.000000
655	647	E	2	-	0	0	E	53.94	0.288203	E	53.94	0.288203	E	48.23	0.257694	E	48.23	0.257694	-1.000000
656	648	E	2	-	0	0	E	69.23	0.369897	E	69.23	0.369897	E	60.28	0.322077	E	60.28	0.322077	-1.000000
657	649	L	2	-	0	0	B	1.04	0.005253	B	1.04	0.005253	B	0.00	0.000000	B	0.00	0.000000	-1.000000
658	650	D	2	-	0	0	B	24.73	0.159168	B	24.73	0.159168	E	13.70	0.088177	E	13.70	0.088177	-1.000000
659	651	N	2	-	0	0	E	87.97	0.520933	E	87.97	0.520933	E	91.50	0.541837	E	91.50	0.541837	-1.000000
660	652	T	2	-	0	0	E	41.20	0.278266	E	41.20	0.278266	E	36.32	0.245306	E	36.32	0.245306	-1.000000
661	653	V	2	-	0	0	B	0.37	0.002281	B	0.37	0.002281	B	0.00	0.000000	B	0.00	0.000000	-1.000000
662	654	R	2	-	0	0	E	150.90	0.605392	E	150.90	0.605392	E	159.13	0.638410	E	159.13	0.638410	-1.000000
663	655	L	2	-	0	0	E	46.15	0.233093	E	46.15	0.233093	E	40.46	0.204354	E	40.46	0.204354	-1.000000
664	656	P	2	-	0	0	E	127.33	0.879351	E	127.33	0.879351	E	143.17	0.988743	E	143.17	0.988743	-1.000000
665	657	G	2	-	0	0	E	46.50	0.554165	E	46.50	0.554165	E	44.30	0.527947	E	44.30	0.527947	-1.000000
666	658	L	2	-	0	0	B	14.76	0.074549	B	14.76	0.074549	B	5.45	0.027527	B	5.45	0.027527	-1.000000
667	659	A	2	-	0	0	E	24.05	0.206615	E	24.05	0.206615	E	12.25	0.105241	E	12.25	0.105241	-1.000000
668	660	N	2	-	0	0	B	14.85	0.087937	B	14.85	0.087937	B	8.26	0.048913	B	8.26	0.048913	-1.000000
669	661	L	2	-	0	0	B	8.61	0.043487	B	8.61	0.043487	B	0.53	0.002677	B	0.53	0.002677	-1.000000
670	662	W	2	-	0	0	B	20.67	0.077877	B	20.67	0.077877	B	7.95	0.029953	B	7.95	0.029953	-1.000000
671	663	V	2	-	0	0	B	9.81	0.060466	B	9.81	0.060466	B	0.84	0.005178	B	0.84	0.005178	-1.000000
672	664	P	2	-	0	0	B	15.87	0.109599	B	15.87	0.109599	B	1.50	0.010359	B	1.50	0.010359	-1.000000
673	665	P	2	-	0	0	B	3.58	0.024724	B	3.58	0.024724	B	0.00	0.000000	B	0.00	0.000000	-1.000000
674	666	I	2	-	0	0	B	13.11	0.069018	B	13.11	0.069018	B	3.24	0.017057	B	3.24	0.017057	-1.000000
675	667	R	2	-	0	0	B	46.29	0.185710	B	46.29	0.185710	B	10.67	0.042807	B	10.67	0.042807	-1.000000
676	668	N	2	-	0	0	B	3.36	0.019897	B	3.36	0.019897	B	0.39	0.002309	B	0.39	0.002309	-1.000000
677	669	R	2	-	0	0	B	31.79	0.127538	B	31.79	0.127538	B	6.58	0.026398	B	6.58	0.026398	-1.000000
678	670	I	2	-	0	0	B	7.00	0.036852	B	7.00	0.036852	B	0.33	0.001737	B	0.33	0.001737	-1.000000
679	671	D	2	-	0	0	B	10.11	0.065070	B	10.11	0.065070	B	1.20	0.007723	B	1.20	0.007723	-1.000000
680	672	M	2	-	0	0	E	68.36	0.324673	E	68.36	0.324673	E	50.17	0.238281	E	50.17	0.238281	-1.000000
681	673	L	2	-	0	0	B	7.08	0.035759	B	7.08	0.035759	B	1.01	0.005101	B	1.01	0.005101	-1.000000
682	674	S	2	-	0	0	B	20.87	0.166057	B	20.87	0.166057	B	3.77	0.029997	B	3.77	0.029997	-1.000000
683	675	T	2	-	0	0	B	7.01	0.047346	B	7.01	0.047346	B	0.01	0.000068	B	0.01	0.000068	-1.000000
684	676	G	2	-	0	0	B	6.12	0.072935	B	6.12	0.072935	B	1.96	0.023358	B	1.96	0.023358	-1.000000
685	677	I	2	-	0	0	B	1.44	0.007581	B	1.44	0.007581	B	0.00	0.000000	B	0.00	0.000000	-1.000000
686	678	K	2	-	0	0	B	19.84	0.095619	B	19.84	0.095619	B	3.09	0.014892	B	3.09	0.014892	-1.000000
687	679	S	2	-	0	0	B	0.05	0.000398	B	0.05	0.000398	B	0.00	0.000000	B	0.00	0.000000	-1.000000
688	680	P	2	-	0	0	E	40.05	0.276588	E	40.05	0.276588	E	16.29	0.112500	E	16.29	0.112500	-1.000000
689	681	I	2	-	0	0	B	8.49	0.044696	B	8.49	0.044696	B	0.00	0.000000	B	0.00	0.000000	-1.000000
690	682	G	2	-	0	0	B	0.91	0.010845	B	0.91	0.010845	B	0.00	0.000000	B	0.00	0.000000	-1.000000
691	683	I	2	-	0	0	B	0.00	0.000000	B	0.00	0.000000	B	0.00	0.000000	B	0.00	0.000000	-1.000000
692	684	K	2	-	0	0	B	21.30	0.102656	B	21.30	0.102656	B	7.88	0.037978	B	7.88	0.037978	-1.000000
693	685	V	2	-	0	0	B	0.00	0.000000	B	0.00	0.000000	B	0.00	0.000000	B	0.00	0.000000	-1.000000
694	686	S	2	-	0	0	B	11.43	0.090945	B	11.43	0.090945	B	3.35	0.026655	B	3.35	0.026655	-1.000000
695	687	G	2	-	0	0	B	6.57	0.078298	B	6.57	0.078298	B	2.85	0.033965	B	2.85	0.033965	-1.000000
696	688	T	2	-	0	0	E	103.60	0.699716	E	103.60	0.699716	E	112.37	0.758949	E	112.37	0.758949	-1.000000
697	689	V	2	-	0	0	E	62.69	0.386403	E	62.69	0.386403	E	65.41	0.403168	E	65.41	0.403168	-1.000000
698	690	L	2	-	0	0	E	50.44	0.254760	E	50.44	0.254760	E	37.53	0.189555	E	37.53	0.189555	-1.000000
699	691	A	2	-	0	0	E	50.21	0.431357	E	50.21	0.431357	E	48.39	0.415722	E	48.39	0.415722	-1.000000
700	692	D	2	-	0	0	E	37.04	0.238399	E	37.04	0.238399	E	35.86	0.230804	E	35.86	0.230804	-1.000000
701	693	I	2	-	0	0	B	0.00	0.000000	B	0.00	0.000000	B	0.00	0.000000	B	0.00	0.000000	-1.000000
702	694	D	2	-	0	0	B	1.53	0.009847	B	1.53	0.009847	B	0.16	0.001030	B	0.16	0.001030	-1.000000
703	695	A	2	-	0	0	E	27.88	0.239519	E	27.88	0.239519	E	22.97	0.197337	E	22.97	0.197337	-1.000000
704	696	M	2	-	0	0	B	0.54	0.002565	B	0.54	0.002565	B	0.00	0.000000	B	0.00	0.000000	-1.000000
705	697	A	2	-	0	0	B	0.00	0.000000	B	0.00	0.000000	B	0.00	0.000000	B	0.00	0.000000	-1.000000
706	698	E	2	-	0	0	E	75.41	0.402917	E	75.41	0.402917	E	73.71	0.393834	E	73.71	0.393834	-1.000000
707	699	Q	2	-	0	0	E	66.01	0.348945	E	66.01	0.348945	E	58.61	0.309827	E	58.61	0.309827	-1.000000
708	700	I	2	-	0	0	B	0.00	0.000000	B	0.00	0.000000	B	0.00	0.000000	B	0.00	0.000000	-1.000000
709	701	E	2	-	0	0	E	38.13	0.203729	E	38.13	0.203729	E	33.74	0.180274	E	33.74	0.180274	-1.000000
710	702	E	2	-	0	0	E	101.65	0.543118	E	101.65	0.543118	E	111.75	0.597083	E	111.75	0.597083	-1.000000
711	703	V	2	-	0	0	B	14.23	0.087710	B	14.23	0.087710	E	9.66	0.059541	E	9.66	0.059541	-1.000000
712	704	A	2	-	0	0	B	0.39	0.003351	B	0.39	0.003351	B	0.00	0.000000	B	0.00	0.000000	-1.000000
713	705	R	2	-	0	0	E	107.49	0.431236	E	107.49	0.431236	E	101.71	0.408048	E	101.71	0.408048	-1.000000
714	706	T	2	-	0	0	E	81.24	0.548696	E	81.24	0.548696	E	80.52	0.543834	E	80.52	0.543834	-1.000000
715	707	V	2	-	0	0	B	8.32	0.051282	B	8.32	0.051282	B	3.16	0.019477	B	3.16	0.019477	-1.000000
716	708	P	2	-	0	0	E	100.73	0.695649	E	100.73	0.695649	E	111.84	0.772376	E	111.84	0.772376	-1.000000
717	709	G	2	-	0	0	E	16.90	0.201406	E	16.90	0.201406	E	8.36	0.099631	E	8.36	0.099631	-1.000000
718	710	V	2	-	0	0	B	15.43	0.095106	B	15.43	0.095106	E	12.15	0.074889	E	12.15	0.074889	-1.000000
719	711	A	2	-	0	0	E	61.12	0.525086	E	61.12	0.525086	E	55.53	0.477062	E	55.53	0.477062	-1.000000
720	712	S	2	-	0	0	E	29.29	0.233052	E	29.29	0.233052	E	14.39	0.114497	E	14.39	0.114497	-1.000000
721	713	A	2	-	0	0	B	0.53	0.004553	B	0.53	0.004553	B	0.00	0.000000	B	0.00	0.000000	-1.000000
722	714	L	2	-	0	0	B	23.41	0.118238	B	23.41	0.118238	E	10.96	0.055356	E	10.96	0.055356	-1.000000
723	715	A	2	-	0	0	B	6.63	0.056959	B	6.63	0.056959	B	1.24	0.010653	B	1.24	0.010653	-1.000000
724	716	E	2	-	0	0	E	44.62	0.238406	E	44.62	0.238406	E	34.68	0.185296	E	34.68	0.185296	-1.000000
725	717	R	2	-	0	0	E	98.77	0.396253	E	98.77	0.396253	E	80.05	0.321151	E	80.05	0.321151	-1.000000
726	718	L	2	-	0	0	B	8.34	0.042123	B	8.34	0.042123	B	1.58	0.007980	B	1.58	0.007980	-1.000000
727	719	E	2	-	0	0	E	69.65	0.372141	E	69.65	0.372141	E	59.89	0.319994	E	59.89	0.319994	-1.000000
728	720	G	2	-	0	0	E	32.47	0.386962	E	32.47	0.386962	E	21.53	0.256584	E	21.53	0.256584	-1.000000
729	721	G	2	-	0	0	B	11.37	0.135502	B	11.37	0.135502	B	4.03	0.048028	B	4.03	0.048028	-1.000000
730	722	R	2	-	0	0	E	183.32	0.735457	E	183.32	0.735457	E	191.75	0.769277	E	191.75	0.769277	-1.000000
731	723	Y	2	-	0	0	E	66.12	0.277465	E	66.12	0.277465	E	50.79	0.213135	E	50.79	0.213135	-1.000000
732	724	I	2	-	0	0	E	75.31	0.396473	E	75.31	0.396473	E	72.28	0.380521	E	72.28	0.380521	-1.000000
733	725	N	2	-	0	0	E	38.58	0.228460	E	38.58	0.228460	E	37.13	0.219873	E	37.13	0.219873	-1.000000
734	726	V	2	-	0	0	E	42.54	0.262204	E	42.54	0.262204	E	34.79	0.214435	E	34.79	0.214435	-1.000000
735	727	E	2	-	0	0	E	79.33	0.423862	E	79.33	0.423862	E	81.39	0.434869	E	81.39	0.434869	-1.000000
736	728	I	2	-	0	0	B	36.79	0.193683	B	36.79	0.193683	E	29.74	0.156568	E	29.74	0.156568	-1.000000
737	729	N	2	-	0	0	E	54.80	0.324510	E	54.80	0.324510	E	53.52	0.316930	E	53.52	0.316930	-1.000000
738	730	R	2	-	0	0	E	176.46	0.707935	E	176.46	0.707935	E	197.76	0.793388	E	197.76	0.793388	-1.000000
739	731	E	2	-	0	0	E	141.45	0.755770	E	141.45	0.755770	E	163.38	0.872943	E	163.38	0.872943	-1.000000
740	732	K	2	-	0	0	E	81.93	0.394862	E	81.93	0.394862	E	83.88	0.404260	E	83.88	0.404260	-1.000000
741	733	A	2	-	0	0	B	3.92	0.033677	B	3.92	0.033677	B	1.63	0.014003	B	1.63	0.014003	-1.000000
742	734	A	2	-	0	0	E	73.93	0.635137	E	73.93	0.635137	E	82.03	0.704725	E	82.03	0.704725	-1.000000
743	735	R	2	-	0	0	E	193.68	0.777020	E	193.68	0.777020	E	214.17	0.859223	E	214.17	0.859223	-1.000000
744	736	Y	2	-	0	0	E	51.64	0.216702	E	51.64	0.216702	E	46.87	0.196685	E	46.87	0.196685	-1.000000
745	737	G	2	-	0	0	E	35.77	0.426290	E	35.77	0.426290	E	36.64	0.436658	E	36.64	0.436658	-1.000000
746	738	M	2	-	0	0	B	18.91	0.089812	B	18.91	0.089812	B	9.95	0.047257	B	9.95	0.047257	-1.000000
747	739	T	2	-	0	0	E	71.30	0.481562	E	71.30	0.481562	E	78.85	0.532554	E	78.85	0.532554	-1.000000
748	740	V	2	-	0	0	E	41.33	0.254746	E	41.33	0.254746	E	28.97	0.178563	E	28.97	0.178563	-1.000000
749	741	A	2	-	0	0	E	63.51	0.545619	E	63.51	0.545619	E	69.00	0.592784	E	69.00	0.592784	-1.000000
750	742	D	2	-	0	0	E	51.23	0.329729	E	51.23	0.329729	E	40.22	0.258866	E	40.22	0.258866	-1.000000
751	743	V	2	-	0	0	B	0.91	0.005609	B	0.91	0.005609	B	0.00	0.000000	B	0.00	0.000000	-1.000000
752	744	Q	2	-	0	0	E	85.86	0.453877	E	85.86	0.453877	E	83.07	0.439129	E	83.07	0.439129	-1.000000
753	745	L	2	-	0	0	B	32.78	0.165564	B	32.78	0.165564	E	19.53	0.098641	E	19.53	0.098641	-1.000000
754	746	F	2	-	0	0	B	11.00	0.049263	B	11.00	0.049263	B	1.68	0.007524	B	1.68	0.007524	-1.000000
755	747	V	2	-	0	0	E	40.26	0.248151	E	40.26	0.248151	E	35.77	0.220476	E	35.77	0.220476	-1.000000
756	748	T	2	-	0	0	E	70.49	0.476091	E	70.49	0.476091	E	51.99	0.351141	E	51.99	0.351141	-1.000000
757	749	S	2	-	0	0	B	5.59	0.044478	B	5.59	0.044478	B	0.00	0.000000	B	0.00	0.000000	-1.000000
758	750	A	2	-	0	0	B	1.21	0.010395	B	1.21	0.010395	B	0.00	0.000000	B	0.00	0.000000	-1.000000
759	751	V	2	-	0	0	E	32.56	0.200690	E	32.56	0.200690	E	30.28	0.186637	E	30.28	0.186637	-1.000000
760	752	G	2	-	0	0	E	36.57	0.435824	E	36.57	0.435824	E	39.56	0.471458	E	39.56	0.471458	-1.000000
761	753	G	2	-	0	0	E	29.17	0.347634	E	29.17	0.347634	E	24.32	0.289834	E	24.32	0.289834	-1.000000
762	754	A	2	-	0	0	E	39.05	0.335481	E	39.05	0.335481	E	30.34	0.260653	E	30.34	0.260653	-1.000000
763	755	M	2	-	0	0	E	98.78	0.469152	E	98.78	0.469152	E	94.91	0.450772	E	94.91	0.450772	-1.000000
764	756	V	2	-	0	0	B	12.24	0.075444	B	12.24	0.075444	B	4.04	0.024901	B	4.04	0.024901	-1.000000
765	757	G	2	-	0	0	E	23.33	0.278036	E	23.33	0.278036	E	17.98	0.214277	E	17.98	0.214277	-1.000000
766	758	E	2	-	0	0	B	35.88	0.191708	B	35.88	0.191708	E	26.21	0.140041	E	26.21	0.140041	-1.000000
767	759	T	2	-	0	0	B	0.00	0.000000	B	0.00	0.000000	B	0.00	0.000000	B	0.00	0.000000	-1.000000
768	760	V	2	-	0	0	E	47.63	0.293577	E	47.63	0.293577	E	35.08	0.216223	E	35.08	0.216223	-1.000000
769	761	E	2	-	0	0	E	58.68	0.313529	E	58.68	0.313529	E	55.33	0.295629	E	55.33	0.295629	-1.000000
770	762	G	2	-	0	0	E	66.12	0.787987	E	66.12	0.787987	E	75.32	0.897628	E	75.32	0.897628	-1.000000
771	763	I	2	-	0	0	E	142.67	0.751092	E	142.67	0.751092	E	148.41	0.781311	E	148.41	0.781311	-1.000000
772	764	A	2	-	0	0	B	14.62	0.125601	B	14.62	0.125601	E	10.35	0.088918	E	10.35	0.088918	-1.000000
773	765	R	2	-	0	0	E	124.02	0.497553	E	124.02	0.497553	E	131.69	0.528324	E	131.69	0.528324	-1.000000
774	766	Y	2	-	0	0	B	13.92	0.058414	B	13.92	0.058414	B	9.84	0.041292	B	9.84	0.041292	-1.000000
775	767	P	2	-	0	0	B	8.45	0.058356	B	8.45	0.058356	B	3.70	0.025552	B	3.70	0.025552	-1.000000
776	768	I	2	-	0	0	B	1.67	0.008792	B	1.67	0.008792	B	0.08	0.000421	B	0.08	0.000421	-1.000000
777	769	N	2	-	0	0	B	9.29	0.055013	B	9.29	0.055013	B	5.60	0.033162	B	5.60	0.033162	-1.000000
778	770	L	2	-	0	0	B	2.49	0.012576	B	2.49	0.012576	B	0.00	0.000000	B	0.00	0.000000	-1.000000
779	771	R	2	-	0	0	B	36.73	0.147356	B	36.73	0.147356	E	25.09	0.100658	E	25.09	0.100658	-1.000000
780	772	Y	2	-	0	0	B	4.50	0.018884	B	4.50	0.018884	B	0.27	0.001133	B	0.27	0.001133	-1.000000
781	773	P	2	-	0	0	E	36.10	0.249309	E	36.10	0.249309	E	33.21	0.229351	E	33.21	0.229351	-1.000000
782	774	Q	2	-	0	0	E	120.74	0.638262	E	120.74	0.638262	E	136.06	0.719247	E	136.06	0.719247	-1.000000
783	775	S	2	-	0	0	E	81.16	0.645767	E	81.16	0.645767	E	85.92	0.683641	E	85.92	0.683641	-1.000000
784	776	W	2	-	0	0	E	75.38	0.284003	E	75.38	0.284003	E	62.52	0.235551	E	62.52	0.235551	-1.000000
785	777	R	2	-	0	0	E	66.14	0.265345	E	66.14	0.265345	E	61.64	0.247292	E	61.64	0.247292	-1.000000
786	778	D	2	-	0	0	E	100.48	0.646714	E	100.48	0.646714	E	109.33	0.703675	E	109.33	0.703675	-1.000000
787	779	S	2	-	0	0	E	48.02	0.382081	E	48.02	0.382081	E	48.12	0.382877	E	48.12	0.382877	-1.000000
788	780	P	2	-	0	0	E	39.78	0.274724	E	39.78	0.274724	E	38.20	0.263812	E	38.20	0.263812	-1.000000
789	781	Q	2	-	0	0	E	85.77	0.453402	E	85.77	0.453402	E	96.89	0.512185	E	96.89	0.512185	-1.000000
790	782	A	2	-	0	0	B	16.76	0.143986	B	16.76	0.143986	E	12.01	0.103179	E	12.01	0.103179	-1.000000
791	783	L	2	-	0	0	B	17.13	0.086520	B	17.13	0.086520	B	6.73	0.033992	B	6.73	0.033992	-1.000000
792	784	R	2	-	0	0	E	82.19	0.329736	E	82.19	0.329736	E	80.81	0.324200	E	80.81	0.324200	-1.000000
793	785	Q	2	-	0	0	E	94.70	0.500608	E	94.70	0.500608	E	97.61	0.515991	E	97.61	0.515991	-1.000000
794	786	L	2	-	0	0	B	0.00	0.000000	B	0.00	0.000000	B	0.00	0.000000	B	0.00	0.000000	-1.000000
795	787	P	2	-	0	0	B	24.75	0.170925	B	24.75	0.170925	E	10.32	0.071271	E	10.32	0.071271	-1.000000
796	788	I	2	-	0	0	B	4.65	0.024480	B	4.65	0.024480	B	0.48	0.002527	B	0.48	0.002527	-1.000000
797	789	L	2	-	0	0	B	21.36	0.107884	B	21.36	0.107884	B	2.67	0.013486	B	2.67	0.013486	-1.000000
798	790	T	2	-	0	0	B	0.00	0.000000	B	0.00	0.000000	B	0.00	0.000000	B	0.00	0.000000	-1.000000
799	791	P	2	-	0	0	E	73.40	0.506906	E	73.40	0.506906	E	67.08	0.463260	E	67.08	0.463260	-1.000000
800	792	M	2	-	0	0	E	122.66	0.582569	E	122.66	0.582569	E	133.34	0.633294	E	133.34	0.633294	-1.000000
801	793	K	2	-	0	0	E	134.41	0.647790	E	134.41	0.647790	E	141.13	0.680177	E	141.13	0.680177	-1.000000
802	794	Q	2	-	0	0	E	68.95	0.364487	E	68.95	0.364487	E	65.26	0.344981	E	65.26	0.344981	-1.000000
803	795	Q	2	-	0	0	E	137.25	0.725538	E	137.25	0.725538	E	133.72	0.706877	E	133.72	0.706877	-1.000000
804	796	I	2	-	0	0	B	17.53	0.092287	B	17.53	0.092287	E	9.90	0.052119	E	9.90	0.052119	-1.000000
805	797	T	2	-	0	0	E	49.36	0.333378	E	49.36	0.333378	E	48.70	0.328921	E	48.70	0.328921	-1.000000
806	798	L	2	-	0	0	B	0.04	0.000202	B	0.04	0.000202	B	0.00	0.000000	B	0.00	0.000000	-1.000000
807	799	A	2	-	0	0	E	39.34	0.337973	E	39.34	0.337973	E	34.57	0.296993	E	34.57	0.296993	-1.000000
808	800	D	2	-	0	0	E	47.22	0.303920	E	47.22	0.303920	E	43.88	0.282423	E	43.88	0.282423	-1.000000
809	801	V	2	-	0	0	B	0.39	0.002404	B	0.39	0.002404	B	0.00	0.000000	B	0.00	0.000000	-1.000000
810	802	A	2	-	0	0	B	0.00	0.000000	B	0.00	0.000000	B	0.00	0.000000	B	0.00	0.000000	-1.000000
811	803	D	2	-	0	0	E	80.28	0.516702	E	80.28	0.516702	E	77.63	0.499646	E	77.63	0.499646	-1.000000
812	804	I	2	-	0	0	B	8.78	0.046223	B	8.78	0.046223	B	2.87	0.015109	B	2.87	0.015109	-1.000000
813	805	K	2	-	0	0	E	102.97	0.496265	E	102.97	0.496265	E	112.66	0.542966	E	112.66	0.542966	-1.000000
814	806	V	2	-	0	0	E	69.01	0.425357	E	69.01	0.425357	E	63.54	0.391642	E	63.54	0.391642	-1.000000
815	807	S	2	-	0	0	E	28.81	0.229233	E	28.81	0.229233	E	26.34	0.209580	E	26.34	0.209580	-1.000000
816	808	T	2	-	0	0	E	78.25	0.528502	E	78.25	0.528502	E	77.90	0.526138	E	77.90	0.526138	-1.000000
817	809	G	2	-	0	0	B	11.80	0.140627	B	11.80	0.140627	E	9.36	0.111548	E	9.36	0.111548	-1.000000
818	810	P	2	-	0	0	B	25.45	0.175760	B	25.45	0.175760	E	18.15	0.125345	E	18.15	0.125345	-1.000000
819	811	S	2	-	0	0	E	43.28	0.344367	E	43.28	0.344367	E	30.41	0.241964	E	30.41	0.241964	-1.000000
820	812	M	2	-	0	0	E	49.95	0.237236	E	49.95	0.237236	E	29.24	0.138874	E	29.24	0.138874	-1.000000
821	813	L	2	-	0	0	B	5.63	0.028436	B	5.63	0.028436	B	0.13	0.000657	B	0.13	0.000657	-1.000000
822	814	K	2	-	0	0	B	22.24	0.107186	B	22.24	0.107186	B	5.98	0.028821	B	5.98	0.028821	-1.000000
823	815	T	2	-	0	0	B	9.44	0.063758	B	9.44	0.063758	B	0.95	0.006416	B	0.95	0.006416	-1.000000
824	816	E	2	-	0	0	B	18.47	0.098686	B	18.47	0.098686	B	5.90	0.031524	B	5.90	0.031524	-1.000000
825	817	N	2	-	0	0	E	38.20	0.226210	E	38.20	0.226210	E	35.61	0.210872	E	35.61	0.210872	-1.000000
826	818	A	2	-	0	0	E	29.36	0.252234	E	29.36	0.252234	E	22.89	0.196649	E	22.89	0.196649	-1.000000
827	819	R	2	-	0	0	E	99.61	0.399623	E	99.61	0.399623	E	101.57	0.407486	E	101.57	0.407486	-1.000000
828	820	P	2	-	0	0	B	22.18	0.153177	B	22.18	0.153177	E	14.32	0.098895	E	14.32	0.098895	-1.000000
829	821	T	2	-	0	0	B	0.02	0.000135	B	0.02	0.000135	B	0.00	0.000000	B	0.00	0.000000	-1.000000
830	822	S	2	-	0	0	B	0.01	0.000080	B	0.01	0.000080	B	0.00	0.000000	B	0.00	0.000000	-1.000000
831	823	W	2	-	0	0	B	12.84	0.048376	B	12.84	0.048376	B	4.41	0.016615	B	4.41	0.016615	-1.000000
832	824	I	2	-	0	0	B	0.00	0.000000	B	0.00	0.000000	B	0.00	0.000000	B	0.00	0.000000	-1.000000
833	825	Y	2	-	0	0	B	27.67	0.116114	B	27.67	0.116114	E	15.44	0.064792	E	15.44	0.064792	-1.000000
834	826	I	2	-	0	0	B	0.93	0.004896	B	0.93	0.004896	B	0.00	0.000000	B	0.00	0.000000	-1.000000
835	827	D	2	-	0	0	B	13.57	0.087340	B	13.57	0.087340	B	0.90	0.005793	B	0.90	0.005793	-1.000000
836	828	A	2	-	0	0	E	25.29	0.217268	E	25.29	0.217268	B	4.68	0.040206	B	4.68	0.040206	-1.000000
837	829	R	2	-	0	0	E	58.98	0.236620	E	58.98	0.236620	E	38.66	0.155099	E	38.66	0.155099	-1.000000
838	830	D	2	-	0	0	E	116.70	0.751110	E	116.70	0.751110	E	113.61	0.731222	E	113.61	0.731222	-1.000000
839	831	R	2	-	0	0	E	88.01	0.353085	E	88.01	0.353085	E	79.71	0.319787	E	79.71	0.319787	-1.000000
840	832	D	2	-	0	0	B	19.72	0.126923	B	19.72	0.126923	E	13.34	0.085860	E	13.34	0.085860	-1.000000
841	833	M	2	-	0	0	B	28.48	0.135265	B	28.48	0.135265	E	13.15	0.062455	E	13.15	0.062455	-1.000000
842	834	V	2	-	0	0	E	34.33	0.211600	E	34.33	0.211600	E	28.73	0.177083	E	28.73	0.177083	-1.000000
843	835	S	2	-	0	0	E	29.77	0.236871	E	29.77	0.236871	E	28.61	0.227642	E	28.61	0.227642	-1.000000
844	836	V	2	-	0	0	B	1.12	0.006903	B	1.12	0.006903	B	0.00	0.000000	B	0.00	0.000000	-1.000000
845	837	V	2	-	0	0	B	0.96	0.005917	B	0.96	0.005917	B	0.00	0.000000	B	0.00	0.000000	-1.000000
846	838	H	2	-	0	0	E	73.03	0.367891	E	73.03	0.367891	E	73.43	0.369906	E	73.43	0.369906	-1.000000
847	839	D	2	-	0	0	E	45.55	0.293171	E	45.55	0.293171	E	37.83	0.243483	E	37.83	0.243483	-1.000000
848	840	L	2	-	0	0	B	0.07	0.000354	B	0.07	0.000354	B	0.00	0.000000	B	0.00	0.000000	-1.000000
849	841	Q	2	-	0	0	E	67.61	0.357403	E	67.61	0.357403	E	60.79	0.321351	E	60.79	0.321351	-1.000000
850	842	K	2	-	0	0	E	128.27	0.618198	E	128.27	0.618198	E	137.07	0.660610	E	137.07	0.660610	-1.000000
851	843	A	2	-	0	0	B	16.06	0.137973	B	16.06	0.137973	E	11.76	0.101031	E	11.76	0.101031	-1.000000
852	844	I	2	-	0	0	B	10.71	0.056383	B	10.71	0.056383	B	3.76	0.019795	B	3.76	0.019795	-1.000000
853	845	A	2	-	0	0	E	82.01	0.704553	E	82.01	0.704553	E	84.66	0.727320	E	84.66	0.727320	-1.000000
854	846	E	2	-	0	0	E	111.74	0.597029	E	111.74	0.597029	E	123.10	0.657726	E	123.10	0.657726	-1.000000
855	847	K	2	-	0	0	E	106.39	0.512748	E	106.39	0.512748	E	110.44	0.532267	E	110.44	0.532267	-1.000000
856	848	V	2	-	0	0	B	5.09	0.031373	B	5.09	0.031373	B	0.06	0.000370	B	0.06	0.000370	-1.000000
857	849	Q	2	-	0	0	E	132.37	0.699741	E	132.37	0.699741	E	140.90	0.744833	E	140.90	0.744833	-1.000000
858	850	L	2	-	0	0	E	105.98	0.535280	E	105.98	0.535280	E	104.27	0.526643	E	104.27	0.526643	-1.000000
859	851	K	2	-	0	0	E	92.88	0.447636	E	92.88	0.447636	E	89.99	0.433708	E	89.99	0.433708	-1.000000
860	852	P	2	-	0	0	E	99.22	0.685221	E	99.22	0.685221	E	113.81	0.785981	E	113.81	0.785981	-1.000000
861	853	G	2	-	0	0	E	60.77	0.724228	E	60.77	0.724228	E	64.16	0.764629	E	64.16	0.764629	-1.000000
862	854	T	2	-	0	0	B	8.06	0.054437	B	8.06	0.054437	B	4.31	0.029110	B	4.31	0.029110	-1.000000
863	855	S	2	-	0	0	E	61.84	0.492043	E	61.84	0.492043	E	63.15	0.502467	E	63.15	0.502467	-1.000000
864	856	V	2	-	0	0	E	37.11	0.228735	E	37.11	0.228735	E	31.18	0.192184	E	31.18	0.192184	-1.000000
865	857	A	2	-	0	0	E	54.58	0.468900	E	54.58	0.468900	E	50.43	0.433247	E	50.43	0.433247	-1.000000
866	858	F	2	-	0	0	B	30.94	0.138564	B	30.94	0.138564	E	16.54	0.074074	E	16.54	0.074074	-1.000000
867	859	S	2	-	0	0	B	7.39	0.058800	B	7.39	0.058800	B	0.30	0.002387	B	0.30	0.002387	-1.000000
868	860	G	2	-	0	0	B	1.02	0.012156	B	1.02	0.012156	B	0.00	0.000000	B	0.00	0.000000	-1.000000
869	861	Q	2	-	0	0	B	7.31	0.038642	B	7.31	0.038642	B	0.09	0.000476	B	0.09	0.000476	-1.000000
870	862	F	2	-	0	0	B	20.59	0.092212	B	20.59	0.092212	B	7.49	0.033544	B	7.49	0.033544	-1.000000
871	863	E	2	-	0	0	E	74.12	0.396025	E	74.12	0.396025	E	59.45	0.317643	E	59.45	0.317643	-1.000000
872	864	L	2	-	0	0	B	9.74	0.049194	B	9.74	0.049194	B	2.94	0.014849	B	2.94	0.014849	-1.000000
873	865	L	2	-	0	0	B	16.95	0.085610	B	16.95	0.085610	B	3.52	0.017779	B	3.52	0.017779	-1.000000
874	866	E	2	-	0	0	E	94.06	0.502565	E	94.06	0.502565	E	95.31	0.509243	E	95.31	0.509243	-1.000000
875	867	R	2	-	0	0	E	77.94	0.312686	E	77.94	0.312686	E	61.67	0.247412	E	61.67	0.247412	-1.000000
876	868	A	2	-	0	0	B	0.09	0.000773	B	0.09	0.000773	B	0.00	0.000000	B	0.00	0.000000	-1.000000
877	869	N	2	-	0	0	E	55.41	0.328122	E	55.41	0.328122	E	47.29	0.280038	E	47.29	0.280038	-1.000000
878	870	H	2	-	0	0	E	121.08	0.609944	E	121.08	0.609944	E	130.41	0.656944	E	130.41	0.656944	-1.000000
879	871	K	2	-	0	0	E	50.06	0.241265	E	50.06	0.241265	E	50.26	0.242229	E	50.26	0.242229	-1.000000
880	872	L	2	-	0	0	B	21.42	0.108187	B	21.42	0.108187	B	8.32	0.042022	B	8.32	0.042022	-1.000000
881	873	K	H	-	0	0	E	117.86	0.568027	E	117.86	0.568027	E	120.63	0.581377	E	120.63	0.581377	105.638000
882	874	L	H	-	0	0	E	61.11	0.308652	E	61.11	0.308652	E	59.51	0.300571	E	59.51	0.300571	105.638000
883	875	M	H	-	1	0	B	0.02	0.000095	B	0.02	0.000095	B	0.00	0.000000	B	0.00	0.000000	105.638000
884	876	V	H	-	0	0	E	72.53	0.447054	E	72.53	0.447054	E	45.45	0.280141	E	45.45	0.280141	105.638000
885	877	P	H	-	0	0	E	74.29	0.513052	E	74.29	0.513052	E	76.41	0.527693	E	76.41	0.527693	105.638000
886	878	M	H	-	0	0	E	74.88	0.355640	E	74.88	0.355640	E	73.59	0.349513	E	73.59	0.349513	105.638000
887	879	T	H	-	3	0	B	1.35	0.009118	B	1.35	0.009118	B	0.00	0.000000	B	0.00	0.000000	105.638000
888	880	L	H	-	0	0	E	65.82	0.332441	E	65.82	0.332441	E	56.89	0.287338	E	56.89	0.287338	105.638000
889	881	M	H	-	0	0	E	127.78	0.606887	E	127.78	0.606887	E	137.03	0.650819	E	137.03	0.650819	105.638000
890	882	I	H	-	2	0	E	39.72	0.209108	E	39.72	0.209108	E	34.37	0.180942	E	34.37	0.180942	105.638000
891	883	I	H	-	1	0	B	1.02	0.005370	B	1.02	0.005370	B	0.00	0.000000	B	0.00	0.000000	105.638000
892	884	F	H	-	0	0	B	40.21	0.180080	B	40.21	0.180080	E	31.26	0.139997	E	31.26	0.139997	105.638000
893	885	V	H	-	0	0	E	83.00	0.511588	E	83.00	0.511588	E	85.81	0.528908	E	85.81	0.528908	105.638000
894	886	L	H	-	1	0	B	25.48	0.128693	B	25.48	0.128693	E	18.87	0.095308	E	18.87	0.095308	105.638000
895	887	L	H	-	2	0	B	1.13	0.005707	B	1.13	0.005707	B	0.00	0.000000	B	0.00	0.000000	105.638000
896	888	Y	H	-	0	0	E	95.59	0.401133	E	95.59	0.401133	E	98.83	0.414729	E	98.83	0.414729	105.638000
897	889	L	H	-	0	0	E	112.27	0.567049	E	112.27	0.567049	E	119.57	0.603919	E	119.57	0.603919	105.638000
898	890	A	H	-	0	0	E	53.40	0.458763	E	53.40	0.458763	E	45.69	0.392526	E	45.69	0.392526	105.638000
899	891	F	1	-	0	0	B	33.54	0.150208	B	33.54	0.150208	E	21.68	0.097093	E	21.68	0.097093	-1.000000
900	892	R	1	-	0	0	E	211.20	0.847308	E	211.20	0.847308	E	242.34	0.972238	E	242.34	0.972238	-1.000000
901	893	R	1	-	0	0	E	149.53	0.599896	E	149.53	0.599896	E	171.74	0.688999	E	171.74	0.688999	-1.000000
902	894	V	1	-	0	0	E	44.79	0.276072	E	44.79	0.276072	E	40.67	0.250678	E	40.67	0.250678	-1.000000
903	895	G	H	-	0	0	B	15.95	0.190085	B	15.95	0.190085	E	9.33	0.111191	E	9.33	0.111191	355.881000
904	896	E	H	-	0	0	B	12.60	0.067322	B	12.60	0.067322	B	5.90	0.031524	B	5.90	0.031524	355.881000
905	897	A	H	-	1	0	B	0.00	0.000000	B	0.00	0.000000	B	0.00	0.000000	B	0.00	0.000000	355.881000
906	898	L	H	-	0	0	E	96.05	0.485126	E	96.05	0.485126	E	99.80	0.504066	E	99.80	0.504066	355.881000
907	899	L	H	-	0	0	E	61.56	0.310925	E	61.56	0.310925	E	36.41	0.183898	E	36.41	0.183898	355.881000
908	900	I	H	-	2	0	B	4.32	0.022743	B	4.32	0.022743	B	0.05	0.000263	B	0.05	0.000263	355.881000
909	901	I	H	-	0	0	B	32.96	0.173519	B	32.96	0.173519	E	21.55	0.113451	E	21.55	0.113451	355.881000
910	902	S	H	-	0	0	E	41.25	0.328215	E	41.25	0.328215	E	31.33	0.249284	E	31.33	0.249284	355.881000
911	903	S	H	-	1	0	B	9.06	0.072088	B	9.06	0.072088	B	2.76	0.021961	B	2.76	0.021961	355.881000
912	904	V	H	-	0	0	B	12.05	0.074273	B	12.05	0.074273	B	1.39	0.008568	B	1.39	0.008568	355.881000
913	905	P	H	-	0	0	E	47.40	0.327348	E	47.40	0.327348	E	40.60	0.280387	E	40.60	0.280387	355.881000
914	906	F	H	-	2	0	B	22.84	0.102289	B	22.84	0.102289	B	8.70	0.038963	B	8.70	0.038963	355.881000
915	907	A	H	-	3	0	B	0.57	0.004897	B	0.57	0.004897	B	0.00	0.000000	B	0.00	0.000000	355.881000
916	908	L	H	-	0	0	E	71.29	0.360069	E	71.29	0.360069	E	50.26	0.253851	E	50.26	0.253851	355.881000
917	909	V	H	-	2	0	B	8.79	0.054179	B	8.79	0.054179	B	2.59	0.015964	B	2.59	0.015964	355.881000
918	910	G	H	-	3	0	B	8.00	0.095340	B	8.00	0.095340	B	3.13	0.037302	B	3.13	0.037302	355.881000
919	911	G	H	-	3	0	B	0.00	0.000000	B	0.00	0.000000	B	0.00	0.000000	B	0.00	0.000000	355.881000
920	912	I	H	-	1	0	B	20.63	0.108608	B	20.63	0.108608	E	14.62	0.076968	E	14.62	0.076968	355.881000
921	913	W	H	-	1	0	E	76.48	0.288147	E	76.48	0.288147	E	76.06	0.286565	E	76.06	0.286565	355.881000
922	914	L	H	-	2	0	B	31.21	0.157634	B	31.21	0.157634	E	27.79	0.140361	E	27.79	0.140361	355.881000
923	915	L	H	-	1	0	B	0.00	0.000000	B	0.00	0.000000	B	0.00	0.000000	B	0.00	0.000000	355.881000
924	916	W	H	-	1	0	E	86.71	0.326690	E	86.71	0.326690	E	80.32	0.302615	E	80.32	0.302615	355.881000
925	917	W	H	-	0	0	E	175.89	0.662686	E	175.89	0.662686	E	190.01	0.715884	E	190.01	0.715884	355.881000
926	918	M	H	-	0	0	B	36.65	0.174068	B	36.65	0.174068	E	29.55	0.140347	E	29.55	0.140347	355.881000
927	919	G	2	-	0	0	E	55.55	0.662019	E	55.55	0.662019	E	51.70	0.616136	E	51.70	0.616136	-1.000000
928	920	F	2	-	0	0	B	23.20	0.103901	B	23.20	0.103901	E	17.96	0.080434	E	17.96	0.080434	-1.000000
929	921	H	2	-	0	0	E	54.47	0.274394	E	54.47	0.274394	E	44.77	0.225530	E	44.77	0.225530	-1.000000
930	922	L	2	-	0	0	E	65.39	0.330269	E	65.39	0.330269	E	47.37	0.239255	E	47.37	0.239255	-1.000000
931	923	S	2	-	0	0	B	8.10	0.064449	B	8.10	0.064449	B	2.46	0.019574	B	2.46	0.019574	-1.000000
932	924	V	2	-	0	0	B	5.40	0.033284	B	5.40	0.033284	B	0.05	0.000308	B	0.05	0.000308	-1.000000
933	925	A	2	-	0	0	B	0.00	0.000000	B	0.00	0.000000	B	0.00	0.000000	B	0.00	0.000000	-1.000000
934	926	T	2	-	0	0	B	0.68	0.004593	B	0.68	0.004593	B	0.00	0.000000	B	0.00	0.000000	-1.000000
935	927	G	H	-	0	0	B	12.35	0.147182	B	12.35	0.147182	E	4.25	0.050650	E	4.25	0.050650	17.123000
936	928	T	H	-	1	0	B	0.27	0.001824	B	0.27	0.001824	B	0.00	0.000000	B	0.00	0.000000	17.123000
937	929	G	H	-	2	0	B	0.00	0.000000	B	0.00	0.000000	B	0.00	0.000000	B	0.00	0.000000	17.123000
938	930	F	H	-	1	0	B	30.73	0.137624	B	30.73	0.137624	E	16.19	0.072507	E	16.19	0.072507	17.123000
939	931	I	H	-	3	0	B	6.95	0.036589	B	6.95	0.036589	B	0.11	0.000579	B	0.11	0.000579	17.123000
940	932	A	H	-	2	0	B	3.69	0.031701	B	3.69	0.031701	B	0.00	0.000000	B	0.00	0.000000	17.123000
941	933	L	H	-	4	0	B	0.46	0.002323	B	0.46	0.002323	B	0.00	0.000000	B	0.00	0.000000	17.123000
942	934	A	H	-	0	0	B	10.62	0.091237	B	10.62	0.091237	B	0.30	0.002577	B	0.30	0.002577	17.123000
943	935	G	H	-	2	0	B	0.25	0.002979	B	0.25	0.002979	B	0.00	0.000000	B	0.00	0.000000	17.123000
944	936	V	H	-	0	0	B	14.60	0.089990	B	14.60	0.089990	B	1.50	0.009246	B	1.50	0.009246	17.123000
945	937	A	H	-	2	0	B	0.03	0.000258	B	0.03	0.000258	B	0.00	0.000000	B	0.00	0.000000	17.123000
946	938	A	H	-	1	0	B	0.00	0.000000	B	0.00	0.000000	B	0.00	0.000000	B	0.00	0.000000	17.123000
947	939	E	H	-	1	0	B	19.14	0.102265	B	19.14	0.102265	B	0.40	0.002137	B	0.40	0.002137	17.123000
948	940	F	H	-	2	0	B	8.71	0.039008	B	8.71	0.039008	B	0.64	0.002866	B	0.64	0.002866	17.123000
949	941	G	H	-	1	0	B	1.44	0.017161	B	1.44	0.017161	B	0.00	0.000000	B	0.00	0.000000	17.123000
950	942	V	H	-	0	0	B	10.64	0.065582	B	10.64	0.065582	B	0.00	0.000000	B	0.00	0.000000	17.123000
951	943	V	H	-	0	0	B	13.28	0.081854	B	13.28	0.081854	B	0.03	0.000185	B	0.03	0.000185	17.123000
952	944	M	1	-	0	0	B	1.48	0.007029	B	1.48	0.007029	B	0.00	0.000000	B	0.00	0.000000	-1.000000
953	945	L	1	-	0	0	B	2.08	0.010506	B	2.08	0.010506	B	0.00	0.000000	B	0.00	0.000000	-1.000000
954	946	M	1	-	0	0	B	29.84	0.141724	B	29.84	0.141724	E	17.14	0.081406	E	17.14	0.081406	-1.000000
955	947	Y	1	-	0	0	B	15.57	0.065338	B	15.57	0.065338	B	1.82	0.007637	B	1.82	0.007637	-1.000000
956	948	L	1	-	0	0	B	1.88	0.009495	B	1.88	0.009495	B	0.00	0.000000	B	0.00	0.000000	-1.000000
957	949	R	1	-	0	0	E	86.85	0.348431	E	86.85	0.348431	E	75.49	0.302856	E	75.49	0.302856	-1.000000
958	950	H	1	-	0	0	E	102.86	0.518160	E	102.86	0.518160	E	80.29	0.404463	E	80.29	0.404463	-1.000000
959	951	A	1	-	0	0	B	4.90	0.042096	B	4.90	0.042096	B	0.25	0.002148	B	0.25	0.002148	-1.000000
960	952	I	1	-	0	0	B	34.81	0.183259	B	34.81	0.183259	E	15.44	0.081285	E	15.44	0.081285	-1.000000
961	953	E	1	-	0	0	E	106.52	0.569139	E	106.52	0.569139	E	108.31	0.578703	E	108.31	0.578703	-1.000000
962	954	A	1	-	0	0	E	58.17	0.499742	E	58.17	0.499742	E	56.17	0.482560	E	56.17	0.482560	-1.000000
963	955	V	1	-	0	0	E	80.71	0.497473	E	80.71	0.497473	E	68.94	0.424926	E	68.94	0.424926	-1.000000
964	956	P	1	-	0	0	B	9.08	0.062707	B	9.08	0.062707	B	2.32	0.016022	B	2.32	0.016022	-1.000000
965	957	S	1	-	0	0	E	57.15	0.454726	E	57.15	0.454726	E	55.07	0.438176	E	55.07	0.438176	-1.000000
966	958	L	1	-	0	0	E	120.01	0.606142	E	120.01	0.606142	E	134.86	0.681146	E	134.86	0.681146	-1.000000
967	959	N	1	-	0	0	E	48.41	0.286670	E	48.41	0.286670	E	45.00	0.266477	E	45.00	0.266477	-1.000000
968	960	N	1	-	0	0	E	84.93	0.502931	E	84.93	0.502931	E	57.87	0.342690	E	57.87	0.342690	-1.000000
969	961	P	1	-	0	0	E	108.79	0.751312	E	108.79	0.751312	E	119.59	0.825898	E	119.59	0.825898	-1.000000
970	962	Q	1	-	0	0	E	117.65	0.621927	E	117.65	0.621927	E	127.04	0.671565	E	127.04	0.671565	-1.000000
971	963	T	1	-	0	0	E	98.47	0.665068	E	98.47	0.665068	E	108.41	0.732203	E	108.41	0.732203	-1.000000
972	964	F	1	-	0	0	E	204.84	0.917372	E	204.84	0.917372	E	242.52	1.000000	E	242.52	1.000000	-1.000000
973	965	S	1	-	0	0	E	40.86	0.325111	E	40.86	0.325111	E	18.87	0.150143	E	18.87	0.150143	-1.000000
974	966	E	1	-	0	0	E	96.85	0.517472	E	96.85	0.517472	E	92.25	0.492894	E	92.25	0.492894	-1.000000
975	967	Q	1	-	0	0	E	135.91	0.718454	E	135.91	0.718454	E	142.57	0.753661	E	142.57	0.753661	-1.000000
976	968	K	1	-	0	0	E	66.15	0.318811	E	66.15	0.318811	E	59.71	0.287773	E	59.71	0.287773	-1.000000
977	969	L	1	-	0	0	B	15.71	0.079347	B	15.71	0.079347	B	1.95	0.009849	B	1.95	0.009849	-1.000000
978	970	D	1	-	0	0	B	26.68	0.171719	B	26.68	0.171719	B	6.89	0.044346	B	6.89	0.044346	-1.000000
979	971	E	1	-	0	0	E	114.52	0.611883	E	114.52	0.611883	E	109.12	0.583031	E	109.12	0.583031	-1.000000
980	972	A	1	-	0	0	B	3.03	0.026031	B	3.03	0.026031	B	0.00	0.000000	B	0.00	0.000000	-1.000000
981	973	L	1	-	0	0	B	3.55	0.017930	B	3.55	0.017930	B	0.00	0.000000	B	0.00	0.000000	-1.000000
982	974	Y	1	-	0	0	E	65.57	0.275157	E	65.57	0.275157	E	40.63	0.170499	E	40.63	0.170499	-1.000000
983	975	H	1	-	0	0	E	92.20	0.464460	E	92.20	0.464460	E	85.92	0.432825	E	85.92	0.432825	-1.000000
984	976	G	1	-	0	0	B	0.33	0.003933	B	0.33	0.003933	B	0.00	0.000000	B	0.00	0.000000	-1.000000
985	977	A	1	-	0	0	B	1.85	0.015893	B	1.85	0.015893	B	0.00	0.000000	B	0.00	0.000000	-1.000000
986	978	V	1	-	0	0	E	37.04	0.228304	E	37.04	0.228304	E	33.02	0.203526	E	33.02	0.203526	-1.000000
987	979	L	1	-	0	0	B	30.77	0.155412	B	30.77	0.155412	E	18.95	0.095712	E	18.95	0.095712	-1.000000
988	980	R	1	-	0	0	B	7.97	0.031975	B	7.97	0.031975	B	1.33	0.005336	B	1.33	0.005336	-1.000000
989	981	V	1	-	0	0	B	10.81	0.066630	B	10.81	0.066630	B	2.75	0.016950	B	2.75	0.016950	-1.000000
990	982	R	1	-	0	0	E	63.46	0.254594	E	63.46	0.254594	E	50.73	0.203522	E	50.73	0.203522	-1.000000
991	983	P	1	-	0	0	B	1.75	0.012086	B	1.75	0.012086	B	0.00	0.000000	B	0.00	0.000000	-1.000000
992	984	K	1	-	0	0	B	13.47	0.064919	B	13.47	0.064919	B	0.25	0.001205	B	0.25	0.001205	-1.000000
993	985	A	H	-	0	0	E	29.23	0.251117	E	29.23	0.251117	E	19.89	0.170876	E	19.89	0.170876	57.289000
994	986	M	H	-	1	0	B	2.76	0.013109	B	2.76	0.013109	B	0.00	0.000000	B	0.00	0.000000	57.289000
995	987	T	H	-	1	0	B	5.22	0.035256	B	5.22	0.035256	B	0.00	0.000000	B	0.00	0.000000	57.289000
996	988	V	H	-	1	0	B	27.68	0.170611	B	27.68	0.170611	E	21.63	0.133321	E	21.63	0.133321	57.289000
997	989	A	H	-	1	0	E	25.72	0.220962	E	25.72	0.220962	E	22.19	0.190636	E	22.19	0.190636	57.289000
998	990	V	H	-	3	0	B	0.34	0.002096	B	0.34	0.002096	B	0.00	0.000000	B	0.00	0.000000	57.289000
999	991	I	H	-	3	0	B	9.54	0.050224	B	9.54	0.050224	B	0.07	0.000369	B	0.07	0.000369	57.289000
1000	992	I	H	-	2	0	B	28.40	0.149513	B	28.40	0.149513	E	23.27	0.122506	E	23.27	0.122506	57.289000
1001	993	A	H	-	2	0	B	17.23	0.148024	B	17.23	0.148024	E	11.68	0.100344	E	11.68	0.100344	57.289000
1002	994	G	H	-	1	0	B	0.23	0.002741	B	0.23	0.002741	B	0.00	0.000000	B	0.00	0.000000	57.289000
1003	995	L	H	-	2	0	B	9.65	0.048740	B	9.65	0.048740	B	0.79	0.003990	B	0.79	0.003990	57.289000
1004	996	L	H	-	0	0	E	66.43	0.335522	E	66.43	0.335522	E	65.76	0.332138	E	65.76	0.332138	57.289000
1005	997	P	H	-	3	0	B	13.73	0.094820	B	13.73	0.094820	B	7.24	0.050000	B	7.24	0.050000	57.289000
1006	998	I	H	-	1	0	B	1.72	0.009055	B	1.72	0.009055	B	0.00	0.000000	B	0.00	0.000000	57.289000
1007	999	L	H	-	3	0	B	9.74	0.049194	B	9.74	0.049194	B	3.21	0.016213	B	3.21	0.016213	57.289000
1008	1000	W	H	-	0	0	E	149.96	0.564991	E	149.96	0.564991	E	154.72	0.582925	E	154.72	0.582925	57.289000
1009	1001	G	H	-	0	0	E	25.07	0.298772	E	25.07	0.298772	E	24.82	0.295793	E	24.82	0.295793	57.289000
1010	1002	T	2	-	0	0	E	95.78	0.646900	E	95.78	0.646900	E	102.14	0.689855	E	102.14	0.689855	-1.000000
1011	1003	G	2	-	0	0	E	44.53	0.530688	E	44.53	0.530688	E	44.98	0.536051	E	44.98	0.536051	-1.000000
1012	1004	A	2	-	0	0	B	10.41	0.089433	B	10.41	0.089433	B	3.84	0.032990	B	3.84	0.032990	-1.000000
1013	1005	G	2	-	0	0	B	2.70	0.032177	B	2.70	0.032177	B	0.00	0.000000	B	0.00	0.000000	-1.000000
1014	1006	S	2	-	0	0	B	3.54	0.028167	B	3.54	0.028167	B	0.00	0.000000	B	0.00	0.000000	-1.000000
1015	1007	E	2	-	0	0	B	24.36	0.130156	B	24.36	0.130156	E	15.36	0.082069	E	15.36	0.082069	-1.000000
1016	1008	V	2	-	0	0	B	2.05	0.012636	B	2.05	0.012636	B	0.00	0.000000	B	0.00	0.000000	-1.000000
1017	1009	M	2	-	0	0	B	2.89	0.013726	B	2.89	0.013726	B	0.00	0.000000	B	0.00	0.000000	-1.000000
1018	1010	S	H	-	1	0	B	3.83	0.030474	B	3.83	0.030474	B	0.23	0.001830	B	0.23	0.001830	84.728000
1019	1011	R	H	-	0	0	B	46.65	0.187154	B	46.65	0.187154	E	35.75	0.143425	E	35.75	0.143425	84.728000
1020	1012	I	H	-	2	0	B	1.06	0.005580	B	1.06	0.005580	B	0.00	0.000000	B	0.00	0.000000	84.728000
1021	1013	A	H	-	1	0	B	0.00	0.000000	B	0.00	0.000000	B	0.00	0.000000	B	0.00	0.000000	84.728000
1022	1014	A	H	-	3	0	B	0.00	0.000000	B	0.00	0.000000	B	0.00	0.000000	B	0.00	0.000000	84.728000
1023	1015	P	H	-	3	0	B	0.00	0.000000	B	0.00	0.000000	B	0.00	0.000000	B	0.00	0.000000	84.728000
1024	1016	M	H	-	4	0	B	9.01	0.042793	B	9.01	0.042793	B	0.87	0.004132	B	0.87	0.004132	84.728000
1025	1017	I	H	-	3	0	B	9.31	0.049013	B	9.31	0.049013	B	6.61	0.034799	B	6.61	0.034799	84.728000
1026	1018	G	H	-	3	0	B	9.50	0.113217	B	9.50	0.113217	E	5.52	0.065785	E	5.52	0.065785	84.728000
1027	1019	G	H	-	4	0	B	0.00	0.000000	B	0.00	0.000000	B	0.00	0.000000	B	0.00	0.000000	84.728000
1028	1020	M	H	-	2	0	B	2.01	0.009546	B	2.01	0.009546	B	0.00	0.000000	B	0.00	0.000000	84.728000
1029	1021	I	H	-	0	0	E	70.23	0.369729	E	70.23	0.369729	E	68.01	0.358042	E	68.01	0.358042	84.728000
1030	1022	T	H	-	2	0	B	24.16	0.163177	B	24.16	0.163177	E	19.12	0.129137	E	19.12	0.129137	84.728000
1031	1023	A	H	-	0	0	B	0.56	0.004811	B	0.56	0.004811	B	0.00	0.000000	B	0.00	0.000000	84.728000
1032	1024	P	H	-	2	0	B	5.79	0.039986	B	5.79	0.039986	B	1.99	0.013743	B	1.99	0.013743	84.728000
1033	1025	L	H	-	0	0	E	96.41	0.486944	E	96.41	0.486944	E	99.10	0.500530	E	99.10	0.500530	84.728000
1034	1026	L	H	-	1	0	B	30.01	0.151573	B	30.01	0.151573	E	19.00	0.095964	E	19.00	0.095964	84.728000
1035	1027	S	H	-	1	0	B	10.00	0.079567	B	10.00	0.079567	B	1.06	0.008434	B	1.06	0.008434	84.728000
1036	1028	L	H	-	0	0	B	31.27	0.157937	B	31.27	0.157937	E	23.50	0.118693	E	23.50	0.118693	84.728000
1037	1029	F	H	-	0	0	B	41.05	0.183842	B	41.05	0.183842	E	27.59	0.123561	E	27.59	0.123561	84.728000
1038	1030	I	H	-	1	0	B	24.80	0.130561	B	24.80	0.130561	B	6.53	0.034377	B	6.53	0.034377	84.728000
1039	1031	I	1	-	0	0	B	20.50	0.107923	B	20.50	0.107923	B	3.04	0.016004	B	3.04	0.016004	-1.000000
1040	1032	P	1	-	0	0	B	2.05	0.014157	B	2.05	0.014157	B	0.00	0.000000	B	0.00	0.000000	-1.000000
1041	1033	A	1	-	0	0	B	0.00	0.000000	B	0.00	0.000000	B	0.00	0.000000	B	0.00	0.000000	-1.000000
1042	1034	A	1	-	0	0	B	10.44	0.089691	B	10.44	0.089691	B	3.40	0.029210	B	3.40	0.029210	-1.000000
1043	1035	Y	1	-	0	0	B	23.28	0.097692	B	23.28	0.097692	B	8.86	0.037180	B	8.86	0.037180	-1.000000
1044	1036	K	1	-	0	0	B	15.06	0.072582	B	15.06	0.072582	B	3.83	0.018459	B	3.83	0.018459	-1.000000
1045	1037	L	1	-	0	0	E	89.34	0.451235	E	89.34	0.451235	E	87.16	0.440224	E	87.16	0.440224	-1.000000
1046	1038	M	1	-	0	0	E	66.42	0.315460	E	66.42	0.315460	E	57.05	0.270957	E	57.05	0.270957	-1.000000
1047	1039	W	1	-	0	0	E	151.87	0.572187	E	151.87	0.572187	E	143.65	0.541218	E	143.65	0.541218	-1.000000
1048	1040	L	1	-	0	0	E	115.32	0.582454	E	115.32	0.582454	E	116.67	0.589272	E	116.67	0.589272	-1.000000
1049	1041	H	U	R	0	0	-	-1.00	-1.000000	-	-1.00	-1.000000	-	-1.00	-1.000000	-	-1.00	-1.000000	-1.000000
1050	1042	R	U	R	0	0	-	-1.00	-1.000000	-	-1.00	-1.000000	-	-1.00	-1.000000	-	-1.00	-1.000000	-1.000000
1051	1043	H	U	R	0	0	-	-1.00	-1.000000	-	-1.00	-1.000000	-	-1.00	-1.000000	-	-1.00	-1.000000	-1.000000
1052	1044	R	U	R	0	0	-	-1.00	-1.000000	-	-1.00	-1.000000	-	-1.00	-1.000000	-	-1.00	-1.000000	-1.000000
1053	1045	V	U	R	0	0	-	-1.00	-1.000000	-	-1.00	-1.000000	-	-1.00	-1.000000	-	-1.00	-1.000000	-1.000000
1054	1046	R	U	R	0	0	-	-1.00	-1.000000	-	-1.00	-1.000000	-	-1.00	-1.000000	-	-1.00	-1.000000	-1.000000
1055	1047	K	U	R	0	0	-	-1.00	-1.000000	-	-1.00	-1.000000	-	-1.00	-1.000000	-	-1.00	-1.000000	-1.000000
