# Supplementary material for: Lipid exposure prediction enhances the inference of rotational angles of transmembrane helices
Source: BMC Bioinformatics. 2013 Oct 11;14:304. doi: 10.1186/1471-2105-14-304 (PMC3854514; doi:10.1186/1471-2105-14-304)
Supplement: Additional file 7: Dataset S3 — The representative 110 multi-spanning protein chains used in this work. [file 1471-2105-14-304-S7.zip › S_Dataset_3_experiment/TMexpoDataset/3k3fA.profile]

SeqIndex	PDBIndex	AA	Topo	MissingData	IntraChainCTNum	InterChainCTNum	Class14_Chain	ASA14_Chain	RSA14_Chain	Class14_Complete	ASA14_Complete	RSA14_Complete	Class20_Chain	ASA20_Chain	RSA20_Chain	Class20_Complete	ASA20_Complete	RSA20_Complete	RotationalAngleChain360MGC
1	-2	S	U	R	0	0	-	-1.00	-1.000000	-	-1.00	-1.000000	-	-1.00	-1.000000	-	-1.00	-1.000000	-1.000000
2	-1	G	2	-	0	0	E	135.17	1.000000	E	135.17	1.000000	E	163.64	1.000000	E	163.64	1.000000	-1.000000
3	0	R	2	-	0	0	E	187.04	0.750381	E	187.04	0.750381	E	206.65	0.829054	E	206.65	0.829054	-1.000000
4	1	A	2	-	0	0	E	69.07	0.593385	E	69.07	0.593385	E	76.42	0.656529	E	76.42	0.656529	-1.000000
5	2	F	2	-	0	0	E	192.19	0.860719	E	192.19	0.860719	E	213.26	0.955081	E	213.26	0.955081	-1.000000
6	3	G	2	-	0	0	E	45.31	0.539983	E	45.31	0.539983	E	44.64	0.531999	E	44.64	0.531999	-1.000000
7	4	E	2	-	0	0	E	60.68	0.324215	E	60.68	0.324215	E	46.27	0.247222	E	46.27	0.247222	-1.000000
8	5	Q	2	-	0	0	E	116.17	0.614104	E	116.17	0.614104	E	114.42	0.604853	E	114.42	0.604853	-1.000000
9	6	L	2	-	0	0	E	157.43	0.795141	E	157.43	0.795141	E	179.01	0.904137	E	179.01	0.904137	-1.000000
10	7	L	2	-	0	0	E	147.38	0.744381	E	147.38	0.744381	E	162.61	0.821304	E	162.61	0.821304	-1.000000
11	8	K	2	-	0	0	E	77.34	0.372741	E	77.34	0.372741	E	67.84	0.326956	E	67.84	0.326956	-1.000000
12	9	N	2	-	0	0	E	67.38	0.399005	E	67.38	0.399005	E	71.00	0.420442	E	71.00	0.420442	-1.000000
13	10	P	2	-	0	0	E	116.25	0.802831	E	116.25	0.802831	E	124.55	0.860152	E	124.55	0.860152	-1.000000
14	11	L	2	-	0	0	E	134.84	0.681044	E	134.84	0.681044	E	149.37	0.754432	E	149.37	0.754432	-1.000000
15	12	I	2	-	0	0	E	102.15	0.537773	E	102.15	0.537773	E	105.30	0.554356	E	105.30	0.554356	-1.000000
16	13	E	2	-	0	0	E	38.67	0.206615	E	38.67	0.206615	E	15.99	0.085435	E	15.99	0.085435	-1.000000
17	14	F	2	-	0	0	B	44.39	0.198800	B	44.39	0.198800	E	29.32	0.131309	E	29.32	0.131309	-1.000000
18	15	C	2	-	0	0	E	61.14	0.432146	E	61.14	0.432146	E	57.46	0.406135	E	57.46	0.406135	-1.000000
19	16	D	2	-	0	0	E	53.21	0.342473	E	53.21	0.342473	E	37.19	0.239364	E	37.19	0.239364	-1.000000
20	17	S	2	-	0	0	B	5.10	0.040579	B	5.10	0.040579	B	0.26	0.002069	B	0.26	0.002069	-1.000000
21	18	V	2	-	0	0	B	8.71	0.053686	B	8.71	0.053686	B	2.08	0.012821	B	2.08	0.012821	-1.000000
22	19	C	2	-	0	0	B	8.20	0.057959	B	8.20	0.057959	B	2.38	0.016822	B	2.38	0.016822	-1.000000
23	20	R	2	-	0	0	E	71.14	0.285405	E	71.14	0.285405	E	78.19	0.313689	E	78.19	0.313689	-1.000000
24	21	G	2	-	0	0	B	0.00	0.000000	B	0.00	0.000000	B	0.00	0.000000	B	0.00	0.000000	-1.000000
25	22	C	2	-	0	0	B	0.00	0.000000	B	0.00	0.000000	B	0.00	0.000000	B	0.00	0.000000	-1.000000
26	23	G	2	-	0	0	B	0.00	0.000000	B	0.00	0.000000	B	0.00	0.000000	B	0.00	0.000000	-1.000000
27	24	Q	2	-	0	0	B	17.40	0.091981	B	17.40	0.091981	E	10.13	0.053550	E	10.13	0.053550	-1.000000
28	25	V	2	-	0	0	B	0.72	0.004438	B	0.72	0.004438	B	0.00	0.000000	B	0.00	0.000000	-1.000000
29	26	M	2	-	0	0	B	0.00	0.000000	B	0.00	0.000000	B	0.00	0.000000	B	0.00	0.000000	-1.000000
30	27	F	2	-	0	0	B	29.09	0.130279	B	29.09	0.130279	B	5.58	0.024990	B	5.58	0.024990	-1.000000
31	28	Q	2	-	0	0	B	1.07	0.005656	B	1.07	0.005656	B	0.00	0.000000	B	0.00	0.000000	-1.000000
32	29	N	2	-	0	0	E	64.58	0.382424	E	64.58	0.382424	E	52.17	0.308936	E	52.17	0.308936	-1.000000
33	30	N	2	-	0	0	B	31.78	0.188192	B	31.78	0.188192	E	29.44	0.174335	E	29.44	0.174335	-1.000000
34	31	T	2	-	0	0	E	42.01	0.283736	E	42.01	0.283736	E	33.71	0.227678	E	33.71	0.227678	-1.000000
35	32	V	2	-	0	0	E	74.50	0.459196	E	74.50	0.459196	E	77.83	0.479721	E	77.83	0.479721	-1.000000
36	33	T	H	-	1	0	B	0.00	0.000000	B	0.00	0.000000	B	0.00	0.000000	B	0.00	0.000000	228.579000
37	34	G	H	-	0	0	B	0.00	0.000000	B	0.00	0.000000	B	0.00	0.000000	B	0.00	0.000000	228.579000
38	35	L	H	-	0	0	E	103.24	0.521440	E	103.24	0.521440	E	105.85	0.534623	E	105.85	0.534623	228.579000
39	36	L	H	-	1	0	E	57.78	0.291833	E	57.78	0.291833	E	54.22	0.273852	E	54.22	0.273852	228.579000
40	37	F	H	-	1	0	B	0.00	0.000000	B	0.00	0.000000	B	0.00	0.000000	B	0.00	0.000000	228.579000
41	38	F	H	-	0	0	B	13.11	0.058713	B	13.11	0.058713	B	6.04	0.027050	B	6.04	0.027050	228.579000
42	39	A	H	-	0	0	E	47.49	0.407990	E	47.49	0.407990	E	42.63	0.366237	E	42.63	0.366237	228.579000
43	40	G	H	-	2	0	B	0.00	0.000000	B	0.00	0.000000	B	0.00	0.000000	B	0.00	0.000000	228.579000
44	41	I	H	-	2	0	B	0.00	0.000000	B	0.00	0.000000	B	0.00	0.000000	B	0.00	0.000000	228.579000
45	42	F	H	-	1	0	E	76.53	0.342738	E	76.53	0.342738	E	74.34	0.332930	E	74.34	0.332930	228.579000
46	43	Y	H	-	0	0	E	125.23	0.525514	E	125.23	0.525514	E	137.17	0.575619	E	137.17	0.575619	228.579000
47	44	N	H	-	1	0	E	49.52	0.293243	E	49.52	0.293243	E	47.48	0.281163	E	47.48	0.281163	228.579000
48	45	S	H	-	1	0	E	28.89	0.229870	E	28.89	0.229870	E	28.70	0.228358	E	28.70	0.228358	228.579000
49	46	T	H	-	0	0	E	90.22	0.609348	E	90.22	0.609348	E	103.03	0.695867	E	103.03	0.695867	228.579000
50	47	T	1	-	0	0	E	87.90	0.593678	E	87.90	0.593678	E	76.65	0.517696	E	76.65	0.517696	-1.000000
51	48	L	H	-	2	0	B	19.55	0.098742	B	19.55	0.098742	E	14.49	0.073186	E	14.49	0.073186	230.483000
52	49	G	H	-	2	0	B	0.00	0.000000	B	0.00	0.000000	B	0.00	0.000000	B	0.00	0.000000	230.483000
53	50	V	H	-	0	0	E	78.28	0.482495	E	78.28	0.482495	E	74.79	0.460984	E	74.79	0.460984	230.483000
54	51	C	H	-	3	0	B	3.09	0.021841	B	3.09	0.021841	B	0.00	0.000000	B	0.00	0.000000	230.483000
55	52	A	H	-	2	0	B	0.00	0.000000	B	0.00	0.000000	B	0.00	0.000000	B	0.00	0.000000	230.483000
56	53	V	H	-	0	0	E	55.83	0.344120	E	55.83	0.344120	E	54.07	0.333272	E	54.07	0.333272	230.483000
57	54	L	H	-	1	0	E	55.72	0.281428	E	55.72	0.281428	E	51.91	0.262185	E	51.91	0.262185	230.483000
58	55	G	H	-	1	0	B	0.00	0.000000	B	0.00	0.000000	B	0.00	0.000000	B	0.00	0.000000	230.483000
59	56	T	H	-	2	0	B	0.00	0.000000	B	0.00	0.000000	B	0.00	0.000000	B	0.00	0.000000	230.483000
60	57	A	H	-	0	0	E	25.21	0.216581	E	25.21	0.216581	E	19.01	0.163316	E	19.01	0.163316	230.483000
61	58	A	H	-	1	0	B	14.87	0.127749	B	14.87	0.127749	E	6.97	0.059880	E	6.97	0.059880	230.483000
62	59	S	H	-	4	0	B	0.41	0.003262	B	0.41	0.003262	B	0.00	0.000000	B	0.00	0.000000	230.483000
63	60	T	H	-	0	0	B	2.33	0.015737	B	2.33	0.015737	B	0.00	0.000000	B	0.00	0.000000	230.483000
64	61	L	2	-	0	0	E	88.64	0.447699	E	88.64	0.447699	E	92.57	0.467549	E	92.57	0.467549	-1.000000
65	62	T	2	-	0	0	B	24.02	0.162232	B	24.02	0.162232	E	16.17	0.109212	E	16.17	0.109212	-1.000000
66	63	A	2	-	0	0	B	0.00	0.000000	B	0.00	0.000000	B	0.00	0.000000	B	0.00	0.000000	-1.000000
67	64	Q	2	-	0	0	E	88.50	0.467833	E	88.50	0.467833	E	60.64	0.320558	E	60.64	0.320558	-1.000000
68	65	L	2	-	0	0	E	136.12	0.687509	E	136.12	0.687509	E	150.77	0.761503	E	150.77	0.761503	-1.000000
69	66	L	2	-	0	0	E	114.53	0.578464	E	114.53	0.578464	E	119.53	0.603717	E	119.53	0.603717	-1.000000
70	67	G	2	-	0	0	E	57.98	0.690978	E	57.98	0.690978	E	62.32	0.742701	E	62.32	0.742701	-1.000000
71	68	V	2	-	0	0	B	30.79	0.189781	B	30.79	0.189781	E	19.20	0.118343	E	19.20	0.118343	-1.000000
72	69	D	2	-	0	0	E	95.86	0.616979	E	95.86	0.616979	E	107.26	0.690352	E	107.26	0.690352	-1.000000
73	70	K	2	-	0	0	E	113.48	0.546918	E	113.48	0.546918	E	105.25	0.507253	E	105.25	0.507253	-1.000000
74	71	P	2	-	0	0	E	98.57	0.680732	E	98.57	0.680732	E	107.80	0.744475	E	107.80	0.744475	-1.000000
75	72	L	2	-	0	0	E	60.07	0.303399	E	60.07	0.303399	E	50.38	0.254457	E	50.38	0.254457	-1.000000
76	73	V	2	-	0	0	B	7.36	0.045365	B	7.36	0.045365	B	0.07	0.000431	B	0.07	0.000431	-1.000000
77	74	R	2	-	0	0	E	100.65	0.403795	E	100.65	0.403795	E	81.28	0.326085	E	81.28	0.326085	-1.000000
78	75	A	2	-	0	0	B	22.21	0.190808	B	22.21	0.190808	E	19.63	0.168643	E	19.63	0.168643	-1.000000
79	76	G	2	-	0	0	B	1.10	0.013109	B	1.10	0.013109	B	0.00	0.000000	B	0.00	0.000000	-1.000000
80	77	L	2	-	0	0	E	54.60	0.275772	E	54.60	0.275772	E	37.07	0.187232	E	37.07	0.187232	-1.000000
81	78	F	2	-	0	0	B	7.16	0.032066	B	7.16	0.032066	B	0.21	0.000940	B	0.21	0.000940	-1.000000
82	79	G	2	-	0	0	B	0.93	0.011083	B	0.93	0.011083	B	0.00	0.000000	B	0.00	0.000000	-1.000000
83	80	F	H	-	0	0	B	8.30	0.037171	B	8.30	0.037171	B	0.66	0.002956	B	0.66	0.002956	237.256000
84	81	N	H	-	5	0	B	3.44	0.020371	B	3.44	0.020371	B	0.00	0.000000	B	0.00	0.000000	237.256000
85	82	G	H	-	3	0	B	0.15	0.001788	B	0.15	0.001788	B	0.00	0.000000	B	0.00	0.000000	237.256000
86	83	T	H	-	2	0	B	0.00	0.000000	B	0.00	0.000000	B	0.00	0.000000	B	0.00	0.000000	237.256000
87	84	L	H	-	1	0	B	1.03	0.005202	B	1.03	0.005202	B	0.00	0.000000	B	0.00	0.000000	237.256000
88	85	A	H	-	3	0	B	0.00	0.000000	B	0.00	0.000000	B	0.00	0.000000	B	0.00	0.000000	237.256000
89	86	G	H	-	2	0	B	0.00	0.000000	B	0.00	0.000000	B	0.00	0.000000	B	0.00	0.000000	237.256000
90	87	I	H	-	1	0	B	0.00	0.000000	B	0.00	0.000000	B	0.00	0.000000	B	0.00	0.000000	237.256000
91	88	A	H	-	0	0	B	0.00	0.000000	B	0.00	0.000000	B	0.00	0.000000	B	0.00	0.000000	237.256000
92	89	L	H	-	2	0	B	0.21	0.001061	B	0.21	0.001061	B	0.00	0.000000	B	0.00	0.000000	237.256000
93	90	P	H	-	1	0	E	30.44	0.210221	E	30.44	0.210221	E	21.92	0.151381	E	21.92	0.151381	237.256000
94	91	F	H	-	0	0	E	61.37	0.274844	E	61.37	0.274844	E	42.34	0.189619	E	42.34	0.189619	237.256000
95	92	F	H	-	0	0	B	15.19	0.068028	B	15.19	0.068028	B	9.44	0.042277	B	9.44	0.042277	237.256000
96	93	F	1	-	0	0	B	6.34	0.028394	B	6.34	0.028394	B	0.84	0.003762	B	0.84	0.003762	-1.000000
97	94	N	1	-	0	0	E	79.29	0.469533	E	79.29	0.469533	E	87.42	0.517676	E	87.42	0.517676	-1.000000
98	95	Y	1	-	0	0	E	147.77	0.620101	E	147.77	0.620101	E	141.49	0.593747	E	141.49	0.593747	-1.000000
99	96	E	1	-	0	0	B	28.85	0.154146	B	28.85	0.154146	E	25.00	0.133576	E	25.00	0.133576	-1.000000
100	97	P	1	-	0	0	E	112.32	0.775691	E	112.32	0.775691	E	125.85	0.869130	E	125.85	0.869130	-1.000000
101	98	A	H	-	0	0	E	35.61	0.305928	E	35.61	0.305928	E	30.69	0.263660	E	30.69	0.263660	307.761000
102	99	M	H	-	0	0	B	2.79	0.013251	B	2.79	0.013251	B	0.00	0.000000	B	0.00	0.000000	307.761000
103	100	L	H	-	0	0	E	87.30	0.440931	E	87.30	0.440931	E	83.27	0.420577	E	83.27	0.420577	307.761000
104	101	G	H	-	0	0	E	48.35	0.576213	E	48.35	0.576213	E	51.91	0.618639	E	51.91	0.618639	307.761000
105	102	Y	H	-	1	0	E	49.68	0.208477	E	49.68	0.208477	E	27.52	0.115485	E	27.52	0.115485	307.761000
106	103	V	H	-	4	0	B	0.00	0.000000	B	0.00	0.000000	B	0.00	0.000000	B	0.00	0.000000	307.761000
107	104	A	H	-	1	0	E	35.71	0.306787	E	35.71	0.306787	E	34.78	0.298797	E	34.78	0.298797	307.761000
108	105	L	H	-	0	0	E	96.62	0.488004	E	96.62	0.488004	E	104.41	0.527350	E	104.41	0.527350	307.761000
109	106	N	H	-	3	0	B	0.00	0.000000	B	0.00	0.000000	B	0.00	0.000000	B	0.00	0.000000	307.761000
110	107	G	H	-	1	0	B	0.00	0.000000	B	0.00	0.000000	B	0.00	0.000000	B	0.00	0.000000	307.761000
111	108	A	H	-	0	0	E	26.60	0.228522	E	26.60	0.228522	E	23.72	0.203780	E	23.72	0.203780	307.761000
112	109	F	H	-	1	0	E	57.23	0.256303	E	57.23	0.256303	E	52.77	0.236329	E	52.77	0.236329	307.761000
113	110	T	H	-	6	0	B	1.53	0.010334	B	1.53	0.010334	B	0.00	0.000000	B	0.00	0.000000	307.761000
114	111	T	H	-	1	0	B	2.30	0.015534	B	2.30	0.015534	B	0.00	0.000000	B	0.00	0.000000	307.761000
115	112	I	H	-	0	0	E	84.65	0.445644	E	84.65	0.445644	E	84.55	0.445117	E	84.55	0.445117	307.761000
116	113	I	H	-	3	0	B	17.32	0.091182	B	17.32	0.091182	E	10.90	0.057384	E	10.90	0.057384	307.761000
117	114	M	H	-	2	0	B	5.21	0.024745	B	5.21	0.024745	B	0.34	0.001615	B	0.34	0.001615	307.761000
118	115	A	2	-	0	0	E	45.71	0.392698	E	45.71	0.392698	E	40.39	0.346993	E	40.39	0.346993	-1.000000
119	116	S	2	-	0	0	E	57.06	0.454010	E	57.06	0.454010	E	51.76	0.411840	E	51.76	0.411840	-1.000000
120	117	L	2	-	0	0	B	21.97	0.110965	B	21.97	0.110965	E	16.27	0.082176	E	16.27	0.082176	-1.000000
121	118	L	2	-	0	0	E	58.08	0.293348	E	58.08	0.293348	E	32.49	0.164099	E	32.49	0.164099	-1.000000
122	119	N	2	-	0	0	E	104.74	0.620240	E	104.74	0.620240	E	117.96	0.698525	E	117.96	0.698525	-1.000000
123	120	F	2	-	0	0	E	126.49	0.566483	E	126.49	0.566483	E	135.79	0.608133	E	135.79	0.608133	-1.000000
124	121	L	2	-	0	0	B	4.73	0.023890	B	4.73	0.023890	B	0.89	0.004495	B	0.89	0.004495	-1.000000
125	122	G	2	-	0	0	E	39.82	0.474556	E	39.82	0.474556	E	39.43	0.469908	E	39.43	0.469908	-1.000000
126	123	K	2	-	0	0	E	151.81	0.731650	E	151.81	0.731650	E	169.86	0.818642	E	169.86	0.818642	-1.000000
127	124	W	2	-	0	0	E	151.30	0.570040	E	151.30	0.570040	E	146.45	0.551767	E	146.45	0.551767	-1.000000
128	125	G	2	-	0	0	E	39.05	0.465380	E	39.05	0.465380	E	29.59	0.352640	E	29.59	0.352640	-1.000000
129	126	V	2	-	0	0	B	8.71	0.053686	B	8.71	0.053686	B	0.15	0.000925	B	0.15	0.000925	-1.000000
130	127	P	2	-	0	0	B	14.76	0.101934	B	14.76	0.101934	B	4.09	0.028246	B	4.09	0.028246	-1.000000
131	128	A	2	-	0	0	B	2.80	0.024055	B	2.80	0.024055	B	0.14	0.001203	B	0.14	0.001203	-1.000000
132	129	L	2	-	0	0	B	3.01	0.015203	B	3.01	0.015203	B	0.00	0.000000	B	0.00	0.000000	-1.000000
133	130	T	H	-	2	0	B	0.92	0.006214	B	0.92	0.006214	B	0.00	0.000000	B	0.00	0.000000	158.538000
134	131	A	H	-	1	0	B	0.00	0.000000	B	0.00	0.000000	B	0.00	0.000000	B	0.00	0.000000	158.538000
135	132	P	H	-	4	0	B	0.00	0.000000	B	0.00	0.000000	B	0.00	0.000000	B	0.00	0.000000	158.538000
136	133	F	H	-	4	0	B	0.52	0.002329	B	0.52	0.002329	B	0.00	0.000000	B	0.00	0.000000	158.538000
137	134	V	H	-	3	0	B	0.00	0.000000	B	0.00	0.000000	B	0.00	0.000000	B	0.00	0.000000	158.538000
138	135	L	H	-	1	0	E	52.90	0.267185	E	52.90	0.267185	E	48.34	0.244154	E	48.34	0.244154	158.538000
139	136	A	H	-	4	0	B	0.00	0.000000	B	0.00	0.000000	B	0.00	0.000000	B	0.00	0.000000	158.538000
140	137	T	H	-	0	0	B	0.00	0.000000	B	0.00	0.000000	B	0.00	0.000000	B	0.00	0.000000	158.538000
141	138	W	H	-	0	0	B	32.34	0.121845	B	32.34	0.121845	E	21.06	0.079346	E	21.06	0.079346	158.538000
142	139	L	H	-	0	0	E	118.19	0.596949	E	118.19	0.596949	E	116.94	0.590636	E	116.94	0.590636	158.538000
143	140	L	H	-	1	0	B	25.73	0.129956	B	25.73	0.129956	E	15.71	0.079347	E	15.71	0.079347	158.538000
144	141	M	H	-	0	0	B	0.31	0.001472	B	0.31	0.001472	B	0.00	0.000000	B	0.00	0.000000	158.538000
145	142	F	H	-	0	0	E	66.01	0.295625	E	66.01	0.295625	E	57.34	0.256796	E	57.34	0.256796	158.538000
146	143	G	H	-	0	0	E	27.98	0.333453	E	27.98	0.333453	E	16.88	0.201168	E	16.88	0.201168	158.538000
147	144	V	H	-	0	0	B	10.15	0.062562	B	10.15	0.062562	B	1.66	0.010232	B	1.66	0.010232	158.538000
148	145	Y	1	-	0	0	E	99.61	0.418003	E	99.61	0.418003	E	94.44	0.396307	E	94.44	0.396307	-1.000000
149	146	K	1	-	0	0	E	178.67	0.861102	E	178.67	0.861102	E	203.06	0.978650	E	203.06	0.978650	-1.000000
150	147	L	1	-	0	0	E	132.57	0.669579	E	132.57	0.669579	E	131.72	0.665286	E	131.72	0.665286	-1.000000
151	148	S	1	-	0	0	E	77.95	0.620226	E	77.95	0.620226	E	79.97	0.636299	E	79.97	0.636299	-1.000000
152	149	L	1	-	0	0	E	110.48	0.558008	E	110.48	0.558008	E	111.70	0.564170	E	111.70	0.564170	-1.000000
153	150	F	1	-	0	0	B	8.44	0.037798	B	8.44	0.037798	B	1.23	0.005509	B	1.23	0.005509	-1.000000
154	151	H	1	-	0	0	E	95.72	0.482192	E	95.72	0.482192	E	101.22	0.509899	E	101.22	0.509899	-1.000000
155	152	P	1	-	0	0	E	42.56	0.293923	E	42.56	0.293923	E	35.46	0.244890	E	35.46	0.244890	-1.000000
156	153	G	1	-	0	0	E	17.88	0.213085	E	17.88	0.213085	E	8.63	0.102848	E	8.63	0.102848	-1.000000
157	154	A	1	-	0	0	E	108.17	0.929296	E	108.17	0.929296	E	125.65	1.000000	E	125.65	1.000000	-1.000000
158	155	L	1	-	0	0	E	119.64	0.604273	E	119.64	0.604273	E	107.70	0.543967	E	107.70	0.543967	-1.000000
159	156	I	1	-	0	0	B	12.03	0.063332	B	12.03	0.063332	B	9.08	0.047802	B	9.08	0.047802	-1.000000
160	157	A	1	-	0	0	E	66.95	0.575172	E	66.95	0.575172	E	65.95	0.566581	E	65.95	0.566581	-1.000000
161	158	P	1	-	0	0	E	69.40	0.479282	E	69.40	0.479282	E	73.09	0.504765	E	73.09	0.504765	-1.000000
162	159	A	1	-	0	0	E	61.63	0.529467	E	61.63	0.529467	E	64.90	0.557560	E	64.90	0.557560	-1.000000
163	160	L	1	-	0	0	E	146.40	0.739431	E	146.40	0.739431	E	164.10	0.828830	E	164.10	0.828830	-1.000000
164	161	P	1	-	0	0	E	73.36	0.506630	E	73.36	0.506630	E	66.84	0.461602	E	66.84	0.461602	-1.000000
165	162	S	1	-	0	0	E	110.59	0.879933	E	110.59	0.879933	E	121.90	0.969924	E	121.90	0.969924	-1.000000
166	163	V	1	-	0	0	E	200.94	1.000000	E	200.94	1.000000	E	245.35	1.000000	E	245.35	1.000000	-1.000000
167	164	A	U	R	0	0	-	-1.00	-1.000000	-	-1.00	-1.000000	-	-1.00	-1.000000	-	-1.00	-1.000000	-1.000000
168	165	G	U	R	0	0	-	-1.00	-1.000000	-	-1.00	-1.000000	-	-1.00	-1.000000	-	-1.00	-1.000000	-1.000000
169	166	L	U	R	0	0	-	-1.00	-1.000000	-	-1.00	-1.000000	-	-1.00	-1.000000	-	-1.00	-1.000000	-1.000000
170	167	A	U	R	0	0	-	-1.00	-1.000000	-	-1.00	-1.000000	-	-1.00	-1.000000	-	-1.00	-1.000000	-1.000000
171	168	D	1	-	0	0	E	182.55	1.000000	E	182.55	1.000000	E	211.57	1.000000	E	211.57	1.000000	-1.000000
172	169	M	1	-	0	0	E	91.27	0.433484	E	91.27	0.433484	E	86.27	0.409736	E	86.27	0.409736	-1.000000
173	170	G	1	-	0	0	E	59.32	0.706948	E	59.32	0.706948	E	53.94	0.642832	E	53.94	0.642832	-1.000000
174	171	T	1	-	0	0	E	103.58	0.699581	E	103.58	0.699581	E	116.82	0.789004	E	116.82	0.789004	-1.000000
175	172	V	1	-	0	0	E	73.36	0.452170	E	73.36	0.452170	E	73.28	0.451677	E	73.28	0.451677	-1.000000
176	173	T	1	-	0	0	E	70.02	0.472916	E	70.02	0.472916	E	73.95	0.499460	E	73.95	0.499460	-1.000000
177	174	G	1	-	0	0	E	52.79	0.629126	E	52.79	0.629126	E	58.20	0.693600	E	58.20	0.693600	-1.000000
178	175	R	1	-	0	0	E	140.98	0.565594	E	140.98	0.565594	E	155.57	0.624127	E	155.57	0.624127	-1.000000
179	176	T	1	-	0	0	B	0.00	0.000000	B	0.00	0.000000	B	0.00	0.000000	B	0.00	0.000000	-1.000000
180	177	F	1	-	0	0	E	67.17	0.300820	E	67.17	0.300820	E	61.32	0.274620	E	61.32	0.274620	-1.000000
181	178	M	L	-	0	0	E	139.30	0.661601	E	139.30	0.661601	E	147.70	0.701496	E	147.70	0.701496	-1.000000
182	179	E	L	-	0	0	B	5.05	0.026982	B	5.05	0.026982	B	0.36	0.001923	B	0.36	0.001923	-1.000000
183	180	G	L	-	0	0	B	0.86	0.010249	B	0.86	0.010249	B	0.00	0.000000	B	0.00	0.000000	-1.000000
184	181	L	L	-	0	0	B	23.70	0.119703	B	23.70	0.119703	E	16.99	0.085812	E	16.99	0.085812	-1.000000
185	182	F	L	-	0	0	E	47.88	0.214430	E	47.88	0.214430	E	40.89	0.183125	E	40.89	0.183125	-1.000000
186	183	K	L	-	0	0	B	20.45	0.098559	B	20.45	0.098559	E	16.32	0.078654	E	16.32	0.078654	-1.000000
187	184	G	L	-	0	0	B	0.00	0.000000	B	0.00	0.000000	B	0.00	0.000000	B	0.00	0.000000	-1.000000
188	185	V	L	-	0	0	B	0.00	0.000000	B	0.00	0.000000	B	0.00	0.000000	B	0.00	0.000000	-1.000000
189	186	G	L	-	0	0	B	0.00	0.000000	B	0.00	0.000000	B	0.00	0.000000	B	0.00	0.000000	-1.000000
190	187	E	L	-	0	0	B	9.61	0.051346	B	9.61	0.051346	B	2.25	0.012022	B	2.25	0.012022	-1.000000
191	188	V	L	-	0	0	B	2.04	0.012574	B	2.04	0.012574	B	0.00	0.000000	B	0.00	0.000000	-1.000000
192	189	M	L	-	0	0	B	0.00	0.000000	B	0.00	0.000000	B	0.00	0.000000	B	0.00	0.000000	-1.000000
193	190	F	L	-	0	0	B	10.16	0.045501	B	10.16	0.045501	B	0.61	0.002732	B	0.61	0.002732	-1.000000
194	191	Q	L	-	0	0	B	0.00	0.000000	B	0.00	0.000000	B	0.00	0.000000	B	0.00	0.000000	-1.000000
195	192	D	L	-	0	0	E	70.79	0.455622	E	70.79	0.455622	E	67.95	0.437343	E	67.95	0.437343	-1.000000
196	193	N	L	-	0	0	B	31.39	0.185883	B	31.39	0.185883	E	29.70	0.175875	E	29.70	0.175875	-1.000000
197	194	I	1	-	0	0	E	70.91	0.373309	E	70.91	0.373309	E	65.39	0.344248	E	65.39	0.344248	-1.000000
198	195	V	H	-	0	0	E	66.37	0.409085	E	66.37	0.409085	E	68.80	0.424063	E	68.80	0.424063	306.118000
199	196	T	H	-	2	0	B	0.00	0.000000	B	0.00	0.000000	B	0.00	0.000000	B	0.00	0.000000	306.118000
200	197	G	H	-	0	0	B	0.00	0.000000	B	0.00	0.000000	B	0.00	0.000000	B	0.00	0.000000	306.118000
201	198	V	H	-	0	0	E	57.93	0.357064	E	57.93	0.357064	E	55.10	0.339620	E	55.10	0.339620	306.118000
202	199	I	H	-	1	0	E	40.38	0.212582	E	40.38	0.212582	E	32.00	0.168465	E	32.00	0.168465	306.118000
203	200	F	H	-	0	0	B	0.00	0.000000	B	0.00	0.000000	B	0.00	0.000000	B	0.00	0.000000	306.118000
204	201	V	H	-	0	0	B	21.74	0.133999	B	21.74	0.133999	E	15.51	0.095599	E	15.51	0.095599	306.118000
205	202	V	H	-	0	0	E	69.66	0.429364	E	69.66	0.429364	E	66.92	0.412475	E	66.92	0.412475	306.118000
206	203	A	H	-	3	0	B	0.00	0.000000	B	0.00	0.000000	B	0.00	0.000000	B	0.00	0.000000	306.118000
207	204	I	H	-	2	0	B	0.00	0.000000	B	0.00	0.000000	B	0.00	0.000000	B	0.00	0.000000	306.118000
208	205	L	H	-	1	0	E	88.04	0.444669	E	88.04	0.444669	E	83.34	0.420930	E	83.34	0.420930	306.118000
209	206	V	2	-	0	0	E	77.22	0.475962	E	77.22	0.475962	E	80.30	0.494946	E	80.30	0.494946	-1.000000
210	207	N	2	-	0	0	E	34.11	0.201990	E	34.11	0.201990	E	28.27	0.167407	E	28.27	0.167407	-1.000000
211	208	S	2	-	0	0	B	2.99	0.023791	B	2.99	0.023791	B	1.70	0.013526	B	1.70	0.013526	-1.000000
212	209	R	2	-	0	0	E	162.18	0.650646	E	162.18	0.650646	E	179.95	0.721937	E	179.95	0.721937	-1.000000
213	210	I	2	-	0	0	B	37.28	0.196262	B	37.28	0.196262	E	28.35	0.149250	E	28.35	0.149250	-1.000000
214	211	S	2	-	0	0	B	0.02	0.000159	B	0.02	0.000159	B	0.00	0.000000	B	0.00	0.000000	-1.000000
215	212	A	H	-	2	0	B	5.61	0.048196	B	5.61	0.048196	B	1.72	0.014777	B	1.72	0.014777	101.317000
216	213	L	H	-	0	0	E	95.75	0.483610	E	95.75	0.483610	E	94.16	0.475580	E	94.16	0.475580	101.317000
217	214	F	H	-	1	0	B	6.37	0.028528	B	6.37	0.028528	B	1.83	0.008196	B	1.83	0.008196	101.317000
218	215	A	H	-	3	0	B	0.00	0.000000	B	0.00	0.000000	B	0.00	0.000000	B	0.00	0.000000	101.317000
219	216	V	H	-	0	0	E	39.16	0.241371	E	39.16	0.241371	E	32.62	0.201060	E	32.62	0.201060	101.317000
220	217	I	H	-	0	0	E	40.71	0.214320	E	40.71	0.214320	E	32.34	0.170255	E	32.34	0.170255	101.317000
221	218	G	H	-	2	0	B	0.00	0.000000	B	0.00	0.000000	B	0.00	0.000000	B	0.00	0.000000	101.317000
222	219	S	H	-	1	0	B	0.06	0.000477	B	0.06	0.000477	B	0.00	0.000000	B	0.00	0.000000	101.317000
223	220	L	H	-	0	0	E	70.58	0.356483	E	70.58	0.356483	E	66.74	0.337088	E	66.74	0.337088	101.317000
224	221	V	H	-	1	0	B	29.56	0.182199	B	29.56	0.182199	E	25.09	0.154647	E	25.09	0.154647	101.317000
225	222	G	H	-	3	0	B	0.00	0.000000	B	0.00	0.000000	B	0.00	0.000000	B	0.00	0.000000	101.317000
226	223	L	H	-	0	0	B	2.93	0.014799	B	2.93	0.014799	B	0.00	0.000000	B	0.00	0.000000	101.317000
227	224	C	H	-	0	0	E	55.91	0.395180	E	55.91	0.395180	E	54.79	0.387263	E	54.79	0.387263	101.317000
228	225	T	H	-	2	0	B	11.50	0.077671	B	11.50	0.077671	B	1.47	0.009928	B	1.47	0.009928	101.317000
229	226	A	H	-	1	0	B	3.80	0.032646	B	3.80	0.032646	B	0.00	0.000000	B	0.00	0.000000	101.317000
230	227	L	H	-	0	0	B	31.31	0.158139	B	31.31	0.158139	E	21.39	0.108036	E	21.39	0.108036	101.317000
231	228	I	H	-	0	0	E	134.66	0.708923	E	134.66	0.708923	E	145.88	0.767992	E	145.88	0.767992	101.317000
232	229	M	H	-	0	0	E	119.04	0.565376	E	119.04	0.565376	E	119.59	0.567989	E	119.59	0.567989	101.317000
233	230	H	1	-	0	0	E	140.76	0.709083	E	140.76	0.709083	E	159.39	0.802932	E	159.39	0.802932	-1.000000
234	231	S	1	-	0	0	B	16.52	0.131445	B	16.52	0.131445	E	7.45	0.059278	E	7.45	0.059278	-1.000000
235	232	P	1	-	0	0	E	55.79	0.385290	E	55.79	0.385290	E	54.85	0.378798	E	54.85	0.378798	-1.000000
236	233	E	1	-	0	0	B	14.90	0.079611	B	14.90	0.079611	E	9.50	0.050759	E	9.50	0.050759	-1.000000
237	234	T	1	-	0	0	E	68.77	0.464474	E	68.77	0.464474	E	69.11	0.466770	E	69.11	0.466770	-1.000000
238	235	P	1	-	0	0	E	33.00	0.227901	E	33.00	0.227901	E	29.32	0.202486	E	29.32	0.202486	-1.000000
239	236	V	1	-	0	0	B	1.25	0.007705	B	1.25	0.007705	B	0.00	0.000000	B	0.00	0.000000	-1.000000
240	237	R	1	-	0	0	B	39.92	0.160154	B	39.92	0.160154	E	37.04	0.148600	E	37.04	0.148600	-1.000000
241	238	L	1	-	0	0	E	46.67	0.235719	E	46.67	0.235719	E	41.14	0.207788	E	41.14	0.207788	-1.000000
242	239	G	H	-	0	0	B	1.21	0.014420	B	1.21	0.014420	B	0.00	0.000000	B	0.00	0.000000	274.980000
243	240	L	H	-	0	0	E	68.57	0.346331	E	68.57	0.346331	E	48.82	0.246578	E	48.82	0.246578	274.980000
244	241	Y	H	-	4	0	B	42.16	0.176920	B	42.16	0.176920	E	26.46	0.111037	E	26.46	0.111037	274.980000
245	242	G	H	-	0	0	B	2.01	0.023954	B	2.01	0.023954	B	0.00	0.000000	B	0.00	0.000000	274.980000
246	243	F	H	-	0	0	B	22.71	0.101706	B	22.71	0.101706	B	10.99	0.049219	B	10.99	0.049219	274.980000
247	244	N	H	-	4	0	B	1.28	0.007580	B	1.28	0.007580	B	0.00	0.000000	B	0.00	0.000000	274.980000
248	245	S	H	-	4	0	B	0.20	0.001591	B	0.20	0.001591	B	0.00	0.000000	B	0.00	0.000000	274.980000
249	246	V	H	-	2	0	B	0.00	0.000000	B	0.00	0.000000	B	0.00	0.000000	B	0.00	0.000000	274.980000
250	247	L	H	-	1	0	B	0.28	0.001414	B	0.28	0.001414	B	0.00	0.000000	B	0.00	0.000000	274.980000
251	248	C	H	-	3	0	B	0.00	0.000000	B	0.00	0.000000	B	0.00	0.000000	B	0.00	0.000000	274.980000
252	249	G	H	-	2	0	B	0.00	0.000000	B	0.00	0.000000	B	0.00	0.000000	B	0.00	0.000000	274.980000
253	250	I	H	-	1	0	B	0.03	0.000158	B	0.03	0.000158	B	0.00	0.000000	B	0.00	0.000000	274.980000
254	251	A	H	-	0	0	B	0.00	0.000000	B	0.00	0.000000	B	0.00	0.000000	B	0.00	0.000000	274.980000
255	252	M	2	-	0	0	B	0.52	0.002470	B	0.52	0.002470	B	0.00	0.000000	B	0.00	0.000000	-1.000000
256	253	G	2	-	0	0	B	0.06	0.000715	B	0.06	0.000715	B	0.00	0.000000	B	0.00	0.000000	-1.000000
257	254	G	2	-	0	0	B	0.43	0.005125	B	0.43	0.005125	B	0.00	0.000000	B	0.00	0.000000	-1.000000
258	255	I	2	-	0	0	B	7.88	0.041485	B	7.88	0.041485	B	1.72	0.009055	B	1.72	0.009055	-1.000000
259	256	F	2	-	0	0	B	13.18	0.059026	B	13.18	0.059026	B	8.50	0.038067	B	8.50	0.038067	-1.000000
260	257	F	2	-	0	0	B	0.22	0.000985	B	0.22	0.000985	B	0.00	0.000000	B	0.00	0.000000	-1.000000
261	258	Y	2	-	0	0	B	27.58	0.115736	B	27.58	0.115736	E	14.90	0.062526	E	14.90	0.062526	-1.000000
262	259	L	2	-	0	0	E	43.92	0.221829	E	43.92	0.221829	E	36.87	0.186222	E	36.87	0.186222	-1.000000
263	260	N	2	-	0	0	E	44.47	0.263339	E	44.47	0.263339	E	36.17	0.214188	E	36.17	0.214188	-1.000000
264	261	I	2	-	0	0	E	111.61	0.587576	E	111.61	0.587576	E	124.76	0.656804	E	124.76	0.656804	-1.000000
265	262	R	2	-	0	0	E	120.33	0.482749	E	120.33	0.482749	E	121.73	0.488366	E	121.73	0.488366	-1.000000
266	263	T	2	-	0	0	B	0.68	0.004593	B	0.68	0.004593	B	0.00	0.000000	B	0.00	0.000000	-1.000000
267	264	F	2	-	0	0	E	59.87	0.268127	E	59.87	0.268127	E	58.23	0.260782	E	58.23	0.260782	-1.000000
268	265	L	2	-	0	0	E	104.94	0.530027	E	104.94	0.530027	E	113.70	0.574271	E	113.70	0.574271	-1.000000
269	266	Y	H	-	0	0	B	25.13	0.105455	B	25.13	0.105455	E	18.72	0.078556	E	18.72	0.078556	291.374000
270	267	A	H	-	0	0	B	0.10	0.000859	B	0.10	0.000859	B	0.00	0.000000	B	0.00	0.000000	291.374000
271	268	L	H	-	0	0	E	49.78	0.251427	E	49.78	0.251427	E	48.97	0.247336	E	48.97	0.247336	291.374000
272	269	G	H	-	0	0	E	27.58	0.328685	E	27.58	0.328685	E	26.43	0.314980	E	26.43	0.314980	291.374000
273	270	C	H	-	3	0	B	0.00	0.000000	B	0.00	0.000000	B	0.00	0.000000	B	0.00	0.000000	291.374000
274	271	M	H	-	4	0	B	0.00	0.000000	B	0.00	0.000000	B	0.00	0.000000	B	0.00	0.000000	291.374000
275	272	V	H	-	1	0	E	52.18	0.321622	E	52.18	0.321622	E	52.56	0.323964	E	52.56	0.323964	291.374000
276	273	L	H	-	1	0	E	78.96	0.398808	E	78.96	0.398808	E	83.60	0.422244	E	83.60	0.422244	291.374000
277	274	G	H	-	1	0	B	0.00	0.000000	B	0.00	0.000000	B	0.00	0.000000	B	0.00	0.000000	291.374000
278	275	A	H	-	4	0	B	2.62	0.022509	B	2.62	0.022509	B	0.00	0.000000	B	0.00	0.000000	291.374000
279	276	I	H	-	0	0	E	71.89	0.378468	E	71.89	0.378468	E	60.13	0.316557	E	60.13	0.316557	291.374000
280	277	A	H	-	2	0	B	10.99	0.094416	B	10.99	0.094416	E	7.44	0.063918	E	7.44	0.063918	291.374000
281	278	T	H	-	3	0	B	16.45	0.111104	B	16.45	0.111104	B	6.39	0.043158	B	6.39	0.043158	291.374000
282	279	G	H	-	0	0	E	21.96	0.261709	E	21.96	0.261709	E	17.54	0.209033	E	17.54	0.209033	291.374000
283	280	A	H	-	0	0	E	56.80	0.487973	E	56.80	0.487973	E	54.58	0.468900	E	54.58	0.468900	291.374000
284	281	F	H	-	3	0	B	39.24	0.175736	B	39.24	0.175736	E	32.05	0.143535	E	32.05	0.143535	291.374000
285	282	S	H	-	0	0	E	59.76	0.475493	E	59.76	0.475493	E	51.80	0.412158	E	51.80	0.412158	291.374000
286	283	V	H	-	0	0	E	81.08	0.499753	E	81.08	0.499753	E	81.78	0.504068	E	81.78	0.504068	291.374000
287	284	L	H	-	0	0	E	121.13	0.611799	E	121.13	0.611799	E	125.86	0.635689	E	125.86	0.635689	291.374000
288	285	L	H	-	1	0	B	23.73	0.119855	B	23.73	0.119855	E	14.20	0.071721	E	14.20	0.071721	291.374000
289	286	S	1	-	0	0	E	28.92	0.230108	E	28.92	0.230108	E	20.96	0.166773	E	20.96	0.166773	-1.000000
290	287	P	1	-	0	0	E	63.16	0.436188	E	63.16	0.436188	E	59.57	0.411395	E	59.57	0.411395	-1.000000
291	288	I	1	-	0	0	E	70.68	0.372098	E	70.68	0.372098	E	69.32	0.364938	E	69.32	0.364938	-1.000000
292	289	G	1	-	0	0	B	9.24	0.110118	B	9.24	0.110118	E	4.29	0.051126	E	4.29	0.051126	-1.000000
293	290	M	1	-	0	0	B	8.22	0.039041	B	8.22	0.039041	B	4.77	0.022655	B	4.77	0.022655	-1.000000
294	291	P	H	-	0	0	B	24.09	0.166367	B	24.09	0.166367	E	18.77	0.129627	E	18.77	0.129627	7.084000
295	292	A	H	-	2	0	B	10.38	0.089175	B	10.38	0.089175	B	4.27	0.036684	B	4.27	0.036684	7.084000
296	293	L	H	-	1	0	B	7.84	0.039598	B	7.84	0.039598	B	0.95	0.004798	B	0.95	0.004798	7.084000
297	294	T	H	-	3	0	B	3.45	0.023301	B	3.45	0.023301	B	0.00	0.000000	B	0.00	0.000000	7.084000
298	295	W	H	-	2	0	B	45.83	0.172670	B	45.83	0.172670	E	42.92	0.161706	E	42.92	0.161706	7.084000
299	296	P	H	-	5	0	B	0.76	0.005249	B	0.76	0.005249	B	0.00	0.000000	B	0.00	0.000000	7.084000
300	297	F	H	-	3	0	B	0.00	0.000000	B	0.00	0.000000	B	0.00	0.000000	B	0.00	0.000000	7.084000
301	298	I	H	-	1	0	B	0.00	0.000000	B	0.00	0.000000	B	0.00	0.000000	B	0.00	0.000000	7.084000
302	299	V	H	-	0	0	E	34.70	0.213881	E	34.70	0.213881	E	28.98	0.178624	E	28.98	0.178624	7.084000
303	300	V	H	-	3	0	B	11.36	0.070020	B	11.36	0.070020	B	6.04	0.037229	B	6.04	0.037229	7.084000
304	301	T	H	-	1	0	B	0.00	0.000000	B	0.00	0.000000	B	0.00	0.000000	B	0.00	0.000000	7.084000
305	302	W	H	-	0	0	B	38.14	0.143697	B	38.14	0.143697	E	28.65	0.107942	E	28.65	0.107942	7.084000
306	303	L	H	-	0	0	E	112.83	0.569877	E	112.83	0.569877	E	116.78	0.589828	E	116.78	0.589828	7.084000
307	304	F	H	-	1	0	B	34.24	0.153343	B	34.24	0.153343	E	27.13	0.121501	E	27.13	0.121501	7.084000
308	305	L	2	-	0	0	B	3.55	0.017930	B	3.55	0.017930	B	0.02	0.000101	B	0.02	0.000101	-1.000000
309	306	F	2	-	0	0	E	76.51	0.342649	E	76.51	0.342649	E	56.47	0.252900	E	56.47	0.252900	-1.000000
310	307	A	2	-	0	0	E	30.10	0.258591	E	30.10	0.258591	E	28.04	0.240893	E	28.04	0.240893	-1.000000
311	308	G	2	-	0	0	B	1.02	0.012156	B	1.02	0.012156	B	0.00	0.000000	B	0.00	0.000000	-1.000000
312	309	S	2	-	0	0	E	97.13	0.772836	E	97.13	0.772836	E	91.65	0.729233	E	91.65	0.729233	-1.000000
313	310	M	2	-	0	0	E	154.01	0.731465	E	154.01	0.731465	E	171.99	0.816861	E	171.99	0.816861	-1.000000
314	311	F	2	-	0	0	E	93.06	0.416767	E	93.06	0.416767	E	97.75	0.437772	E	97.75	0.437772	-1.000000
315	312	R	2	-	0	0	E	245.54	0.985076	E	245.54	0.985076	E	279.56	1.000000	E	279.56	1.000000	-1.000000
316	313	N	2	-	0	0	E	109.63	0.649198	E	109.63	0.649198	E	116.89	0.692189	E	116.89	0.692189	-1.000000
317	314	I	2	-	0	0	B	26.27	0.138300	B	26.27	0.138300	E	21.33	0.112293	E	21.33	0.112293	-1.000000
318	315	A	2	-	0	0	E	43.65	0.375000	E	43.65	0.375000	E	36.30	0.311856	E	36.30	0.311856	-1.000000
319	316	Q	2	-	0	0	E	51.60	0.272771	E	51.60	0.272771	E	30.89	0.163292	E	30.89	0.163292	-1.000000
320	317	V	2	-	0	0	B	2.65	0.016334	B	2.65	0.016334	B	0.00	0.000000	B	0.00	0.000000	-1.000000
321	318	P	2	-	0	0	E	70.58	0.487431	E	70.58	0.487431	E	70.23	0.485014	E	70.23	0.485014	-1.000000
322	319	T	2	-	0	0	E	48.33	0.326422	E	48.33	0.326422	E	25.33	0.171079	E	25.33	0.171079	-1.000000
323	320	E	2	-	0	0	E	180.12	0.962385	E	180.12	0.962385	E	199.58	1.000000	E	199.58	1.000000	-1.000000
324	321	K	2	-	0	0	E	155.02	0.747120	E	155.02	0.747120	E	157.20	0.757627	E	157.20	0.757627	-1.000000
325	322	A	2	-	0	0	E	28.45	0.244416	E	28.45	0.244416	E	27.23	0.233935	E	27.23	0.233935	-1.000000
326	323	G	2	-	0	0	E	31.29	0.372900	E	31.29	0.372900	E	17.80	0.212132	E	17.80	0.212132	-1.000000
327	324	T	2	-	0	0	B	20.45	0.138120	B	20.45	0.138120	B	4.25	0.028705	B	4.25	0.028705	-1.000000
328	325	P	2	-	0	0	B	0.69	0.004765	B	0.69	0.004765	B	0.00	0.000000	B	0.00	0.000000	-1.000000
329	326	E	2	-	0	0	E	41.89	0.223819	E	41.89	0.223819	E	32.43	0.173274	E	32.43	0.173274	-1.000000
330	327	D	2	-	0	0	E	77.10	0.496235	E	77.10	0.496235	E	77.70	0.500097	E	77.70	0.500097	-1.000000
331	328	N	2	-	0	0	B	7.15	0.042340	B	7.15	0.042340	B	0.63	0.003731	B	0.63	0.003731	-1.000000
332	329	L	2	-	0	0	E	62.97	0.318046	E	62.97	0.318046	E	58.48	0.295368	E	58.48	0.295368	-1.000000
333	330	R	2	-	0	0	E	163.80	0.657145	E	163.80	0.657145	E	179.46	0.719971	E	179.46	0.719971	-1.000000
334	331	S	2	-	0	0	E	70.02	0.557129	E	70.02	0.557129	E	58.28	0.463717	E	58.28	0.463717	-1.000000
335	332	L	2	-	0	0	E	102.03	0.515329	E	102.03	0.515329	E	101.71	0.513713	E	101.71	0.513713	-1.000000
336	333	A	2	-	0	0	E	91.58	0.786770	E	91.58	0.786770	E	105.95	0.910223	E	105.95	0.910223	-1.000000
337	334	I	2	-	0	0	E	181.16	0.953725	E	181.16	0.953725	E	212.88	1.000000	E	212.88	1.000000	-1.000000
338	335	G	U	R	0	0	-	-1.00	-1.000000	-	-1.00	-1.000000	-	-1.00	-1.000000	-	-1.00	-1.000000	-1.000000
339	336	S	U	R	0	0	-	-1.00	-1.000000	-	-1.00	-1.000000	-	-1.00	-1.000000	-	-1.00	-1.000000	-1.000000
340	337	R	U	R	0	0	-	-1.00	-1.000000	-	-1.00	-1.000000	-	-1.00	-1.000000	-	-1.00	-1.000000	-1.000000
