# Supplementary material for: Lipid exposure prediction enhances the inference of rotational angles of transmembrane helices
Source: BMC Bioinformatics. 2013 Oct 11;14:304. doi: 10.1186/1471-2105-14-304 (PMC3854514; doi:10.1186/1471-2105-14-304)
Supplement: Additional file 7: Dataset S3 — The representative 110 multi-spanning protein chains used in this work. [file 1471-2105-14-304-S7.zip › S_Dataset_3_experiment/TMexpoDataset/3kbcA.profile]

SeqIndex	PDBIndex	AA	Topo	MissingData	IntraChainCTNum	InterChainCTNum	Class14_Chain	ASA14_Chain	RSA14_Chain	Class14_Complete	ASA14_Complete	RSA14_Complete	Class20_Chain	ASA20_Chain	RSA20_Chain	Class20_Complete	ASA20_Complete	RSA20_Complete	RotationalAngleChain360MGC
1	1	M	U	R	0	0	-	-1.00	-1.000000	-	-1.00	-1.000000	-	-1.00	-1.000000	-	-1.00	-1.000000	-1.000000
2	2	G	U	R	0	0	-	-1.00	-1.000000	-	-1.00	-1.000000	-	-1.00	-1.000000	-	-1.00	-1.000000	-1.000000
3	3	L	U	R	0	0	-	-1.00	-1.000000	-	-1.00	-1.000000	-	-1.00	-1.000000	-	-1.00	-1.000000	-1.000000
4	4	Y	U	R	0	0	-	-1.00	-1.000000	-	-1.00	-1.000000	-	-1.00	-1.000000	-	-1.00	-1.000000	-1.000000
5	5	R	U	R	0	0	-	-1.00	-1.000000	-	-1.00	-1.000000	-	-1.00	-1.000000	-	-1.00	-1.000000	-1.000000
6	6	K	2	-	0	0	E	199.75	0.962697	E	199.75	0.962697	E	221.90	1.000000	E	221.90	1.000000	-1.000000
7	7	Y	2	-	0	0	E	195.84	0.821821	E	195.84	0.821821	E	228.43	0.958582	E	228.43	0.958582	-1.000000
8	8	I	2	-	0	0	E	65.08	0.342616	E	65.08	0.342616	E	44.12	0.232272	E	44.12	0.232272	-1.000000
9	9	E	2	-	0	0	E	142.43	0.761007	E	142.43	0.761007	E	155.62	0.831481	E	155.62	0.831481	-1.000000
10	10	Y	2	-	0	0	E	165.63	0.695048	E	165.63	0.695048	E	177.09	0.743139	E	177.09	0.743139	-1.000000
11	11	P	2	-	0	0	E	72.67	0.501865	E	72.67	0.501865	E	77.38	0.534392	E	77.38	0.534392	-1.000000
12	12	V	2	-	0	0	E	47.60	0.293393	E	47.60	0.293393	E	38.84	0.239398	E	38.84	0.239398	-1.000000
13	13	L	2	-	0	0	B	19.38	0.097884	B	19.38	0.097884	B	8.85	0.044699	B	8.85	0.044699	-1.000000
14	14	Q	H	-	0	0	E	84.20	0.445102	E	84.20	0.445102	E	83.16	0.439605	E	83.16	0.439605	73.461000
15	15	K	H	-	1	0	B	18.69	0.090077	B	18.69	0.090077	B	8.91	0.042942	B	8.91	0.042942	73.461000
16	16	I	H	-	3	0	B	2.65	0.013951	B	2.65	0.013951	B	0.00	0.000000	B	0.00	0.000000	73.461000
17	17	L	H	-	0	0	E	40.60	0.205061	E	40.60	0.205061	E	34.92	0.176373	E	34.92	0.176373	73.461000
18	18	I	H	-	0	0	E	103.07	0.542616	E	103.07	0.542616	E	105.98	0.557936	E	105.98	0.557936	73.461000
19	19	G	H	-	1	0	B	7.35	0.087594	B	7.35	0.087594	B	3.72	0.044333	B	3.72	0.044333	73.461000
20	20	L	H	-	1	0	B	18.68	0.094348	B	18.68	0.094348	B	9.05	0.045709	B	9.05	0.045709	73.461000
21	21	I	H	-	0	0	E	112.49	0.592208	E	112.49	0.592208	E	115.16	0.606265	E	115.16	0.606265	73.461000
22	22	L	H	-	0	0	E	91.78	0.463559	E	91.78	0.463559	E	97.90	0.494469	E	97.90	0.494469	73.461000
23	23	G	H	-	3	0	B	0.00	0.000000	B	0.00	0.000000	B	0.00	0.000000	B	0.00	0.000000	73.461000
24	24	A	H	-	2	0	B	19.67	0.168986	B	19.67	0.168986	E	12.71	0.109192	E	12.71	0.109192	73.461000
25	25	I	H	-	0	0	E	88.41	0.465438	E	88.41	0.465438	E	89.88	0.473177	E	89.88	0.473177	73.461000
26	26	V	H	-	0	0	E	47.45	0.292468	E	47.45	0.292468	E	39.01	0.240446	E	39.01	0.240446	73.461000
27	27	G	H	-	2	0	B	0.81	0.009653	B	0.81	0.009653	B	0.00	0.000000	B	0.00	0.000000	73.461000
28	28	L	H	-	1	0	E	42.70	0.215667	E	42.70	0.215667	E	30.72	0.155159	E	30.72	0.155159	73.461000
29	29	I	H	-	0	0	E	96.19	0.506396	E	96.19	0.506396	E	100.89	0.531140	E	100.89	0.531140	73.461000
30	30	L	1	-	0	0	E	42.79	0.216122	E	42.79	0.216122	E	32.76	0.165463	E	32.76	0.165463	-1.000000
31	31	G	1	-	0	0	E	36.08	0.429985	E	36.08	0.429985	E	26.77	0.319032	E	26.77	0.319032	-1.000000
32	32	H	1	-	0	0	E	141.60	0.713314	E	141.60	0.713314	E	155.60	0.783840	E	155.60	0.783840	-1.000000
33	33	Y	1	-	0	0	E	185.29	0.777549	E	185.29	0.777549	E	205.25	0.861309	E	205.25	0.861309	-1.000000
34	34	G	1	-	0	0	E	52.32	0.623525	E	52.32	0.623525	E	54.13	0.645096	E	54.13	0.645096	-1.000000
35	35	Y	1	A	0	0	E	67.40	0.282837	E	67.40	0.282837	E	72.46	0.304070	E	72.46	0.304070	-1.000000
36	36	A	1	-	0	0	B	7.58	0.065120	B	7.58	0.065120	B	3.41	0.029296	B	3.41	0.029296	-1.000000
37	37	H	1	-	0	0	E	138.37	0.697043	E	138.37	0.697043	E	152.75	0.769483	E	152.75	0.769483	-1.000000
38	38	A	1	-	0	0	E	56.64	0.486598	E	56.64	0.486598	E	51.04	0.438488	E	51.04	0.438488	-1.000000
39	39	V	1	-	0	0	B	3.09	0.019046	B	3.09	0.019046	B	0.16	0.000986	B	0.16	0.000986	-1.000000
40	40	H	1	-	0	0	E	79.75	0.401743	E	79.75	0.401743	E	81.70	0.411566	E	81.70	0.411566	-1.000000
41	41	T	1	-	0	0	E	64.73	0.437188	E	60.26	0.406997	E	62.66	0.423207	E	46.53	0.314264	-1.000000
42	42	Y	1	-	0	0	E	158.39	0.664666	E	158.39	0.664666	E	179.00	0.751154	E	179.00	0.751154	-1.000000
43	43	V	H	-	2	0	E	37.93	0.233789	E	37.93	0.233789	E	24.24	0.149408	E	24.24	0.149408	217.199000
44	44	K	H	-	1	0	E	57.48	0.277025	E	57.48	0.277025	E	30.19	0.145501	E	30.19	0.145501	217.199000
45	45	P	H	-	0	0	E	61.57	0.425207	E	31.12	0.214917	E	58.79	0.406008	E	17.30	0.119475	217.199000
46	46	F	H	-	1	0	E	106.87	0.478615	E	106.87	0.478615	E	112.63	0.504411	E	112.63	0.504411	217.199000
47	47	G	H	-	3	0	B	0.11	0.001311	B	0.11	0.001311	B	0.00	0.000000	B	0.00	0.000000	217.199000
48	48	D	H	-	0	0	E	52.00	0.334685	E	38.48	0.247667	E	45.89	0.295359	E	28.99	0.186587	217.199000
49	49	L	H	-	0	0	E	89.12	0.450124	E	49.15	0.248245	E	89.15	0.450275	E	40.97	0.206930	217.199000
50	50	F	H	-	1	0	B	3.41	0.015272	B	3.41	0.015272	B	0.14	0.000627	B	0.14	0.000627	217.199000
51	51	V	H	-	0	0	B	19.11	0.117788	B	19.11	0.117788	B	6.67	0.041112	B	6.67	0.041112	217.199000
52	52	R	H	-	0	1	E	180.67	0.724825	E	58.89	0.236259	E	198.74	0.797320	E	44.36	0.177967	217.199000
53	53	L	H	-	1	0	E	52.61	0.265720	B	24.60	0.124249	E	48.09	0.242891	E	16.01	0.080863	217.199000
54	54	L	H	-	0	0	B	2.95	0.014900	B	2.95	0.014900	B	0.00	0.000000	B	0.00	0.000000	217.199000
55	55	C	H	-	1	0	E	36.03	0.254665	B	18.46	0.130478	E	28.05	0.198261	B	6.50	0.045943	217.199000
56	56	M	H	-	0	1	E	125.36	0.595393	B	2.51	0.011921	E	129.21	0.613678	B	0.00	0.000000	217.199000
57	57	L	H	-	0	0	B	0.05	0.000253	B	0.05	0.000253	B	0.00	0.000000	B	0.00	0.000000	217.199000
58	58	V	H	-	1	0	B	8.51	0.052453	B	7.16	0.044132	B	3.83	0.023607	B	1.09	0.006718	217.199000
59	59	M	H	-	0	0	B	34.16	0.162242	B	6.72	0.031916	E	24.53	0.116504	B	1.24	0.005889	217.199000
60	60	P	H	-	0	0	E	44.45	0.306975	B	1.43	0.009876	E	38.56	0.266298	B	0.00	0.000000	217.199000
61	61	I	H	-	0	0	B	4.95	0.026059	B	4.95	0.026059	B	0.00	0.000000	B	0.00	0.000000	217.199000
62	62	V	H	-	1	0	B	0.00	0.000000	B	0.00	0.000000	B	0.00	0.000000	B	0.00	0.000000	217.199000
63	63	F	H	-	0	0	B	31.03	0.138967	B	26.68	0.119486	E	20.63	0.092391	E	17.88	0.080075	217.199000
64	64	A	H	-	0	0	B	0.00	0.000000	B	0.00	0.000000	B	0.00	0.000000	B	0.00	0.000000	217.199000
65	65	S	H	-	1	0	B	8.83	0.070258	B	8.83	0.070258	B	2.57	0.020449	B	2.57	0.020449	217.199000
66	66	L	H	-	2	0	B	6.59	0.033285	B	6.59	0.033285	B	0.71	0.003586	B	0.71	0.003586	217.199000
67	67	V	2	-	0	0	B	0.00	0.000000	B	0.00	0.000000	B	0.00	0.000000	B	0.00	0.000000	-1.000000
68	68	V	2	-	0	0	E	37.85	0.233296	E	34.77	0.214312	E	20.08	0.123767	E	14.22	0.087648	-1.000000
69	69	G	2	-	0	0	B	7.55	0.089977	B	7.55	0.089977	B	0.52	0.006197	B	0.52	0.006197	-1.000000
70	70	A	2	-	0	0	B	11.99	0.103007	B	11.99	0.103007	B	5.21	0.044759	B	5.21	0.044759	-1.000000
71	71	A	2	-	0	0	B	18.36	0.157732	B	18.36	0.157732	E	9.30	0.079897	E	9.30	0.079897	-1.000000
72	72	S	2	-	0	0	E	44.97	0.357813	E	44.97	0.357813	E	35.80	0.284850	E	28.47	0.226528	-1.000000
73	73	I	2	-	0	0	B	32.94	0.173414	B	32.94	0.173414	E	16.22	0.085391	E	16.22	0.085391	-1.000000
74	74	S	2	-	0	0	B	0.01	0.000080	B	0.01	0.000080	B	0.00	0.000000	B	0.00	0.000000	-1.000000
75	75	P	2	-	0	0	E	84.46	0.583287	E	84.46	0.583287	E	82.38	0.568923	E	82.38	0.568923	-1.000000
76	76	A	2	-	0	0	E	70.54	0.606014	E	70.54	0.606014	E	71.35	0.612973	E	71.35	0.612973	-1.000000
77	77	R	2	A	0	0	E	62.34	0.250100	E	62.34	0.250100	E	54.27	0.217724	E	54.27	0.217724	-1.000000
78	78	L	2	-	0	0	B	27.85	0.140664	B	27.85	0.140664	B	9.39	0.047427	B	9.39	0.047427	-1.000000
79	79	G	2	-	0	0	E	42.89	0.511143	E	42.89	0.511143	E	49.89	0.594566	E	49.89	0.594566	-1.000000
80	80	R	2	-	0	0	E	174.53	0.700193	E	174.53	0.700193	E	198.99	0.798323	E	198.99	0.798323	-1.000000
81	81	V	2	-	0	0	E	37.42	0.230646	E	37.42	0.230646	E	28.24	0.174063	E	28.24	0.174063	-1.000000
82	82	G	2	-	0	0	B	0.00	0.000000	B	0.00	0.000000	B	0.00	0.000000	B	0.00	0.000000	-1.000000
83	83	V	2	-	0	0	E	55.62	0.342825	E	55.62	0.342825	E	40.64	0.250493	E	40.64	0.250493	-1.000000
84	84	K	2	-	0	0	E	60.05	0.289412	E	60.05	0.289412	E	46.87	0.225890	E	46.87	0.225890	-1.000000
85	85	I	2	-	0	0	B	0.81	0.004264	B	0.81	0.004264	B	0.00	0.000000	B	0.00	0.000000	-1.000000
86	86	V	2	-	0	0	B	11.54	0.071129	B	11.54	0.071129	B	5.80	0.035750	B	5.80	0.035750	-1.000000
87	87	V	2	-	0	0	E	75.90	0.467825	E	75.90	0.467825	E	77.14	0.475468	E	77.14	0.475468	-1.000000
88	88	Y	2	-	0	0	B	30.21	0.126773	B	30.21	0.126773	E	17.42	0.073101	E	17.42	0.073101	-1.000000
89	89	Y	2	-	0	0	B	2.74	0.011498	B	2.74	0.011498	B	0.00	0.000000	B	0.00	0.000000	-1.000000
90	90	L	2	-	0	0	E	69.02	0.348603	E	69.02	0.348603	E	63.49	0.320673	E	63.49	0.320673	-1.000000
91	91	L	2	-	0	0	E	115.89	0.585333	E	115.89	0.585333	E	125.57	0.634224	E	125.57	0.634224	-1.000000
92	92	T	2	-	0	0	B	5.82	0.039308	B	5.82	0.039308	B	0.89	0.006011	B	0.89	0.006011	-1.000000
93	93	S	2	-	0	0	B	2.42	0.019255	B	2.42	0.019255	B	0.00	0.000000	B	0.00	0.000000	-1.000000
94	94	A	H	-	1	0	E	33.17	0.284966	E	33.17	0.284966	E	28.00	0.240550	E	28.00	0.240550	106.297000
95	95	F	H	-	0	0	E	75.38	0.337588	E	75.38	0.337588	E	69.88	0.312956	E	69.88	0.312956	106.297000
96	96	A	H	-	2	0	B	0.00	0.000000	B	0.00	0.000000	B	0.00	0.000000	B	0.00	0.000000	106.297000
97	97	V	H	-	3	0	B	0.00	0.000000	B	0.00	0.000000	B	0.00	0.000000	B	0.00	0.000000	106.297000
98	98	T	H	-	0	0	E	58.93	0.398014	E	58.93	0.398014	E	57.46	0.388086	E	57.46	0.388086	106.297000
99	99	L	H	-	0	0	B	3.61	0.018233	B	3.61	0.018233	B	0.00	0.000000	B	0.00	0.000000	106.297000
100	100	G	H	-	1	0	B	0.00	0.000000	B	0.00	0.000000	B	0.00	0.000000	B	0.00	0.000000	106.297000
101	101	I	H	-	0	0	B	19.06	0.100342	B	19.06	0.100342	E	12.29	0.064701	E	12.29	0.064701	106.297000
102	102	I	H	-	0	0	E	96.96	0.510450	E	96.96	0.510450	E	90.83	0.478178	E	90.83	0.478178	106.297000
103	103	M	H	-	2	0	B	7.53	0.035763	B	7.53	0.035763	B	1.27	0.006032	B	1.27	0.006032	106.297000
104	104	A	H	-	1	0	B	2.49	0.021392	B	2.49	0.021392	B	0.00	0.000000	B	0.00	0.000000	106.297000
105	105	R	H	-	0	0	E	139.27	0.558734	E	139.27	0.558734	E	143.21	0.574541	E	143.21	0.574541	106.297000
106	106	L	H	-	0	0	E	113.23	0.571898	E	113.23	0.571898	E	122.29	0.617657	E	122.29	0.617657	106.297000
107	107	F	H	-	1	0	E	46.36	0.207622	E	46.36	0.207622	E	46.34	0.207533	E	46.34	0.207533	106.297000
108	108	N	H	-	0	0	E	63.94	0.378634	E	63.94	0.378634	E	66.08	0.391307	E	66.08	0.391307	106.297000
109	109	P	H	-	3	0	B	0.00	0.000000	B	0.00	0.000000	B	0.00	0.000000	B	0.00	0.000000	106.297000
110	110	G	H	-	1	0	B	0.00	0.000000	B	0.00	0.000000	B	0.00	0.000000	B	0.00	0.000000	106.297000
111	111	A	1	-	0	0	E	45.79	0.393385	E	45.79	0.393385	E	44.10	0.378866	E	44.10	0.378866	-1.000000
112	112	G	1	-	0	0	E	54.56	0.650220	E	54.56	0.650220	E	50.59	0.602908	E	50.59	0.602908	-1.000000
113	113	I	1	-	0	0	B	10.24	0.053909	B	10.24	0.053909	B	0.81	0.004264	B	0.81	0.004264	-1.000000
114	114	H	1	-	0	0	E	123.89	0.624100	E	123.89	0.624100	E	134.80	0.679059	E	134.80	0.679059	-1.000000
115	115	L	1	-	0	0	B	21.50	0.108591	B	21.50	0.108591	B	8.79	0.044396	B	8.79	0.044396	-1.000000
116	116	A	1	-	0	0	E	37.32	0.320619	E	37.32	0.320619	E	36.32	0.312027	E	36.32	0.312027	-1.000000
117	117	V	1	-	0	0	E	66.86	0.412106	E	66.86	0.412106	E	53.62	0.330498	E	53.62	0.330498	-1.000000
118	118	G	1	-	0	0	E	78.24	0.932428	E	78.24	0.932428	E	89.14	1.000000	E	89.14	1.000000	-1.000000
119	119	G	1	-	0	0	E	62.51	0.744965	E	62.51	0.744965	E	72.32	0.861876	E	72.32	0.861876	-1.000000
120	120	Q	1	-	0	0	E	147.39	0.779140	E	147.39	0.779140	E	168.43	0.890363	E	168.43	0.890363	-1.000000
121	121	Q	1	-	0	0	E	112.46	0.594492	E	112.46	0.594492	E	107.28	0.567109	E	107.28	0.567109	-1.000000
122	122	F	1	-	0	0	B	21.06	0.094317	B	21.06	0.094317	B	5.78	0.025886	B	5.78	0.025886	-1.000000
123	123	Q	1	-	0	0	E	145.81	0.770788	E	145.81	0.770788	E	155.83	0.823756	E	155.83	0.823756	-1.000000
124	124	P	1	-	0	0	E	81.96	0.566022	E	81.96	0.566022	E	60.99	0.421202	E	60.99	0.421202	-1.000000
125	125	H	1	-	0	0	E	177.05	0.891895	E	177.05	0.891895	E	171.50	0.863936	E	171.50	0.863936	-1.000000
126	126	Q	1	-	0	0	E	169.42	0.895597	E	169.42	0.895597	E	188.59	0.996934	E	188.59	0.996934	-1.000000
127	127	A	1	-	0	0	E	80.18	0.688832	E	80.18	0.688832	E	79.65	0.684278	E	79.65	0.684278	-1.000000
128	128	P	1	-	0	0	E	66.51	0.459323	E	66.51	0.459323	E	60.30	0.416436	E	60.30	0.416436	-1.000000
129	129	P	1	-	0	0	E	86.34	0.596271	E	86.34	0.596271	E	98.35	0.679213	E	98.35	0.679213	-1.000000
130	130	L	1	-	0	0	E	126.09	0.636850	E	126.09	0.636850	E	144.14	0.728017	E	144.14	0.728017	-1.000000
131	131	V	H	-	0	0	E	93.92	0.578895	E	63.30	0.390163	E	99.80	0.615138	E	42.90	0.264423	35.079000
132	132	H	H	-	0	0	E	95.46	0.480883	E	94.98	0.478465	E	104.92	0.528538	E	100.55	0.506524	35.079000
133	133	I	H	-	0	0	E	64.60	0.340089	E	64.60	0.340089	E	52.35	0.275599	E	52.35	0.275599	35.079000
134	134	L	H	-	0	0	E	99.43	0.502197	E	97.86	0.494267	E	102.16	0.515986	E	98.73	0.498662	35.079000
135	135	L	H	-	0	3	E	116.00	0.585888	B	16.13	0.081469	E	123.00	0.621243	B	5.13	0.025910	35.079000
136	136	D	H	-	0	0	E	71.65	0.461157	E	55.95	0.360108	E	60.72	0.390809	E	43.33	0.278883	35.079000
137	137	I	H	-	1	0	E	64.56	0.339879	E	62.72	0.330192	E	60.02	0.315978	E	54.99	0.289497	35.079000
138	138	V	H	-	0	3	E	79.53	0.490200	B	1.83	0.011280	E	76.67	0.472571	B	0.19	0.001171	35.079000
139	139	P	H	-	1	1	B	17.05	0.117749	B	1.25	0.008633	E	10.38	0.071685	B	0.00	0.000000	35.079000
140	140	T	I	-	0	0	E	135.39	0.914427	E	79.80	0.538971	E	149.61	1.000000	E	57.84	0.390652	-1.000000
141	141	N	I	-	0	0	E	74.01	0.438266	B	12.70	0.075206	E	80.25	0.475218	B	5.88	0.034820	-1.000000
142	142	P	I	-	0	0	E	37.40	0.258287	B	9.29	0.064157	E	25.14	0.173619	B	0.37	0.002555	-1.000000
143	143	F	I	-	0	0	E	166.93	0.747593	E	54.42	0.243719	E	182.57	0.817636	E	40.49	0.181334	-1.000000
144	144	G	I	-	0	0	E	24.39	0.290669	B	11.30	0.134668	E	20.74	0.247170	E	5.47	0.065189	-1.000000
145	145	A	I	-	0	0	B	6.58	0.056529	B	6.58	0.056529	B	1.68	0.014433	B	1.68	0.014433	-1.000000
146	146	L	I	-	0	0	E	54.27	0.274105	B	21.35	0.107834	E	37.35	0.188646	B	5.94	0.030002	-1.000000
147	147	A	I	-	0	0	E	85.66	0.735911	B	8.40	0.072165	E	96.98	0.833162	B	2.93	0.025172	-1.000000
148	148	N	I	-	0	0	E	111.66	0.661219	E	106.89	0.632972	E	128.56	0.761296	E	105.29	0.623497	-1.000000
149	149	G	I	-	0	0	E	34.12	0.406626	E	26.17	0.311882	E	26.60	0.317006	E	17.67	0.210583	-1.000000
150	150	Q	H	-	0	0	E	93.18	0.492573	E	93.18	0.492573	E	83.77	0.442829	E	82.20	0.434530	273.164000
151	151	V	H	-	2	0	B	4.97	0.030634	B	4.97	0.030634	B	0.00	0.000000	B	0.00	0.000000	273.164000
152	152	L	H	-	1	0	E	56.53	0.285519	E	56.53	0.285519	E	23.92	0.120814	E	23.92	0.120814	273.164000
153	153	P	H	-	1	0	B	12.66	0.087431	B	12.66	0.087431	B	5.42	0.037431	B	5.42	0.037431	273.164000
154	154	T	H	-	0	0	B	4.14	0.027962	B	4.14	0.027962	B	0.00	0.000000	B	0.00	0.000000	273.164000
155	155	I	H	-	2	0	B	11.27	0.059331	B	11.27	0.059331	B	3.19	0.016794	B	3.19	0.016794	273.164000
156	156	F	H	-	1	0	E	71.86	0.321824	E	52.72	0.236106	E	66.71	0.298759	E	45.89	0.205517	273.164000
157	157	F	H	-	0	0	E	67.53	0.302432	B	13.74	0.061534	E	51.33	0.229880	B	2.98	0.013346	273.164000
158	158	A	H	-	1	0	B	0.00	0.000000	B	0.00	0.000000	B	0.00	0.000000	B	0.00	0.000000	273.164000
159	159	I	H	-	0	0	E	44.87	0.236220	E	44.87	0.236220	E	37.46	0.197210	E	37.46	0.197210	273.164000
160	160	I	H	-	0	0	E	80.11	0.421743	E	42.46	0.223533	E	76.27	0.401527	E	33.22	0.174888	273.164000
161	161	L	H	-	0	0	E	43.73	0.220870	B	2.88	0.014546	E	34.03	0.171877	B	0.21	0.001061	273.164000
162	162	G	2	-	0	0	B	0.00	0.000000	B	0.00	0.000000	B	0.00	0.000000	B	0.00	0.000000	-1.000000
163	163	I	2	-	0	0	E	55.27	0.290971	E	55.27	0.290971	E	48.71	0.256436	E	48.71	0.256436	-1.000000
164	164	A	2	-	0	0	E	45.43	0.390292	B	7.05	0.060567	E	39.48	0.339175	B	3.32	0.028522	-1.000000
165	165	I	2	-	0	0	B	2.78	0.014635	B	0.43	0.002264	B	0.00	0.000000	B	0.00	0.000000	-1.000000
166	166	T	2	-	0	0	B	2.69	0.018168	B	2.69	0.018168	B	0.00	0.000000	B	0.00	0.000000	-1.000000
167	167	Y	2	-	0	0	E	108.83	0.456693	E	94.23	0.395426	E	113.44	0.476039	E	91.45	0.383760	-1.000000
168	168	L	2	-	0	0	E	77.70	0.392444	B	4.24	0.021415	E	72.22	0.364766	B	0.42	0.002121	-1.000000
169	169	M	2	-	0	0	E	77.56	0.368369	E	77.56	0.368369	E	72.79	0.345714	E	72.79	0.345714	-1.000000
170	170	N	2	-	0	0	E	104.32	0.617753	E	104.32	0.617753	E	98.41	0.582756	E	98.41	0.582756	-1.000000
171	171	S	2	-	0	0	E	34.25	0.272518	E	34.25	0.272518	E	31.76	0.252705	E	29.88	0.237747	-1.000000
172	172	E	2	-	0	0	E	174.18	0.930648	E	174.18	0.930648	E	205.16	1.000000	E	205.16	1.000000	-1.000000
173	173	N	2	-	0	0	E	74.49	0.441109	E	74.49	0.441109	E	81.21	0.480902	E	81.21	0.480902	-1.000000
174	174	E	2	-	0	0	E	124.52	0.665313	E	124.52	0.665313	E	143.17	0.764960	E	143.17	0.764960	-1.000000
175	175	K	2	-	0	0	E	157.30	0.758109	E	131.35	0.633043	E	179.33	0.864283	E	116.27	0.560364	-1.000000
176	176	V	2	-	0	0	E	50.66	0.312253	B	20.99	0.129376	E	48.60	0.299556	E	10.61	0.065397	-1.000000
177	177	R	2	A	0	0	B	17.94	0.071973	B	17.94	0.071973	B	11.04	0.044291	B	11.04	0.044291	-1.000000
178	178	K	2	-	0	0	E	108.25	0.521712	E	95.65	0.460986	E	115.27	0.555545	E	88.92	0.428551	-1.000000
179	179	S	2	-	0	0	E	51.28	0.408020	B	2.19	0.017425	E	44.95	0.357654	B	0.00	0.000000	-1.000000
180	180	A	2	-	0	0	B	3.17	0.027234	B	0.45	0.003866	B	0.00	0.000000	B	0.00	0.000000	-1.000000
181	181	E	2	A	0	0	E	49.82	0.266189	E	49.82	0.266189	E	49.07	0.262182	E	45.17	0.241344	-1.000000
182	182	T	2	-	0	0	E	63.49	0.428813	B	19.62	0.132514	E	63.01	0.425571	B	6.31	0.042618	-1.000000
183	183	L	2	-	0	0	E	83.69	0.422698	B	11.01	0.055609	E	78.75	0.397747	B	5.76	0.029092	-1.000000
184	184	L	2	-	0	0	B	27.81	0.140462	B	27.81	0.140462	E	22.59	0.114097	E	15.91	0.080358	-1.000000
185	185	D	2	-	0	0	E	96.76	0.622771	B	18.80	0.121001	E	102.55	0.660037	B	7.39	0.047564	-1.000000
186	186	A	2	-	0	0	E	72.44	0.622337	B	17.98	0.154467	E	77.40	0.664948	E	9.10	0.078179	-1.000000
187	187	I	2	-	0	0	B	17.89	0.094183	B	17.89	0.094183	E	12.09	0.063648	E	11.93	0.062806	-1.000000
188	188	N	2	-	0	0	E	63.15	0.373956	B	21.07	0.124771	E	58.20	0.344644	B	7.37	0.043643	-1.000000
189	189	G	2	-	0	0	E	32.14	0.383029	B	0.27	0.003218	E	31.14	0.371112	B	0.00	0.000000	-1.000000
190	190	L	2	-	0	0	E	84.96	0.429113	B	36.33	0.183494	E	86.70	0.437901	E	25.09	0.126724	-1.000000
191	191	A	2	-	0	0	B	4.06	0.034880	B	4.06	0.034880	B	0.97	0.008333	B	0.97	0.008333	-1.000000
192	192	E	2	-	0	0	E	108.26	0.578436	E	53.30	0.284783	E	104.76	0.559735	E	39.32	0.210088	-1.000000
193	193	A	2	-	0	0	E	48.99	0.420876	B	0.20	0.001718	E	48.71	0.418471	B	0.00	0.000000	-1.000000
194	194	M	2	-	0	0	B	15.72	0.074662	B	0.00	0.000000	B	9.20	0.043695	B	0.00	0.000000	-1.000000
195	195	Y	2	-	0	0	B	26.25	0.110155	B	26.25	0.110155	B	9.84	0.041292	B	9.84	0.041292	-1.000000
196	196	K	2	-	0	0	E	127.14	0.612752	E	62.04	0.299002	E	134.79	0.649622	E	50.34	0.242614	-1.000000
197	197	I	2	-	0	0	E	70.74	0.372414	B	12.47	0.065649	E	67.43	0.354988	B	4.51	0.023743	-1.000000
198	198	V	2	-	0	0	B	4.07	0.025086	B	4.07	0.025086	B	0.00	0.000000	B	0.00	0.000000	-1.000000
199	199	N	2	-	0	0	E	52.95	0.313555	E	52.95	0.313555	E	47.15	0.279209	E	47.15	0.279209	-1.000000
200	200	G	2	-	0	0	E	41.32	0.492432	E	41.32	0.492432	E	44.83	0.534263	E	44.83	0.534263	-1.000000
201	201	V	H	-	1	0	B	14.26	0.087894	B	14.26	0.087894	B	7.89	0.048632	B	7.89	0.048632	231.754000
202	202	M	H	-	1	0	B	19.15	0.090952	B	19.15	0.090952	B	0.51	0.002422	B	0.51	0.002422	231.754000
203	203	Q	H	-	0	0	E	62.75	0.331712	E	62.75	0.331712	E	46.91	0.247978	E	46.91	0.247978	231.754000
204	204	Y	H	-	0	0	B	42.30	0.177507	B	42.30	0.177507	E	37.33	0.156651	E	37.33	0.156651	231.754000
205	205	A	H	-	1	0	B	0.76	0.006529	B	0.76	0.006529	B	0.00	0.000000	B	0.00	0.000000	231.754000
206	206	P	H	-	2	0	B	13.22	0.091298	B	13.22	0.091298	E	8.80	0.060773	E	8.80	0.060773	231.754000
207	207	I	H	-	0	0	E	84.62	0.445486	E	84.62	0.445486	E	82.02	0.431798	E	82.02	0.431798	231.754000
208	208	G	H	-	2	0	B	0.00	0.000000	B	0.00	0.000000	B	0.00	0.000000	B	0.00	0.000000	231.754000
209	209	V	H	-	2	0	B	7.31	0.045057	B	7.31	0.045057	B	0.38	0.002342	B	0.38	0.002342	231.754000
210	210	F	H	-	2	0	E	58.08	0.260110	E	58.08	0.260110	E	49.26	0.220610	E	49.26	0.220610	231.754000
211	211	A	H	-	3	0	B	2.66	0.022852	B	2.66	0.022852	B	0.20	0.001718	B	0.20	0.001718	231.754000
212	212	L	H	-	2	0	B	6.90	0.034850	B	6.90	0.034850	B	0.00	0.000000	B	0.00	0.000000	231.754000
213	213	I	H	-	3	0	B	1.63	0.008581	B	1.63	0.008581	B	0.00	0.000000	B	0.00	0.000000	231.754000
214	214	A	H	-	3	0	B	2.79	0.023969	B	2.79	0.023969	B	0.00	0.000000	B	0.00	0.000000	231.754000
215	215	Y	H	-	1	0	B	36.18	0.151825	B	36.18	0.151825	B	6.21	0.026060	B	6.21	0.026060	231.754000
216	216	V	H	-	1	0	B	8.35	0.051467	B	8.35	0.051467	B	0.48	0.002959	B	0.48	0.002959	231.754000
217	217	M	H	-	3	0	B	8.23	0.039088	B	8.23	0.039088	B	3.28	0.015578	B	3.28	0.015578	231.754000
218	218	A	1	-	0	0	B	13.23	0.113660	B	13.23	0.113660	E	9.43	0.081014	E	9.43	0.081014	-1.000000
219	219	E	1	-	0	0	E	65.22	0.348472	E	65.22	0.348472	E	59.42	0.317482	E	59.42	0.317482	-1.000000
220	220	Q	1	-	0	0	E	69.40	0.366866	E	69.40	0.366866	E	48.51	0.256436	E	48.51	0.256436	-1.000000
221	221	G	1	-	0	0	E	37.01	0.441068	E	37.01	0.441068	E	36.80	0.438565	E	36.80	0.438565	-1.000000
222	222	V	1	-	0	0	E	93.41	0.575752	E	93.41	0.575752	E	96.29	0.593503	E	96.29	0.593503	-1.000000
223	223	H	1	A	0	0	E	79.55	0.400735	E	79.55	0.400735	E	72.80	0.366732	E	72.80	0.366732	-1.000000
224	224	V	1	-	0	0	B	0.98	0.006040	B	0.98	0.006040	B	0.00	0.000000	B	0.00	0.000000	-1.000000
225	225	V	H	-	0	0	E	66.96	0.412722	E	66.96	0.412722	E	66.11	0.407483	E	66.11	0.407483	75.907000
226	226	G	H	-	0	0	E	42.82	0.510309	E	42.82	0.510309	E	44.09	0.525444	E	44.09	0.525444	75.907000
227	227	E	H	-	1	0	B	26.79	0.143140	B	26.79	0.143140	E	20.70	0.110601	E	20.70	0.110601	75.907000
228	228	L	H	-	1	0	B	14.29	0.072175	B	14.29	0.072175	B	6.14	0.031012	B	6.14	0.031012	75.907000
229	229	A	H	-	0	0	E	57.88	0.497251	E	57.88	0.497251	E	58.79	0.505069	E	58.79	0.505069	75.907000
230	230	K	H	-	1	0	E	62.86	0.302954	E	62.86	0.302954	E	60.22	0.290231	E	60.22	0.290231	75.907000
231	231	V	H	-	2	0	B	1.75	0.010786	B	1.75	0.010786	B	0.00	0.000000	B	0.00	0.000000	75.907000
232	232	T	H	-	0	0	E	30.53	0.206200	E	30.53	0.206200	E	26.89	0.181616	E	26.89	0.181616	75.907000
233	233	A	H	-	0	0	E	36.00	0.309278	E	36.00	0.309278	E	34.89	0.299742	E	34.89	0.299742	75.907000
234	234	A	H	-	2	0	B	0.00	0.000000	B	0.00	0.000000	B	0.00	0.000000	B	0.00	0.000000	75.907000
235	235	V	H	-	1	0	B	3.28	0.020217	B	3.28	0.020217	B	0.00	0.000000	B	0.00	0.000000	75.907000
236	236	Y	H	-	0	0	E	58.97	0.247461	E	58.97	0.247461	E	50.42	0.211582	E	50.42	0.211582	75.907000
237	237	V	H	-	0	0	E	65.68	0.404832	E	65.68	0.404832	E	68.34	0.421228	E	68.34	0.421228	75.907000
238	238	G	H	-	1	0	B	0.00	0.000000	B	0.00	0.000000	B	0.00	0.000000	B	0.00	0.000000	75.907000
239	239	L	H	-	1	0	B	5.17	0.026112	B	5.17	0.026112	B	1.10	0.005556	B	1.10	0.005556	75.907000
240	240	T	H	-	0	0	E	69.36	0.468459	E	69.36	0.468459	E	68.35	0.461637	E	68.35	0.461637	75.907000
241	241	L	H	-	0	0	E	55.76	0.281630	E	55.76	0.281630	E	46.86	0.236679	E	46.86	0.236679	75.907000
242	242	Q	H	-	1	0	B	0.08	0.000423	B	0.08	0.000423	B	0.00	0.000000	B	0.00	0.000000	75.907000
243	243	I	2	-	0	0	B	25.47	0.134088	B	25.47	0.134088	E	13.09	0.068913	E	13.09	0.068913	-1.000000
244	244	L	2	-	0	0	E	109.42	0.552654	E	109.42	0.552654	E	118.05	0.596242	E	118.05	0.596242	-1.000000
245	245	L	2	-	0	0	E	86.21	0.435426	E	86.21	0.435426	E	88.29	0.445932	E	88.29	0.445932	-1.000000
246	246	V	2	-	0	0	B	14.84	0.091469	B	14.84	0.091469	E	8.74	0.053871	E	8.74	0.053871	-1.000000
247	247	Y	2	-	0	0	B	1.32	0.005539	B	1.32	0.005539	B	0.00	0.000000	B	0.00	0.000000	-1.000000
248	248	F	2	-	0	0	E	46.65	0.208921	E	46.65	0.208921	E	37.68	0.168749	E	37.68	0.168749	-1.000000
249	249	V	2	-	0	0	E	89.18	0.549679	E	89.18	0.549679	E	94.19	0.580560	E	94.19	0.580560	-1.000000
250	250	L	2	-	0	0	B	37.97	0.191777	B	37.97	0.191777	E	33.20	0.167685	E	33.20	0.167685	-1.000000
251	251	L	2	-	0	0	B	0.60	0.003030	B	0.60	0.003030	B	0.00	0.000000	B	0.00	0.000000	-1.000000
252	252	K	2	-	0	0	E	150.41	0.724902	E	150.41	0.724902	E	166.83	0.804039	E	166.83	0.804039	-1.000000
253	253	I	2	-	0	0	E	114.14	0.600895	E	114.14	0.600895	E	124.58	0.655857	E	124.58	0.655857	-1.000000
254	254	Y	2	-	0	0	E	74.08	0.310869	E	74.08	0.310869	E	73.19	0.307134	E	73.19	0.307134	-1.000000
255	255	G	2	-	0	0	E	68.18	0.812537	E	68.18	0.812537	E	69.78	0.831605	E	69.78	0.831605	-1.000000
256	256	I	2	-	0	0	E	38.85	0.204528	E	38.85	0.204528	E	32.66	0.171940	E	32.66	0.171940	-1.000000
257	257	D	2	-	0	0	E	79.25	0.510073	E	79.25	0.510073	E	83.04	0.534466	E	83.04	0.534466	-1.000000
258	258	P	2	-	0	0	B	25.77	0.177970	B	25.77	0.177970	E	20.47	0.141367	E	20.47	0.141367	-1.000000
259	259	I	2	-	0	0	E	142.82	0.751882	E	142.82	0.751882	E	160.32	0.844012	E	160.32	0.844012	-1.000000
260	260	S	2	-	0	0	E	44.60	0.354870	E	44.60	0.354870	E	43.49	0.346038	E	43.49	0.346038	-1.000000
261	261	F	2	-	0	0	B	3.09	0.013839	B	3.09	0.013839	B	0.49	0.002194	B	0.49	0.002194	-1.000000
262	262	I	2	-	0	0	E	42.24	0.222374	E	42.24	0.222374	E	37.85	0.199263	E	37.85	0.199263	-1.000000
263	263	K	2	-	0	0	E	133.45	0.643164	E	133.45	0.643164	E	141.77	0.683262	E	141.77	0.683262	-1.000000
264	264	H	2	-	0	0	E	74.54	0.375497	E	74.54	0.375497	E	68.18	0.343459	E	68.18	0.343459	-1.000000
265	265	A	2	-	0	0	B	0.01	0.000086	B	0.01	0.000086	B	0.00	0.000000	B	0.00	0.000000	-1.000000
266	266	K	2	-	0	0	E	95.48	0.460167	E	95.48	0.460167	E	100.76	0.485614	E	100.76	0.485614	-1.000000
267	267	D	2	-	0	0	E	63.91	0.411341	E	63.91	0.411341	E	57.57	0.370535	E	57.57	0.370535	-1.000000
268	268	A	2	-	0	0	B	0.00	0.000000	B	0.00	0.000000	B	0.00	0.000000	B	0.00	0.000000	-1.000000
269	269	M	2	-	0	0	B	9.45	0.044882	B	9.45	0.044882	B	4.00	0.018998	B	4.00	0.018998	-1.000000
270	270	L	2	-	0	0	E	85.39	0.431284	E	85.39	0.431284	E	82.03	0.414314	E	82.03	0.414314	-1.000000
271	271	T	2	-	0	0	E	36.59	0.247130	E	36.59	0.247130	E	31.12	0.210185	E	31.12	0.210185	-1.000000
272	272	A	2	-	0	0	B	0.00	0.000000	B	0.00	0.000000	B	0.00	0.000000	B	0.00	0.000000	-1.000000
273	273	F	2	-	0	0	E	58.63	0.262573	E	58.63	0.262573	E	55.46	0.248377	E	55.46	0.248377	-1.000000
274	274	V	2	-	0	0	E	79.48	0.489892	E	79.48	0.489892	E	75.57	0.465791	E	75.57	0.465791	-1.000000
275	275	T	2	-	0	0	E	66.08	0.446306	E	66.08	0.446306	E	61.31	0.414089	E	61.31	0.414089	-1.000000
276	276	R	2	-	0	0	B	3.64	0.014603	B	3.64	0.014603	B	0.00	0.000000	B	0.00	0.000000	-1.000000
277	277	S	2	-	0	0	B	22.74	0.180936	B	22.74	0.180936	E	20.11	0.160010	E	20.11	0.160010	-1.000000
278	278	S	2	-	0	0	B	4.27	0.033975	B	4.27	0.033975	B	0.00	0.000000	B	0.00	0.000000	-1.000000
279	279	S	2	-	0	0	E	48.78	0.388129	E	48.78	0.388129	E	40.49	0.322167	E	40.49	0.322167	-1.000000
280	280	G	2	-	0	0	E	53.35	0.635800	E	53.35	0.635800	E	51.53	0.614110	E	51.53	0.614110	-1.000000
281	281	T	2	-	0	0	B	0.03	0.000203	B	0.03	0.000203	B	0.00	0.000000	B	0.00	0.000000	-1.000000
282	282	L	2	-	0	0	E	40.37	0.203899	E	40.37	0.203899	E	34.81	0.175817	E	34.81	0.175817	-1.000000
283	283	P	2	-	0	0	E	79.89	0.551727	E	79.89	0.551727	E	85.01	0.587086	E	85.01	0.587086	-1.000000
284	284	V	2	-	0	0	E	34.32	0.211538	E	34.32	0.211538	E	29.45	0.181521	E	29.45	0.181521	-1.000000
285	285	T	2	-	0	0	B	3.30	0.022288	B	3.30	0.022288	B	0.00	0.000000	B	0.00	0.000000	-1.000000
286	286	M	2	-	0	0	E	59.81	0.284066	E	59.81	0.284066	E	56.97	0.270577	E	56.97	0.270577	-1.000000
287	287	R	2	-	0	0	E	124.46	0.499318	E	124.46	0.499318	E	131.13	0.526077	E	131.13	0.526077	-1.000000
288	288	V	2	-	0	0	B	0.14	0.000863	B	0.14	0.000863	B	0.00	0.000000	B	0.00	0.000000	-1.000000
289	289	A	2	-	0	0	B	0.00	0.000000	B	0.00	0.000000	B	0.00	0.000000	B	0.00	0.000000	-1.000000
290	290	K	2	-	0	0	E	117.48	0.566196	E	117.48	0.566196	E	129.81	0.625621	E	129.81	0.625621	-1.000000
291	291	E	2	-	0	0	E	96.05	0.513197	E	96.05	0.513197	E	95.50	0.510259	E	95.50	0.510259	-1.000000
292	292	M	2	-	0	0	E	43.85	0.208264	E	43.85	0.208264	E	35.08	0.166611	E	35.08	0.166611	-1.000000
293	293	G	2	-	0	0	E	75.17	0.895841	E	75.17	0.895841	E	83.94	1.000000	E	83.94	1.000000	-1.000000
294	294	I	2	-	0	0	B	12.05	0.063438	B	12.05	0.063438	B	5.83	0.030692	B	5.83	0.030692	-1.000000
295	295	S	2	-	0	0	E	57.50	0.457511	E	57.50	0.457511	E	63.25	0.503262	E	63.25	0.503262	-1.000000
296	296	E	2	-	0	0	E	99.28	0.530455	E	99.28	0.530455	E	110.04	0.587946	E	110.04	0.587946	-1.000000
297	297	G	2	-	0	0	E	50.41	0.600763	E	50.41	0.600763	E	51.77	0.616971	E	51.77	0.616971	-1.000000
298	298	I	2	-	0	0	B	21.11	0.111135	B	21.11	0.111135	E	15.83	0.083338	E	15.83	0.083338	-1.000000
299	299	Y	2	-	0	0	B	11.39	0.047797	B	11.39	0.047797	B	6.00	0.025178	B	6.00	0.025178	-1.000000
300	300	S	2	-	0	0	E	59.93	0.476846	E	59.93	0.476846	E	59.90	0.476607	E	59.90	0.476607	-1.000000
301	301	F	2	-	0	0	E	68.59	0.307179	E	68.59	0.307179	E	63.00	0.282144	E	63.00	0.282144	-1.000000
302	302	T	2	-	0	0	B	0.32	0.002161	B	0.32	0.002161	B	0.00	0.000000	B	0.00	0.000000	-1.000000
303	303	L	2	-	0	0	B	0.63	0.003182	B	0.63	0.003182	B	0.00	0.000000	B	0.00	0.000000	-1.000000
304	304	P	2	-	0	0	E	52.23	0.360704	E	52.23	0.360704	E	50.09	0.345925	E	50.09	0.345925	-1.000000
305	305	L	2	-	0	0	B	26.65	0.134603	B	26.65	0.134603	E	15.79	0.079752	E	15.79	0.079752	-1.000000
306	306	G	2	-	0	0	B	0.06	0.000715	B	0.06	0.000715	B	0.00	0.000000	B	0.00	0.000000	-1.000000
307	307	A	2	-	0	0	B	6.77	0.058162	B	6.77	0.058162	B	1.43	0.012285	B	1.43	0.012285	-1.000000
308	308	T	2	-	0	0	E	67.66	0.456977	E	67.66	0.456977	E	43.48	0.293665	E	43.48	0.293665	-1.000000
309	309	I	2	-	0	0	B	4.90	0.025796	B	4.90	0.025796	B	0.00	0.000000	B	0.00	0.000000	-1.000000
310	310	N	2	-	0	0	B	1.77	0.010481	B	1.77	0.010481	B	0.00	0.000000	B	0.00	0.000000	-1.000000
311	311	M	2	-	0	0	B	2.44	0.011589	B	2.44	0.011589	B	0.00	0.000000	B	0.00	0.000000	-1.000000
312	312	D	2	-	0	0	B	0.08	0.000515	B	0.08	0.000515	B	0.00	0.000000	B	0.00	0.000000	-1.000000
313	313	G	H	-	1	0	B	0.38	0.004529	B	0.38	0.004529	B	0.00	0.000000	B	0.00	0.000000	267.849000
314	314	T	H	-	3	0	B	0.01	0.000068	B	0.01	0.000068	B	0.00	0.000000	B	0.00	0.000000	267.849000
315	315	A	H	-	1	0	B	0.00	0.000000	B	0.00	0.000000	B	0.00	0.000000	B	0.00	0.000000	267.849000
316	316	L	H	-	1	0	B	0.01	0.000051	B	0.01	0.000051	B	0.00	0.000000	B	0.00	0.000000	267.849000
317	317	Y	H	-	1	0	B	3.39	0.014226	B	3.39	0.014226	B	0.00	0.000000	B	0.00	0.000000	267.849000
318	318	Q	H	-	2	0	B	0.00	0.000000	B	0.00	0.000000	B	0.00	0.000000	B	0.00	0.000000	267.849000
319	319	G	H	-	0	0	B	0.00	0.000000	B	0.00	0.000000	B	0.00	0.000000	B	0.00	0.000000	267.849000
320	320	V	H	-	1	0	B	0.54	0.003328	B	0.54	0.003328	B	0.00	0.000000	B	0.00	0.000000	267.849000
321	321	A	H	-	2	0	B	3.66	0.031443	B	3.66	0.031443	B	0.00	0.000000	B	0.00	0.000000	267.849000
322	322	T	H	-	2	0	B	0.00	0.000000	B	0.00	0.000000	B	0.00	0.000000	B	0.00	0.000000	267.849000
323	323	F	H	-	1	0	B	11.45	0.051279	B	11.45	0.051279	B	4.98	0.022303	B	4.98	0.022303	267.849000
324	324	F	H	-	3	0	B	0.00	0.000000	B	0.00	0.000000	B	0.00	0.000000	B	0.00	0.000000	267.849000
325	325	I	H	-	1	0	B	0.00	0.000000	B	0.00	0.000000	B	0.00	0.000000	B	0.00	0.000000	267.849000
326	326	A	H	-	0	0	B	1.24	0.010653	B	1.24	0.010653	B	0.00	0.000000	B	0.00	0.000000	267.849000
327	327	N	1	-	0	0	B	27.82	0.164742	B	27.82	0.164742	E	11.74	0.069521	E	11.74	0.069521	-1.000000
328	328	A	1	-	0	0	B	0.00	0.000000	B	0.00	0.000000	B	0.00	0.000000	B	0.00	0.000000	-1.000000
329	329	L	1	-	0	0	B	1.73	0.008738	B	1.73	0.008738	B	0.00	0.000000	B	0.00	0.000000	-1.000000
330	330	G	1	-	0	0	E	37.54	0.447384	E	37.54	0.447384	E	28.49	0.339530	E	28.49	0.339530	-1.000000
331	331	S	1	-	0	0	B	23.72	0.188733	B	23.72	0.188733	E	7.15	0.056891	E	7.15	0.056891	-1.000000
332	332	H	1	-	0	0	E	170.36	0.858194	E	170.36	0.858194	E	181.37	0.913657	E	181.37	0.913657	-1.000000
333	333	L	1	-	0	0	B	21.34	0.107783	B	21.34	0.107783	E	12.21	0.061670	E	12.21	0.061670	-1.000000
334	334	T	H	-	0	0	E	80.29	0.542280	E	80.29	0.542280	E	87.91	0.593746	E	87.91	0.593746	194.193000
335	335	V	H	-	0	0	E	114.09	0.703217	E	114.09	0.703217	E	125.70	0.774778	E	125.70	0.774778	194.193000
336	336	G	H	-	0	0	E	33.95	0.404600	E	33.95	0.404600	E	36.63	0.436539	E	36.63	0.436539	194.193000
337	337	Q	H	-	1	0	E	42.70	0.225723	E	42.70	0.225723	E	22.08	0.116720	E	22.08	0.116720	194.193000
338	338	Q	H	-	0	0	B	17.11	0.090448	B	17.11	0.090448	B	8.04	0.042501	B	8.04	0.042501	194.193000
339	339	L	H	-	0	0	E	103.68	0.523663	E	103.68	0.523663	E	112.71	0.569271	E	112.71	0.569271	194.193000
340	340	T	H	-	0	0	E	32.10	0.216804	E	32.10	0.216804	E	24.19	0.163380	E	24.19	0.163380	194.193000
341	341	I	H	-	2	0	B	0.00	0.000000	B	0.00	0.000000	B	0.00	0.000000	B	0.00	0.000000	194.193000
342	342	V	H	-	1	0	E	38.52	0.237426	E	38.52	0.237426	E	31.27	0.192739	E	31.27	0.192739	194.193000
343	343	L	H	-	0	0	E	103.58	0.523158	E	103.58	0.523158	E	105.43	0.532502	E	105.43	0.532502	194.193000
344	344	T	H	-	2	0	B	9.25	0.062475	B	9.25	0.062475	B	0.34	0.002296	B	0.34	0.002296	194.193000
345	345	A	H	-	2	0	B	0.00	0.000000	B	0.00	0.000000	B	0.00	0.000000	B	0.00	0.000000	194.193000
346	346	V	H	-	1	0	B	16.93	0.104352	B	16.93	0.104352	B	7.98	0.049186	B	7.98	0.049186	194.193000
347	347	L	H	-	1	0	E	41.63	0.210263	E	41.63	0.210263	E	29.54	0.149199	E	29.54	0.149199	194.193000
348	348	A	H	-	3	0	B	0.00	0.000000	B	0.00	0.000000	B	0.00	0.000000	B	0.00	0.000000	194.193000
349	349	S	H	-	0	0	B	0.22	0.001750	B	0.22	0.001750	B	0.00	0.000000	B	0.00	0.000000	194.193000
350	350	I	H	-	0	0	B	32.04	0.168676	B	32.04	0.168676	E	13.78	0.072545	E	13.78	0.072545	194.193000
351	351	G	H	-	2	0	B	1.76	0.020975	B	1.76	0.020975	B	0.00	0.000000	B	0.00	0.000000	194.193000
352	352	T	H	-	4	0	B	3.29	0.022221	B	3.29	0.022221	B	0.33	0.002229	B	0.33	0.002229	194.193000
353	353	A	2	-	0	0	B	15.21	0.130670	B	15.21	0.130670	B	2.86	0.024570	B	2.86	0.024570	-1.000000
354	354	G	2	-	0	0	B	2.03	0.024193	B	2.03	0.024193	B	0.00	0.000000	B	0.00	0.000000	-1.000000
355	355	V	2	-	0	0	B	20.61	0.127034	B	20.61	0.127034	E	9.57	0.058987	E	9.57	0.058987	-1.000000
356	356	P	2	-	0	0	B	21.72	0.150000	B	21.72	0.150000	E	11.83	0.081699	E	11.83	0.081699	-1.000000
357	357	G	H	-	1	0	B	1.68	0.020021	B	1.68	0.020021	B	0.00	0.000000	B	0.00	0.000000	94.443000
358	358	A	H	-	1	0	B	7.68	0.065979	B	7.68	0.065979	B	0.00	0.000000	B	0.00	0.000000	94.443000
359	359	G	H	-	2	0	B	0.00	0.000000	B	0.00	0.000000	B	0.00	0.000000	B	0.00	0.000000	94.443000
360	360	A	H	-	2	0	B	1.81	0.015550	B	1.81	0.015550	B	0.00	0.000000	B	0.00	0.000000	94.443000
361	361	I	H	-	0	0	B	2.75	0.014477	B	2.75	0.014477	B	0.00	0.000000	B	0.00	0.000000	94.443000
362	362	M	H	-	3	0	B	1.51	0.007172	B	1.51	0.007172	B	0.00	0.000000	B	0.00	0.000000	94.443000
363	363	L	H	-	1	0	B	1.59	0.008031	B	1.59	0.008031	B	0.00	0.000000	B	0.00	0.000000	94.443000
364	364	C	H	-	2	0	B	0.84	0.005937	B	0.84	0.005937	B	0.00	0.000000	B	0.00	0.000000	94.443000
365	365	M	H	-	3	0	B	1.19	0.005652	B	1.19	0.005652	B	0.00	0.000000	B	0.00	0.000000	94.443000
366	366	V	H	-	2	0	B	0.00	0.000000	B	0.00	0.000000	B	0.00	0.000000	B	0.00	0.000000	94.443000
367	367	L	H	-	0	0	B	0.00	0.000000	B	0.00	0.000000	B	0.00	0.000000	B	0.00	0.000000	94.443000
368	368	H	H	-	1	0	E	64.35	0.324165	E	64.35	0.324165	E	36.44	0.183568	E	36.44	0.183568	94.443000
369	369	S	H	-	2	0	B	2.80	0.022279	B	2.80	0.022279	B	1.16	0.009230	B	1.16	0.009230	94.443000
370	370	V	H	-	2	0	B	22.15	0.136526	B	22.15	0.136526	E	12.96	0.079882	E	12.96	0.079882	94.443000
371	371	G	H	-	0	0	E	36.38	0.433560	E	36.38	0.433560	E	27.18	0.323918	E	27.18	0.323918	94.443000
372	372	L	H	-	0	0	B	8.46	0.042729	B	8.46	0.042729	B	0.21	0.001061	B	0.21	0.001061	94.443000
373	373	P	H	-	0	0	E	53.57	0.369959	E	53.57	0.369959	E	35.33	0.243992	E	35.33	0.243992	94.443000
374	374	L	H	-	2	0	B	17.89	0.090358	B	17.89	0.090358	B	9.78	0.049396	B	9.78	0.049396	94.443000
375	375	T	H	-	0	0	E	121.88	0.823180	E	119.16	0.804809	E	139.83	0.944414	E	120.49	0.813792	94.443000
376	376	D	1	-	0	0	E	31.90	0.205316	E	31.90	0.205316	E	25.76	0.165798	E	25.76	0.165798	-1.000000
377	377	P	1	-	0	0	E	84.85	0.585981	E	84.85	0.585981	E	87.31	0.602970	E	87.31	0.602970	-1.000000
378	378	N	1	-	0	0	B	2.92	0.017291	B	2.92	0.017291	B	0.64	0.003790	B	0.64	0.003790	-1.000000
379	379	V	1	-	0	0	B	0.00	0.000000	B	0.00	0.000000	B	0.00	0.000000	B	0.00	0.000000	-1.000000
380	380	A	H	-	1	0	E	31.31	0.268986	E	31.31	0.268986	E	23.68	0.203436	E	23.68	0.203436	144.908000
381	381	A	H	-	0	0	E	29.23	0.251117	E	29.23	0.251117	B	2.09	0.017955	B	2.09	0.017955	144.908000
382	382	A	H	-	1	0	B	0.00	0.000000	B	0.00	0.000000	B	0.00	0.000000	B	0.00	0.000000	144.908000
383	383	Y	H	-	1	0	B	2.25	0.009442	B	2.25	0.009442	B	0.00	0.000000	B	0.00	0.000000	144.908000
384	384	A	H	-	1	0	B	14.57	0.125172	B	14.57	0.125172	B	0.42	0.003608	B	0.42	0.003608	144.908000
385	385	M	H	-	1	0	B	3.71	0.017621	B	3.71	0.017621	B	0.00	0.000000	B	0.00	0.000000	144.908000
386	386	I	H	-	2	0	B	2.18	0.011477	B	2.18	0.011477	B	0.00	0.000000	B	0.00	0.000000	144.908000
387	387	L	H	-	1	0	B	8.16	0.041214	B	8.16	0.041214	B	0.01	0.000051	B	0.01	0.000051	144.908000
388	388	G	H	-	1	0	B	1.81	0.021571	B	1.81	0.021571	B	0.00	0.000000	B	0.00	0.000000	144.908000
389	389	I	H	-	1	0	B	11.87	0.062490	B	11.87	0.062490	B	6.47	0.034062	B	6.47	0.034062	144.908000
390	390	D	H	-	1	0	B	12.29	0.079101	B	12.29	0.079101	B	0.33	0.002124	B	0.33	0.002124	144.908000
391	391	A	H	-	0	0	B	11.15	0.095790	B	11.15	0.095790	B	0.15	0.001289	B	0.15	0.001289	144.908000
392	392	I	H	-	0	0	E	48.86	0.257226	E	48.86	0.257226	E	42.25	0.222427	E	42.25	0.222427	144.908000
393	393	L	H	-	1	0	B	2.34	0.011819	B	2.34	0.011819	B	0.00	0.000000	B	0.00	0.000000	144.908000
394	394	D	H	-	0	0	B	3.04	0.019566	B	3.04	0.019566	B	0.00	0.000000	B	0.00	0.000000	144.908000
395	395	M	H	-	0	0	B	25.19	0.119639	B	25.19	0.119639	E	20.06	0.095274	E	20.06	0.095274	144.908000
396	396	G	H	-	1	0	B	4.72	0.056251	B	4.72	0.056251	B	1.22	0.014539	B	1.22	0.014539	144.908000
397	397	R	H	-	3	0	B	4.72	0.018936	B	4.72	0.018936	B	0.00	0.000000	B	0.00	0.000000	144.908000
398	398	T	2	-	0	0	B	4.03	0.027219	B	4.03	0.027219	B	0.00	0.000000	B	0.00	0.000000	-1.000000
399	399	M	2	-	0	0	B	40.96	0.194538	B	40.96	0.194538	E	34.96	0.166041	E	34.96	0.166041	-1.000000
400	400	V	2	-	0	0	B	3.06	0.018861	B	3.06	0.018861	B	0.62	0.003821	B	0.62	0.003821	-1.000000
401	401	N	2	-	0	0	B	1.73	0.010245	B	1.73	0.010245	B	0.00	0.000000	B	0.00	0.000000	-1.000000
402	402	V	2	-	0	0	B	2.10	0.012944	B	2.10	0.012944	B	0.00	0.000000	B	0.00	0.000000	-1.000000
403	403	T	2	-	0	0	B	0.98	0.006619	B	0.98	0.006619	B	0.00	0.000000	B	0.00	0.000000	-1.000000
404	404	G	2	-	0	0	B	0.00	0.000000	B	0.00	0.000000	B	0.00	0.000000	B	0.00	0.000000	-1.000000
405	405	D	2	-	0	0	B	4.25	0.027354	B	4.25	0.027354	B	0.00	0.000000	B	0.00	0.000000	-1.000000
406	406	L	2	-	0	0	B	0.53	0.002677	B	0.53	0.002677	B	0.00	0.000000	B	0.00	0.000000	-1.000000
407	407	T	2	-	0	0	B	0.17	0.001148	B	0.17	0.001148	B	0.00	0.000000	B	0.00	0.000000	-1.000000
408	408	G	2	-	0	0	B	1.18	0.014063	B	1.18	0.014063	B	0.00	0.000000	B	0.00	0.000000	-1.000000
409	409	T	2	-	0	0	B	0.00	0.000000	B	0.00	0.000000	B	0.00	0.000000	B	0.00	0.000000	-1.000000
410	410	A	2	-	0	0	B	6.07	0.052148	B	6.07	0.052148	B	1.96	0.016838	B	1.96	0.016838	-1.000000
411	411	I	2	-	0	0	B	10.94	0.057594	B	10.94	0.057594	B	4.19	0.022058	B	4.19	0.022058	-1.000000
412	412	V	2	-	0	0	B	8.12	0.050049	B	8.12	0.050049	B	2.40	0.014793	B	2.40	0.014793	-1.000000
413	413	A	2	-	0	0	E	34.40	0.295533	E	34.40	0.295533	E	23.12	0.198625	E	23.12	0.198625	-1.000000
414	414	K	2	-	0	0	E	115.72	0.557714	E	115.72	0.557714	E	122.66	0.591161	E	122.66	0.591161	-1.000000
415	415	T	2	-	0	0	E	74.51	0.503242	E	74.51	0.503242	E	74.77	0.504998	E	74.77	0.504998	-1.000000
416	416	E	2	-	0	0	E	120.33	0.642926	E	120.33	0.642926	E	133.14	0.711370	E	133.14	0.711370	-1.000000
417	500	D	2	-	0	0	-	-1.00	-1.000000	-	-1.00	-1.000000	-	-1.00	-1.000000	-	-1.00	-1.000000	-1.000000
418	501	E	U	-	0	0	-	-1.00	-1.000000	-	-1.00	-1.000000	-	-1.00	-1.000000	-	-1.00	-1.000000	-1.000000
419	502	L	U	-	0	0	-	-1.00	-1.000000	-	-1.00	-1.000000	-	-1.00	-1.000000	-	-1.00	-1.000000	-1.000000
420	503	E	U	-	0	0	-	-1.00	-1.000000	-	-1.00	-1.000000	-	-1.00	-1.000000	-	-1.00	-1.000000	-1.000000
421	504	K	U	-	0	0	-	-1.00	-1.000000	-	-1.00	-1.000000	-	-1.00	-1.000000	-	-1.00	-1.000000	-1.000000
422	505	G	U	-	0	0	-	-1.00	-1.000000	-	-1.00	-1.000000	-	-1.00	-1.000000	-	-1.00	-1.000000	-1.000000
423	506	V	U	-	0	0	-	-1.00	-1.000000	-	-1.00	-1.000000	-	-1.00	-1.000000	-	-1.00	-1.000000	-1.000000
424	507	I	U	-	0	0	-	-1.00	-1.000000	-	-1.00	-1.000000	-	-1.00	-1.000000	-	-1.00	-1.000000	-1.000000
425	508	A	U	-	0	0	-	-1.00	-1.000000	-	-1.00	-1.000000	-	-1.00	-1.000000	-	-1.00	-1.000000	-1.000000
