# Supplementary material for: Lipid exposure prediction enhances the inference of rotational angles of transmembrane helices
Source: BMC Bioinformatics. 2013 Oct 11;14:304. doi: 10.1186/1471-2105-14-304 (PMC3854514; doi:10.1186/1471-2105-14-304)
Supplement: Additional file 7: Dataset S3 — The representative 110 multi-spanning protein chains used in this work. [file 1471-2105-14-304-S7.zip › S_Dataset_3_experiment/TMexpoDataset/3kcuA.profile]

SeqIndex	PDBIndex	AA	Topo	MissingData	IntraChainCTNum	InterChainCTNum	Class14_Chain	ASA14_Chain	RSA14_Chain	Class14_Complete	ASA14_Complete	RSA14_Complete	Class20_Chain	ASA20_Chain	RSA20_Chain	Class20_Complete	ASA20_Complete	RSA20_Complete	RotationalAngleChain360MGC
1	1	M	U	R	0	0	-	-1.00	-1.000000	-	-1.00	-1.000000	-	-1.00	-1.000000	-	-1.00	-1.000000	-1.000000
2	2	K	U	R	0	0	-	-1.00	-1.000000	-	-1.00	-1.000000	-	-1.00	-1.000000	-	-1.00	-1.000000	-1.000000
3	3	A	U	R	0	0	-	-1.00	-1.000000	-	-1.00	-1.000000	-	-1.00	-1.000000	-	-1.00	-1.000000	-1.000000
4	4	D	U	R	0	0	-	-1.00	-1.000000	-	-1.00	-1.000000	-	-1.00	-1.000000	-	-1.00	-1.000000	-1.000000
5	5	N	U	R	0	0	-	-1.00	-1.000000	-	-1.00	-1.000000	-	-1.00	-1.000000	-	-1.00	-1.000000	-1.000000
6	6	P	U	R	0	0	-	-1.00	-1.000000	-	-1.00	-1.000000	-	-1.00	-1.000000	-	-1.00	-1.000000	-1.000000
7	7	F	U	R	0	0	-	-1.00	-1.000000	-	-1.00	-1.000000	-	-1.00	-1.000000	-	-1.00	-1.000000	-1.000000
8	8	D	U	R	0	0	-	-1.00	-1.000000	-	-1.00	-1.000000	-	-1.00	-1.000000	-	-1.00	-1.000000	-1.000000
9	9	L	U	R	0	0	-	-1.00	-1.000000	-	-1.00	-1.000000	-	-1.00	-1.000000	-	-1.00	-1.000000	-1.000000
10	10	L	U	R	0	0	-	-1.00	-1.000000	-	-1.00	-1.000000	-	-1.00	-1.000000	-	-1.00	-1.000000	-1.000000
11	11	L	U	R	0	0	-	-1.00	-1.000000	-	-1.00	-1.000000	-	-1.00	-1.000000	-	-1.00	-1.000000	-1.000000
12	12	P	U	R	0	0	-	-1.00	-1.000000	-	-1.00	-1.000000	-	-1.00	-1.000000	-	-1.00	-1.000000	-1.000000
13	13	A	U	R	0	0	-	-1.00	-1.000000	-	-1.00	-1.000000	-	-1.00	-1.000000	-	-1.00	-1.000000	-1.000000
14	14	A	U	R	0	0	-	-1.00	-1.000000	-	-1.00	-1.000000	-	-1.00	-1.000000	-	-1.00	-1.000000	-1.000000
15	15	M	U	R	0	0	-	-1.00	-1.000000	-	-1.00	-1.000000	-	-1.00	-1.000000	-	-1.00	-1.000000	-1.000000
16	16	A	U	R	0	0	-	-1.00	-1.000000	-	-1.00	-1.000000	-	-1.00	-1.000000	-	-1.00	-1.000000	-1.000000
17	17	K	U	R	0	0	-	-1.00	-1.000000	-	-1.00	-1.000000	-	-1.00	-1.000000	-	-1.00	-1.000000	-1.000000
18	18	V	U	R	0	0	-	-1.00	-1.000000	-	-1.00	-1.000000	-	-1.00	-1.000000	-	-1.00	-1.000000	-1.000000
19	19	A	U	R	0	0	-	-1.00	-1.000000	-	-1.00	-1.000000	-	-1.00	-1.000000	-	-1.00	-1.000000	-1.000000
20	20	E	U	R	0	0	-	-1.00	-1.000000	-	-1.00	-1.000000	-	-1.00	-1.000000	-	-1.00	-1.000000	-1.000000
21	21	E	U	R	0	0	-	-1.00	-1.000000	-	-1.00	-1.000000	-	-1.00	-1.000000	-	-1.00	-1.000000	-1.000000
22	22	A	U	R	0	0	-	-1.00	-1.000000	-	-1.00	-1.000000	-	-1.00	-1.000000	-	-1.00	-1.000000	-1.000000
23	23	G	U	R	0	0	-	-1.00	-1.000000	-	-1.00	-1.000000	-	-1.00	-1.000000	-	-1.00	-1.000000	-1.000000
24	24	V	U	R	0	0	-	-1.00	-1.000000	-	-1.00	-1.000000	-	-1.00	-1.000000	-	-1.00	-1.000000	-1.000000
25	25	Y	U	R	0	0	-	-1.00	-1.000000	-	-1.00	-1.000000	-	-1.00	-1.000000	-	-1.00	-1.000000	-1.000000
26	26	K	U	R	0	0	-	-1.00	-1.000000	-	-1.00	-1.000000	-	-1.00	-1.000000	-	-1.00	-1.000000	-1.000000
27	27	A	U	R	0	0	-	-1.00	-1.000000	-	-1.00	-1.000000	-	-1.00	-1.000000	-	-1.00	-1.000000	-1.000000
28	28	T	U	R	0	0	-	-1.00	-1.000000	-	-1.00	-1.000000	-	-1.00	-1.000000	-	-1.00	-1.000000	-1.000000
29	29	K	2	-	0	0	E	228.38	1.000000	E	228.38	1.000000	E	256.24	1.000000	E	256.24	1.000000	-1.000000
30	30	H	2	-	0	0	E	99.96	0.503551	E	99.96	0.503551	E	101.29	0.510251	E	101.29	0.510251	-1.000000
31	31	P	2	-	0	0	E	95.10	0.656768	E	95.10	0.656768	E	97.97	0.676588	E	97.97	0.676588	-1.000000
32	32	L	2	-	0	0	E	92.47	0.467044	E	88.18	0.445376	E	97.86	0.494267	E	82.44	0.416385	-1.000000
33	33	K	2	-	0	0	E	130.56	0.629235	E	91.88	0.442817	E	142.24	0.685527	E	81.29	0.391778	-1.000000
34	34	T	2	-	0	0	B	17.83	0.120424	B	17.83	0.120424	E	7.83	0.052884	E	7.83	0.052884	-1.000000
35	35	F	2	-	0	0	B	40.79	0.182677	B	40.79	0.182677	E	34.70	0.155403	E	34.70	0.155403	-1.000000
36	36	Y	H	-	0	0	E	129.63	0.543978	E	64.81	0.271968	E	137.35	0.576374	E	54.12	0.227109	49.844000
37	37	L	H	-	0	0	E	61.24	0.309309	B	36.52	0.184454	E	51.48	0.260013	E	23.99	0.121168	49.844000
38	38	A	H	-	3	0	B	0.00	0.000000	B	0.00	0.000000	B	0.00	0.000000	B	0.00	0.000000	49.844000
39	39	I	H	-	3	0	B	28.80	0.151619	B	28.80	0.151619	E	23.81	0.125349	E	18.95	0.099763	49.844000
40	40	T	H	-	0	0	E	46.97	0.317236	B	14.24	0.096177	E	42.53	0.287248	B	3.09	0.020870	49.844000
41	41	A	H	-	1	0	B	0.00	0.000000	B	0.00	0.000000	B	0.00	0.000000	B	0.00	0.000000	49.844000
42	42	G	H	-	3	0	B	0.00	0.000000	B	0.00	0.000000	B	0.00	0.000000	B	0.00	0.000000	49.844000
43	43	V	H	-	2	0	E	37.37	0.230338	B	30.10	0.185528	E	34.25	0.211107	E	15.86	0.097756	49.844000
44	44	F	H	-	3	0	B	25.73	0.115231	B	3.96	0.017735	E	23.55	0.105468	B	0.14	0.000627	49.844000
45	45	I	H	-	2	0	B	3.27	0.017215	B	3.27	0.017215	B	0.00	0.000000	B	0.00	0.000000	49.844000
46	46	S	H	-	3	0	B	0.00	0.000000	B	0.00	0.000000	B	0.00	0.000000	B	0.00	0.000000	49.844000
47	47	I	H	-	0	0	E	49.08	0.258384	B	0.12	0.000632	E	46.74	0.246065	B	0.00	0.000000	49.844000
48	48	A	H	-	2	0	B	0.00	0.000000	B	0.00	0.000000	B	0.00	0.000000	B	0.00	0.000000	49.844000
49	49	F	H	-	3	0	B	11.92	0.053383	B	11.92	0.053383	B	1.93	0.008643	B	1.93	0.008643	49.844000
50	50	V	H	-	0	0	B	22.17	0.136649	B	0.00	0.000000	E	18.48	0.113905	B	0.00	0.000000	49.844000
51	51	F	H	-	2	1	E	82.61	0.369967	B	0.06	0.000269	E	84.70	0.379327	B	0.00	0.000000	49.844000
52	52	Y	H	-	1	0	B	13.13	0.055099	B	13.13	0.055099	B	3.95	0.016576	B	3.95	0.016576	49.844000
53	53	I	H	-	2	0	B	0.00	0.000000	B	0.00	0.000000	B	0.00	0.000000	B	0.00	0.000000	49.844000
54	54	T	H	-	0	2	E	68.80	0.464676	B	0.50	0.003377	E	63.25	0.427192	B	0.00	0.000000	49.844000
55	55	A	H	-	1	1	E	31.58	0.271306	B	0.21	0.001804	E	26.42	0.226976	B	0.00	0.000000	49.844000
56	56	T	H	-	2	0	B	8.37	0.056531	B	7.86	0.053087	B	3.27	0.022086	B	3.27	0.022086	49.844000
57	57	T	H	-	1	2	B	26.86	0.181413	B	0.27	0.001824	E	22.32	0.150750	B	0.00	0.000000	49.844000
58	58	G	H	-	0	1	E	61.04	0.727446	E	37.43	0.446073	E	52.91	0.630557	E	25.94	0.309141	49.844000
59	59	T	H	-	1	1	B	27.31	0.184452	B	12.78	0.086316	E	13.90	0.093881	B	4.87	0.032892	49.844000
60	60	G	1	-	0	0	E	79.26	0.944583	E	79.26	0.944583	E	91.96	1.000000	E	91.96	1.000000	-1.000000
61	61	T	1	-	0	0	E	136.52	0.922059	E	125.39	0.846886	E	159.32	1.000000	E	133.24	0.899905	-1.000000
62	62	M	1	-	0	0	E	74.42	0.353455	B	42.11	0.200000	E	67.26	0.319449	E	32.58	0.154738	-1.000000
63	63	P	H	-	0	2	E	88.74	0.612845	B	26.31	0.181699	E	99.03	0.683909	E	18.66	0.128867	270.630000
64	64	F	H	-	0	1	E	149.96	0.671593	E	64.92	0.290743	E	159.68	0.715124	E	54.01	0.241883	270.630000
65	65	G	H	-	0	3	E	40.26	0.479800	B	0.00	0.000000	E	38.48	0.458587	B	0.00	0.000000	270.630000
66	66	M	H	-	0	0	E	100.49	0.477274	B	18.93	0.089907	E	108.74	0.516457	E	12.41	0.058941	270.630000
67	67	A	H	-	2	0	B	4.57	0.039261	B	3.19	0.027405	B	0.38	0.003265	B	0.38	0.003265	270.630000
68	68	K	H	-	1	0	E	53.91	0.259820	E	53.27	0.256735	E	38.09	0.183575	E	38.09	0.183575	270.630000
69	69	L	H	-	1	0	E	74.65	0.377039	B	15.60	0.078792	E	69.03	0.348654	B	7.04	0.035557	270.630000
70	70	V	H	-	0	0	E	68.37	0.421413	E	34.05	0.209874	E	61.39	0.378390	E	27.57	0.169933	270.630000
71	71	G	H	-	2	0	B	0.01	0.000119	B	0.00	0.000000	B	0.00	0.000000	B	0.00	0.000000	270.630000
72	72	G	H	-	2	0	B	0.00	0.000000	B	0.00	0.000000	B	0.00	0.000000	B	0.00	0.000000	270.630000
73	73	I	H	-	1	0	E	75.15	0.395630	E	60.67	0.319400	E	73.07	0.384680	E	51.89	0.273177	270.630000
74	74	C	H	-	2	0	B	21.55	0.152318	B	1.58	0.011168	E	16.54	0.116907	B	0.00	0.000000	270.630000
75	75	F	H	-	2	0	B	1.73	0.007748	B	1.73	0.007748	B	0.00	0.000000	B	0.00	0.000000	270.630000
76	76	S	H	-	2	0	B	2.35	0.018698	B	0.00	0.000000	B	0.84	0.006684	B	0.00	0.000000	270.630000
77	77	L	H	-	1	1	E	54.95	0.277539	B	0.21	0.001061	E	51.66	0.260922	B	0.00	0.000000	270.630000
78	78	G	H	-	2	0	B	0.00	0.000000	B	0.00	0.000000	B	0.00	0.000000	B	0.00	0.000000	270.630000
79	79	L	H	-	3	0	B	2.46	0.012425	B	2.46	0.012425	B	0.00	0.000000	B	0.00	0.000000	270.630000
80	80	I	H	-	0	0	B	31.21	0.164306	B	3.08	0.016215	E	24.10	0.126875	B	0.00	0.000000	270.630000
81	81	L	H	-	1	0	B	38.02	0.192030	B	0.00	0.000000	E	36.69	0.185312	B	0.00	0.000000	270.630000
82	82	C	H	-	2	0	B	5.07	0.035835	B	5.07	0.035835	B	0.00	0.000000	B	0.00	0.000000	270.630000
83	83	V	H	-	0	0	B	28.31	0.174495	B	28.31	0.174495	E	10.63	0.065520	E	10.63	0.065520	270.630000
84	84	V	2	-	0	0	E	65.64	0.404586	B	30.95	0.190767	E	61.16	0.376972	E	21.83	0.134554	-1.000000
85	85	C	2	-	0	0	E	82.22	0.581142	E	36.09	0.255089	E	86.36	0.610404	E	29.26	0.206814	-1.000000
86	86	G	2	-	0	0	E	43.02	0.512692	E	43.02	0.512692	E	38.96	0.464307	E	38.96	0.464307	-1.000000
87	87	A	2	-	0	0	B	13.10	0.112543	B	13.10	0.112543	B	4.01	0.034450	B	4.01	0.034450	-1.000000
88	88	D	2	-	0	0	E	44.74	0.287958	E	44.74	0.287958	E	28.66	0.184463	E	28.66	0.184463	-1.000000
89	89	L	2	-	0	0	B	2.84	0.014344	B	2.84	0.014344	B	0.00	0.000000	B	0.00	0.000000	-1.000000
90	90	F	2	-	0	0	B	7.42	0.033230	B	7.42	0.033230	B	2.78	0.012450	B	2.78	0.012450	-1.000000
91	91	T	2	-	0	0	B	10.01	0.067608	B	10.01	0.067608	B	1.32	0.008915	B	1.32	0.008915	-1.000000
92	92	S	2	-	0	0	B	5.21	0.041454	B	5.21	0.041454	B	0.00	0.000000	B	0.00	0.000000	-1.000000
93	93	T	2	-	0	0	E	44.41	0.299946	E	44.41	0.299946	E	18.73	0.126503	E	18.73	0.126503	-1.000000
94	94	V	2	-	0	0	B	6.90	0.042530	B	6.90	0.042530	B	0.88	0.005424	B	0.88	0.005424	-1.000000
95	95	L	2	-	0	0	B	7.15	0.036113	B	7.15	0.036113	B	2.00	0.010102	B	2.00	0.010102	-1.000000
96	96	I	2	-	0	0	B	11.42	0.060121	B	11.42	0.060121	B	3.10	0.016320	B	3.10	0.016320	-1.000000
97	97	V	2	-	0	0	E	63.35	0.390471	E	63.35	0.390471	E	54.59	0.336477	E	54.59	0.336477	-1.000000
98	98	V	2	-	0	0	B	0.00	0.000000	B	0.00	0.000000	B	0.00	0.000000	B	0.00	0.000000	-1.000000
99	99	A	2	-	0	0	E	34.28	0.294502	E	34.28	0.294502	E	31.27	0.268643	E	31.27	0.268643	-1.000000
100	100	K	2	-	0	0	E	155.50	0.749434	E	155.50	0.749434	E	170.89	0.823606	E	170.89	0.823606	-1.000000
101	101	A	2	-	0	0	E	28.89	0.248196	E	28.89	0.248196	E	25.68	0.220619	E	25.68	0.220619	-1.000000
102	102	S	2	-	0	0	E	53.28	0.423934	E	53.28	0.423934	E	51.92	0.413113	E	51.92	0.413113	-1.000000
103	103	G	2	-	0	0	E	18.82	0.224288	E	18.82	0.224288	E	16.96	0.202121	E	16.96	0.202121	-1.000000
104	104	R	2	-	0	0	E	203.53	0.816537	E	203.53	0.816537	E	231.79	0.929913	E	231.79	0.929913	-1.000000
105	105	I	2	-	0	0	B	29.26	0.154041	B	29.26	0.154041	E	21.59	0.113661	E	21.59	0.113661	-1.000000
106	106	T	2	-	0	0	E	84.02	0.567473	E	84.02	0.567473	E	96.84	0.654059	E	96.84	0.654059	-1.000000
107	107	W	2	-	0	0	E	149.90	0.564765	E	149.90	0.564765	E	152.76	0.575541	E	152.76	0.575541	-1.000000
108	108	G	2	-	0	0	E	57.41	0.684185	E	57.41	0.684185	E	62.04	0.739364	E	62.04	0.739364	-1.000000
109	109	Q	2	-	0	0	E	91.34	0.482846	E	91.34	0.482846	E	92.34	0.488132	E	92.34	0.488132	-1.000000
110	110	L	2	-	0	0	B	13.78	0.069599	B	13.78	0.069599	B	4.83	0.024395	B	4.83	0.024395	-1.000000
111	111	A	2	-	0	0	E	38.49	0.330670	E	38.49	0.330670	E	34.79	0.298883	E	34.79	0.298883	-1.000000
112	112	K	2	-	0	0	E	142.10	0.684852	E	142.10	0.684852	E	146.46	0.705865	E	146.46	0.705865	-1.000000
113	113	N	2	-	0	0	E	64.50	0.381951	E	64.50	0.381951	E	39.35	0.233019	E	39.35	0.233019	-1.000000
114	114	W	2	-	0	0	B	52.29	0.197009	B	52.29	0.197009	E	27.38	0.103157	E	27.38	0.103157	-1.000000
115	115	L	H	-	0	0	E	148.70	0.751048	E	148.70	0.751048	E	163.85	0.827567	E	163.85	0.827567	124.592000
116	116	N	H	-	0	0	E	35.64	0.211050	E	35.64	0.211050	E	25.62	0.151714	E	25.62	0.151714	124.592000
117	117	V	H	-	1	0	B	3.79	0.023360	B	3.79	0.023360	B	0.26	0.001603	B	0.26	0.001603	124.592000
118	118	Y	H	-	0	0	B	43.06	0.180697	B	43.06	0.180697	E	32.93	0.138187	E	32.93	0.138187	124.592000
119	119	F	H	-	0	0	E	109.15	0.488826	E	109.15	0.488826	E	115.34	0.516548	E	115.34	0.516548	124.592000
120	120	G	H	-	2	0	B	0.00	0.000000	B	0.00	0.000000	B	0.00	0.000000	B	0.00	0.000000	124.592000
121	121	N	H	-	3	0	B	0.00	0.000000	B	0.00	0.000000	B	0.00	0.000000	B	0.00	0.000000	124.592000
122	122	L	H	-	1	0	E	45.46	0.229608	E	45.46	0.229608	E	36.61	0.184908	E	36.61	0.184908	124.592000
123	123	V	H	-	1	0	E	39.94	0.246179	E	39.94	0.246179	E	33.34	0.205498	E	33.34	0.205498	124.592000
124	124	G	H	-	3	0	B	0.00	0.000000	B	0.00	0.000000	B	0.00	0.000000	B	0.00	0.000000	124.592000
125	125	A	H	-	4	0	B	0.00	0.000000	B	0.00	0.000000	B	0.00	0.000000	B	0.00	0.000000	124.592000
126	126	L	H	-	0	0	E	77.18	0.389818	E	77.18	0.389818	E	77.25	0.390171	E	77.25	0.390171	124.592000
127	127	L	H	-	0	0	E	95.51	0.482398	E	95.51	0.482398	E	92.20	0.465680	E	92.20	0.465680	124.592000
128	128	F	H	-	3	0	B	27.96	0.125218	B	4.34	0.019437	E	20.33	0.091048	B	0.61	0.002732	124.592000
129	129	V	H	-	2	0	B	6.80	0.041913	B	6.80	0.041913	B	2.49	0.015348	B	2.49	0.015348	124.592000
130	130	L	H	-	0	0	E	100.36	0.506894	E	100.36	0.506894	E	103.28	0.521643	E	103.28	0.521643	124.592000
131	131	L	H	-	0	1	E	106.88	0.539825	B	25.96	0.131118	E	113.95	0.575534	E	16.10	0.081317	124.592000
132	132	M	H	-	0	0	B	21.42	0.101734	B	2.60	0.012349	E	13.75	0.065305	B	0.00	0.000000	124.592000
133	133	W	H	-	1	0	E	57.90	0.218145	E	57.90	0.218145	E	46.27	0.174327	E	46.17	0.173951	124.592000
134	134	L	H	-	0	1	E	130.39	0.658569	E	74.69	0.377241	E	142.46	0.719531	E	70.48	0.355978	124.592000
135	135	S	H	-	0	2	E	68.59	0.545751	B	2.15	0.017107	E	71.22	0.566677	B	0.00	0.000000	124.592000
136	136	G	H	-	0	0	E	35.03	0.417471	B	16.39	0.195328	E	33.22	0.395900	E	7.56	0.090097	124.592000
137	137	E	H	-	0	0	E	49.14	0.262556	B	5.54	0.029600	E	45.61	0.243695	B	1.08	0.005770	124.592000
138	138	Y	H	-	2	0	B	22.17	0.093034	B	22.17	0.093034	E	12.41	0.052077	B	9.60	0.040285	124.592000
139	139	M	H	-	0	0	E	65.71	0.312087	E	65.71	0.312087	E	63.20	0.300166	E	56.23	0.267062	124.592000
140	140	T	H	-	0	0	E	57.77	0.390180	B	27.40	0.185060	E	54.80	0.370120	B	3.52	0.023774	124.592000
141	141	A	H	-	0	1	E	59.19	0.508505	E	30.07	0.258333	E	62.46	0.536598	E	23.34	0.200515	124.592000
142	142	N	1	-	0	0	E	101.80	0.602831	E	101.80	0.602831	E	114.46	0.677799	E	114.46	0.677799	-1.000000
143	143	G	1	-	0	0	B	0.00	0.000000	B	0.00	0.000000	B	0.00	0.000000	B	0.00	0.000000	-1.000000
144	144	Q	1	-	0	0	E	65.45	0.345985	E	65.45	0.345985	E	60.38	0.319184	E	60.38	0.319184	-1.000000
145	145	W	1	-	0	0	B	2.00	0.007535	B	1.39	0.005237	B	0.00	0.000000	B	0.00	0.000000	-1.000000
146	146	G	H	-	1	0	B	0.00	0.000000	B	0.00	0.000000	B	0.00	0.000000	B	0.00	0.000000	201.917000
147	147	L	H	-	0	0	B	24.06	0.121521	B	24.06	0.121521	E	17.19	0.086823	E	17.19	0.086823	201.917000
148	148	N	H	-	2	0	B	22.48	0.133120	B	22.48	0.133120	B	7.41	0.043880	B	7.41	0.043880	201.917000
149	149	V	H	-	4	0	B	0.00	0.000000	B	0.00	0.000000	B	0.00	0.000000	B	0.00	0.000000	201.917000
150	150	L	H	-	2	0	B	0.00	0.000000	B	0.00	0.000000	B	0.00	0.000000	B	0.00	0.000000	201.917000
151	151	Q	H	-	0	0	E	96.37	0.509436	E	96.37	0.509436	E	102.65	0.542634	E	102.65	0.542634	201.917000
152	152	T	H	-	0	0	B	24.37	0.164595	B	24.37	0.164595	E	9.67	0.065311	E	9.67	0.065311	201.917000
153	153	A	H	-	4	0	B	0.00	0.000000	B	0.00	0.000000	B	0.00	0.000000	B	0.00	0.000000	201.917000
154	154	D	H	-	1	0	B	27.84	0.179185	B	27.84	0.179185	E	24.50	0.157688	E	24.50	0.157688	201.917000
155	155	H	H	-	0	0	E	116.06	0.584656	E	113.83	0.573422	E	110.09	0.554582	E	83.42	0.420231	201.917000
156	156	K	H	-	2	0	B	13.13	0.063280	B	13.13	0.063280	B	2.85	0.013736	B	2.85	0.013736	201.917000
157	157	V	H	-	1	0	B	3.84	0.023669	B	3.84	0.023669	B	0.88	0.005424	B	0.88	0.005424	201.917000
158	158	H	H	-	0	0	E	101.72	0.512418	E	101.72	0.512418	E	101.25	0.510050	E	101.25	0.510050	201.917000
159	159	H	H	-	0	0	B	29.59	0.149061	B	29.59	0.149061	E	17.45	0.087905	E	16.93	0.085285	201.917000
160	160	T	H	-	0	0	E	82.43	0.556734	E	82.43	0.556734	E	90.41	0.610631	E	90.41	0.610631	201.917000
161	161	F	H	-	1	0	E	109.80	0.491737	E	109.80	0.491737	E	112.59	0.504232	E	112.59	0.504232	201.917000
162	162	I	H	-	0	0	E	126.86	0.667860	E	106.84	0.562464	E	142.35	0.749408	E	111.36	0.586260	201.917000
163	163	E	H	-	0	2	E	87.61	0.468102	E	48.52	0.259243	E	93.49	0.499519	E	38.61	0.206294	201.917000
164	164	A	H	-	2	0	B	0.00	0.000000	B	0.00	0.000000	B	0.00	0.000000	B	0.00	0.000000	201.917000
165	165	V	H	-	2	0	B	18.18	0.112056	B	18.18	0.112056	E	12.35	0.076122	E	12.35	0.076122	201.917000
166	166	C	H	-	0	3	E	59.83	0.422887	B	10.26	0.072519	E	58.90	0.416313	B	6.37	0.045024	201.917000
167	167	L	H	-	0	1	B	36.04	0.182029	B	6.83	0.034497	E	31.06	0.156877	B	1.43	0.007223	201.917000
168	168	G	H	-	2	0	B	0.00	0.000000	B	0.00	0.000000	B	0.00	0.000000	B	0.00	0.000000	201.917000
169	169	I	H	-	2	0	B	33.64	0.177099	B	16.02	0.084338	E	29.20	0.153725	E	12.96	0.068228	201.917000
170	170	L	H	-	0	1	E	69.22	0.349614	B	1.45	0.007324	E	66.84	0.337593	B	0.00	0.000000	201.917000
171	171	A	H	-	1	0	B	0.00	0.000000	B	0.00	0.000000	B	0.00	0.000000	B	0.00	0.000000	201.917000
172	172	N	H	-	1	0	B	0.56	0.003316	B	0.56	0.003316	B	0.00	0.000000	B	0.00	0.000000	201.917000
173	173	L	H	-	1	0	E	40.67	0.205414	B	12.86	0.064953	E	36.36	0.183646	B	4.42	0.022324	201.917000
174	174	M	H	-	3	0	B	35.34	0.167846	B	1.70	0.008074	E	29.38	0.139539	B	0.00	0.000000	201.917000
175	175	V	H	-	0	0	B	2.52	0.015533	B	2.52	0.015533	B	0.00	0.000000	B	0.00	0.000000	201.917000
176	176	C	H	-	1	0	B	0.57	0.004029	B	0.57	0.004029	B	0.00	0.000000	B	0.00	0.000000	201.917000
177	177	L	H	-	0	0	E	69.78	0.352442	B	8.73	0.044093	E	62.06	0.313450	B	2.51	0.012677	201.917000
178	178	A	H	-	3	0	B	0.00	0.000000	B	0.00	0.000000	B	0.00	0.000000	B	0.00	0.000000	201.917000
179	179	V	H	-	0	0	B	0.99	0.006102	B	0.99	0.006102	B	0.00	0.000000	B	0.00	0.000000	201.917000
180	180	W	2	-	0	0	E	104.75	0.394658	E	77.12	0.290558	E	93.80	0.353402	E	56.35	0.212305	-1.000000
181	181	M	2	-	0	0	E	76.28	0.362289	B	0.18	0.000855	E	69.83	0.331655	B	0.00	0.000000	-1.000000
182	182	S	2	-	0	0	B	0.48	0.003819	B	0.48	0.003819	B	0.00	0.000000	B	0.00	0.000000	-1.000000
183	183	Y	2	-	0	0	E	102.01	0.428074	E	102.01	0.428074	E	77.47	0.325094	E	77.47	0.325094	-1.000000
184	184	S	2	-	0	0	E	86.78	0.690484	E	59.77	0.475573	E	86.72	0.690006	E	50.33	0.400461	-1.000000
185	185	G	2	-	0	0	B	11.28	0.134430	B	5.95	0.070909	E	4.40	0.052437	B	1.86	0.022167	-1.000000
186	186	R	2	-	0	0	E	218.96	0.878440	E	209.32	0.839766	E	253.02	1.000000	E	223.42	0.896333	-1.000000
187	187	S	2	-	0	0	E	48.67	0.387253	E	32.89	0.261696	E	53.75	0.427673	E	20.93	0.166534	-1.000000
188	188	L	2	-	0	0	E	116.00	0.585888	B	10.79	0.054498	E	125.97	0.636244	B	2.69	0.013587	-1.000000
189	189	M	2	-	0	0	E	134.53	0.638946	B	28.21	0.133982	E	150.68	0.715649	E	18.52	0.087960	-1.000000
190	190	D	2	-	0	0	E	64.87	0.417519	B	0.70	0.004505	E	65.38	0.420802	B	0.00	0.000000	-1.000000
191	191	K	2	-	0	0	E	75.83	0.365463	E	75.83	0.365463	E	74.93	0.361126	E	74.93	0.361126	-1.000000
192	192	A	2	-	0	0	B	6.76	0.058076	B	0.00	0.000000	B	2.06	0.017698	B	0.00	0.000000	-1.000000
193	193	F	H	-	0	0	E	115.27	0.516234	B	35.73	0.160016	E	115.51	0.517309	E	24.18	0.108290	157.929000
194	194	I	H	-	0	0	E	77.74	0.409266	B	6.02	0.031693	E	71.69	0.377415	B	0.00	0.000000	157.929000
195	195	M	H	-	2	0	B	0.08	0.000380	B	0.08	0.000380	B	0.00	0.000000	B	0.00	0.000000	157.929000
196	196	V	H	-	1	0	B	25.32	0.156065	B	21.23	0.130856	E	16.80	0.103550	E	12.06	0.074334	157.929000
197	197	L	H	-	0	1	E	136.06	0.687206	B	24.30	0.122733	E	137.45	0.694227	B	5.52	0.027880	157.929000
198	198	P	H	-	2	0	B	12.05	0.083218	B	0.54	0.003729	B	5.06	0.034945	B	0.00	0.000000	157.929000
199	199	V	H	-	2	0	B	0.13	0.000801	B	0.13	0.000801	B	0.00	0.000000	B	0.00	0.000000	157.929000
200	200	A	H	-	2	0	B	1.34	0.011512	B	0.00	0.000000	B	0.00	0.000000	B	0.00	0.000000	157.929000
201	201	M	H	-	1	2	E	85.18	0.404559	B	0.09	0.000427	E	88.07	0.418285	B	0.00	0.000000	157.929000
202	202	F	H	-	2	0	B	6.84	0.030633	B	6.84	0.030633	B	0.00	0.000000	B	0.00	0.000000	157.929000
203	203	V	H	-	2	0	B	12.10	0.074581	B	12.10	0.074581	B	1.22	0.007520	B	1.22	0.007520	157.929000
204	204	A	H	-	2	1	B	20.79	0.178608	B	2.42	0.020790	E	11.56	0.099313	B	0.00	0.000000	157.929000
205	205	S	I	-	0	0	E	58.79	0.467775	B	4.81	0.038272	E	57.35	0.456318	B	0.00	0.000000	-1.000000
206	206	G	I	-	0	0	E	31.94	0.380646	E	31.93	0.380527	E	12.40	0.147777	E	9.81	0.116911	-1.000000
207	207	F	I	-	0	0	B	27.48	0.123069	B	4.35	0.019481	E	22.19	0.099377	B	0.24	0.001075	-1.000000
208	208	E	I	-	0	0	B	0.42	0.002244	B	0.42	0.002244	B	0.00	0.000000	B	0.00	0.000000	-1.000000
209	209	H	I	-	0	0	B	3.19	0.016070	B	3.19	0.016070	B	0.00	0.000000	B	0.00	0.000000	-1.000000
210	210	S	H	-	3	0	B	0.06	0.000477	B	0.06	0.000477	B	0.00	0.000000	B	0.00	0.000000	88.531000
211	211	I	H	-	2	0	B	0.00	0.000000	B	0.00	0.000000	B	0.00	0.000000	B	0.00	0.000000	88.531000
212	212	A	H	-	2	0	B	2.11	0.018127	B	2.11	0.018127	B	0.00	0.000000	B	0.00	0.000000	88.531000
213	213	N	H	-	1	0	B	0.45	0.002665	B	0.45	0.002665	B	0.00	0.000000	B	0.00	0.000000	88.531000
214	214	M	H	-	2	0	B	0.27	0.001282	B	0.27	0.001282	B	0.00	0.000000	B	0.00	0.000000	88.531000
215	215	F	H	-	4	0	B	0.00	0.000000	B	0.00	0.000000	B	0.00	0.000000	B	0.00	0.000000	88.531000
216	216	M	H	-	2	0	B	0.00	0.000000	B	0.00	0.000000	B	0.00	0.000000	B	0.00	0.000000	88.531000
217	217	I	H	-	3	0	B	0.22	0.001158	B	0.22	0.001158	B	0.00	0.000000	B	0.00	0.000000	88.531000
218	218	P	H	-	0	0	B	13.18	0.091022	B	13.18	0.091022	B	4.99	0.034461	B	4.99	0.034461	88.531000
219	219	M	H	-	2	0	B	2.25	0.010686	B	2.25	0.010686	B	0.00	0.000000	B	0.00	0.000000	88.531000
220	220	G	H	-	4	0	B	0.00	0.000000	B	0.00	0.000000	B	0.00	0.000000	B	0.00	0.000000	88.531000
221	221	I	H	-	1	0	B	15.85	0.083443	B	15.85	0.083443	B	4.96	0.026112	B	4.96	0.026112	88.531000
222	222	V	H	-	2	0	E	34.02	0.209689	E	34.02	0.209689	E	27.47	0.169317	E	27.47	0.169317	88.531000
223	223	I	H	-	3	0	B	1.14	0.006002	B	1.14	0.006002	B	0.00	0.000000	B	0.00	0.000000	88.531000
224	224	R	H	-	1	0	B	46.42	0.186231	B	46.42	0.186231	E	37.72	0.151328	E	37.72	0.151328	88.531000
225	225	D	H	-	0	0	E	78.84	0.507434	E	78.84	0.507434	E	80.10	0.515544	E	80.10	0.515544	88.531000
226	226	F	H	-	0	0	E	129.44	0.579695	E	129.44	0.579695	E	141.98	0.635855	E	141.98	0.635855	88.531000
227	227	A	1	-	0	0	B	14.41	0.123797	B	14.41	0.123797	E	11.43	0.098196	E	11.43	0.098196	-1.000000
228	228	S	1	-	0	0	E	31.42	0.250000	E	31.42	0.250000	E	30.59	0.243396	E	30.59	0.243396	-1.000000
229	229	P	1	-	0	0	E	99.24	0.685359	E	99.24	0.685359	E	110.20	0.761050	E	110.20	0.761050	-1.000000
230	230	E	1	-	0	0	E	117.55	0.628072	E	117.55	0.628072	E	131.90	0.704745	E	131.90	0.704745	-1.000000
231	231	F	1	-	0	0	B	0.00	0.000000	B	0.00	0.000000	B	0.00	0.000000	B	0.00	0.000000	-1.000000
232	232	W	1	-	0	0	B	23.81	0.089707	B	23.81	0.089707	E	15.83	0.059641	E	15.83	0.059641	-1.000000
233	233	T	1	-	0	0	E	112.59	0.760435	E	112.59	0.760435	E	127.57	0.861610	E	127.57	0.861610	-1.000000
234	234	A	1	-	0	0	E	37.29	0.320361	E	37.29	0.320361	E	33.56	0.288316	E	33.56	0.288316	-1.000000
235	235	V	1	-	0	0	B	19.93	0.122843	B	19.93	0.122843	E	17.21	0.106077	E	17.21	0.106077	-1.000000
236	236	G	1	-	0	0	E	68.85	0.820522	E	68.85	0.820522	E	78.97	0.941127	E	78.97	0.941127	-1.000000
237	237	S	1	-	0	0	E	25.49	0.202817	E	25.49	0.202817	E	19.84	0.157861	E	19.84	0.157861	-1.000000
238	238	A	1	-	0	0	E	31.63	0.271735	E	31.63	0.271735	E	33.35	0.286512	E	33.35	0.286512	-1.000000
239	239	P	1	-	0	0	E	46.62	0.321961	E	46.62	0.321961	E	44.56	0.307735	E	44.56	0.307735	-1.000000
240	240	E	1	-	0	0	E	126.83	0.677655	E	126.83	0.677655	E	141.22	0.754542	E	141.22	0.754542	-1.000000
241	241	N	1	-	0	0	E	95.43	0.565109	E	95.43	0.565109	E	99.71	0.590454	E	99.71	0.590454	-1.000000
242	242	F	1	-	0	0	B	16.10	0.072104	B	16.10	0.072104	B	9.48	0.042456	B	9.48	0.042456	-1.000000
243	243	S	1	-	0	0	E	68.19	0.542568	E	68.19	0.542568	E	70.68	0.562381	E	70.68	0.562381	-1.000000
244	244	H	1	-	0	0	E	77.17	0.388746	E	77.17	0.388746	E	79.70	0.401491	E	79.70	0.401491	-1.000000
245	245	L	H	-	5	0	B	0.62	0.003131	B	0.62	0.003131	B	0.00	0.000000	B	0.00	0.000000	211.400000
246	246	T	H	-	0	0	E	49.02	0.331082	E	49.02	0.331082	E	49.05	0.331285	E	49.05	0.331285	211.400000
247	247	V	H	-	0	0	E	80.27	0.494761	E	80.27	0.494761	E	83.91	0.517197	E	83.91	0.517197	211.400000
248	248	M	H	-	0	0	E	123.41	0.586132	E	123.41	0.586132	E	138.71	0.658798	E	138.71	0.658798	211.400000
249	249	N	H	-	0	0	E	34.37	0.203529	E	34.37	0.203529	E	33.69	0.199503	E	33.69	0.199503	211.400000
250	250	F	H	-	1	0	B	11.77	0.052712	B	11.77	0.052712	B	5.30	0.023736	B	5.30	0.023736	211.400000
251	251	I	H	-	0	0	E	61.23	0.322348	E	61.23	0.322348	E	59.30	0.312187	E	59.30	0.312187	211.400000
252	252	T	H	-	0	0	E	63.12	0.426314	E	63.12	0.426314	E	58.84	0.397406	E	58.84	0.397406	211.400000
253	253	D	H	-	1	0	E	44.62	0.287185	E	44.62	0.287185	E	39.11	0.251722	E	39.11	0.251722	211.400000
254	254	N	H	-	2	0	B	0.00	0.000000	B	0.00	0.000000	B	0.00	0.000000	B	0.00	0.000000	211.400000
255	255	L	H	-	0	0	B	20.12	0.101621	B	20.12	0.101621	E	10.16	0.051316	E	10.16	0.051316	211.400000
256	256	I	H	-	0	0	E	81.25	0.427744	E	81.25	0.427744	E	81.89	0.431113	E	81.89	0.431113	211.400000
257	257	P	H	-	3	0	B	0.16	0.001105	B	0.16	0.001105	B	0.00	0.000000	B	0.00	0.000000	211.400000
258	258	V	H	-	2	0	B	0.00	0.000000	B	0.00	0.000000	B	0.00	0.000000	B	0.00	0.000000	211.400000
259	259	T	H	-	1	0	B	19.10	0.129002	B	19.10	0.129002	E	15.11	0.102053	E	15.11	0.102053	211.400000
260	260	I	H	-	0	0	E	70.43	0.370782	E	70.43	0.370782	E	70.15	0.369308	E	70.15	0.369308	211.400000
261	261	G	H	-	3	0	B	0.00	0.000000	B	0.00	0.000000	B	0.00	0.000000	B	0.00	0.000000	211.400000
262	262	N	H	-	3	0	B	1.09	0.006455	B	1.09	0.006455	B	0.00	0.000000	B	0.00	0.000000	211.400000
263	263	I	H	-	0	0	E	65.84	0.346618	E	65.84	0.346618	E	59.95	0.315609	E	59.95	0.315609	211.400000
264	264	I	H	-	1	0	E	74.16	0.390419	E	74.16	0.390419	E	73.70	0.387997	E	73.70	0.387997	211.400000
265	265	G	H	-	1	0	B	0.00	0.000000	B	0.00	0.000000	B	0.00	0.000000	B	0.00	0.000000	211.400000
266	266	G	H	-	0	0	B	3.58	0.042665	B	3.58	0.042665	B	0.00	0.000000	B	0.00	0.000000	211.400000
267	267	G	H	-	0	0	E	25.50	0.303897	E	25.50	0.303897	E	13.67	0.162913	E	13.67	0.162913	211.400000
268	268	L	H	-	0	0	E	107.99	0.545432	E	107.21	0.541492	E	112.65	0.568968	E	109.01	0.550583	211.400000
269	269	L	H	-	1	0	B	19.34	0.097682	B	17.16	0.086671	E	11.49	0.058033	B	4.07	0.020557	211.400000
270	270	V	2	-	0	0	B	2.28	0.014053	B	2.28	0.014053	B	0.00	0.000000	B	0.00	0.000000	-1.000000
271	271	G	2	-	0	0	E	21.37	0.254678	E	21.37	0.254678	E	16.57	0.197473	E	16.57	0.197473	-1.000000
272	272	L	2	-	0	0	E	104.59	0.528259	E	47.78	0.241325	E	110.00	0.555584	E	30.17	0.152381	-1.000000
273	273	T	2	-	0	0	B	21.28	0.143726	B	21.28	0.143726	E	9.69	0.065446	E	9.69	0.065446	-1.000000
274	274	Y	2	-	0	0	B	41.91	0.175871	B	41.91	0.175871	E	29.35	0.123164	E	29.35	0.123164	-1.000000
275	275	W	2	-	0	0	E	163.16	0.614724	E	122.06	0.459875	E	177.17	0.667508	E	125.62	0.473288	-1.000000
276	276	V	2	-	0	0	E	98.34	0.606139	E	32.80	0.202170	E	102.37	0.630979	E	25.93	0.159825	-1.000000
277	277	I	2	-	0	0	E	69.58	0.366307	E	69.58	0.366307	E	58.48	0.307870	E	57.75	0.304027	-1.000000
278	278	Y	2	-	0	0	E	142.84	0.599413	E	142.84	0.599413	E	149.12	0.625766	E	149.12	0.625766	-1.000000
279	279	L	2	-	0	0	E	108.21	0.546543	B	8.83	0.044598	E	112.81	0.569776	B	4.09	0.020658	-1.000000
280	280	R	2	-	0	0	E	240.81	0.966100	E	221.00	0.886624	E	283.05	1.000000	E	246.41	0.988566	-1.000000
281	281	E	U	R	0	0	-	-1.00	-1.000000	-	-1.00	-1.000000	-	-1.00	-1.000000	-	-1.00	-1.000000	-1.000000
282	282	N	U	R	0	0	-	-1.00	-1.000000	-	-1.00	-1.000000	-	-1.00	-1.000000	-	-1.00	-1.000000	-1.000000
283	283	D	U	R	0	0	-	-1.00	-1.000000	-	-1.00	-1.000000	-	-1.00	-1.000000	-	-1.00	-1.000000	-1.000000
284	284	H	U	R	0	0	-	-1.00	-1.000000	-	-1.00	-1.000000	-	-1.00	-1.000000	-	-1.00	-1.000000	-1.000000
285	285	H	U	R	0	0	-	-1.00	-1.000000	-	-1.00	-1.000000	-	-1.00	-1.000000	-	-1.00	-1.000000	-1.000000
