# Supplementary material for: Lipid exposure prediction enhances the inference of rotational angles of transmembrane helices
Source: BMC Bioinformatics. 2013 Oct 11;14:304. doi: 10.1186/1471-2105-14-304 (PMC3854514; doi:10.1186/1471-2105-14-304)
Supplement: Additional file 7: Dataset S3 — The representative 110 multi-spanning protein chains used in this work. [file 1471-2105-14-304-S7.zip › S_Dataset_3_experiment/TMexpoDataset/3kg2A.profile]

SeqIndex	PDBIndex	AA	Topo	MissingData	IntraChainCTNum	InterChainCTNum	Class14_Chain	ASA14_Chain	RSA14_Chain	Class14_Complete	ASA14_Complete	RSA14_Complete	Class20_Chain	ASA20_Chain	RSA20_Chain	Class20_Complete	ASA20_Complete	RSA20_Complete	RotationalAngleChain360MGC
1	10	N	2	-	0	0	E	139.29	0.824836	E	139.29	0.824836	E	150.12	0.888968	E	150.12	0.888968	-1.000000
2	11	S	2	-	0	0	E	85.95	0.683880	E	85.95	0.683880	E	86.54	0.688574	E	86.54	0.688574	-1.000000
3	12	I	2	-	0	0	B	35.37	0.186207	B	35.37	0.186207	E	14.55	0.076599	E	14.55	0.076599	-1.000000
4	13	Q	2	A	0	0	B	31.38	0.165883	B	31.38	0.165883	E	22.04	0.116509	E	22.04	0.116509	-1.000000
5	14	I	2	-	0	0	B	4.02	0.021163	B	4.02	0.021163	B	0.72	0.003790	B	0.72	0.003790	-1.000000
6	15	G	2	-	0	0	B	0.30	0.003575	B	0.30	0.003575	B	0.00	0.000000	B	0.00	0.000000	-1.000000
7	16	G	2	-	0	0	B	0.22	0.002622	B	0.22	0.002622	B	0.00	0.000000	B	0.00	0.000000	-1.000000
8	17	L	2	-	0	0	B	12.91	0.065205	B	12.91	0.065205	B	0.30	0.001515	B	0.30	0.001515	-1.000000
9	18	F	2	-	0	0	B	4.80	0.021497	B	4.80	0.021497	B	0.06	0.000269	B	0.06	0.000269	-1.000000
10	19	P	2	-	0	0	B	26.52	0.183149	B	26.52	0.183149	E	17.88	0.123481	E	17.88	0.123481	-1.000000
11	20	R	2	A	0	0	E	86.48	0.346947	E	86.48	0.346947	E	89.93	0.360788	E	89.93	0.360788	-1.000000
12	21	G	2	-	0	0	E	67.70	0.806817	E	67.70	0.806817	E	69.98	0.833989	E	69.98	0.833989	-1.000000
13	22	A	2	-	0	0	B	16.42	0.141065	B	16.42	0.141065	E	8.29	0.071220	E	8.29	0.071220	-1.000000
14	23	D	2	-	0	0	E	75.78	0.487739	E	75.78	0.487739	E	78.93	0.508013	E	78.93	0.508013	-1.000000
15	24	Q	2	-	0	0	B	35.05	0.185283	B	35.05	0.185283	E	28.08	0.148438	E	28.08	0.148438	-1.000000
16	25	E	2	-	0	0	B	30.21	0.161413	B	30.21	0.161413	E	26.03	0.139079	E	26.03	0.139079	-1.000000
17	26	Y	2	-	0	0	E	72.55	0.304448	E	72.55	0.304448	E	57.89	0.242929	E	57.89	0.242929	-1.000000
18	27	S	2	-	0	0	B	0.23	0.001830	B	0.23	0.001830	B	0.00	0.000000	B	0.00	0.000000	-1.000000
19	28	A	2	-	0	0	B	0.00	0.000000	B	0.00	0.000000	B	0.00	0.000000	B	0.00	0.000000	-1.000000
20	29	F	2	-	0	0	B	3.17	0.014197	B	3.17	0.014197	B	0.00	0.000000	B	0.00	0.000000	-1.000000
21	30	R	2	-	0	0	E	82.80	0.332183	E	82.80	0.332183	E	80.44	0.322715	E	80.44	0.322715	-1.000000
22	31	V	2	-	0	0	B	24.97	0.153908	B	24.97	0.153908	E	9.34	0.057569	E	9.34	0.057569	-1.000000
23	32	G	2	-	0	0	B	0.00	0.000000	B	0.00	0.000000	B	0.00	0.000000	B	0.00	0.000000	-1.000000
24	33	M	2	-	0	0	B	37.50	0.178105	B	37.50	0.178105	E	22.07	0.104821	E	22.07	0.104821	-1.000000
25	34	V	2	-	0	0	E	103.60	0.638560	E	103.60	0.638560	E	106.07	0.653785	E	106.07	0.653785	-1.000000
26	35	Q	2	-	0	0	E	117.91	0.623302	E	117.91	0.623302	E	128.08	0.677063	E	128.08	0.677063	-1.000000
27	36	F	2	-	0	0	E	45.74	0.204846	E	45.74	0.204846	E	31.69	0.141923	E	31.69	0.141923	-1.000000
28	37	S	2	-	0	0	E	78.72	0.626353	E	78.72	0.626353	E	70.08	0.557607	E	70.08	0.557607	-1.000000
29	38	T	2	-	0	0	E	64.78	0.437525	E	64.78	0.437525	E	59.26	0.400243	E	59.26	0.400243	-1.000000
30	39	S	2	-	0	0	E	122.87	0.977642	E	122.87	0.977642	E	143.77	1.000000	E	143.77	1.000000	-1.000000
31	40	E	2	A	0	0	E	63.73	0.340511	E	63.73	0.340511	E	62.62	0.334580	E	62.62	0.334580	-1.000000
32	41	F	2	-	0	0	B	15.37	0.068834	B	15.37	0.068834	B	0.84	0.003762	B	0.84	0.003762	-1.000000
33	42	R	2	A	0	0	E	59.12	0.237182	E	59.12	0.237182	E	54.11	0.217083	E	54.11	0.217083	-1.000000
34	43	L	2	-	0	0	B	23.68	0.119602	B	23.68	0.119602	B	8.72	0.044043	B	8.72	0.044043	-1.000000
35	44	T	2	-	0	0	E	68.21	0.460692	E	68.21	0.460692	E	68.54	0.462920	E	68.54	0.462920	-1.000000
36	45	P	2	-	0	0	E	45.03	0.310981	E	45.03	0.310981	E	41.28	0.285083	E	41.28	0.285083	-1.000000
37	46	H	2	-	0	0	E	97.32	0.490252	E	97.32	0.490252	E	90.84	0.457609	E	90.84	0.457609	-1.000000
38	47	I	2	-	0	0	E	50.41	0.265386	E	50.41	0.265386	E	44.61	0.234851	E	44.61	0.234851	-1.000000
39	48	D	2	-	0	0	B	24.52	0.157817	B	24.52	0.157817	E	19.91	0.128146	E	19.91	0.128146	-1.000000
40	49	N	2	-	0	0	E	105.51	0.624800	E	105.51	0.624800	E	107.18	0.634689	E	107.18	0.634689	-1.000000
41	50	L	2	-	0	0	E	55.81	0.281883	E	55.81	0.281883	E	44.34	0.223951	E	38.67	0.195313	-1.000000
42	51	E	2	A	0	0	E	61.67	0.329504	E	61.67	0.329504	E	61.95	0.331000	E	61.95	0.331000	-1.000000
43	52	V	2	-	0	0	E	33.74	0.207964	E	33.74	0.207964	E	25.22	0.155449	E	25.22	0.155449	-1.000000
44	53	A	2	-	0	0	E	53.92	0.463230	E	53.92	0.463230	E	56.65	0.486684	E	56.65	0.486684	-1.000000
45	54	N	2	-	0	0	E	73.59	0.435779	E	58.23	0.344821	E	80.73	0.478060	E	57.74	0.341920	-1.000000
46	55	S	2	-	0	0	E	43.53	0.346356	B	2.66	0.021165	E	45.43	0.361474	B	0.27	0.002148	-1.000000
47	56	F	2	-	0	0	E	144.09	0.645304	B	14.68	0.065744	E	159.94	0.716288	B	10.30	0.046128	-1.000000
48	57	A	2	-	0	0	B	17.44	0.149828	B	17.44	0.149828	E	13.16	0.113058	E	13.16	0.113058	-1.000000
49	58	V	2	-	0	0	B	4.83	0.029771	B	4.83	0.029771	B	0.13	0.000801	B	0.13	0.000801	-1.000000
50	59	T	2	-	0	0	E	32.26	0.217885	B	1.05	0.007092	E	23.71	0.160138	B	0.00	0.000000	-1.000000
51	60	N	2	-	0	0	E	77.77	0.460532	B	14.64	0.086694	E	78.21	0.463137	B	1.64	0.009712	-1.000000
52	61	A	2	-	0	0	B	4.79	0.041151	B	4.79	0.041151	B	1.51	0.012973	B	1.40	0.012027	-1.000000
53	62	F	2	-	0	0	B	0.85	0.003807	B	0.85	0.003807	B	0.00	0.000000	B	0.00	0.000000	-1.000000
54	63	C	2	-	0	0	B	21.09	0.149067	B	8.60	0.060786	E	13.42	0.094854	B	3.76	0.026576	-1.000000
55	64	S	2	-	0	0	E	59.21	0.471117	E	59.21	0.471117	E	56.96	0.453215	E	48.65	0.387094	-1.000000
56	65	Q	2	A	0	0	B	0.47	0.002485	B	0.47	0.002485	B	0.00	0.000000	B	0.00	0.000000	-1.000000
57	66	F	2	-	0	0	B	16.84	0.075418	B	16.84	0.075418	B	1.31	0.005867	B	1.31	0.005867	-1.000000
58	67	S	2	-	0	0	E	58.66	0.466741	E	58.66	0.466741	E	52.33	0.416375	E	52.33	0.416375	-1.000000
59	68	R	2	A	0	0	E	66.15	0.265386	E	66.15	0.265386	E	63.43	0.254473	E	63.43	0.254473	-1.000000
60	69	G	2	-	0	0	E	31.57	0.376236	E	31.57	0.376236	E	10.93	0.130259	E	10.93	0.130259	-1.000000
61	70	V	2	-	0	0	B	9.79	0.060343	B	9.79	0.060343	B	0.00	0.000000	B	0.00	0.000000	-1.000000
62	71	Y	2	-	0	0	B	42.85	0.179815	B	42.85	0.179815	E	24.08	0.101049	E	24.08	0.101049	-1.000000
63	72	A	2	-	0	0	B	7.43	0.063832	B	7.43	0.063832	B	3.25	0.027921	B	3.25	0.027921	-1.000000
64	73	I	2	-	0	0	B	0.00	0.000000	B	0.00	0.000000	B	0.00	0.000000	B	0.00	0.000000	-1.000000
65	74	F	2	-	0	0	B	0.09	0.000403	B	0.09	0.000403	B	0.00	0.000000	B	0.00	0.000000	-1.000000
66	75	G	2	-	0	0	B	0.00	0.000000	B	0.00	0.000000	B	0.00	0.000000	B	0.00	0.000000	-1.000000
67	76	F	2	-	0	0	B	21.55	0.096511	B	21.55	0.096511	E	11.51	0.051547	E	11.51	0.051547	-1.000000
68	77	Y	2	-	0	0	B	8.53	0.035795	B	8.53	0.035795	B	5.29	0.022199	B	5.29	0.022199	-1.000000
69	78	D	2	-	0	0	E	41.45	0.266783	E	41.45	0.266783	E	31.87	0.205123	E	31.87	0.205123	-1.000000
70	79	K	2	A	0	0	E	43.83	0.211239	B	38.99	0.187913	E	38.28	0.184491	E	31.43	0.151477	-1.000000
71	80	K	2	A	0	0	E	60.99	0.293942	B	27.15	0.130850	E	63.22	0.304689	E	23.89	0.115138	-1.000000
72	81	S	2	-	0	0	B	0.00	0.000000	B	0.00	0.000000	B	0.00	0.000000	B	0.00	0.000000	-1.000000
73	82	V	2	-	0	0	B	17.07	0.105214	B	17.07	0.105214	E	9.87	0.060836	E	9.87	0.060836	-1.000000
74	83	N	2	-	0	0	E	102.23	0.605377	E	33.82	0.200272	E	106.61	0.631314	E	19.65	0.116362	-1.000000
75	84	T	2	-	0	0	B	23.71	0.160138	B	4.32	0.029177	E	18.03	0.121775	B	0.00	0.000000	-1.000000
76	85	I	2	-	0	0	B	0.30	0.001579	B	0.30	0.001579	B	0.00	0.000000	B	0.00	0.000000	-1.000000
77	86	T	2	-	0	0	B	10.53	0.071120	B	10.53	0.071120	B	3.28	0.022153	B	3.28	0.022153	-1.000000
78	87	S	2	-	0	0	E	64.89	0.516311	B	19.71	0.156827	E	67.34	0.535805	E	14.27	0.113542	-1.000000
79	88	F	2	-	0	0	E	46.01	0.206055	B	0.98	0.004389	E	38.10	0.170630	B	0.00	0.000000	-1.000000
80	89	C	2	-	0	0	B	0.00	0.000000	B	0.00	0.000000	B	0.00	0.000000	B	0.00	0.000000	-1.000000
81	90	G	2	-	0	0	E	25.89	0.308545	E	25.89	0.308545	E	21.39	0.254916	E	21.39	0.254916	-1.000000
82	91	T	2	-	0	0	E	66.30	0.447791	E	34.44	0.232608	E	62.89	0.424760	E	26.76	0.180738	-1.000000
83	92	L	2	-	0	0	B	8.54	0.043133	B	6.86	0.034648	B	0.93	0.004697	B	0.93	0.004697	-1.000000
84	93	H	2	-	0	0	E	42.12	0.212181	E	42.12	0.212181	E	42.44	0.213793	E	42.44	0.213793	-1.000000
85	94	V	2	-	0	0	B	1.25	0.007705	B	1.25	0.007705	B	0.00	0.000000	B	0.00	0.000000	-1.000000
86	95	S	2	-	0	0	B	1.89	0.015038	B	1.89	0.015038	B	0.00	0.000000	B	0.00	0.000000	-1.000000
87	96	F	2	-	0	0	B	0.00	0.000000	B	0.00	0.000000	B	0.00	0.000000	B	0.00	0.000000	-1.000000
88	97	I	2	-	0	0	B	0.00	0.000000	B	0.00	0.000000	B	0.00	0.000000	B	0.00	0.000000	-1.000000
89	98	T	2	-	0	0	B	0.00	0.000000	B	0.00	0.000000	B	0.00	0.000000	B	0.00	0.000000	-1.000000
90	99	P	2	-	0	0	B	2.33	0.016091	B	2.33	0.016091	B	0.00	0.000000	B	0.00	0.000000	-1.000000
91	100	S	2	-	0	0	B	17.53	0.139481	B	17.53	0.139481	E	10.76	0.085614	E	10.76	0.085614	-1.000000
92	101	F	2	-	0	0	B	35.17	0.157508	B	35.17	0.157508	E	12.24	0.054817	E	12.24	0.054817	-1.000000
93	102	P	2	-	0	0	E	33.43	0.230870	E	33.43	0.230870	E	14.03	0.096892	E	14.03	0.096892	-1.000000
94	103	T	2	-	0	0	B	14.81	0.100027	B	14.81	0.100027	B	7.30	0.049304	B	7.30	0.049304	-1.000000
95	104	D	2	-	0	0	E	98.51	0.634035	E	98.51	0.634035	E	86.70	0.558023	E	82.08	0.528287	-1.000000
96	105	G	2	-	0	0	E	49.71	0.592420	E	49.71	0.592420	E	44.36	0.528662	E	44.36	0.528662	-1.000000
97	106	T	2	-	0	0	E	94.67	0.639403	E	94.67	0.639403	E	100.13	0.676280	E	100.13	0.676280	-1.000000
98	107	H	2	-	0	0	E	63.26	0.318674	E	63.26	0.318674	E	51.15	0.257670	E	51.15	0.257670	-1.000000
99	108	P	2	-	0	0	E	73.32	0.506354	E	73.32	0.506354	E	68.69	0.474378	E	68.69	0.474378	-1.000000
100	109	F	2	-	0	0	B	13.25	0.059340	B	13.25	0.059340	B	7.99	0.035783	B	7.99	0.035783	-1.000000
101	110	V	2	-	0	0	B	1.22	0.007520	B	1.22	0.007520	B	0.00	0.000000	B	0.00	0.000000	-1.000000
102	111	I	2	-	0	0	B	2.91	0.015320	B	2.91	0.015320	B	0.00	0.000000	B	0.00	0.000000	-1.000000
103	112	Q	2	-	0	0	B	9.29	0.049109	B	9.29	0.049109	B	0.36	0.001903	B	0.36	0.001903	-1.000000
104	113	M	2	-	0	0	B	0.18	0.000855	B	0.18	0.000855	B	0.00	0.000000	B	0.00	0.000000	-1.000000
105	114	R	2	A	0	0	B	6.87	0.027562	B	6.87	0.027562	B	1.15	0.004614	B	1.15	0.004614	-1.000000
106	115	P	2	-	0	0	B	4.09	0.028246	B	4.09	0.028246	B	0.27	0.001865	B	0.27	0.001865	-1.000000
107	116	D	2	-	0	0	E	73.69	0.474287	E	73.69	0.474287	E	50.76	0.326704	E	50.76	0.326704	-1.000000
108	117	L	2	-	0	0	B	18.60	0.093944	B	18.60	0.093944	B	9.56	0.048285	B	9.56	0.048285	-1.000000
109	118	K	2	A	0	0	B	18.24	0.087908	B	18.24	0.087908	E	11.54	0.055617	E	11.54	0.055617	-1.000000
110	119	G	2	-	0	0	E	24.43	0.291145	E	24.43	0.291145	E	20.98	0.250030	E	20.98	0.250030	-1.000000
111	120	A	2	-	0	0	B	0.00	0.000000	B	0.00	0.000000	B	0.00	0.000000	B	0.00	0.000000	-1.000000
112	121	L	2	-	0	0	B	1.62	0.008182	B	1.62	0.008182	B	0.00	0.000000	B	0.00	0.000000	-1.000000
113	122	L	2	-	0	0	E	44.83	0.226426	E	44.83	0.226426	E	37.67	0.190262	E	37.67	0.190262	-1.000000
114	123	S	2	-	0	0	E	27.03	0.215070	E	27.03	0.215070	E	18.67	0.148552	E	18.67	0.148552	-1.000000
115	124	L	2	-	0	0	B	0.00	0.000000	B	0.00	0.000000	B	0.00	0.000000	B	0.00	0.000000	-1.000000
116	125	I	2	-	0	0	B	0.00	0.000000	B	0.00	0.000000	B	0.00	0.000000	B	0.00	0.000000	-1.000000
117	126	E	2	-	0	0	E	111.75	0.597083	E	111.75	0.597083	E	114.56	0.612097	E	114.56	0.612097	-1.000000
118	127	Y	2	-	0	0	E	85.12	0.357197	E	85.12	0.357197	E	80.59	0.338187	E	80.59	0.338187	-1.000000
119	128	Y	2	-	0	0	B	40.02	0.167940	B	40.02	0.167940	E	32.49	0.136341	E	32.49	0.136341	-1.000000
120	129	Q	2	-	0	0	E	149.38	0.789660	E	149.38	0.789660	E	162.75	0.860337	E	162.75	0.860337	-1.000000
121	130	W	2	-	0	0	B	7.50	0.028257	B	7.50	0.028257	B	2.17	0.008176	B	2.17	0.008176	-1.000000
122	131	D	2	-	0	0	E	89.89	0.578554	E	89.89	0.578554	E	95.44	0.614276	E	95.44	0.614276	-1.000000
123	132	K	2	A	0	0	B	38.59	0.185985	B	38.59	0.185985	E	29.78	0.143525	E	29.78	0.143525	-1.000000
124	133	F	2	-	0	0	B	0.00	0.000000	B	0.00	0.000000	B	0.00	0.000000	B	0.00	0.000000	-1.000000
125	134	A	2	-	0	0	B	0.00	0.000000	B	0.00	0.000000	B	0.00	0.000000	B	0.00	0.000000	-1.000000
126	135	Y	2	-	0	0	B	0.00	0.000000	B	0.00	0.000000	B	0.00	0.000000	B	0.00	0.000000	-1.000000
127	136	L	2	-	0	0	B	0.53	0.002677	B	0.53	0.002677	B	0.00	0.000000	B	0.00	0.000000	-1.000000
128	137	Y	2	-	0	0	B	30.75	0.129039	B	1.02	0.004280	E	29.52	0.123877	B	0.00	0.000000	-1.000000
129	138	D	2	-	0	0	B	12.60	0.081097	B	12.60	0.081097	B	3.95	0.025423	B	3.95	0.025423	-1.000000
130	139	S	2	-	0	0	E	38.73	0.308164	E	33.85	0.269335	E	31.17	0.248011	E	26.37	0.209819	-1.000000
131	140	D	2	-	0	0	E	74.15	0.477248	E	74.15	0.477248	E	70.20	0.451825	E	70.20	0.451825	-1.000000
132	141	R	2	-	0	0	E	57.15	0.229279	E	57.15	0.229279	E	26.72	0.107197	E	26.72	0.107197	-1.000000
133	142	G	2	-	0	0	E	18.13	0.216065	E	18.13	0.216065	E	8.83	0.105232	E	8.83	0.105232	-1.000000
134	143	L	2	-	0	0	E	65.95	0.333098	B	29.90	0.151018	E	63.37	0.320067	E	22.42	0.113238	-1.000000
135	144	S	2	-	0	0	E	46.59	0.370703	E	46.59	0.370703	E	23.54	0.187301	E	23.54	0.187301	-1.000000
136	145	T	2	-	0	0	B	27.37	0.184857	B	27.37	0.184857	E	10.13	0.068418	E	10.13	0.068418	-1.000000
137	146	L	2	-	0	0	B	17.16	0.086671	B	2.60	0.013132	E	12.00	0.060609	B	0.00	0.000000	-1.000000
138	147	Q	2	-	0	0	E	111.13	0.587461	B	35.04	0.185230	E	115.02	0.608025	E	18.50	0.097796	-1.000000
139	148	A	2	-	0	0	B	21.53	0.184966	B	21.53	0.184966	E	16.12	0.138488	E	16.12	0.138488	-1.000000
140	149	V	2	-	0	0	B	0.66	0.004068	B	0.66	0.004068	B	0.00	0.000000	B	0.00	0.000000	-1.000000
141	150	L	2	-	0	0	E	76.90	0.388403	B	11.62	0.058690	E	74.85	0.378049	B	0.08	0.000404	-1.000000
142	151	D	2	-	0	0	E	100.28	0.645427	E	62.78	0.404068	E	106.16	0.683272	E	54.40	0.350132	-1.000000
143	152	S	2	-	0	0	E	27.40	0.218014	E	27.40	0.218014	E	22.24	0.176957	E	22.24	0.176957	-1.000000
144	153	A	2	-	0	0	B	14.14	0.121478	B	14.14	0.121478	E	9.96	0.085567	B	2.30	0.019759	-1.000000
145	154	A	2	-	0	0	E	87.16	0.748797	B	13.23	0.113660	E	101.08	0.868385	B	3.21	0.027577	-1.000000
146	155	E	2	A	0	0	E	92.62	0.494871	E	75.02	0.400834	E	108.71	0.580840	E	80.56	0.430434	-1.000000
147	156	K	2	A	0	0	E	45.30	0.218324	E	45.30	0.218324	E	41.38	0.199431	E	41.38	0.199431	-1.000000
148	157	K	2	A	0	0	E	76.20	0.367247	E	66.37	0.319871	E	81.48	0.392694	E	62.43	0.300882	-1.000000
149	158	W	2	-	0	0	B	28.58	0.107678	B	28.58	0.107678	E	20.97	0.079007	E	15.86	0.059754	-1.000000
150	159	Q	2	-	0	0	E	140.85	0.744568	E	112.83	0.596448	E	152.20	0.804567	E	94.85	0.501401	-1.000000
151	160	V	2	-	0	0	B	30.57	0.188425	B	27.55	0.169810	E	29.29	0.180535	B	2.47	0.015224	-1.000000
152	161	T	2	-	0	0	E	47.73	0.322369	E	30.10	0.203296	E	39.72	0.268270	E	10.95	0.073957	-1.000000
153	162	A	2	-	0	0	E	40.94	0.351718	B	2.09	0.017955	E	38.45	0.330326	B	0.00	0.000000	-1.000000
154	163	I	2	-	0	0	E	38.88	0.204685	B	16.49	0.086812	E	32.89	0.173151	E	9.60	0.050540	-1.000000
155	164	N	2	-	0	0	E	54.90	0.325102	B	17.90	0.105999	E	49.15	0.291052	B	7.35	0.043525	-1.000000
156	165	V	2	-	0	0	B	10.70	0.065952	B	10.70	0.065952	B	2.92	0.017998	B	2.92	0.017998	-1.000000
157	166	G	2	-	0	0	E	29.17	0.347634	E	29.17	0.347634	E	25.38	0.302467	E	25.38	0.302467	-1.000000
158	167	N	2	-	0	0	E	128.96	0.763664	E	126.38	0.748386	E	141.98	0.840765	E	116.30	0.688695	-1.000000
159	168	I	2	-	0	0	B	33.24	0.174993	B	33.24	0.174993	E	16.80	0.088444	E	16.80	0.088444	-1.000000
160	169	N	2	-	0	0	E	97.95	0.580032	E	97.95	0.580032	E	103.79	0.614615	E	103.79	0.614615	-1.000000
161	170	N	2	-	0	0	E	126.51	0.749156	E	126.51	0.749156	E	124.68	0.738319	E	124.68	0.738319	-1.000000
162	171	D	2	-	0	0	E	143.67	0.924696	E	143.67	0.924696	E	168.31	1.000000	E	168.31	1.000000	-1.000000
163	172	K	2	A	0	0	E	68.37	0.329510	E	68.37	0.329510	E	70.04	0.337558	E	70.04	0.337558	-1.000000
164	173	K	2	A	0	0	B	20.02	0.096487	B	20.02	0.096487	E	13.08	0.063039	E	13.08	0.063039	-1.000000
165	174	D	2	-	0	0	E	88.71	0.570960	E	88.71	0.570960	E	93.96	0.604750	E	93.96	0.604750	-1.000000
166	175	E	2	A	0	0	E	82.68	0.441761	E	82.68	0.441761	E	88.43	0.472483	E	88.43	0.472483	-1.000000
167	176	T	2	-	0	0	E	49.22	0.332433	E	49.22	0.332433	E	47.53	0.321019	E	47.53	0.321019	-1.000000
168	177	Y	2	-	0	0	B	20.16	0.084599	B	20.16	0.084599	B	2.70	0.011330	B	2.70	0.011330	-1.000000
169	178	R	2	A	0	0	E	66.77	0.267873	E	66.77	0.267873	E	64.51	0.258806	E	64.51	0.258806	-1.000000
170	179	S	2	-	0	0	E	63.88	0.508275	E	63.88	0.508275	E	67.37	0.536044	E	66.92	0.532463	-1.000000
171	180	L	2	-	0	0	B	14.04	0.070913	B	14.04	0.070913	B	5.92	0.029901	B	5.92	0.029901	-1.000000
172	181	F	2	-	0	0	B	12.02	0.053831	B	12.02	0.053831	B	5.73	0.025662	B	5.73	0.025662	-1.000000
173	182	Q	2	A	0	0	E	50.60	0.267484	E	50.60	0.267484	E	53.15	0.280964	E	53.15	0.280964	-1.000000
174	183	D	2	-	0	0	E	77.08	0.496106	E	33.93	0.218382	E	71.09	0.457553	E	18.61	0.119779	-1.000000
175	184	L	2	-	0	0	B	3.19	0.016112	B	3.19	0.016112	B	0.00	0.000000	B	0.00	0.000000	-1.000000
176	185	E	2	-	0	0	E	67.59	0.361135	E	67.59	0.361135	E	67.19	0.358998	E	67.19	0.358998	-1.000000
177	186	L	2	-	0	0	E	132.97	0.671600	E	93.40	0.471741	E	136.27	0.688267	E	78.60	0.396990	-1.000000
178	187	K	2	A	0	0	E	69.45	0.334715	E	69.45	0.334715	E	56.73	0.273411	E	55.69	0.268398	-1.000000
179	188	K	2	A	0	0	B	11.33	0.054605	B	11.33	0.054605	B	3.74	0.018025	B	3.74	0.018025	-1.000000
180	189	E	2	-	0	0	B	16.00	0.085488	B	16.00	0.085488	B	1.61	0.008602	B	1.61	0.008602	-1.000000
181	190	R	2	-	0	0	E	52.08	0.208938	E	52.08	0.208938	E	40.20	0.161277	E	40.20	0.161277	-1.000000
182	191	R	2	-	0	0	E	88.61	0.355492	E	88.61	0.355492	E	78.49	0.314892	E	78.49	0.314892	-1.000000
183	192	V	2	-	0	0	B	3.96	0.024408	B	3.96	0.024408	B	0.00	0.000000	B	0.00	0.000000	-1.000000
184	193	I	2	-	0	0	B	0.00	0.000000	B	0.00	0.000000	B	0.00	0.000000	B	0.00	0.000000	-1.000000
185	194	L	2	-	0	0	B	1.87	0.009445	B	1.87	0.009445	B	0.00	0.000000	B	0.00	0.000000	-1.000000
186	195	D	2	-	0	0	B	8.28	0.053292	B	8.28	0.053292	B	0.26	0.001673	B	0.26	0.001673	-1.000000
187	196	C	2	-	0	0	B	0.54	0.003817	B	0.54	0.003817	B	0.00	0.000000	B	0.00	0.000000	-1.000000
188	197	E	2	A	0	0	E	42.52	0.227185	E	42.52	0.227185	E	31.94	0.170656	E	31.94	0.170656	-1.000000
189	198	R	2	A	0	0	B	41.96	0.168338	B	41.96	0.168338	E	20.54	0.082404	E	20.54	0.082404	-1.000000
190	199	D	2	-	0	0	E	108.44	0.697947	E	108.44	0.697947	E	121.15	0.779752	E	121.15	0.779752	-1.000000
191	200	K	2	A	0	0	B	27.52	0.132633	B	27.52	0.132633	E	16.22	0.078172	E	16.22	0.078172	-1.000000
192	201	V	2	-	0	0	B	11.21	0.069095	B	11.21	0.069095	B	0.00	0.000000	B	0.00	0.000000	-1.000000
193	202	N	2	-	0	0	E	44.26	0.262095	E	44.26	0.262095	E	39.16	0.231894	E	39.16	0.231894	-1.000000
194	203	D	2	-	0	0	E	72.10	0.464054	E	72.10	0.464054	E	55.00	0.353994	E	55.00	0.353994	-1.000000
195	204	I	2	-	0	0	B	0.95	0.005001	B	0.95	0.005001	B	0.00	0.000000	B	0.00	0.000000	-1.000000
196	205	V	2	-	0	0	B	12.18	0.075074	B	12.18	0.075074	B	0.00	0.000000	B	0.00	0.000000	-1.000000
197	206	D	2	-	0	0	E	67.91	0.437086	E	67.91	0.437086	E	65.66	0.422604	E	65.66	0.422604	-1.000000
198	207	Q	2	-	0	0	E	41.11	0.217318	E	41.11	0.217318	E	30.80	0.162817	E	30.80	0.162817	-1.000000
199	208	V	2	-	0	0	B	2.58	0.015902	B	2.58	0.015902	B	0.00	0.000000	B	0.00	0.000000	-1.000000
200	209	I	2	-	0	0	E	50.42	0.265438	E	50.42	0.265438	E	47.74	0.251329	E	47.74	0.251329	-1.000000
201	210	T	2	-	0	0	E	111.26	0.751452	E	111.26	0.751452	E	121.53	0.820816	E	121.53	0.820816	-1.000000
202	211	I	2	-	0	0	E	74.37	0.391524	E	74.37	0.391524	E	67.26	0.354093	E	67.26	0.354093	-1.000000
203	212	G	2	-	0	0	E	28.70	0.342033	E	28.70	0.342033	E	27.35	0.325944	E	27.35	0.325944	-1.000000
204	213	K	2	-	0	0	B	32.86	0.158369	B	32.86	0.158369	E	23.58	0.113644	E	23.58	0.113644	-1.000000
205	214	H	2	-	0	0	B	29.31	0.147650	B	29.31	0.147650	E	28.30	0.142562	E	28.30	0.142562	-1.000000
206	215	V	2	-	0	0	E	68.51	0.422276	E	68.51	0.422276	E	75.66	0.466346	E	75.66	0.466346	-1.000000
207	216	K	2	-	0	0	E	77.58	0.373898	E	77.58	0.373898	E	56.42	0.271917	E	56.42	0.271917	-1.000000
208	217	G	2	-	0	0	E	21.87	0.260636	E	21.87	0.260636	E	11.22	0.133715	E	11.22	0.133715	-1.000000
209	218	Y	2	-	0	0	B	21.48	0.090138	B	21.48	0.090138	B	11.38	0.047755	B	11.38	0.047755	-1.000000
210	219	H	2	-	0	0	B	18.24	0.091885	B	18.24	0.091885	E	9.95	0.050123	E	9.95	0.050123	-1.000000
211	220	Y	2	-	0	0	B	10.23	0.042929	B	10.23	0.042929	B	0.00	0.000000	B	0.00	0.000000	-1.000000
212	221	I	2	-	0	0	B	0.00	0.000000	B	0.00	0.000000	B	0.00	0.000000	B	0.00	0.000000	-1.000000
213	222	I	2	-	0	0	B	9.67	0.050908	B	9.67	0.050908	B	0.00	0.000000	B	0.00	0.000000	-1.000000
214	223	A	2	-	0	0	B	3.07	0.026375	B	3.07	0.026375	B	0.61	0.005241	B	0.61	0.005241	-1.000000
215	224	N	2	-	0	0	B	11.05	0.065435	B	11.05	0.065435	B	1.81	0.010718	B	1.81	0.010718	-1.000000
216	225	L	2	-	0	0	B	9.05	0.045709	B	9.05	0.045709	B	4.67	0.023587	B	4.67	0.023587	-1.000000
217	226	G	2	-	0	0	B	3.34	0.039805	B	3.34	0.039805	B	0.00	0.000000	B	0.00	0.000000	-1.000000
218	227	F	2	-	0	0	B	2.35	0.010524	B	2.35	0.010524	B	0.00	0.000000	B	0.00	0.000000	-1.000000
219	228	T	2	-	0	0	B	29.40	0.198568	B	29.40	0.198568	E	16.92	0.114278	E	16.92	0.114278	-1.000000
220	229	D	2	-	0	0	E	39.75	0.255841	E	39.75	0.255841	E	31.25	0.201133	E	31.25	0.201133	-1.000000
221	230	G	2	-	0	0	E	21.81	0.259921	E	21.81	0.259921	E	8.06	0.096055	E	8.06	0.096055	-1.000000
222	231	D	2	-	0	0	E	68.10	0.438309	E	68.10	0.438309	E	67.89	0.436957	E	67.89	0.436957	-1.000000
223	232	L	2	-	0	0	B	23.24	0.117380	B	23.24	0.117380	B	4.64	0.023436	B	4.64	0.023436	-1.000000
224	233	L	2	-	0	0	E	124.05	0.626547	E	124.05	0.626547	E	138.13	0.697661	E	138.13	0.697661	-1.000000
225	234	K	2	-	0	0	E	53.60	0.258326	E	53.60	0.258326	E	48.25	0.232541	E	48.25	0.232541	-1.000000
226	235	I	2	-	0	0	B	8.71	0.045854	B	8.71	0.045854	B	0.00	0.000000	B	0.00	0.000000	-1.000000
227	236	Q	2	-	0	0	B	19.20	0.101496	B	19.20	0.101496	B	5.12	0.027066	B	5.12	0.027066	-1.000000
228	237	F	2	-	0	0	E	138.67	0.621031	E	138.67	0.621031	E	147.14	0.658964	E	147.14	0.658964	-1.000000
229	238	G	2	-	0	0	E	19.12	0.227863	E	19.12	0.227863	E	16.89	0.201287	E	16.89	0.201287	-1.000000
230	239	G	2	-	0	0	E	41.97	0.500179	E	41.97	0.500179	E	36.72	0.437612	E	36.72	0.437612	-1.000000
231	240	A	2	-	0	0	B	7.82	0.067182	B	7.82	0.067182	B	0.49	0.004210	B	0.49	0.004210	-1.000000
232	241	E	2	-	0	0	E	105.72	0.564864	E	105.72	0.564864	E	95.11	0.508175	E	95.11	0.508175	-1.000000
233	242	V	2	-	0	0	B	5.50	0.033900	B	5.50	0.033900	B	0.00	0.000000	B	0.00	0.000000	-1.000000
234	243	S	2	-	0	0	B	0.74	0.005888	B	0.74	0.005888	B	0.00	0.000000	B	0.00	0.000000	-1.000000
235	244	G	2	-	0	0	B	0.00	0.000000	B	0.00	0.000000	B	0.00	0.000000	B	0.00	0.000000	-1.000000
236	245	F	2	-	0	0	B	0.00	0.000000	B	0.00	0.000000	B	0.00	0.000000	B	0.00	0.000000	-1.000000
237	246	Q	2	-	0	0	B	6.23	0.032933	B	6.23	0.032933	B	0.66	0.003489	B	0.66	0.003489	-1.000000
238	247	I	2	-	0	0	B	5.11	0.026902	B	5.11	0.026902	B	0.04	0.000211	B	0.04	0.000211	-1.000000
239	248	V	2	-	0	0	B	0.03	0.000185	B	0.03	0.000185	B	0.00	0.000000	B	0.00	0.000000	-1.000000
240	249	D	2	-	0	0	E	39.69	0.255455	E	39.69	0.255455	E	23.90	0.153826	E	23.90	0.153826	-1.000000
241	250	Y	2	-	0	0	E	58.69	0.246286	E	58.69	0.246286	E	45.51	0.190978	E	45.51	0.190978	-1.000000
242	251	D	2	-	0	0	E	128.01	0.823904	E	128.01	0.823904	E	136.64	0.879449	E	136.64	0.879449	-1.000000
243	252	D	2	-	0	0	E	56.02	0.360559	E	56.02	0.360559	E	48.73	0.313638	E	48.73	0.313638	-1.000000
244	253	S	2	-	0	0	E	97.05	0.772199	E	97.05	0.772199	E	109.82	0.873806	E	109.82	0.873806	-1.000000
245	254	L	2	-	0	0	E	70.26	0.354866	E	70.26	0.354866	E	58.12	0.293550	E	58.12	0.293550	-1.000000
246	255	V	2	-	0	0	B	0.28	0.001726	B	0.28	0.001726	B	0.00	0.000000	B	0.00	0.000000	-1.000000
247	256	S	2	-	0	0	E	58.05	0.461887	E	58.05	0.461887	E	55.68	0.443030	E	55.68	0.443030	-1.000000
248	257	K	2	A	0	0	E	64.10	0.308931	E	64.10	0.308931	E	70.28	0.338715	E	70.28	0.338715	-1.000000
249	258	F	2	-	0	0	B	20.51	0.091854	B	20.51	0.091854	B	9.26	0.041471	B	9.26	0.041471	-1.000000
250	259	I	2	-	0	0	B	24.63	0.129666	B	24.63	0.129666	E	21.55	0.113451	E	21.55	0.113451	-1.000000
251	260	E	2	A	0	0	E	64.31	0.343610	E	64.31	0.343610	E	70.53	0.376843	E	70.53	0.376843	-1.000000
252	261	R	2	A	0	0	E	59.59	0.239068	E	59.59	0.239068	E	56.62	0.227152	E	56.62	0.227152	-1.000000
253	262	W	2	-	0	0	B	2.24	0.008439	B	2.24	0.008439	B	0.00	0.000000	B	0.00	0.000000	-1.000000
254	263	S	2	-	0	0	E	31.36	0.249523	E	31.36	0.249523	E	26.69	0.212365	E	26.69	0.212365	-1.000000
255	264	T	2	-	0	0	E	93.46	0.631231	E	93.46	0.631231	E	103.36	0.698095	E	103.36	0.698095	-1.000000
256	265	L	2	-	0	0	E	45.51	0.229860	E	45.51	0.229860	E	41.93	0.211778	E	41.93	0.211778	-1.000000
257	266	E	2	-	0	0	E	111.53	0.595907	E	111.53	0.595907	E	125.36	0.669801	E	125.36	0.669801	-1.000000
258	267	E	2	-	0	0	E	101.45	0.542050	E	101.45	0.542050	E	105.49	0.563635	E	105.49	0.563635	-1.000000
259	268	K	2	A	0	0	E	84.88	0.409080	E	84.88	0.409080	E	96.63	0.465709	E	96.63	0.465709	-1.000000
260	269	E	2	A	0	0	E	44.64	0.238513	E	44.64	0.238513	E	44.95	0.240169	E	44.95	0.240169	-1.000000
261	270	Y	2	-	0	0	B	40.83	0.171339	B	40.83	0.171339	E	33.23	0.139446	E	33.23	0.139446	-1.000000
262	271	P	2	-	0	0	E	45.63	0.315124	E	45.63	0.315124	E	38.60	0.266575	E	38.60	0.266575	-1.000000
263	272	G	2	-	0	0	E	35.50	0.423072	E	35.50	0.423072	E	29.98	0.357288	E	29.98	0.357288	-1.000000
264	273	A	2	-	0	0	B	0.00	0.000000	B	0.00	0.000000	B	0.00	0.000000	B	0.00	0.000000	-1.000000
265	274	H	2	-	0	0	E	95.71	0.482142	E	95.71	0.482142	E	103.57	0.521737	E	103.57	0.521737	-1.000000
266	275	T	2	-	0	0	E	66.74	0.450763	E	66.74	0.450763	E	65.12	0.439822	E	65.12	0.439822	-1.000000
267	276	A	2	-	0	0	E	66.72	0.573196	E	66.72	0.573196	E	72.84	0.625773	E	72.84	0.625773	-1.000000
268	277	T	2	-	0	0	E	60.57	0.409091	E	60.57	0.409091	E	52.47	0.354383	E	52.47	0.354383	-1.000000
269	278	I	2	-	0	0	B	1.93	0.010161	B	1.93	0.010161	B	0.00	0.000000	B	0.00	0.000000	-1.000000
270	279	K	2	A	0	0	B	28.36	0.136681	B	28.36	0.136681	E	17.61	0.084872	E	17.61	0.084872	-1.000000
271	280	Y	2	-	0	0	B	37.80	0.158624	B	37.80	0.158624	B	9.03	0.037893	B	9.03	0.037893	-1.000000
272	281	T	2	-	0	0	E	38.28	0.258544	E	38.28	0.258544	E	29.31	0.197960	E	29.31	0.197960	-1.000000
273	282	S	2	-	0	0	B	0.00	0.000000	B	0.00	0.000000	B	0.00	0.000000	B	0.00	0.000000	-1.000000
274	283	A	2	-	0	0	B	0.12	0.001031	B	0.12	0.001031	B	0.00	0.000000	B	0.00	0.000000	-1.000000
275	284	L	2	-	0	0	B	0.09	0.000455	B	0.09	0.000455	B	0.00	0.000000	B	0.00	0.000000	-1.000000
276	285	T	2	-	0	0	B	0.00	0.000000	B	0.00	0.000000	B	0.00	0.000000	B	0.00	0.000000	-1.000000
277	286	Y	2	-	0	0	B	15.58	0.065380	B	15.58	0.065380	B	5.55	0.023290	B	5.55	0.023290	-1.000000
278	287	D	2	-	0	0	B	0.12	0.000772	B	0.12	0.000772	B	0.00	0.000000	B	0.00	0.000000	-1.000000
279	288	A	2	-	0	0	B	0.09	0.000773	B	0.09	0.000773	B	0.00	0.000000	B	0.00	0.000000	-1.000000
280	289	V	2	-	0	0	B	2.09	0.012882	B	2.09	0.012882	B	0.00	0.000000	B	0.00	0.000000	-1.000000
281	290	Q	2	-	0	0	B	27.04	0.142940	B	27.04	0.142940	E	21.60	0.114183	E	21.60	0.114183	-1.000000
282	291	V	2	-	0	0	B	0.00	0.000000	B	0.00	0.000000	B	0.00	0.000000	B	0.00	0.000000	-1.000000
283	292	M	2	-	0	0	B	9.81	0.046592	B	9.81	0.046592	B	1.78	0.008454	B	1.78	0.008454	-1.000000
284	293	T	2	-	0	0	B	19.51	0.131771	B	19.51	0.131771	E	11.59	0.078279	E	11.59	0.078279	-1.000000
285	294	E	2	-	0	0	E	60.76	0.324642	E	60.76	0.324642	E	60.90	0.325390	E	60.90	0.325390	-1.000000
286	295	A	2	-	0	0	B	4.07	0.034966	B	4.07	0.034966	B	0.39	0.003351	B	0.39	0.003351	-1.000000
287	296	F	2	A	0	0	B	20.98	0.093959	B	20.98	0.093959	B	6.62	0.029648	B	6.62	0.029648	-1.000000
288	297	R	2	A	0	0	B	30.52	0.122442	B	30.52	0.122442	E	25.49	0.102263	E	25.49	0.102263	-1.000000
289	298	N	2	-	0	0	E	64.01	0.379049	E	64.01	0.379049	E	52.01	0.307988	E	52.01	0.307988	-1.000000
290	299	L	2	-	0	0	B	15.80	0.079802	B	15.80	0.079802	B	5.45	0.027527	B	5.45	0.027527	-1.000000
291	300	R	2	A	0	0	E	71.63	0.287371	E	71.63	0.287371	E	58.98	0.236620	E	58.98	0.236620	-1.000000
292	301	K	2	A	0	0	E	96.28	0.464022	E	96.28	0.464022	E	110.51	0.532604	E	110.51	0.532604	-1.000000
293	302	Q	2	A	0	0	E	53.78	0.284295	E	53.78	0.284295	E	59.09	0.312365	E	59.09	0.312365	-1.000000
294	303	R	2	A	0	0	E	96.34	0.386504	E	96.34	0.386504	E	112.48	0.451256	E	112.48	0.451256	-1.000000
295	304	I	2	-	0	0	E	62.02	0.326507	E	62.02	0.326507	E	54.21	0.285391	E	54.21	0.285391	-1.000000
296	305	E	2	A	0	0	E	103.51	0.553056	E	103.51	0.553056	E	113.27	0.605204	E	113.27	0.605204	-1.000000
297	306	I	2	-	0	0	B	34.53	0.181785	B	34.53	0.181785	E	13.99	0.073651	E	13.99	0.073651	-1.000000
298	307	S	2	-	0	0	E	93.73	0.745783	E	93.73	0.745783	E	97.07	0.772358	E	97.07	0.772358	-1.000000
299	308	R	2	A	0	0	E	53.91	0.216280	E	53.91	0.216280	E	29.17	0.117026	E	29.17	0.117026	-1.000000
300	309	R	2	A	0	0	E	120.57	0.483712	E	120.57	0.483712	E	147.46	0.591591	E	147.46	0.591591	-1.000000
301	310	G	2	-	0	0	E	50.18	0.598022	E	50.18	0.598022	E	42.69	0.508759	E	42.69	0.508759	-1.000000
302	311	N	2	-	0	0	E	146.10	0.865163	E	146.10	0.865163	E	161.66	0.957304	E	161.66	0.957304	-1.000000
303	312	A	2	-	0	0	E	53.57	0.460223	E	53.57	0.460223	E	25.35	0.217784	E	25.35	0.217784	-1.000000
304	313	G	2	-	0	0	E	36.06	0.429746	E	36.06	0.429746	E	34.27	0.408414	E	34.27	0.408414	-1.000000
305	314	D	2	-	0	0	E	91.32	0.587758	E	67.47	0.434254	E	93.31	0.600566	E	61.44	0.395443	-1.000000
306	315	C	2	-	0	0	B	8.29	0.058595	B	1.16	0.008199	B	2.82	0.019932	B	0.00	0.000000	-1.000000
307	316	L	2	-	0	0	E	129.27	0.652912	B	24.87	0.125612	E	133.88	0.676196	E	18.01	0.090964	-1.000000
308	317	A	2	-	0	0	E	49.19	0.422595	E	47.16	0.405155	E	38.48	0.330584	E	37.89	0.325515	-1.000000
309	318	N	2	-	0	0	E	142.76	0.845384	E	124.87	0.739445	E	165.52	0.980162	E	129.81	0.768698	-1.000000
310	319	P	2	-	0	0	E	119.13	0.822721	E	119.13	0.822721	E	135.54	0.936050	E	135.54	0.936050	-1.000000
311	320	A	2	-	0	0	E	41.64	0.357732	E	30.39	0.261082	E	35.31	0.303351	E	23.38	0.200859	-1.000000
312	321	V	2	-	0	0	E	125.60	0.774162	E	125.60	0.774162	E	117.56	0.724606	E	117.56	0.724606	-1.000000
313	322	P	2	-	0	0	E	51.78	0.357597	E	51.78	0.357597	E	50.25	0.347030	E	50.25	0.347030	-1.000000
314	323	W	2	-	0	0	E	62.25	0.234534	E	62.25	0.234534	E	36.52	0.137593	E	36.52	0.137593	-1.000000
315	324	G	2	-	0	0	E	55.31	0.659159	E	55.31	0.659159	E	59.74	0.711953	E	59.74	0.711953	-1.000000
316	325	Q	2	A	0	0	B	27.36	0.144632	B	27.36	0.144632	E	22.59	0.119416	E	22.59	0.119416	-1.000000
317	326	G	2	-	0	0	B	0.10	0.001192	B	0.10	0.001192	B	0.00	0.000000	B	0.00	0.000000	-1.000000
318	327	V	2	-	0	0	E	75.61	0.466038	E	75.61	0.466038	E	74.57	0.459628	E	74.57	0.459628	-1.000000
319	328	E	2	-	0	0	E	75.85	0.405268	E	75.85	0.405268	E	76.17	0.406978	E	76.17	0.406978	-1.000000
320	329	I	2	-	0	0	B	11.58	0.060963	B	11.58	0.060963	B	3.00	0.015794	B	3.00	0.015794	-1.000000
321	330	E	2	-	0	0	B	32.62	0.174289	B	32.62	0.174289	E	20.51	0.109585	E	20.51	0.109585	-1.000000
322	331	R	2	A	0	0	E	60.97	0.244604	E	60.97	0.244604	E	59.12	0.237182	E	59.12	0.237182	-1.000000
323	332	A	2	-	0	0	B	6.32	0.054296	B	6.32	0.054296	B	1.81	0.015550	B	1.81	0.015550	-1.000000
324	333	L	2	-	0	0	B	3.85	0.019445	B	3.85	0.019445	B	0.67	0.003384	B	0.67	0.003384	-1.000000
325	334	K	2	A	0	0	B	21.88	0.105451	B	21.88	0.105451	B	9.80	0.047231	B	9.80	0.047231	-1.000000
326	335	Q	2	A	0	0	E	71.66	0.378813	E	71.66	0.378813	E	72.58	0.383676	E	72.58	0.383676	-1.000000
327	336	V	2	-	0	0	B	1.94	0.011958	B	1.94	0.011958	B	0.13	0.000801	B	0.13	0.000801	-1.000000
328	337	Q	2	-	0	0	E	115.14	0.608659	E	115.14	0.608659	E	121.74	0.643548	E	121.74	0.643548	-1.000000
329	338	V	2	-	0	0	B	28.35	0.174741	B	28.35	0.174741	E	22.75	0.140224	E	22.75	0.140224	-1.000000
330	339	E	2	-	0	0	E	88.49	0.472804	E	88.49	0.472804	E	84.00	0.448814	E	84.00	0.448814	-1.000000
331	340	G	2	-	0	0	B	2.66	0.031701	B	2.66	0.031701	B	0.00	0.000000	B	0.00	0.000000	-1.000000
332	341	L	2	-	0	0	B	0.88	0.004445	B	0.88	0.004445	B	0.00	0.000000	B	0.00	0.000000	-1.000000
333	342	S	2	-	0	0	B	0.17	0.001353	B	0.17	0.001353	B	0.00	0.000000	B	0.00	0.000000	-1.000000
334	343	G	2	-	0	0	B	16.40	0.195448	B	16.40	0.195448	E	5.37	0.063997	E	5.37	0.063997	-1.000000
335	344	N	2	-	0	0	E	43.68	0.258661	E	43.68	0.258661	E	35.62	0.210931	E	35.62	0.210931	-1.000000
336	345	I	2	-	0	0	B	0.08	0.000421	B	0.08	0.000421	B	0.00	0.000000	B	0.00	0.000000	-1.000000
337	346	K	2	A	0	0	B	8.99	0.043327	B	8.99	0.043327	B	3.72	0.017929	B	3.72	0.017929	-1.000000
338	347	F	2	-	0	0	B	16.66	0.074611	B	16.66	0.074611	E	15.21	0.068118	E	15.21	0.068118	-1.000000
339	348	D	2	-	0	0	E	47.38	0.304949	E	47.38	0.304949	E	44.89	0.288923	E	44.89	0.288923	-1.000000
340	349	Q	2	A	0	0	E	95.14	0.502934	E	95.14	0.502934	E	102.28	0.540678	E	102.28	0.540678	-1.000000
341	350	N	2	-	0	0	E	62.79	0.371824	E	62.79	0.371824	E	47.08	0.278794	E	47.08	0.278794	-1.000000
342	351	G	2	-	0	0	B	0.89	0.010607	B	0.89	0.010607	B	0.00	0.000000	B	0.00	0.000000	-1.000000
343	352	K	2	A	0	0	E	43.14	0.207914	E	43.14	0.207914	E	22.73	0.109547	E	22.73	0.109547	-1.000000
344	353	R	2	-	0	0	B	8.47	0.033981	B	8.47	0.033981	B	2.16	0.008666	B	2.16	0.008666	-1.000000
345	354	I	2	-	0	0	E	57.91	0.304870	E	57.91	0.304870	E	58.61	0.308555	E	58.61	0.308555	-1.000000
346	355	N	2	-	0	0	E	84.18	0.498490	E	84.18	0.498490	E	79.29	0.469533	E	79.29	0.469533	-1.000000
347	356	Y	2	-	0	0	B	11.32	0.047503	B	11.32	0.047503	B	4.98	0.020898	B	4.98	0.020898	-1.000000
348	357	T	2	-	0	0	E	56.77	0.383426	E	56.77	0.383426	E	42.67	0.288194	E	42.67	0.288194	-1.000000
349	358	I	2	-	0	0	B	0.00	0.000000	B	0.00	0.000000	B	0.00	0.000000	B	0.00	0.000000	-1.000000
350	359	N	2	-	0	0	B	23.79	0.140878	B	23.79	0.140878	E	10.47	0.062000	E	10.47	0.062000	-1.000000
351	360	I	2	-	0	0	B	0.28	0.001474	B	0.28	0.001474	B	0.00	0.000000	B	0.00	0.000000	-1.000000
352	361	M	2	-	0	0	B	17.55	0.083353	B	17.55	0.083353	E	12.95	0.061506	E	12.95	0.061506	-1.000000
353	362	E	2	-	0	0	E	54.85	0.293065	E	54.85	0.293065	E	39.61	0.211637	E	39.61	0.211637	-1.000000
354	363	L	2	-	0	0	B	19.55	0.098742	B	19.55	0.098742	B	6.99	0.035305	B	6.99	0.035305	-1.000000
355	364	K	2	A	0	0	E	47.93	0.230999	E	47.93	0.230999	E	37.95	0.182900	E	37.95	0.182900	-1.000000
356	365	T	2	-	0	0	E	101.26	0.683912	E	101.26	0.683912	E	93.79	0.633459	E	93.79	0.633459	-1.000000
357	366	N	2	-	0	0	E	121.47	0.719311	E	121.47	0.719311	E	118.99	0.704625	E	118.99	0.704625	-1.000000
358	367	G	2	-	0	0	B	6.35	0.075676	B	6.35	0.075676	B	2.36	0.028125	B	2.36	0.028125	-1.000000
359	368	P	2	-	0	0	E	64.08	0.442541	E	64.08	0.442541	E	61.02	0.421409	E	61.02	0.421409	-1.000000
360	369	R	2	A	0	0	B	42.22	0.169381	B	42.22	0.169381	E	25.78	0.103426	E	25.78	0.103426	-1.000000
361	370	K	2	A	0	0	E	49.84	0.240204	E	49.84	0.240204	E	23.32	0.112391	E	23.32	0.112391	-1.000000
362	371	I	2	-	0	0	B	33.90	0.178468	B	33.90	0.178468	E	24.11	0.126928	E	24.11	0.126928	-1.000000
363	372	G	2	-	0	0	B	3.39	0.040400	B	3.39	0.040400	B	0.00	0.000000	B	0.00	0.000000	-1.000000
364	373	Y	2	-	0	0	E	68.42	0.287117	E	68.42	0.287117	E	67.41	0.282879	E	67.41	0.282879	-1.000000
365	374	W	2	-	0	0	B	22.01	0.082925	B	22.01	0.082925	E	16.98	0.063974	E	16.98	0.063974	-1.000000
366	375	S	2	-	0	0	B	11.20	0.089115	B	11.20	0.089115	B	4.76	0.037874	B	4.76	0.037874	-1.000000
367	376	E	2	-	0	0	E	70.95	0.379087	E	70.95	0.379087	E	69.78	0.372836	E	69.78	0.372836	-1.000000
368	377	V	2	-	0	0	E	113.82	0.701553	E	113.82	0.701553	E	122.84	0.757150	E	122.84	0.757150	-1.000000
369	378	D	2	-	0	0	E	78.89	0.507756	E	78.89	0.507756	E	84.96	0.546824	E	84.96	0.546824	-1.000000
370	379	K	2	A	0	0	E	50.11	0.241506	E	50.11	0.241506	E	54.03	0.260398	E	54.03	0.260398	-1.000000
371	380	M	2	-	0	0	B	31.74	0.150748	B	31.74	0.150748	E	25.70	0.122061	E	25.70	0.122061	-1.000000
372	381	V	2	-	0	0	E	56.00	0.345168	E	56.00	0.345168	E	59.06	0.364029	E	59.06	0.364029	-1.000000
373	382	L	2	-	0	0	E	102.18	0.516087	E	102.18	0.516087	E	98.85	0.499268	E	98.85	0.499268	-1.000000
374	383	T	2	-	0	0	E	77.93	0.526341	E	77.93	0.526341	E	73.67	0.497569	E	73.67	0.497569	-1.000000
375	384	E	2	A	0	0	E	106.66	0.569887	E	106.66	0.569887	E	116.46	0.622248	E	116.46	0.622248	-1.000000
376	385	D	2	A	0	0	E	74.20	0.477570	E	74.20	0.477570	E	66.70	0.429298	E	66.70	0.429298	-1.000000
377	386	D	2	A	0	0	E	110.79	0.713072	E	110.79	0.713072	E	127.14	0.818305	E	127.14	0.818305	-1.000000
378	387	T	2	A	0	0	E	95.22	0.643118	E	95.22	0.643118	E	101.24	0.683777	E	101.24	0.683777	-1.000000
379	388	S	2	A	0	0	E	86.23	0.686108	E	86.23	0.686108	E	70.98	0.564768	E	70.98	0.564768	-1.000000
380	389	G	2	-	0	0	E	57.83	0.689191	E	57.83	0.689191	E	45.32	0.540102	E	45.32	0.540102	-1.000000
381	390	L	2	A	0	0	E	101.74	0.513864	E	101.74	0.513864	E	106.76	0.539219	E	106.76	0.539219	-1.000000
382	391	E	2	A	0	0	E	77.72	0.415260	E	77.72	0.415260	E	65.12	0.347938	E	65.12	0.347938	-1.000000
383	392	Q	2	A	0	0	E	87.36	0.461807	E	87.36	0.461807	E	79.78	0.421737	E	79.78	0.421737	-1.000000
384	393	K	2	A	0	0	E	72.48	0.349318	E	72.48	0.349318	E	74.48	0.358957	E	74.48	0.358957	-1.000000
385	394	T	2	-	0	0	E	85.42	0.576928	E	85.42	0.576928	E	81.08	0.547616	E	81.08	0.547616	-1.000000
386	395	V	2	-	0	0	B	8.35	0.051467	B	8.35	0.051467	B	2.96	0.018245	B	2.96	0.018245	-1.000000
387	396	V	2	-	0	0	E	32.48	0.200197	E	32.48	0.200197	E	25.53	0.157359	E	25.53	0.157359	-1.000000
388	397	V	2	-	0	0	B	0.37	0.002281	B	0.37	0.002281	B	0.00	0.000000	B	0.00	0.000000	-1.000000
389	398	T	2	-	0	0	B	0.02	0.000135	B	0.02	0.000135	B	0.00	0.000000	B	0.00	0.000000	-1.000000
390	399	T	2	-	0	0	B	1.74	0.011752	B	1.74	0.011752	B	0.00	0.000000	B	0.00	0.000000	-1.000000
391	400	I	2	-	0	0	B	11.67	0.061437	B	11.67	0.061437	B	5.51	0.029008	B	5.51	0.029008	-1.000000
392	401	L	2	-	0	0	E	82.82	0.418304	E	82.82	0.418304	E	84.76	0.428102	E	84.76	0.428102	-1.000000
393	402	E	2	-	0	0	E	56.88	0.303911	E	56.88	0.303911	E	46.70	0.249519	E	46.70	0.249519	-1.000000
394	403	S	2	-	0	0	E	39.78	0.316518	E	39.78	0.316518	E	39.65	0.315484	E	39.65	0.315484	-1.000000
395	404	P	2	-	0	0	B	2.11	0.014572	B	2.11	0.014572	B	0.37	0.002555	B	0.37	0.002555	-1.000000
396	405	Y	2	-	0	0	B	6.15	0.025808	B	6.15	0.025808	B	0.72	0.003021	B	0.72	0.003021	-1.000000
397	406	V	2	-	0	0	B	2.41	0.014855	B	2.41	0.014855	B	0.00	0.000000	B	0.00	0.000000	-1.000000
398	407	M	2	-	0	0	E	43.61	0.207124	E	43.61	0.207124	E	33.58	0.159487	E	33.58	0.159487	-1.000000
399	408	M	2	-	0	0	E	78.75	0.374020	E	78.75	0.374020	E	72.23	0.343054	E	72.23	0.343054	-1.000000
400	409	K	2	A	0	0	B	12.58	0.060629	B	12.58	0.060629	B	8.43	0.040628	B	8.43	0.040628	-1.000000
401	410	A	2	-	0	0	E	102.16	0.877663	E	102.16	0.877663	E	116.09	0.997337	E	116.09	0.997337	-1.000000
402	411	N	2	-	0	0	E	91.88	0.544087	E	91.88	0.544087	E	99.25	0.587730	E	99.25	0.587730	-1.000000
403	412	H	2	-	0	0	E	74.19	0.373734	E	74.19	0.373734	E	78.34	0.394640	E	78.34	0.394640	-1.000000
404	413	A	2	-	0	0	E	97.18	0.834880	E	97.18	0.834880	E	110.68	0.950859	E	110.68	0.950859	-1.000000
405	414	A	2	-	0	0	E	83.03	0.713316	E	83.03	0.713316	E	94.50	0.811856	E	94.50	0.811856	-1.000000
406	415	L	2	-	0	0	E	72.85	0.367948	E	72.85	0.367948	E	70.93	0.358250	E	70.93	0.358250	-1.000000
407	416	A	2	-	0	0	E	78.09	0.670876	E	78.09	0.670876	E	87.90	0.755155	E	87.90	0.755155	-1.000000
408	417	G	2	-	0	0	E	41.23	0.491360	E	41.23	0.491360	E	42.82	0.510309	E	42.82	0.510309	-1.000000
409	418	N	2	-	0	0	E	48.47	0.287026	E	48.47	0.287026	E	40.13	0.237638	E	40.13	0.237638	-1.000000
410	419	E	2	A	0	0	E	59.90	0.320047	E	59.90	0.320047	E	63.64	0.340030	E	63.64	0.340030	-1.000000
411	420	R	2	-	0	0	E	80.23	0.321873	E	80.23	0.321873	E	81.63	0.327489	E	81.63	0.327489	-1.000000
412	421	Y	2	-	0	0	B	20.76	0.087117	B	20.76	0.087117	E	14.31	0.060050	E	14.31	0.060050	-1.000000
413	422	E	2	-	0	0	E	62.79	0.335488	E	62.79	0.335488	E	53.90	0.287989	E	53.90	0.287989	-1.000000
414	423	G	2	-	0	0	B	0.00	0.000000	B	0.00	0.000000	B	0.00	0.000000	B	0.00	0.000000	-1.000000
415	424	Y	2	-	0	0	B	0.54	0.002266	B	0.54	0.002266	B	0.00	0.000000	B	0.00	0.000000	-1.000000
416	425	C	2	-	0	0	B	1.74	0.012299	B	1.74	0.012299	B	0.00	0.000000	B	0.00	0.000000	-1.000000
417	426	V	2	-	0	0	B	17.06	0.105153	B	17.06	0.105153	E	10.63	0.065520	E	10.63	0.065520	-1.000000
418	427	D	2	-	0	0	E	33.79	0.217481	E	33.79	0.217481	E	27.45	0.176675	E	27.45	0.176675	-1.000000
419	428	L	2	-	0	0	B	0.00	0.000000	B	0.00	0.000000	B	0.00	0.000000	B	0.00	0.000000	-1.000000
420	429	A	2	-	0	0	B	0.99	0.008505	B	0.99	0.008505	B	0.00	0.000000	B	0.00	0.000000	-1.000000
421	430	A	2	-	0	0	E	48.73	0.418643	E	48.73	0.418643	E	48.94	0.420447	E	48.94	0.420447	-1.000000
422	431	E	2	-	0	0	E	48.24	0.257747	E	48.24	0.257747	E	45.94	0.245458	E	45.94	0.245458	-1.000000
423	432	I	2	-	0	0	B	0.00	0.000000	B	0.00	0.000000	B	0.00	0.000000	B	0.00	0.000000	-1.000000
424	433	A	2	-	0	0	B	7.52	0.064605	B	7.52	0.064605	B	4.38	0.037629	B	4.38	0.037629	-1.000000
425	434	K	2	A	0	0	E	76.12	0.366861	E	76.12	0.366861	E	86.70	0.417851	E	86.70	0.417851	-1.000000
426	435	H	2	-	0	0	E	75.30	0.379326	E	75.30	0.379326	E	71.99	0.362652	E	71.99	0.362652	-1.000000
427	436	C	2	-	0	0	E	29.33	0.207308	E	29.33	0.207308	E	25.68	0.181510	E	25.68	0.181510	-1.000000
428	437	G	2	-	0	0	E	60.57	0.721845	E	60.57	0.721845	E	66.39	0.791205	E	66.39	0.791205	-1.000000
429	438	F	2	-	0	0	B	31.53	0.141207	B	31.53	0.141207	E	22.98	0.102915	E	22.98	0.102915	-1.000000
430	439	K	2	A	0	0	E	68.16	0.328498	E	68.16	0.328498	E	66.44	0.320208	E	66.44	0.320208	-1.000000
431	440	Y	2	-	0	0	B	44.47	0.186614	B	44.47	0.186614	E	33.05	0.138691	E	33.05	0.138691	-1.000000
432	441	K	2	A	0	0	B	40.50	0.195190	B	40.50	0.195190	E	37.16	0.179093	E	37.16	0.179093	-1.000000
433	442	L	2	-	0	0	B	7.99	0.040356	B	7.99	0.040356	B	0.61	0.003081	B	0.61	0.003081	-1.000000
434	443	T	2	-	0	0	E	51.89	0.350466	E	51.89	0.350466	E	47.35	0.319803	E	47.35	0.319803	-1.000000
435	444	I	2	-	0	0	E	53.02	0.279126	E	53.02	0.279126	E	43.77	0.230429	E	43.77	0.230429	-1.000000
436	445	V	2	-	0	0	B	4.25	0.026196	B	4.25	0.026196	B	1.14	0.007027	B	1.14	0.007027	-1.000000
437	446	G	2	-	0	0	E	68.26	0.813491	E	68.26	0.813491	E	80.53	0.959719	E	80.53	0.959719	-1.000000
438	447	D	2	-	0	0	E	94.73	0.609706	E	94.73	0.609706	E	104.97	0.675613	E	104.97	0.675613	-1.000000
439	448	G	2	-	0	0	E	36.83	0.438923	E	36.83	0.438923	E	36.34	0.433083	E	36.34	0.433083	-1.000000
440	449	K	2	A	0	0	B	29.84	0.143814	B	29.84	0.143814	E	27.07	0.130464	E	27.07	0.130464	-1.000000
441	450	Y	2	-	0	0	E	71.09	0.298321	E	71.09	0.298321	E	67.59	0.283634	E	67.59	0.283634	-1.000000
442	451	G	2	-	0	0	B	5.87	0.069956	B	5.87	0.069956	B	1.07	0.012752	B	1.07	0.012752	-1.000000
443	452	A	2	-	0	0	E	56.58	0.486082	E	56.58	0.486082	E	57.43	0.493385	E	57.43	0.493385	-1.000000
444	453	R	2	-	0	0	E	131.83	0.528886	E	131.83	0.528886	E	124.85	0.500883	E	124.85	0.500883	-1.000000
445	454	D	2	-	0	0	E	74.77	0.481238	E	74.77	0.481238	E	74.74	0.481045	E	74.74	0.481045	-1.000000
446	455	A	2	-	0	0	E	97.07	0.833935	E	97.07	0.833935	E	109.58	0.941409	E	109.58	0.941409	-1.000000
447	456	D	2	-	0	0	E	131.16	0.844178	E	131.16	0.844178	E	154.02	0.991311	E	154.02	0.991311	-1.000000
448	457	T	2	-	0	0	E	75.57	0.510401	E	75.57	0.510401	E	68.96	0.465757	E	68.96	0.465757	-1.000000
449	458	K	2	A	0	0	E	51.79	0.249602	E	51.79	0.249602	E	52.70	0.253988	E	52.70	0.253988	-1.000000
450	459	I	2	-	0	0	E	52.36	0.275651	E	52.36	0.275651	E	42.19	0.222111	E	42.19	0.222111	-1.000000
451	460	W	2	-	0	0	B	13.19	0.049695	B	13.19	0.049695	B	6.10	0.022982	B	6.10	0.022982	-1.000000
452	461	N	2	-	0	0	E	60.08	0.355777	E	60.08	0.355777	E	54.34	0.321786	E	54.34	0.321786	-1.000000
453	462	G	2	-	0	0	B	3.39	0.040400	B	3.39	0.040400	B	0.84	0.010011	B	0.84	0.010011	-1.000000
454	463	M	2	-	0	0	B	0.00	0.000000	B	0.00	0.000000	B	0.00	0.000000	B	0.00	0.000000	-1.000000
455	464	V	2	-	0	0	B	0.00	0.000000	B	0.00	0.000000	B	0.00	0.000000	B	0.00	0.000000	-1.000000
456	465	G	2	-	0	0	B	2.18	0.025980	B	2.18	0.025980	B	0.58	0.006912	B	0.58	0.006912	-1.000000
457	466	E	2	-	0	0	E	45.31	0.242092	E	45.31	0.242092	E	34.25	0.182999	E	34.25	0.182999	-1.000000
458	467	L	2	-	0	0	B	4.39	0.022173	B	4.39	0.022173	B	1.49	0.007526	B	1.49	0.007526	-1.000000
459	468	V	2	-	0	0	E	61.86	0.381287	E	61.86	0.381287	E	51.31	0.316260	E	51.31	0.316260	-1.000000
460	469	Y	2	-	0	0	E	50.28	0.210995	E	50.28	0.210995	E	28.12	0.118003	E	28.12	0.118003	-1.000000
461	470	G	2	-	0	0	E	27.38	0.326302	E	27.38	0.326302	E	22.80	0.271720	E	22.80	0.271720	-1.000000
462	471	K	2	A	0	0	E	45.83	0.220878	E	45.83	0.220878	E	38.92	0.187575	E	38.92	0.187575	-1.000000
463	472	A	2	-	0	0	B	2.92	0.025086	B	2.92	0.025086	B	0.35	0.003007	B	0.35	0.003007	-1.000000
464	473	D	2	-	0	0	E	33.75	0.217223	E	33.75	0.217223	E	25.21	0.162258	E	25.21	0.162258	-1.000000
465	474	I	2	-	0	0	B	0.00	0.000000	B	0.00	0.000000	B	0.00	0.000000	B	0.00	0.000000	-1.000000
466	475	A	2	-	0	0	B	0.00	0.000000	B	0.00	0.000000	B	0.00	0.000000	B	0.00	0.000000	-1.000000
467	476	I	2	-	0	0	B	2.25	0.011845	B	2.25	0.011845	B	0.00	0.000000	B	0.00	0.000000	-1.000000
468	477	A	2	-	0	0	B	0.00	0.000000	B	0.00	0.000000	B	0.00	0.000000	B	0.00	0.000000	-1.000000
469	478	P	2	-	0	0	B	7.01	0.048412	B	7.01	0.048412	B	0.55	0.003798	B	0.55	0.003798	-1.000000
470	479	L	2	-	0	0	B	0.00	0.000000	B	0.00	0.000000	B	0.00	0.000000	B	0.00	0.000000	-1.000000
471	480	T	2	-	0	0	E	45.36	0.306362	E	45.36	0.306362	E	26.21	0.177023	E	26.21	0.177023	-1.000000
472	481	I	2	-	0	0	E	56.32	0.296499	B	20.51	0.107976	E	47.88	0.252066	B	8.45	0.044485	-1.000000
473	482	T	2	-	0	0	E	44.61	0.301297	E	32.02	0.216264	E	33.96	0.229366	E	19.48	0.131568	-1.000000
474	483	L	2	-	0	0	E	136.09	0.687358	B	23.62	0.119299	E	152.38	0.769635	E	13.89	0.070155	-1.000000
475	484	V	2	-	0	0	E	90.13	0.555535	E	85.81	0.528908	E	86.26	0.531681	E	78.78	0.485577	-1.000000
476	485	R	2	-	0	0	B	27.13	0.108842	B	27.13	0.108842	E	22.97	0.092153	E	22.97	0.092153	-1.000000
477	486	E	2	-	0	0	E	80.49	0.430060	B	19.20	0.102586	E	78.27	0.418198	B	7.43	0.039699	-1.000000
478	487	E	2	-	0	0	E	126.40	0.675358	E	112.45	0.600823	E	131.27	0.701378	E	109.75	0.586397	-1.000000
479	488	V	2	-	0	0	E	36.72	0.226331	E	36.72	0.226331	E	25.02	0.154216	E	25.02	0.154216	-1.000000
480	489	I	2	-	0	0	B	1.46	0.007686	B	1.46	0.007686	B	0.00	0.000000	B	0.00	0.000000	-1.000000
481	490	D	2	-	0	0	E	56.38	0.362876	E	56.38	0.362876	E	50.86	0.327348	E	50.86	0.327348	-1.000000
482	491	F	2	-	0	0	B	22.72	0.101751	B	11.90	0.053294	E	12.81	0.057369	B	7.01	0.031394	-1.000000
483	492	S	2	-	0	0	B	7.23	0.057527	B	5.93	0.047183	B	0.80	0.006365	B	0.60	0.004774	-1.000000
484	493	K	2	-	0	0	E	101.73	0.490289	B	12.08	0.058220	E	109.06	0.525616	B	6.30	0.030363	-1.000000
485	494	P	2	-	0	0	E	64.72	0.446961	E	32.32	0.223204	E	55.02	0.379972	E	13.01	0.089848	-1.000000
486	495	F	2	-	0	0	B	6.84	0.030633	B	6.84	0.030633	B	3.04	0.013615	B	0.72	0.003225	-1.000000
487	496	M	2	-	0	0	B	15.99	0.075944	B	14.37	0.068250	B	9.40	0.044645	B	2.98	0.014153	-1.000000
488	497	S	2	-	0	0	E	91.49	0.727960	E	40.03	0.318507	E	89.64	0.713240	E	16.40	0.130490	-1.000000
489	498	L	2	-	0	0	B	13.74	0.069397	B	13.74	0.069397	B	5.02	0.025355	B	4.96	0.025052	-1.000000
490	499	G	2	-	0	0	B	3.75	0.044691	B	3.75	0.044691	B	0.53	0.006316	B	0.53	0.006316	-1.000000
491	500	I	2	-	0	0	B	12.71	0.066912	B	12.71	0.066912	B	5.00	0.026323	B	5.00	0.026323	-1.000000
492	501	S	2	-	0	0	B	2.92	0.023234	B	2.92	0.023234	B	0.08	0.000637	B	0.08	0.000637	-1.000000
493	502	I	2	-	0	0	B	1.10	0.005791	B	1.10	0.005791	B	0.00	0.000000	B	0.00	0.000000	-1.000000
494	503	M	2	-	0	0	B	0.00	0.000000	B	0.00	0.000000	B	0.00	0.000000	B	0.00	0.000000	-1.000000
495	504	I	2	-	0	0	B	26.96	0.141932	B	26.96	0.141932	B	8.72	0.045907	B	8.72	0.045907	-1.000000
496	505	K	2	A	0	0	B	21.29	0.102607	B	21.29	0.102607	B	8.76	0.042219	B	8.76	0.042219	-1.000000
497	506	K	2	A	0	0	E	45.41	0.218854	E	45.41	0.218854	E	24.80	0.119524	E	24.80	0.119524	-1.000000
498	507	P	2	-	0	0	E	96.36	0.665470	E	96.36	0.665470	E	80.55	0.556285	E	80.55	0.556285	-1.000000
499	508	Q	2	A	0	0	E	93.53	0.494423	E	93.53	0.494423	E	102.42	0.541418	E	102.42	0.541418	-1.000000
500	509	K	2	A	0	0	E	88.56	0.426816	E	88.56	0.426816	E	72.89	0.351294	E	72.89	0.351294	-1.000000
501	510	S	2	A	0	0	E	78.57	0.625159	E	78.57	0.625159	E	82.91	0.659691	E	82.91	0.659691	-1.000000
502	511	K	2	A	0	0	E	93.17	0.449034	E	93.17	0.449034	E	91.55	0.441226	E	91.55	0.441226	-1.000000
503	512	P	2	-	0	0	E	88.78	0.613122	E	88.78	0.613122	E	90.02	0.621685	E	90.02	0.621685	-1.000000
504	513	G	2	-	0	0	E	40.03	0.477059	E	40.03	0.477059	E	38.63	0.460374	E	38.63	0.460374	-1.000000
505	514	V	2	-	0	0	E	80.67	0.497226	E	80.67	0.497226	E	69.78	0.430104	E	69.78	0.430104	-1.000000
506	515	F	2	-	0	0	E	139.43	0.624435	E	139.43	0.624435	E	154.54	0.692104	E	154.54	0.692104	-1.000000
507	516	S	2	-	0	0	E	50.04	0.398154	E	50.04	0.398154	E	46.55	0.370385	E	46.55	0.370385	-1.000000
508	517	F	2	-	0	0	B	41.17	0.184379	B	18.71	0.083792	E	16.68	0.074701	B	4.16	0.018630	-1.000000
509	518	L	2	-	0	0	E	47.97	0.242285	E	47.97	0.242285	E	45.28	0.228698	E	45.28	0.228698	-1.000000
510	519	D	2	-	0	0	E	87.65	0.564137	E	70.36	0.452854	E	87.23	0.561434	E	57.51	0.370149	-1.000000
511	520	P	2	-	0	0	B	16.27	0.112362	B	2.74	0.018923	E	8.38	0.057873	B	0.00	0.000000	-1.000000
512	521	L	2	-	0	0	B	11.37	0.057427	B	9.78	0.049396	B	1.85	0.009344	B	0.95	0.004798	-1.000000
513	522	A	H	-	0	0	E	32.33	0.277749	B	12.99	0.111598	E	32.09	0.275687	E	7.77	0.066753	239.014000
514	523	Y	H	-	0	0	E	107.15	0.449643	E	107.15	0.449643	E	103.68	0.435082	E	103.68	0.435082	239.014000
515	524	E	H	-	0	0	E	121.52	0.649284	E	98.84	0.528104	E	135.95	0.726384	E	107.93	0.576672	239.014000
516	525	I	H	-	0	1	E	79.93	0.420795	B	1.12	0.005896	E	73.10	0.384838	B	0.00	0.000000	239.014000
517	526	W	H	-	0	0	E	77.09	0.290445	B	44.50	0.167659	E	67.62	0.254766	E	27.49	0.103572	239.014000
518	527	M	H	-	0	0	E	103.01	0.489242	E	103.01	0.489242	E	107.68	0.511422	E	107.68	0.511422	239.014000
519	528	C	H	-	0	1	E	84.16	0.594854	E	48.28	0.341250	E	86.30	0.609980	E	44.74	0.316228	239.014000
520	529	I	H	-	0	0	B	34.03	0.179152	B	32.96	0.173519	E	19.75	0.103975	E	14.49	0.076283	239.014000
521	530	V	H	-	0	0	E	78.95	0.486625	E	78.95	0.486625	E	74.82	0.461169	E	74.82	0.461169	239.014000
522	531	F	H	-	0	0	E	120.00	0.537418	E	120.00	0.537418	E	125.61	0.562542	E	125.61	0.562542	239.014000
523	532	A	H	-	0	1	E	38.60	0.331615	B	11.00	0.094502	E	36.36	0.312371	B	3.91	0.033591	239.014000
524	533	Y	H	-	1	0	E	66.07	0.277256	E	66.07	0.277256	E	57.16	0.239866	E	57.16	0.239866	239.014000
525	534	I	H	-	0	0	E	94.07	0.495236	E	94.07	0.495236	E	98.15	0.516715	E	98.15	0.516715	239.014000
526	535	G	H	-	0	0	E	28.19	0.335955	E	20.01	0.238470	E	26.41	0.314742	E	17.82	0.212370	239.014000
527	536	V	H	-	1	0	B	26.91	0.165865	B	6.61	0.040742	E	16.76	0.103304	B	0.00	0.000000	239.014000
528	537	S	H	-	1	0	B	17.05	0.135662	B	17.05	0.135662	E	8.46	0.067314	E	8.46	0.067314	239.014000
529	538	V	H	-	0	0	E	74.34	0.458210	E	74.34	0.458210	E	76.69	0.472695	E	76.69	0.472695	239.014000
530	539	V	H	-	0	0	E	67.99	0.419071	B	16.26	0.100222	E	65.18	0.401750	E	11.21	0.069095	239.014000
531	540	L	H	-	0	0	E	46.12	0.232941	E	46.12	0.232941	E	31.28	0.157988	E	31.28	0.157988	239.014000
532	541	F	H	-	0	0	E	72.84	0.326213	E	72.84	0.326213	E	64.81	0.290250	E	64.81	0.290250	239.014000
533	542	L	1	-	0	0	E	135.52	0.684479	E	103.62	0.523360	E	149.15	0.753321	E	101.14	0.510834	-1.000000
534	543	V	1	-	0	0	E	66.38	0.409147	E	47.46	0.292530	E	56.78	0.349975	E	25.86	0.159393	-1.000000
535	544	S	1	-	0	0	E	121.45	0.966343	E	121.45	0.966343	E	137.95	1.000000	E	134.75	1.000000	-1.000000
536	545	R	U	R	0	0	-	-1.00	-1.000000	-	-1.00	-1.000000	-	-1.00	-1.000000	-	-1.00	-1.000000	-1.000000
537	546	F	U	R	0	0	-	-1.00	-1.000000	-	-1.00	-1.000000	-	-1.00	-1.000000	-	-1.00	-1.000000	-1.000000
538	547	S	U	R	0	0	-	-1.00	-1.000000	-	-1.00	-1.000000	-	-1.00	-1.000000	-	-1.00	-1.000000	-1.000000
539	548	P	U	R	0	0	-	-1.00	-1.000000	-	-1.00	-1.000000	-	-1.00	-1.000000	-	-1.00	-1.000000	-1.000000
540	549	Y	U	R	0	0	-	-1.00	-1.000000	-	-1.00	-1.000000	-	-1.00	-1.000000	-	-1.00	-1.000000	-1.000000
541	550	E	U	R	0	0	-	-1.00	-1.000000	-	-1.00	-1.000000	-	-1.00	-1.000000	-	-1.00	-1.000000	-1.000000
542	551	W	U	R	0	0	-	-1.00	-1.000000	-	-1.00	-1.000000	-	-1.00	-1.000000	-	-1.00	-1.000000	-1.000000
543	552	H	U	R	0	0	-	-1.00	-1.000000	-	-1.00	-1.000000	-	-1.00	-1.000000	-	-1.00	-1.000000	-1.000000
544	553	T	U	R	0	0	-	-1.00	-1.000000	-	-1.00	-1.000000	-	-1.00	-1.000000	-	-1.00	-1.000000	-1.000000
545	554	E	U	R	0	0	-	-1.00	-1.000000	-	-1.00	-1.000000	-	-1.00	-1.000000	-	-1.00	-1.000000	-1.000000
546	555	E	U	R	0	0	-	-1.00	-1.000000	-	-1.00	-1.000000	-	-1.00	-1.000000	-	-1.00	-1.000000	-1.000000
547	556	F	U	R	0	0	-	-1.00	-1.000000	-	-1.00	-1.000000	-	-1.00	-1.000000	-	-1.00	-1.000000	-1.000000
548	557	E	U	R	0	0	-	-1.00	-1.000000	-	-1.00	-1.000000	-	-1.00	-1.000000	-	-1.00	-1.000000	-1.000000
549	558	D	U	R	0	0	-	-1.00	-1.000000	-	-1.00	-1.000000	-	-1.00	-1.000000	-	-1.00	-1.000000	-1.000000
550	559	G	U	R	0	0	-	-1.00	-1.000000	-	-1.00	-1.000000	-	-1.00	-1.000000	-	-1.00	-1.000000	-1.000000
551	560	R	U	R	0	0	-	-1.00	-1.000000	-	-1.00	-1.000000	-	-1.00	-1.000000	-	-1.00	-1.000000	-1.000000
552	561	E	U	R	0	0	-	-1.00	-1.000000	-	-1.00	-1.000000	-	-1.00	-1.000000	-	-1.00	-1.000000	-1.000000
553	562	T	U	R	0	0	-	-1.00	-1.000000	-	-1.00	-1.000000	-	-1.00	-1.000000	-	-1.00	-1.000000	-1.000000
554	563	Q	U	R	0	0	-	-1.00	-1.000000	-	-1.00	-1.000000	-	-1.00	-1.000000	-	-1.00	-1.000000	-1.000000
555	564	S	U	R	0	0	-	-1.00	-1.000000	-	-1.00	-1.000000	-	-1.00	-1.000000	-	-1.00	-1.000000	-1.000000
556	565	S	U	R	0	0	-	-1.00	-1.000000	-	-1.00	-1.000000	-	-1.00	-1.000000	-	-1.00	-1.000000	-1.000000
557	566	E	U	R	0	0	-	-1.00	-1.000000	-	-1.00	-1.000000	-	-1.00	-1.000000	-	-1.00	-1.000000	-1.000000
558	567	S	U	R	0	0	-	-1.00	-1.000000	-	-1.00	-1.000000	-	-1.00	-1.000000	-	-1.00	-1.000000	-1.000000
559	568	T	1	A	0	0	E	131.74	0.889774	E	131.74	0.889774	E	157.49	1.000000	E	157.49	1.000000	-1.000000
560	569	N	1	A	0	0	E	95.71	0.566767	E	95.71	0.566767	E	111.69	0.661396	E	111.69	0.661396	-1.000000
561	570	E	1	A	0	0	E	75.60	0.403932	E	75.60	0.403932	E	85.00	0.454157	E	85.00	0.454157	-1.000000
562	571	F	1	A	0	0	E	70.25	0.314613	E	70.25	0.314613	E	75.29	0.337185	E	75.29	0.337185	-1.000000
563	572	G	1	-	0	0	E	21.22	0.252890	E	21.22	0.252890	E	15.74	0.187582	E	15.74	0.187582	-1.000000
564	573	I	1	A	0	0	E	61.77	0.325191	E	61.77	0.325191	E	67.45	0.355093	E	67.45	0.355093	-1.000000
565	574	F	1	A	0	0	E	71.49	0.320167	E	70.26	0.314658	E	78.77	0.352770	E	74.44	0.333378	-1.000000
566	575	N	1	A	0	0	B	27.26	0.161426	B	27.26	0.161426	E	17.64	0.104459	E	17.64	0.104459	-1.000000
567	576	S	1	A	0	0	E	47.03	0.374204	E	47.03	0.374204	E	45.06	0.358530	E	45.06	0.358530	-1.000000
568	577	L	H	A	0	0	E	65.12	0.328906	B	26.86	0.135663	E	72.21	0.364715	E	15.89	0.080257	77.098000
569	578	W	H	A	0	0	E	62.57	0.235740	B	44.03	0.165888	E	70.08	0.264034	E	45.27	0.170560	77.098000
570	579	F	H	A	1	0	B	13.53	0.060594	B	13.53	0.060594	B	9.03	0.040441	B	9.03	0.040441	77.098000
571	580	S	H	A	0	0	E	42.49	0.338081	E	37.30	0.296785	E	41.64	0.331318	E	28.67	0.228119	77.098000
572	581	L	H	A	0	0	E	66.84	0.337593	B	35.04	0.176979	E	72.63	0.366837	E	25.25	0.127532	77.098000
573	582	G	H	-	0	0	E	54.30	0.647122	E	54.30	0.647122	E	48.37	0.576451	E	48.37	0.576451	77.098000
574	583	A	H	-	1	0	B	5.07	0.043557	B	5.07	0.043557	B	0.00	0.000000	B	0.00	0.000000	77.098000
575	584	F	H	A	0	0	E	62.90	0.281696	B	27.13	0.121501	E	67.82	0.303731	E	12.30	0.055085	77.098000
576	585	M	H	A	0	0	E	80.24	0.381097	B	29.72	0.141154	E	74.61	0.354358	E	10.80	0.051294	77.098000
577	586	Q	H	A	0	0	E	140.83	0.744463	E	119.49	0.631654	E	151.73	0.802083	E	114.28	0.604113	77.098000
578	587	Q	U	R	0	0	-	-1.00	-1.000000	-	-1.00	-1.000000	-	-1.00	-1.000000	-	-1.00	-1.000000	-1.000000
579	588	G	U	R	0	0	-	-1.00	-1.000000	-	-1.00	-1.000000	-	-1.00	-1.000000	-	-1.00	-1.000000	-1.000000
580	589	A	U	R	0	0	-	-1.00	-1.000000	-	-1.00	-1.000000	-	-1.00	-1.000000	-	-1.00	-1.000000	-1.000000
581	590	D	U	R	0	0	-	-1.00	-1.000000	-	-1.00	-1.000000	-	-1.00	-1.000000	-	-1.00	-1.000000	-1.000000
582	591	I	U	R	0	0	-	-1.00	-1.000000	-	-1.00	-1.000000	-	-1.00	-1.000000	-	-1.00	-1.000000	-1.000000
583	592	S	U	R	0	0	-	-1.00	-1.000000	-	-1.00	-1.000000	-	-1.00	-1.000000	-	-1.00	-1.000000	-1.000000
584	593	P	1	-	0	0	E	183.55	1.000000	E	183.55	1.000000	E	220.75	1.000000	E	219.84	1.000000	-1.000000
585	594	R	1	A	0	0	E	99.92	0.400867	E	58.64	0.235256	E	111.58	0.447645	E	47.96	0.192410	-1.000000
586	595	S	1	-	0	0	E	57.31	0.455999	E	57.16	0.454806	E	52.30	0.416136	E	47.48	0.377785	-1.000000
587	596	L	1	-	0	0	E	138.00	0.697005	E	67.16	0.339209	E	155.13	0.783524	E	57.68	0.291328	-1.000000
588	597	S	H	-	0	2	E	76.91	0.611951	B	8.01	0.063733	E	78.24	0.622533	B	0.99	0.007877	274.848000
589	598	G	H	-	0	0	B	10.34	0.123227	B	10.34	0.123227	E	5.94	0.070790	E	5.94	0.070790	274.848000
590	599	R	H	A	0	0	B	46.18	0.185268	B	24.33	0.097609	E	40.65	0.163083	E	15.38	0.061703	274.848000
591	600	I	H	-	0	1	E	105.84	0.557199	E	43.52	0.229113	E	112.18	0.590576	E	28.19	0.148407	274.848000
592	601	V	H	-	0	1	B	32.22	0.198595	B	0.52	0.003205	E	24.05	0.148237	B	0.00	0.000000	274.848000
593	602	G	H	-	0	0	E	38.88	0.463354	E	38.88	0.463354	E	34.68	0.413300	E	33.85	0.403408	274.848000
594	603	G	H	-	0	0	E	39.93	0.475867	B	11.10	0.132285	E	40.53	0.483018	B	3.54	0.042188	274.848000
595	604	V	H	-	0	0	E	101.56	0.625986	E	42.39	0.261280	E	105.26	0.648792	E	30.15	0.185836	274.848000
596	605	W	H	-	1	0	B	37.81	0.142453	B	29.14	0.109788	B	10.37	0.039070	B	7.79	0.029350	274.848000
597	606	W	H	-	0	0	E	137.96	0.519780	E	64.45	0.242823	E	137.73	0.518913	E	32.98	0.124256	274.848000
598	607	F	H	-	0	0	E	120.56	0.539926	E	64.10	0.287071	E	130.99	0.586636	E	43.97	0.196919	274.848000
599	608	F	H	-	0	2	E	71.00	0.317972	B	1.37	0.006136	E	63.98	0.286533	B	0.00	0.000000	274.848000
600	609	T	H	-	0	0	E	32.12	0.216939	B	24.63	0.166351	E	10.76	0.072673	B	3.47	0.023436	274.848000
601	610	L	H	-	0	0	E	60.39	0.305015	B	21.61	0.109147	E	60.51	0.305621	B	7.23	0.036517	274.848000
602	611	I	H	-	0	1	E	87.23	0.459226	B	8.34	0.043906	E	87.33	0.459753	B	0.55	0.002895	274.848000
603	612	I	H	-	0	0	B	25.52	0.134351	B	5.99	0.031535	E	11.13	0.058594	B	0.17	0.000895	274.848000
604	613	I	H	-	0	0	E	94.30	0.496446	E	45.52	0.239642	E	95.69	0.503764	E	27.24	0.143406	274.848000
605	614	S	H	-	0	1	E	56.03	0.445815	B	8.60	0.068428	E	52.84	0.420433	B	3.64	0.028962	274.848000
606	615	S	H	-	0	0	E	61.57	0.489895	B	14.66	0.116645	E	55.61	0.442473	B	0.11	0.000875	274.848000
607	616	Y	H	-	0	1	E	51.24	0.215023	B	10.81	0.045363	E	39.05	0.163869	B	0.19	0.000797	274.848000
608	617	T	H	-	0	2	E	87.17	0.588748	B	11.88	0.080238	E	94.04	0.635148	E	7.54	0.050925	274.848000
609	618	A	2	-	0	0	E	66.07	0.567612	B	0.89	0.007646	E	72.59	0.623625	B	0.00	0.000000	-1.000000
610	619	N	2	-	0	0	E	53.11	0.314502	B	2.72	0.016107	E	49.56	0.293480	B	0.00	0.000000	-1.000000
611	620	L	2	-	0	0	E	42.40	0.214152	B	8.48	0.042830	E	31.73	0.160261	B	1.44	0.007273	-1.000000
612	621	A	2	-	0	0	E	48.82	0.419416	B	4.86	0.041753	E	48.40	0.415808	B	0.29	0.002491	-1.000000
613	622	A	2	-	0	0	E	48.82	0.419416	B	2.66	0.022852	E	50.54	0.434192	B	0.00	0.000000	-1.000000
614	623	F	2	-	0	0	E	112.73	0.504859	E	47.98	0.214878	E	108.50	0.485915	E	27.60	0.123606	-1.000000
615	624	L	2	-	0	0	E	81.06	0.409415	B	34.30	0.173241	E	65.57	0.331178	E	24.45	0.123491	-1.000000
616	625	T	2	-	0	0	E	68.00	0.459273	B	4.35	0.029380	E	67.59	0.456504	B	0.34	0.002296	-1.000000
617	626	V	2	-	0	0	E	79.78	0.491741	E	38.50	0.237303	E	81.01	0.499322	E	17.83	0.109899	-1.000000
618	627	E	2	A	0	0	E	62.87	0.335916	E	62.52	0.334046	E	67.02	0.358089	E	65.94	0.352319	-1.000000
619	628	R	2	-	0	0	E	207.06	0.830699	B	39.07	0.156744	E	222.91	0.894287	E	23.19	0.093035	-1.000000
620	629	M	2	-	0	0	E	133.34	0.633294	E	73.68	0.349941	E	148.06	0.703206	E	67.96	0.322774	-1.000000
621	630	V	2	-	0	0	E	109.91	0.677453	E	107.04	0.659763	E	112.44	0.693047	E	105.18	0.648299	-1.000000
622	631	S	2	-	0	0	E	81.41	0.647756	E	69.46	0.552673	E	73.87	0.587763	E	58.99	0.469367	-1.000000
623	632	P	2	-	0	0	E	105.59	0.729213	E	95.26	0.657873	E	100.78	0.695994	E	83.28	0.575138	-1.000000
624	633	I	2	-	0	0	B	11.90	0.062648	B	11.90	0.062648	B	0.31	0.001632	B	0.31	0.001632	-1.000000
625	634	E	2	A	0	0	E	57.20	0.305621	E	57.20	0.305621	E	56.21	0.300331	E	56.21	0.300331	-1.000000
626	635	S	2	-	0	0	E	48.02	0.382081	E	48.02	0.382081	E	47.87	0.380888	E	43.81	0.348584	-1.000000
627	636	A	2	-	0	0	B	10.25	0.088058	B	10.25	0.088058	B	5.00	0.042955	B	5.00	0.042955	-1.000000
628	637	E	2	A	0	0	E	45.91	0.245298	E	40.17	0.214629	E	45.32	0.242146	E	26.82	0.143300	-1.000000
629	638	D	2	-	0	0	E	45.62	0.293622	E	45.62	0.293622	E	35.49	0.228422	E	31.12	0.200296	-1.000000
630	639	L	2	-	0	0	B	0.12	0.000606	B	0.12	0.000606	B	0.00	0.000000	B	0.00	0.000000	-1.000000
631	640	S	2	-	0	0	E	43.11	0.343014	E	43.11	0.343014	E	36.77	0.292568	E	36.43	0.289863	-1.000000
632	641	K	2	A	0	0	E	93.35	0.449901	E	85.49	0.412020	E	110.21	0.531158	E	88.94	0.428647	-1.000000
633	642	Q	2	-	0	0	E	50.47	0.266797	E	39.39	0.208225	E	42.82	0.226357	E	26.03	0.137601	-1.000000
634	643	T	2	-	0	0	E	109.55	0.739903	E	57.12	0.385790	E	118.05	0.797312	E	43.14	0.291368	-1.000000
635	644	E	2	A	0	0	E	91.21	0.487337	E	65.33	0.349060	E	101.25	0.540981	E	62.31	0.332924	-1.000000
636	645	I	2	-	0	0	E	42.72	0.224901	E	42.72	0.224901	E	28.40	0.149513	E	28.40	0.149513	-1.000000
637	646	A	2	-	0	0	E	32.36	0.278007	E	32.36	0.278007	E	30.58	0.262715	E	30.58	0.262715	-1.000000
638	647	Y	2	-	0	0	B	5.22	0.021905	B	5.22	0.021905	B	0.09	0.000378	B	0.09	0.000378	-1.000000
639	648	G	2	-	0	0	B	0.00	0.000000	B	0.00	0.000000	B	0.00	0.000000	B	0.00	0.000000	-1.000000
640	649	T	2	-	0	0	B	0.26	0.001756	B	0.26	0.001756	B	0.00	0.000000	B	0.00	0.000000	-1.000000
641	650	L	2	-	0	0	E	41.68	0.210516	E	41.68	0.210516	E	36.14	0.182534	E	36.14	0.182534	-1.000000
642	651	D	2	-	0	0	E	79.79	0.513548	E	79.79	0.513548	E	84.11	0.541353	E	84.11	0.541353	-1.000000
643	652	S	2	-	0	0	E	77.01	0.612747	E	77.01	0.612747	E	85.98	0.684118	E	85.98	0.684118	-1.000000
644	653	G	2	-	0	0	E	42.43	0.505661	E	42.43	0.505661	E	40.13	0.478251	E	40.13	0.478251	-1.000000
645	654	S	2	-	0	0	E	96.96	0.771483	E	96.96	0.771483	E	85.02	0.676480	E	85.02	0.676480	-1.000000
646	655	T	2	-	0	0	B	22.44	0.151560	B	22.44	0.151560	E	9.36	0.063218	E	9.36	0.063218	-1.000000
647	656	K	2	A	0	0	B	12.38	0.059666	B	12.38	0.059666	B	4.99	0.024049	B	4.99	0.024049	-1.000000
648	657	E	2	A	0	0	E	59.17	0.316147	E	59.17	0.316147	E	61.52	0.328703	E	61.52	0.328703	-1.000000
649	658	F	2	-	0	0	E	46.13	0.206592	B	43.29	0.193873	E	37.22	0.166689	E	17.50	0.078373	-1.000000
650	659	F	2	-	0	0	B	0.91	0.004075	B	0.91	0.004075	B	0.00	0.000000	B	0.00	0.000000	-1.000000
651	660	R	2	A	0	0	E	52.08	0.208938	E	52.08	0.208938	E	54.38	0.218166	E	54.38	0.218166	-1.000000
652	661	R	2	A	0	0	E	87.86	0.352483	E	87.86	0.352483	E	100.74	0.404156	E	83.46	0.334831	-1.000000
653	662	S	2	-	0	0	B	18.64	0.148313	B	18.64	0.148313	E	11.69	0.093014	B	4.34	0.034532	-1.000000
654	663	K	2	A	0	0	E	101.56	0.489469	E	99.80	0.480987	E	112.80	0.543641	E	89.55	0.431587	-1.000000
655	664	I	2	-	0	0	E	91.37	0.481021	B	29.12	0.153304	E	97.06	0.510977	B	6.82	0.035904	-1.000000
656	665	A	2	-	0	0	E	84.54	0.726289	E	84.54	0.726289	E	93.54	0.803608	E	83.94	0.721134	-1.000000
657	666	V	2	-	0	0	E	50.26	0.309788	E	50.26	0.309788	E	46.22	0.284887	E	45.62	0.281188	-1.000000
658	667	F	2	-	0	0	B	19.08	0.085449	B	19.08	0.085449	E	15.59	0.069820	E	13.25	0.059340	-1.000000
659	668	D	2	-	0	0	E	68.71	0.442235	E	68.71	0.442235	E	70.42	0.453241	E	55.29	0.355860	-1.000000
660	669	K	2	A	0	0	E	53.67	0.258663	E	53.67	0.258663	E	50.29	0.242373	E	39.41	0.189937	-1.000000
661	670	M	2	-	0	0	B	0.00	0.000000	B	0.00	0.000000	B	0.00	0.000000	B	0.00	0.000000	-1.000000
662	671	W	2	-	0	0	E	75.45	0.284266	E	75.45	0.284266	E	72.66	0.273755	E	72.66	0.273755	-1.000000
663	672	T	2	-	0	0	E	83.89	0.566595	E	50.19	0.338984	E	90.17	0.609010	E	38.02	0.256788	-1.000000
664	673	Y	2	-	0	0	E	64.62	0.271171	E	64.62	0.271171	E	51.43	0.215820	E	48.52	0.203609	-1.000000
665	674	M	2	-	0	0	B	1.63	0.007742	B	1.63	0.007742	B	0.00	0.000000	B	0.00	0.000000	-1.000000
666	675	R	2	A	0	0	E	59.34	0.238065	E	56.67	0.227353	E	62.70	0.251545	E	55.50	0.222659	-1.000000
667	676	S	2	-	0	0	E	94.46	0.751591	E	37.73	0.300207	E	102.53	0.815802	E	14.77	0.117521	-1.000000
668	677	A	2	-	0	0	B	21.45	0.184278	B	21.45	0.184278	E	13.11	0.112629	E	13.11	0.112629	-1.000000
669	678	E	2	A	0	0	E	98.23	0.524845	E	98.23	0.524845	E	113.71	0.607555	E	98.80	0.527891	-1.000000
670	679	P	2	-	0	0	E	120.17	0.829903	E	120.17	0.829903	E	141.97	0.980456	E	141.97	0.980456	-1.000000
671	680	S	2	-	0	0	E	85.43	0.679742	E	85.43	0.679742	E	88.14	0.701305	E	88.14	0.701305	-1.000000
672	681	V	2	-	0	0	B	11.30	0.069650	B	11.30	0.069650	B	3.00	0.018491	B	3.00	0.018491	-1.000000
673	682	F	2	-	0	0	E	51.37	0.230060	E	51.37	0.230060	E	37.35	0.167271	E	37.35	0.167271	-1.000000
674	683	V	2	-	0	0	B	20.27	0.124938	B	20.27	0.124938	E	14.47	0.089189	E	14.47	0.089189	-1.000000
675	684	R	2	A	0	0	E	74.04	0.297039	E	74.04	0.297039	E	79.96	0.320790	E	79.96	0.320790	-1.000000
676	685	T	2	-	0	0	E	78.44	0.529785	E	78.44	0.529785	E	88.08	0.594894	E	88.08	0.594894	-1.000000
677	686	T	2	-	0	0	E	43.34	0.292719	E	43.34	0.292719	E	30.76	0.207754	E	30.76	0.207754	-1.000000
678	687	A	2	-	0	0	E	74.79	0.642526	E	74.79	0.642526	E	83.66	0.718729	E	83.66	0.718729	-1.000000
679	688	E	2	A	0	0	E	41.37	0.221041	E	41.37	0.221041	E	39.98	0.213614	E	39.98	0.213614	-1.000000
680	689	G	2	-	0	0	B	0.00	0.000000	B	0.00	0.000000	B	0.00	0.000000	B	0.00	0.000000	-1.000000
681	690	V	2	-	0	0	B	9.66	0.059541	B	9.66	0.059541	B	3.13	0.019292	B	3.13	0.019292	-1.000000
682	691	A	2	-	0	0	E	54.45	0.467784	E	54.45	0.467784	E	56.33	0.483935	E	56.33	0.483935	-1.000000
683	692	R	2	A	0	0	B	31.22	0.125251	B	31.22	0.125251	E	29.81	0.119594	E	29.81	0.119594	-1.000000
684	693	V	2	-	0	0	B	0.00	0.000000	B	0.00	0.000000	B	0.00	0.000000	B	0.00	0.000000	-1.000000
685	694	R	2	-	0	0	E	87.84	0.352403	E	87.84	0.352403	E	82.09	0.329335	E	82.09	0.329335	-1.000000
686	695	K	2	A	0	0	E	89.34	0.430575	E	89.34	0.430575	E	102.00	0.491590	E	102.00	0.491590	-1.000000
687	696	S	2	-	0	0	E	37.11	0.295274	E	37.11	0.295274	E	34.08	0.271165	E	34.08	0.271165	-1.000000
688	697	K	2	A	0	0	E	105.74	0.509615	E	105.74	0.509615	E	121.18	0.584028	E	121.18	0.584028	-1.000000
689	698	G	2	-	0	0	E	29.91	0.356453	E	29.91	0.356453	E	19.81	0.236086	E	19.81	0.236086	-1.000000
690	699	K	2	A	0	0	E	49.21	0.237168	E	49.21	0.237168	E	49.36	0.237891	E	49.36	0.237891	-1.000000
691	700	Y	2	-	0	0	B	21.33	0.089509	B	21.33	0.089509	E	13.18	0.055308	E	13.18	0.055308	-1.000000
692	701	A	2	-	0	0	B	0.28	0.002405	B	0.28	0.002405	B	0.00	0.000000	B	0.00	0.000000	-1.000000
693	702	Y	2	-	0	0	B	2.95	0.012379	B	2.95	0.012379	B	0.28	0.001175	B	0.28	0.001175	-1.000000
694	703	L	2	-	0	0	B	0.57	0.002879	B	0.57	0.002879	B	0.00	0.000000	B	0.00	0.000000	-1.000000
695	704	L	2	-	0	0	B	8.99	0.045406	B	8.99	0.045406	B	3.72	0.018789	B	3.72	0.018789	-1.000000
696	705	E	2	A	0	0	B	32.57	0.174022	B	32.57	0.174022	E	26.69	0.142605	E	26.69	0.142605	-1.000000
697	706	S	2	-	0	0	B	7.36	0.058561	B	7.36	0.058561	B	0.51	0.004058	B	0.51	0.004058	-1.000000
698	707	T	2	-	0	0	B	5.23	0.035324	B	5.23	0.035324	B	0.40	0.002702	B	0.40	0.002702	-1.000000
699	708	M	2	-	0	0	E	50.12	0.238043	E	50.12	0.238043	E	33.38	0.158537	E	33.38	0.158537	-1.000000
700	709	N	2	-	0	0	B	0.03	0.000178	B	0.03	0.000178	B	0.00	0.000000	B	0.00	0.000000	-1.000000
701	710	E	2	-	0	0	E	42.14	0.225155	E	42.14	0.225155	E	32.15	0.171778	E	32.15	0.171778	-1.000000
702	711	Y	2	-	0	0	B	22.18	0.093076	B	22.18	0.093076	B	9.68	0.040621	B	9.68	0.040621	-1.000000
703	712	I	2	-	0	0	B	21.74	0.114451	B	21.74	0.114451	E	16.88	0.088865	E	16.88	0.088865	-1.000000
704	713	E	2	-	0	0	E	43.32	0.231460	E	43.32	0.231460	E	23.84	0.127378	E	23.84	0.127378	-1.000000
705	714	Q	2	-	0	0	B	9.25	0.048898	B	9.25	0.048898	B	0.54	0.002855	B	0.54	0.002855	-1.000000
706	715	R	2	-	0	0	E	78.92	0.316617	E	78.92	0.316617	E	76.32	0.306186	E	76.32	0.306186	-1.000000
707	716	K	2	A	0	0	E	62.95	0.303388	E	62.95	0.303388	E	67.12	0.323485	E	67.12	0.323485	-1.000000
708	717	P	2	-	0	0	E	97.32	0.672099	E	97.32	0.672099	E	108.86	0.751796	E	108.86	0.751796	-1.000000
709	718	C	2	-	0	0	B	25.29	0.178753	B	25.29	0.178753	E	14.93	0.105527	E	14.93	0.105527	-1.000000
710	719	D	2	-	0	0	E	37.25	0.239750	E	37.25	0.239750	E	30.99	0.199459	E	30.99	0.199459	-1.000000
711	720	T	2	-	0	0	B	4.03	0.027219	B	4.03	0.027219	B	0.89	0.006011	B	0.89	0.006011	-1.000000
712	721	M	2	-	0	0	E	50.48	0.239753	E	50.48	0.239753	E	35.50	0.168606	E	35.50	0.168606	-1.000000
713	722	K	2	A	0	0	B	35.23	0.169791	B	35.23	0.169791	E	28.04	0.135139	E	28.04	0.135139	-1.000000
714	723	V	2	-	0	0	B	16.46	0.101455	B	16.46	0.101455	E	9.57	0.058987	E	9.57	0.058987	-1.000000
715	724	G	2	-	0	0	E	50.11	0.597187	E	50.11	0.597187	E	47.45	0.565487	E	47.45	0.565487	-1.000000
716	725	G	2	-	0	0	E	60.34	0.719104	E	60.34	0.719104	E	62.84	0.748898	E	62.84	0.748898	-1.000000
717	726	N	2	-	0	0	E	71.93	0.425949	E	71.93	0.425949	E	67.35	0.398828	E	67.35	0.398828	-1.000000
718	727	L	2	-	0	0	B	25.38	0.128188	B	20.68	0.104450	E	18.80	0.094954	E	12.88	0.065054	-1.000000
719	728	D	2	-	0	0	E	46.88	0.301731	E	32.79	0.211045	E	35.96	0.231448	E	18.90	0.121645	-1.000000
720	729	S	2	-	0	0	E	115.76	0.921069	E	69.53	0.553230	E	132.52	1.000000	E	29.68	0.236155	-1.000000
721	730	K	2	A	0	0	E	43.20	0.208203	B	39.42	0.189985	E	27.92	0.134561	E	24.28	0.117018	-1.000000
722	731	G	2	-	0	0	B	4.33	0.051603	B	4.33	0.051603	B	0.44	0.005244	B	0.44	0.005244	-1.000000
723	732	Y	2	-	0	0	B	17.55	0.073647	B	17.55	0.073647	E	12.03	0.050483	E	12.03	0.050483	-1.000000
724	733	G	2	-	0	0	B	0.00	0.000000	B	0.00	0.000000	B	0.00	0.000000	B	0.00	0.000000	-1.000000
725	734	I	2	-	0	0	B	0.17	0.000895	B	0.17	0.000895	B	0.00	0.000000	B	0.00	0.000000	-1.000000
726	735	A	2	-	0	0	B	0.00	0.000000	B	0.00	0.000000	B	0.00	0.000000	B	0.00	0.000000	-1.000000
727	736	T	2	-	0	0	B	4.81	0.032487	B	4.81	0.032487	B	0.19	0.001283	B	0.19	0.001283	-1.000000
728	737	P	2	-	0	0	E	31.84	0.219890	E	31.84	0.219890	E	24.70	0.170580	E	24.70	0.170580	-1.000000
729	738	K	2	A	0	0	E	66.99	0.322859	E	66.99	0.322859	E	67.79	0.326715	E	67.79	0.326715	-1.000000
730	739	G	2	-	0	0	E	78.63	0.937075	E	78.63	0.937075	E	87.50	1.000000	E	87.50	1.000000	-1.000000
731	740	S	2	-	0	0	E	40.52	0.322406	E	40.52	0.322406	E	30.87	0.245624	E	30.87	0.245624	-1.000000
732	741	S	2	-	0	0	E	97.81	0.778246	E	97.81	0.778246	E	112.13	0.892187	E	112.13	0.892187	-1.000000
733	742	L	2	-	0	0	B	30.69	0.155008	B	30.69	0.155008	E	20.59	0.103995	E	20.59	0.103995	-1.000000
734	743	G	2	-	0	0	B	15.54	0.185198	B	15.54	0.185198	E	7.20	0.085806	E	7.20	0.085806	-1.000000
735	744	T	2	-	0	0	E	92.10	0.622045	E	92.10	0.622045	E	101.55	0.685871	E	99.48	0.671890	-1.000000
736	745	P	2	-	0	0	E	53.31	0.368163	E	53.31	0.368163	E	45.93	0.317196	E	45.93	0.317196	-1.000000
737	746	V	2	-	0	0	B	0.97	0.005979	B	0.97	0.005979	B	0.00	0.000000	B	0.00	0.000000	-1.000000
738	747	N	2	-	0	0	E	36.32	0.215077	B	25.96	0.153728	E	30.73	0.181974	E	19.05	0.112809	-1.000000
739	748	L	2	-	0	0	E	102.54	0.517905	E	51.55	0.260367	E	111.16	0.561442	E	46.08	0.232739	-1.000000
740	749	A	2	-	0	0	B	4.37	0.037543	B	4.37	0.037543	B	1.02	0.008763	B	1.02	0.008763	-1.000000
741	750	V	2	-	0	0	B	0.94	0.005794	B	0.94	0.005794	B	0.00	0.000000	B	0.00	0.000000	-1.000000
742	751	L	2	-	0	0	E	73.62	0.371837	B	13.64	0.068892	E	64.77	0.327138	B	5.53	0.027931	-1.000000
743	752	K	2	-	0	0	E	97.28	0.468842	E	75.46	0.363680	E	103.40	0.498337	E	82.19	0.396115	-1.000000
744	753	L	2	-	0	0	B	0.00	0.000000	B	0.00	0.000000	B	0.00	0.000000	B	0.00	0.000000	-1.000000
745	754	S	2	-	0	0	E	46.25	0.367998	E	41.96	0.333864	E	36.66	0.291693	E	12.18	0.096913	-1.000000
746	755	E	2	-	0	0	E	148.74	0.794721	E	95.78	0.511755	E	169.46	0.905429	E	72.88	0.389399	-1.000000
747	756	Q	2	-	0	0	E	101.94	0.538880	E	101.65	0.537347	E	107.95	0.570651	E	87.24	0.461172	-1.000000
748	757	G	2	-	0	0	E	29.42	0.350614	E	18.37	0.218925	E	26.80	0.319390	B	0.71	0.008461	-1.000000
749	758	L	2	-	0	0	B	31.43	0.158745	B	31.43	0.158745	E	19.72	0.099601	E	19.72	0.099601	-1.000000
750	759	L	2	-	0	0	B	8.71	0.043992	B	8.71	0.043992	B	1.37	0.006920	B	0.27	0.001364	-1.000000
751	760	D	2	-	0	0	E	96.41	0.620519	E	39.23	0.252494	E	96.58	0.621613	E	10.78	0.069383	-1.000000
752	761	K	2	-	0	0	E	140.72	0.678201	E	135.73	0.654152	E	145.81	0.702733	E	131.91	0.635741	-1.000000
753	762	L	2	-	0	0	B	12.93	0.065306	B	12.93	0.065306	B	5.62	0.028385	B	5.62	0.028385	-1.000000
754	763	K	2	-	0	0	E	48.06	0.231626	E	48.06	0.231626	E	31.86	0.153550	E	26.13	0.125934	-1.000000
755	764	N	2	-	0	0	E	69.78	0.413217	E	50.45	0.298751	E	70.89	0.419790	E	37.84	0.224078	-1.000000
756	765	K	2	-	0	0	E	81.23	0.391489	E	81.23	0.391489	E	74.38	0.358475	E	74.38	0.358475	-1.000000
757	766	W	2	-	0	0	B	17.15	0.064615	B	17.15	0.064615	B	4.47	0.016841	B	4.47	0.016841	-1.000000
758	767	W	2	-	0	0	B	0.41	0.001545	B	0.41	0.001545	B	0.00	0.000000	B	0.00	0.000000	-1.000000
759	768	Y	2	-	0	0	E	108.03	0.453336	E	108.03	0.453336	E	96.55	0.405162	E	96.55	0.405162	-1.000000
760	769	D	2	-	0	0	E	112.67	0.725172	E	112.67	0.725172	E	123.67	0.795971	E	123.67	0.795971	-1.000000
761	770	K	2	-	0	0	E	126.31	0.608752	E	126.31	0.608752	E	120.14	0.579016	E	120.14	0.579016	-1.000000
762	771	G	2	-	0	0	E	22.49	0.268025	E	22.49	0.268025	E	18.90	0.225241	E	18.90	0.225241	-1.000000
763	772	E	2	-	0	0	E	100.31	0.535959	E	100.31	0.535959	E	102.45	0.547393	E	102.45	0.547393	-1.000000
764	773	C	2	-	0	0	B	6.75	0.047710	B	6.75	0.047710	B	0.33	0.002332	B	0.33	0.002332	-1.000000
765	774	G	2	-	0	0	E	58.20	0.693600	E	58.20	0.693600	E	58.50	0.697176	E	58.50	0.697176	-1.000000
766	775	A	2	-	0	0	E	87.29	0.749914	E	87.29	0.749914	E	95.55	0.820876	E	95.55	0.820876	-1.000000
767	776	K	2	A	0	0	E	50.01	0.241024	E	50.01	0.241024	E	37.65	0.181455	E	37.65	0.181455	-1.000000
768	777	D	2	A	0	0	E	40.79	0.262535	E	40.79	0.262535	E	32.09	0.206539	E	32.09	0.206539	-1.000000
769	778	S	2	A	0	0	E	70.76	0.563017	E	70.76	0.563017	E	80.42	0.639879	E	80.42	0.639879	-1.000000
770	779	G	2	-	0	0	E	51.28	0.611131	E	51.28	0.611131	E	40.56	0.483375	E	40.56	0.483375	-1.000000
771	780	S	2	A	0	0	E	59.89	0.476528	E	59.89	0.476528	E	32.61	0.259468	E	32.61	0.259468	-1.000000
772	781	K	2	A	0	0	E	74.92	0.361078	E	64.60	0.311340	E	85.57	0.412405	E	47.84	0.230565	-1.000000
773	782	E	2	A	0	0	E	92.82	0.495939	E	90.11	0.481460	E	100.57	0.537348	E	81.37	0.434762	-1.000000
774	783	K	2	A	0	0	E	95.87	0.462046	E	95.87	0.462046	E	101.54	0.489373	E	101.54	0.489373	-1.000000
775	784	T	2	A	0	0	E	75.94	0.512900	E	75.94	0.512900	E	68.19	0.460557	E	68.19	0.460557	-1.000000
776	785	S	2	A	0	0	E	109.29	0.869589	E	94.33	0.750557	E	105.49	0.839354	E	66.56	0.529599	-1.000000
777	786	A	2	-	0	0	E	102.74	0.882646	E	50.22	0.431443	E	110.01	0.945103	E	33.79	0.290292	-1.000000
778	787	L	2	-	0	0	E	131.64	0.664882	B	35.64	0.180009	E	119.96	0.605889	E	13.97	0.070559	-1.000000
779	788	S	2	-	0	0	E	68.72	0.546785	E	63.80	0.507638	E	61.29	0.487667	E	58.73	0.467298	-1.000000
780	789	L	2	-	0	0	E	124.32	0.627911	E	66.22	0.334461	E	139.44	0.704278	E	64.12	0.323855	-1.000000
781	790	S	2	-	0	0	E	27.15	0.216025	E	27.15	0.216025	E	13.19	0.104949	E	13.19	0.104949	-1.000000
782	791	N	2	-	0	0	B	30.98	0.183455	B	25.78	0.152662	E	8.86	0.052466	B	5.40	0.031977	-1.000000
783	792	V	H	-	0	1	E	58.65	0.361501	B	9.23	0.056891	E	54.20	0.334073	B	0.00	0.000000	117.929000
784	793	A	H	-	0	0	E	24.20	0.207904	E	24.20	0.207904	E	16.42	0.141065	E	16.42	0.141065	117.929000
785	794	G	H	-	0	0	B	15.83	0.188655	B	15.83	0.188655	E	6.76	0.080563	E	6.76	0.080563	117.929000
786	795	V	H	-	0	2	E	64.67	0.398607	B	0.66	0.004068	E	63.69	0.392567	B	0.00	0.000000	117.929000
787	796	F	H	-	0	0	E	112.47	0.503695	B	25.59	0.114604	E	114.55	0.513010	E	15.69	0.070267	117.929000
788	797	Y	H	-	0	0	E	167.76	0.703987	E	167.76	0.703987	E	181.67	0.762358	E	181.67	0.762358	117.929000
789	798	I	H	-	0	0	E	126.50	0.665965	E	91.78	0.483180	E	127.34	0.670387	E	87.14	0.458752	117.929000
790	799	L	H	-	0	2	E	97.87	0.494318	B	0.11	0.000556	E	100.51	0.507652	B	0.00	0.000000	117.929000
791	800	V	H	-	0	0	E	95.69	0.589805	E	93.80	0.578156	E	98.87	0.609406	E	94.25	0.580929	117.929000
792	801	G	H	-	0	0	E	45.15	0.538077	E	45.15	0.538077	E	47.56	0.566798	E	47.56	0.566798	117.929000
793	802	G	H	-	0	0	E	37.00	0.440949	B	6.75	0.080443	E	32.66	0.389227	B	3.42	0.040758	117.929000
794	803	L	H	-	0	1	E	101.14	0.510834	B	17.13	0.086520	E	104.42	0.527400	B	7.92	0.040002	117.929000
795	804	G	H	-	0	0	E	39.51	0.470862	E	39.51	0.470862	E	39.34	0.468836	E	39.34	0.468836	117.929000
796	805	L	H	-	0	0	E	112.38	0.567604	E	98.92	0.499621	E	123.93	0.625941	E	103.43	0.522400	117.929000
797	806	A	H	-	0	3	E	55.07	0.473110	B	1.07	0.009192	E	54.47	0.467955	B	0.00	0.000000	117.929000
798	807	M	H	-	0	0	E	128.85	0.611969	E	71.84	0.341202	E	136.32	0.647447	E	57.92	0.275089	117.929000
799	808	L	H	-	0	0	E	104.60	0.528310	E	104.60	0.528310	E	113.85	0.575029	E	113.85	0.575029	117.929000
800	809	V	H	-	0	0	E	62.83	0.387266	B	22.79	0.140471	E	62.23	0.383568	E	15.37	0.094736	117.929000
801	810	A	H	-	0	1	E	34.47	0.296134	B	11.91	0.102320	E	26.89	0.231014	B	2.35	0.020189	117.929000
802	811	L	H	-	0	0	E	112.01	0.565736	E	112.01	0.565736	E	112.80	0.569726	E	112.80	0.569726	117.929000
803	812	I	1	-	0	0	E	71.93	0.378679	E	71.93	0.378679	E	68.10	0.358515	E	67.31	0.354356	-1.000000
804	813	E	1	-	0	0	E	103.69	0.554018	E	67.23	0.359211	E	108.63	0.580412	E	54.52	0.291302	-1.000000
805	814	F	1	-	0	0	E	161.25	0.722155	E	143.29	0.641722	E	175.83	0.787451	E	131.81	0.590309	-1.000000
806	815	C	1	-	0	0	E	106.80	0.754877	E	106.80	0.754877	E	118.13	0.834959	E	118.13	0.834959	-1.000000
807	816	Y	1	-	0	0	E	181.16	0.760218	E	181.16	0.760218	E	203.26	0.852958	E	203.26	0.852958	-1.000000
808	817	K	1	A	0	0	E	121.22	0.584221	E	121.22	0.584221	E	145.38	0.700660	E	145.38	0.700660	-1.000000
809	818	S	U	R	0	0	-	-1.00	-1.000000	-	-1.00	-1.000000	-	-1.00	-1.000000	-	-1.00	-1.000000	-1.000000
810	819	R	U	R	0	0	-	-1.00	-1.000000	-	-1.00	-1.000000	-	-1.00	-1.000000	-	-1.00	-1.000000	-1.000000
811	820	A	U	R	0	0	-	-1.00	-1.000000	-	-1.00	-1.000000	-	-1.00	-1.000000	-	-1.00	-1.000000	-1.000000
812	821	E	U	R	0	0	-	-1.00	-1.000000	-	-1.00	-1.000000	-	-1.00	-1.000000	-	-1.00	-1.000000	-1.000000
813	822	A	U	R	0	0	-	-1.00	-1.000000	-	-1.00	-1.000000	-	-1.00	-1.000000	-	-1.00	-1.000000	-1.000000
814	823	K	U	R	0	0	-	-1.00	-1.000000	-	-1.00	-1.000000	-	-1.00	-1.000000	-	-1.00	-1.000000	-1.000000
815	824	R	U	R	0	0	-	-1.00	-1.000000	-	-1.00	-1.000000	-	-1.00	-1.000000	-	-1.00	-1.000000	-1.000000
816	825	M	U	R	0	0	-	-1.00	-1.000000	-	-1.00	-1.000000	-	-1.00	-1.000000	-	-1.00	-1.000000	-1.000000
817	826	K	U	R	0	0	-	-1.00	-1.000000	-	-1.00	-1.000000	-	-1.00	-1.000000	-	-1.00	-1.000000	-1.000000
818	827	G	U	R	0	0	-	-1.00	-1.000000	-	-1.00	-1.000000	-	-1.00	-1.000000	-	-1.00	-1.000000	-1.000000
819	828	L	U	R	0	0	-	-1.00	-1.000000	-	-1.00	-1.000000	-	-1.00	-1.000000	-	-1.00	-1.000000	-1.000000
820	829	V	U	R	0	0	-	-1.00	-1.000000	-	-1.00	-1.000000	-	-1.00	-1.000000	-	-1.00	-1.000000	-1.000000
821	830	P	U	R	0	0	-	-1.00	-1.000000	-	-1.00	-1.000000	-	-1.00	-1.000000	-	-1.00	-1.000000	-1.000000
822	831	R	U	R	0	0	-	-1.00	-1.000000	-	-1.00	-1.000000	-	-1.00	-1.000000	-	-1.00	-1.000000	-1.000000
823	832	G	U	R	0	0	-	-1.00	-1.000000	-	-1.00	-1.000000	-	-1.00	-1.000000	-	-1.00	-1.000000	-1.000000
