# Supplementary material for: Lipid exposure prediction enhances the inference of rotational angles of transmembrane helices
Source: BMC Bioinformatics. 2013 Oct 11;14:304. doi: 10.1186/1471-2105-14-304 (PMC3854514; doi:10.1186/1471-2105-14-304)
Supplement: Additional file 7: Dataset S3 — The representative 110 multi-spanning protein chains used in this work. [file 1471-2105-14-304-S7.zip › S_Dataset_3_experiment/TMexpoDataset/3kj6A.profile]

SeqIndex	PDBIndex	AA	Topo	MissingData	IntraChainCTNum	InterChainCTNum	Class14_Chain	ASA14_Chain	RSA14_Chain	Class14_Complete	ASA14_Complete	RSA14_Complete	Class20_Chain	ASA20_Chain	RSA20_Chain	Class20_Complete	ASA20_Complete	RSA20_Complete	RotationalAngleChain360MGC
1	0	G	U	R	0	0	-	-1.00	-1.000000	-	-1.00	-1.000000	-	-1.00	-1.000000	-	-1.00	-1.000000	-1.000000
2	1	F	U	R	0	0	-	-1.00	-1.000000	-	-1.00	-1.000000	-	-1.00	-1.000000	-	-1.00	-1.000000	-1.000000
3	2	G	U	R	0	0	-	-1.00	-1.000000	-	-1.00	-1.000000	-	-1.00	-1.000000	-	-1.00	-1.000000	-1.000000
4	3	Q	U	R	0	0	-	-1.00	-1.000000	-	-1.00	-1.000000	-	-1.00	-1.000000	-	-1.00	-1.000000	-1.000000
5	4	P	U	R	0	0	-	-1.00	-1.000000	-	-1.00	-1.000000	-	-1.00	-1.000000	-	-1.00	-1.000000	-1.000000
6	5	G	U	R	0	0	-	-1.00	-1.000000	-	-1.00	-1.000000	-	-1.00	-1.000000	-	-1.00	-1.000000	-1.000000
7	6	N	U	R	0	0	-	-1.00	-1.000000	-	-1.00	-1.000000	-	-1.00	-1.000000	-	-1.00	-1.000000	-1.000000
8	7	G	U	R	0	0	-	-1.00	-1.000000	-	-1.00	-1.000000	-	-1.00	-1.000000	-	-1.00	-1.000000	-1.000000
9	8	S	U	R	0	0	-	-1.00	-1.000000	-	-1.00	-1.000000	-	-1.00	-1.000000	-	-1.00	-1.000000	-1.000000
10	9	A	U	R	0	0	-	-1.00	-1.000000	-	-1.00	-1.000000	-	-1.00	-1.000000	-	-1.00	-1.000000	-1.000000
11	10	F	U	R	0	0	-	-1.00	-1.000000	-	-1.00	-1.000000	-	-1.00	-1.000000	-	-1.00	-1.000000	-1.000000
12	11	L	U	R	0	0	-	-1.00	-1.000000	-	-1.00	-1.000000	-	-1.00	-1.000000	-	-1.00	-1.000000	-1.000000
13	12	L	U	R	0	0	-	-1.00	-1.000000	-	-1.00	-1.000000	-	-1.00	-1.000000	-	-1.00	-1.000000	-1.000000
14	13	A	U	R	0	0	-	-1.00	-1.000000	-	-1.00	-1.000000	-	-1.00	-1.000000	-	-1.00	-1.000000	-1.000000
15	14	P	U	R	0	0	-	-1.00	-1.000000	-	-1.00	-1.000000	-	-1.00	-1.000000	-	-1.00	-1.000000	-1.000000
16	15	N	U	R	0	0	-	-1.00	-1.000000	-	-1.00	-1.000000	-	-1.00	-1.000000	-	-1.00	-1.000000	-1.000000
17	16	R	U	R	0	0	-	-1.00	-1.000000	-	-1.00	-1.000000	-	-1.00	-1.000000	-	-1.00	-1.000000	-1.000000
18	17	S	U	R	0	0	-	-1.00	-1.000000	-	-1.00	-1.000000	-	-1.00	-1.000000	-	-1.00	-1.000000	-1.000000
19	18	H	U	R	0	0	-	-1.00	-1.000000	-	-1.00	-1.000000	-	-1.00	-1.000000	-	-1.00	-1.000000	-1.000000
20	19	A	U	R	0	0	-	-1.00	-1.000000	-	-1.00	-1.000000	-	-1.00	-1.000000	-	-1.00	-1.000000	-1.000000
21	20	P	U	R	0	0	-	-1.00	-1.000000	-	-1.00	-1.000000	-	-1.00	-1.000000	-	-1.00	-1.000000	-1.000000
22	21	D	U	R	0	0	-	-1.00	-1.000000	-	-1.00	-1.000000	-	-1.00	-1.000000	-	-1.00	-1.000000	-1.000000
23	22	H	U	R	0	0	-	-1.00	-1.000000	-	-1.00	-1.000000	-	-1.00	-1.000000	-	-1.00	-1.000000	-1.000000
24	23	D	U	R	0	0	-	-1.00	-1.000000	-	-1.00	-1.000000	-	-1.00	-1.000000	-	-1.00	-1.000000	-1.000000
25	24	V	U	R	0	0	-	-1.00	-1.000000	-	-1.00	-1.000000	-	-1.00	-1.000000	-	-1.00	-1.000000	-1.000000
26	25	T	U	R	0	0	-	-1.00	-1.000000	-	-1.00	-1.000000	-	-1.00	-1.000000	-	-1.00	-1.000000	-1.000000
27	26	Q	U	R	0	0	-	-1.00	-1.000000	-	-1.00	-1.000000	-	-1.00	-1.000000	-	-1.00	-1.000000	-1.000000
28	27	Q	U	R	0	0	-	-1.00	-1.000000	-	-1.00	-1.000000	-	-1.00	-1.000000	-	-1.00	-1.000000	-1.000000
29	28	R	U	R	0	0	-	-1.00	-1.000000	-	-1.00	-1.000000	-	-1.00	-1.000000	-	-1.00	-1.000000	-1.000000
30	29	D	U	R	0	0	-	-1.00	-1.000000	-	-1.00	-1.000000	-	-1.00	-1.000000	-	-1.00	-1.000000	-1.000000
31	30	E	U	R	0	0	-	-1.00	-1.000000	-	-1.00	-1.000000	-	-1.00	-1.000000	-	-1.00	-1.000000	-1.000000
32	31	V	U	R	0	0	-	-1.00	-1.000000	-	-1.00	-1.000000	-	-1.00	-1.000000	-	-1.00	-1.000000	-1.000000
33	32	W	U	R	0	0	-	-1.00	-1.000000	-	-1.00	-1.000000	-	-1.00	-1.000000	-	-1.00	-1.000000	-1.000000
34	33	V	U	R	0	0	-	-1.00	-1.000000	-	-1.00	-1.000000	-	-1.00	-1.000000	-	-1.00	-1.000000	-1.000000
35	34	V	U	R	0	0	-	-1.00	-1.000000	-	-1.00	-1.000000	-	-1.00	-1.000000	-	-1.00	-1.000000	-1.000000
36	35	G	1	-	0	0	E	101.53	1.000000	E	101.53	1.000000	E	119.83	1.000000	E	119.83	1.000000	-1.000000
37	36	M	1	A	0	0	E	77.45	0.367846	E	77.45	0.367846	E	88.55	0.420565	E	88.55	0.420565	-1.000000
38	37	G	1	-	0	0	E	40.86	0.486950	E	40.86	0.486950	E	33.94	0.404481	E	33.94	0.404481	-1.000000
39	38	I	1	-	0	0	E	139.76	0.735773	E	139.76	0.735773	E	156.69	0.824901	E	156.69	0.824901	-1.000000
40	39	V	H	A	0	0	E	66.02	0.406928	E	66.02	0.406928	E	67.04	0.413215	E	67.04	0.413215	287.389000
41	40	M	H	-	0	0	E	61.19	0.290620	E	61.19	0.290620	E	44.43	0.211019	E	44.43	0.211019	287.389000
42	41	S	H	-	0	0	E	58.59	0.466184	E	58.59	0.466184	E	56.05	0.445974	E	56.05	0.445974	287.389000
43	42	L	H	A	0	0	E	73.79	0.372696	E	73.79	0.372696	E	76.83	0.388050	E	76.83	0.388050	287.389000
44	43	I	H	-	0	0	E	78.47	0.413109	E	78.47	0.413109	E	52.10	0.274283	E	52.10	0.274283	287.389000
45	44	V	H	-	1	0	B	27.57	0.169933	B	27.57	0.169933	E	21.21	0.130732	E	21.21	0.130732	287.389000
46	45	L	H	-	0	0	E	119.19	0.602000	E	119.19	0.602000	E	131.64	0.664882	E	131.64	0.664882	287.389000
47	46	A	H	-	0	0	E	42.18	0.362371	E	42.18	0.362371	E	39.40	0.338488	E	39.40	0.338488	287.389000
48	47	I	H	-	2	0	B	1.23	0.006475	B	1.23	0.006475	B	0.00	0.000000	B	0.00	0.000000	287.389000
49	48	V	H	-	1	0	E	39.10	0.241001	E	39.10	0.241001	E	34.64	0.213511	E	34.64	0.213511	287.389000
50	49	F	H	A	0	0	E	47.00	0.210489	E	47.00	0.210489	E	46.81	0.209638	E	46.81	0.209638	287.389000
51	50	G	H	-	1	0	B	14.52	0.173043	B	14.52	0.173043	E	12.35	0.147182	E	12.35	0.147182	287.389000
52	51	N	H	-	2	0	B	2.13	0.012613	B	2.13	0.012613	B	0.00	0.000000	B	0.00	0.000000	287.389000
53	52	V	H	-	0	0	E	63.89	0.393799	E	63.89	0.393799	E	65.22	0.401997	E	65.22	0.401997	287.389000
54	53	L	H	A	0	0	B	17.62	0.088994	B	17.62	0.088994	B	7.48	0.037780	B	7.48	0.037780	287.389000
55	54	V	H	-	0	0	B	23.10	0.142382	B	23.10	0.142382	B	3.72	0.022929	B	3.72	0.022929	287.389000
56	55	I	H	A	0	0	E	41.91	0.220637	E	41.91	0.220637	E	31.53	0.165991	E	31.53	0.165991	287.389000
57	56	T	H	-	0	0	E	74.32	0.501959	E	74.32	0.501959	E	73.02	0.493178	E	73.02	0.493178	287.389000
58	57	A	H	-	0	0	B	7.03	0.060395	B	7.03	0.060395	B	1.47	0.012629	B	1.47	0.012629	287.389000
59	58	I	H	-	1	0	B	17.29	0.091024	B	17.29	0.091024	B	6.97	0.036694	B	6.97	0.036694	287.389000
60	59	A	H	-	0	0	E	89.66	0.770275	E	89.66	0.770275	E	99.84	0.857732	E	99.84	0.857732	287.389000
61	60	K	U	R	0	0	-	-1.00	-1.000000	-	-1.00	-1.000000	-	-1.00	-1.000000	-	-1.00	-1.000000	-1.000000
62	61	F	2	-	0	0	E	86.26	0.386314	E	86.26	0.386314	E	82.11	0.367728	E	82.11	0.367728	-1.000000
63	62	E	2	-	0	0	E	142.07	0.759083	E	142.07	0.759083	E	163.83	0.875347	E	163.83	0.875347	-1.000000
64	63	R	2	A	0	0	E	93.01	0.373145	E	93.01	0.373145	E	92.19	0.369855	E	92.19	0.369855	-1.000000
65	64	L	2	-	0	0	B	34.22	0.172837	B	34.22	0.172837	E	15.82	0.079903	E	15.82	0.079903	-1.000000
66	65	Q	2	-	0	0	E	82.97	0.438600	E	82.97	0.438600	E	81.28	0.429666	E	81.28	0.429666	-1.000000
67	66	T	2	-	0	0	E	71.55	0.483250	E	71.55	0.483250	E	74.80	0.505201	E	74.80	0.505201	-1.000000
68	67	V	2	-	0	0	B	28.60	0.176282	B	28.60	0.176282	E	12.22	0.075321	E	12.22	0.075321	-1.000000
69	68	T	2	-	0	0	E	57.62	0.389167	E	57.62	0.389167	E	30.84	0.208294	E	30.84	0.208294	-1.000000
70	69	N	2	A	0	0	B	19.54	0.115710	B	19.54	0.115710	E	12.70	0.075206	E	12.70	0.075206	-1.000000
71	70	Y	H	-	0	0	B	45.42	0.190600	B	45.42	0.190600	E	21.09	0.088502	E	21.09	0.088502	318.881000
72	71	F	H	-	3	0	B	0.87	0.003896	B	0.87	0.003896	B	0.00	0.000000	B	0.00	0.000000	318.881000
73	72	I	H	-	0	0	E	44.20	0.232693	E	44.20	0.232693	E	18.91	0.099553	E	18.91	0.099553	318.881000
74	73	T	H	-	1	0	B	28.60	0.193165	B	28.60	0.193165	E	20.56	0.138863	E	20.56	0.138863	318.881000
75	74	S	H	-	1	0	B	5.50	0.043762	B	5.50	0.043762	B	0.41	0.003262	B	0.41	0.003262	318.881000
76	75	L	H	-	1	0	B	13.03	0.065811	B	13.03	0.065811	B	0.42	0.002121	B	0.42	0.002121	318.881000
77	76	A	H	-	1	0	B	6.30	0.054124	B	6.30	0.054124	B	0.00	0.000000	B	0.00	0.000000	318.881000
78	77	C	H	A	0	0	E	37.82	0.267317	E	37.82	0.267317	E	24.11	0.170413	E	24.11	0.170413	318.881000
79	78	A	H	-	1	0	B	17.65	0.151632	B	17.65	0.151632	B	5.38	0.046220	B	5.38	0.046220	318.881000
80	79	D	H	-	2	0	B	7.33	0.047178	B	7.33	0.047178	B	1.22	0.007852	B	1.22	0.007852	318.881000
81	80	L	H	-	0	0	E	46.68	0.235769	E	46.68	0.235769	E	42.12	0.212738	E	42.12	0.212738	318.881000
82	81	V	H	-	1	0	E	60.22	0.371179	E	60.22	0.371179	E	55.13	0.339805	E	55.13	0.339805	318.881000
83	82	M	H	-	1	0	B	5.26	0.024982	B	5.26	0.024982	B	1.15	0.005462	B	1.15	0.005462	318.881000
84	83	G	H	-	1	0	B	0.00	0.000000	B	0.00	0.000000	B	0.00	0.000000	B	0.00	0.000000	318.881000
85	84	L	H	-	1	0	E	95.67	0.483206	E	95.67	0.483206	E	100.57	0.507955	E	100.57	0.507955	318.881000
86	85	A	H	-	0	0	E	32.86	0.282302	E	32.86	0.282302	E	27.41	0.235481	E	27.41	0.235481	318.881000
87	86	V	H	-	1	0	B	0.39	0.002404	B	0.39	0.002404	B	0.00	0.000000	B	0.00	0.000000	318.881000
88	87	V	H	-	1	0	B	19.51	0.120254	B	19.51	0.120254	B	5.38	0.033161	B	5.38	0.033161	318.881000
89	88	P	H	-	0	0	E	47.79	0.330041	E	47.79	0.330041	E	44.63	0.308218	E	44.63	0.308218	318.881000
90	89	F	1	-	0	0	E	153.07	0.685521	E	153.07	0.685521	E	173.50	0.777016	E	173.50	0.777016	-1.000000
91	90	G	1	-	0	0	E	48.89	0.582648	E	48.89	0.582648	E	43.26	0.515552	E	43.26	0.515552	-1.000000
92	91	A	1	-	0	0	E	93.34	0.801890	E	93.34	0.801890	E	83.26	0.715292	E	83.26	0.715292	-1.000000
93	92	A	U	R	0	0	-	-1.00	-1.000000	-	-1.00	-1.000000	-	-1.00	-1.000000	-	-1.00	-1.000000	-1.000000
94	93	H	U	R	0	0	-	-1.00	-1.000000	-	-1.00	-1.000000	-	-1.00	-1.000000	-	-1.00	-1.000000	-1.000000
95	94	I	U	R	0	0	-	-1.00	-1.000000	-	-1.00	-1.000000	-	-1.00	-1.000000	-	-1.00	-1.000000	-1.000000
96	95	L	U	R	0	0	-	-1.00	-1.000000	-	-1.00	-1.000000	-	-1.00	-1.000000	-	-1.00	-1.000000	-1.000000
97	96	M	U	R	0	0	-	-1.00	-1.000000	-	-1.00	-1.000000	-	-1.00	-1.000000	-	-1.00	-1.000000	-1.000000
98	97	K	U	R	0	0	-	-1.00	-1.000000	-	-1.00	-1.000000	-	-1.00	-1.000000	-	-1.00	-1.000000	-1.000000
99	98	M	U	R	0	0	-	-1.00	-1.000000	-	-1.00	-1.000000	-	-1.00	-1.000000	-	-1.00	-1.000000	-1.000000
100	99	W	U	R	0	0	-	-1.00	-1.000000	-	-1.00	-1.000000	-	-1.00	-1.000000	-	-1.00	-1.000000	-1.000000
101	100	T	U	R	0	0	-	-1.00	-1.000000	-	-1.00	-1.000000	-	-1.00	-1.000000	-	-1.00	-1.000000	-1.000000
102	101	F	U	R	0	0	-	-1.00	-1.000000	-	-1.00	-1.000000	-	-1.00	-1.000000	-	-1.00	-1.000000	-1.000000
103	102	G	U	R	0	0	-	-1.00	-1.000000	-	-1.00	-1.000000	-	-1.00	-1.000000	-	-1.00	-1.000000	-1.000000
104	103	N	U	R	0	0	-	-1.00	-1.000000	-	-1.00	-1.000000	-	-1.00	-1.000000	-	-1.00	-1.000000	-1.000000
105	104	F	U	R	0	0	-	-1.00	-1.000000	-	-1.00	-1.000000	-	-1.00	-1.000000	-	-1.00	-1.000000	-1.000000
106	105	W	U	R	0	0	-	-1.00	-1.000000	-	-1.00	-1.000000	-	-1.00	-1.000000	-	-1.00	-1.000000	-1.000000
107	106	C	U	R	0	0	-	-1.00	-1.000000	-	-1.00	-1.000000	-	-1.00	-1.000000	-	-1.00	-1.000000	-1.000000
108	107	E	U	R	0	0	-	-1.00	-1.000000	-	-1.00	-1.000000	-	-1.00	-1.000000	-	-1.00	-1.000000	-1.000000
109	108	F	1	-	0	0	E	216.52	0.969681	E	216.52	0.969681	E	251.92	1.000000	E	251.92	1.000000	-1.000000
110	109	W	1	-	0	0	E	106.15	0.399932	E	106.15	0.399932	E	101.44	0.382187	E	101.44	0.382187	-1.000000
111	110	T	1	-	0	0	E	89.21	0.602526	E	89.21	0.602526	E	94.90	0.640956	E	94.90	0.640956	-1.000000
112	111	S	1	-	0	0	E	67.69	0.538590	E	67.69	0.538590	E	66.23	0.526973	E	66.23	0.526973	-1.000000
113	112	I	H	A	0	0	B	20.70	0.108976	B	20.70	0.108976	B	8.60	0.045275	B	8.60	0.045275	265.925000
114	113	D	H	-	1	0	E	34.02	0.218961	E	34.02	0.218961	E	16.53	0.106391	E	16.53	0.106391	265.925000
115	114	V	H	A	0	0	E	41.92	0.258383	E	41.92	0.258383	E	34.17	0.210614	E	34.17	0.210614	265.925000
116	115	L	H	-	2	0	E	71.96	0.363453	E	71.96	0.363453	E	62.20	0.314157	E	62.20	0.314157	265.925000
117	116	C	H	-	3	0	B	6.44	0.045519	B	6.44	0.045519	B	1.43	0.010107	B	1.43	0.010107	265.925000
118	117	V	H	-	0	0	B	16.16	0.099606	B	16.16	0.099606	B	3.71	0.022867	B	3.71	0.022867	265.925000
119	118	T	H	-	2	0	B	21.87	0.147710	B	21.87	0.147710	E	8.31	0.056126	E	8.31	0.056126	265.925000
120	119	A	H	-	1	0	B	4.82	0.041409	B	4.82	0.041409	B	0.29	0.002491	B	0.29	0.002491	265.925000
121	120	S	H	A	0	0	B	10.39	0.082670	B	10.39	0.082670	B	2.50	0.019892	B	2.50	0.019892	265.925000
122	121	I	H	-	2	0	B	3.10	0.016320	B	3.10	0.016320	B	0.00	0.000000	B	0.00	0.000000	265.925000
123	122	E	H	A	0	0	B	28.23	0.150834	B	28.23	0.150834	E	17.43	0.093129	E	17.43	0.093129	265.925000
124	123	T	H	-	3	0	B	0.36	0.002431	B	0.36	0.002431	B	0.00	0.000000	B	0.00	0.000000	265.925000
125	124	L	H	-	2	0	B	7.74	0.039093	B	7.74	0.039093	B	0.27	0.001364	B	0.27	0.001364	265.925000
126	125	C	H	-	2	0	B	17.62	0.124541	B	17.62	0.124541	E	13.41	0.094784	E	13.41	0.094784	265.925000
127	126	V	H	-	1	0	E	35.25	0.217271	E	35.25	0.217271	E	26.28	0.161982	E	26.28	0.161982	265.925000
128	127	I	H	-	1	0	B	17.15	0.090287	B	17.15	0.090287	B	0.00	0.000000	B	0.00	0.000000	265.925000
129	128	A	H	-	3	0	B	3.79	0.032560	B	3.79	0.032560	B	0.00	0.000000	B	0.00	0.000000	265.925000
130	129	V	H	-	1	0	E	50.48	0.311144	E	50.48	0.311144	E	46.93	0.289263	E	46.93	0.289263	265.925000
131	130	D	H	-	0	0	B	11.10	0.071442	B	11.10	0.071442	B	0.68	0.004377	B	0.68	0.004377	265.925000
132	131	R	2	A	0	0	B	12.83	0.051472	B	12.83	0.051472	B	0.21	0.000842	B	0.21	0.000842	-1.000000
133	132	Y	2	-	0	0	E	62.19	0.260974	E	62.19	0.260974	E	50.20	0.210659	E	50.20	0.210659	-1.000000
134	133	F	2	-	0	0	E	104.43	0.467688	E	104.43	0.467688	E	102.43	0.458731	E	102.43	0.458731	-1.000000
135	134	A	2	-	0	0	B	7.36	0.063230	B	7.36	0.063230	B	1.34	0.011512	B	1.34	0.011512	-1.000000
136	135	I	2	-	0	0	B	13.64	0.071808	B	13.64	0.071808	B	3.45	0.018163	B	3.45	0.018163	-1.000000
137	136	T	2	-	0	0	E	79.62	0.537755	E	79.62	0.537755	E	71.89	0.485546	E	71.89	0.485546	-1.000000
138	137	S	2	-	0	0	B	20.24	0.161044	B	20.24	0.161044	E	11.37	0.090468	E	11.37	0.090468	-1.000000
139	138	P	2	-	0	0	E	127.02	0.877210	E	127.02	0.877210	E	143.51	0.991091	E	143.51	0.991091	-1.000000
140	139	F	2	-	0	0	E	189.18	0.847239	E	189.18	0.847239	E	200.10	0.896144	E	200.10	0.896144	-1.000000
141	140	K	2	-	0	0	E	115.91	0.558629	E	115.91	0.558629	E	117.71	0.567304	E	117.71	0.567304	-1.000000
142	141	Y	2	-	0	0	E	50.24	0.210827	E	50.24	0.210827	E	22.75	0.095468	E	22.75	0.095468	-1.000000
143	142	Q	2	-	0	0	E	107.24	0.566897	E	107.24	0.566897	E	105.37	0.557012	E	105.37	0.557012	-1.000000
144	143	S	2	-	0	0	B	16.13	0.128342	B	16.13	0.128342	B	2.15	0.017107	B	2.15	0.017107	-1.000000
145	144	L	2	-	0	0	E	123.87	0.625638	E	123.87	0.625638	E	115.43	0.583009	E	115.43	0.583009	-1.000000
146	145	L	2	-	0	0	E	55.93	0.282489	E	55.93	0.282489	E	40.91	0.206627	E	40.91	0.206627	-1.000000
147	146	T	2	-	0	0	E	62.12	0.419560	E	62.12	0.419560	E	67.15	0.453532	E	67.15	0.453532	-1.000000
148	147	K	2	A	0	0	E	74.67	0.359873	E	74.67	0.359873	E	73.44	0.353945	E	73.44	0.353945	-1.000000
149	148	N	2	-	0	0	E	96.45	0.571149	E	96.45	0.571149	E	103.53	0.613075	E	103.53	0.613075	-1.000000
150	149	K	2	-	0	0	E	116.60	0.561955	E	116.60	0.561955	E	130.43	0.628609	E	130.43	0.628609	-1.000000
151	150	A	H	-	0	0	B	0.16	0.001375	B	0.16	0.001375	B	0.00	0.000000	B	0.00	0.000000	205.301000
152	151	R	H	-	0	0	E	151.28	0.606916	E	151.28	0.606916	E	167.38	0.671508	E	167.38	0.671508	205.301000
153	152	V	H	-	0	0	E	88.89	0.547892	E	88.89	0.547892	E	91.21	0.562192	E	91.21	0.562192	205.301000
154	153	I	H	-	0	0	E	50.89	0.267913	E	50.89	0.267913	E	46.06	0.242485	E	46.06	0.242485	205.301000
155	154	I	H	-	1	0	B	19.87	0.104606	B	19.87	0.104606	E	10.61	0.055857	E	10.61	0.055857	205.301000
156	155	L	H	-	0	0	E	100.76	0.508915	E	100.76	0.508915	E	105.06	0.530633	E	105.06	0.530633	205.301000
157	156	M	H	A	0	0	E	47.25	0.224412	E	47.25	0.224412	E	45.02	0.213821	E	45.02	0.213821	205.301000
158	157	V	H	-	1	0	B	20.74	0.127835	B	20.74	0.127835	E	12.36	0.076183	E	12.36	0.076183	205.301000
159	158	W	H	-	0	0	E	106.21	0.400158	E	106.21	0.400158	E	94.51	0.356077	E	94.51	0.356077	205.301000
160	159	I	H	-	0	0	E	96.36	0.507291	E	96.36	0.507291	E	97.68	0.514241	E	97.68	0.514241	205.301000
161	160	V	H	-	0	0	E	99.59	0.613844	E	99.59	0.613844	E	99.72	0.614645	E	99.72	0.614645	205.301000
162	161	S	H	-	3	0	B	4.34	0.034532	B	4.34	0.034532	B	0.07	0.000557	B	0.07	0.000557	205.301000
163	162	G	H	-	1	0	E	46.58	0.555119	E	46.58	0.555119	E	44.21	0.526874	E	44.21	0.526874	205.301000
164	163	L	H	-	0	0	E	155.07	0.783221	E	155.07	0.783221	E	177.85	0.898278	E	177.85	0.898278	205.301000
165	164	T	H	-	0	0	E	68.64	0.463596	E	68.64	0.463596	E	52.27	0.353033	E	52.27	0.353033	205.301000
166	165	S	U	R	0	0	-	-1.00	-1.000000	-	-1.00	-1.000000	-	-1.00	-1.000000	-	-1.00	-1.000000	-1.000000
167	166	F	U	R	0	0	-	-1.00	-1.000000	-	-1.00	-1.000000	-	-1.00	-1.000000	-	-1.00	-1.000000	-1.000000
168	167	L	U	R	0	0	-	-1.00	-1.000000	-	-1.00	-1.000000	-	-1.00	-1.000000	-	-1.00	-1.000000	-1.000000
169	168	P	U	R	0	0	-	-1.00	-1.000000	-	-1.00	-1.000000	-	-1.00	-1.000000	-	-1.00	-1.000000	-1.000000
170	169	I	U	R	0	0	-	-1.00	-1.000000	-	-1.00	-1.000000	-	-1.00	-1.000000	-	-1.00	-1.000000	-1.000000
171	170	Q	U	R	0	0	-	-1.00	-1.000000	-	-1.00	-1.000000	-	-1.00	-1.000000	-	-1.00	-1.000000	-1.000000
172	171	M	U	R	0	0	-	-1.00	-1.000000	-	-1.00	-1.000000	-	-1.00	-1.000000	-	-1.00	-1.000000	-1.000000
173	172	H	U	R	0	0	-	-1.00	-1.000000	-	-1.00	-1.000000	-	-1.00	-1.000000	-	-1.00	-1.000000	-1.000000
174	173	W	U	R	0	0	-	-1.00	-1.000000	-	-1.00	-1.000000	-	-1.00	-1.000000	-	-1.00	-1.000000	-1.000000
175	174	Y	U	R	0	0	-	-1.00	-1.000000	-	-1.00	-1.000000	-	-1.00	-1.000000	-	-1.00	-1.000000	-1.000000
176	175	R	U	R	0	0	-	-1.00	-1.000000	-	-1.00	-1.000000	-	-1.00	-1.000000	-	-1.00	-1.000000	-1.000000
177	176	A	U	R	0	0	-	-1.00	-1.000000	-	-1.00	-1.000000	-	-1.00	-1.000000	-	-1.00	-1.000000	-1.000000
178	177	T	U	R	0	0	-	-1.00	-1.000000	-	-1.00	-1.000000	-	-1.00	-1.000000	-	-1.00	-1.000000	-1.000000
179	178	H	U	R	0	0	-	-1.00	-1.000000	-	-1.00	-1.000000	-	-1.00	-1.000000	-	-1.00	-1.000000	-1.000000
180	179	Q	U	R	0	0	-	-1.00	-1.000000	-	-1.00	-1.000000	-	-1.00	-1.000000	-	-1.00	-1.000000	-1.000000
181	180	E	U	R	0	0	-	-1.00	-1.000000	-	-1.00	-1.000000	-	-1.00	-1.000000	-	-1.00	-1.000000	-1.000000
182	181	A	U	R	0	0	-	-1.00	-1.000000	-	-1.00	-1.000000	-	-1.00	-1.000000	-	-1.00	-1.000000	-1.000000
183	182	I	U	R	0	0	-	-1.00	-1.000000	-	-1.00	-1.000000	-	-1.00	-1.000000	-	-1.00	-1.000000	-1.000000
184	183	N	U	R	0	0	-	-1.00	-1.000000	-	-1.00	-1.000000	-	-1.00	-1.000000	-	-1.00	-1.000000	-1.000000
185	184	C	U	R	0	0	-	-1.00	-1.000000	-	-1.00	-1.000000	-	-1.00	-1.000000	-	-1.00	-1.000000	-1.000000
186	185	Y	U	R	0	0	-	-1.00	-1.000000	-	-1.00	-1.000000	-	-1.00	-1.000000	-	-1.00	-1.000000	-1.000000
187	186	A	U	R	0	0	-	-1.00	-1.000000	-	-1.00	-1.000000	-	-1.00	-1.000000	-	-1.00	-1.000000	-1.000000
188	187	E	U	R	0	0	-	-1.00	-1.000000	-	-1.00	-1.000000	-	-1.00	-1.000000	-	-1.00	-1.000000	-1.000000
189	188	E	U	R	0	0	-	-1.00	-1.000000	-	-1.00	-1.000000	-	-1.00	-1.000000	-	-1.00	-1.000000	-1.000000
190	189	T	U	R	0	0	-	-1.00	-1.000000	-	-1.00	-1.000000	-	-1.00	-1.000000	-	-1.00	-1.000000	-1.000000
191	190	C	U	R	0	0	-	-1.00	-1.000000	-	-1.00	-1.000000	-	-1.00	-1.000000	-	-1.00	-1.000000	-1.000000
192	191	C	U	R	0	0	-	-1.00	-1.000000	-	-1.00	-1.000000	-	-1.00	-1.000000	-	-1.00	-1.000000	-1.000000
193	192	D	U	R	0	0	-	-1.00	-1.000000	-	-1.00	-1.000000	-	-1.00	-1.000000	-	-1.00	-1.000000	-1.000000
194	193	F	U	R	0	0	-	-1.00	-1.000000	-	-1.00	-1.000000	-	-1.00	-1.000000	-	-1.00	-1.000000	-1.000000
195	194	F	U	R	0	0	-	-1.00	-1.000000	-	-1.00	-1.000000	-	-1.00	-1.000000	-	-1.00	-1.000000	-1.000000
196	195	T	U	R	0	0	-	-1.00	-1.000000	-	-1.00	-1.000000	-	-1.00	-1.000000	-	-1.00	-1.000000	-1.000000
197	196	N	U	R	0	0	-	-1.00	-1.000000	-	-1.00	-1.000000	-	-1.00	-1.000000	-	-1.00	-1.000000	-1.000000
198	197	Q	U	R	0	0	-	-1.00	-1.000000	-	-1.00	-1.000000	-	-1.00	-1.000000	-	-1.00	-1.000000	-1.000000
199	198	A	U	R	0	0	-	-1.00	-1.000000	-	-1.00	-1.000000	-	-1.00	-1.000000	-	-1.00	-1.000000	-1.000000
200	199	Y	U	R	0	0	-	-1.00	-1.000000	-	-1.00	-1.000000	-	-1.00	-1.000000	-	-1.00	-1.000000	-1.000000
201	200	A	U	R	0	0	-	-1.00	-1.000000	-	-1.00	-1.000000	-	-1.00	-1.000000	-	-1.00	-1.000000	-1.000000
202	201	I	U	R	0	0	-	-1.00	-1.000000	-	-1.00	-1.000000	-	-1.00	-1.000000	-	-1.00	-1.000000	-1.000000
203	202	A	U	R	0	0	-	-1.00	-1.000000	-	-1.00	-1.000000	-	-1.00	-1.000000	-	-1.00	-1.000000	-1.000000
204	203	S	1	-	0	0	E	100.37	0.798616	E	100.37	0.798616	E	106.37	0.846356	E	106.37	0.846356	-1.000000
205	204	S	H	-	1	0	E	47.36	0.376830	E	47.36	0.376830	E	42.00	0.334182	E	42.00	0.334182	100.841000
206	205	I	H	-	0	0	E	117.48	0.618479	E	117.48	0.618479	E	134.47	0.707923	E	134.47	0.707923	100.841000
207	206	V	H	-	0	0	E	109.64	0.675789	E	109.64	0.675789	E	113.70	0.700814	E	113.70	0.700814	100.841000
208	207	S	H	-	1	0	B	15.37	0.122295	B	15.37	0.122295	B	2.52	0.020051	B	2.52	0.020051	100.841000
209	208	F	H	-	1	0	B	26.72	0.119665	B	26.72	0.119665	E	15.55	0.069640	E	15.55	0.069640	100.841000
210	209	Y	H	A	0	0	B	19.46	0.081662	B	19.46	0.081662	E	13.27	0.055686	E	13.27	0.055686	100.841000
211	210	V	H	-	0	0	E	78.05	0.481077	E	78.05	0.481077	E	79.33	0.488967	E	79.33	0.488967	100.841000
212	211	P	H	-	2	0	B	11.58	0.079972	B	11.58	0.079972	B	7.19	0.049655	B	7.19	0.049655	100.841000
213	212	L	H	-	1	0	B	32.72	0.165261	B	32.72	0.165261	E	28.49	0.143896	E	28.49	0.143896	100.841000
214	213	V	H	-	0	0	E	73.47	0.452848	E	73.47	0.452848	E	73.21	0.451245	E	73.21	0.451245	100.841000
215	214	I	H	-	0	0	E	74.61	0.392788	E	74.61	0.392788	E	77.03	0.405528	E	77.03	0.405528	100.841000
216	215	M	H	-	3	0	B	7.17	0.034054	B	7.17	0.034054	B	0.82	0.003895	B	0.82	0.003895	100.841000
217	216	V	H	-	0	0	E	66.07	0.407236	E	66.07	0.407236	E	58.24	0.358974	E	58.24	0.358974	100.841000
218	217	F	H	-	0	0	E	141.01	0.631511	E	141.01	0.631511	E	153.13	0.685790	E	153.13	0.685790	100.841000
219	218	V	H	-	2	0	E	41.42	0.255301	E	41.42	0.255301	E	35.90	0.221277	E	35.90	0.221277	100.841000
220	219	Y	H	-	1	0	B	46.21	0.193915	B	46.21	0.193915	E	25.71	0.107889	E	25.71	0.107889	100.841000
221	220	S	H	-	0	0	E	50.07	0.398393	E	50.07	0.398393	E	43.31	0.344605	E	43.31	0.344605	100.841000
222	221	R	H	-	0	0	E	158.67	0.636564	E	158.67	0.636564	E	170.56	0.684265	E	170.56	0.684265	100.841000
223	222	V	2	-	0	0	B	0.52	0.003205	B	0.52	0.003205	B	0.00	0.000000	B	0.00	0.000000	-1.000000
224	223	F	2	-	0	0	E	93.67	0.419499	E	93.67	0.419499	E	87.58	0.392225	E	87.58	0.392225	-1.000000
225	224	Q	2	-	0	0	E	115.60	0.611091	E	115.60	0.611091	E	122.36	0.646826	E	122.36	0.646826	-1.000000
226	225	E	2	-	0	0	E	61.67	0.329504	E	61.67	0.329504	E	44.97	0.240276	E	44.97	0.240276	-1.000000
227	226	A	2	-	0	0	B	0.09	0.000773	B	0.09	0.000773	B	0.00	0.000000	B	0.00	0.000000	-1.000000
228	227	K	2	A	0	0	E	48.22	0.232397	E	48.22	0.232397	E	43.05	0.207480	E	43.05	0.207480	-1.000000
229	228	R	2	-	0	0	E	177.61	0.712549	E	177.61	0.712549	E	198.85	0.797761	E	198.85	0.797761	-1.000000
230	229	Q	2	-	0	0	E	62.99	0.332981	E	62.99	0.332981	E	49.94	0.263995	E	49.94	0.263995	-1.000000
231	230	L	2	-	0	0	B	27.08	0.136775	B	24.52	0.123845	E	20.34	0.102732	E	14.73	0.074398	-1.000000
232	231	Q	2	-	0	0	E	96.02	0.507586	E	89.80	0.474705	E	88.49	0.467780	E	73.54	0.388751	-1.000000
233	232	K	2	A	0	0	E	80.29	0.386958	E	80.29	0.386958	E	84.15	0.405562	E	83.18	0.400887	-1.000000
234	233	I	2	-	0	0	E	60.74	0.319768	E	58.58	0.308397	E	38.81	0.204317	E	31.47	0.165675	-1.000000
235	234	D	2	-	0	0	E	94.15	0.605973	E	71.96	0.463152	E	103.37	0.665315	E	70.82	0.455815	-1.000000
236	235	K	2	-	0	0	E	127.61	0.615018	B	21.66	0.104391	E	140.23	0.675840	B	10.02	0.048291	-1.000000
237	236	S	2	-	0	0	E	57.00	0.453533	B	9.37	0.074554	E	58.03	0.461728	B	5.25	0.041773	-1.000000
238	237	E	2	-	0	0	E	87.89	0.469598	E	83.11	0.444059	E	84.51	0.451539	E	77.32	0.413122	-1.000000
239	238	G	2	-	0	0	E	60.45	0.720415	B	4.94	0.058873	E	68.62	0.817781	B	1.95	0.023239	-1.000000
240	239	R	2	-	0	0	E	146.45	0.587539	B	6.44	0.025836	E	157.59	0.632231	B	0.69	0.002768	-1.000000
241	240	F	2	-	0	0	E	157.66	0.706077	B	13.50	0.060459	E	175.99	0.788168	B	2.47	0.011062	-1.000000
242	241	H	2	-	0	0	E	135.75	0.683845	E	91.14	0.459120	E	144.58	0.728326	E	86.44	0.435444	-1.000000
243	242	V	2	-	0	0	E	189.92	1.000000	E	141.75	0.873706	E	229.55	1.000000	E	140.45	0.865693	-1.000000
244	243	Q	U	R	0	0	-	-1.00	-1.000000	-	-1.00	-1.000000	-	-1.00	-1.000000	-	-1.00	-1.000000	-1.000000
245	244	N	U	R	0	0	-	-1.00	-1.000000	-	-1.00	-1.000000	-	-1.00	-1.000000	-	-1.00	-1.000000	-1.000000
246	245	L	U	R	0	0	-	-1.00	-1.000000	-	-1.00	-1.000000	-	-1.00	-1.000000	-	-1.00	-1.000000	-1.000000
247	246	S	U	R	0	0	-	-1.00	-1.000000	-	-1.00	-1.000000	-	-1.00	-1.000000	-	-1.00	-1.000000	-1.000000
248	247	Q	U	R	0	0	-	-1.00	-1.000000	-	-1.00	-1.000000	-	-1.00	-1.000000	-	-1.00	-1.000000	-1.000000
249	248	V	U	R	0	0	-	-1.00	-1.000000	-	-1.00	-1.000000	-	-1.00	-1.000000	-	-1.00	-1.000000	-1.000000
250	249	E	U	R	0	0	-	-1.00	-1.000000	-	-1.00	-1.000000	-	-1.00	-1.000000	-	-1.00	-1.000000	-1.000000
251	250	Q	U	R	0	0	-	-1.00	-1.000000	-	-1.00	-1.000000	-	-1.00	-1.000000	-	-1.00	-1.000000	-1.000000
252	251	D	U	R	0	0	-	-1.00	-1.000000	-	-1.00	-1.000000	-	-1.00	-1.000000	-	-1.00	-1.000000	-1.000000
253	252	G	U	R	0	0	-	-1.00	-1.000000	-	-1.00	-1.000000	-	-1.00	-1.000000	-	-1.00	-1.000000	-1.000000
254	253	R	U	R	0	0	-	-1.00	-1.000000	-	-1.00	-1.000000	-	-1.00	-1.000000	-	-1.00	-1.000000	-1.000000
255	254	T	U	R	0	0	-	-1.00	-1.000000	-	-1.00	-1.000000	-	-1.00	-1.000000	-	-1.00	-1.000000	-1.000000
256	255	G	U	R	0	0	-	-1.00	-1.000000	-	-1.00	-1.000000	-	-1.00	-1.000000	-	-1.00	-1.000000	-1.000000
257	256	H	U	R	0	0	-	-1.00	-1.000000	-	-1.00	-1.000000	-	-1.00	-1.000000	-	-1.00	-1.000000	-1.000000
258	257	G	U	R	0	0	-	-1.00	-1.000000	-	-1.00	-1.000000	-	-1.00	-1.000000	-	-1.00	-1.000000	-1.000000
259	258	L	U	R	0	0	-	-1.00	-1.000000	-	-1.00	-1.000000	-	-1.00	-1.000000	-	-1.00	-1.000000	-1.000000
260	259	R	U	R	0	0	-	-1.00	-1.000000	-	-1.00	-1.000000	-	-1.00	-1.000000	-	-1.00	-1.000000	-1.000000
261	260	R	U	R	0	0	-	-1.00	-1.000000	-	-1.00	-1.000000	-	-1.00	-1.000000	-	-1.00	-1.000000	-1.000000
262	261	S	U	R	0	0	-	-1.00	-1.000000	-	-1.00	-1.000000	-	-1.00	-1.000000	-	-1.00	-1.000000	-1.000000
263	262	S	U	R	0	0	-	-1.00	-1.000000	-	-1.00	-1.000000	-	-1.00	-1.000000	-	-1.00	-1.000000	-1.000000
264	263	K	2	A	0	0	E	112.09	0.540219	E	112.09	0.540219	E	113.06	0.544894	E	113.06	0.544894	-1.000000
265	264	F	2	-	0	0	B	11.56	0.051771	B	11.56	0.051771	B	1.66	0.007434	B	1.66	0.007434	-1.000000
266	265	C	2	-	0	0	E	51.73	0.365635	E	50.70	0.358355	E	51.13	0.361394	E	42.47	0.300184	-1.000000
267	266	L	2	-	0	0	E	113.68	0.574170	B	18.72	0.094550	E	123.76	0.625082	B	3.63	0.018334	-1.000000
268	267	K	2	-	0	0	E	129.30	0.623163	E	109.53	0.527881	E	118.39	0.570582	E	83.50	0.402429	-1.000000
269	268	E	2	-	0	0	E	47.04	0.251336	E	47.04	0.251336	E	45.47	0.242947	E	45.47	0.242947	-1.000000
270	269	H	2	-	0	0	B	25.15	0.126694	B	22.80	0.114856	E	14.85	0.074807	E	12.12	0.061055	-1.000000
271	270	K	2	-	0	0	E	92.80	0.447250	E	61.65	0.297123	E	89.87	0.433129	E	43.44	0.209359	-1.000000
272	271	A	2	-	0	0	E	24.57	0.211082	E	24.57	0.211082	E	14.24	0.122337	E	14.24	0.122337	-1.000000
273	272	L	2	-	0	0	B	3.79	0.019142	B	3.79	0.019142	B	0.00	0.000000	B	0.00	0.000000	-1.000000
274	273	K	2	-	0	0	E	78.78	0.379681	E	78.78	0.379681	E	69.46	0.334763	E	69.46	0.334763	-1.000000
275	274	T	2	-	0	0	B	16.28	0.109955	B	16.28	0.109955	B	6.74	0.045522	B	6.74	0.045522	-1.000000
276	275	L	H	-	0	0	B	20.59	0.103995	B	20.59	0.103995	B	3.92	0.019799	B	3.92	0.019799	157.871000
277	276	G	H	-	0	0	E	16.88	0.201168	E	16.88	0.201168	E	12.61	0.150280	E	12.61	0.150280	157.871000
278	277	I	H	-	1	0	E	63.96	0.336720	E	63.96	0.336720	E	61.97	0.326244	E	61.97	0.326244	157.871000
279	278	I	H	-	1	0	B	16.26	0.085601	B	16.26	0.085601	B	0.73	0.003843	B	0.73	0.003843	157.871000
280	279	M	H	A	1	0	B	11.76	0.055854	B	11.76	0.055854	B	0.77	0.003657	B	0.77	0.003657	157.871000
281	280	G	H	-	0	0	E	32.74	0.390180	E	32.74	0.390180	E	31.57	0.376236	E	31.57	0.376236	157.871000
282	281	T	H	-	0	0	E	35.08	0.236931	E	35.08	0.236931	E	27.06	0.182764	E	27.06	0.182764	157.871000
283	282	F	H	-	1	0	B	10.15	0.045457	B	10.15	0.045457	B	0.41	0.001836	B	0.41	0.001836	157.871000
284	283	T	H	-	0	0	B	26.64	0.179927	B	26.64	0.179927	E	17.49	0.118128	E	17.49	0.118128	157.871000
285	284	L	H	-	0	0	E	129.61	0.654629	E	129.61	0.654629	E	143.81	0.726350	E	143.81	0.726350	157.871000
286	285	C	H	-	2	0	B	15.22	0.107577	B	15.22	0.107577	E	10.12	0.071530	E	10.12	0.071530	157.871000
287	286	W	H	-	1	0	B	8.58	0.032326	B	8.58	0.032326	B	0.65	0.002449	B	0.65	0.002449	157.871000
288	287	L	H	A	0	0	B	23.14	0.116875	B	23.14	0.116875	E	17.00	0.085863	E	17.00	0.085863	157.871000
289	288	P	H	-	1	0	E	52.48	0.362431	E	52.48	0.362431	E	40.91	0.282528	E	40.91	0.282528	157.871000
290	289	F	H	-	1	0	E	77.81	0.348471	E	77.81	0.348471	E	71.76	0.321376	E	71.76	0.321376	157.871000
291	290	F	H	-	2	0	E	59.31	0.265619	E	59.31	0.265619	E	40.24	0.180214	E	40.24	0.180214	157.871000
292	291	I	H	-	0	0	E	175.29	0.922822	E	175.29	0.922822	E	202.16	1.000000	E	202.16	1.000000	157.871000
293	292	V	U	R	0	0	-	-1.00	-1.000000	-	-1.00	-1.000000	-	-1.00	-1.000000	-	-1.00	-1.000000	-1.000000
294	293	N	U	R	0	0	-	-1.00	-1.000000	-	-1.00	-1.000000	-	-1.00	-1.000000	-	-1.00	-1.000000	-1.000000
295	294	I	U	R	0	0	-	-1.00	-1.000000	-	-1.00	-1.000000	-	-1.00	-1.000000	-	-1.00	-1.000000	-1.000000
296	295	V	U	R	0	0	-	-1.00	-1.000000	-	-1.00	-1.000000	-	-1.00	-1.000000	-	-1.00	-1.000000	-1.000000
297	296	H	U	R	0	0	-	-1.00	-1.000000	-	-1.00	-1.000000	-	-1.00	-1.000000	-	-1.00	-1.000000	-1.000000
298	297	V	U	R	0	0	-	-1.00	-1.000000	-	-1.00	-1.000000	-	-1.00	-1.000000	-	-1.00	-1.000000	-1.000000
299	298	I	U	R	0	0	-	-1.00	-1.000000	-	-1.00	-1.000000	-	-1.00	-1.000000	-	-1.00	-1.000000	-1.000000
300	299	Q	U	R	0	0	-	-1.00	-1.000000	-	-1.00	-1.000000	-	-1.00	-1.000000	-	-1.00	-1.000000	-1.000000
301	300	D	U	R	0	0	-	-1.00	-1.000000	-	-1.00	-1.000000	-	-1.00	-1.000000	-	-1.00	-1.000000	-1.000000
302	301	N	U	R	0	0	-	-1.00	-1.000000	-	-1.00	-1.000000	-	-1.00	-1.000000	-	-1.00	-1.000000	-1.000000
303	302	L	U	R	0	0	-	-1.00	-1.000000	-	-1.00	-1.000000	-	-1.00	-1.000000	-	-1.00	-1.000000	-1.000000
304	303	I	U	R	0	0	-	-1.00	-1.000000	-	-1.00	-1.000000	-	-1.00	-1.000000	-	-1.00	-1.000000	-1.000000
305	304	R	U	R	0	0	-	-1.00	-1.000000	-	-1.00	-1.000000	-	-1.00	-1.000000	-	-1.00	-1.000000	-1.000000
306	305	K	U	R	0	0	-	-1.00	-1.000000	-	-1.00	-1.000000	-	-1.00	-1.000000	-	-1.00	-1.000000	-1.000000
307	306	E	U	R	0	0	-	-1.00	-1.000000	-	-1.00	-1.000000	-	-1.00	-1.000000	-	-1.00	-1.000000	-1.000000
308	307	V	1	-	0	0	E	146.38	0.902244	E	146.38	0.902244	E	168.05	1.000000	E	168.05	1.000000	-1.000000
309	308	Y	1	A	0	0	E	83.06	0.348552	E	83.06	0.348552	E	89.84	0.377004	E	89.84	0.377004	-1.000000
310	309	I	1	A	0	0	E	80.92	0.426007	E	80.92	0.426007	E	90.47	0.476283	E	90.47	0.476283	-1.000000
311	310	L	1	-	0	0	E	103.52	0.522855	E	103.52	0.522855	E	108.67	0.548866	E	108.67	0.548866	-1.000000
312	311	L	H	-	1	0	E	46.90	0.236881	E	46.90	0.236881	E	40.02	0.202131	E	40.02	0.202131	286.281000
313	312	N	H	-	1	0	E	41.52	0.245870	E	41.52	0.245870	E	34.76	0.205839	E	34.76	0.205839	286.281000
314	313	W	H	-	0	0	E	104.38	0.393264	E	104.38	0.393264	E	85.10	0.320624	E	85.10	0.320624	286.281000
315	314	I	H	-	1	0	E	55.83	0.293919	E	55.83	0.293919	E	52.61	0.276968	E	52.61	0.276968	286.281000
316	315	G	H	-	2	0	B	0.00	0.000000	B	0.00	0.000000	B	0.00	0.000000	B	0.00	0.000000	286.281000
317	316	Y	H	-	0	0	E	50.41	0.211540	E	50.41	0.211540	E	13.04	0.054721	E	13.04	0.054721	286.281000
318	317	V	H	-	0	0	E	72.71	0.448163	E	72.71	0.448163	E	60.60	0.373521	E	60.60	0.373521	286.281000
319	318	N	H	-	1	0	B	17.17	0.101676	B	17.17	0.101676	B	1.82	0.010778	B	1.82	0.010778	286.281000
320	319	S	H	-	2	0	B	0.06	0.000477	B	0.06	0.000477	B	0.00	0.000000	B	0.00	0.000000	286.281000
321	320	G	H	-	0	0	E	35.88	0.427601	E	35.88	0.427601	E	28.20	0.336074	E	28.20	0.336074	286.281000
322	321	F	H	A	0	0	B	21.55	0.096511	B	21.55	0.096511	E	12.85	0.057548	E	12.85	0.057548	286.281000
323	322	N	H	-	0	0	B	30.46	0.180375	B	30.46	0.180375	B	0.66	0.003908	B	0.66	0.003908	286.281000
324	323	P	H	-	1	0	B	20.57	0.142058	B	20.57	0.142058	E	13.65	0.094268	E	13.65	0.094268	286.281000
325	324	L	H	A	0	0	E	55.90	0.282337	E	55.90	0.282337	E	58.74	0.296682	E	58.74	0.296682	286.281000
326	325	I	H	-	2	0	E	38.64	0.203422	E	38.64	0.203422	E	32.98	0.173625	E	32.98	0.173625	286.281000
327	326	Y	H	A	0	0	B	20.01	0.083970	B	20.01	0.083970	B	3.75	0.015736	B	3.75	0.015736	286.281000
328	327	C	H	-	0	0	E	44.83	0.316865	E	44.83	0.316865	E	34.59	0.244487	E	34.59	0.244487	286.281000
329	328	R	2	-	0	0	E	223.01	0.894688	E	223.01	0.894688	E	249.50	1.000000	E	249.50	1.000000	-1.000000
330	329	S	2	-	0	0	E	35.20	0.280076	E	35.20	0.280076	E	23.29	0.185312	E	23.24	0.184914	-1.000000
331	330	P	2	-	0	0	E	41.58	0.287155	E	41.58	0.287155	E	26.15	0.180594	E	26.15	0.180594	-1.000000
332	331	D	2	-	0	0	E	85.89	0.552809	E	85.89	0.552809	E	66.88	0.430456	E	66.88	0.430456	-1.000000
333	332	F	2	A	0	0	B	18.72	0.083837	B	18.72	0.083837	B	10.00	0.044785	B	10.00	0.044785	-1.000000
334	333	R	2	-	0	0	E	141.34	0.567038	E	115.03	0.461486	E	133.56	0.535826	E	83.68	0.335714	-1.000000
335	334	I	2	-	0	0	E	99.49	0.523769	E	99.49	0.523769	E	95.15	0.500921	E	95.15	0.500921	-1.000000
336	335	A	2	-	0	0	B	5.60	0.048110	B	5.60	0.048110	B	1.24	0.010653	B	1.24	0.010653	-1.000000
337	336	F	2	-	0	0	B	24.95	0.111738	B	24.95	0.111738	B	9.14	0.040933	B	9.14	0.040933	-1.000000
338	337	Q	2	-	0	0	B	37.12	0.196226	B	37.12	0.196226	E	13.43	0.070994	E	13.43	0.070994	-1.000000
339	338	E	2	-	0	0	E	88.17	0.471094	E	88.17	0.471094	E	81.18	0.433747	E	81.18	0.433747	-1.000000
340	339	L	2	-	0	0	E	54.14	0.273448	E	54.14	0.273448	E	52.67	0.266024	E	52.67	0.266024	-1.000000
341	340	L	2	-	0	0	E	91.09	0.460074	E	91.09	0.460074	E	87.68	0.442851	E	87.68	0.442851	-1.000000
342	341	C	2	-	0	0	E	114.33	0.808100	E	114.33	0.808100	E	130.39	0.921614	E	130.39	0.921614	-1.000000
343	342	L	2	-	0	0	E	121.41	0.613213	E	121.41	0.613213	E	127.27	0.642810	E	127.27	0.642810	-1.000000
344	343	R	2	-	0	0	E	161.09	0.646273	E	161.09	0.646273	E	158.31	0.635120	E	158.31	0.635120	-1.000000
345	344	R	2	-	0	0	E	188.44	0.755998	E	188.44	0.755998	E	212.19	0.851280	E	212.19	0.851280	-1.000000
346	345	S	2	-	0	0	E	98.51	0.783816	E	98.51	0.783816	E	101.52	0.807766	E	93.05	0.740372	-1.000000
347	346	S	2	-	0	0	E	109.21	0.868953	E	109.21	0.868953	E	125.77	1.000000	E	125.77	1.000000	-1.000000
348	347	L	U	R	0	0	-	-1.00	-1.000000	-	-1.00	-1.000000	-	-1.00	-1.000000	-	-1.00	-1.000000	-1.000000
349	348	K	U	R	0	0	-	-1.00	-1.000000	-	-1.00	-1.000000	-	-1.00	-1.000000	-	-1.00	-1.000000	-1.000000
350	349	A	U	R	0	0	-	-1.00	-1.000000	-	-1.00	-1.000000	-	-1.00	-1.000000	-	-1.00	-1.000000	-1.000000
351	350	Y	U	R	0	0	-	-1.00	-1.000000	-	-1.00	-1.000000	-	-1.00	-1.000000	-	-1.00	-1.000000	-1.000000
352	351	G	U	R	0	0	-	-1.00	-1.000000	-	-1.00	-1.000000	-	-1.00	-1.000000	-	-1.00	-1.000000	-1.000000
353	352	N	U	R	0	0	-	-1.00	-1.000000	-	-1.00	-1.000000	-	-1.00	-1.000000	-	-1.00	-1.000000	-1.000000
354	353	G	U	R	0	0	-	-1.00	-1.000000	-	-1.00	-1.000000	-	-1.00	-1.000000	-	-1.00	-1.000000	-1.000000
355	354	Y	U	R	0	0	-	-1.00	-1.000000	-	-1.00	-1.000000	-	-1.00	-1.000000	-	-1.00	-1.000000	-1.000000
356	355	S	U	R	0	0	-	-1.00	-1.000000	-	-1.00	-1.000000	-	-1.00	-1.000000	-	-1.00	-1.000000	-1.000000
357	356	S	U	R	0	0	-	-1.00	-1.000000	-	-1.00	-1.000000	-	-1.00	-1.000000	-	-1.00	-1.000000	-1.000000
358	357	N	U	R	0	0	-	-1.00	-1.000000	-	-1.00	-1.000000	-	-1.00	-1.000000	-	-1.00	-1.000000	-1.000000
359	358	G	U	R	0	0	-	-1.00	-1.000000	-	-1.00	-1.000000	-	-1.00	-1.000000	-	-1.00	-1.000000	-1.000000
360	359	N	U	R	0	0	-	-1.00	-1.000000	-	-1.00	-1.000000	-	-1.00	-1.000000	-	-1.00	-1.000000	-1.000000
361	360	T	U	R	0	0	-	-1.00	-1.000000	-	-1.00	-1.000000	-	-1.00	-1.000000	-	-1.00	-1.000000	-1.000000
362	361	G	U	R	0	0	-	-1.00	-1.000000	-	-1.00	-1.000000	-	-1.00	-1.000000	-	-1.00	-1.000000	-1.000000
363	362	E	U	R	0	0	-	-1.00	-1.000000	-	-1.00	-1.000000	-	-1.00	-1.000000	-	-1.00	-1.000000	-1.000000
364	363	Q	U	R	0	0	-	-1.00	-1.000000	-	-1.00	-1.000000	-	-1.00	-1.000000	-	-1.00	-1.000000	-1.000000
365	364	S	U	R	0	0	-	-1.00	-1.000000	-	-1.00	-1.000000	-	-1.00	-1.000000	-	-1.00	-1.000000	-1.000000
366	365	G	U	R	0	0	-	-1.00	-1.000000	-	-1.00	-1.000000	-	-1.00	-1.000000	-	-1.00	-1.000000	-1.000000
