# Supplementary material for: Lipid exposure prediction enhances the inference of rotational angles of transmembrane helices
Source: BMC Bioinformatics. 2013 Oct 11;14:304. doi: 10.1186/1471-2105-14-304 (PMC3854514; doi:10.1186/1471-2105-14-304)
Supplement: Additional file 7: Dataset S3 — The representative 110 multi-spanning protein chains used in this work. [file 1471-2105-14-304-S7.zip › S_Dataset_3_experiment/TMexpoDataset/3kp9A.profile]

SeqIndex	PDBIndex	AA	Topo	MissingData	IntraChainCTNum	InterChainCTNum	Class14_Chain	ASA14_Chain	RSA14_Chain	Class14_Complete	ASA14_Complete	RSA14_Complete	Class20_Chain	ASA20_Chain	RSA20_Chain	Class20_Complete	ASA20_Complete	RSA20_Complete	RotationalAngleChain360MGC
1	1	M	U	R	0	0	-	-1.00	-1.000000	-	-1.00	-1.000000	-	-1.00	-1.000000	-	-1.00	-1.000000	-1.000000
2	2	A	U	R	0	0	-	-1.00	-1.000000	-	-1.00	-1.000000	-	-1.00	-1.000000	-	-1.00	-1.000000	-1.000000
3	3	S	U	R	0	0	-	-1.00	-1.000000	-	-1.00	-1.000000	-	-1.00	-1.000000	-	-1.00	-1.000000	-1.000000
4	4	Y	U	R	0	0	-	-1.00	-1.000000	-	-1.00	-1.000000	-	-1.00	-1.000000	-	-1.00	-1.000000	-1.000000
5	5	L	U	R	0	0	-	-1.00	-1.000000	-	-1.00	-1.000000	-	-1.00	-1.000000	-	-1.00	-1.000000	-1.000000
6	6	K	U	R	0	0	-	-1.00	-1.000000	-	-1.00	-1.000000	-	-1.00	-1.000000	-	-1.00	-1.000000	-1.000000
7	7	L	U	R	0	0	-	-1.00	-1.000000	-	-1.00	-1.000000	-	-1.00	-1.000000	-	-1.00	-1.000000	-1.000000
8	8	K	U	R	0	0	-	-1.00	-1.000000	-	-1.00	-1.000000	-	-1.00	-1.000000	-	-1.00	-1.000000	-1.000000
9	9	A	U	R	0	0	-	-1.00	-1.000000	-	-1.00	-1.000000	-	-1.00	-1.000000	-	-1.00	-1.000000	-1.000000
10	10	Q	U	R	0	0	-	-1.00	-1.000000	-	-1.00	-1.000000	-	-1.00	-1.000000	-	-1.00	-1.000000	-1.000000
11	11	E	U	R	0	0	-	-1.00	-1.000000	-	-1.00	-1.000000	-	-1.00	-1.000000	-	-1.00	-1.000000	-1.000000
12	12	E	U	R	0	0	-	-1.00	-1.000000	-	-1.00	-1.000000	-	-1.00	-1.000000	-	-1.00	-1.000000	-1.000000
13	13	T	U	R	0	0	-	-1.00	-1.000000	-	-1.00	-1.000000	-	-1.00	-1.000000	-	-1.00	-1.000000	-1.000000
14	14	W	U	R	0	0	-	-1.00	-1.000000	-	-1.00	-1.000000	-	-1.00	-1.000000	-	-1.00	-1.000000	-1.000000
15	15	L	U	R	0	0	-	-1.00	-1.000000	-	-1.00	-1.000000	-	-1.00	-1.000000	-	-1.00	-1.000000	-1.000000
16	16	Q	2	-	0	0	E	199.20	1.000000	E	199.20	1.000000	E	231.60	1.000000	E	231.60	1.000000	-1.000000
17	17	R	2	-	0	0	E	199.48	0.800289	E	199.48	0.800289	E	213.99	0.858501	E	213.99	0.858501	-1.000000
18	18	H	2	-	0	0	E	136.23	0.686263	E	136.23	0.686263	E	122.71	0.618155	E	122.71	0.618155	-1.000000
19	19	S	2	-	0	0	E	51.10	0.406588	E	51.10	0.406588	E	35.20	0.280076	E	35.20	0.280076	-1.000000
20	20	R	2	-	0	0	E	89.73	0.359986	E	89.73	0.359986	E	67.59	0.271163	E	67.59	0.271163	-1.000000
21	21	L	2	-	0	0	E	118.43	0.598162	E	118.43	0.598162	E	127.01	0.641497	E	127.01	0.641497	-1.000000
22	22	I	H	-	1	0	E	66.52	0.350197	E	66.52	0.350197	E	55.99	0.294762	E	55.99	0.294762	254.550000
23	23	L	H	-	1	0	B	3.70	0.018688	B	3.70	0.018688	B	0.22	0.001111	B	0.22	0.001111	254.550000
24	24	A	H	-	0	0	B	11.23	0.096478	B	11.23	0.096478	B	5.66	0.048625	B	5.66	0.048625	254.550000
25	25	I	H	-	0	0	E	90.86	0.478336	E	90.86	0.478336	E	93.45	0.491972	E	93.45	0.491972	254.550000
26	26	L	H	-	0	0	B	39.57	0.199859	B	39.57	0.199859	E	36.70	0.185363	E	36.70	0.185363	254.550000
27	27	A	H	-	2	0	B	0.00	0.000000	B	0.00	0.000000	B	0.00	0.000000	B	0.00	0.000000	254.550000
28	28	G	H	-	0	0	E	26.91	0.320701	E	26.91	0.320701	E	23.93	0.285187	E	23.93	0.285187	254.550000
29	29	L	H	-	1	0	E	93.91	0.474317	E	93.91	0.474317	E	95.93	0.484519	E	95.93	0.484519	254.550000
30	30	G	H	-	2	0	B	0.00	0.000000	B	0.00	0.000000	B	0.00	0.000000	B	0.00	0.000000	254.550000
31	31	S	H	-	2	0	B	12.39	0.098584	B	12.39	0.098584	E	8.71	0.069303	E	8.71	0.069303	254.550000
32	32	L	H	-	0	0	E	126.10	0.636901	E	126.10	0.636901	E	136.84	0.691146	E	136.84	0.691146	254.550000
33	33	L	H	-	1	0	B	23.26	0.117481	B	23.26	0.117481	E	16.00	0.080812	E	16.00	0.080812	254.550000
34	34	T	H	-	4	0	B	7.59	0.051263	B	7.59	0.051263	B	1.55	0.010469	B	1.55	0.010469	254.550000
35	35	A	H	-	1	0	E	38.86	0.333849	E	38.86	0.333849	E	35.64	0.306186	E	35.64	0.306186	254.550000
36	36	Y	H	-	0	0	E	111.28	0.466974	E	111.28	0.466974	E	99.83	0.418926	E	99.83	0.418926	254.550000
37	37	L	H	-	2	0	B	16.73	0.084499	B	16.73	0.084499	B	4.63	0.023385	B	4.63	0.023385	254.550000
38	38	T	H	-	2	0	B	11.24	0.075915	B	11.24	0.075915	B	5.97	0.040321	B	5.97	0.040321	254.550000
39	39	Y	H	-	0	0	E	142.48	0.597902	E	142.48	0.597902	E	157.66	0.661603	E	157.66	0.661603	254.550000
40	40	T	H	-	0	0	E	34.33	0.231865	E	34.33	0.231865	E	16.73	0.112995	E	16.73	0.112995	254.550000
41	41	K	1	-	0	0	B	37.85	0.182418	B	37.85	0.182418	E	23.33	0.112439	E	23.33	0.112439	-1.000000
42	42	L	1	-	0	0	E	121.05	0.611395	E	121.05	0.611395	E	129.55	0.654326	E	129.55	0.654326	-1.000000
43	43	T	1	-	0	0	E	81.86	0.552884	E	81.86	0.552884	E	83.82	0.566122	E	83.82	0.566122	-1.000000
44	44	E	1	-	0	0	E	75.07	0.401101	E	75.07	0.401101	E	59.38	0.317269	E	59.38	0.317269	-1.000000
45	45	Q	1	-	0	0	E	171.27	0.905376	E	171.27	0.905376	E	197.18	1.000000	E	197.18	1.000000	-1.000000
46	46	P	1	-	0	0	E	125.01	0.863329	E	125.01	0.863329	E	136.54	0.942956	E	136.54	0.942956	-1.000000
47	47	A	1	-	0	0	E	50.81	0.436512	E	50.81	0.436512	E	38.55	0.331186	E	38.55	0.331186	-1.000000
48	48	A	1	-	0	0	E	33.23	0.285481	E	33.23	0.285481	E	30.19	0.259364	E	30.19	0.259364	-1.000000
49	49	F	1	-	0	0	E	99.33	0.444848	E	99.33	0.444848	E	107.11	0.479690	E	107.11	0.479690	-1.000000
50	50	C	1	-	0	0	B	22.96	0.162284	B	22.96	0.162284	E	13.26	0.093723	E	13.26	0.093723	-1.000000
51	51	T	1	-	0	0	E	80.97	0.546873	E	80.97	0.546873	E	87.30	0.589626	E	87.30	0.589626	-1.000000
52	52	G	1	-	0	0	E	92.13	1.000000	E	92.13	1.000000	E	86.08	1.000000	E	86.08	1.000000	-1.000000
53	53	D	U	R	0	0	-	-1.00	-1.000000	-	-1.00	-1.000000	-	-1.00	-1.000000	-	-1.00	-1.000000	-1.000000
54	54	G	U	R	0	0	-	-1.00	-1.000000	-	-1.00	-1.000000	-	-1.00	-1.000000	-	-1.00	-1.000000	-1.000000
55	55	G	U	R	0	0	-	-1.00	-1.000000	-	-1.00	-1.000000	-	-1.00	-1.000000	-	-1.00	-1.000000	-1.000000
56	56	S	1	-	0	0	E	152.27	1.000000	E	152.27	1.000000	E	149.33	1.000000	E	149.33	1.000000	-1.000000
57	57	D	1	-	0	0	E	46.80	0.301216	E	46.80	0.301216	E	27.09	0.174358	E	27.09	0.174358	-1.000000
58	58	L	1	-	0	0	E	57.53	0.290570	E	57.53	0.290570	E	44.59	0.225213	E	44.59	0.225213	-1.000000
59	59	V	1	-	0	0	B	15.17	0.093503	B	15.17	0.093503	B	7.76	0.047830	B	7.76	0.047830	-1.000000
60	60	L	1	-	0	0	B	14.14	0.071418	B	14.14	0.071418	B	5.30	0.026769	B	5.30	0.026769	-1.000000
61	61	S	1	-	0	0	E	34.32	0.273074	E	34.32	0.273074	E	19.15	0.152371	E	19.15	0.152371	-1.000000
62	62	S	1	-	0	0	E	25.66	0.204169	E	25.66	0.204169	E	10.41	0.082829	E	10.41	0.082829	-1.000000
63	63	R	1	-	0	0	E	73.20	0.293669	E	73.20	0.293669	E	40.35	0.161879	E	40.35	0.161879	-1.000000
64	64	W	1	-	0	0	B	35.91	0.135295	B	35.91	0.135295	B	11.26	0.042423	B	11.26	0.042423	-1.000000
65	65	A	H	-	0	0	B	12.19	0.104725	B	12.19	0.104725	B	4.12	0.035395	B	4.12	0.035395	141.652000
66	66	E	H	-	0	0	E	96.85	0.517472	E	96.85	0.517472	E	90.99	0.486162	E	90.99	0.486162	141.652000
67	67	F	H	-	0	0	B	18.69	0.083703	B	18.69	0.083703	E	11.43	0.051189	E	11.43	0.051189	141.652000
68	68	L	H	-	1	0	E	132.09	0.667155	E	132.09	0.667155	E	140.49	0.709581	E	140.49	0.709581	141.652000
69	69	G	H	-	0	0	E	53.93	0.642712	E	53.93	0.642712	E	59.55	0.709689	E	59.55	0.709689	141.652000
70	70	I	H	-	0	0	E	73.48	0.386839	E	73.48	0.386839	E	73.78	0.388418	E	73.78	0.388418	141.652000
71	71	P	H	-	0	0	B	16.64	0.114917	B	16.64	0.114917	B	7.19	0.049655	B	7.19	0.049655	141.652000
72	72	T	H	-	0	0	B	21.39	0.144468	B	21.39	0.144468	E	14.86	0.100365	E	14.86	0.100365	141.652000
73	73	A	H	-	3	0	B	9.06	0.077835	B	9.06	0.077835	B	2.75	0.023625	B	2.75	0.023625	141.652000
74	74	A	H	-	1	0	B	10.01	0.085997	B	10.01	0.085997	B	5.30	0.045533	B	5.30	0.045533	141.652000
75	75	V	H	-	0	0	E	34.89	0.215052	E	34.89	0.215052	E	25.86	0.159393	E	25.86	0.159393	141.652000
76	76	G	H	-	1	0	E	19.03	0.226791	E	19.03	0.226791	E	11.59	0.138124	E	11.59	0.138124	141.652000
77	77	L	H	-	2	0	E	41.77	0.210970	E	41.77	0.210970	E	40.04	0.202232	E	40.04	0.202232	141.652000
78	78	L	H	-	0	0	E	106.76	0.539219	E	106.76	0.539219	E	112.72	0.569322	E	112.72	0.569322	141.652000
79	79	G	H	-	0	0	B	10.96	0.130616	B	10.96	0.130616	E	6.70	0.079847	E	6.70	0.079847	141.652000
80	80	F	H	-	3	0	B	4.44	0.019884	B	4.44	0.019884	B	0.93	0.004165	B	0.93	0.004165	141.652000
81	81	L	H	-	1	0	E	78.86	0.398303	E	78.86	0.398303	E	79.63	0.402192	E	79.63	0.402192	141.652000
82	82	G	H	-	0	0	E	25.98	0.309617	E	25.98	0.309617	E	20.64	0.245978	E	20.64	0.245978	141.652000
83	83	V	H	-	1	0	B	0.00	0.000000	B	0.00	0.000000	B	0.00	0.000000	B	0.00	0.000000	141.652000
84	84	L	H	-	1	0	E	60.71	0.306632	E	60.71	0.306632	E	59.39	0.299965	E	59.39	0.299965	141.652000
85	85	A	H	-	0	0	E	37.42	0.321478	E	37.42	0.321478	E	34.83	0.299227	E	34.83	0.299227	141.652000
86	86	L	H	-	1	0	B	33.08	0.167079	B	33.08	0.167079	E	24.96	0.126067	E	24.96	0.126067	141.652000
87	87	A	H	-	0	0	B	4.61	0.039605	B	4.61	0.039605	B	1.44	0.012371	B	1.44	0.012371	141.652000
88	88	V	H	-	0	0	E	91.96	0.566815	E	91.96	0.566815	E	92.09	0.567616	E	92.09	0.567616	141.652000
89	89	L	H	-	0	0	E	127.16	0.642255	E	127.16	0.642255	E	116.18	0.586797	E	116.18	0.586797	141.652000
90	90	P	2	-	0	0	B	23.74	0.163950	B	23.74	0.163950	E	22.16	0.153039	E	22.16	0.153039	-1.000000
91	91	D	U	R	0	0	-	-1.00	-1.000000	-	-1.00	-1.000000	-	-1.00	-1.000000	-	-1.00	-1.000000	-1.000000
92	92	G	U	R	0	0	-	-1.00	-1.000000	-	-1.00	-1.000000	-	-1.00	-1.000000	-	-1.00	-1.000000	-1.000000
93	93	L	2	-	0	0	E	104.38	0.527198	E	104.38	0.527198	E	106.55	0.538158	E	106.55	0.538158	-1.000000
94	94	P	2	-	0	0	E	121.08	0.836188	E	121.08	0.836188	E	134.10	0.926105	E	134.10	0.926105	-1.000000
95	95	L	2	-	0	0	E	185.34	0.936108	E	185.34	0.936108	E	202.18	1.000000	E	202.18	1.000000	-1.000000
96	96	V	2	-	0	0	B	23.31	0.143676	B	23.31	0.143676	B	5.55	0.034209	B	5.55	0.034209	-1.000000
97	97	K	2	-	0	0	E	133.95	0.645573	E	133.95	0.645573	E	131.97	0.636031	E	131.97	0.636031	-1.000000
98	98	R	2	-	0	0	E	196.58	0.788654	E	196.58	0.788654	E	194.22	0.779186	E	194.22	0.779186	-1.000000
99	99	W	2	-	0	0	E	168.16	0.633562	E	168.16	0.633562	E	184.83	0.696368	E	184.83	0.696368	-1.000000
100	100	R	2	-	0	0	E	68.16	0.273449	E	68.16	0.273449	E	63.96	0.256600	E	63.96	0.256600	-1.000000
101	101	W	2	-	0	0	E	112.30	0.423103	E	112.30	0.423103	E	81.45	0.306872	E	81.45	0.306872	-1.000000
102	102	P	2	-	0	0	E	47.73	0.329627	E	47.73	0.329627	E	25.69	0.177417	E	25.69	0.177417	-1.000000
103	103	A	2	-	0	0	E	35.49	0.304897	E	35.49	0.304897	E	32.23	0.276890	E	32.23	0.276890	-1.000000
104	104	L	H	-	1	0	B	3.18	0.016061	B	3.18	0.016061	B	0.00	0.000000	B	0.00	0.000000	137.874000
105	105	F	H	-	0	0	B	22.95	0.102781	B	22.95	0.102781	B	4.28	0.019168	B	4.28	0.019168	137.874000
106	106	G	H	-	1	0	E	29.62	0.352997	E	29.62	0.352997	E	28.75	0.342629	E	28.75	0.342629	137.874000
107	107	L	H	-	0	0	E	58.56	0.295773	E	58.56	0.295773	E	55.92	0.282439	E	55.92	0.282439	137.874000
108	108	V	H	-	2	0	B	4.45	0.027429	B	4.45	0.027429	B	0.17	0.001048	B	0.17	0.001048	137.874000
109	109	S	H	-	2	0	B	5.06	0.040261	B	5.06	0.040261	B	1.15	0.009150	B	1.15	0.009150	137.874000
110	110	A	H	-	1	0	E	27.42	0.235567	E	27.42	0.235567	E	22.71	0.195103	E	22.71	0.195103	137.874000
111	111	M	H	-	1	0	B	21.78	0.103443	B	21.78	0.103443	B	9.89	0.046972	B	9.89	0.046972	137.874000
112	112	T	H	-	1	0	B	19.76	0.133459	B	19.76	0.133459	E	12.91	0.087194	E	12.91	0.087194	137.874000
113	113	A	H	-	3	0	B	0.00	0.000000	B	0.00	0.000000	B	0.00	0.000000	B	0.00	0.000000	137.874000
114	114	F	H	-	1	0	B	29.14	0.130503	B	29.14	0.130503	E	15.58	0.069775	E	15.58	0.069775	137.874000
115	115	E	H	-	2	0	B	27.28	0.145758	B	27.28	0.145758	E	19.91	0.106380	E	19.91	0.106380	137.874000
116	116	M	H	-	0	0	E	80.09	0.380385	E	80.09	0.380385	E	76.75	0.364521	E	76.75	0.364521	137.874000
117	117	Y	H	-	1	0	B	33.06	0.138733	B	33.06	0.138733	E	22.55	0.094629	E	22.55	0.094629	137.874000
118	118	M	H	-	0	0	B	40.28	0.191308	B	40.28	0.191308	E	22.40	0.106388	E	22.40	0.106388	137.874000
119	119	L	H	-	1	0	E	71.18	0.359513	E	71.18	0.359513	E	69.10	0.349008	E	69.10	0.349008	137.874000
120	120	Y	H	-	0	0	E	116.17	0.487495	E	116.17	0.487495	E	124.82	0.523794	E	124.82	0.523794	137.874000
121	121	L	H	-	0	0	B	5.27	0.026618	B	5.27	0.026618	B	0.72	0.003637	B	0.72	0.003637	137.874000
122	122	M	H	-	1	0	B	11.41	0.054191	B	11.41	0.054191	B	0.67	0.003182	B	0.67	0.003182	137.874000
123	123	V	H	-	0	0	E	100.27	0.618035	E	100.27	0.618035	E	107.91	0.665126	E	107.91	0.665126	137.874000
124	124	A	H	-	0	0	E	39.35	0.338058	E	39.35	0.338058	E	33.81	0.290464	E	33.81	0.290464	137.874000
125	125	V	1	-	0	0	E	83.94	0.517382	E	83.94	0.517382	E	71.66	0.441691	E	71.66	0.441691	-1.000000
126	126	L	1	-	0	0	B	38.54	0.194656	B	38.54	0.194656	B	2.07	0.010455	B	2.07	0.010455	-1.000000
127	127	R	1	-	0	0	E	191.32	0.767552	E	191.32	0.767552	E	208.76	0.837519	E	208.76	0.837519	-1.000000
128	128	Q	1	-	0	0	E	41.68	0.220331	E	41.68	0.220331	E	19.30	0.102025	E	19.30	0.102025	-1.000000
129	129	F	1	-	0	0	E	142.71	0.639124	E	142.71	0.639124	E	150.50	0.674011	E	150.50	0.674011	-1.000000
130	130	C	H	-	0	0	B	0.62	0.004382	B	0.62	0.004382	B	0.02	0.000141	B	0.02	0.000141	78.483000
131	131	M	H	-	0	0	E	119.81	0.569033	E	119.81	0.569033	E	126.27	0.599715	E	126.27	0.599715	78.483000
132	132	Y	H	-	1	0	E	74.68	0.313386	E	74.68	0.313386	E	59.13	0.248133	E	59.13	0.248133	78.483000
133	133	C	H	-	1	0	B	23.50	0.166101	B	23.50	0.166101	E	10.80	0.076336	E	10.80	0.076336	78.483000
134	134	T	H	-	0	0	E	33.91	0.229029	E	33.91	0.229029	E	26.01	0.175672	E	26.01	0.175672	78.483000
135	135	T	H	-	1	0	E	52.83	0.356815	E	52.83	0.356815	E	47.72	0.322302	E	47.72	0.322302	78.483000
136	136	A	H	-	0	0	E	24.95	0.214347	E	24.95	0.214347	E	18.41	0.158162	E	18.41	0.158162	78.483000
137	137	I	H	-	2	0	B	18.67	0.098289	B	18.67	0.098289	B	7.23	0.038063	B	7.23	0.038063	78.483000
138	138	I	H	-	0	0	E	112.18	0.590576	E	112.18	0.590576	E	118.70	0.624901	E	118.70	0.624901	78.483000
139	139	L	H	-	2	0	B	17.86	0.090207	B	17.86	0.090207	B	8.39	0.042376	B	8.39	0.042376	78.483000
140	140	V	H	-	3	0	B	8.22	0.050666	B	8.22	0.050666	B	4.06	0.025025	B	4.06	0.025025	78.483000
141	141	A	H	-	0	0	E	48.21	0.414175	E	48.21	0.414175	E	41.61	0.357474	E	41.61	0.357474	78.483000
142	142	G	H	-	0	0	E	18.27	0.217733	E	18.27	0.217733	E	13.22	0.157550	E	13.22	0.157550	78.483000
143	143	L	H	-	1	0	B	0.00	0.000000	B	0.00	0.000000	B	0.00	0.000000	B	0.00	0.000000	78.483000
144	144	G	H	-	1	0	B	13.23	0.157669	B	13.23	0.157669	E	8.19	0.097605	E	8.19	0.097605	78.483000
145	145	L	H	-	0	0	E	114.13	0.576443	E	114.13	0.576443	E	123.03	0.621395	E	123.03	0.621395	78.483000
146	146	V	H	-	2	0	E	42.23	0.260293	E	42.23	0.260293	E	23.92	0.147436	E	23.92	0.147436	78.483000
147	147	T	H	-	0	0	B	9.08	0.061326	B	9.08	0.061326	B	0.20	0.001351	B	0.20	0.001351	78.483000
148	148	V	H	-	0	0	E	69.64	0.429241	E	69.64	0.429241	E	59.95	0.369514	E	59.95	0.369514	78.483000
149	149	L	2	-	0	0	E	121.07	0.611496	E	121.07	0.611496	E	101.03	0.510278	E	101.03	0.510278	-1.000000
150	150	G	2	-	0	0	E	17.35	0.206769	E	17.35	0.206769	E	4.96	0.059111	E	4.96	0.059111	-1.000000
151	151	H	2	-	0	0	E	129.92	0.654476	E	129.92	0.654476	E	131.26	0.661226	E	131.26	0.661226	-1.000000
152	152	R	2	-	0	0	B	14.00	0.056166	B	14.00	0.056166	B	1.33	0.005336	B	1.33	0.005336	-1.000000
153	153	W	2	-	0	0	E	150.27	0.566159	E	150.27	0.566159	E	114.75	0.432334	E	114.75	0.432334	-1.000000
154	154	L	2	-	0	0	E	150.36	0.759432	E	150.36	0.759432	E	171.88	0.868125	E	171.88	0.868125	-1.000000
155	155	D	2	-	0	0	E	110.21	0.709339	E	110.21	0.709339	E	109.82	0.706829	E	109.82	0.706829	-1.000000
156	156	G	2	-	0	0	E	26.44	0.315100	E	26.44	0.315100	E	23.71	0.282565	E	23.71	0.282565	-1.000000
157	157	G	2	-	0	0	E	49.90	0.594685	E	49.90	0.594685	E	54.06	0.644262	E	54.06	0.644262	-1.000000
158	158	K	2	-	0	0	E	131.98	0.636079	E	131.98	0.636079	E	142.13	0.684997	E	142.13	0.684997	-1.000000
159	159	L	2	-	0	0	B	23.25	0.117430	B	23.25	0.117430	E	13.59	0.068640	E	13.59	0.068640	-1.000000
160	160	A	2	-	0	0	E	60.52	0.519931	E	60.52	0.519931	E	60.54	0.520103	E	60.54	0.520103	-1.000000
161	161	F	H	-	0	0	E	164.90	0.738502	E	164.90	0.738502	E	179.02	0.801738	E	179.02	0.801738	35.745000
162	162	S	H	-	0	0	E	42.83	0.340786	E	42.83	0.340786	E	31.09	0.247374	E	31.09	0.247374	35.745000
163	163	Y	H	-	1	0	E	64.92	0.272430	E	64.92	0.272430	E	54.74	0.229710	E	54.74	0.229710	35.745000
164	164	I	H	-	0	0	E	115.55	0.608318	E	115.55	0.608318	E	118.71	0.624954	E	118.71	0.624954	35.745000
165	165	L	H	-	0	0	E	114.36	0.577605	E	114.36	0.577605	E	117.23	0.592101	E	117.23	0.592101	35.745000
166	166	V	H	-	2	0	B	30.61	0.188671	B	30.61	0.188671	E	20.36	0.125493	E	20.36	0.125493	35.745000
167	167	A	H	-	1	0	B	8.23	0.070704	B	8.23	0.070704	B	4.20	0.036082	B	4.20	0.036082	35.745000
168	168	F	H	-	0	0	E	130.38	0.583904	E	130.38	0.583904	E	137.22	0.614537	E	137.22	0.614537	35.745000
169	169	L	H	-	0	0	E	115.14	0.581545	E	115.14	0.581545	E	116.20	0.586898	E	116.20	0.586898	35.745000
170	170	T	H	-	2	0	B	24.86	0.167905	B	24.86	0.167905	E	18.05	0.121910	E	18.05	0.121910	35.745000
171	171	L	H	-	1	0	E	49.02	0.247588	E	49.02	0.247588	E	41.22	0.208192	E	41.22	0.208192	35.745000
172	172	V	H	-	0	0	E	90.79	0.559603	E	90.79	0.559603	E	93.31	0.575136	E	93.31	0.575136	35.745000
173	173	T	H	-	0	0	E	75.02	0.506686	E	75.02	0.506686	E	76.97	0.519857	E	76.97	0.519857	35.745000
174	174	T	H	-	2	0	B	3.26	0.022018	B	3.26	0.022018	B	0.89	0.006011	B	0.89	0.006011	35.745000
175	175	I	H	-	0	0	E	74.61	0.392788	E	74.61	0.392788	E	77.25	0.406686	E	77.25	0.406686	35.745000
176	176	G	H	-	0	0	E	33.95	0.404600	E	33.95	0.404600	E	32.28	0.384698	E	32.28	0.384698	35.745000
177	177	V	H	-	1	0	E	34.25	0.211107	E	34.25	0.211107	E	19.69	0.121363	E	19.69	0.121363	35.745000
178	178	Y	H	-	0	0	B	3.76	0.015778	B	3.76	0.015778	B	0.25	0.001049	B	0.25	0.001049	35.745000
179	179	A	H	-	0	0	E	67.32	0.578351	E	67.32	0.578351	E	68.96	0.592440	E	68.96	0.592440	35.745000
180	180	N	H	-	0	0	E	128.80	0.762717	E	128.80	0.762717	E	140.16	0.829988	E	140.16	0.829988	35.745000
181	181	Q	H	-	0	0	E	69.73	0.368610	E	69.73	0.368610	E	52.76	0.278903	E	52.76	0.278903	35.745000
182	182	V	1	-	0	0	E	51.22	0.315705	E	51.22	0.315705	E	44.22	0.272559	E	44.22	0.272559	-1.000000
183	183	P	1	-	0	0	E	82.85	0.572169	E	82.85	0.572169	E	69.06	0.476934	E	69.06	0.476934	-1.000000
184	184	P	1	-	0	0	E	122.55	0.846340	E	122.55	0.846340	E	135.30	0.934392	E	135.30	0.934392	-1.000000
185	185	P	1	-	0	0	E	67.17	0.463881	E	67.17	0.463881	E	52.79	0.364572	E	52.79	0.364572	-1.000000
186	186	S	1	-	0	0	E	37.19	0.295910	E	37.19	0.295910	E	32.72	0.260344	E	32.72	0.260344	-1.000000
187	187	P	1	-	0	0	E	131.12	0.905525	E	131.12	0.905525	E	150.08	1.000000	E	150.08	1.000000	-1.000000
188	188	L	1	-	0	0	B	38.17	0.192788	B	38.17	0.192788	E	26.42	0.133441	E	26.42	0.133441	-1.000000
189	189	A	1	-	0	0	B	0.52	0.004467	B	0.52	0.004467	B	0.00	0.000000	B	0.00	0.000000	-1.000000
190	190	V	1	-	0	0	E	108.36	0.667899	E	108.36	0.667899	E	105.09	0.647744	E	105.09	0.647744	-1.000000
191	191	G	1	-	0	0	E	23.73	0.282803	E	23.73	0.282803	E	19.25	0.229412	E	19.25	0.229412	-1.000000
192	192	L	1	-	0	0	B	0.00	0.000000	B	0.00	0.000000	B	0.00	0.000000	B	0.00	0.000000	-1.000000
193	193	A	1	-	0	0	B	0.74	0.006357	B	0.74	0.006357	B	0.00	0.000000	B	0.00	0.000000	-1.000000
194	194	A	1	-	0	0	E	45.59	0.391667	E	45.59	0.391667	E	42.98	0.369244	E	42.98	0.369244	-1.000000
195	195	H	1	-	0	0	E	50.78	0.255806	E	50.78	0.255806	E	47.08	0.237167	E	47.08	0.237167	-1.000000
196	196	L	1	-	0	0	B	0.00	0.000000	B	0.00	0.000000	B	0.00	0.000000	B	0.00	0.000000	-1.000000
197	197	R	1	-	0	0	E	136.89	0.549186	E	136.89	0.549186	E	144.75	0.580719	E	144.75	0.580719	-1.000000
198	198	Q	1	-	0	0	E	142.98	0.755828	E	142.98	0.755828	E	162.48	0.858910	E	162.48	0.858910	-1.000000
199	199	I	1	-	0	0	E	59.76	0.314609	E	59.76	0.314609	E	58.92	0.310187	E	58.92	0.310187	-1.000000
200	200	G	1	-	0	0	E	50.34	0.599928	E	50.34	0.599928	E	50.03	0.596234	E	50.03	0.596234	-1.000000
201	201	G	1	-	0	0	B	0.00	0.000000	B	0.00	0.000000	B	0.00	0.000000	B	0.00	0.000000	-1.000000
202	202	T	1	-	0	0	B	20.00	0.135080	B	20.00	0.135080	E	15.29	0.103269	E	15.29	0.103269	-1.000000
203	203	M	1	-	0	0	B	0.00	0.000000	B	0.00	0.000000	B	0.00	0.000000	B	0.00	0.000000	-1.000000
204	204	Y	1	-	0	0	B	21.41	0.089845	B	21.41	0.089845	E	17.43	0.073143	E	17.43	0.073143	-1.000000
205	205	G	1	-	0	0	B	0.00	0.000000	B	0.00	0.000000	B	0.00	0.000000	B	0.00	0.000000	-1.000000
206	206	A	1	-	0	0	B	0.00	0.000000	B	0.00	0.000000	B	0.00	0.000000	B	0.00	0.000000	-1.000000
207	207	Y	1	-	0	0	E	100.74	0.422744	E	100.74	0.422744	E	66.64	0.279648	E	66.64	0.279648	-1.000000
208	208	W	1	-	0	0	B	26.40	0.099465	B	26.40	0.099465	B	0.52	0.001959	B	0.52	0.001959	-1.000000
209	209	C	1	-	0	0	B	0.00	0.000000	B	0.00	0.000000	B	0.00	0.000000	B	0.00	0.000000	-1.000000
210	210	P	1	-	0	0	B	21.19	0.146340	B	21.19	0.146340	B	2.93	0.020235	B	2.93	0.020235	-1.000000
211	211	H	1	-	0	0	B	33.58	0.169160	B	33.58	0.169160	E	23.75	0.119641	E	23.75	0.119641	-1.000000
212	212	C	1	-	0	0	B	5.35	0.037815	B	5.35	0.037815	B	0.58	0.004100	B	0.58	0.004100	-1.000000
213	213	Q	1	-	0	0	E	93.44	0.493947	E	93.44	0.493947	E	39.42	0.208384	E	39.42	0.208384	-1.000000
214	214	D	1	-	0	0	E	69.87	0.449701	E	69.87	0.449701	E	56.06	0.360816	E	56.06	0.360816	-1.000000
215	215	Q	1	-	0	0	B	0.14	0.000740	B	0.14	0.000740	B	0.00	0.000000	B	0.00	0.000000	-1.000000
216	216	K	1	-	0	0	E	83.92	0.404453	E	83.92	0.404453	E	80.02	0.385657	E	80.02	0.385657	-1.000000
217	217	E	1	-	0	0	E	52.53	0.280669	E	52.53	0.280669	E	25.32	0.135285	E	25.32	0.135285	-1.000000
218	218	L	1	-	0	0	E	68.30	0.344967	E	68.30	0.344967	E	55.86	0.282135	E	55.86	0.282135	-1.000000
219	219	F	1	-	0	0	B	0.22	0.000985	B	0.22	0.000985	B	0.00	0.000000	B	0.00	0.000000	-1.000000
220	220	G	1	-	0	0	E	25.62	0.305327	E	25.62	0.305327	E	21.51	0.256346	E	21.51	0.256346	-1.000000
221	221	A	1	-	0	0	E	88.51	0.760395	E	88.51	0.760395	E	91.29	0.784278	E	91.29	0.784278	-1.000000
222	222	A	1	-	0	0	B	11.47	0.098540	B	11.47	0.098540	B	2.81	0.024141	B	2.81	0.024141	-1.000000
223	223	F	1	-	0	0	B	16.64	0.074522	B	16.64	0.074522	B	7.73	0.034619	B	7.73	0.034619	-1.000000
224	224	D	1	-	0	0	E	131.01	0.843213	E	131.01	0.843213	E	137.23	0.883246	E	137.23	0.883246	-1.000000
225	225	Q	1	-	0	0	E	78.01	0.412380	E	78.01	0.412380	E	76.42	0.403975	E	76.42	0.403975	-1.000000
226	226	V	1	-	0	0	B	8.45	0.052083	B	8.45	0.052083	B	4.62	0.028476	B	4.62	0.028476	-1.000000
227	227	P	1	-	0	0	B	20.21	0.139572	B	20.21	0.139572	E	15.04	0.103867	E	15.04	0.103867	-1.000000
228	228	Y	1	-	0	0	E	75.36	0.316240	E	75.36	0.316240	E	71.83	0.301427	E	71.83	0.301427	-1.000000
229	229	V	1	-	0	0	B	12.23	0.075382	B	12.23	0.075382	B	5.84	0.035996	B	5.84	0.035996	-1.000000
230	230	E	1	-	0	0	E	51.49	0.275112	E	51.49	0.275112	E	47.20	0.252191	E	47.20	0.252191	-1.000000
231	231	C	1	-	0	0	B	0.00	0.000000	B	0.00	0.000000	B	0.00	0.000000	B	0.00	0.000000	-1.000000
232	232	S	1	-	0	0	B	1.99	0.015834	B	1.99	0.015834	B	0.00	0.000000	B	0.00	0.000000	-1.000000
233	233	P	1	-	0	0	E	69.16	0.477624	E	69.16	0.477624	E	66.16	0.456906	E	66.16	0.456906	-1.000000
234	234	N	1	-	0	0	E	115.95	0.686623	E	115.95	0.686623	E	128.15	0.758868	E	128.15	0.758868	-1.000000
235	235	G	1	-	0	0	B	16.76	0.199738	B	16.76	0.199738	E	15.12	0.180193	E	15.12	0.180193	-1.000000
236	236	P	1	-	0	0	E	55.43	0.382804	E	55.43	0.382804	E	54.04	0.373204	E	54.04	0.373204	-1.000000
237	237	G	1	-	0	0	E	75.53	0.900131	E	75.53	0.900131	E	85.14	1.000000	E	85.14	1.000000	-1.000000
238	238	T	1	-	0	0	E	58.53	0.395313	E	58.53	0.395313	E	49.39	0.333581	E	49.39	0.333581	-1.000000
239	239	P	1	-	0	0	E	127.30	0.879144	E	127.30	0.879144	E	143.32	0.989779	E	143.32	0.989779	-1.000000
240	240	Q	1	-	0	0	E	50.28	0.265793	E	50.28	0.265793	E	34.65	0.183169	E	34.65	0.183169	-1.000000
241	241	A	1	-	0	0	E	31.79	0.273110	E	31.79	0.273110	E	29.23	0.251117	E	29.23	0.251117	-1.000000
242	242	Q	1	-	0	0	E	140.11	0.740657	E	140.11	0.740657	E	158.60	0.838399	E	158.60	0.838399	-1.000000
243	243	E	1	-	0	0	E	111.06	0.593396	E	111.06	0.593396	E	114.82	0.613486	E	114.82	0.613486	-1.000000
244	244	C	1	-	0	0	B	0.00	0.000000	B	0.00	0.000000	B	0.00	0.000000	B	0.00	0.000000	-1.000000
245	245	T	1	-	0	0	E	89.23	0.602661	E	89.23	0.602661	E	96.16	0.649466	E	96.16	0.649466	-1.000000
246	246	E	1	-	0	0	E	145.14	0.775486	E	145.14	0.775486	E	159.59	0.852693	E	159.59	0.852693	-1.000000
247	247	A	1	-	0	0	E	43.00	0.369416	E	43.00	0.369416	E	38.42	0.330069	E	38.42	0.330069	-1.000000
248	248	G	1	-	0	0	E	51.16	0.609701	E	51.16	0.609701	E	46.65	0.555953	E	46.65	0.555953	-1.000000
249	249	I	1	-	0	0	B	10.89	0.057331	B	10.89	0.057331	B	3.65	0.019216	B	3.65	0.019216	-1.000000
250	250	T	1	-	0	0	E	99.55	0.672363	E	99.55	0.672363	E	104.71	0.707213	E	104.71	0.707213	-1.000000
251	251	S	1	-	0	0	B	4.35	0.034612	B	4.35	0.034612	B	2.50	0.019892	B	2.50	0.019892	-1.000000
252	252	Y	1	-	0	0	B	6.47	0.027151	B	6.47	0.027151	B	0.00	0.000000	B	0.00	0.000000	-1.000000
253	253	P	1	-	0	0	B	0.00	0.000000	B	0.00	0.000000	B	0.00	0.000000	B	0.00	0.000000	-1.000000
254	254	T	1	-	0	0	B	1.60	0.010806	B	1.60	0.010806	B	0.00	0.000000	B	0.00	0.000000	-1.000000
255	255	W	1	-	0	0	B	0.00	0.000000	B	0.00	0.000000	B	0.00	0.000000	B	0.00	0.000000	-1.000000
256	256	I	1	-	0	0	E	41.89	0.220532	E	41.89	0.220532	E	32.28	0.169939	E	32.28	0.169939	-1.000000
257	257	I	1	-	0	0	B	1.37	0.007212	B	1.37	0.007212	B	0.00	0.000000	B	0.00	0.000000	-1.000000
258	258	N	1	-	0	0	E	105.36	0.623912	E	105.36	0.623912	E	104.09	0.616391	E	104.09	0.616391	-1.000000
259	259	G	1	-	0	0	E	78.33	0.933500	E	78.33	0.933500	E	90.42	1.000000	E	90.42	1.000000	-1.000000
260	260	R	1	-	0	0	E	164.03	0.658068	E	164.03	0.658068	E	187.23	0.751143	E	187.23	0.751143	-1.000000
261	261	T	1	-	0	0	E	76.30	0.515332	E	76.30	0.515332	E	66.93	0.452046	E	66.93	0.452046	-1.000000
262	262	Y	1	-	0	0	B	32.83	0.137768	B	32.83	0.137768	E	19.05	0.079941	E	19.05	0.079941	-1.000000
263	263	T	1	-	0	0	E	55.79	0.376807	E	55.79	0.376807	E	50.50	0.341078	E	50.50	0.341078	-1.000000
264	264	G	1	-	0	0	B	0.80	0.009534	B	0.80	0.009534	B	0.00	0.000000	B	0.00	0.000000	-1.000000
265	265	V	1	-	0	0	E	36.92	0.227564	E	36.92	0.227564	E	30.66	0.188979	E	30.66	0.188979	-1.000000
266	266	R	1	-	0	0	E	79.68	0.319666	E	79.68	0.319666	E	75.71	0.303739	E	75.71	0.303739	-1.000000
267	267	S	1	-	0	0	E	52.24	0.415659	E	52.24	0.415659	E	55.43	0.441041	E	55.43	0.441041	-1.000000
268	268	L	1	-	0	0	B	12.91	0.065205	B	12.91	0.065205	B	5.74	0.028991	B	5.74	0.028991	-1.000000
269	269	E	1	-	0	0	E	109.77	0.586504	E	109.77	0.586504	E	123.22	0.658367	E	123.22	0.658367	-1.000000
270	270	A	1	-	0	0	E	36.83	0.316409	E	36.83	0.316409	E	31.66	0.271993	E	31.66	0.271993	-1.000000
271	271	L	1	-	0	0	B	0.30	0.001515	B	0.30	0.001515	B	0.00	0.000000	B	0.00	0.000000	-1.000000
272	272	A	1	-	0	0	B	0.51	0.004381	B	0.51	0.004381	B	0.00	0.000000	B	0.00	0.000000	-1.000000
273	273	V	1	-	0	0	E	116.21	0.716285	E	116.21	0.716285	E	124.74	0.768861	E	124.74	0.768861	-1.000000
274	274	A	1	-	0	0	E	24.62	0.211512	E	24.62	0.211512	E	13.51	0.116065	E	13.51	0.116065	-1.000000
275	275	S	1	-	0	0	B	4.18	0.033259	B	4.18	0.033259	B	0.12	0.000955	B	0.12	0.000955	-1.000000
276	276	G	1	-	0	0	E	58.51	0.697295	E	58.51	0.697295	E	63.33	0.754737	E	63.33	0.754737	-1.000000
277	277	Y	1	-	0	0	E	58.50	0.245489	E	58.50	0.245489	E	56.46	0.236928	E	56.46	0.236928	-1.000000
278	278	P	1	-	0	0	E	111.34	0.768923	E	111.34	0.768923	E	122.96	0.849171	E	122.96	0.849171	-1.000000
279	279	L	1	A	0	0	E	101.51	0.512703	E	101.51	0.512703	E	108.47	0.547856	E	108.47	0.547856	-1.000000
280	280	E	U	R	0	0	-	-1.00	-1.000000	-	-1.00	-1.000000	-	-1.00	-1.000000	-	-1.00	-1.000000	-1.000000
281	281	E	U	R	0	0	-	-1.00	-1.000000	-	-1.00	-1.000000	-	-1.00	-1.000000	-	-1.00	-1.000000	-1.000000
282	282	G	U	R	0	0	-	-1.00	-1.000000	-	-1.00	-1.000000	-	-1.00	-1.000000	-	-1.00	-1.000000	-1.000000
283	283	R	U	R	0	0	-	-1.00	-1.000000	-	-1.00	-1.000000	-	-1.00	-1.000000	-	-1.00	-1.000000	-1.000000
284	284	L	U	R	0	0	-	-1.00	-1.000000	-	-1.00	-1.000000	-	-1.00	-1.000000	-	-1.00	-1.000000	-1.000000
285	285	E	U	R	0	0	-	-1.00	-1.000000	-	-1.00	-1.000000	-	-1.00	-1.000000	-	-1.00	-1.000000	-1.000000
286	286	H	U	R	0	0	-	-1.00	-1.000000	-	-1.00	-1.000000	-	-1.00	-1.000000	-	-1.00	-1.000000	-1.000000
287	287	H	U	R	0	0	-	-1.00	-1.000000	-	-1.00	-1.000000	-	-1.00	-1.000000	-	-1.00	-1.000000	-1.000000
288	288	H	U	R	0	0	-	-1.00	-1.000000	-	-1.00	-1.000000	-	-1.00	-1.000000	-	-1.00	-1.000000	-1.000000
289	289	H	U	R	0	0	-	-1.00	-1.000000	-	-1.00	-1.000000	-	-1.00	-1.000000	-	-1.00	-1.000000	-1.000000
290	290	H	U	R	0	0	-	-1.00	-1.000000	-	-1.00	-1.000000	-	-1.00	-1.000000	-	-1.00	-1.000000	-1.000000
291	291	H	U	R	0	0	-	-1.00	-1.000000	-	-1.00	-1.000000	-	-1.00	-1.000000	-	-1.00	-1.000000	-1.000000
