# Supplementary material for: Lipid exposure prediction enhances the inference of rotational angles of transmembrane helices
Source: BMC Bioinformatics. 2013 Oct 11;14:304. doi: 10.1186/1471-2105-14-304 (PMC3854514; doi:10.1186/1471-2105-14-304)
Supplement: Additional file 7: Dataset S3 — The representative 110 multi-spanning protein chains used in this work. [file 1471-2105-14-304-S7.zip › S_Dataset_3_experiment/TMexpoDataset/3l1lA.profile]

SeqIndex	PDBIndex	AA	Topo	MissingData	IntraChainCTNum	InterChainCTNum	Class14_Chain	ASA14_Chain	RSA14_Chain	Class14_Complete	ASA14_Complete	RSA14_Complete	Class20_Chain	ASA20_Chain	RSA20_Chain	Class20_Complete	ASA20_Complete	RSA20_Complete	RotationalAngleChain360MGC
1	1	M	U	R	0	0	-	-1.00	-1.000000	-	-1.00	-1.000000	-	-1.00	-1.000000	-	-1.00	-1.000000	-1.000000
2	2	S	U	R	0	0	-	-1.00	-1.000000	-	-1.00	-1.000000	-	-1.00	-1.000000	-	-1.00	-1.000000	-1.000000
3	3	S	U	R	0	0	-	-1.00	-1.000000	-	-1.00	-1.000000	-	-1.00	-1.000000	-	-1.00	-1.000000	-1.000000
4	4	D	U	R	0	0	-	-1.00	-1.000000	-	-1.00	-1.000000	-	-1.00	-1.000000	-	-1.00	-1.000000	-1.000000
5	5	A	U	R	0	0	-	-1.00	-1.000000	-	-1.00	-1.000000	-	-1.00	-1.000000	-	-1.00	-1.000000	-1.000000
6	6	D	U	R	0	0	-	-1.00	-1.000000	-	-1.00	-1.000000	-	-1.00	-1.000000	-	-1.00	-1.000000	-1.000000
7	7	A	1	-	0	0	E	103.81	0.891838	E	103.81	0.891838	E	107.53	0.923797	E	107.53	0.923797	-1.000000
8	8	H	1	-	0	0	E	107.47	0.541383	E	107.47	0.541383	E	110.20	0.555136	E	110.20	0.555136	-1.000000
9	9	K	1	-	0	0	E	66.00	0.318088	E	66.00	0.318088	E	62.89	0.303099	E	62.89	0.303099	-1.000000
10	10	V	1	-	0	0	B	7.46	0.045981	B	7.46	0.045981	B	0.89	0.005486	B	0.89	0.005486	-1.000000
11	11	G	H	-	0	0	E	25.23	0.300679	E	25.23	0.300679	E	22.30	0.265761	E	22.30	0.265761	260.472000
12	12	L	H	-	0	0	E	57.95	0.292692	E	57.95	0.292692	E	57.85	0.292186	E	57.85	0.292186	260.472000
13	13	I	H	-	0	0	E	117.92	0.620795	E	117.92	0.620795	E	129.52	0.681864	E	129.52	0.681864	260.472000
14	14	P	H	-	1	0	E	44.11	0.304627	E	44.11	0.304627	E	37.56	0.259392	E	37.56	0.259392	260.472000
15	15	V	H	-	1	0	B	2.33	0.014361	B	2.33	0.014361	B	0.00	0.000000	B	0.00	0.000000	260.472000
16	16	T	H	-	2	0	B	10.95	0.073957	B	10.95	0.073957	B	3.34	0.022558	B	3.34	0.022558	260.472000
17	17	L	H	-	1	0	B	31.91	0.161170	B	31.91	0.161170	E	19.40	0.097985	E	19.40	0.097985	260.472000
18	18	M	H	-	2	0	B	7.26	0.034481	B	7.26	0.034481	B	0.00	0.000000	B	0.00	0.000000	260.472000
19	19	V	H	-	3	0	B	0.00	0.000000	B	0.00	0.000000	B	0.00	0.000000	B	0.00	0.000000	260.472000
20	20	S	H	-	2	0	B	1.60	0.012731	B	1.60	0.012731	B	0.00	0.000000	B	0.00	0.000000	260.472000
21	21	G	H	-	2	0	B	2.24	0.026695	B	2.24	0.026695	B	0.00	0.000000	B	0.00	0.000000	260.472000
22	22	A	H	-	2	0	B	8.92	0.076632	B	8.92	0.076632	B	2.49	0.021392	B	2.49	0.021392	260.472000
23	23	I	H	-	2	0	B	4.61	0.024270	B	4.61	0.024270	B	0.39	0.002053	B	0.39	0.002053	260.472000
24	24	M	H	-	1	0	B	6.89	0.032724	B	6.89	0.032724	B	0.00	0.000000	B	0.00	0.000000	260.472000
25	25	G	H	-	2	0	B	2.95	0.035157	B	2.95	0.035157	B	0.00	0.000000	B	0.00	0.000000	260.472000
26	26	S	H	-	0	0	B	5.62	0.044717	B	5.62	0.044717	B	0.79	0.006286	B	0.79	0.006286	260.472000
27	27	G	H	-	1	0	B	1.13	0.013467	B	1.13	0.013467	B	0.00	0.000000	B	0.00	0.000000	260.472000
28	28	V	H	-	1	0	B	0.06	0.000370	B	0.06	0.000370	B	0.00	0.000000	B	0.00	0.000000	260.472000
29	29	F	H	-	1	0	B	11.76	0.052667	B	11.76	0.052667	B	4.73	0.021183	B	4.73	0.021183	260.472000
30	30	L	H	-	1	0	E	55.95	0.282590	E	55.95	0.282590	E	45.95	0.232082	E	45.95	0.232082	260.472000
31	31	L	H	-	2	0	B	0.00	0.000000	B	0.00	0.000000	B	0.00	0.000000	B	0.00	0.000000	260.472000
32	32	P	H	-	1	0	B	0.00	0.000000	B	0.00	0.000000	B	0.00	0.000000	B	0.00	0.000000	260.472000
33	33	A	2	-	0	0	B	15.69	0.134794	B	15.69	0.134794	E	14.90	0.128007	E	14.90	0.128007	-1.000000
34	34	N	2	-	0	0	E	37.33	0.221058	E	37.33	0.221058	E	31.93	0.189080	E	31.93	0.189080	-1.000000
35	35	L	2	-	0	0	B	0.00	0.000000	B	0.00	0.000000	B	0.00	0.000000	B	0.00	0.000000	-1.000000
36	36	A	2	-	0	0	B	7.38	0.063402	B	7.38	0.063402	B	0.23	0.001976	B	0.23	0.001976	-1.000000
37	37	S	2	-	0	0	E	47.50	0.377944	E	47.50	0.377944	E	39.62	0.315245	E	39.62	0.315245	-1.000000
38	38	T	2	-	0	0	E	45.70	0.308659	E	45.70	0.308659	E	33.96	0.229366	E	33.96	0.229366	-1.000000
39	39	G	2	-	0	0	B	7.67	0.091407	B	7.67	0.091407	B	0.00	0.000000	B	0.00	0.000000	-1.000000
40	40	G	2	-	0	0	B	3.23	0.038494	B	3.23	0.038494	B	0.56	0.006674	B	0.56	0.006674	-1.000000
41	41	I	2	-	0	0	E	120.66	0.635220	E	120.66	0.635220	E	123.37	0.649487	E	123.37	0.649487	-1.000000
42	42	A	2	-	0	0	B	8.83	0.075859	B	8.83	0.075859	B	2.27	0.019502	B	2.27	0.019502	-1.000000
43	43	I	H	-	0	0	B	2.12	0.011161	B	2.12	0.011161	B	0.30	0.001579	B	0.30	0.001579	121.397000
44	44	Y	H	-	0	0	E	130.36	0.547042	E	130.36	0.547042	E	138.27	0.580235	E	138.27	0.580235	121.397000
45	45	G	H	-	0	0	B	10.71	0.127637	B	10.71	0.127637	B	2.79	0.033250	B	2.79	0.033250	121.397000
46	46	W	H	-	0	0	B	8.23	0.031007	B	8.23	0.031007	B	2.79	0.010512	B	2.79	0.010512	121.397000
47	47	L	H	-	0	0	E	65.95	0.333098	E	65.95	0.333098	E	59.57	0.300874	E	59.57	0.300874	121.397000
48	48	V	H	-	0	0	E	62.90	0.387697	E	62.90	0.387697	E	56.60	0.348866	E	56.60	0.348866	121.397000
49	49	T	H	-	1	0	B	0.00	0.000000	B	0.00	0.000000	B	0.00	0.000000	B	0.00	0.000000	121.397000
50	50	I	H	-	0	0	B	15.00	0.078968	B	15.00	0.078968	B	6.49	0.034167	B	6.49	0.034167	121.397000
51	51	I	H	-	0	0	E	94.24	0.496131	E	94.24	0.496131	E	89.74	0.472440	E	89.74	0.472440	121.397000
52	52	G	H	-	1	0	B	2.30	0.027410	B	2.30	0.027410	B	0.32	0.003814	B	0.32	0.003814	121.397000
53	53	A	H	-	1	0	B	0.60	0.005155	B	0.60	0.005155	B	0.00	0.000000	B	0.00	0.000000	121.397000
54	54	L	H	-	0	0	E	60.67	0.306430	E	60.67	0.306430	E	48.70	0.245972	E	48.70	0.245972	121.397000
55	55	G	H	-	0	0	B	6.25	0.074485	B	6.25	0.074485	B	2.07	0.024669	B	2.07	0.024669	121.397000
56	56	L	H	-	1	0	B	1.06	0.005354	B	1.06	0.005354	B	0.00	0.000000	B	0.00	0.000000	121.397000
57	57	S	H	-	3	0	B	3.35	0.026655	B	3.35	0.026655	B	0.08	0.000637	B	0.08	0.000637	121.397000
58	58	M	H	-	0	0	E	100.33	0.476514	E	100.33	0.476514	E	88.86	0.422038	E	88.86	0.422038	121.397000
59	59	V	H	-	3	0	B	0.55	0.003390	B	0.55	0.003390	B	0.00	0.000000	B	0.00	0.000000	121.397000
60	60	Y	H	-	2	0	B	0.04	0.000168	B	0.04	0.000168	B	0.00	0.000000	B	0.00	0.000000	121.397000
61	61	A	H	-	3	0	B	5.79	0.049742	B	5.79	0.049742	B	2.41	0.020704	B	2.41	0.020704	121.397000
62	62	K	H	-	0	0	B	40.91	0.197166	B	40.91	0.197166	E	34.67	0.167092	E	34.67	0.167092	121.397000
63	63	M	1	-	0	0	B	2.75	0.013061	B	2.75	0.013061	B	0.00	0.000000	B	0.00	0.000000	-1.000000
64	64	S	1	-	0	0	B	0.02	0.000159	B	0.02	0.000159	B	0.00	0.000000	B	0.00	0.000000	-1.000000
65	65	F	1	-	0	0	E	87.63	0.392449	E	87.63	0.392449	E	83.28	0.372968	E	83.28	0.372968	-1.000000
66	66	L	1	-	0	0	B	39.44	0.199202	B	39.44	0.199202	E	24.31	0.122784	E	24.31	0.122784	-1.000000
67	67	D	1	-	0	0	B	18.41	0.118491	B	18.41	0.118491	E	9.44	0.060758	E	9.44	0.060758	-1.000000
68	68	P	1	-	0	0	E	37.61	0.259738	E	37.61	0.259738	E	33.01	0.227970	E	33.01	0.227970	-1.000000
69	69	S	1	-	0	0	E	26.63	0.211887	E	26.63	0.211887	E	25.61	0.203771	E	25.61	0.203771	-1.000000
70	70	P	1	-	0	0	E	59.51	0.410981	E	59.51	0.410981	E	46.74	0.322790	E	46.74	0.322790	-1.000000
71	71	G	1	-	0	0	B	0.01	0.000119	B	0.01	0.000119	B	0.00	0.000000	B	0.00	0.000000	-1.000000
72	72	G	1	-	0	0	B	0.00	0.000000	B	0.00	0.000000	B	0.00	0.000000	B	0.00	0.000000	-1.000000
73	73	S	1	-	0	0	B	1.21	0.009628	B	1.21	0.009628	B	0.00	0.000000	B	0.00	0.000000	-1.000000
74	74	Y	1	-	0	0	B	3.04	0.012757	B	3.04	0.012757	B	0.00	0.000000	B	0.00	0.000000	-1.000000
75	75	A	1	-	0	0	B	10.75	0.092354	B	10.75	0.092354	B	3.91	0.033591	B	3.91	0.033591	-1.000000
76	76	Y	1	-	0	0	B	0.37	0.001553	B	0.37	0.001553	B	0.00	0.000000	B	0.00	0.000000	-1.000000
77	77	A	1	-	0	0	B	0.00	0.000000	B	0.00	0.000000	B	0.00	0.000000	B	0.00	0.000000	-1.000000
78	78	R	1	-	0	0	E	96.11	0.385581	E	96.11	0.385581	E	92.15	0.369694	E	92.15	0.369694	-1.000000
79	79	R	1	-	0	0	E	145.19	0.582484	E	145.19	0.582484	E	148.88	0.597288	E	148.88	0.597288	-1.000000
80	80	C	1	-	0	0	B	25.32	0.178965	B	25.32	0.178965	E	25.83	0.182570	E	25.83	0.182570	-1.000000
81	81	F	1	-	0	0	E	75.14	0.336513	E	75.14	0.336513	E	75.38	0.337588	E	75.38	0.337588	-1.000000
82	82	G	1	-	0	0	E	24.39	0.290669	E	24.39	0.290669	E	13.22	0.157550	E	13.22	0.157550	-1.000000
83	83	P	1	-	0	0	E	53.77	0.371340	E	53.77	0.371340	E	38.46	0.265608	E	38.46	0.265608	-1.000000
84	84	F	1	-	0	0	E	52.63	0.235702	E	52.63	0.235702	E	48.31	0.216355	E	48.31	0.216355	-1.000000
85	85	L	H	-	0	0	B	38.14	0.192636	B	38.14	0.192636	E	35.68	0.180211	E	35.68	0.180211	221.010000
86	86	G	H	-	0	0	B	0.00	0.000000	B	0.00	0.000000	B	0.00	0.000000	B	0.00	0.000000	221.010000
87	87	Y	H	-	1	0	B	9.96	0.041796	B	9.96	0.041796	B	2.96	0.012421	B	2.96	0.012421	221.010000
88	88	Q	H	-	1	0	B	10.17	0.053761	B	10.17	0.053761	B	5.34	0.028229	B	5.34	0.028229	221.010000
89	89	T	H	-	2	0	B	0.44	0.002972	B	0.44	0.002972	B	0.00	0.000000	B	0.00	0.000000	221.010000
90	90	N	H	-	1	0	B	0.10	0.000592	B	0.10	0.000592	B	0.00	0.000000	B	0.00	0.000000	221.010000
91	91	V	H	-	1	0	B	18.46	0.113782	B	18.46	0.113782	B	7.39	0.045550	B	7.39	0.045550	221.010000
92	92	L	H	-	2	0	B	1.80	0.009091	B	1.80	0.009091	B	0.00	0.000000	B	0.00	0.000000	221.010000
93	93	Y	H	-	1	0	B	1.89	0.007931	B	1.89	0.007931	B	0.00	0.000000	B	0.00	0.000000	221.010000
94	94	W	H	-	2	0	B	20.07	0.075616	B	20.07	0.075616	E	17.07	0.064313	E	17.07	0.064313	221.010000
95	95	L	H	-	1	0	B	34.48	0.174150	B	34.48	0.174150	E	32.51	0.164200	E	32.51	0.164200	221.010000
96	96	A	H	-	3	0	B	4.79	0.041151	B	4.79	0.041151	B	0.00	0.000000	B	0.00	0.000000	221.010000
97	97	C	H	-	3	0	B	2.72	0.019225	B	2.72	0.019225	B	0.00	0.000000	B	0.00	0.000000	221.010000
98	98	W	H	-	2	0	B	14.73	0.055497	B	14.73	0.055497	B	8.70	0.032778	B	8.70	0.032778	221.010000
99	99	I	H	-	1	0	B	13.94	0.073388	B	13.94	0.073388	B	8.51	0.044801	B	8.51	0.044801	221.010000
100	100	G	H	-	1	0	B	4.06	0.048385	B	4.06	0.048385	B	0.30	0.003575	B	0.30	0.003575	221.010000
101	101	N	H	-	3	0	B	0.18	0.001066	B	0.18	0.001066	B	0.00	0.000000	B	0.00	0.000000	221.010000
102	102	I	H	-	2	0	B	0.00	0.000000	B	0.00	0.000000	B	0.00	0.000000	B	0.00	0.000000	221.010000
103	103	A	H	-	1	0	B	1.66	0.014261	B	1.66	0.014261	B	0.00	0.000000	B	0.00	0.000000	221.010000
104	104	M	H	-	1	0	B	7.16	0.034006	B	7.16	0.034006	B	0.19	0.000902	B	0.19	0.000902	221.010000
105	105	V	H	-	2	0	B	0.00	0.000000	B	0.00	0.000000	B	0.00	0.000000	B	0.00	0.000000	221.010000
106	106	V	H	-	0	0	B	11.67	0.071930	B	11.67	0.071930	B	6.02	0.037106	B	6.02	0.037106	221.010000
107	107	I	H	-	1	0	B	28.11	0.147986	B	28.11	0.147986	E	13.50	0.071071	E	13.50	0.071071	221.010000
108	108	G	H	-	3	0	B	0.00	0.000000	B	0.00	0.000000	B	0.00	0.000000	B	0.00	0.000000	221.010000
109	109	V	H	-	0	0	B	1.52	0.009369	B	1.52	0.009369	B	0.00	0.000000	B	0.00	0.000000	221.010000
110	110	G	H	-	0	0	E	28.47	0.339292	E	28.47	0.339292	E	24.25	0.289000	E	24.25	0.289000	221.010000
111	111	Y	H	-	3	0	E	48.77	0.204658	E	48.77	0.204658	E	42.10	0.176668	E	42.10	0.176668	221.010000
112	112	L	H	-	1	0	E	41.39	0.209051	E	41.39	0.209051	E	31.66	0.159907	E	31.66	0.159907	221.010000
113	113	S	2	-	0	0	E	35.96	0.286123	E	35.96	0.286123	E	32.22	0.256365	E	32.22	0.256365	-1.000000
114	114	Y	2	-	0	0	E	118.60	0.497692	E	118.60	0.497692	E	120.42	0.505329	E	120.42	0.505329	-1.000000
115	115	F	2	-	0	0	E	70.99	0.317927	E	70.99	0.317927	E	68.04	0.304716	E	68.04	0.304716	-1.000000
116	116	F	2	-	0	0	E	121.10	0.542344	E	121.10	0.542344	E	134.87	0.604013	E	134.87	0.604013	-1.000000
117	117	P	2	-	0	0	E	84.40	0.582873	E	84.40	0.582873	E	92.76	0.640608	E	92.76	0.640608	-1.000000
118	118	I	2	-	0	0	E	104.45	0.549882	E	104.45	0.549882	E	113.56	0.597842	E	113.56	0.597842	-1.000000
119	119	L	2	-	0	0	B	14.51	0.073287	B	14.51	0.073287	B	6.36	0.032123	B	6.36	0.032123	-1.000000
120	120	K	2	-	0	0	E	140.32	0.676274	E	140.32	0.676274	E	147.66	0.711649	E	147.66	0.711649	-1.000000
121	121	D	2	-	0	0	E	45.97	0.295874	E	45.97	0.295874	E	42.37	0.272704	E	42.37	0.272704	-1.000000
122	122	P	2	-	0	0	E	85.27	0.588881	E	85.27	0.588881	E	71.95	0.496892	E	71.95	0.496892	-1.000000
123	123	W	2	-	0	0	E	196.73	0.741203	E	196.73	0.741203	E	221.26	0.833622	E	221.26	0.833622	-1.000000
124	124	V	2	-	0	0	E	37.52	0.231262	E	37.52	0.231262	E	33.60	0.207101	E	33.60	0.207101	-1.000000
125	125	L	H	-	0	0	B	30.23	0.152684	B	30.23	0.152684	E	20.34	0.102732	E	20.34	0.102732	247.739000
126	126	T	H	-	1	0	B	27.07	0.182831	B	27.07	0.182831	E	16.92	0.114278	E	16.92	0.114278	247.739000
127	127	I	H	-	0	0	E	109.13	0.574520	E	109.13	0.574520	E	115.03	0.605580	E	115.03	0.605580	247.739000
128	128	T	H	-	0	0	E	38.93	0.262934	E	38.93	0.262934	E	33.25	0.224571	E	33.25	0.224571	247.739000
129	129	C	H	-	1	0	B	0.00	0.000000	B	0.00	0.000000	B	0.00	0.000000	B	0.00	0.000000	247.739000
130	130	V	H	-	1	0	B	27.49	0.169440	B	27.49	0.169440	E	22.42	0.138190	E	22.42	0.138190	247.739000
131	131	V	H	-	0	0	E	77.92	0.480276	E	77.92	0.480276	E	80.03	0.493282	E	80.03	0.493282	247.739000
132	132	V	H	-	0	0	B	19.97	0.123089	B	19.97	0.123089	E	13.42	0.082717	E	13.42	0.082717	247.739000
133	133	L	H	-	2	0	B	0.74	0.003738	B	0.74	0.003738	B	0.00	0.000000	B	0.00	0.000000	247.739000
134	134	W	H	-	0	0	E	72.60	0.273529	E	72.60	0.273529	E	67.03	0.252543	E	67.03	0.252543	247.739000
135	135	I	H	-	0	0	E	77.13	0.406054	E	77.13	0.406054	E	75.77	0.398894	E	75.77	0.398894	247.739000
136	136	F	H	-	2	0	B	18.42	0.082494	B	18.42	0.082494	E	14.01	0.062744	E	14.01	0.062744	247.739000
137	137	V	H	-	2	0	B	0.13	0.000801	B	0.13	0.000801	B	0.00	0.000000	B	0.00	0.000000	247.739000
138	138	L	H	-	0	0	E	101.50	0.512652	E	101.50	0.512652	E	103.52	0.522855	E	103.52	0.522855	247.739000
139	139	L	H	-	2	0	E	42.23	0.213294	E	42.23	0.213294	E	40.25	0.203293	E	40.25	0.203293	247.739000
140	140	N	H	-	4	0	B	3.72	0.022029	B	3.72	0.022029	B	0.07	0.000415	B	0.07	0.000415	247.739000
141	141	I	H	-	1	0	E	43.66	0.229850	E	43.66	0.229850	E	35.33	0.185996	E	35.33	0.185996	247.739000
142	142	V	H	-	1	0	E	103.28	0.636588	E	103.28	0.636588	E	104.05	0.641334	E	104.05	0.641334	247.739000
143	143	G	H	-	2	0	B	5.38	0.064116	B	5.38	0.064116	B	0.73	0.008700	B	0.73	0.008700	247.739000
144	144	P	H	-	2	0	B	17.05	0.117749	B	17.05	0.117749	B	0.82	0.005663	B	0.82	0.005663	247.739000
145	145	K	1	-	0	0	E	97.50	0.469902	E	97.50	0.469902	E	89.64	0.432021	E	89.64	0.432021	-1.000000
146	146	M	H	-	3	0	E	60.37	0.286725	E	60.37	0.286725	E	56.46	0.268155	E	56.46	0.268155	350.603000
147	147	I	H	-	6	0	B	1.12	0.005896	B	1.12	0.005896	B	0.00	0.000000	B	0.00	0.000000	350.603000
148	148	T	H	-	3	0	B	4.47	0.030190	B	4.47	0.030190	B	0.00	0.000000	B	0.00	0.000000	350.603000
149	149	R	H	-	0	0	E	183.11	0.734614	E	183.11	0.734614	E	195.57	0.784602	E	195.57	0.784602	350.603000
150	150	V	H	-	0	0	E	46.63	0.287414	E	46.63	0.287414	E	41.72	0.257150	E	41.72	0.257150	350.603000
151	151	Q	H	-	3	0	B	1.95	0.010308	B	1.95	0.010308	B	0.00	0.000000	B	0.00	0.000000	350.603000
152	152	A	H	-	0	0	B	15.68	0.134708	B	15.68	0.134708	E	7.61	0.065378	E	7.61	0.065378	350.603000
153	153	V	H	-	0	0	E	78.91	0.486378	E	78.91	0.486378	E	74.70	0.460429	E	74.70	0.460429	350.603000
154	154	A	H	-	1	0	B	8.44	0.072509	B	8.44	0.072509	B	2.80	0.024055	B	2.80	0.024055	350.603000
155	155	T	H	-	2	0	B	8.81	0.059503	B	8.81	0.059503	B	0.00	0.000000	B	0.00	0.000000	350.603000
156	156	V	H	-	0	0	E	67.37	0.415249	E	67.37	0.415249	E	65.80	0.405572	E	65.80	0.405572	350.603000
157	157	L	H	-	1	0	E	50.36	0.254356	E	50.36	0.254356	E	47.00	0.237386	E	47.00	0.237386	350.603000
158	158	A	H	-	1	0	B	2.82	0.024227	B	2.82	0.024227	B	0.00	0.000000	B	0.00	0.000000	350.603000
159	159	L	H	-	0	0	B	28.80	0.145462	B	28.80	0.145462	E	20.91	0.105611	E	20.91	0.105611	350.603000
160	160	I	H	-	0	0	E	94.61	0.498078	E	94.61	0.498078	E	95.56	0.503080	E	95.56	0.503080	350.603000
161	161	P	H	-	2	0	B	9.46	0.065331	B	9.46	0.065331	B	0.80	0.005525	B	0.80	0.005525	350.603000
162	162	I	H	-	2	0	B	2.55	0.013425	B	2.55	0.013425	B	0.00	0.000000	B	0.00	0.000000	350.603000
163	163	V	H	-	0	0	E	80.74	0.497658	E	80.74	0.497658	E	77.77	0.479352	E	77.77	0.479352	350.603000
164	164	G	H	-	0	0	B	16.10	0.191872	B	16.10	0.191872	E	6.75	0.080443	E	6.75	0.080443	350.603000
165	165	I	H	-	0	0	B	4.68	0.024638	B	4.68	0.024638	B	0.00	0.000000	B	0.00	0.000000	350.603000
166	166	A	H	-	0	0	E	23.75	0.204038	E	23.75	0.204038	E	11.49	0.098711	E	11.49	0.098711	350.603000
167	167	V	H	-	0	0	E	83.82	0.516642	E	83.82	0.516642	E	87.34	0.538338	E	87.34	0.538338	350.603000
168	168	F	H	-	0	0	E	95.83	0.429173	E	95.83	0.429173	E	101.17	0.453088	E	101.17	0.453088	350.603000
169	169	G	H	-	0	0	B	0.77	0.009176	B	0.77	0.009176	B	0.00	0.000000	B	0.00	0.000000	350.603000
170	170	W	H	-	0	0	E	180.29	0.679263	E	180.29	0.679263	E	198.87	0.749265	E	198.87	0.749265	350.603000
171	171	F	2	-	0	0	E	140.02	0.627077	E	140.02	0.627077	E	149.47	0.669399	E	149.47	0.669399	-1.000000
172	172	W	2	-	0	0	E	111.81	0.421257	E	111.81	0.421257	E	116.46	0.438776	E	116.46	0.438776	-1.000000
173	173	F	2	-	0	0	E	82.88	0.371176	E	82.88	0.371176	E	78.26	0.350486	E	78.26	0.350486	-1.000000
174	174	R	2	-	0	0	E	138.67	0.556327	E	138.67	0.556327	E	145.15	0.582324	E	145.15	0.582324	-1.000000
175	175	G	2	-	0	0	E	59.12	0.704564	E	59.12	0.704564	E	58.25	0.694196	E	58.25	0.694196	-1.000000
176	176	E	2	-	0	0	E	71.73	0.383255	E	71.73	0.383255	E	68.24	0.364608	E	68.24	0.364608	-1.000000
177	177	T	2	-	0	0	E	77.74	0.525057	E	77.74	0.525057	E	58.60	0.395785	E	58.60	0.395785	-1.000000
178	178	Y	2	-	0	0	E	92.10	0.386488	E	92.10	0.386488	E	84.55	0.354805	E	84.55	0.354805	-1.000000
179	179	M	2	A	0	0	E	92.87	0.441083	E	92.87	0.441083	E	106.88	0.507623	E	106.88	0.507623	-1.000000
180	180	A	2	-	0	0	E	84.20	0.723368	E	84.20	0.723368	E	88.07	0.756615	E	88.07	0.756615	-1.000000
181	181	A	U	R	0	0	-	-1.00	-1.000000	-	-1.00	-1.000000	-	-1.00	-1.000000	-	-1.00	-1.000000	-1.000000
182	182	W	U	R	0	0	-	-1.00	-1.000000	-	-1.00	-1.000000	-	-1.00	-1.000000	-	-1.00	-1.000000	-1.000000
183	183	N	U	R	0	0	-	-1.00	-1.000000	-	-1.00	-1.000000	-	-1.00	-1.000000	-	-1.00	-1.000000	-1.000000
184	184	V	U	R	0	0	-	-1.00	-1.000000	-	-1.00	-1.000000	-	-1.00	-1.000000	-	-1.00	-1.000000	-1.000000
185	185	S	U	R	0	0	-	-1.00	-1.000000	-	-1.00	-1.000000	-	-1.00	-1.000000	-	-1.00	-1.000000	-1.000000
186	186	G	U	R	0	0	-	-1.00	-1.000000	-	-1.00	-1.000000	-	-1.00	-1.000000	-	-1.00	-1.000000	-1.000000
187	187	L	U	R	0	0	-	-1.00	-1.000000	-	-1.00	-1.000000	-	-1.00	-1.000000	-	-1.00	-1.000000	-1.000000
188	188	G	U	R	0	0	-	-1.00	-1.000000	-	-1.00	-1.000000	-	-1.00	-1.000000	-	-1.00	-1.000000	-1.000000
189	189	T	U	R	0	0	-	-1.00	-1.000000	-	-1.00	-1.000000	-	-1.00	-1.000000	-	-1.00	-1.000000	-1.000000
190	190	F	U	R	0	0	-	-1.00	-1.000000	-	-1.00	-1.000000	-	-1.00	-1.000000	-	-1.00	-1.000000	-1.000000
191	191	G	U	R	0	0	-	-1.00	-1.000000	-	-1.00	-1.000000	-	-1.00	-1.000000	-	-1.00	-1.000000	-1.000000
192	192	A	2	-	0	0	E	94.92	0.815464	E	94.92	0.815464	E	108.65	0.933419	E	108.65	0.933419	-1.000000
193	193	I	2	A	0	0	E	52.86	0.278284	E	52.86	0.278284	E	40.94	0.215530	E	40.94	0.215530	-1.000000
194	194	Q	2	-	0	0	E	127.66	0.674843	E	127.66	0.674843	E	132.04	0.697997	E	132.04	0.697997	-1.000000
195	195	S	2	-	0	0	E	51.87	0.412715	E	51.87	0.412715	E	52.01	0.413829	E	52.01	0.413829	-1.000000
196	196	T	H	-	0	0	B	3.93	0.026543	B	3.93	0.026543	B	0.26	0.001756	B	0.26	0.001756	49.328000
197	197	L	H	-	0	0	B	37.11	0.187434	B	37.11	0.187434	E	25.89	0.130764	E	25.89	0.130764	49.328000
198	198	N	H	-	0	0	E	37.27	0.220702	E	37.27	0.220702	B	5.88	0.034820	B	5.88	0.034820	49.328000
199	199	V	H	-	1	0	B	29.90	0.184295	B	29.90	0.184295	E	22.41	0.138129	E	22.41	0.138129	49.328000
200	200	T	H	-	2	0	B	1.68	0.011347	B	1.68	0.011347	B	0.00	0.000000	B	0.00	0.000000	49.328000
201	201	L	H	-	1	0	B	4.18	0.021112	B	4.18	0.021112	B	0.14	0.000707	B	0.14	0.000707	49.328000
202	202	W	H	-	2	0	B	29.91	0.112689	B	29.91	0.112689	B	5.37	0.020232	B	5.37	0.020232	49.328000
203	203	S	H	-	2	0	B	1.70	0.013526	B	1.70	0.013526	B	0.01	0.000080	B	0.01	0.000080	49.328000
204	204	F	H	-	1	0	B	5.78	0.025886	B	5.78	0.025886	B	0.00	0.000000	B	0.00	0.000000	49.328000
205	205	I	H	-	0	0	B	17.54	0.092340	B	17.54	0.092340	B	0.84	0.004422	B	0.84	0.004422	49.328000
206	206	G	H	-	2	0	B	0.00	0.000000	B	0.00	0.000000	B	0.00	0.000000	B	0.00	0.000000	49.328000
207	207	V	H	-	1	0	B	0.75	0.004623	B	0.75	0.004623	B	0.00	0.000000	B	0.00	0.000000	49.328000
208	208	E	H	-	1	0	B	0.09	0.000481	B	0.09	0.000481	B	0.00	0.000000	B	0.00	0.000000	49.328000
209	209	S	H	-	3	0	B	0.00	0.000000	B	0.00	0.000000	B	0.00	0.000000	B	0.00	0.000000	49.328000
210	210	A	H	-	2	0	B	0.02	0.000172	B	0.02	0.000172	B	0.00	0.000000	B	0.00	0.000000	49.328000
211	211	S	H	-	1	0	B	0.04	0.000318	B	0.04	0.000318	B	0.00	0.000000	B	0.00	0.000000	49.328000
212	212	V	H	-	1	0	B	0.00	0.000000	B	0.00	0.000000	B	0.00	0.000000	B	0.00	0.000000	49.328000
213	213	A	H	-	1	0	B	0.61	0.005241	B	0.61	0.005241	B	0.00	0.000000	B	0.00	0.000000	49.328000
214	214	A	1	-	0	0	B	0.27	0.002320	B	0.27	0.002320	B	0.00	0.000000	B	0.00	0.000000	-1.000000
215	215	G	1	-	0	0	E	28.84	0.343702	E	28.84	0.343702	E	15.04	0.179240	E	15.04	0.179240	-1.000000
216	216	V	1	-	0	0	B	21.97	0.135417	B	21.97	0.135417	B	1.53	0.009430	B	1.53	0.009430	-1.000000
217	217	V	1	-	0	0	B	2.59	0.015964	B	2.59	0.015964	B	0.00	0.000000	B	0.00	0.000000	-1.000000
218	218	K	1	-	0	0	E	74.80	0.360499	E	74.80	0.360499	E	75.91	0.365849	E	75.91	0.365849	-1.000000
219	219	N	1	-	0	0	E	65.97	0.390656	E	65.97	0.390656	E	64.74	0.383372	E	64.74	0.383372	-1.000000
220	220	P	1	-	0	0	E	38.17	0.263605	E	38.17	0.263605	E	32.55	0.224793	E	32.55	0.224793	-1.000000
221	221	K	1	-	0	0	E	85.54	0.412261	E	85.54	0.412261	E	88.36	0.425852	E	88.36	0.425852	-1.000000
222	222	R	1	-	0	0	E	177.49	0.712068	E	177.49	0.712068	E	195.21	0.783158	E	195.21	0.783158	-1.000000
223	223	N	1	-	0	0	B	20.76	0.122935	B	20.76	0.122935	E	15.55	0.092083	E	15.55	0.092083	-1.000000
224	224	V	1	-	0	0	B	0.00	0.000000	B	0.00	0.000000	B	0.00	0.000000	B	0.00	0.000000	-1.000000
225	225	P	H	-	1	0	B	15.38	0.106215	B	15.38	0.106215	E	10.54	0.072790	E	10.54	0.072790	101.392000
226	226	I	H	-	0	0	E	94.12	0.495499	E	94.12	0.495499	E	94.43	0.497131	E	94.43	0.497131	101.392000
227	227	A	H	-	2	0	B	0.00	0.000000	B	0.00	0.000000	B	0.00	0.000000	B	0.00	0.000000	101.392000
228	228	T	H	-	3	0	B	0.00	0.000000	B	0.00	0.000000	B	0.00	0.000000	B	0.00	0.000000	101.392000
229	229	I	H	-	1	0	E	70.44	0.370834	E	70.44	0.370834	E	63.83	0.336036	E	63.83	0.336036	101.392000
230	230	G	H	-	0	0	E	23.49	0.279943	E	23.49	0.279943	E	18.53	0.220832	E	18.53	0.220832	101.392000
231	231	G	H	-	3	0	B	0.00	0.000000	B	0.00	0.000000	B	0.00	0.000000	B	0.00	0.000000	101.392000
232	232	V	H	-	1	0	B	3.57	0.022004	B	3.57	0.022004	B	0.00	0.000000	B	0.00	0.000000	101.392000
233	233	L	H	-	0	0	E	84.47	0.426638	E	84.47	0.426638	E	88.40	0.446487	E	88.40	0.446487	101.392000
234	234	I	H	-	1	0	E	60.68	0.319452	E	60.68	0.319452	E	53.60	0.282180	E	53.60	0.282180	101.392000
235	235	A	H	-	2	0	B	0.34	0.002921	B	0.34	0.002921	B	0.00	0.000000	B	0.00	0.000000	101.392000
236	236	A	H	-	0	0	B	8.92	0.076632	B	8.92	0.076632	B	4.22	0.036254	B	4.22	0.036254	101.392000
237	237	V	H	-	0	0	E	77.73	0.479105	E	77.73	0.479105	E	78.47	0.483666	E	78.47	0.483666	101.392000
238	238	C	H	-	1	0	B	9.46	0.066865	B	9.46	0.066865	B	2.44	0.017246	B	2.44	0.017246	101.392000
239	239	Y	H	-	0	0	B	0.00	0.000000	B	0.00	0.000000	B	0.00	0.000000	B	0.00	0.000000	101.392000
240	240	V	H	-	0	0	E	51.34	0.316445	E	51.34	0.316445	E	48.60	0.299556	E	48.60	0.299556	101.392000
241	241	L	H	-	0	0	E	89.52	0.452144	E	89.52	0.452144	E	89.50	0.452043	E	89.50	0.452043	101.392000
242	242	S	H	-	1	0	B	0.61	0.004854	B	0.61	0.004854	B	0.00	0.000000	B	0.00	0.000000	101.392000
243	243	T	H	-	0	0	B	0.00	0.000000	B	0.00	0.000000	B	0.00	0.000000	B	0.00	0.000000	101.392000
244	244	T	H	-	0	0	E	38.07	0.257125	E	38.07	0.257125	E	29.08	0.196407	E	29.08	0.196407	101.392000
245	245	A	H	-	0	0	B	6.31	0.054210	B	6.31	0.054210	B	2.22	0.019072	B	2.22	0.019072	101.392000
246	246	I	2	-	0	0	B	2.07	0.010898	B	2.07	0.010898	B	0.00	0.000000	B	0.00	0.000000	-1.000000
247	247	M	2	-	0	0	B	22.80	0.108288	B	22.80	0.108288	B	0.47	0.002232	B	0.47	0.002232	-1.000000
248	248	G	2	-	0	0	B	0.73	0.008700	B	0.73	0.008700	B	0.00	0.000000	B	0.00	0.000000	-1.000000
249	249	M	2	-	0	0	B	4.53	0.021515	B	4.53	0.021515	B	1.97	0.009356	B	1.97	0.009356	-1.000000
250	250	I	2	A	0	0	B	15.30	0.080548	B	15.30	0.080548	B	0.22	0.001158	B	0.22	0.001158	-1.000000
251	251	P	2	A	0	0	E	50.12	0.346133	E	50.12	0.346133	E	47.40	0.327348	E	47.40	0.327348	-1.000000
252	252	N	2	A	0	0	E	45.74	0.270859	E	45.74	0.270859	E	42.03	0.248890	E	42.03	0.248890	-1.000000
253	253	A	2	-	0	0	E	93.25	0.801117	E	93.25	0.801117	E	106.71	0.916753	E	106.71	0.916753	-1.000000
254	254	A	2	-	0	0	E	29.88	0.256701	E	29.88	0.256701	E	22.35	0.192010	E	22.35	0.192010	-1.000000
255	255	L	2	-	0	0	E	47.42	0.239507	E	47.42	0.239507	E	12.71	0.064195	E	12.71	0.064195	-1.000000
256	256	R	2	A	0	0	E	84.98	0.340929	E	84.98	0.340929	E	93.28	0.374228	E	93.28	0.374228	-1.000000
257	257	V	2	-	0	0	E	82.85	0.510663	E	82.85	0.510663	E	86.67	0.534209	E	86.67	0.534209	-1.000000
258	258	S	2	A	0	0	E	90.50	0.720083	E	90.50	0.720083	E	103.00	0.819542	E	103.00	0.819542	-1.000000
259	259	A	2	-	0	0	E	118.30	1.000000	E	118.30	1.000000	E	137.94	1.000000	E	137.94	1.000000	-1.000000
260	260	S	2	A	0	0	B	13.68	0.108848	B	13.68	0.108848	E	6.61	0.052594	E	6.61	0.052594	-1.000000
261	261	P	2	A	0	0	E	30.79	0.212638	E	30.79	0.212638	E	9.84	0.067956	E	9.84	0.067956	-1.000000
262	262	F	2	-	0	0	B	17.05	0.076358	B	17.05	0.076358	E	11.97	0.053607	E	11.97	0.053607	-1.000000
263	263	G	2	-	0	0	E	32.49	0.387201	E	32.49	0.387201	E	24.19	0.288285	E	24.19	0.288285	-1.000000
264	264	D	2	-	0	0	B	28.06	0.180601	B	28.06	0.180601	E	11.32	0.072858	E	11.32	0.072858	-1.000000
265	265	A	2	-	0	0	B	0.00	0.000000	B	0.00	0.000000	B	0.00	0.000000	B	0.00	0.000000	-1.000000
266	266	A	2	-	0	0	B	3.49	0.029983	B	3.49	0.029983	B	0.00	0.000000	B	0.00	0.000000	-1.000000
267	267	R	2	-	0	0	E	133.83	0.536909	E	133.83	0.536909	E	132.85	0.532978	E	132.85	0.532978	-1.000000
268	268	M	2	-	0	0	E	74.85	0.355498	E	74.85	0.355498	E	67.69	0.321491	E	67.69	0.321491	-1.000000
269	269	A	2	-	0	0	B	11.37	0.097680	B	11.37	0.097680	E	7.70	0.066151	E	7.70	0.066151	-1.000000
270	270	L	2	A	0	0	E	57.03	0.288045	E	57.03	0.288045	E	38.78	0.195868	E	38.78	0.195868	-1.000000
271	271	G	2	-	0	0	E	36.11	0.430342	E	36.11	0.430342	E	39.14	0.466452	E	39.14	0.466452	-1.000000
272	272	D	2	-	0	0	E	139.03	0.894832	E	139.03	0.894832	E	149.98	0.965309	E	149.98	0.965309	-1.000000
273	273	T	2	-	0	0	E	84.23	0.568891	E	84.23	0.568891	E	92.40	0.624071	E	92.40	0.624071	-1.000000
274	274	A	2	-	0	0	B	1.80	0.015464	B	1.80	0.015464	B	0.00	0.000000	B	0.00	0.000000	-1.000000
275	275	G	2	-	0	0	E	24.12	0.287451	E	24.12	0.287451	E	15.41	0.183649	E	15.41	0.183649	-1.000000
276	276	A	2	-	0	0	E	33.25	0.285653	E	33.25	0.285653	E	32.03	0.275172	E	32.03	0.275172	-1.000000
277	277	I	2	-	0	0	E	64.69	0.340563	E	64.69	0.340563	E	54.92	0.289129	E	54.92	0.289129	-1.000000
278	278	V	H	-	1	0	B	26.07	0.160688	B	26.07	0.160688	E	11.27	0.069465	E	11.27	0.069465	201.602000
279	279	S	H	-	1	0	B	10.38	0.082591	B	10.38	0.082591	E	6.80	0.054106	E	6.80	0.054106	201.602000
280	280	F	H	-	0	0	E	99.24	0.444444	E	99.24	0.444444	E	103.50	0.463523	E	103.50	0.463523	201.602000
281	281	C	H	-	3	0	B	4.08	0.028838	B	4.08	0.028838	B	1.33	0.009401	B	1.33	0.009401	201.602000
282	282	A	H	-	2	0	B	0.21	0.001804	B	0.21	0.001804	B	0.00	0.000000	B	0.00	0.000000	201.602000
283	283	A	H	-	3	0	B	2.97	0.025515	B	2.97	0.025515	B	0.53	0.004553	B	0.53	0.004553	201.602000
284	284	A	H	-	1	0	B	19.46	0.167182	B	19.46	0.167182	E	14.12	0.121306	E	14.12	0.121306	201.602000
285	285	G	H	-	1	0	B	4.00	0.047670	B	4.00	0.047670	B	0.00	0.000000	B	0.00	0.000000	201.602000
286	286	C	H	-	4	0	B	0.00	0.000000	B	0.00	0.000000	B	0.00	0.000000	B	0.00	0.000000	201.602000
287	287	L	H	-	1	0	B	22.48	0.113541	B	22.48	0.113541	E	15.56	0.078590	E	15.56	0.078590	201.602000
288	288	G	H	-	1	0	B	1.89	0.022524	B	1.89	0.022524	B	0.18	0.002145	B	0.18	0.002145	201.602000
289	289	S	H	-	1	0	B	2.35	0.018698	B	2.35	0.018698	B	0.00	0.000000	B	0.00	0.000000	201.602000
290	290	L	H	-	2	0	B	0.41	0.002071	B	0.41	0.002071	B	0.00	0.000000	B	0.00	0.000000	201.602000
291	291	G	H	-	2	0	B	0.11	0.001311	B	0.11	0.001311	B	0.00	0.000000	B	0.00	0.000000	201.602000
292	292	G	H	-	1	0	B	2.61	0.031105	B	2.61	0.031105	B	0.00	0.000000	B	0.00	0.000000	201.602000
293	293	W	H	-	2	0	B	19.73	0.074335	B	19.73	0.074335	B	1.90	0.007158	B	1.90	0.007158	201.602000
294	294	T	H	-	1	0	B	0.42	0.002837	B	0.42	0.002837	B	0.00	0.000000	B	0.00	0.000000	201.602000
295	295	L	H	-	2	0	B	5.60	0.028284	B	5.60	0.028284	B	0.31	0.001566	B	0.31	0.001566	201.602000
296	296	L	H	-	4	0	B	1.50	0.007576	B	1.50	0.007576	B	0.00	0.000000	B	0.00	0.000000	201.602000
297	297	A	H	-	2	0	B	0.00	0.000000	B	0.00	0.000000	B	0.00	0.000000	B	0.00	0.000000	201.602000
298	298	G	H	-	1	0	B	1.12	0.013348	B	1.12	0.013348	B	0.00	0.000000	B	0.00	0.000000	201.602000
299	299	Q	H	-	0	0	B	15.85	0.083787	B	15.85	0.083787	B	0.16	0.000846	B	0.16	0.000846	201.602000
300	300	T	H	-	2	0	B	0.98	0.006619	B	0.98	0.006619	B	0.00	0.000000	B	0.00	0.000000	201.602000
301	301	A	H	-	1	0	B	1.28	0.010997	B	1.28	0.010997	B	0.00	0.000000	B	0.00	0.000000	201.602000
302	302	K	H	-	0	0	E	41.62	0.200588	E	41.62	0.200588	E	25.88	0.124729	E	25.88	0.124729	201.602000
303	303	A	1	-	0	0	B	9.93	0.085309	B	9.93	0.085309	B	1.46	0.012543	B	1.46	0.012543	-1.000000
304	304	A	1	-	0	0	B	0.00	0.000000	B	0.00	0.000000	B	0.00	0.000000	B	0.00	0.000000	-1.000000
305	305	A	1	-	0	0	B	8.26	0.070962	B	8.26	0.070962	B	4.59	0.039433	B	4.59	0.039433	-1.000000
306	306	D	1	-	0	0	E	84.43	0.543412	E	84.43	0.543412	E	89.04	0.573084	E	89.04	0.573084	-1.000000
307	307	D	1	-	0	0	E	67.11	0.431937	E	67.11	0.431937	E	65.66	0.422604	E	65.66	0.422604	-1.000000
308	308	G	1	-	0	0	E	45.17	0.538315	E	45.17	0.538315	E	42.31	0.504231	E	42.31	0.504231	-1.000000
309	309	L	1	-	0	0	B	7.60	0.038386	B	7.60	0.038386	B	3.75	0.018940	B	3.75	0.018940	-1.000000
310	310	F	1	-	0	0	B	23.35	0.104573	B	23.35	0.104573	E	13.11	0.058713	E	13.11	0.058713	-1.000000
311	311	P	1	-	0	0	E	64.82	0.447652	E	64.82	0.447652	E	70.20	0.484807	E	70.20	0.484807	-1.000000
312	312	P	1	-	0	0	E	106.37	0.734599	E	106.37	0.734599	E	118.37	0.817472	E	118.37	0.817472	-1.000000
313	313	I	1	-	0	0	E	64.71	0.340669	E	64.71	0.340669	E	62.52	0.329139	E	62.52	0.329139	-1.000000
314	314	F	1	-	0	0	B	14.90	0.066729	B	14.90	0.066729	B	9.58	0.042904	B	9.58	0.042904	-1.000000
315	315	A	1	-	0	0	B	23.04	0.197938	B	23.04	0.197938	E	19.11	0.164175	E	19.11	0.164175	-1.000000
316	316	R	1	-	0	0	E	161.52	0.647998	E	161.52	0.647998	E	183.35	0.735577	E	183.35	0.735577	-1.000000
317	317	V	1	-	0	0	E	62.43	0.384800	E	62.43	0.384800	E	63.96	0.394231	E	63.96	0.394231	-1.000000
318	318	N	1	-	0	0	E	58.64	0.347249	E	58.64	0.347249	E	51.33	0.303962	E	51.33	0.303962	-1.000000
319	319	K	1	-	0	0	E	189.68	0.914165	E	189.68	0.914165	E	222.17	1.000000	E	222.17	1.000000	-1.000000
320	320	A	1	-	0	0	E	42.96	0.369072	E	42.96	0.369072	E	15.59	0.133935	E	15.59	0.133935	-1.000000
321	321	G	1	-	0	0	E	27.08	0.322727	E	27.08	0.322727	E	17.14	0.204266	E	17.14	0.204266	-1.000000
322	322	T	1	-	0	0	B	7.18	0.048494	B	7.18	0.048494	B	0.14	0.000946	B	0.14	0.000946	-1.000000
323	323	P	1	-	0	0	B	2.04	0.014088	B	2.04	0.014088	B	0.00	0.000000	B	0.00	0.000000	-1.000000
324	324	V	H	-	1	0	E	34.90	0.215113	E	34.90	0.215113	E	31.79	0.195944	E	31.79	0.195944	123.645000
325	325	A	H	-	0	0	B	21.36	0.183505	B	21.36	0.183505	E	11.37	0.097680	E	11.37	0.097680	123.645000
326	326	G	H	-	0	0	B	1.20	0.014301	B	1.20	0.014301	B	0.00	0.000000	B	0.00	0.000000	123.645000
327	327	L	H	-	3	0	B	4.59	0.023183	B	4.59	0.023183	B	0.15	0.000758	B	0.15	0.000758	123.645000
328	328	I	H	-	0	0	E	68.07	0.358357	E	68.07	0.358357	E	70.42	0.370729	E	70.42	0.370729	123.645000
329	329	I	H	-	0	0	E	39.71	0.209055	E	39.71	0.209055	E	33.56	0.176678	E	33.56	0.176678	123.645000
330	330	V	H	-	1	0	B	0.39	0.002404	B	0.39	0.002404	B	0.00	0.000000	B	0.00	0.000000	123.645000
331	331	G	H	-	1	0	B	0.01	0.000119	B	0.01	0.000119	B	0.00	0.000000	B	0.00	0.000000	123.645000
332	332	I	H	-	0	0	E	80.62	0.424427	E	80.62	0.424427	E	83.82	0.441274	E	83.82	0.441274	123.645000
333	333	L	H	-	0	0	E	53.48	0.270115	E	53.48	0.270115	E	49.71	0.251073	E	49.71	0.251073	123.645000
334	334	M	H	-	3	0	B	0.00	0.000000	B	0.00	0.000000	B	0.00	0.000000	B	0.00	0.000000	123.645000
335	335	T	H	-	1	0	B	17.80	0.120222	B	17.80	0.120222	E	13.64	0.092125	E	13.64	0.092125	123.645000
336	336	I	H	-	0	0	E	110.95	0.584101	E	110.95	0.584101	E	116.11	0.611266	E	116.11	0.611266	123.645000
337	337	F	H	-	1	0	B	34.90	0.156299	B	34.90	0.156299	E	25.32	0.113395	E	25.32	0.113395	123.645000
338	338	Q	H	-	1	0	B	0.83	0.004388	B	0.83	0.004388	B	0.00	0.000000	B	0.00	0.000000	123.645000
339	339	L	H	-	0	0	E	114.64	0.579019	E	114.64	0.579019	E	123.89	0.625739	E	123.89	0.625739	123.645000
340	340	S	H	-	0	0	E	36.04	0.286760	E	36.04	0.286760	E	30.57	0.243237	E	30.57	0.243237	123.645000
341	341	S	H	-	0	0	E	92.38	0.735041	E	92.38	0.735041	E	104.89	0.834580	E	104.89	0.834580	123.645000
342	342	I	H	-	0	0	E	82.96	0.436747	E	82.96	0.436747	E	83.83	0.441327	E	83.83	0.441327	123.645000
343	343	S	H	-	0	0	B	0.00	0.000000	B	0.00	0.000000	B	0.00	0.000000	B	0.00	0.000000	123.645000
344	344	P	H	-	1	0	B	3.74	0.025829	B	3.74	0.025829	B	0.52	0.003591	B	0.52	0.003591	123.645000
345	345	N	H	-	1	0	B	29.95	0.177355	B	29.95	0.177355	E	12.30	0.072837	E	12.30	0.072837	123.645000
346	346	A	H	-	0	0	E	56.42	0.484708	E	56.42	0.484708	E	59.55	0.511598	E	59.55	0.511598	123.645000
347	347	T	2	-	0	0	E	61.05	0.412333	E	61.05	0.412333	E	57.00	0.384979	E	57.00	0.384979	-1.000000
348	348	K	2	-	0	0	E	170.07	0.819654	E	170.07	0.819654	E	176.57	0.850981	E	176.57	0.850981	-1.000000
349	349	E	2	-	0	0	E	113.78	0.607929	E	113.78	0.607929	E	123.33	0.658955	E	123.33	0.658955	-1.000000
350	350	F	H	-	2	0	E	74.60	0.334095	E	74.60	0.334095	E	70.60	0.316181	E	70.60	0.316181	139.423000
351	351	G	H	-	0	0	E	31.95	0.380765	E	31.95	0.380765	E	23.18	0.276248	E	23.18	0.276248	139.423000
352	352	L	H	-	0	0	E	70.47	0.355927	E	70.47	0.355927	E	46.16	0.233143	E	46.16	0.233143	139.423000
353	353	V	H	-	1	0	B	1.25	0.007705	B	1.25	0.007705	B	0.00	0.000000	B	0.00	0.000000	139.423000
354	354	S	H	-	1	0	B	15.61	0.124204	B	15.61	0.124204	B	4.46	0.035487	B	4.46	0.035487	139.423000
355	355	S	H	-	1	0	B	9.54	0.075907	B	9.54	0.075907	B	0.19	0.001512	B	0.19	0.001512	139.423000
356	356	V	H	-	0	0	B	14.95	0.092147	B	14.95	0.092147	B	6.77	0.041728	B	6.77	0.041728	139.423000
357	357	S	H	-	2	0	B	9.09	0.072327	B	9.09	0.072327	B	0.72	0.005729	B	0.72	0.005729	139.423000
358	358	V	H	-	1	0	B	6.38	0.039324	B	6.38	0.039324	B	0.10	0.000616	B	0.10	0.000616	139.423000
359	359	I	H	-	1	0	B	7.07	0.037220	B	7.07	0.037220	B	2.03	0.010687	B	2.03	0.010687	139.423000
360	360	F	H	-	3	0	B	11.29	0.050562	B	11.29	0.050562	B	5.49	0.024587	B	5.49	0.024587	139.423000
361	361	T	H	-	1	0	B	2.67	0.018033	B	2.67	0.018033	B	0.00	0.000000	B	0.00	0.000000	139.423000
362	362	L	H	-	3	0	B	4.08	0.020607	B	4.08	0.020607	B	0.11	0.000556	B	0.11	0.000556	139.423000
363	363	V	H	-	1	0	B	27.82	0.171474	B	27.82	0.171474	E	11.56	0.071252	E	11.56	0.071252	139.423000
364	364	P	H	-	1	0	B	0.49	0.003384	B	0.49	0.003384	B	0.00	0.000000	B	0.00	0.000000	139.423000
365	365	Y	H	-	1	0	B	2.28	0.009568	B	2.28	0.009568	B	0.00	0.000000	B	0.00	0.000000	139.423000
366	366	L	H	-	1	0	E	59.58	0.300924	E	59.58	0.300924	E	53.46	0.270014	E	53.46	0.270014	139.423000
367	367	Y	H	-	1	0	B	37.56	0.157616	B	37.56	0.157616	E	31.71	0.133068	E	31.71	0.133068	139.423000
368	368	T	H	-	0	0	B	0.00	0.000000	B	0.00	0.000000	B	0.00	0.000000	B	0.00	0.000000	139.423000
369	369	C	H	-	2	0	B	0.00	0.000000	B	0.00	0.000000	B	0.00	0.000000	B	0.00	0.000000	139.423000
370	370	A	H	-	0	0	B	18.58	0.159622	B	18.58	0.159622	E	13.11	0.112629	E	13.11	0.112629	139.423000
371	371	A	H	-	0	0	B	0.00	0.000000	B	0.00	0.000000	B	0.00	0.000000	B	0.00	0.000000	139.423000
372	372	L	H	-	2	0	B	0.72	0.003637	B	0.72	0.003637	B	0.00	0.000000	B	0.00	0.000000	139.423000
373	373	L	1	-	0	0	B	36.81	0.185918	B	36.81	0.185918	E	27.83	0.140563	E	27.83	0.140563	-1.000000
374	374	L	1	-	0	0	E	97.32	0.491540	E	97.32	0.491540	E	100.35	0.506844	E	100.35	0.506844	-1.000000
375	375	L	1	-	0	0	E	59.23	0.299157	E	59.23	0.299157	E	45.69	0.230769	E	45.69	0.230769	-1.000000
376	376	G	1	-	0	0	B	0.05	0.000596	B	0.05	0.000596	B	0.00	0.000000	B	0.00	0.000000	-1.000000
377	377	H	1	-	0	0	E	108.00	0.544053	E	108.00	0.544053	E	115.21	0.580374	E	115.21	0.580374	-1.000000
378	378	G	1	-	0	0	E	61.47	0.732571	E	61.47	0.732571	E	64.00	0.762722	E	64.00	0.762722	-1.000000
379	379	H	1	-	0	0	E	131.59	0.662889	E	131.59	0.662889	E	138.25	0.696438	E	138.25	0.696438	-1.000000
380	380	F	1	-	0	0	B	14.00	0.062699	B	14.00	0.062699	E	11.24	0.050338	E	11.24	0.050338	-1.000000
381	381	G	1	-	0	0	E	47.99	0.571922	E	47.99	0.571922	E	47.78	0.569420	E	47.78	0.569420	-1.000000
382	382	K	1	-	0	0	E	209.56	1.000000	E	209.56	1.000000	E	246.98	1.000000	E	246.98	1.000000	-1.000000
383	383	A	1	-	0	0	E	57.03	0.489948	E	57.03	0.489948	E	60.34	0.518385	E	60.34	0.518385	-1.000000
384	384	R	1	-	0	0	E	106.91	0.428910	E	106.91	0.428910	E	109.52	0.439381	E	109.52	0.439381	-1.000000
385	385	P	1	-	0	0	E	98.62	0.681077	E	98.62	0.681077	E	109.42	0.755663	E	109.42	0.755663	-1.000000
386	386	A	H	-	0	0	E	34.38	0.295361	E	34.38	0.295361	E	31.29	0.268814	E	31.29	0.268814	258.568000
387	387	Y	H	-	0	0	E	54.90	0.230382	E	54.90	0.230382	E	43.36	0.181956	E	43.36	0.181956	258.568000
388	388	L	H	-	0	0	E	53.47	0.270064	E	53.47	0.270064	E	51.67	0.260973	E	51.67	0.260973	258.568000
389	389	A	H	-	0	0	E	50.28	0.431959	E	50.28	0.431959	E	50.57	0.434450	E	50.57	0.434450	258.568000
390	390	V	H	-	0	0	B	29.98	0.184788	B	29.98	0.184788	E	20.78	0.128082	E	20.78	0.128082	258.568000
391	391	T	H	-	2	0	B	0.00	0.000000	B	0.00	0.000000	B	0.00	0.000000	B	0.00	0.000000	258.568000
392	392	T	H	-	0	0	E	63.07	0.425976	E	63.07	0.425976	E	61.14	0.412941	E	61.14	0.412941	258.568000
393	393	I	H	-	0	0	E	73.00	0.384312	E	73.00	0.384312	E	66.94	0.352409	E	66.94	0.352409	258.568000
394	394	A	H	-	3	0	B	0.00	0.000000	B	0.00	0.000000	B	0.00	0.000000	B	0.00	0.000000	258.568000
395	395	F	H	-	1	0	E	46.60	0.208697	E	46.60	0.208697	E	41.05	0.183842	E	41.05	0.183842	258.568000
396	396	L	H	-	0	0	E	114.43	0.577958	E	114.43	0.577958	E	118.59	0.598970	E	118.59	0.598970	258.568000
397	397	Y	H	-	1	0	B	9.32	0.039110	B	9.32	0.039110	B	1.09	0.004574	B	1.09	0.004574	258.568000
398	398	C	H	-	3	0	B	2.94	0.020780	B	2.94	0.020780	B	0.00	0.000000	B	0.00	0.000000	258.568000
399	399	I	H	-	0	0	E	93.95	0.494604	E	93.95	0.494604	E	92.05	0.484601	E	92.05	0.484601	258.568000
400	400	W	H	-	0	0	E	72.40	0.272775	E	72.40	0.272775	E	65.58	0.247080	E	65.58	0.247080	258.568000
401	401	A	H	-	2	0	B	0.52	0.004467	B	0.52	0.004467	B	0.00	0.000000	B	0.00	0.000000	258.568000
402	402	V	H	-	2	0	E	50.52	0.311391	E	50.52	0.311391	E	36.80	0.226824	E	36.80	0.226824	258.568000
403	403	V	H	-	0	0	E	117.33	0.723188	E	117.33	0.723188	E	128.58	0.792530	E	128.58	0.792530	258.568000
404	404	G	H	-	0	0	E	19.53	0.232749	E	19.53	0.232749	E	11.09	0.132165	E	11.09	0.132165	258.568000
405	405	S	H	-	1	0	B	21.76	0.173138	B	21.76	0.173138	E	11.99	0.095401	E	11.99	0.095401	258.568000
406	406	G	H	-	2	0	E	21.99	0.262066	E	21.99	0.262066	E	13.27	0.158146	E	13.27	0.158146	258.568000
407	407	A	H	-	1	0	E	82.58	0.709450	E	82.58	0.709450	E	91.04	0.782131	E	91.04	0.782131	258.568000
408	408	K	2	-	0	0	E	135.94	0.655164	E	135.94	0.655164	E	149.02	0.718203	E	149.02	0.718203	-1.000000
409	409	E	H	-	2	0	B	36.69	0.196035	B	36.69	0.196035	E	31.08	0.166061	E	31.08	0.166061	227.953000
410	410	V	H	-	4	0	E	41.80	0.257643	E	41.80	0.257643	E	34.91	0.215175	E	34.91	0.215175	227.953000
411	411	M	H	-	0	0	E	96.91	0.460271	E	96.91	0.460271	E	98.50	0.467822	E	98.50	0.467822	227.953000
412	412	W	H	-	0	0	E	140.17	0.528106	E	140.17	0.528106	E	141.03	0.531347	E	141.03	0.531347	227.953000
413	413	S	H	-	1	0	B	10.33	0.082193	B	10.33	0.082193	B	1.51	0.012015	B	1.51	0.012015	227.953000
414	414	F	H	-	0	0	E	123.68	0.553899	E	123.68	0.553899	E	125.99	0.564244	E	125.99	0.564244	227.953000
415	415	V	H	-	0	0	E	54.30	0.334689	E	54.30	0.334689	E	48.27	0.297522	E	48.27	0.297522	227.953000
416	416	T	H	-	0	0	B	27.57	0.186208	B	27.57	0.186208	E	20.91	0.141227	E	20.91	0.141227	227.953000
417	417	L	H	-	0	0	E	51.75	0.261377	E	51.75	0.261377	E	36.80	0.185868	E	36.80	0.185868	227.953000
418	418	M	H	-	0	0	E	119.96	0.569746	E	119.96	0.569746	E	126.06	0.598718	E	126.06	0.598718	227.953000
419	419	V	H	-	0	0	E	87.32	0.538215	E	87.32	0.538215	E	90.05	0.555042	E	90.05	0.555042	227.953000
420	420	I	H	-	2	0	B	6.58	0.034641	B	6.58	0.034641	B	1.29	0.006791	B	1.29	0.006791	227.953000
421	421	T	H	-	0	0	E	63.25	0.427192	E	63.25	0.427192	E	63.13	0.426381	E	63.13	0.426381	227.953000
422	422	A	H	-	0	0	E	50.87	0.437027	E	50.87	0.437027	E	52.49	0.450945	E	52.49	0.450945	227.953000
423	423	M	H	-	0	0	E	90.38	0.429257	E	90.38	0.429257	E	88.06	0.418238	E	88.06	0.418238	227.953000
424	424	Y	H	-	1	0	B	15.99	0.067100	B	15.99	0.067100	B	7.59	0.031851	B	7.59	0.031851	227.953000
425	425	A	H	-	0	0	E	54.49	0.468127	E	54.49	0.468127	E	52.52	0.451203	E	52.52	0.451203	227.953000
426	426	L	H	-	0	0	E	139.60	0.705086	E	139.60	0.705086	E	150.34	0.759331	E	150.34	0.759331	227.953000
427	427	N	H	-	0	0	E	85.59	0.506840	E	85.59	0.506840	E	88.10	0.521703	E	88.10	0.521703	227.953000
428	428	Y	1	-	0	0	B	30.21	0.126773	B	30.21	0.126773	E	15.38	0.064540	E	15.38	0.064540	-1.000000
429	429	N	1	-	0	0	E	94.70	0.560786	E	94.70	0.560786	E	88.35	0.523184	E	88.35	0.523184	-1.000000
430	430	R	1	-	0	0	E	187.26	0.751264	E	187.26	0.751264	E	217.30	0.871780	E	217.30	0.871780	-1.000000
431	431	L	1	-	0	0	E	125.97	0.636244	E	125.97	0.636244	E	131.29	0.663114	E	131.29	0.663114	-1.000000
432	432	H	1	-	0	0	E	51.70	0.260440	E	51.70	0.260440	E	30.88	0.155559	E	30.88	0.155559	-1.000000
433	433	K	1	-	0	0	E	166.87	0.804232	E	166.87	0.804232	E	179.74	0.866259	E	179.74	0.866259	-1.000000
434	434	N	1	-	0	0	E	83.30	0.493279	E	83.30	0.493279	E	72.72	0.430627	E	72.72	0.430627	-1.000000
435	435	P	1	-	0	0	E	111.23	0.768163	E	111.23	0.768163	E	105.98	0.731906	E	105.98	0.731906	-1.000000
436	436	Y	1	-	0	0	E	198.93	0.834788	E	198.93	0.834788	E	229.08	0.961309	E	229.08	0.961309	-1.000000
437	437	P	1	-	0	0	E	95.11	0.656837	E	95.11	0.656837	E	98.66	0.681354	E	98.66	0.681354	-1.000000
438	438	L	1	-	0	0	E	160.66	0.811455	E	160.66	0.811455	E	173.94	0.878529	E	173.94	0.878529	-1.000000
439	439	D	1	-	0	0	E	138.62	0.892193	E	138.62	0.892193	E	156.66	1.000000	E	156.66	1.000000	-1.000000
440	440	A	1	-	0	0	E	154.01	1.000000	E	154.01	1.000000	E	194.30	1.000000	E	194.30	1.000000	-1.000000
441	446	R	1	-	0	0	-	-1.00	-1.000000	-	-1.00	-1.000000	-	-1.00	-1.000000	-	-1.00	-1.000000	-1.000000
442	447	I	U	-	0	0	-	-1.00	-1.000000	-	-1.00	-1.000000	-	-1.00	-1.000000	-	-1.00	-1.000000	-1.000000
443	448	S	U	-	0	0	-	-1.00	-1.000000	-	-1.00	-1.000000	-	-1.00	-1.000000	-	-1.00	-1.000000	-1.000000
444	449	K	U	-	0	0	-	-1.00	-1.000000	-	-1.00	-1.000000	-	-1.00	-1.000000	-	-1.00	-1.000000	-1.000000
445	450	D	U	-	0	0	-	-1.00	-1.000000	-	-1.00	-1.000000	-	-1.00	-1.000000	-	-1.00	-1.000000	-1.000000
