# Supplementary material for: Lipid exposure prediction enhances the inference of rotational angles of transmembrane helices
Source: BMC Bioinformatics. 2013 Oct 11;14:304. doi: 10.1186/1471-2105-14-304 (PMC3854514; doi:10.1186/1471-2105-14-304)
Supplement: Additional file 7: Dataset S3 — The representative 110 multi-spanning protein chains used in this work. [file 1471-2105-14-304-S7.zip › S_Dataset_3_experiment/TMexpoDataset/3m71A.profile]

SeqIndex	PDBIndex	AA	Topo	MissingData	IntraChainCTNum	InterChainCTNum	Class14_Chain	ASA14_Chain	RSA14_Chain	Class14_Complete	ASA14_Complete	RSA14_Complete	Class20_Chain	ASA20_Chain	RSA20_Chain	Class20_Complete	ASA20_Complete	RSA20_Complete	RotationalAngleChain360MGC
1	1	M	U	R	0	0	-	-1.00	-1.000000	-	-1.00	-1.000000	-	-1.00	-1.000000	-	-1.00	-1.000000	-1.000000
2	2	N	U	R	0	0	-	-1.00	-1.000000	-	-1.00	-1.000000	-	-1.00	-1.000000	-	-1.00	-1.000000	-1.000000
3	3	I	U	R	0	0	-	-1.00	-1.000000	-	-1.00	-1.000000	-	-1.00	-1.000000	-	-1.00	-1.000000	-1.000000
4	4	T	U	R	0	0	-	-1.00	-1.000000	-	-1.00	-1.000000	-	-1.00	-1.000000	-	-1.00	-1.000000	-1.000000
5	5	K	U	R	0	0	-	-1.00	-1.000000	-	-1.00	-1.000000	-	-1.00	-1.000000	-	-1.00	-1.000000	-1.000000
6	6	P	1	-	0	0	E	144.98	1.000000	E	144.98	1.000000	E	165.54	1.000000	E	165.54	1.000000	-1.000000
7	7	F	1	-	0	0	E	60.64	0.271575	E	60.64	0.271575	E	43.78	0.196068	E	43.78	0.196068	-1.000000
8	8	P	1	-	0	0	B	27.53	0.190124	B	27.53	0.190124	E	23.88	0.164917	E	23.88	0.164917	-1.000000
9	9	L	1	-	0	0	B	0.64	0.003232	B	0.64	0.003232	B	0.00	0.000000	B	0.00	0.000000	-1.000000
10	10	P	1	-	0	0	E	29.79	0.205732	E	29.79	0.205732	E	25.21	0.174102	E	25.21	0.174102	-1.000000
11	11	T	1	-	0	0	B	7.60	0.051331	B	7.60	0.051331	B	3.86	0.026071	B	3.86	0.026071	-1.000000
12	12	G	H	-	1	0	E	36.76	0.438088	E	36.76	0.438088	E	27.95	0.333095	E	27.95	0.333095	181.383000
13	13	Y	H	-	0	0	B	25.21	0.105791	B	25.21	0.105791	B	11.21	0.047042	B	11.21	0.047042	181.383000
14	14	F	H	-	4	0	B	0.00	0.000000	B	0.00	0.000000	B	0.00	0.000000	B	0.00	0.000000	181.383000
15	15	G	H	-	0	0	B	10.72	0.127756	B	10.72	0.127756	B	1.97	0.023478	B	1.97	0.023478	181.383000
16	16	I	H	-	1	0	B	11.10	0.058436	B	11.10	0.058436	B	3.25	0.017110	B	3.25	0.017110	181.383000
17	17	P	H	-	2	0	B	0.13	0.000898	B	0.13	0.000898	B	0.00	0.000000	B	0.00	0.000000	181.383000
18	18	L	H	-	2	0	B	2.66	0.013435	B	2.66	0.013435	B	0.09	0.000455	B	0.09	0.000455	181.383000
19	19	G	H	-	1	0	B	0.00	0.000000	B	0.00	0.000000	B	0.00	0.000000	B	0.00	0.000000	181.383000
20	20	L	H	-	1	0	B	11.97	0.060458	B	11.97	0.060458	B	3.87	0.019546	B	3.87	0.019546	181.383000
21	21	A	H	-	3	0	B	0.25	0.002148	B	0.25	0.002148	B	0.00	0.000000	B	0.00	0.000000	181.383000
22	22	A	H	-	1	0	B	9.74	0.083677	B	9.74	0.083677	B	2.87	0.024656	B	2.87	0.024656	181.383000
23	23	L	H	-	3	0	B	6.93	0.035002	B	6.93	0.035002	B	2.93	0.014799	B	2.93	0.014799	181.383000
24	24	S	H	-	3	0	B	0.00	0.000000	B	0.00	0.000000	B	0.00	0.000000	B	0.00	0.000000	181.383000
25	25	L	H	-	2	0	B	19.45	0.098237	B	19.45	0.098237	B	4.80	0.024244	B	4.80	0.024244	181.383000
26	26	A	H	-	2	0	B	0.00	0.000000	B	0.00	0.000000	B	0.00	0.000000	B	0.00	0.000000	181.383000
27	27	W	H	-	1	0	B	52.52	0.197875	B	52.52	0.197875	E	51.16	0.192751	E	51.16	0.192751	181.383000
28	28	F	2	-	0	0	E	50.03	0.224058	E	50.03	0.224058	E	27.66	0.123875	E	27.66	0.123875	-1.000000
29	29	H	2	-	0	0	E	80.15	0.403758	E	80.15	0.403758	E	55.57	0.279936	E	55.57	0.279936	-1.000000
30	30	L	2	-	0	0	B	17.81	0.089954	B	17.81	0.089954	B	8.50	0.042931	B	8.50	0.042931	-1.000000
31	31	E	2	-	0	0	E	47.14	0.251870	E	47.14	0.251870	E	41.25	0.220400	E	41.25	0.220400	-1.000000
32	32	N	2	-	0	0	E	132.51	0.784686	E	132.51	0.784686	E	146.22	0.865873	E	146.22	0.865873	-1.000000
33	33	L	2	-	0	0	E	62.89	0.317642	E	62.89	0.317642	E	61.69	0.311581	E	61.69	0.311581	-1.000000
34	34	F	2	-	0	0	E	109.64	0.491021	E	109.64	0.491021	E	112.61	0.504322	E	112.61	0.504322	-1.000000
35	35	P	2	-	0	0	E	103.42	0.714227	E	103.42	0.714227	E	118.28	0.816851	E	118.28	0.816851	-1.000000
36	36	A	2	-	0	0	E	82.24	0.706529	E	82.24	0.706529	E	86.48	0.742955	E	86.48	0.742955	-1.000000
37	37	A	2	-	0	0	B	3.79	0.032560	B	3.79	0.032560	B	0.19	0.001632	B	0.19	0.001632	-1.000000
38	38	R	2	-	0	0	E	72.09	0.289216	E	72.09	0.289216	E	70.03	0.280952	E	70.03	0.280952	-1.000000
39	39	M	2	-	0	0	E	135.29	0.642555	E	135.29	0.642555	E	147.78	0.701876	E	147.78	0.701876	-1.000000
40	40	V	2	-	0	0	E	57.72	0.355769	E	57.72	0.355769	E	54.55	0.336230	E	54.55	0.336230	-1.000000
41	41	S	H	-	2	0	B	0.00	0.000000	B	0.00	0.000000	B	0.00	0.000000	B	0.00	0.000000	159.907000
42	42	D	H	-	0	0	B	25.17	0.162000	B	25.17	0.162000	E	20.75	0.133552	E	20.75	0.133552	159.907000
43	43	V	H	-	0	0	E	74.27	0.457779	E	74.27	0.457779	E	70.50	0.434541	E	70.50	0.434541	159.907000
44	44	L	H	-	2	0	B	33.67	0.170059	B	33.67	0.170059	E	23.81	0.120259	E	23.81	0.120259	159.907000
45	45	G	H	-	2	0	B	0.00	0.000000	B	0.00	0.000000	B	0.00	0.000000	B	0.00	0.000000	159.907000
46	46	I	H	-	0	0	E	99.20	0.522243	E	99.20	0.522243	E	102.63	0.540300	E	102.63	0.540300	159.907000
47	47	V	H	-	0	0	E	68.83	0.424248	E	68.83	0.424248	E	66.35	0.408962	E	66.35	0.408962	159.907000
48	48	A	H	-	3	0	B	0.00	0.000000	B	0.00	0.000000	B	0.00	0.000000	B	0.00	0.000000	159.907000
49	49	S	H	-	1	0	B	13.49	0.107336	B	13.49	0.107336	B	6.19	0.049252	B	6.19	0.049252	159.907000
50	50	A	H	-	0	0	E	55.84	0.479725	E	55.84	0.479725	E	54.78	0.470619	E	54.78	0.470619	159.907000
51	51	V	H	-	1	0	E	35.89	0.221215	E	35.89	0.221215	E	29.59	0.182384	E	29.59	0.182384	159.907000
52	52	W	H	-	2	0	B	28.27	0.106510	B	28.27	0.106510	E	19.62	0.073921	E	19.62	0.073921	159.907000
53	53	I	H	-	0	0	E	92.34	0.486128	E	92.34	0.486128	E	93.99	0.494814	E	93.99	0.494814	159.907000
54	54	L	H	-	0	0	E	78.48	0.396384	E	78.48	0.396384	E	78.45	0.396232	E	78.45	0.396232	159.907000
55	55	F	H	-	1	0	B	4.76	0.021318	B	4.76	0.021318	B	1.26	0.005643	B	1.26	0.005643	159.907000
56	56	I	H	-	0	0	E	51.24	0.269755	E	51.24	0.269755	E	44.03	0.231798	E	44.03	0.231798	159.907000
57	57	L	H	-	0	0	E	114.10	0.576292	E	114.10	0.576292	E	120.26	0.607404	E	120.26	0.607404	159.907000
58	58	M	H	-	0	0	E	44.59	0.211779	E	44.59	0.211779	E	32.74	0.155498	E	32.74	0.155498	159.907000
59	59	Y	H	-	0	0	B	14.50	0.060848	B	14.50	0.060848	B	5.93	0.024885	B	5.93	0.024885	159.907000
60	60	A	H	-	0	0	E	51.32	0.440893	E	51.32	0.440893	E	49.11	0.421907	E	49.11	0.421907	159.907000
61	61	Y	H	-	0	0	E	93.91	0.394083	E	93.91	0.394083	E	90.11	0.378137	E	90.11	0.378137	159.907000
62	62	K	1	-	0	0	B	2.50	0.012049	B	2.50	0.012049	B	0.12	0.000578	B	0.12	0.000578	-1.000000
63	63	L	1	-	0	0	E	75.49	0.381282	E	75.49	0.381282	E	78.88	0.398404	E	78.88	0.398404	-1.000000
64	64	R	1	-	0	0	E	159.80	0.641098	E	159.80	0.641098	E	181.77	0.729239	E	181.77	0.729239	-1.000000
65	65	Y	1	-	0	0	E	128.76	0.540327	E	128.76	0.540327	E	135.28	0.567688	E	135.28	0.567688	-1.000000
66	66	Y	1	-	0	0	E	63.09	0.264750	E	63.09	0.264750	E	60.44	0.253630	E	60.44	0.253630	-1.000000
67	67	F	1	-	0	0	E	104.36	0.467374	E	104.36	0.467374	E	110.72	0.495857	E	110.72	0.495857	-1.000000
68	68	E	1	-	0	0	E	108.62	0.580359	E	108.62	0.580359	E	118.10	0.631011	E	118.10	0.631011	-1.000000
69	69	E	1	-	0	0	E	67.87	0.362631	E	67.87	0.362631	E	57.82	0.308934	E	57.82	0.308934	-1.000000
70	70	V	1	-	0	0	B	12.65	0.077971	B	12.65	0.077971	B	7.57	0.046659	B	7.57	0.046659	-1.000000
71	71	R	1	-	0	0	E	127.57	0.511795	E	127.57	0.511795	E	137.43	0.551352	E	137.43	0.551352	-1.000000
72	72	A	1	-	0	0	E	48.74	0.418729	E	48.74	0.418729	E	49.56	0.425773	E	49.56	0.425773	-1.000000
73	73	E	1	-	0	0	B	11.96	0.063903	B	11.96	0.063903	B	5.31	0.028371	B	5.31	0.028371	-1.000000
74	74	Y	1	-	0	0	E	54.51	0.228745	E	54.51	0.228745	E	46.87	0.196685	E	46.87	0.196685	-1.000000
75	75	H	1	-	0	0	E	96.98	0.488540	E	96.98	0.488540	E	86.48	0.435646	E	86.48	0.435646	-1.000000
76	76	S	1	-	0	0	B	15.38	0.122374	B	15.38	0.122374	E	10.68	0.084978	E	10.68	0.084978	-1.000000
77	77	P	1	-	0	0	B	27.59	0.190539	B	27.59	0.190539	E	21.61	0.149240	E	21.61	0.149240	-1.000000
78	78	V	1	-	0	0	B	30.10	0.185528	B	30.10	0.185528	E	16.96	0.104536	E	16.96	0.104536	-1.000000
79	79	R	1	-	0	0	E	117.21	0.470232	E	117.21	0.470232	E	114.01	0.457394	E	114.01	0.457394	-1.000000
80	80	F	1	-	0	0	B	0.52	0.002329	B	0.52	0.002329	B	0.00	0.000000	B	0.00	0.000000	-1.000000
81	81	S	1	-	0	0	B	1.53	0.012174	B	1.53	0.012174	B	0.00	0.000000	B	0.00	0.000000	-1.000000
82	82	F	H	-	0	0	E	44.78	0.200546	E	44.78	0.200546	E	26.81	0.120068	E	26.81	0.120068	159.046000
83	83	I	H	-	0	0	B	22.20	0.116873	B	22.20	0.116873	E	16.44	0.086549	E	16.44	0.086549	159.046000
84	84	A	H	-	2	0	B	0.55	0.004725	B	0.55	0.004725	B	0.00	0.000000	B	0.00	0.000000	159.046000
85	85	L	H	-	2	0	B	9.63	0.048639	B	9.63	0.048639	B	5.45	0.027527	B	5.45	0.027527	159.046000
86	86	I	H	-	1	0	B	28.63	0.150724	B	28.63	0.150724	E	24.89	0.131034	E	24.89	0.131034	159.046000
87	87	P	H	-	2	0	B	16.59	0.114572	B	16.59	0.114572	E	7.96	0.054972	E	7.96	0.054972	159.046000
88	88	I	H	-	2	0	B	0.00	0.000000	B	0.00	0.000000	B	0.00	0.000000	B	0.00	0.000000	159.046000
89	89	T	H	-	3	0	B	0.40	0.002702	B	0.40	0.002702	B	0.00	0.000000	B	0.00	0.000000	159.046000
90	90	T	H	-	1	0	B	9.03	0.060989	B	9.03	0.060989	B	2.95	0.019924	B	2.95	0.019924	159.046000
91	91	M	H	-	2	0	B	0.00	0.000000	B	0.00	0.000000	B	0.00	0.000000	B	0.00	0.000000	159.046000
92	92	L	H	-	1	0	B	15.39	0.077731	B	15.39	0.077731	E	10.39	0.052477	E	10.39	0.052477	159.046000
93	93	V	H	-	2	0	B	1.00	0.006164	B	1.00	0.006164	B	0.00	0.000000	B	0.00	0.000000	159.046000
94	94	G	H	-	2	0	B	0.00	0.000000	B	0.00	0.000000	B	0.00	0.000000	B	0.00	0.000000	159.046000
95	95	D	H	-	1	0	B	21.97	0.141404	B	21.97	0.141404	E	10.51	0.067645	E	10.51	0.067645	159.046000
96	96	I	H	-	2	0	B	0.00	0.000000	B	0.00	0.000000	B	0.00	0.000000	B	0.00	0.000000	159.046000
97	97	L	H	-	0	0	E	40.63	0.205212	E	40.63	0.205212	E	30.20	0.152533	E	30.20	0.152533	159.046000
98	98	Y	2	-	0	0	E	70.64	0.296433	E	70.64	0.296433	E	65.14	0.273353	E	65.14	0.273353	-1.000000
99	99	R	2	-	0	0	B	39.71	0.159312	B	39.71	0.159312	E	35.92	0.144107	E	35.92	0.144107	-1.000000
100	100	W	2	-	0	0	E	117.10	0.441188	E	117.10	0.441188	E	116.48	0.438852	E	116.48	0.438852	-1.000000
101	101	N	2	-	0	0	E	59.21	0.350625	E	59.21	0.350625	E	58.24	0.344881	E	58.24	0.344881	-1.000000
102	102	P	2	-	0	0	E	70.65	0.487914	E	70.65	0.487914	E	73.13	0.505041	E	73.13	0.505041	-1.000000
103	103	L	2	-	0	0	E	133.24	0.672963	E	133.24	0.672963	E	147.47	0.744836	E	147.47	0.744836	-1.000000
104	104	I	2	-	0	0	E	87.58	0.461069	E	87.58	0.461069	E	91.74	0.482969	E	91.74	0.482969	-1.000000
105	105	A	H	-	1	0	B	0.00	0.000000	B	0.00	0.000000	B	0.00	0.000000	B	0.00	0.000000	198.447000
106	106	E	H	-	0	0	E	54.14	0.289271	E	54.14	0.289271	E	47.63	0.254488	E	47.63	0.254488	198.447000
107	107	V	H	-	0	0	E	74.63	0.459998	E	74.63	0.459998	E	72.65	0.447793	E	72.65	0.447793	198.447000
108	108	L	H	-	2	0	B	24.41	0.123289	B	24.41	0.123289	E	18.67	0.094298	E	18.67	0.094298	198.447000
109	109	I	H	-	0	0	B	0.00	0.000000	B	0.00	0.000000	B	0.00	0.000000	B	0.00	0.000000	198.447000
110	110	W	H	-	0	0	E	90.04	0.339236	E	90.04	0.339236	E	85.62	0.322583	E	85.62	0.322583	198.447000
111	111	I	H	-	0	0	E	100.80	0.530666	E	100.80	0.530666	E	102.46	0.539405	E	102.46	0.539405	198.447000
112	112	G	H	-	2	0	B	0.69	0.008223	B	0.69	0.008223	B	0.00	0.000000	B	0.00	0.000000	198.447000
113	113	T	H	-	1	0	B	3.96	0.026746	B	3.96	0.026746	B	0.84	0.005673	B	0.84	0.005673	198.447000
114	114	I	H	-	0	0	E	108.43	0.570834	E	108.43	0.570834	E	111.45	0.586733	E	111.45	0.586733	198.447000
115	115	G	H	-	0	0	E	28.77	0.342867	E	28.77	0.342867	E	22.96	0.273627	E	22.96	0.273627	198.447000
116	116	Q	H	-	2	0	B	2.38	0.012581	B	2.38	0.012581	B	0.00	0.000000	B	0.00	0.000000	198.447000
117	117	L	H	-	0	0	E	85.40	0.431335	E	85.40	0.431335	E	84.29	0.425729	E	84.29	0.425729	198.447000
118	118	L	H	-	0	0	E	101.03	0.510278	E	101.03	0.510278	E	105.94	0.535078	E	105.94	0.535078	198.447000
119	119	F	H	-	0	0	B	19.81	0.088719	B	19.81	0.088719	E	11.52	0.051592	E	11.52	0.051592	198.447000
120	120	S	H	-	0	0	B	19.08	0.151814	B	19.08	0.151814	E	10.36	0.082432	E	10.36	0.082432	198.447000
121	121	T	H	-	0	0	E	82.63	0.558085	E	82.63	0.558085	E	84.30	0.569364	E	84.30	0.569364	198.447000
122	122	L	H	-	0	0	E	93.40	0.471741	E	93.40	0.471741	E	93.83	0.473913	E	93.83	0.473913	198.447000
123	123	R	H	-	0	0	B	8.02	0.032175	B	8.02	0.032175	B	1.52	0.006098	B	1.52	0.006098	198.447000
124	124	V	H	-	0	0	B	24.58	0.151504	B	24.58	0.151504	E	17.31	0.106694	E	17.31	0.106694	198.447000
125	125	S	H	-	0	0	E	50.37	0.400780	E	50.37	0.400780	E	45.51	0.362110	E	45.51	0.362110	198.447000
126	126	E	1	-	0	0	E	68.15	0.364127	E	68.15	0.364127	E	51.31	0.274150	E	51.31	0.274150	-1.000000
127	127	L	1	-	0	0	B	21.49	0.108541	B	21.49	0.108541	B	8.95	0.045204	B	8.95	0.045204	-1.000000
128	128	W	1	-	0	0	E	219.02	0.825183	E	219.02	0.825183	E	241.79	0.910971	E	241.79	0.910971	-1.000000
129	129	Q	1	-	0	0	E	149.72	0.791457	E	149.72	0.791457	E	165.13	0.872919	E	165.13	0.872919	-1.000000
130	130	G	1	-	0	0	E	46.32	0.552020	E	46.32	0.552020	E	44.26	0.527470	E	44.26	0.527470	-1.000000
131	131	G	1	-	0	0	E	81.86	0.975569	E	81.86	0.975569	E	93.30	1.000000	E	93.30	1.000000	-1.000000
132	132	V	1	-	0	0	E	93.97	0.579204	E	93.97	0.579204	E	76.58	0.472017	E	76.58	0.472017	-1.000000
133	133	F	1	-	0	0	E	60.94	0.272919	E	60.94	0.272919	E	47.86	0.214340	E	47.86	0.214340	-1.000000
134	134	E	1	-	0	0	E	95.64	0.511007	E	95.64	0.511007	E	101.02	0.539752	E	101.02	0.539752	-1.000000
135	135	Q	1	-	0	0	E	123.91	0.655019	E	123.91	0.655019	E	121.22	0.640799	E	121.22	0.640799	-1.000000
136	136	K	1	-	0	0	E	141.11	0.680081	E	141.11	0.680081	E	138.50	0.667502	E	138.50	0.667502	-1.000000
137	137	S	1	-	0	0	B	6.63	0.052753	B	6.63	0.052753	B	0.08	0.000637	B	0.08	0.000637	-1.000000
138	138	T	1	-	0	0	B	4.67	0.031541	B	4.67	0.031541	B	0.32	0.002161	B	0.32	0.002161	-1.000000
139	139	H	1	-	0	0	B	14.84	0.074757	B	14.84	0.074757	B	2.35	0.011838	B	2.35	0.011838	-1.000000
140	140	P	1	-	0	0	B	0.02	0.000138	B	0.02	0.000138	B	0.00	0.000000	B	0.00	0.000000	-1.000000
141	141	S	H	-	0	0	B	2.08	0.016550	B	2.08	0.016550	B	0.00	0.000000	B	0.00	0.000000	167.431000
142	142	F	H	-	0	0	B	30.78	0.137848	B	30.78	0.137848	E	15.05	0.067401	E	15.05	0.067401	167.431000
143	143	Y	H	-	2	0	B	2.34	0.009820	B	2.34	0.009820	B	0.00	0.000000	B	0.00	0.000000	167.431000
144	144	L	H	-	1	0	B	6.19	0.031264	B	6.19	0.031264	B	0.84	0.004243	B	0.84	0.004243	167.431000
145	145	P	H	-	1	0	B	1.61	0.011119	B	1.61	0.011119	B	0.00	0.000000	B	0.00	0.000000	167.431000
146	146	A	H	-	1	0	B	9.05	0.077749	B	9.05	0.077749	B	1.89	0.016237	B	1.89	0.016237	167.431000
147	147	V	H	-	3	0	B	1.71	0.010540	B	1.71	0.010540	B	0.00	0.000000	B	0.00	0.000000	167.431000
148	148	A	H	-	0	0	B	4.73	0.040636	B	4.73	0.040636	B	0.00	0.000000	B	0.00	0.000000	167.431000
149	149	A	H	-	2	0	B	0.27	0.002320	B	0.27	0.002320	B	0.00	0.000000	B	0.00	0.000000	167.431000
150	150	N	H	-	2	0	B	14.59	0.086398	B	14.59	0.086398	B	6.25	0.037011	B	6.25	0.037011	167.431000
151	151	F	H	-	4	0	B	2.23	0.009987	B	2.23	0.009987	B	0.30	0.001344	B	0.30	0.001344	167.431000
152	152	T	H	-	2	0	B	11.94	0.080643	B	11.94	0.080643	B	5.41	0.036539	B	5.41	0.036539	167.431000
153	153	S	H	-	2	0	B	0.00	0.000000	B	0.00	0.000000	B	0.00	0.000000	B	0.00	0.000000	167.431000
154	154	A	H	-	2	0	B	0.00	0.000000	B	0.00	0.000000	B	0.00	0.000000	B	0.00	0.000000	167.431000
155	155	S	U	-	0	0	B	11.59	0.092218	B	11.59	0.092218	B	4.12	0.032782	B	4.12	0.032782	-1.000000
156	156	S	2	-	0	0	B	1.02	0.008116	B	1.02	0.008116	B	0.02	0.000159	B	0.02	0.000159	-1.000000
157	157	L	2	-	0	0	B	4.97	0.025102	B	4.97	0.025102	B	1.83	0.009243	B	1.83	0.009243	-1.000000
158	158	A	2	-	0	0	B	6.09	0.052320	B	6.09	0.052320	B	3.15	0.027062	B	3.15	0.027062	-1.000000
159	159	L	2	-	0	0	E	71.86	0.362948	E	71.86	0.362948	E	44.36	0.224052	E	44.36	0.224052	-1.000000
160	160	L	2	-	0	0	B	27.18	0.137280	B	27.18	0.137280	E	22.23	0.112278	E	22.23	0.112278	-1.000000
161	161	G	2	-	0	0	E	47.16	0.562031	E	47.16	0.562031	E	52.87	0.630080	E	52.87	0.630080	-1.000000
162	162	Y	2	-	0	0	E	103.04	0.432396	E	103.04	0.432396	E	110.16	0.462274	E	110.16	0.462274	-1.000000
163	163	H	2	-	0	0	E	52.53	0.264621	E	52.53	0.264621	E	45.78	0.230618	E	45.78	0.230618	-1.000000
164	164	D	2	-	0	0	E	115.23	0.741649	E	115.23	0.741649	E	130.19	0.837935	E	130.19	0.837935	-1.000000
165	165	L	U	-	0	0	B	23.67	0.119551	B	23.67	0.119551	E	18.51	0.093490	E	18.51	0.093490	-1.000000
166	166	G	2	-	0	0	B	0.00	0.000000	B	0.00	0.000000	B	0.00	0.000000	B	0.00	0.000000	-1.000000
167	167	Y	H	-	0	0	E	88.05	0.369492	E	88.05	0.369492	E	81.84	0.343433	E	81.84	0.343433	73.169000
168	168	L	H	-	0	0	E	138.58	0.699934	E	138.58	0.699934	E	155.46	0.785191	E	155.46	0.785191	73.169000
169	169	F	H	-	3	0	B	35.10	0.157195	B	35.10	0.157195	E	22.85	0.102333	E	22.85	0.102333	73.169000
170	170	F	H	-	1	0	B	12.40	0.055533	B	12.40	0.055533	B	8.08	0.036186	B	8.08	0.036186	73.169000
171	171	G	H	-	0	0	E	25.57	0.304731	E	25.57	0.304731	E	20.73	0.247050	E	20.73	0.247050	73.169000
172	172	A	H	-	0	0	E	52.02	0.446907	E	52.02	0.446907	E	49.76	0.427491	E	49.76	0.427491	73.169000
173	173	G	H	-	3	0	B	0.00	0.000000	B	0.00	0.000000	B	0.00	0.000000	B	0.00	0.000000	73.169000
174	174	M	H	-	0	0	E	47.67	0.226407	E	47.67	0.226407	E	42.12	0.200047	E	42.12	0.200047	73.169000
175	175	I	H	-	0	0	E	114.55	0.603053	E	114.55	0.603053	E	123.26	0.648908	E	123.26	0.648908	73.169000
176	176	A	H	-	2	0	E	31.57	0.271220	E	31.57	0.271220	E	27.46	0.235911	E	27.46	0.235911	73.169000
177	177	W	H	-	2	0	B	7.86	0.029613	B	7.86	0.029613	B	1.57	0.005915	B	1.57	0.005915	73.169000
178	178	I	H	-	0	0	E	89.99	0.473756	E	89.99	0.473756	E	84.90	0.446960	E	84.90	0.446960	73.169000
179	179	I	H	-	0	0	E	119.91	0.631271	E	119.91	0.631271	E	127.98	0.673756	E	127.98	0.673756	73.169000
180	180	F	H	-	0	0	B	16.91	0.075731	B	16.91	0.075731	B	8.65	0.038739	B	8.65	0.038739	73.169000
181	181	E	H	-	0	0	B	10.65	0.056903	B	10.65	0.056903	B	3.75	0.020036	B	3.75	0.020036	73.169000
182	182	P	H	-	0	0	E	78.54	0.542403	E	78.54	0.542403	E	76.39	0.527555	E	76.39	0.527555	73.169000
183	183	V	H	-	0	0	E	85.62	0.527737	E	85.62	0.527737	E	80.75	0.497719	E	80.75	0.497719	73.169000
184	184	L	H	-	0	0	B	0.00	0.000000	B	0.00	0.000000	B	0.00	0.000000	B	0.00	0.000000	73.169000
185	185	L	H	-	0	0	E	46.16	0.233143	E	46.16	0.233143	E	30.08	0.151927	E	30.08	0.151927	73.169000
186	186	Q	1	-	0	0	E	87.46	0.462335	E	87.46	0.462335	E	94.88	0.501559	E	94.88	0.501559	-1.000000
187	187	H	1	-	0	0	B	15.68	0.078988	B	15.68	0.078988	B	1.95	0.009823	B	1.95	0.009823	-1.000000
188	188	L	1	-	0	0	B	33.85	0.170968	B	33.85	0.170968	E	19.92	0.100611	E	19.92	0.100611	-1.000000
189	189	R	1	-	0	0	E	169.32	0.679291	E	169.32	0.679291	E	188.75	0.757241	E	188.75	0.757241	-1.000000
190	190	I	1	-	0	0	E	130.99	0.689603	E	130.99	0.689603	E	137.44	0.723559	E	137.44	0.723559	-1.000000
191	191	S	1	-	0	0	E	43.20	0.343730	E	43.20	0.343730	E	39.37	0.313256	E	39.37	0.313256	-1.000000
192	192	S	1	-	0	0	E	91.24	0.725971	E	91.24	0.725971	E	88.39	0.703294	E	88.39	0.703294	-1.000000
193	193	L	1	-	0	0	B	12.09	0.061064	B	12.09	0.061064	B	2.17	0.010960	B	2.17	0.010960	-1.000000
194	194	E	1	-	0	0	E	90.57	0.483918	E	90.57	0.483918	E	86.14	0.460248	E	86.14	0.460248	-1.000000
195	195	P	1	-	0	0	E	47.24	0.326243	E	47.24	0.326243	E	29.82	0.205939	E	29.82	0.205939	-1.000000
196	196	Q	1	-	0	0	E	125.62	0.664059	E	125.62	0.664059	E	129.29	0.683459	E	129.29	0.683459	-1.000000
197	197	F	1	-	0	0	E	73.39	0.328676	E	73.39	0.328676	E	57.49	0.257468	E	57.49	0.257468	-1.000000
198	198	R	1	-	0	0	B	15.69	0.062946	B	15.69	0.062946	B	11.83	0.047460	B	11.83	0.047460	-1.000000
199	199	A	1	-	0	0	B	12.50	0.107388	B	12.50	0.107388	B	0.59	0.005069	B	0.59	0.005069	-1.000000
200	200	T	1	-	0	0	B	23.96	0.161826	B	23.96	0.161826	E	10.47	0.070715	E	10.47	0.070715	-1.000000
201	201	M	H	-	0	0	B	8.94	0.042460	B	8.94	0.042460	B	2.34	0.011114	B	2.34	0.011114	290.773000
202	202	G	H	-	2	0	B	0.01	0.000119	B	0.01	0.000119	B	0.00	0.000000	B	0.00	0.000000	290.773000
203	203	I	H	-	2	0	B	10.72	0.056436	B	10.72	0.056436	B	1.68	0.008844	B	1.68	0.008844	290.773000
204	204	V	H	-	0	0	B	7.98	0.049186	B	7.98	0.049186	B	1.83	0.011280	B	1.83	0.011280	290.773000
205	205	L	H	-	2	0	B	2.00	0.010102	B	2.00	0.010102	B	0.00	0.000000	B	0.00	0.000000	290.773000
206	206	A	H	-	1	0	B	4.19	0.035997	B	4.19	0.035997	B	0.00	0.000000	B	0.00	0.000000	290.773000
207	207	P	H	-	2	0	B	3.98	0.027486	B	3.98	0.027486	B	0.00	0.000000	B	0.00	0.000000	290.773000
208	208	A	H	-	2	0	B	2.98	0.025601	B	2.98	0.025601	B	0.00	0.000000	B	0.00	0.000000	290.773000
209	209	F	H	-	3	0	B	0.00	0.000000	B	0.00	0.000000	B	0.00	0.000000	B	0.00	0.000000	290.773000
210	210	V	H	-	2	0	B	9.38	0.057816	B	9.38	0.057816	B	3.52	0.021696	B	3.52	0.021696	290.773000
211	211	C	H	-	2	0	B	0.00	0.000000	B	0.00	0.000000	B	0.00	0.000000	B	0.00	0.000000	290.773000
212	212	V	H	-	4	0	B	0.00	0.000000	B	0.00	0.000000	B	0.00	0.000000	B	0.00	0.000000	290.773000
213	213	S	H	-	3	0	B	11.55	0.091900	B	11.55	0.091900	B	5.70	0.045353	B	5.70	0.045353	290.773000
214	214	A	H	-	1	0	B	8.45	0.072595	B	8.45	0.072595	B	4.62	0.039691	B	4.62	0.039691	290.773000
215	215	Y	H	-	0	0	B	25.84	0.108435	B	25.84	0.108435	E	23.73	0.099580	E	23.73	0.099580	290.773000
216	216	L	2	-	0	0	B	8.99	0.045406	B	8.99	0.045406	B	2.87	0.014496	B	2.87	0.014496	-1.000000
217	217	S	2	-	0	0	E	51.12	0.406747	E	51.12	0.406747	E	33.00	0.262572	E	33.00	0.262572	-1.000000
218	218	I	2	-	0	0	B	1.09	0.005738	B	1.09	0.005738	B	0.00	0.000000	B	0.00	0.000000	-1.000000
219	219	N	2	-	0	0	B	16.06	0.095103	B	16.06	0.095103	B	6.96	0.041215	B	6.96	0.041215	-1.000000
220	220	H	2	-	0	0	E	148.63	0.748728	E	148.63	0.748728	E	164.72	0.829782	E	164.72	0.829782	-1.000000
221	221	G	2	-	0	0	E	31.18	0.371589	E	31.18	0.371589	E	22.10	0.263377	E	22.10	0.263377	-1.000000
222	222	E	2	-	0	0	E	109.55	0.585328	E	109.55	0.585328	E	124.19	0.663550	E	124.19	0.663550	-1.000000
223	223	V	2	-	0	0	B	21.25	0.130979	B	21.25	0.130979	E	15.88	0.097880	E	15.88	0.097880	-1.000000
224	224	D	2	-	0	0	E	35.26	0.226942	E	35.26	0.226942	E	32.83	0.211302	E	32.83	0.211302	-1.000000
225	225	T	2	-	0	0	E	94.81	0.640349	E	94.81	0.640349	E	104.34	0.704714	E	104.34	0.704714	-1.000000
226	226	L	2	-	0	0	E	50.02	0.252639	E	50.02	0.252639	E	44.78	0.226173	E	44.78	0.226173	-1.000000
227	227	A	H	-	1	0	B	0.00	0.000000	B	0.00	0.000000	B	0.00	0.000000	B	0.00	0.000000	149.154000
228	228	K	H	-	0	0	E	94.80	0.456889	E	94.80	0.456889	E	92.64	0.446479	E	92.64	0.446479	149.154000
229	229	I	H	-	0	0	E	107.96	0.568360	E	107.96	0.568360	E	115.89	0.610108	E	115.89	0.610108	149.154000
230	230	L	H	-	3	0	B	6.15	0.031062	B	6.15	0.031062	B	1.72	0.008687	B	1.72	0.008687	149.154000
231	231	W	H	-	1	0	B	4.18	0.015749	B	4.18	0.015749	B	0.05	0.000188	B	0.05	0.000188	149.154000
232	232	G	H	-	0	0	E	42.78	0.509832	E	42.78	0.509832	E	45.16	0.538196	E	45.16	0.538196	149.154000
233	233	Y	H	-	0	0	E	77.92	0.326983	E	77.92	0.326983	E	68.41	0.287075	E	68.41	0.287075	149.154000
234	234	G	H	-	2	0	B	0.63	0.007508	B	0.63	0.007508	B	0.00	0.000000	B	0.00	0.000000	149.154000
235	235	F	H	-	0	0	B	25.09	0.112365	B	25.09	0.112365	E	15.61	0.069909	E	15.61	0.069909	149.154000
236	236	L	H	-	0	0	E	76.74	0.387595	E	76.74	0.387595	E	79.59	0.401990	E	79.59	0.401990	149.154000
237	237	Q	H	-	0	0	B	10.44	0.055188	B	10.44	0.055188	B	0.55	0.002907	B	0.55	0.002907	149.154000
238	238	L	H	-	0	0	B	6.32	0.031921	B	6.32	0.031921	B	0.43	0.002172	B	0.43	0.002172	149.154000
239	239	F	H	-	0	0	E	114.77	0.513995	E	114.77	0.513995	E	118.50	0.530700	E	118.50	0.530700	149.154000
240	240	F	H	-	0	0	E	110.26	0.493797	E	110.26	0.493797	E	109.03	0.488289	E	109.03	0.488289	149.154000
241	241	L	H	-	1	0	B	6.03	0.030456	B	6.03	0.030456	B	0.21	0.001061	B	0.21	0.001061	149.154000
242	242	L	H	-	0	0	E	83.74	0.422951	E	83.74	0.422951	E	69.59	0.351482	E	69.59	0.351482	149.154000
243	243	R	H	-	0	0	E	190.26	0.763299	E	190.26	0.763299	E	210.20	0.843296	E	210.20	0.843296	149.154000
244	244	L	H	-	0	0	E	60.64	0.306278	E	60.64	0.306278	E	56.14	0.283550	E	56.14	0.283550	149.154000
245	245	F	H	-	0	0	E	69.57	0.311568	E	69.57	0.311568	E	54.84	0.245600	E	54.84	0.245600	149.154000
246	246	P	1	-	0	0	E	94.14	0.650138	E	94.14	0.650138	E	100.70	0.695442	E	100.70	0.695442	-1.000000
247	247	W	1	-	0	0	E	83.49	0.314558	E	83.49	0.314558	E	67.46	0.254163	E	67.46	0.254163	-1.000000
248	248	I	1	-	0	0	B	8.80	0.046328	B	8.80	0.046328	B	0.00	0.000000	B	0.00	0.000000	-1.000000
249	249	V	1	-	0	0	B	28.04	0.172830	B	28.04	0.172830	E	22.72	0.140039	E	22.72	0.140039	-1.000000
250	250	E	1	-	0	0	E	96.25	0.514266	E	96.25	0.514266	E	103.06	0.550652	E	103.06	0.550652	-1.000000
251	251	K	1	-	0	0	E	150.24	0.724083	E	150.24	0.724083	E	162.41	0.782737	E	162.41	0.782737	-1.000000
252	252	G	1	-	0	0	E	34.95	0.416518	E	34.95	0.416518	E	32.00	0.381361	E	32.00	0.381361	-1.000000
253	253	L	1	-	0	0	E	107.37	0.542300	E	107.37	0.542300	E	104.08	0.525683	E	104.08	0.525683	-1.000000
254	254	N	1	-	0	0	E	79.11	0.468467	E	79.11	0.468467	E	45.10	0.267069	E	45.10	0.267069	-1.000000
255	255	I	1	-	0	0	E	41.64	0.219216	E	41.64	0.219216	E	22.04	0.116031	E	22.04	0.116031	-1.000000
256	256	G	H	-	0	0	E	31.72	0.378024	E	31.72	0.378024	E	27.02	0.322012	E	27.02	0.322012	232.747000
257	257	L	H	-	0	0	B	6.28	0.031719	B	6.28	0.031719	B	1.25	0.006313	B	1.25	0.006313	232.747000
258	258	W	H	-	2	0	B	12.48	0.047020	B	12.48	0.047020	B	0.67	0.002524	B	0.67	0.002524	232.747000
259	259	A	H	-	2	0	B	22.29	0.191495	B	22.29	0.191495	E	11.78	0.101203	E	11.78	0.101203	232.747000
260	260	F	H	-	1	0	B	20.87	0.093466	B	20.87	0.093466	B	7.07	0.031663	B	7.07	0.031663	232.747000
261	261	S	H	-	1	0	B	1.11	0.008832	B	1.11	0.008832	B	0.00	0.000000	B	0.00	0.000000	232.747000
262	262	F	H	-	1	0	B	15.77	0.070626	B	15.77	0.070626	B	1.98	0.008867	B	1.98	0.008867	232.747000
263	263	G	H	-	2	0	B	0.00	0.000000	B	0.00	0.000000	B	0.00	0.000000	B	0.00	0.000000	232.747000
264	264	L	H	-	3	0	B	8.36	0.042224	B	8.36	0.042224	B	2.10	0.010607	B	2.10	0.010607	232.747000
265	265	A	H	-	2	0	B	0.09	0.000773	B	0.09	0.000773	B	0.00	0.000000	B	0.00	0.000000	232.747000
266	266	S	H	-	3	0	B	7.72	0.061426	B	7.72	0.061426	B	3.23	0.025700	B	3.23	0.025700	232.747000
267	267	M	H	-	2	0	B	0.00	0.000000	B	0.00	0.000000	B	0.00	0.000000	B	0.00	0.000000	232.747000
268	268	A	H	-	3	0	B	0.00	0.000000	B	0.00	0.000000	B	0.00	0.000000	B	0.00	0.000000	232.747000
269	269	N	H	-	3	0	B	24.02	0.142240	B	24.02	0.142240	E	9.86	0.058388	E	9.86	0.058388	232.747000
270	270	S	H	-	2	0	B	1.10	0.008752	B	1.10	0.008752	B	0.00	0.000000	B	0.00	0.000000	232.747000
271	271	A	H	-	1	0	B	1.48	0.012715	B	1.48	0.012715	B	0.00	0.000000	B	0.00	0.000000	232.747000
272	272	T	2	-	0	0	B	4.15	0.028029	B	4.15	0.028029	B	0.00	0.000000	B	0.00	0.000000	-1.000000
273	273	A	2	-	0	0	B	17.83	0.153179	B	17.83	0.153179	E	8.99	0.077234	E	8.99	0.077234	-1.000000
274	274	F	2	-	0	0	B	0.00	0.000000	B	0.00	0.000000	B	0.00	0.000000	B	0.00	0.000000	-1.000000
275	275	Y	2	-	0	0	E	57.68	0.242048	E	57.68	0.242048	E	45.40	0.190516	E	45.40	0.190516	-1.000000
276	276	H	2	-	0	0	E	93.39	0.470455	E	93.39	0.470455	E	88.85	0.447585	E	88.85	0.447585	-1.000000
277	277	G	2	-	0	0	E	37.47	0.446550	E	37.47	0.446550	E	37.22	0.443570	E	37.22	0.443570	-1.000000
278	278	N	2	-	0	0	E	113.03	0.669331	E	113.03	0.669331	E	128.57	0.761355	E	128.57	0.761355	-1.000000
279	279	V	2	-	0	0	B	29.39	0.181151	B	29.39	0.181151	E	22.67	0.139731	E	22.67	0.139731	-1.000000
280	280	L	2	-	0	0	E	99.72	0.503662	E	99.72	0.503662	E	104.57	0.528158	E	104.57	0.528158	-1.000000
281	281	Q	2	-	0	0	E	62.83	0.332135	E	62.83	0.332135	E	61.94	0.327430	E	61.94	0.327430	-1.000000
282	282	G	2	-	0	0	E	53.27	0.634847	E	53.27	0.634847	E	58.84	0.701228	E	58.84	0.701228	-1.000000
283	283	V	2	-	0	0	E	58.97	0.363474	E	58.97	0.363474	E	56.56	0.348619	E	56.56	0.348619	-1.000000
284	284	S	H	-	1	0	B	1.87	0.014879	B	1.87	0.014879	B	0.00	0.000000	B	0.00	0.000000	165.750000
285	285	I	H	-	0	0	E	93.83	0.493972	E	93.83	0.493972	E	96.70	0.509081	E	96.70	0.509081	165.750000
286	286	F	H	-	0	0	E	98.51	0.441175	E	98.51	0.441175	E	95.61	0.428188	E	95.61	0.428188	165.750000
287	287	A	H	-	1	0	B	0.00	0.000000	B	0.00	0.000000	B	0.00	0.000000	B	0.00	0.000000	165.750000
288	288	F	H	-	1	0	B	26.67	0.119441	B	26.67	0.119441	E	13.79	0.061758	E	13.79	0.061758	165.750000
289	289	V	H	-	0	0	E	81.24	0.500740	E	81.24	0.500740	E	86.08	0.530572	E	86.08	0.530572	165.750000
290	290	F	H	-	0	0	B	34.72	0.155493	B	34.72	0.155493	E	26.65	0.119352	E	26.65	0.119352	165.750000
291	291	S	H	-	2	0	B	0.00	0.000000	B	0.00	0.000000	B	0.00	0.000000	B	0.00	0.000000	165.750000
292	292	N	H	-	0	0	B	30.59	0.181145	B	30.59	0.181145	E	23.59	0.139693	E	23.59	0.139693	165.750000
293	293	V	H	-	0	0	E	74.26	0.457717	E	74.26	0.457717	E	77.26	0.476208	E	77.26	0.476208	165.750000
294	294	M	H	-	1	0	E	60.53	0.287485	E	60.53	0.287485	E	51.44	0.244313	E	51.44	0.244313	165.750000
295	295	I	H	-	2	0	B	1.66	0.008739	B	1.66	0.008739	B	0.12	0.000632	B	0.12	0.000632	165.750000
296	296	G	H	-	0	0	E	30.29	0.360982	E	30.29	0.360982	E	28.28	0.337028	E	28.28	0.337028	165.750000
297	297	L	H	-	0	0	E	81.82	0.413253	E	81.82	0.413253	E	82.14	0.414869	E	82.14	0.414869	165.750000
298	298	L	H	-	1	0	B	13.78	0.069599	B	13.78	0.069599	B	5.03	0.025405	B	5.03	0.025405	165.750000
299	299	V	H	-	0	0	E	48.85	0.301097	E	48.85	0.301097	E	37.67	0.232187	E	37.67	0.232187	165.750000
300	300	L	H	-	0	0	E	113.02	0.570837	E	113.02	0.570837	E	119.96	0.605889	E	119.96	0.605889	165.750000
301	301	M	H	-	0	0	E	74.41	0.353408	E	74.41	0.353408	E	39.74	0.188744	E	39.74	0.188744	165.750000
302	302	T	H	-	0	0	B	12.43	0.083952	B	12.43	0.083952	B	5.25	0.035459	B	5.25	0.035459	165.750000
303	303	I	H	-	0	0	E	87.43	0.460279	E	87.43	0.460279	E	88.55	0.466175	E	88.55	0.466175	165.750000
304	304	Y	H	-	0	0	E	122.94	0.515904	E	122.94	0.515904	E	129.65	0.544062	E	129.65	0.544062	165.750000
305	305	K	H	-	0	0	E	58.09	0.279965	E	58.09	0.279965	E	43.45	0.209408	E	43.45	0.209408	165.750000
306	306	L	H	-	0	0	E	86.62	0.437497	E	86.62	0.437497	E	83.45	0.421486	E	83.45	0.421486	165.750000
307	307	T	H	-	0	0	E	90.65	0.612252	E	90.65	0.612252	E	100.18	0.676618	E	100.18	0.676618	165.750000
308	308	K	1	-	0	0	E	106.25	0.512073	E	106.25	0.512073	E	120.16	0.579112	E	120.16	0.579112	-1.000000
309	309	G	1	-	0	0	E	64.24	0.765582	E	64.24	0.765582	E	69.51	0.828388	E	69.51	0.828388	-1.000000
310	310	Q	1	-	0	0	E	86.55	0.457525	E	86.55	0.457525	E	87.69	0.463551	E	87.69	0.463551	-1.000000
311	311	F	1	-	0	0	B	15.32	0.068610	B	15.32	0.068610	B	5.68	0.025438	B	5.68	0.025438	-1.000000
312	312	F	1	-	0	0	E	70.32	0.314927	E	70.32	0.314927	E	58.78	0.263245	E	58.78	0.263245	-1.000000
313	313	L	1	-	0	0	E	147.78	0.746401	E	147.78	0.746401	E	160.94	0.812869	E	160.94	0.812869	-1.000000
314	314	K	U	R	0	0	-	-1.00	-1.000000	-	-1.00	-1.000000	-	-1.00	-1.000000	-	-1.00	-1.000000	-1.000000
