# Supplementary material for: Lipid exposure prediction enhances the inference of rotational angles of transmembrane helices
Source: BMC Bioinformatics. 2013 Oct 11;14:304. doi: 10.1186/1471-2105-14-304 (PMC3854514; doi:10.1186/1471-2105-14-304)
Supplement: Additional file 7: Dataset S3 — The representative 110 multi-spanning protein chains used in this work. [file 1471-2105-14-304-S7.zip › S_Dataset_3_experiment/TMexpoDataset/3mk7A.profile]

SeqIndex	PDBIndex	AA	Topo	MissingData	IntraChainCTNum	InterChainCTNum	Class14_Chain	ASA14_Chain	RSA14_Chain	Class14_Complete	ASA14_Complete	RSA14_Complete	Class20_Chain	ASA20_Chain	RSA20_Chain	Class20_Complete	ASA20_Complete	RSA20_Complete	RotationalAngleChain360MGC
1	1	M	U	R	0	0	-	-1.00	-1.000000	-	-1.00	-1.000000	-	-1.00	-1.000000	-	-1.00	-1.000000	-1.000000
2	2	N	U	R	0	0	-	-1.00	-1.000000	-	-1.00	-1.000000	-	-1.00	-1.000000	-	-1.00	-1.000000	-1.000000
3	3	T	U	R	0	0	-	-1.00	-1.000000	-	-1.00	-1.000000	-	-1.00	-1.000000	-	-1.00	-1.000000	-1.000000
4	4	A	U	R	0	0	-	-1.00	-1.000000	-	-1.00	-1.000000	-	-1.00	-1.000000	-	-1.00	-1.000000	-1.000000
5	5	T	2	-	0	0	E	178.03	1.000000	E	178.03	1.000000	E	214.96	1.000000	E	214.96	1.000000	-1.000000
6	6	S	2	-	0	0	E	91.98	0.731859	E	91.98	0.731859	E	93.02	0.740134	E	93.02	0.740134	-1.000000
7	7	T	2	-	0	0	E	101.43	0.685060	E	101.43	0.685060	E	76.25	0.514994	E	76.25	0.514994	-1.000000
8	8	A	2	-	0	0	E	49.41	0.424485	E	49.41	0.424485	E	44.87	0.385481	E	44.87	0.385481	-1.000000
9	9	Y	2	-	0	0	B	7.92	0.033235	B	7.84	0.032900	B	0.98	0.004112	B	0.98	0.004112	-1.000000
10	10	S	2	-	0	0	B	20.46	0.162794	B	20.46	0.162794	E	15.06	0.119828	E	15.06	0.119828	-1.000000
11	11	Y	2	-	0	0	B	1.01	0.004238	B	1.01	0.004238	B	0.00	0.000000	B	0.00	0.000000	-1.000000
12	12	K	2	-	0	0	E	116.97	0.563738	E	116.97	0.563738	E	126.26	0.608511	E	126.26	0.608511	-1.000000
13	13	V	2	-	0	0	B	2.19	0.013499	B	2.19	0.013499	B	0.00	0.000000	B	0.00	0.000000	-1.000000
14	14	V	2	-	0	0	B	0.00	0.000000	B	0.00	0.000000	B	0.00	0.000000	B	0.00	0.000000	-1.000000
15	15	R	2	-	0	0	B	37.26	0.149482	B	37.26	0.149482	E	28.35	0.113737	E	28.35	0.113737	-1.000000
16	16	Q	H	-	1	0	B	36.57	0.193318	B	36.57	0.193318	E	26.63	0.140773	E	26.63	0.140773	291.616000
17	17	F	H	-	3	0	B	0.00	0.000000	B	0.00	0.000000	B	0.00	0.000000	B	0.00	0.000000	291.616000
18	18	A	H	-	1	0	B	0.08	0.000687	B	0.08	0.000687	B	0.00	0.000000	B	0.00	0.000000	291.616000
19	19	I	H	-	0	0	E	55.89	0.294235	E	55.89	0.294235	E	50.90	0.267965	E	50.90	0.267965	291.616000
20	20	M	H	-	0	0	E	54.67	0.259653	E	54.67	0.259653	E	48.75	0.231536	E	48.75	0.231536	291.616000
21	21	T	H	-	2	0	B	0.00	0.000000	B	0.00	0.000000	B	0.00	0.000000	B	0.00	0.000000	291.616000
22	22	V	H	-	2	0	B	8.38	0.051652	B	8.38	0.051652	B	1.74	0.010725	B	1.74	0.010725	291.616000
23	23	V	H	-	0	0	E	60.33	0.371857	E	60.33	0.371857	E	58.30	0.359344	E	58.30	0.359344	291.616000
24	24	W	H	-	3	0	B	30.62	0.115364	B	30.62	0.115364	E	19.31	0.072753	E	19.31	0.072753	291.616000
25	25	G	H	-	1	0	B	0.00	0.000000	B	0.00	0.000000	B	0.00	0.000000	B	0.00	0.000000	291.616000
26	26	I	H	-	1	0	B	34.85	0.183469	B	34.85	0.183469	E	30.72	0.161727	E	30.72	0.161727	291.616000
27	27	V	H	-	0	0	E	66.30	0.408654	E	66.30	0.408654	E	59.00	0.363659	E	59.00	0.363659	291.616000
28	28	G	H	-	2	0	B	0.00	0.000000	B	0.00	0.000000	B	0.00	0.000000	B	0.00	0.000000	291.616000
29	29	M	H	-	2	0	B	14.14	0.067157	B	14.14	0.067157	B	2.59	0.012301	B	2.59	0.012301	291.616000
30	30	G	H	-	1	0	E	19.35	0.230604	E	19.35	0.230604	E	16.18	0.192826	E	16.18	0.192826	291.616000
31	31	L	H	-	1	0	B	25.99	0.131269	B	25.99	0.131269	E	21.46	0.108389	E	21.46	0.108389	291.616000
32	32	G	H	-	1	0	B	12.92	0.153974	B	12.92	0.153974	B	2.17	0.025861	B	2.17	0.025861	291.616000
33	33	V	H	-	3	0	B	25.52	0.157298	B	25.52	0.157298	E	16.06	0.098989	E	16.06	0.098989	291.616000
34	34	F	1	-	0	0	E	59.47	0.266335	E	59.47	0.266335	E	54.74	0.245152	E	54.74	0.245152	-1.000000
35	35	I	1	-	0	0	B	13.07	0.068808	B	13.07	0.068808	B	6.80	0.035799	B	6.80	0.035799	-1.000000
36	36	A	1	-	0	0	B	9.86	0.084708	B	9.86	0.084708	B	0.46	0.003952	B	0.46	0.003952	-1.000000
37	37	A	1	-	0	0	B	5.41	0.046478	B	5.41	0.046478	B	2.07	0.017784	B	2.07	0.017784	-1.000000
38	38	Q	1	-	0	0	B	3.22	0.017022	B	1.33	0.007031	B	0.61	0.003225	B	0.00	0.000000	-1.000000
39	39	L	1	-	0	0	E	64.71	0.326835	B	13.40	0.067680	E	45.60	0.230315	B	0.73	0.003687	-1.000000
40	40	A	1	-	0	0	B	7.35	0.063144	B	3.12	0.026804	B	4.52	0.038832	B	1.77	0.015206	-1.000000
41	41	W	1	-	0	0	E	89.74	0.338106	E	89.74	0.338106	E	93.02	0.350463	E	93.02	0.350463	-1.000000
42	42	P	1	-	0	0	E	91.29	0.630456	B	20.66	0.142680	E	101.29	0.699517	E	15.68	0.108287	-1.000000
43	43	F	1	-	0	0	E	140.62	0.629764	E	134.00	0.600116	E	150.97	0.676116	E	109.46	0.490215	-1.000000
44	44	L	1	-	0	0	B	29.78	0.150412	B	29.78	0.150412	E	28.75	0.145209	E	28.75	0.145209	-1.000000
45	45	N	1	-	0	0	E	34.72	0.205602	B	4.41	0.026115	E	27.86	0.164979	B	0.00	0.000000	-1.000000
46	46	F	1	-	0	0	E	100.17	0.448609	E	100.17	0.448609	E	101.82	0.455999	E	101.82	0.455999	-1.000000
47	47	D	1	-	0	0	E	145.88	0.938920	E	68.52	0.441012	E	162.92	1.000000	E	39.95	0.257128	-1.000000
48	48	L	1	-	0	0	E	80.70	0.407596	E	77.73	0.392596	E	87.71	0.443002	E	86.68	0.437800	-1.000000
49	49	P	1	-	0	0	E	55.15	0.380870	B	17.41	0.120235	E	54.69	0.377693	E	11.73	0.081008	-1.000000
50	50	W	1	-	0	0	E	126.05	0.474908	E	126.05	0.474908	E	134.36	0.506217	E	134.36	0.506217	-1.000000
51	51	T	1	-	0	0	E	38.46	0.259760	E	38.46	0.259760	E	38.39	0.259287	E	38.39	0.259287	-1.000000
52	52	S	1	-	0	0	E	35.57	0.283020	B	1.11	0.008832	E	33.38	0.265595	B	0.00	0.000000	-1.000000
53	53	F	1	-	0	0	E	44.69	0.200143	B	6.01	0.026916	E	37.27	0.166913	B	0.00	0.000000	-1.000000
54	54	G	1	-	0	0	E	59.73	0.711834	B	6.56	0.078179	E	60.64	0.722679	B	0.00	0.000000	-1.000000
55	55	R	1	-	0	0	E	76.83	0.308232	B	9.80	0.039316	E	73.53	0.294993	B	2.88	0.011554	-1.000000
56	56	L	1	-	0	0	B	12.10	0.061114	B	12.10	0.061114	B	7.51	0.037931	B	7.51	0.037931	-1.000000
57	57	R	1	-	0	0	E	93.60	0.375512	E	50.30	0.201797	E	59.02	0.236781	B	11.62	0.046618	-1.000000
58	58	P	1	-	0	0	B	18.10	0.125000	B	18.10	0.125000	B	6.65	0.045925	B	4.45	0.030732	-1.000000
59	59	L	1	-	0	0	B	22.50	0.113642	B	22.50	0.113642	E	10.95	0.055306	E	10.95	0.055306	-1.000000
60	60	H	H	-	3	0	B	24.80	0.124931	B	24.80	0.124931	B	5.07	0.025540	B	5.07	0.025540	285.170000
61	61	T	H	-	0	0	B	16.65	0.112454	B	16.65	0.112454	B	6.37	0.043023	B	6.37	0.043023	285.170000
62	62	N	H	-	0	0	B	4.83	0.028602	B	4.83	0.028602	B	0.00	0.000000	B	0.00	0.000000	285.170000
63	63	A	H	-	1	0	B	4.09	0.035137	B	4.09	0.035137	B	0.00	0.000000	B	0.00	0.000000	285.170000
64	64	V	H	-	0	0	B	29.55	0.182138	B	29.55	0.182138	B	2.70	0.016642	B	2.70	0.016642	285.170000
65	65	I	H	-	0	0	B	18.81	0.099026	B	18.81	0.099026	B	0.49	0.002580	B	0.49	0.002580	285.170000
66	66	F	H	-	0	0	B	31.31	0.140221	B	31.31	0.140221	B	1.38	0.006180	B	1.38	0.006180	285.170000
67	67	A	H	-	2	0	B	0.33	0.002835	B	0.33	0.002835	B	0.00	0.000000	B	0.00	0.000000	285.170000
68	68	F	H	-	2	0	B	6.62	0.029648	B	6.62	0.029648	B	0.52	0.002329	B	0.52	0.002329	285.170000
69	69	G	H	-	0	0	B	0.36	0.004290	B	0.36	0.004290	B	0.00	0.000000	B	0.00	0.000000	285.170000
70	70	G	H	-	0	0	B	0.50	0.005959	B	0.50	0.005959	B	0.00	0.000000	B	0.00	0.000000	285.170000
71	71	C	H	-	3	0	B	0.00	0.000000	B	0.00	0.000000	B	0.00	0.000000	B	0.00	0.000000	285.170000
72	72	A	H	-	2	0	B	0.61	0.005241	B	0.61	0.005241	B	0.00	0.000000	B	0.00	0.000000	285.170000
73	73	L	H	-	0	0	B	1.69	0.008536	B	1.69	0.008536	B	0.00	0.000000	B	0.00	0.000000	285.170000
74	74	F	H	-	1	0	B	1.38	0.006180	B	1.38	0.006180	B	0.00	0.000000	B	0.00	0.000000	285.170000
75	75	A	H	-	2	0	B	0.00	0.000000	B	0.00	0.000000	B	0.00	0.000000	B	0.00	0.000000	285.170000
76	76	T	H	-	1	0	B	1.03	0.006957	B	1.03	0.006957	B	0.00	0.000000	B	0.00	0.000000	285.170000
77	77	S	H	-	1	0	B	0.00	0.000000	B	0.00	0.000000	B	0.00	0.000000	B	0.00	0.000000	285.170000
78	78	Y	2	-	0	0	B	0.00	0.000000	B	0.00	0.000000	B	0.00	0.000000	B	0.00	0.000000	-1.000000
79	79	Y	2	-	0	0	B	2.14	0.008980	B	2.14	0.008980	B	0.00	0.000000	B	0.00	0.000000	-1.000000
80	80	S	2	-	0	0	B	0.20	0.001591	B	0.20	0.001591	B	0.00	0.000000	B	0.00	0.000000	-1.000000
81	81	V	2	-	0	0	B	0.00	0.000000	B	0.00	0.000000	B	0.00	0.000000	B	0.00	0.000000	-1.000000
82	82	Q	2	-	0	0	B	0.00	0.000000	B	0.00	0.000000	B	0.00	0.000000	B	0.00	0.000000	-1.000000
83	83	R	2	-	0	0	E	56.92	0.228356	B	32.51	0.130426	E	37.92	0.152130	E	25.98	0.104229	-1.000000
84	84	T	2	-	0	0	B	24.02	0.162232	B	0.08	0.000540	E	19.28	0.130217	B	0.00	0.000000	-1.000000
85	85	C	2	-	0	0	B	0.48	0.003393	B	0.48	0.003393	B	0.00	0.000000	B	0.00	0.000000	-1.000000
86	86	Q	2	-	0	0	E	89.76	0.474494	E	63.36	0.334937	E	79.89	0.422319	E	45.57	0.240894	-1.000000
87	87	T	2	-	0	0	B	25.74	0.173848	B	25.74	0.173848	E	14.21	0.095975	E	14.21	0.095975	-1.000000
88	88	T	2	-	0	0	B	24.32	0.164258	B	24.32	0.164258	B	6.89	0.046535	B	6.89	0.046535	-1.000000
89	89	L	2	-	0	0	B	1.57	0.007930	B	1.57	0.007930	B	0.05	0.000253	B	0.05	0.000253	-1.000000
90	90	F	2	-	0	0	E	81.87	0.366653	E	81.87	0.366653	E	87.97	0.393972	E	87.97	0.393972	-1.000000
91	91	A	2	-	0	0	E	34.15	0.293385	E	34.15	0.293385	E	30.65	0.263316	E	30.65	0.263316	-1.000000
92	92	P	2	-	0	0	E	65.14	0.449862	E	65.14	0.449862	E	59.83	0.413191	E	59.83	0.413191	-1.000000
93	93	K	2	-	0	0	E	170.89	0.823606	E	170.89	0.823606	E	194.56	0.937684	E	194.56	0.937684	-1.000000
94	94	L	H	-	2	0	E	58.59	0.295924	E	58.59	0.295924	E	59.05	0.298247	E	59.05	0.298247	289.746000
95	95	A	H	-	1	0	B	0.00	0.000000	B	0.00	0.000000	B	0.00	0.000000	B	0.00	0.000000	289.746000
96	96	A	H	-	0	0	E	33.89	0.291151	E	33.89	0.291151	E	26.18	0.224914	E	26.18	0.224914	289.746000
97	97	F	H	-	1	0	E	82.09	0.367638	E	82.09	0.367638	E	79.33	0.355278	E	79.33	0.355278	289.746000
98	98	T	H	-	3	0	B	0.00	0.000000	B	0.00	0.000000	B	0.00	0.000000	B	0.00	0.000000	289.746000
99	99	F	H	-	1	0	B	5.27	0.023602	B	5.27	0.023602	B	1.96	0.008778	B	1.96	0.008778	289.746000
100	100	W	H	-	0	0	E	156.73	0.590498	E	156.73	0.590498	E	165.32	0.622862	E	165.32	0.622862	289.746000
101	101	G	H	-	1	0	B	5.27	0.062805	B	5.27	0.062805	B	1.95	0.023239	B	1.95	0.023239	289.746000
102	102	W	H	-	0	0	B	3.74	0.014091	B	3.74	0.014091	B	0.05	0.000188	B	0.05	0.000188	289.746000
103	103	Q	H	-	0	0	B	11.89	0.062854	B	11.89	0.062854	B	2.48	0.013110	B	2.48	0.013110	289.746000
104	104	L	H	-	0	0	E	79.35	0.400778	E	79.35	0.400778	E	83.60	0.422244	E	83.60	0.422244	289.746000
105	105	V	H	-	2	0	B	3.05	0.018799	B	3.05	0.018799	B	0.00	0.000000	B	0.00	0.000000	289.746000
106	106	I	H	-	1	0	B	9.86	0.051908	B	9.86	0.051908	B	0.00	0.000000	B	0.00	0.000000	289.746000
107	107	L	H	-	0	0	E	89.83	0.453710	E	89.83	0.453710	E	90.04	0.454770	E	90.04	0.454770	289.746000
108	108	L	H	-	1	0	E	48.25	0.243699	E	48.25	0.243699	E	40.39	0.204000	E	40.39	0.204000	289.746000
109	109	A	H	-	0	0	B	4.54	0.039003	B	4.54	0.039003	B	0.00	0.000000	B	0.00	0.000000	289.746000
110	110	A	H	-	0	0	E	38.49	0.330670	E	38.49	0.330670	E	27.89	0.239605	E	27.89	0.239605	289.746000
111	111	I	1	-	0	0	E	91.29	0.480600	E	91.29	0.480600	E	91.81	0.483338	E	91.81	0.483338	-1.000000
112	112	S	1	-	0	0	B	3.41	0.027132	B	3.41	0.027132	B	0.00	0.000000	B	0.00	0.000000	-1.000000
113	113	L	1	-	0	0	B	1.37	0.006920	B	1.37	0.006920	B	0.00	0.000000	B	0.00	0.000000	-1.000000
114	114	P	1	-	0	0	B	17.27	0.119268	B	17.27	0.119268	E	13.89	0.095925	E	13.89	0.095925	-1.000000
115	115	L	1	-	0	0	E	83.90	0.423759	E	81.88	0.413556	E	82.17	0.415021	E	77.87	0.393303	-1.000000
116	116	G	1	-	0	0	E	33.01	0.393398	B	6.83	0.081397	E	31.60	0.376594	B	2.45	0.029198	-1.000000
117	117	F	1	-	0	0	E	75.14	0.336513	E	75.14	0.336513	E	74.60	0.334095	E	74.60	0.334095	-1.000000
118	118	T	1	-	0	0	E	52.36	0.353640	B	15.24	0.102931	E	29.99	0.202553	B	0.67	0.004525	-1.000000
119	119	S	1	-	0	0	E	25.89	0.205999	B	8.46	0.067314	E	8.79	0.069940	B	0.00	0.000000	-1.000000
120	120	S	1	-	0	0	E	87.16	0.693507	B	10.43	0.082989	E	97.62	0.776735	B	1.38	0.010980	-1.000000
121	121	K	1	-	0	0	B	18.03	0.086896	B	7.94	0.038267	B	5.46	0.026315	B	0.03	0.000145	-1.000000
122	122	E	1	-	0	0	E	67.96	0.363112	B	29.64	0.158367	E	62.84	0.335756	B	3.38	0.018059	-1.000000
123	123	Y	1	-	0	0	B	37.78	0.158540	B	37.78	0.158540	B	6.39	0.026815	B	6.05	0.025388	-1.000000
124	124	A	1	-	0	0	B	7.59	0.065206	B	7.59	0.065206	B	0.49	0.004210	B	0.49	0.004210	-1.000000
125	125	E	1	-	0	0	B	13.39	0.071543	B	13.39	0.071543	B	5.83	0.031150	B	4.83	0.025807	-1.000000
126	126	L	1	-	0	0	B	8.79	0.044396	B	8.79	0.044396	B	0.11	0.000556	B	0.11	0.000556	-1.000000
127	127	E	1	-	0	0	B	1.42	0.007587	B	1.42	0.007587	B	0.00	0.000000	B	0.00	0.000000	-1.000000
128	128	W	1	-	0	0	E	61.54	0.231859	E	61.54	0.231859	E	59.90	0.225680	E	59.90	0.225680	-1.000000
129	129	P	1	-	0	0	E	42.15	0.291091	E	42.15	0.291091	E	37.47	0.258771	E	37.47	0.258771	-1.000000
130	130	I	H	-	1	0	B	2.15	0.011319	B	2.15	0.011319	B	0.00	0.000000	B	0.00	0.000000	234.561000
131	131	D	H	-	0	0	B	11.32	0.072858	B	11.32	0.072858	B	4.15	0.026710	B	4.15	0.026710	234.561000
132	132	I	H	-	0	0	E	90.76	0.477810	E	90.76	0.477810	E	94.88	0.499500	E	94.88	0.499500	234.561000
133	133	L	H	-	1	0	B	35.55	0.179555	B	35.55	0.179555	E	28.53	0.144098	E	28.53	0.144098	234.561000
134	134	I	H	-	1	0	B	21.70	0.114241	B	21.70	0.114241	B	1.66	0.008739	B	1.66	0.008739	234.561000
135	135	T	H	-	0	0	E	41.17	0.278063	E	41.17	0.278063	E	30.66	0.207078	E	30.66	0.207078	234.561000
136	136	I	H	-	0	0	E	91.20	0.480126	E	91.20	0.480126	E	93.80	0.493814	E	93.80	0.493814	234.561000
137	137	V	H	-	2	0	B	0.00	0.000000	B	0.00	0.000000	B	0.00	0.000000	B	0.00	0.000000	234.561000
138	138	W	H	-	1	0	B	8.12	0.030593	B	8.12	0.030593	B	0.00	0.000000	B	0.00	0.000000	234.561000
139	139	V	H	-	0	0	E	87.79	0.541112	E	87.79	0.541112	E	87.07	0.536674	E	87.07	0.536674	234.561000
140	140	A	H	-	3	0	B	7.71	0.066237	B	7.71	0.066237	B	3.43	0.029467	B	3.43	0.029467	234.561000
141	141	Y	H	-	1	0	B	0.49	0.002056	B	0.49	0.002056	B	0.00	0.000000	B	0.00	0.000000	234.561000
142	142	A	H	-	1	0	B	21.75	0.186856	B	21.75	0.186856	E	12.00	0.103093	E	12.00	0.103093	234.561000
143	143	V	H	-	0	0	E	66.28	0.408531	E	66.28	0.408531	E	67.29	0.414756	E	67.29	0.414756	234.561000
144	144	V	H	-	2	0	B	0.00	0.000000	B	0.00	0.000000	B	0.00	0.000000	B	0.00	0.000000	234.561000
145	145	F	H	-	1	0	B	0.00	0.000000	B	0.00	0.000000	B	0.00	0.000000	B	0.00	0.000000	234.561000
146	146	F	H	-	0	0	E	68.18	0.305343	B	30.06	0.134623	E	63.88	0.286085	E	22.06	0.098795	234.561000
147	147	G	2	-	0	0	B	12.09	0.144083	B	12.09	0.144083	E	6.57	0.078298	E	6.57	0.078298	-1.000000
148	148	T	2	-	0	0	B	0.00	0.000000	B	0.00	0.000000	B	0.00	0.000000	B	0.00	0.000000	-1.000000
149	149	L	2	-	0	0	B	14.10	0.071216	B	1.32	0.006667	B	7.34	0.037073	B	0.00	0.000000	-1.000000
150	150	A	2	-	0	0	E	84.99	0.730155	E	69.58	0.597766	E	94.56	0.812371	E	74.03	0.635997	-1.000000
151	151	K	2	-	0	0	E	86.06	0.414767	E	86.06	0.414767	E	84.00	0.404839	E	84.00	0.404839	-1.000000
152	152	R	2	-	0	0	E	77.82	0.312204	B	41.74	0.167456	E	78.75	0.315935	E	37.29	0.149603	-1.000000
153	153	K	2	-	0	0	E	139.45	0.672081	E	139.45	0.672081	E	133.02	0.641091	E	133.02	0.641091	-1.000000
154	154	V	2	-	0	0	E	78.88	0.486193	E	33.69	0.207655	E	79.42	0.489522	E	25.56	0.157544	-1.000000
155	155	K	2	-	0	0	E	185.84	0.895658	E	136.47	0.657718	E	208.00	1.000000	E	143.64	0.692274	-1.000000
156	156	H	2	-	0	0	E	153.23	0.771901	B	35.03	0.176465	E	154.00	0.775780	E	21.61	0.108861	-1.000000
157	157	I	2	-	0	0	E	54.44	0.286602	B	0.60	0.003159	E	47.19	0.248434	B	0.00	0.000000	-1.000000
158	158	Y	2	-	0	0	E	60.48	0.253798	B	0.89	0.003735	E	50.61	0.212379	B	0.00	0.000000	-1.000000
159	159	V	2	-	0	0	B	10.45	0.064411	B	1.04	0.006410	B	3.13	0.019292	B	0.00	0.000000	-1.000000
160	160	G	2	-	0	0	B	0.33	0.003933	B	0.33	0.003933	B	0.00	0.000000	B	0.00	0.000000	-1.000000
161	161	N	2	-	0	0	B	2.07	0.012258	B	0.50	0.002961	B	0.17	0.001007	B	0.00	0.000000	-1.000000
162	162	W	H	-	1	0	E	58.61	0.220820	B	4.21	0.015862	E	43.66	0.164494	B	0.00	0.000000	305.150000
163	163	F	H	-	3	0	B	0.00	0.000000	B	0.00	0.000000	B	0.00	0.000000	B	0.00	0.000000	305.150000
164	164	F	H	-	3	0	B	0.00	0.000000	B	0.00	0.000000	B	0.00	0.000000	B	0.00	0.000000	305.150000
165	165	G	H	-	0	0	B	5.52	0.065785	B	0.53	0.006316	B	2.31	0.027529	B	0.00	0.000000	305.150000
166	166	A	H	-	1	1	B	14.38	0.123540	B	1.76	0.015120	E	8.78	0.075430	B	0.00	0.000000	305.150000
167	167	F	H	-	2	0	B	0.23	0.001030	B	0.23	0.001030	B	0.00	0.000000	B	0.00	0.000000	305.150000
168	168	I	H	-	2	0	B	0.16	0.000842	B	0.16	0.000842	B	0.00	0.000000	B	0.00	0.000000	305.150000
169	169	L	H	-	0	1	E	99.23	0.501187	B	32.31	0.163190	E	100.50	0.507601	E	23.01	0.116218	305.150000
170	170	T	H	-	1	1	B	17.02	0.114953	B	1.81	0.012225	E	10.23	0.069094	B	0.00	0.000000	305.150000
171	171	V	H	-	1	0	B	15.97	0.098434	B	15.97	0.098434	B	0.88	0.005424	B	0.88	0.005424	305.150000
172	172	A	H	-	1	0	E	31.20	0.268041	E	31.20	0.268041	E	13.27	0.114003	E	13.27	0.114003	305.150000
173	173	I	H	-	0	0	E	106.68	0.561621	E	57.59	0.303185	E	107.80	0.567518	E	42.75	0.225059	305.150000
174	174	L	H	-	1	0	B	3.28	0.016566	B	3.28	0.016566	B	0.00	0.000000	B	0.00	0.000000	305.150000
175	175	H	H	-	0	0	B	16.48	0.083018	B	16.48	0.083018	B	0.48	0.002418	B	0.48	0.002418	305.150000
176	176	V	H	-	0	0	E	68.66	0.423200	E	68.66	0.423200	E	60.91	0.375431	E	60.91	0.375431	305.150000
177	177	V	1	-	0	0	E	51.48	0.317308	E	45.80	0.282298	E	49.77	0.306768	E	40.58	0.250123	-1.000000
178	178	N	1	-	0	0	B	0.23	0.001362	B	0.23	0.001362	B	0.00	0.000000	B	0.00	0.000000	-1.000000
179	179	N	1	-	0	0	B	13.94	0.082549	B	13.94	0.082549	B	7.11	0.042103	B	7.11	0.042103	-1.000000
180	180	L	1	-	0	0	E	77.08	0.389313	E	77.08	0.389313	E	80.98	0.409011	E	80.98	0.409011	-1.000000
181	181	E	1	-	0	0	B	29.53	0.157779	B	29.53	0.157779	E	17.85	0.095373	E	17.85	0.095373	-1.000000
182	182	I	1	-	0	0	E	117.84	0.620374	B	33.73	0.177573	E	125.02	0.658173	E	24.26	0.127718	-1.000000
183	183	P	1	-	0	0	E	66.22	0.457320	E	65.98	0.455663	E	68.71	0.474517	E	68.27	0.471478	-1.000000
184	184	V	1	-	0	0	E	83.85	0.516827	B	19.30	0.118960	E	88.30	0.544255	E	16.06	0.098989	-1.000000
185	185	T	1	-	0	0	E	84.63	0.571593	E	43.53	0.294002	E	95.48	0.644874	E	34.28	0.231528	-1.000000
186	186	A	1	-	0	0	E	73.67	0.632904	E	73.67	0.632904	E	83.48	0.717182	E	83.48	0.717182	-1.000000
187	187	M	1	-	0	0	E	54.32	0.257991	E	54.32	0.257991	E	39.43	0.187271	E	39.43	0.187271	-1.000000
188	188	K	1	-	0	0	E	92.10	0.443877	B	33.92	0.163478	E	85.68	0.412936	E	17.47	0.084197	-1.000000
189	189	S	1	-	0	0	B	7.21	0.057368	B	4.77	0.037954	B	0.55	0.004376	B	0.00	0.000000	-1.000000
190	190	Y	1	-	0	0	E	134.79	0.565632	B	0.80	0.003357	E	146.62	0.615275	B	0.00	0.000000	-1.000000
191	191	S	1	-	0	0	E	39.12	0.311267	B	5.33	0.042409	E	22.42	0.178390	B	0.00	0.000000	-1.000000
192	192	L	1	-	0	0	E	104.08	0.525683	E	75.33	0.380474	E	108.20	0.546492	E	75.18	0.379716	-1.000000
193	193	Y	1	-	0	0	B	43.53	0.182669	B	15.51	0.065086	E	35.32	0.148217	B	5.65	0.023710	-1.000000
194	194	A	1	-	0	0	E	77.45	0.665378	B	13.93	0.119674	E	89.02	0.764777	E	7.69	0.066065	-1.000000
195	195	G	1	-	0	0	E	58.93	0.702300	B	0.18	0.002145	E	68.67	0.818377	B	0.00	0.000000	-1.000000
196	196	A	1	-	0	0	E	41.70	0.358247	B	0.16	0.001375	E	32.41	0.278436	B	0.00	0.000000	-1.000000
197	197	T	1	-	0	0	E	84.49	0.570647	B	9.04	0.061056	E	91.81	0.620086	B	2.24	0.015129	-1.000000
198	198	D	1	-	0	0	B	27.46	0.176739	B	0.00	0.000000	E	24.82	0.159748	B	0.00	0.000000	-1.000000
199	199	A	1	-	0	0	E	29.83	0.256271	B	0.00	0.000000	E	25.82	0.221821	B	0.00	0.000000	-1.000000
200	200	M	1	-	0	0	E	42.63	0.202470	B	0.00	0.000000	E	34.88	0.165661	B	0.00	0.000000	-1.000000
201	201	V	1	-	0	0	B	22.50	0.138683	B	0.23	0.001418	E	19.24	0.118590	B	0.00	0.000000	-1.000000
202	202	Q	1	-	0	0	B	12.84	0.067875	B	1.64	0.008669	E	9.46	0.050008	B	0.00	0.000000	-1.000000
203	203	W	1	-	0	0	B	36.76	0.138497	B	12.26	0.046191	E	23.32	0.087861	B	1.39	0.005237	-1.000000
204	204	W	1	-	0	0	E	53.48	0.201492	B	13.11	0.049393	E	44.34	0.167056	B	2.85	0.010738	-1.000000
205	205	Y	1	-	0	0	B	11.73	0.049224	B	11.73	0.049224	B	0.48	0.002014	B	0.48	0.002014	-1.000000
206	206	G	1	-	0	0	B	0.87	0.010368	B	0.87	0.010368	B	0.00	0.000000	B	0.00	0.000000	-1.000000
207	207	H	H	-	1	0	B	12.26	0.061760	B	12.26	0.061760	B	2.75	0.013853	B	2.75	0.013853	45.930000
208	208	N	H	-	2	0	B	0.00	0.000000	B	0.00	0.000000	B	0.00	0.000000	B	0.00	0.000000	45.930000
209	209	A	H	-	0	0	B	8.93	0.076718	B	8.93	0.076718	B	0.14	0.001203	B	0.14	0.001203	45.930000
210	210	V	H	-	0	0	E	49.85	0.307261	E	49.85	0.307261	E	19.34	0.119206	E	19.34	0.119206	45.930000
211	211	G	H	-	1	0	B	0.86	0.010249	B	0.86	0.010249	B	0.00	0.000000	B	0.00	0.000000	45.930000
212	212	F	H	-	2	0	B	3.85	0.017242	B	1.80	0.008061	B	0.18	0.000806	B	0.00	0.000000	45.930000
213	213	F	H	-	1	0	B	3.31	0.014824	B	3.31	0.014824	B	0.05	0.000224	B	0.05	0.000224	45.930000
214	214	L	H	-	1	0	B	20.68	0.104450	B	20.68	0.104450	B	4.08	0.020607	B	4.08	0.020607	45.930000
215	215	T	H	-	0	0	B	7.73	0.052209	B	7.73	0.052209	B	2.96	0.019992	B	2.96	0.019992	45.930000
216	216	A	H	-	1	0	B	0.21	0.001804	B	0.21	0.001804	B	0.00	0.000000	B	0.00	0.000000	45.930000
217	217	G	H	-	2	0	B	0.00	0.000000	B	0.00	0.000000	B	0.00	0.000000	B	0.00	0.000000	45.930000
218	218	F	H	-	2	0	B	0.00	0.000000	B	0.00	0.000000	B	0.00	0.000000	B	0.00	0.000000	45.930000
219	219	L	H	-	1	0	B	0.00	0.000000	B	0.00	0.000000	B	0.00	0.000000	B	0.00	0.000000	45.930000
220	220	G	H	-	2	0	B	0.00	0.000000	B	0.00	0.000000	B	0.00	0.000000	B	0.00	0.000000	45.930000
221	221	I	H	-	1	0	B	0.00	0.000000	B	0.00	0.000000	B	0.00	0.000000	B	0.00	0.000000	45.930000
222	222	M	H	-	0	0	B	1.39	0.006602	B	1.39	0.006602	B	0.00	0.000000	B	0.00	0.000000	45.930000
223	223	Y	2	-	0	0	B	0.40	0.001679	B	0.00	0.000000	B	0.00	0.000000	B	0.00	0.000000	-1.000000
224	224	Y	2	-	0	0	B	18.49	0.077591	B	0.25	0.001049	B	11.39	0.047797	B	0.00	0.000000	-1.000000
225	225	F	2	-	0	0	B	0.00	0.000000	B	0.00	0.000000	B	0.00	0.000000	B	0.00	0.000000	-1.000000
226	226	V	2	-	0	0	B	0.42	0.002589	B	0.42	0.002589	B	0.00	0.000000	B	0.00	0.000000	-1.000000
227	227	P	2	-	0	0	B	18.10	0.125000	B	2.89	0.019959	E	12.73	0.087914	B	0.00	0.000000	-1.000000
228	228	K	2	-	0	0	E	90.05	0.433997	E	45.38	0.218709	E	81.02	0.390477	E	28.09	0.135380	-1.000000
229	229	Q	2	-	0	0	B	35.52	0.187768	B	35.52	0.187768	E	24.60	0.130042	E	24.60	0.130042	-1.000000
230	230	A	2	-	0	0	B	0.00	0.000000	B	0.00	0.000000	B	0.00	0.000000	B	0.00	0.000000	-1.000000
231	231	E	2	-	0	0	E	134.79	0.720186	E	134.79	0.720186	E	145.32	0.776448	E	141.29	0.754916	-1.000000
232	232	R	2	-	0	0	E	88.74	0.356014	E	81.61	0.327409	E	90.04	0.361229	E	73.68	0.295595	-1.000000
233	233	P	2	-	0	0	E	115.11	0.794959	B	24.81	0.171340	E	131.03	0.904903	E	17.55	0.121202	-1.000000
234	234	V	2	-	0	0	E	38.29	0.236008	B	0.64	0.003945	E	24.07	0.148360	B	0.00	0.000000	-1.000000
235	235	Y	2	-	0	0	E	108.62	0.455812	B	16.83	0.070625	E	114.33	0.479773	B	6.53	0.027402	-1.000000
236	236	S	2	-	0	0	E	39.78	0.316518	B	0.00	0.000000	E	37.72	0.300127	B	0.00	0.000000	-1.000000
237	237	Y	2	-	0	0	E	138.61	0.581662	B	22.11	0.092782	E	135.64	0.569198	B	9.86	0.041376	-1.000000
238	238	R	2	-	0	0	E	193.58	0.776619	B	22.65	0.090869	E	224.76	0.901709	B	10.61	0.042566	-1.000000
239	239	L	2	-	0	0	E	42.21	0.213193	B	0.00	0.000000	E	36.49	0.184302	B	0.00	0.000000	-1.000000
240	240	S	2	-	0	0	B	0.82	0.006525	B	0.00	0.000000	B	0.00	0.000000	B	0.00	0.000000	-1.000000
241	241	I	H	-	0	0	E	57.37	0.302027	B	30.39	0.159989	E	57.25	0.301395	E	19.39	0.102079	68.080000
242	242	V	H	-	0	0	E	95.49	0.588572	B	0.00	0.000000	E	98.24	0.605523	B	0.00	0.000000	68.080000
243	243	H	H	-	3	0	B	2.17	0.010931	B	0.00	0.000000	B	0.00	0.000000	B	0.00	0.000000	68.080000
244	244	F	H	-	1	0	B	12.22	0.054727	B	0.00	0.000000	B	7.38	0.033051	B	0.00	0.000000	68.080000
245	245	W	H	-	0	0	E	150.24	0.566046	B	31.23	0.117663	E	162.51	0.612275	E	16.90	0.063673	68.080000
246	246	A	H	-	1	0	E	30.73	0.264003	B	0.70	0.006014	E	25.90	0.222509	B	0.00	0.000000	68.080000
247	247	L	H	-	1	0	B	1.61	0.008132	B	1.61	0.008132	B	0.00	0.000000	B	0.00	0.000000	68.080000
248	248	I	H	-	1	2	B	28.60	0.150566	B	0.54	0.002843	E	23.15	0.121874	B	0.00	0.000000	68.080000
249	249	T	H	-	0	1	E	79.16	0.534648	B	22.37	0.151087	E	81.84	0.552749	E	11.08	0.074835	68.080000
250	250	V	H	-	3	0	B	15.99	0.098558	B	0.00	0.000000	E	11.93	0.073533	B	0.00	0.000000	68.080000
251	251	Y	H	-	2	0	B	15.30	0.064205	B	15.30	0.064205	B	5.98	0.025094	B	5.98	0.025094	68.080000
252	252	I	H	-	1	2	E	54.51	0.286970	B	1.21	0.006370	E	49.13	0.258647	B	0.00	0.000000	68.080000
253	253	W	H	-	1	1	E	119.56	0.450456	B	0.00	0.000000	E	117.83	0.443938	B	0.00	0.000000	68.080000
254	254	A	H	-	2	0	B	0.00	0.000000	B	0.00	0.000000	B	0.00	0.000000	B	0.00	0.000000	68.080000
255	255	G	1	-	0	0	B	0.68	0.008104	B	0.00	0.000000	B	0.00	0.000000	B	0.00	0.000000	-1.000000
256	256	P	1	-	0	0	B	9.72	0.067127	B	0.00	0.000000	B	4.42	0.030525	B	0.00	0.000000	-1.000000
257	257	H	1	-	0	0	B	30.61	0.154199	B	30.61	0.154199	B	6.00	0.030225	B	6.00	0.030225	-1.000000
258	258	H	1	-	0	0	E	47.99	0.241751	E	47.56	0.239585	E	16.98	0.085537	E	14.75	0.074304	-1.000000
259	259	L	1	-	0	0	B	18.18	0.091823	B	4.46	0.022526	E	12.43	0.062781	B	0.00	0.000000	-1.000000
260	260	H	1	-	0	0	B	3.87	0.019495	B	0.04	0.000202	B	0.05	0.000252	B	0.00	0.000000	-1.000000
261	261	Y	1	-	0	0	E	142.69	0.598783	B	12.96	0.054385	E	146.40	0.614352	B	4.68	0.019639	-1.000000
262	262	T	1	-	0	0	E	46.07	0.311158	B	5.43	0.036674	E	36.77	0.248345	B	0.00	0.000000	-1.000000
263	263	A	1	-	0	0	E	96.19	0.826375	B	14.10	0.121134	E	105.73	0.908333	B	4.07	0.034966	-1.000000
264	264	L	1	-	0	0	B	11.69	0.059043	B	0.47	0.002374	B	4.08	0.020607	B	0.00	0.000000	-1.000000
265	265	P	1	-	0	0	E	59.90	0.413674	B	17.28	0.119337	E	61.21	0.422721	E	12.98	0.089641	-1.000000
266	266	D	1	-	0	0	E	104.10	0.670014	B	16.31	0.104975	E	112.07	0.721310	E	8.99	0.057862	-1.000000
267	267	W	1	-	0	0	E	166.64	0.627835	B	11.57	0.043591	E	184.78	0.696180	B	7.31	0.027541	-1.000000
268	268	A	1	-	0	0	B	4.95	0.042526	B	0.00	0.000000	B	0.17	0.001460	B	0.00	0.000000	-1.000000
269	269	Q	1	-	0	0	B	2.53	0.013374	B	0.00	0.000000	B	0.15	0.000793	B	0.00	0.000000	-1.000000
270	270	S	1	-	0	0	E	42.44	0.337683	B	0.17	0.001353	E	40.64	0.323361	B	0.00	0.000000	-1.000000
271	271	L	1	-	0	0	E	74.85	0.378049	B	0.65	0.003283	E	68.14	0.344159	B	0.00	0.000000	-1.000000
272	272	G	1	-	0	0	B	0.00	0.000000	B	0.00	0.000000	B	0.00	0.000000	B	0.00	0.000000	-1.000000
273	273	M	1	-	0	0	E	45.99	0.218428	B	6.78	0.032201	E	42.87	0.203610	B	2.64	0.012539	-1.000000
274	274	V	1	-	0	0	E	78.52	0.483974	B	0.57	0.003513	E	76.37	0.470722	B	0.00	0.000000	-1.000000
275	275	M	H	-	2	0	B	34.73	0.164949	B	0.33	0.001567	E	30.95	0.146996	B	0.00	0.000000	241.265000
276	276	S	H	-	2	0	B	3.31	0.026337	B	3.31	0.026337	B	0.06	0.000477	B	0.06	0.000477	241.265000
277	277	L	H	-	1	1	E	61.72	0.311733	B	20.12	0.101621	E	58.13	0.293601	E	12.20	0.061619	241.265000
278	278	I	H	-	1	2	E	79.33	0.417636	B	0.24	0.001263	E	82.31	0.433325	B	0.00	0.000000	241.265000
279	279	L	H	-	2	0	B	9.74	0.049194	B	9.74	0.049194	B	1.29	0.006515	B	1.29	0.006515	241.265000
280	280	L	H	-	1	0	E	45.01	0.227335	B	18.17	0.091772	E	41.45	0.209354	E	11.43	0.057730	241.265000
281	281	A	H	-	0	2	E	70.56	0.606186	B	0.00	0.000000	E	74.88	0.643299	B	0.00	0.000000	241.265000
282	282	P	H	-	3	0	B	7.85	0.054213	B	0.00	0.000000	B	1.29	0.008909	B	0.00	0.000000	241.265000
283	283	S	H	-	1	0	B	2.01	0.015993	B	2.01	0.015993	B	0.00	0.000000	B	0.00	0.000000	241.265000
284	284	W	H	-	0	0	E	76.04	0.286489	B	32.74	0.123352	E	75.80	0.285585	E	24.53	0.092420	241.265000
285	285	G	H	-	1	0	B	3.34	0.039805	B	0.00	0.000000	B	0.24	0.002860	B	0.00	0.000000	241.265000
286	286	G	H	-	1	0	B	0.00	0.000000	B	0.00	0.000000	B	0.00	0.000000	B	0.00	0.000000	241.265000
287	287	M	H	-	1	0	B	29.24	0.138874	B	25.01	0.118784	E	24.21	0.114985	E	11.65	0.055331	241.265000
288	288	I	H	-	0	0	E	53.52	0.281758	B	2.76	0.014530	E	49.62	0.261227	B	0.14	0.000737	241.265000
289	289	N	2	-	0	0	B	0.09	0.000533	B	0.09	0.000533	B	0.00	0.000000	B	0.00	0.000000	-1.000000
290	290	G	2	-	0	0	B	0.43	0.005125	B	0.43	0.005125	B	0.00	0.000000	B	0.00	0.000000	-1.000000
291	291	M	2	-	0	0	E	53.28	0.253052	B	42.02	0.199573	E	45.45	0.215863	E	19.30	0.091665	-1.000000
292	292	M	2	-	0	0	E	93.45	0.443838	E	75.11	0.356732	E	89.63	0.425695	E	60.95	0.289480	-1.000000
293	293	T	2	-	0	0	B	5.40	0.036472	B	4.80	0.032419	B	1.59	0.010739	B	0.00	0.000000	-1.000000
294	294	L	2	-	0	0	B	0.23	0.001162	B	0.23	0.001162	B	0.00	0.000000	B	0.00	0.000000	-1.000000
295	295	S	2	-	0	0	E	64.04	0.509548	E	64.04	0.509548	E	61.64	0.490452	E	45.04	0.358370	-1.000000
296	296	G	2	-	0	0	E	60.73	0.723752	E	60.73	0.723752	E	65.84	0.784650	E	65.84	0.784650	-1.000000
297	297	A	2	-	0	0	B	0.00	0.000000	B	0.00	0.000000	B	0.00	0.000000	B	0.00	0.000000	-1.000000
298	298	W	2	-	0	0	E	109.18	0.411348	E	77.24	0.291010	E	110.41	0.415982	E	62.14	0.234120	-1.000000
299	299	H	2	-	0	0	E	97.11	0.489194	E	97.11	0.489194	E	96.88	0.488036	E	96.88	0.488036	-1.000000
300	300	K	2	-	0	0	E	47.61	0.229457	E	47.61	0.229457	E	36.30	0.174948	E	36.30	0.174948	-1.000000
301	301	L	2	-	0	0	B	35.64	0.180009	B	26.48	0.133744	E	31.58	0.159503	E	14.92	0.075357	-1.000000
302	302	R	2	-	0	0	E	190.17	0.762938	E	190.17	0.762938	E	213.18	0.855252	E	213.18	0.855252	-1.000000
303	303	S	2	-	0	0	E	82.54	0.656747	E	82.54	0.656747	E	83.34	0.663113	E	83.34	0.663113	-1.000000
304	304	D	2	-	0	0	B	27.35	0.176031	B	27.35	0.176031	E	14.20	0.091395	E	14.20	0.091395	-1.000000
305	305	P	2	-	0	0	B	4.10	0.028315	B	4.10	0.028315	B	0.98	0.006768	B	0.98	0.006768	-1.000000
306	306	I	2	-	0	0	B	15.13	0.079653	B	15.13	0.079653	B	3.46	0.018215	B	3.46	0.018215	-1.000000
307	307	L	2	-	0	0	B	0.23	0.001162	B	0.23	0.001162	B	0.00	0.000000	B	0.00	0.000000	-1.000000
308	308	R	2	-	0	0	B	42.47	0.170384	B	42.47	0.170384	E	34.72	0.139292	E	34.72	0.139292	-1.000000
309	309	F	H	-	3	0	B	0.00	0.000000	B	0.00	0.000000	B	0.00	0.000000	B	0.00	0.000000	223.275000
310	310	L	H	-	0	0	B	0.03	0.000152	B	0.03	0.000152	B	0.00	0.000000	B	0.00	0.000000	223.275000
311	311	V	H	-	0	0	B	10.50	0.064719	B	5.67	0.034948	B	5.09	0.031373	B	0.00	0.000000	223.275000
312	312	V	H	-	0	0	E	34.39	0.211970	E	34.39	0.211970	E	28.17	0.173632	E	19.81	0.122103	223.275000
313	313	S	H	-	3	0	B	0.00	0.000000	B	0.00	0.000000	B	0.00	0.000000	B	0.00	0.000000	223.275000
314	314	L	H	-	0	0	B	0.27	0.001364	B	0.27	0.001364	B	0.00	0.000000	B	0.00	0.000000	223.275000
315	315	A	H	-	0	0	E	53.33	0.458162	E	30.12	0.258763	E	48.70	0.418385	B	3.14	0.026976	223.275000
316	316	F	H	-	1	0	B	23.23	0.104035	B	14.94	0.066909	E	16.01	0.071700	B	4.80	0.021497	223.275000
317	317	Y	H	-	1	0	B	2.04	0.008561	B	2.04	0.008561	B	0.00	0.000000	B	0.00	0.000000	223.275000
318	318	G	H	-	1	0	B	3.17	0.037779	B	3.12	0.037183	B	0.97	0.011560	B	0.14	0.001668	223.275000
319	319	M	H	-	0	0	E	54.17	0.257279	B	4.20	0.019948	E	47.55	0.225837	B	0.00	0.000000	223.275000
320	320	S	H	-	1	0	B	7.92	0.063017	B	7.92	0.063017	B	1.98	0.015754	B	1.98	0.015754	223.275000
321	321	T	H	-	1	0	B	16.24	0.109685	B	16.24	0.109685	B	4.26	0.028772	B	4.26	0.028772	223.275000
322	322	F	H	-	0	0	E	90.23	0.404093	B	39.62	0.177437	E	93.71	0.419678	E	34.13	0.152851	223.275000
323	323	E	H	-	1	0	B	17.18	0.091793	B	4.46	0.023830	B	8.25	0.044080	B	0.00	0.000000	223.275000
324	324	G	H	-	0	0	B	16.19	0.192945	B	16.19	0.192945	B	2.56	0.030509	B	2.56	0.030509	223.275000
325	325	P	H	-	3	0	B	11.21	0.077417	B	11.21	0.077417	B	3.44	0.023757	B	3.44	0.023757	223.275000
326	326	M	H	-	0	0	E	85.86	0.407789	E	47.96	0.227784	E	85.95	0.408217	E	36.54	0.173545	223.275000
327	327	M	1	-	0	0	B	15.55	0.073854	B	15.55	0.073854	B	5.37	0.025505	B	5.37	0.025505	-1.000000
328	328	A	1	-	0	0	B	1.27	0.010911	B	1.27	0.010911	B	0.00	0.000000	B	0.00	0.000000	-1.000000
329	329	I	1	-	0	0	E	40.76	0.214583	E	40.76	0.214583	E	35.98	0.189418	E	35.28	0.185733	-1.000000
330	330	K	1	-	0	0	B	33.35	0.160731	B	7.98	0.038460	E	26.41	0.127283	B	2.48	0.011952	-1.000000
331	331	T	1	-	0	0	E	102.60	0.692962	E	58.81	0.397204	E	112.99	0.763137	E	55.16	0.372552	-1.000000
332	332	V	1	-	0	0	E	38.27	0.235885	B	6.80	0.041913	E	31.98	0.197115	B	3.14	0.019354	-1.000000
333	333	N	1	-	0	0	B	11.23	0.066501	B	10.34	0.061231	B	5.36	0.031740	B	5.36	0.031740	-1.000000
334	334	A	1	-	0	0	E	51.84	0.445361	B	6.49	0.055756	E	35.18	0.302234	B	1.57	0.013488	-1.000000
335	335	L	1	-	0	0	E	45.51	0.229860	B	2.11	0.010657	E	37.16	0.187686	B	0.00	0.000000	-1.000000
336	336	S	1	-	0	0	B	1.80	0.014322	B	1.80	0.014322	B	0.06	0.000477	B	0.06	0.000477	-1.000000
337	337	H	1	-	0	0	E	48.13	0.242456	B	14.82	0.074656	E	22.39	0.112790	B	1.98	0.009974	-1.000000
338	338	Y	1	-	0	0	E	168.59	0.707470	B	0.66	0.002770	E	182.19	0.764540	B	0.00	0.000000	-1.000000
339	339	T	1	-	0	0	B	3.09	0.020870	B	0.00	0.000000	B	0.50	0.003377	B	0.00	0.000000	-1.000000
340	340	D	1	-	0	0	B	16.15	0.103945	B	0.55	0.003540	E	10.25	0.065972	B	0.00	0.000000	-1.000000
341	341	W	1	-	0	0	B	39.49	0.148783	B	1.95	0.007347	E	31.77	0.119697	B	0.00	0.000000	-1.000000
342	342	T	1	-	0	0	E	52.52	0.354721	E	41.85	0.282656	E	28.95	0.195529	E	11.37	0.076793	-1.000000
343	343	I	1	-	0	0	E	40.98	0.215741	B	20.34	0.107081	E	21.00	0.110555	B	3.23	0.017004	-1.000000
344	344	G	H	-	0	0	B	0.34	0.004052	B	0.34	0.004052	B	0.00	0.000000	B	0.00	0.000000	12.283000
345	345	H	H	-	1	0	E	52.73	0.265629	E	52.73	0.265629	E	16.22	0.081709	E	16.22	0.081709	12.283000
346	346	V	H	-	0	0	E	56.28	0.346893	E	56.28	0.346893	E	19.59	0.120747	E	19.59	0.120747	12.283000
347	347	H	H	-	1	0	B	23.53	0.118533	B	23.53	0.118533	B	6.39	0.032190	B	6.39	0.032190	12.283000
348	348	A	H	-	1	0	B	0.09	0.000773	B	0.09	0.000773	B	0.00	0.000000	B	0.00	0.000000	12.283000
349	349	G	H	-	1	0	B	14.06	0.167560	B	14.06	0.167560	E	9.83	0.117149	E	9.83	0.117149	12.283000
350	350	A	H	-	0	0	E	26.93	0.231357	E	26.93	0.231357	B	2.31	0.019845	B	2.31	0.019845	12.283000
351	351	L	H	-	2	0	B	15.50	0.078287	B	15.50	0.078287	B	1.94	0.009798	B	1.94	0.009798	12.283000
352	352	G	H	-	2	0	B	0.00	0.000000	B	0.00	0.000000	B	0.00	0.000000	B	0.00	0.000000	12.283000
353	353	W	H	-	2	0	B	7.63	0.028747	B	7.63	0.028747	B	2.75	0.010361	B	2.75	0.010361	12.283000
354	354	V	H	-	2	0	B	8.08	0.049803	B	8.08	0.049803	B	2.31	0.014238	B	2.31	0.014238	12.283000
355	355	A	H	-	0	0	B	1.13	0.009708	B	1.13	0.009708	B	0.00	0.000000	B	0.00	0.000000	12.283000
356	356	M	H	-	2	0	B	0.00	0.000000	B	0.00	0.000000	B	0.00	0.000000	B	0.00	0.000000	12.283000
357	357	V	H	-	2	0	B	0.00	0.000000	B	0.00	0.000000	B	0.00	0.000000	B	0.00	0.000000	12.283000
358	358	S	H	-	1	0	B	0.49	0.003899	B	0.49	0.003899	B	0.00	0.000000	B	0.00	0.000000	12.283000
359	359	I	H	-	1	0	B	0.21	0.001106	B	0.21	0.001106	B	0.00	0.000000	B	0.00	0.000000	12.283000
360	360	G	2	-	0	0	B	0.00	0.000000	B	0.00	0.000000	B	0.00	0.000000	B	0.00	0.000000	-1.000000
361	361	A	2	-	0	0	B	0.18	0.001546	B	0.18	0.001546	B	0.00	0.000000	B	0.00	0.000000	-1.000000
362	362	L	2	-	0	0	B	1.50	0.007576	B	1.50	0.007576	B	0.00	0.000000	B	0.00	0.000000	-1.000000
363	363	Y	2	-	0	0	B	0.90	0.003777	B	0.90	0.003777	B	0.00	0.000000	B	0.00	0.000000	-1.000000
364	364	H	2	-	0	0	B	6.60	0.033248	B	6.60	0.033248	B	1.00	0.005038	B	1.00	0.005038	-1.000000
365	365	L	2	-	0	0	B	0.00	0.000000	B	0.00	0.000000	B	0.00	0.000000	B	0.00	0.000000	-1.000000
366	366	V	2	-	0	0	B	1.02	0.006287	B	1.02	0.006287	B	0.00	0.000000	B	0.00	0.000000	-1.000000
367	367	P	2	-	0	0	B	3.18	0.021961	B	3.18	0.021961	B	0.29	0.002003	B	0.29	0.002003	-1.000000
368	368	K	2	-	0	0	E	72.49	0.349366	E	72.49	0.349366	E	52.59	0.253458	E	52.59	0.253458	-1.000000
369	369	V	2	-	0	0	B	0.09	0.000555	B	0.09	0.000555	B	0.00	0.000000	B	0.00	0.000000	-1.000000
370	370	F	2	-	0	0	B	18.79	0.084151	B	18.79	0.084151	E	12.00	0.053742	E	12.00	0.053742	-1.000000
371	371	G	2	-	0	0	B	16.23	0.193422	B	16.23	0.193422	E	10.98	0.130854	E	10.98	0.130854	-1.000000
372	372	R	2	-	0	0	E	75.92	0.304582	E	75.92	0.304582	E	64.42	0.258445	E	64.42	0.258445	-1.000000
373	373	E	2	-	0	0	E	137.16	0.732849	E	137.16	0.732849	E	149.25	0.797446	E	149.25	0.797446	-1.000000
374	374	Q	2	-	0	0	E	94.13	0.497595	E	94.13	0.497595	E	92.49	0.488925	E	92.49	0.488925	-1.000000
375	375	M	2	-	0	0	B	7.99	0.037948	B	7.99	0.037948	B	1.49	0.007077	B	1.49	0.007077	-1.000000
376	376	H	2	-	0	0	E	84.33	0.424815	E	84.33	0.424815	E	80.27	0.404363	E	80.27	0.404363	-1.000000
377	377	S	2	-	0	0	E	28.19	0.224300	E	28.19	0.224300	E	27.42	0.218173	E	27.42	0.218173	-1.000000
378	378	I	2	-	0	0	E	77.18	0.406317	E	77.18	0.406317	E	65.04	0.342406	E	65.04	0.342406	-1.000000
379	379	G	2	-	0	0	E	43.31	0.516148	E	43.31	0.516148	E	46.51	0.554284	E	46.51	0.554284	-1.000000
380	380	L	2	-	0	0	E	46.09	0.232790	E	46.09	0.232790	E	46.32	0.233951	E	46.32	0.233951	-1.000000
381	381	I	2	-	0	0	B	0.15	0.000790	B	0.15	0.000790	B	0.00	0.000000	B	0.00	0.000000	-1.000000
382	382	N	2	-	0	0	E	36.82	0.218038	E	36.82	0.218038	E	32.86	0.194588	E	32.86	0.194588	-1.000000
383	383	T	H	-	0	0	E	65.65	0.443401	E	65.65	0.443401	E	66.99	0.452452	E	66.99	0.452452	318.119000
384	384	H	H	-	2	0	B	0.01	0.000050	B	0.01	0.000050	B	0.00	0.000000	B	0.00	0.000000	318.119000
385	385	F	H	-	1	0	B	7.24	0.032424	B	7.24	0.032424	B	2.19	0.009808	B	2.19	0.009808	318.119000
386	386	W	H	-	0	0	E	121.24	0.456785	E	121.24	0.456785	E	128.98	0.485947	E	128.98	0.485947	318.119000
387	387	L	H	-	2	0	E	54.89	0.277236	E	54.89	0.277236	E	51.79	0.261579	E	51.79	0.261579	318.119000
388	388	A	H	-	1	0	B	0.00	0.000000	B	0.00	0.000000	B	0.00	0.000000	B	0.00	0.000000	318.119000
389	389	T	H	-	0	0	B	20.19	0.136364	B	20.19	0.136364	E	15.59	0.105295	E	15.59	0.105295	318.119000
390	390	I	H	-	0	0	E	88.21	0.464385	E	88.21	0.464385	E	88.20	0.464333	E	88.20	0.464333	318.119000
391	391	G	H	-	1	0	B	0.00	0.000000	B	0.00	0.000000	B	0.00	0.000000	B	0.00	0.000000	318.119000
392	392	T	H	-	2	0	B	0.05	0.000338	B	0.05	0.000338	B	0.00	0.000000	B	0.00	0.000000	318.119000
393	393	V	H	-	0	0	E	74.96	0.462032	E	74.96	0.462032	E	75.07	0.462710	E	69.11	0.425974	318.119000
394	394	L	H	-	1	0	E	56.28	0.284257	E	56.28	0.284257	E	54.36	0.274559	E	54.36	0.274559	318.119000
395	395	Y	H	-	2	0	B	19.93	0.083634	B	19.93	0.083634	B	5.71	0.023961	B	5.71	0.023961	318.119000
396	396	I	H	-	1	0	B	9.58	0.050434	B	9.58	0.050434	B	2.47	0.013003	B	1.00	0.005265	318.119000
397	397	A	H	-	0	0	E	43.25	0.371564	E	43.25	0.371564	E	36.62	0.314605	E	36.62	0.314605	318.119000
398	398	S	1	-	0	0	B	6.52	0.051878	B	6.52	0.051878	B	2.29	0.018221	B	2.29	0.018221	-1.000000
399	399	M	1	-	0	0	B	0.00	0.000000	B	0.00	0.000000	B	0.00	0.000000	B	0.00	0.000000	-1.000000
400	400	W	1	-	0	0	E	99.83	0.376121	B	35.59	0.134089	E	96.98	0.365383	E	21.93	0.082624	-1.000000
401	401	V	1	-	0	0	E	102.59	0.632335	E	102.59	0.632335	E	102.20	0.629931	E	102.20	0.629931	-1.000000
402	402	N	1	-	0	0	B	2.16	0.012791	B	2.16	0.012791	B	0.00	0.000000	B	0.00	0.000000	-1.000000
403	403	G	1	-	0	0	B	0.00	0.000000	B	0.00	0.000000	B	0.00	0.000000	B	0.00	0.000000	-1.000000
404	404	I	1	-	0	0	E	73.85	0.388787	B	35.98	0.189418	E	70.81	0.372782	E	27.15	0.142932	-1.000000
405	405	A	1	-	0	0	E	27.34	0.234880	E	27.34	0.234880	E	19.99	0.171735	E	19.99	0.171735	-1.000000
406	406	Q	1	-	0	0	B	12.09	0.063911	B	7.26	0.038378	B	6.54	0.034572	B	1.33	0.007031	-1.000000
407	407	G	1	-	0	0	B	3.85	0.045882	B	3.85	0.045882	B	0.64	0.007627	B	0.00	0.000000	-1.000000
408	408	L	1	-	0	0	E	91.99	0.464619	B	24.46	0.123542	E	95.79	0.483812	E	13.10	0.066165	-1.000000
409	409	M	1	-	0	0	B	22.42	0.106483	B	22.22	0.105533	E	16.77	0.079649	E	16.61	0.078889	-1.000000
410	410	W	1	-	0	0	E	77.47	0.291877	B	16.19	0.060998	E	53.84	0.202848	B	0.17	0.000640	-1.000000
411	411	R	1	-	0	0	E	154.33	0.619153	E	51.52	0.206692	E	149.02	0.597850	E	13.90	0.055765	-1.000000
412	412	A	1	-	0	0	B	20.38	0.175086	B	4.32	0.037113	E	16.72	0.143643	B	0.32	0.002749	-1.000000
413	413	I	1	-	0	0	E	116.50	0.613319	E	57.78	0.304185	E	124.07	0.653172	E	45.83	0.241274	-1.000000
414	414	N	1	-	0	0	E	60.13	0.356073	E	34.27	0.202937	E	59.20	0.350566	E	29.27	0.173329	-1.000000
415	415	D	1	-	0	0	E	147.20	0.947416	E	124.87	0.803694	E	177.24	1.000000	E	121.85	0.784257	-1.000000
416	416	D	1	-	0	0	E	104.08	0.669885	B	17.14	0.110317	E	118.94	0.765527	B	6.20	0.039905	-1.000000
417	417	G	1	-	0	0	E	50.42	0.600882	B	1.89	0.022524	E	52.00	0.619712	B	0.00	0.000000	-1.000000
418	418	T	1	-	0	0	E	79.67	0.538093	B	6.74	0.045522	E	90.42	0.610698	B	0.00	0.000000	-1.000000
419	419	L	1	-	0	0	E	125.46	0.633668	B	4.33	0.021870	E	133.77	0.675640	B	0.00	0.000000	-1.000000
420	420	T	1	-	0	0	E	51.92	0.350669	E	43.47	0.293597	E	49.05	0.331285	E	34.00	0.229637	-1.000000
421	421	Y	1	-	0	0	E	83.68	0.351154	E	55.61	0.233361	E	77.97	0.327193	E	52.38	0.219807	-1.000000
422	422	S	1	-	0	0	E	59.01	0.469526	B	15.52	0.123488	E	64.05	0.509628	B	0.27	0.002148	-1.000000
423	423	F	1	-	0	0	E	130.80	0.585785	B	22.46	0.100587	E	137.44	0.615522	B	7.78	0.034843	-1.000000
424	424	V	1	-	0	0	E	85.18	0.525025	B	23.76	0.146450	E	93.77	0.577971	B	3.81	0.023484	-1.000000
425	425	E	1	-	0	0	E	76.70	0.409810	E	70.58	0.377110	E	81.22	0.433960	E	63.01	0.336664	-1.000000
426	426	S	1	-	0	0	B	1.70	0.013526	B	1.70	0.013526	B	0.00	0.000000	B	0.00	0.000000	-1.000000
427	427	L	1	-	0	0	E	89.21	0.450578	B	16.86	0.085156	E	80.81	0.408152	B	3.78	0.019092	-1.000000
428	428	E	1	-	0	0	E	112.77	0.602533	E	85.20	0.455225	E	121.50	0.649177	E	67.82	0.362364	-1.000000
429	429	A	1	-	0	0	E	46.09	0.395962	E	46.09	0.395962	E	37.76	0.324399	E	37.76	0.324399	-1.000000
430	430	S	1	-	0	0	B	2.25	0.017903	B	2.25	0.017903	B	0.06	0.000477	B	0.06	0.000477	-1.000000
431	431	H	1	-	0	0	E	72.16	0.363508	E	59.27	0.298574	E	72.39	0.364667	E	59.44	0.299431	-1.000000
432	432	P	1	-	0	0	E	85.81	0.592610	E	85.81	0.592610	E	88.88	0.613812	E	88.88	0.613812	-1.000000
433	433	G	1	-	0	0	B	6.16	0.073412	B	6.16	0.073412	B	0.57	0.006793	B	0.57	0.006793	-1.000000
434	434	F	1	-	0	0	B	17.48	0.078284	B	3.01	0.013480	B	8.79	0.039366	B	0.16	0.000717	-1.000000
435	435	V	1	-	0	0	E	33.30	0.205251	E	33.30	0.205251	E	30.29	0.186699	E	30.29	0.186699	-1.000000
436	436	V	1	-	0	0	E	54.15	0.333765	E	54.15	0.333765	E	50.31	0.310096	E	50.31	0.310096	-1.000000
437	437	R	H	-	1	0	B	10.24	0.041082	B	10.24	0.041082	B	3.66	0.014683	B	3.66	0.014683	187.399000
438	438	M	H	-	0	0	B	39.50	0.187604	B	39.50	0.187604	E	40.07	0.190311	E	40.07	0.190311	187.399000
439	439	I	H	-	0	0	E	81.38	0.428429	E	81.38	0.428429	E	82.81	0.435957	E	82.81	0.435957	187.399000
440	440	G	H	-	2	0	B	0.00	0.000000	B	0.00	0.000000	B	0.00	0.000000	B	0.00	0.000000	187.399000
441	441	G	H	-	1	0	B	12.39	0.147658	B	12.39	0.147658	B	2.47	0.029436	B	2.47	0.029436	187.399000
442	442	A	H	-	1	0	E	30.43	0.261426	E	30.43	0.261426	E	25.62	0.220103	E	25.62	0.220103	187.399000
443	443	I	H	-	1	0	E	44.87	0.236220	E	44.87	0.236220	E	41.65	0.219268	E	41.65	0.219268	187.399000
444	444	F	H	-	2	0	B	1.92	0.008599	B	1.92	0.008599	B	0.00	0.000000	B	0.00	0.000000	187.399000
445	445	F	H	-	3	0	E	44.78	0.200546	E	44.78	0.200546	E	42.25	0.189216	E	42.25	0.189216	187.399000
446	446	A	H	-	0	0	E	36.00	0.309278	E	36.00	0.309278	E	35.48	0.304811	E	35.48	0.304811	187.399000
447	447	G	H	-	2	0	B	0.00	0.000000	B	0.00	0.000000	B	0.00	0.000000	B	0.00	0.000000	187.399000
448	448	M	H	-	2	0	B	0.49	0.002327	B	0.49	0.002327	B	0.00	0.000000	B	0.00	0.000000	187.399000
449	449	L	H	-	0	0	E	80.73	0.407748	E	80.73	0.407748	E	84.81	0.428355	E	84.81	0.428355	187.399000
450	450	V	H	-	0	0	E	33.96	0.209320	E	33.96	0.209320	E	29.64	0.182692	E	29.64	0.182692	187.399000
451	451	M	H	-	2	0	B	1.90	0.009024	B	1.90	0.009024	B	0.00	0.000000	B	0.00	0.000000	187.399000
452	452	A	H	-	1	0	E	31.31	0.268986	E	31.31	0.268986	E	27.52	0.236426	E	27.52	0.236426	187.399000
453	453	Y	H	-	0	0	E	109.42	0.459169	E	109.42	0.459169	E	114.11	0.478850	E	114.11	0.478850	187.399000
454	454	N	2	-	0	0	B	0.00	0.000000	B	0.00	0.000000	B	0.00	0.000000	B	0.00	0.000000	-1.000000
455	455	T	2	-	0	0	B	6.16	0.041605	B	6.16	0.041605	B	1.82	0.012292	B	1.82	0.012292	-1.000000
456	456	W	2	-	0	0	E	145.99	0.550034	E	145.99	0.550034	E	160.59	0.605041	E	160.59	0.605041	-1.000000
457	457	R	2	-	0	0	E	77.21	0.309757	E	77.21	0.309757	E	80.59	0.323317	E	80.59	0.323317	-1.000000
458	458	T	2	-	0	0	B	1.90	0.012833	B	1.90	0.012833	B	0.01	0.000068	B	0.01	0.000068	-1.000000
459	459	V	2	-	0	0	E	39.58	0.243960	E	39.58	0.243960	E	29.27	0.180412	E	29.27	0.180412	-1.000000
460	460	Q	2	-	0	0	E	76.92	0.406618	E	76.92	0.406618	E	71.37	0.377280	E	71.37	0.377280	-1.000000
461	461	A	2	-	0	0	E	47.32	0.406529	E	47.32	0.406529	E	48.30	0.414948	E	48.30	0.414948	-1.000000
462	462	A	2	-	0	0	E	39.43	0.338746	E	39.43	0.338746	E	33.28	0.285911	E	33.28	0.285911	-1.000000
463	463	K	2	-	0	0	E	174.51	0.841053	E	174.51	0.841053	E	192.05	0.925587	E	192.05	0.925587	-1.000000
464	464	P	2	-	0	0	E	128.20	0.885359	E	128.20	0.885359	E	148.26	1.000000	E	148.26	1.000000	-1.000000
465	465	A	2	-	0	0	B	20.43	0.175515	B	20.43	0.175515	E	8.47	0.072766	E	8.47	0.072766	-1.000000
466	466	E	2	-	0	0	E	95.64	0.511007	E	95.64	0.511007	E	90.92	0.485788	E	90.92	0.485788	-1.000000
467	467	Y	2	-	0	0	E	182.84	0.767268	E	182.84	0.767268	E	205.40	0.861939	E	205.40	0.861939	-1.000000
468	468	D	2	-	0	0	E	39.92	0.256935	E	39.92	0.256935	E	18.36	0.118170	E	18.36	0.118170	-1.000000
469	469	A	2	-	0	0	E	61.89	0.531701	E	61.89	0.531701	E	65.53	0.562973	E	65.53	0.562973	-1.000000
470	470	A	2	-	0	0	E	115.32	0.990722	E	115.32	0.990722	E	108.72	0.934021	E	108.72	0.934021	-1.000000
471	471	A	U	R	0	0	-	-1.00	-1.000000	-	-1.00	-1.000000	-	-1.00	-1.000000	-	-1.00	-1.000000	-1.000000
472	472	Q	U	R	0	0	-	-1.00	-1.000000	-	-1.00	-1.000000	-	-1.00	-1.000000	-	-1.00	-1.000000	-1.000000
473	473	I	U	R	0	0	-	-1.00	-1.000000	-	-1.00	-1.000000	-	-1.00	-1.000000	-	-1.00	-1.000000	-1.000000
474	474	A	U	R	0	0	-	-1.00	-1.000000	-	-1.00	-1.000000	-	-1.00	-1.000000	-	-1.00	-1.000000	-1.000000
