# Supplementary material for: Lipid exposure prediction enhances the inference of rotational angles of transmembrane helices
Source: BMC Bioinformatics. 2013 Oct 11;14:304. doi: 10.1186/1471-2105-14-304 (PMC3854514; doi:10.1186/1471-2105-14-304)
Supplement: Additional file 7: Dataset S3 — The representative 110 multi-spanning protein chains used in this work. [file 1471-2105-14-304-S7.zip › S_Dataset_3_experiment/TMexpoDataset/3mk7C.profile]

SeqIndex	PDBIndex	AA	Topo	MissingData	IntraChainCTNum	InterChainCTNum	Class14_Chain	ASA14_Chain	RSA14_Chain	Class14_Complete	ASA14_Complete	RSA14_Complete	Class20_Chain	ASA20_Chain	RSA20_Chain	Class20_Complete	ASA20_Complete	RSA20_Complete	RotationalAngleChain360MGC
1	1	M	1	-	0	0	E	134.52	0.638898	E	59.47	0.282451	E	150.55	0.715032	E	48.42	0.229969	-1.000000
2	2	S	1	-	0	0	E	61.25	0.487349	E	60.70	0.482973	E	69.67	0.554344	E	64.57	0.513765	-1.000000
3	3	T	1	-	0	0	E	120.16	0.811563	E	120.16	0.811563	E	136.36	0.920978	E	136.36	0.920978	-1.000000
4	4	F	1	-	0	0	E	130.42	0.584083	E	130.42	0.584083	E	145.71	0.652559	E	145.71	0.652559	-1.000000
5	5	W	1	-	0	0	E	126.45	0.476415	B	37.68	0.141964	E	140.76	0.530329	E	30.86	0.116269	-1.000000
6	6	S	1	-	0	0	B	14.67	0.116725	B	14.67	0.116725	E	10.48	0.083386	E	10.48	0.083386	-1.000000
7	7	G	1	-	0	0	E	33.95	0.404600	E	33.95	0.404600	E	32.73	0.390061	E	32.73	0.390061	-1.000000
8	8	Y	1	-	0	0	E	100.86	0.423248	E	50.15	0.210449	E	103.95	0.436215	E	41.66	0.174822	-1.000000
9	9	I	1	-	0	0	E	58.58	0.308397	B	0.00	0.000000	E	56.40	0.296920	B	0.00	0.000000	-1.000000
10	10	A	1	-	0	0	B	22.74	0.195361	B	22.74	0.195361	E	17.67	0.151804	E	17.67	0.151804	-1.000000
11	11	L	1	-	0	0	E	134.35	0.678570	E	134.35	0.678570	E	146.13	0.738068	E	146.13	0.738068	-1.000000
12	12	L	H	-	0	0	E	100.32	0.506692	E	49.34	0.249205	E	101.25	0.511389	E	42.17	0.212991	306.720000
13	13	T	H	-	0	0	E	43.32	0.292584	B	0.50	0.003377	E	38.40	0.259354	B	0.00	0.000000	306.720000
14	14	L	H	-	0	0	E	71.86	0.362948	E	71.86	0.362948	E	67.18	0.339310	E	67.18	0.339310	306.720000
15	15	G	H	-	0	0	E	35.42	0.422119	E	35.42	0.422119	E	29.50	0.351567	E	29.50	0.351567	306.720000
16	16	T	H	-	0	0	E	75.72	0.511414	B	7.16	0.048359	E	78.88	0.532757	B	1.95	0.013170	306.720000
17	17	I	H	-	0	0	B	22.10	0.116346	B	4.65	0.024480	E	12.54	0.066017	B	0.64	0.003369	306.720000
18	18	V	H	-	0	0	E	104.24	0.642505	E	104.24	0.642505	E	111.21	0.685466	E	111.21	0.685466	306.720000
19	19	A	H	-	0	0	E	47.59	0.408849	E	47.32	0.406529	E	47.69	0.409708	E	43.27	0.371735	306.720000
20	20	L	H	-	0	0	E	59.85	0.302288	B	5.64	0.028486	E	58.54	0.295671	B	0.88	0.004445	306.720000
21	21	F	H	-	0	0	E	52.33	0.234359	E	52.33	0.234359	E	47.43	0.212414	E	47.43	0.212414	306.720000
22	22	W	H	-	0	0	E	171.38	0.645694	E	171.38	0.645694	E	188.64	0.710723	E	188.64	0.710723	306.720000
23	23	L	H	-	0	0	E	82.03	0.414314	B	19.08	0.096369	E	83.11	0.419769	E	10.41	0.052578	306.720000
24	24	I	H	-	1	0	B	3.34	0.017584	B	0.00	0.000000	B	0.17	0.000895	B	0.00	0.000000	306.720000
25	25	F	H	-	0	0	E	99.47	0.445474	E	99.47	0.445474	E	100.85	0.451655	E	100.85	0.451655	306.720000
26	26	A	H	-	0	0	E	39.69	0.340979	E	39.69	0.340979	E	33.30	0.286082	E	33.30	0.286082	306.720000
27	27	T	2	-	0	0	E	84.44	0.570309	B	25.55	0.172565	E	79.52	0.537080	E	16.63	0.112319	-1.000000
28	28	R	2	-	0	0	E	85.82	0.344299	E	84.94	0.340769	E	75.88	0.304421	E	75.88	0.304421	-1.000000
29	29	K	2	-	0	0	E	177.91	0.857439	E	168.60	0.812569	E	205.43	0.990072	E	192.41	0.927322	-1.000000
30	30	G	2	-	0	0	E	73.22	0.872602	E	56.25	0.670361	E	72.13	0.859611	E	63.39	0.755452	-1.000000
31	31	E	2	-	0	0	E	63.79	0.340831	E	52.97	0.283020	E	46.88	0.250481	E	41.87	0.223712	-1.000000
32	32	S	2	-	0	0	E	41.78	0.332432	E	38.36	0.305220	E	31.35	0.249443	E	31.33	0.249284	-1.000000
33	33	A	2	-	0	0	E	109.65	0.942010	E	109.65	0.942010	E	118.22	1.000000	E	118.22	1.000000	-1.000000
34	34	G	2	-	0	0	E	35.45	0.422476	E	35.45	0.422476	E	35.87	0.427482	E	35.87	0.427482	-1.000000
35	35	T	2	-	0	0	E	110.90	0.749021	E	89.89	0.607119	E	126.14	0.851952	E	86.30	0.582872	-1.000000
36	36	T	2	-	0	0	E	72.47	0.489464	E	72.47	0.489464	E	72.22	0.487775	E	72.22	0.487775	-1.000000
37	37	D	2	-	0	0	E	62.32	0.401107	E	62.32	0.401107	E	67.29	0.433095	E	67.29	0.433095	-1.000000
38	38	Q	2	-	0	0	E	136.16	0.719776	E	136.16	0.719776	E	150.37	0.794893	E	150.37	0.794893	-1.000000
39	39	T	2	-	0	0	E	57.11	0.385722	E	53.67	0.362488	E	50.04	0.337971	E	49.00	0.330947	-1.000000
40	40	M	2	-	0	0	E	113.25	0.537877	E	77.10	0.366184	E	111.84	0.531180	E	58.78	0.279174	-1.000000
41	41	G	2	-	0	0	E	56.89	0.677988	E	54.10	0.644738	E	59.47	0.708736	E	53.29	0.635085	-1.000000
42	42	H	2	-	0	0	E	164.30	0.827666	E	96.95	0.488388	E	187.04	0.942220	E	96.50	0.486122	-1.000000
43	43	A	2	-	0	0	E	62.32	0.535395	E	48.69	0.418299	E	61.93	0.532045	E	41.11	0.353179	-1.000000
44	44	F	2	-	0	0	E	121.71	0.545076	B	8.66	0.038784	E	130.30	0.583546	B	1.97	0.008823	-1.000000
45	45	D	2	-	0	0	E	160.01	1.000000	E	33.85	0.217867	E	189.52	1.000000	E	32.00	0.205960	-1.000000
46	46	G	2	-	0	0	E	49.72	0.592540	E	36.15	0.430819	E	52.37	0.624121	E	31.02	0.369682	-1.000000
47	47	I	2	-	0	0	E	124.69	0.656436	B	4.18	0.022006	E	136.80	0.720190	B	0.00	0.000000	-1.000000
48	48	E	2	-	0	0	E	110.65	0.591205	E	74.84	0.399872	E	116.73	0.623691	E	75.04	0.400940	-1.000000
49	49	E	2	-	0	0	E	100.98	0.539538	B	10.90	0.058239	E	98.89	0.528371	B	1.15	0.006144	-1.000000
50	50	Y	2	-	0	0	E	129.62	0.543936	E	51.54	0.216282	E	136.07	0.571003	E	26.95	0.113093	-1.000000
51	51	D	2	-	0	0	E	71.74	0.461736	E	36.07	0.232155	E	61.52	0.395958	E	28.34	0.182403	-1.000000
52	52	N	2	-	0	0	E	51.43	0.304554	B	0.72	0.004264	E	42.88	0.253923	B	0.00	0.000000	-1.000000
53	53	P	2	-	0	0	B	25.31	0.174793	B	7.29	0.050345	E	9.41	0.064986	B	1.57	0.010843	-1.000000
54	54	L	2	-	0	0	E	48.87	0.246831	B	6.61	0.033386	E	35.47	0.179150	B	0.52	0.002626	-1.000000
55	55	P	2	-	0	0	E	69.71	0.481423	B	12.76	0.088122	E	73.55	0.507942	E	8.71	0.060152	-1.000000
56	56	R	H	-	0	0	E	181.70	0.728958	E	181.70	0.728958	E	185.97	0.746088	E	185.97	0.746088	80.196000
57	57	W	H	-	0	0	E	164.11	0.618303	E	106.99	0.403097	E	182.08	0.686007	E	106.05	0.399555	80.196000
58	58	W	H	-	0	0	E	97.81	0.368510	B	0.00	0.000000	E	97.70	0.368096	B	0.00	0.000000	80.196000
59	59	F	H	-	0	0	B	13.48	0.060370	B	13.48	0.060370	B	6.43	0.028797	B	6.43	0.028797	80.196000
60	60	L	H	-	0	0	E	82.74	0.417900	E	82.74	0.417900	E	81.89	0.413607	E	81.89	0.413607	80.196000
61	61	L	H	-	0	0	E	96.95	0.489671	E	46.01	0.232385	E	101.16	0.510935	E	42.93	0.216829	80.196000
62	62	F	H	-	1	0	B	42.57	0.190649	B	0.00	0.000000	E	34.51	0.154552	B	0.00	0.000000	80.196000
63	63	I	H	-	0	0	B	36.71	0.193261	B	36.71	0.193261	E	31.97	0.168307	E	31.97	0.168307	80.196000
64	64	G	H	-	0	0	E	36.19	0.431295	E	36.19	0.431295	E	36.66	0.436897	E	36.66	0.436897	80.196000
65	65	T	H	-	0	0	E	81.87	0.552952	B	16.60	0.112117	E	83.24	0.562205	E	10.48	0.070782	80.196000
66	66	L	H	-	0	0	B	14.27	0.072074	B	0.00	0.000000	B	9.12	0.046063	B	0.00	0.000000	80.196000
67	67	V	H	-	0	0	E	73.77	0.454697	E	73.77	0.454697	E	74.83	0.461230	E	74.83	0.461230	80.196000
68	68	F	H	-	0	0	E	118.92	0.532581	E	74.32	0.332841	E	123.22	0.551838	E	70.39	0.315240	80.196000
69	69	G	H	-	0	0	E	21.44	0.255512	B	0.07	0.000834	E	19.00	0.226433	B	0.00	0.000000	80.196000
70	70	I	H	-	0	0	E	61.57	0.324138	E	61.57	0.324138	E	54.95	0.289287	E	54.95	0.289287	80.196000
71	71	L	1	-	0	0	E	102.57	0.518056	E	102.57	0.518056	E	105.83	0.534522	E	105.83	0.534522	-1.000000
72	72	Y	1	-	0	0	E	100.78	0.422912	B	19.96	0.083760	E	94.46	0.396391	B	10.74	0.045069	-1.000000
73	73	L	1	-	0	0	B	28.32	0.143038	B	0.30	0.001515	E	22.31	0.112682	B	0.00	0.000000	-1.000000
74	74	V	1	-	0	0	E	64.57	0.397991	E	64.57	0.397991	E	61.89	0.381472	E	61.89	0.381472	-1.000000
75	75	L	1	-	0	0	E	53.68	0.271125	E	53.68	0.271125	E	46.33	0.234002	E	46.33	0.234002	-1.000000
76	76	Y	1	-	0	0	B	45.43	0.190642	B	44.16	0.185313	E	41.10	0.172472	E	41.10	0.172472	-1.000000
77	77	P	1	-	0	0	E	42.59	0.294130	B	4.39	0.030318	E	35.54	0.245442	B	0.43	0.002970	-1.000000
78	78	G	1	-	0	0	E	38.67	0.460851	B	0.00	0.000000	E	36.79	0.438446	B	0.00	0.000000	-1.000000
79	79	L	1	-	0	0	B	19.12	0.096571	B	19.12	0.096571	B	5.76	0.029092	B	5.76	0.029092	-1.000000
80	80	G	1	-	0	0	B	7.33	0.087355	B	2.58	0.030747	B	2.68	0.031939	B	0.66	0.007866	-1.000000
81	81	N	1	-	0	0	E	71.40	0.422810	E	71.40	0.422810	E	63.63	0.376799	E	63.63	0.376799	-1.000000
82	82	W	1	-	0	0	E	103.40	0.389571	E	103.40	0.389571	E	104.40	0.393339	E	104.40	0.393339	-1.000000
83	83	K	1	-	0	0	E	88.97	0.428792	E	88.52	0.426623	E	87.47	0.421562	E	86.26	0.415731	-1.000000
84	84	G	1	-	0	0	B	12.04	0.143487	B	12.04	0.143487	E	9.43	0.112382	E	9.43	0.112382	-1.000000
85	85	V	1	-	0	0	E	94.35	0.581546	E	94.35	0.581546	E	100.41	0.618898	E	100.41	0.618898	-1.000000
86	86	L	1	-	0	0	B	35.01	0.176827	B	35.01	0.176827	E	29.68	0.149907	E	29.68	0.149907	-1.000000
87	87	P	1	-	0	0	E	105.95	0.731699	E	105.95	0.731699	E	118.49	0.818301	E	118.49	0.818301	-1.000000
88	88	G	1	-	0	0	E	57.29	0.682755	E	57.29	0.682755	E	58.90	0.701943	E	58.90	0.701943	-1.000000
89	89	Y	1	-	0	0	B	45.96	0.192866	B	45.96	0.192866	E	40.67	0.170667	E	40.67	0.170667	-1.000000
90	90	E	1	-	0	0	E	139.72	0.746527	E	139.72	0.746527	E	157.18	0.839816	E	157.18	0.839816	-1.000000
91	91	G	1	-	0	0	E	61.24	0.729830	E	61.24	0.729830	E	68.37	0.814802	E	68.37	0.814802	-1.000000
92	92	G	1	-	0	0	B	4.09	0.048743	B	4.09	0.048743	B	1.05	0.012513	B	1.05	0.012513	-1.000000
93	93	W	1	-	0	0	B	49.78	0.187552	B	9.29	0.035001	E	36.59	0.137857	B	1.70	0.006405	-1.000000
94	94	T	1	-	0	0	E	35.31	0.238484	B	25.27	0.170674	E	29.74	0.200865	E	20.52	0.138592	-1.000000
95	95	Q	1	-	0	0	E	134.15	0.709150	B	6.91	0.036528	E	147.15	0.777872	B	0.73	0.003859	-1.000000
96	96	E	1	-	0	0	E	115.41	0.616638	E	72.93	0.389667	E	124.69	0.666221	E	62.54	0.334153	-1.000000
97	97	K	1	-	0	0	E	64.76	0.312111	E	64.76	0.312111	E	61.70	0.297364	E	61.70	0.297364	-1.000000
98	98	Q	1	-	0	0	E	81.20	0.429244	E	51.08	0.270022	E	84.42	0.446265	E	42.48	0.224560	-1.000000
99	99	W	1	-	0	0	E	150.11	0.565556	B	33.99	0.128061	E	163.65	0.616570	E	29.03	0.109374	-1.000000
100	100	E	1	-	0	0	E	96.58	0.516029	E	89.06	0.475850	E	99.69	0.532646	E	91.71	0.490009	-1.000000
101	101	R	1	-	0	0	E	76.94	0.308674	E	76.94	0.308674	E	64.14	0.257322	E	64.14	0.257322	-1.000000
102	102	E	1	-	0	0	E	110.68	0.591366	E	54.29	0.290073	E	113.96	0.608891	E	35.87	0.191654	-1.000000
103	103	V	1	-	0	0	E	52.56	0.323964	B	27.28	0.168146	E	49.44	0.304734	E	21.95	0.135293	-1.000000
104	104	A	1	-	0	0	E	54.71	0.470017	E	54.71	0.470017	E	52.06	0.447251	E	52.06	0.447251	-1.000000
105	105	Q	1	-	0	0	E	108.39	0.572977	E	108.39	0.572977	E	108.67	0.574457	E	108.67	0.574457	-1.000000
106	106	A	1	-	0	0	E	29.69	0.255069	B	6.88	0.059107	E	23.22	0.199485	B	2.80	0.024055	-1.000000
107	107	D	1	-	0	0	E	85.13	0.547918	E	82.80	0.532921	E	87.27	0.561691	E	83.27	0.535946	-1.000000
108	108	E	1	-	0	0	E	141.85	0.757908	E	141.85	0.757908	E	158.78	0.848365	E	158.78	0.848365	-1.000000
109	109	K	1	-	0	0	E	126.22	0.608318	E	126.14	0.607933	E	139.50	0.672322	E	136.28	0.656803	-1.000000
110	110	Y	1	-	0	0	E	104.25	0.437474	B	26.26	0.110197	E	106.96	0.448846	E	16.12	0.067646	-1.000000
111	111	G	1	-	0	0	E	22.70	0.270528	E	22.70	0.270528	E	18.35	0.218687	E	18.35	0.218687	-1.000000
112	112	P	1	-	0	0	E	85.22	0.588536	E	85.22	0.588536	E	93.89	0.648412	E	93.89	0.648412	-1.000000
113	113	I	1	-	0	0	E	72.45	0.381416	E	52.69	0.277389	E	69.91	0.368044	E	46.53	0.244959	-1.000000
114	114	F	1	-	0	0	B	42.91	0.192172	B	34.72	0.155493	E	28.83	0.129115	E	15.30	0.068521	-1.000000
115	115	A	1	-	0	0	E	59.78	0.513574	E	59.78	0.513574	E	63.51	0.545619	E	63.51	0.545619	-1.000000
116	116	K	1	-	0	0	E	120.67	0.581570	E	120.67	0.581570	E	129.81	0.625621	E	129.81	0.625621	-1.000000
117	117	Y	1	-	0	0	B	13.63	0.057197	B	13.63	0.057197	B	5.09	0.021360	B	4.99	0.020940	-1.000000
118	118	A	1	-	0	0	E	53.93	0.463316	E	53.93	0.463316	E	53.42	0.458935	E	53.42	0.458935	-1.000000
119	119	A	1	-	0	0	E	93.11	0.799914	E	93.11	0.799914	E	109.21	0.938230	E	109.21	0.938230	-1.000000
120	120	M	1	-	0	0	E	60.54	0.287533	E	60.54	0.287533	E	54.41	0.258418	E	54.41	0.258418	-1.000000
121	121	S	1	-	0	0	E	44.80	0.356461	E	44.80	0.356461	E	49.06	0.390356	E	49.06	0.390356	-1.000000
122	122	V	1	-	0	0	B	10.57	0.065150	B	10.57	0.065150	B	5.91	0.036428	B	5.91	0.036428	-1.000000
123	123	E	1	-	0	0	E	75.99	0.406016	E	75.99	0.406016	E	73.48	0.392605	E	73.48	0.392605	-1.000000
124	124	E	1	-	0	0	E	86.42	0.461744	E	86.42	0.461744	E	89.34	0.477346	E	89.34	0.477346	-1.000000
125	125	V	1	-	0	0	B	0.00	0.000000	B	0.00	0.000000	B	0.00	0.000000	B	0.00	0.000000	-1.000000
126	126	A	1	-	0	0	B	13.29	0.114175	B	13.29	0.114175	E	6.86	0.058935	E	6.86	0.058935	-1.000000
127	127	Q	1	-	0	0	E	145.09	0.766982	E	145.09	0.766982	E	162.75	0.860337	E	162.75	0.860337	-1.000000
128	128	D	1	-	0	0	E	32.88	0.211624	E	32.88	0.211624	E	26.37	0.169724	E	26.37	0.169724	-1.000000
129	129	P	1	-	0	0	E	106.30	0.734116	E	106.30	0.734116	E	115.76	0.799448	E	115.76	0.799448	-1.000000
130	130	Q	1	-	0	0	E	108.85	0.575408	E	107.36	0.567532	E	113.18	0.598298	E	94.03	0.497066	-1.000000
131	131	A	1	-	0	0	B	0.37	0.003179	B	0.37	0.003179	B	0.00	0.000000	B	0.00	0.000000	-1.000000
132	132	V	1	-	0	0	B	32.33	0.199273	B	32.33	0.199273	E	29.74	0.183309	E	29.74	0.183309	-1.000000
133	133	K	1	-	0	0	E	120.38	0.580173	E	120.38	0.580173	E	130.35	0.628223	E	126.31	0.608752	-1.000000
134	134	M	1	-	0	0	B	37.58	0.178485	B	2.34	0.011114	E	25.10	0.119212	B	0.11	0.000522	-1.000000
135	135	G	1	-	0	0	B	0.00	0.000000	B	0.00	0.000000	B	0.00	0.000000	B	0.00	0.000000	-1.000000
136	136	A	1	-	0	0	E	35.72	0.306873	E	35.72	0.306873	E	32.30	0.277491	E	32.30	0.277491	-1.000000
137	137	R	1	-	0	0	E	135.44	0.543368	B	33.95	0.136203	E	138.15	0.554241	E	20.88	0.083768	-1.000000
138	138	L	1	-	0	0	B	17.82	0.090005	B	1.80	0.009091	E	10.11	0.051063	B	0.00	0.000000	-1.000000
139	139	F	1	-	0	0	B	5.05	0.022616	B	5.05	0.022616	B	0.00	0.000000	B	0.00	0.000000	-1.000000
140	140	A	1	-	0	0	E	59.66	0.512543	E	32.97	0.283247	E	51.73	0.444416	E	13.27	0.114003	-1.000000
141	141	N	1	-	0	0	E	105.05	0.622076	B	33.61	0.199029	E	105.05	0.622076	E	14.11	0.083555	-1.000000
142	142	Y	1	-	0	0	E	100.23	0.420604	B	35.74	0.149979	E	93.62	0.392866	B	8.10	0.033991	-1.000000
143	143	C	1	-	0	0	B	21.37	0.151046	B	21.37	0.151046	B	1.28	0.009047	B	1.28	0.009047	-1.000000
144	144	S	1	-	0	0	B	21.58	0.171706	B	16.74	0.133195	E	11.74	0.093412	B	3.66	0.029122	-1.000000
145	145	I	1	-	0	0	E	170.28	0.896446	E	54.46	0.286707	E	184.90	0.973414	E	10.95	0.057647	-1.000000
146	146	C	1	-	0	0	E	53.41	0.377509	B	22.07	0.155994	E	32.76	0.231552	B	3.51	0.024809	-1.000000
147	147	H	1	-	0	0	B	17.58	0.088560	B	17.58	0.088560	B	1.05	0.005289	B	1.05	0.005289	-1.000000
148	148	G	1	-	0	0	E	21.28	0.253605	E	21.28	0.253605	E	17.24	0.205458	E	7.33	0.087355	-1.000000
149	149	S	1	-	0	0	E	108.00	0.859325	E	105.17	0.836808	E	108.38	0.862349	E	70.30	0.559357	-1.000000
150	150	D	1	-	0	0	E	89.71	0.577396	E	55.72	0.358628	E	89.86	0.578361	E	41.96	0.270065	-1.000000
151	151	A	1	-	0	0	B	0.31	0.002663	B	0.31	0.002663	B	0.00	0.000000	B	0.00	0.000000	-1.000000
152	152	K	1	-	0	0	E	118.30	0.570148	E	70.34	0.339004	E	132.16	0.636946	E	62.03	0.298954	-1.000000
153	153	G	1	-	0	0	E	19.78	0.235729	E	19.78	0.235729	E	16.76	0.199738	E	16.76	0.199738	-1.000000
154	154	S	1	-	0	0	E	68.29	0.543364	E	60.46	0.481063	E	72.68	0.578294	E	45.99	0.365929	-1.000000
155	155	L	1	-	0	0	E	123.27	0.622607	E	122.22	0.617304	E	123.13	0.621900	E	83.35	0.420981	-1.000000
156	156	G	1	-	0	0	E	21.21	0.252771	E	21.21	0.252771	E	10.93	0.130259	E	10.93	0.130259	-1.000000
157	157	F	1	-	0	0	E	84.46	0.378252	B	35.73	0.160016	E	78.40	0.351113	B	7.03	0.031484	-1.000000
158	158	P	1	-	0	0	E	36.92	0.254972	E	36.92	0.254972	E	10.58	0.073066	E	10.58	0.073066	-1.000000
159	159	N	1	-	0	0	E	45.96	0.272162	E	45.96	0.272162	E	30.79	0.182330	E	30.79	0.182330	-1.000000
160	160	L	1	-	0	0	B	25.09	0.126724	B	25.09	0.126724	B	9.85	0.049750	B	9.85	0.049750	-1.000000
161	161	A	1	-	0	0	B	19.98	0.171649	B	19.98	0.171649	E	13.02	0.111856	E	13.02	0.111856	-1.000000
162	162	D	1	-	0	0	E	37.27	0.239879	E	37.27	0.239879	E	28.41	0.182854	E	28.41	0.182854	-1.000000
163	163	Q	1	-	0	0	E	133.35	0.704921	E	133.35	0.704921	E	141.72	0.749167	E	128.60	0.679812	-1.000000
164	164	D	1	-	0	0	E	36.61	0.235631	E	36.61	0.235631	E	15.05	0.096866	E	15.05	0.096866	-1.000000
165	165	W	1	-	0	0	B	49.87	0.187891	B	49.87	0.187891	E	21.57	0.081267	E	21.57	0.081267	-1.000000
166	166	R	1	-	0	0	B	37.48	0.150365	B	37.48	0.150365	B	4.78	0.019177	B	4.78	0.019177	-1.000000
167	167	W	1	-	0	0	B	52.66	0.198403	B	38.02	0.143245	E	27.52	0.103685	B	12.08	0.045513	-1.000000
168	168	G	1	-	0	0	B	14.30	0.170421	B	14.30	0.170421	E	8.64	0.102967	E	8.64	0.102967	-1.000000
169	169	G	1	-	0	0	E	25.03	0.298296	E	25.03	0.298296	E	22.15	0.263973	E	22.15	0.263973	-1.000000
170	170	D	1	-	0	0	E	75.71	0.487288	E	75.71	0.487288	E	81.63	0.525391	E	81.63	0.525391	-1.000000
171	171	A	1	-	0	0	B	6.22	0.053436	B	6.22	0.053436	B	1.22	0.010481	B	1.22	0.010481	-1.000000
172	172	A	1	-	0	0	E	70.97	0.609708	E	70.97	0.609708	E	76.05	0.653351	E	76.05	0.653351	-1.000000
173	173	S	1	-	0	0	E	25.79	0.205204	E	25.79	0.205204	E	22.77	0.181174	E	22.77	0.181174	-1.000000
174	174	I	1	-	0	0	B	5.44	0.028639	B	5.44	0.028639	B	0.37	0.001948	B	0.37	0.001948	-1.000000
175	175	K	1	-	0	0	E	59.66	0.287532	E	59.66	0.287532	E	53.02	0.255530	E	53.02	0.255530	-1.000000
176	176	T	1	-	0	0	E	47.66	0.321897	E	44.86	0.302985	E	43.02	0.290558	E	35.37	0.238890	-1.000000
177	177	S	1	-	0	0	B	18.77	0.149348	B	18.77	0.149348	E	6.85	0.054504	E	6.85	0.054504	-1.000000
178	178	I	1	-	0	0	B	16.15	0.085022	B	16.15	0.085022	B	1.41	0.007423	B	1.41	0.007423	-1.000000
179	179	L	1	-	0	0	B	29.21	0.147533	B	29.21	0.147533	E	25.97	0.131168	E	25.97	0.131168	-1.000000
180	180	N	1	-	0	0	E	94.60	0.560194	E	70.90	0.419850	E	102.30	0.605791	E	43.45	0.257299	-1.000000
181	181	G	1	-	0	0	B	10.97	0.130735	B	3.27	0.038970	E	7.34	0.087475	B	0.00	0.000000	-1.000000
182	182	R	1	-	0	0	B	48.68	0.195298	B	31.09	0.124729	E	38.19	0.153214	B	11.89	0.047701	-1.000000
183	183	I	1	-	0	0	E	110.85	0.583575	B	13.11	0.069018	E	116.81	0.614951	B	0.51	0.002685	-1.000000
184	184	A	1	-	0	0	E	23.81	0.204553	E	23.81	0.204553	B	1.76	0.015120	B	1.76	0.015120	-1.000000
185	185	A	1	-	0	0	E	76.34	0.655842	E	31.62	0.271649	E	65.23	0.560395	E	9.84	0.084536	-1.000000
186	186	M	1	-	0	0	B	40.29	0.191356	B	40.29	0.191356	B	5.64	0.026787	B	5.64	0.026787	-1.000000
187	187	P	1	-	0	0	E	64.91	0.448273	B	22.92	0.158287	E	60.33	0.416644	E	10.88	0.075138	-1.000000
188	188	A	1	-	0	0	E	54.43	0.467612	E	54.43	0.467612	E	48.44	0.416151	E	48.44	0.416151	-1.000000
189	189	W	1	-	0	0	E	57.15	0.215319	B	26.50	0.099842	E	42.27	0.159257	B	3.94	0.014844	-1.000000
190	190	G	1	-	0	0	B	13.44	0.160172	B	13.33	0.158861	B	3.15	0.037540	B	2.93	0.034918	-1.000000
191	191	Q	1	-	0	0	E	185.72	0.981762	E	152.60	0.806682	E	204.45	1.000000	E	143.78	0.760057	-1.000000
192	192	A	1	-	0	0	E	79.68	0.684536	E	63.11	0.542182	E	89.68	0.770447	E	39.06	0.335567	-1.000000
193	193	I	1	-	0	0	B	35.60	0.187418	B	35.60	0.187418	E	29.40	0.154778	E	29.21	0.153777	-1.000000
194	194	G	1	-	0	0	E	31.26	0.372542	E	24.83	0.295912	E	33.09	0.394351	E	9.00	0.107258	-1.000000
195	195	E	1	-	0	0	E	78.20	0.417824	E	78.20	0.417824	E	79.71	0.425892	E	60.50	0.323253	-1.000000
196	196	E	1	-	0	0	E	114.54	0.611990	E	113.38	0.605792	E	117.28	0.626630	E	60.73	0.324482	-1.000000
197	197	G	1	-	0	0	B	9.98	0.118937	B	9.98	0.118937	E	7.04	0.083899	E	7.04	0.083899	-1.000000
198	198	V	1	-	0	0	B	0.00	0.000000	B	0.00	0.000000	B	0.00	0.000000	B	0.00	0.000000	-1.000000
199	199	K	1	-	0	0	E	84.23	0.405947	E	84.23	0.405947	E	85.02	0.409755	E	85.02	0.409755	-1.000000
200	200	N	1	-	0	0	B	14.66	0.086812	B	14.66	0.086812	B	8.00	0.047374	B	8.00	0.047374	-1.000000
201	201	V	1	-	0	0	B	0.48	0.002959	B	0.48	0.002959	B	0.00	0.000000	B	0.00	0.000000	-1.000000
202	202	A	1	-	0	0	B	0.00	0.000000	B	0.00	0.000000	B	0.00	0.000000	B	0.00	0.000000	-1.000000
203	203	A	1	-	0	0	B	0.10	0.000859	B	0.10	0.000859	B	0.00	0.000000	B	0.00	0.000000	-1.000000
204	204	F	1	-	0	0	B	12.21	0.054682	B	12.21	0.054682	B	5.54	0.024811	B	5.54	0.024811	-1.000000
205	205	V	1	-	0	0	B	5.61	0.034578	B	5.61	0.034578	B	0.04	0.000247	B	0.04	0.000247	-1.000000
206	206	R	1	-	0	0	B	34.29	0.137567	B	34.29	0.137567	E	30.58	0.122683	E	17.68	0.070930	-1.000000
207	207	K	1	-	0	0	E	97.74	0.471059	E	61.37	0.295773	E	108.26	0.521760	E	50.62	0.243964	-1.000000
208	208	D	1	-	0	0	E	71.32	0.459033	E	64.33	0.414044	E	69.55	0.447641	E	55.13	0.354830	-1.000000
209	209	L	1	-	0	0	B	23.83	0.120360	B	23.83	0.120360	E	16.79	0.084802	E	13.05	0.065912	-1.000000
210	210	A	1	-	0	0	B	14.46	0.124227	B	6.85	0.058849	E	12.23	0.105069	B	1.13	0.009708	-1.000000
211	211	G	1	-	0	0	E	61.03	0.727327	B	15.72	0.187344	E	68.20	0.812776	B	2.09	0.024908	-1.000000
212	212	L	1	-	0	0	E	49.18	0.248396	B	11.48	0.057983	E	51.39	0.259559	B	2.01	0.010152	-1.000000
213	213	P	1	-	0	0	E	98.17	0.677970	E	57.67	0.398273	E	106.77	0.737362	E	45.12	0.311602	-1.000000
214	214	L	1	-	0	0	E	45.28	0.228698	E	45.10	0.227789	E	36.98	0.186777	E	36.83	0.186019	-1.000000
215	215	P	1	-	0	0	E	64.09	0.442610	E	49.77	0.343715	E	63.83	0.440815	E	37.32	0.257735	-1.000000
216	216	E	1	-	0	0	E	177.46	0.948173	E	158.65	0.847670	E	211.03	1.000000	E	170.66	0.911840	-1.000000
217	217	G	1	-	0	0	E	77.27	0.920868	E	77.27	0.920868	E	84.75	1.000000	E	84.75	1.000000	-1.000000
218	218	T	1	-	0	0	E	52.55	0.354924	E	52.55	0.354924	E	48.26	0.325949	E	48.26	0.325949	-1.000000
219	219	D	1	-	0	0	E	151.03	0.972067	E	139.01	0.894703	E	161.57	1.000000	E	127.53	0.820815	-1.000000
220	220	A	1	-	0	0	E	30.81	0.264691	E	30.81	0.264691	E	19.50	0.167526	E	19.50	0.167526	-1.000000
221	221	D	1	-	0	0	E	75.01	0.482783	E	36.65	0.235889	E	83.21	0.535560	E	23.17	0.149128	-1.000000
222	222	L	1	-	0	0	B	37.11	0.187434	B	37.11	0.187434	E	29.82	0.150614	E	29.82	0.150614	-1.000000
223	223	S	1	-	0	0	E	75.62	0.601687	E	70.37	0.559914	E	83.35	0.663192	E	52.75	0.419717	-1.000000
224	224	A	1	-	0	0	E	27.80	0.238832	E	27.80	0.238832	E	25.33	0.217612	E	23.39	0.200945	-1.000000
225	225	G	1	-	0	0	B	0.00	0.000000	B	0.00	0.000000	B	0.00	0.000000	B	0.00	0.000000	-1.000000
226	226	K	1	-	0	0	E	119.12	0.574100	E	119.12	0.574100	E	126.85	0.611355	E	121.39	0.585040	-1.000000
227	227	N	1	-	0	0	E	97.92	0.579854	E	42.51	0.251732	E	104.26	0.617398	E	23.01	0.136259	-1.000000
228	228	V	1	-	0	0	B	28.17	0.173632	B	28.17	0.173632	E	22.22	0.136958	E	22.22	0.136958	-1.000000
229	229	Y	1	-	0	0	B	3.46	0.014520	B	3.46	0.014520	B	0.43	0.001804	B	0.43	0.001804	-1.000000
230	230	A	1	-	0	0	E	60.46	0.519416	E	60.46	0.519416	E	56.02	0.481271	E	39.71	0.341151	-1.000000
231	231	Q	1	-	0	0	E	147.95	0.782101	E	101.62	0.537189	E	167.52	0.885553	E	53.88	0.284823	-1.000000
232	232	T	1	-	0	0	E	31.47	0.212549	B	20.71	0.139876	E	18.54	0.125220	E	9.94	0.067135	-1.000000
233	233	C	1	-	0	0	B	20.66	0.146028	B	20.66	0.146028	B	0.55	0.003887	B	0.55	0.003887	-1.000000
234	234	A	1	-	0	0	B	12.69	0.109021	B	12.69	0.109021	E	6.31	0.054210	B	3.88	0.033333	-1.000000
235	235	V	1	-	0	0	E	107.02	0.659640	B	23.89	0.147251	E	116.93	0.720722	B	1.07	0.006595	-1.000000
236	236	C	1	-	0	0	E	49.20	0.347752	B	22.40	0.158326	E	26.79	0.189355	B	1.22	0.008623	-1.000000
237	237	H	1	-	0	0	B	15.84	0.079794	B	15.84	0.079794	B	0.90	0.004534	B	0.90	0.004534	-1.000000
238	238	G	1	-	0	0	B	10.95	0.130497	B	10.95	0.130497	E	7.08	0.084376	E	6.11	0.072816	-1.000000
239	239	Q	1	-	0	0	E	123.77	0.654279	E	117.19	0.619496	E	139.29	0.736322	E	95.04	0.502405	-1.000000
240	240	G	1	-	0	0	E	39.60	0.471934	E	39.60	0.471934	E	39.83	0.474675	E	39.83	0.474675	-1.000000
241	241	G	1	-	0	0	B	0.00	0.000000	B	0.00	0.000000	B	0.00	0.000000	B	0.00	0.000000	-1.000000
242	242	E	1	-	0	0	E	93.22	0.498077	E	93.22	0.498077	E	99.32	0.530669	E	94.59	0.505396	-1.000000
243	243	G	1	-	0	0	B	15.99	0.190561	B	15.99	0.190561	E	10.34	0.123227	E	10.34	0.123227	-1.000000
244	244	M	1	-	0	0	E	74.16	0.352220	E	59.62	0.283163	E	77.87	0.369841	E	32.69	0.155260	-1.000000
245	245	A	1	-	0	0	E	51.15	0.439433	E	51.15	0.439433	E	46.77	0.401804	E	46.77	0.401804	-1.000000
246	246	A	1	-	0	0	E	85.87	0.737715	E	49.18	0.422509	E	93.21	0.800773	E	42.61	0.366065	-1.000000
247	247	L	1	-	0	0	E	81.35	0.410879	B	28.89	0.145916	E	75.13	0.379464	B	8.05	0.040659	-1.000000
248	248	G	1	-	0	0	B	2.52	0.030032	B	2.52	0.030032	B	0.00	0.000000	B	0.00	0.000000	-1.000000
249	249	A	1	-	0	0	B	11.09	0.095275	B	11.09	0.095275	B	5.26	0.045189	B	5.26	0.045189	-1.000000
250	250	P	1	-	0	0	B	21.81	0.150622	B	21.81	0.150622	B	5.85	0.040401	B	5.85	0.040401	-1.000000
251	251	K	1	-	0	0	E	62.56	0.301509	E	62.56	0.301509	E	48.76	0.234999	E	48.76	0.234999	-1.000000
252	252	L	1	-	0	0	B	20.42	0.103137	B	20.42	0.103137	B	6.96	0.035153	B	6.96	0.035153	-1.000000
253	253	N	1	-	0	0	E	64.59	0.382484	E	63.35	0.375141	E	66.13	0.391603	E	38.46	0.227749	-1.000000
254	254	S	1	-	0	0	E	36.94	0.293921	E	36.94	0.293921	E	36.74	0.292330	E	19.65	0.156349	-1.000000
255	255	A	1	-	0	0	E	25.73	0.221048	B	21.09	0.181186	E	19.40	0.166667	E	10.76	0.092440	-1.000000
256	256	A	1	-	0	0	E	78.45	0.673969	E	73.84	0.634364	E	82.25	0.706615	E	49.10	0.421821	-1.000000
257	257	G	1	-	0	0	E	20.16	0.240257	E	20.16	0.240257	B	0.78	0.009296	B	0.78	0.009296	-1.000000
258	258	W	1	-	0	0	B	34.18	0.128777	B	34.18	0.128777	E	24.36	0.091779	E	24.36	0.091779	-1.000000
259	259	I	1	-	0	0	B	16.39	0.086286	B	16.39	0.086286	B	1.50	0.007897	B	1.50	0.007897	-1.000000
260	260	Y	1	-	0	0	B	40.52	0.170038	B	40.52	0.170038	E	15.46	0.064876	E	15.01	0.062988	-1.000000
261	261	G	1	-	0	0	E	21.07	0.251102	E	21.07	0.251102	E	14.64	0.174473	E	14.64	0.174473	-1.000000
262	262	S	1	-	0	0	E	35.15	0.279679	E	34.69	0.276018	E	34.57	0.275064	E	15.82	0.125875	-1.000000
263	263	S	1	-	0	0	E	48.97	0.389640	B	14.13	0.112428	E	53.16	0.422979	B	4.99	0.039704	-1.000000
264	264	L	1	-	0	0	B	19.91	0.100561	B	19.91	0.100561	B	7.14	0.036062	B	7.14	0.036062	-1.000000
265	265	G	1	-	0	0	E	42.08	0.501490	E	36.93	0.440114	E	42.47	0.506138	E	24.17	0.288047	-1.000000
266	266	Q	1	-	0	0	E	65.08	0.344029	B	34.06	0.180050	E	63.87	0.337633	E	16.04	0.084791	-1.000000
267	267	L	1	-	0	0	B	13.06	0.065963	B	13.06	0.065963	B	2.22	0.011213	B	2.22	0.011213	-1.000000
268	268	Q	1	-	0	0	B	31.41	0.166041	B	31.41	0.166041	E	25.65	0.135592	E	25.65	0.135592	-1.000000
269	269	Q	1	-	0	0	E	81.51	0.430882	E	49.68	0.262621	E	85.58	0.452397	E	29.49	0.155892	-1.000000
270	270	T	1	-	0	0	B	20.05	0.135418	B	20.05	0.135418	E	8.37	0.056531	E	8.37	0.056531	-1.000000
271	271	I	1	-	0	0	B	14.82	0.078021	B	14.82	0.078021	B	1.77	0.009318	B	1.77	0.009318	-1.000000
272	272	R	1	-	0	0	B	47.21	0.189401	B	47.21	0.189401	E	42.28	0.169622	E	42.28	0.169622	-1.000000
273	273	H	1	-	0	0	E	119.67	0.602841	E	112.45	0.566470	E	122.45	0.616845	E	97.41	0.490706	-1.000000
274	274	G	1	-	0	0	B	10.07	0.120010	B	10.07	0.120010	E	5.22	0.062210	E	5.22	0.062210	-1.000000
275	275	R	1	-	0	0	E	62.91	0.252387	E	62.91	0.252387	E	51.90	0.208216	E	51.90	0.208216	-1.000000
276	276	N	1	-	0	0	E	94.84	0.561615	E	58.57	0.346835	E	95.13	0.563333	E	42.78	0.253331	-1.000000
277	277	G	1	-	0	0	E	23.46	0.279585	E	23.04	0.274580	E	11.01	0.131212	E	7.85	0.093553	-1.000000
278	278	Q	1	-	0	0	E	125.14	0.661521	E	68.96	0.364540	E	114.03	0.602791	E	21.07	0.111381	-1.000000
279	279	M	1	-	0	0	E	48.89	0.232201	E	48.52	0.230444	B	9.82	0.046640	B	9.38	0.044550	-1.000000
280	280	P	1	-	0	0	E	69.54	0.480249	B	25.13	0.173550	E	57.60	0.397790	B	4.93	0.034047	-1.000000
281	281	A	1	-	0	0	E	39.40	0.338488	E	36.15	0.310567	E	33.50	0.287801	E	13.24	0.113746	-1.000000
282	282	Q	1	-	0	0	B	20.48	0.108262	B	13.98	0.073902	B	8.10	0.042819	B	1.71	0.009039	-1.000000
283	283	Q	1	-	0	0	E	65.39	0.345668	E	60.42	0.319395	E	62.15	0.328540	E	43.02	0.227414	-1.000000
284	284	Q	1	-	0	0	E	153.58	0.811862	E	137.28	0.725696	E	171.09	0.904425	E	117.92	0.623355	-1.000000
285	285	Y	1	-	0	0	E	168.91	0.708812	E	72.72	0.305162	E	188.83	0.792405	E	24.60	0.103231	-1.000000
286	286	L	1	-	0	0	B	20.42	0.103137	B	16.00	0.080812	E	11.40	0.057579	E	10.53	0.053185	-1.000000
287	287	G	1	-	0	0	E	25.82	0.307711	E	25.82	0.307711	E	27.25	0.324753	E	27.25	0.324753	-1.000000
288	288	D	1	-	0	0	E	89.32	0.574886	E	89.32	0.574886	E	90.51	0.582545	E	90.51	0.582545	-1.000000
289	289	D	1	-	0	0	E	63.42	0.408187	E	63.42	0.408187	E	56.84	0.365836	E	56.84	0.365836	-1.000000
290	290	K	1	-	0	0	E	58.06	0.279821	B	27.21	0.131139	E	57.84	0.278760	E	11.82	0.056967	-1.000000
291	291	V	1	-	0	0	B	0.38	0.002342	B	0.38	0.002342	B	0.00	0.000000	B	0.00	0.000000	-1.000000
292	292	H	1	-	0	0	B	16.89	0.085084	B	16.89	0.085084	B	7.04	0.035464	B	7.04	0.035464	-1.000000
293	293	L	1	-	0	0	B	1.86	0.009394	B	1.86	0.009394	B	0.00	0.000000	B	0.00	0.000000	-1.000000
294	294	L	1	-	0	0	B	0.83	0.004192	B	0.83	0.004192	B	0.00	0.000000	B	0.00	0.000000	-1.000000
295	295	A	1	-	0	0	B	0.00	0.000000	B	0.00	0.000000	B	0.00	0.000000	B	0.00	0.000000	-1.000000
296	296	A	1	-	0	0	B	0.59	0.005069	B	0.59	0.005069	B	0.00	0.000000	B	0.00	0.000000	-1.000000
297	297	Y	1	-	0	0	B	29.31	0.122996	B	29.31	0.122996	E	20.00	0.083928	E	20.00	0.083928	-1.000000
298	298	V	1	-	0	0	B	5.20	0.032051	B	5.20	0.032051	B	0.00	0.000000	B	0.00	0.000000	-1.000000
299	299	Y	1	-	0	0	E	49.48	0.207637	E	49.48	0.207637	E	43.18	0.181200	E	43.18	0.181200	-1.000000
300	300	S	1	-	0	0	B	19.79	0.157463	B	19.79	0.157463	E	11.83	0.094128	E	11.83	0.094128	-1.000000
301	301	L	1	-	0	0	E	50.88	0.256983	E	50.88	0.256983	E	48.57	0.245315	E	48.57	0.245315	-1.000000
302	302	S	1	-	0	0	B	19.11	0.152053	B	19.11	0.152053	E	9.93	0.079010	E	9.93	0.079010	-1.000000
303	303	Q	1	-	0	0	E	168.05	0.888354	E	168.05	0.888354	E	187.66	0.992018	E	187.66	0.992018	-1.000000
304	304	K	U	R	0	0	-	-1.00	-1.000000	-	-1.00	-1.000000	-	-1.00	-1.000000	-	-1.00	-1.000000	-1.000000
305	305	P	U	R	0	0	-	-1.00	-1.000000	-	-1.00	-1.000000	-	-1.00	-1.000000	-	-1.00	-1.000000	-1.000000
306	306	E	U	R	0	0	-	-1.00	-1.000000	-	-1.00	-1.000000	-	-1.00	-1.000000	-	-1.00	-1.000000	-1.000000
307	307	Q	U	R	0	0	-	-1.00	-1.000000	-	-1.00	-1.000000	-	-1.00	-1.000000	-	-1.00	-1.000000	-1.000000
308	308	L	U	R	0	0	-	-1.00	-1.000000	-	-1.00	-1.000000	-	-1.00	-1.000000	-	-1.00	-1.000000	-1.000000
309	309	A	U	R	0	0	-	-1.00	-1.000000	-	-1.00	-1.000000	-	-1.00	-1.000000	-	-1.00	-1.000000	-1.000000
310	310	N	U	R	0	0	-	-1.00	-1.000000	-	-1.00	-1.000000	-	-1.00	-1.000000	-	-1.00	-1.000000	-1.000000
311	311	Q	U	R	0	0	-	-1.00	-1.000000	-	-1.00	-1.000000	-	-1.00	-1.000000	-	-1.00	-1.000000	-1.000000
