# Supplementary material for: Lipid exposure prediction enhances the inference of rotational angles of transmembrane helices
Source: BMC Bioinformatics. 2013 Oct 11;14:304. doi: 10.1186/1471-2105-14-304 (PMC3854514; doi:10.1186/1471-2105-14-304)
Supplement: Additional file 7: Dataset S3 — The representative 110 multi-spanning protein chains used in this work. [file 1471-2105-14-304-S7.zip › S_Dataset_3_experiment/TMexpoDataset/3mktA.profile]

SeqIndex	PDBIndex	AA	Topo	MissingData	IntraChainCTNum	InterChainCTNum	Class14_Chain	ASA14_Chain	RSA14_Chain	Class14_Complete	ASA14_Complete	RSA14_Complete	Class20_Chain	ASA20_Chain	RSA20_Chain	Class20_Complete	ASA20_Complete	RSA20_Complete	RotationalAngleChain360MGC
1	2	E	2	-	0	0	E	176.91	0.945234	E	176.91	0.945234	E	201.52	1.000000	E	201.52	1.000000	-1.000000
2	3	N	2	-	0	0	E	126.83	0.751051	E	126.83	0.751051	E	141.92	0.840410	E	141.92	0.840410	-1.000000
3	4	S	2	-	0	0	E	28.57	0.227323	E	28.57	0.227323	E	25.59	0.203612	E	25.59	0.203612	-1.000000
4	5	V	2	-	0	0	E	56.19	0.346339	E	56.19	0.346339	E	60.78	0.374630	E	60.78	0.374630	-1.000000
5	6	H	2	-	0	0	E	120.19	0.605461	E	120.19	0.605461	E	121.01	0.609591	E	121.01	0.609591	-1.000000
6	7	R	2	-	0	0	E	72.55	0.291062	E	72.55	0.291062	E	59.43	0.238426	E	59.43	0.238426	-1.000000
7	8	Y	2	-	0	0	E	118.34	0.496601	E	118.34	0.496601	E	117.76	0.494167	E	117.76	0.494167	-1.000000
8	9	K	2	-	0	0	E	133.45	0.643164	E	133.45	0.643164	E	139.70	0.673285	E	139.70	0.673285	-1.000000
9	10	K	2	-	0	0	E	81.51	0.392838	E	81.51	0.392838	E	73.07	0.352162	E	73.07	0.352162	-1.000000
10	11	E	2	-	0	0	B	7.40	0.039538	B	7.40	0.039538	B	0.00	0.000000	B	0.00	0.000000	-1.000000
11	12	A	2	-	0	0	E	46.95	0.403351	E	46.95	0.403351	E	51.40	0.441581	E	51.40	0.441581	-1.000000
12	13	S	2	-	0	0	E	36.32	0.288988	E	36.32	0.288988	E	33.87	0.269494	E	33.87	0.269494	-1.000000
13	14	N	2	-	0	0	B	11.48	0.067981	B	11.48	0.067981	B	3.11	0.018417	B	3.11	0.018417	-1.000000
14	15	L	2	-	0	0	B	38.03	0.192080	B	38.03	0.192080	E	20.64	0.104248	E	20.64	0.104248	-1.000000
15	16	I	2	-	0	0	E	88.78	0.467386	E	88.78	0.467386	E	96.59	0.508502	E	96.59	0.508502	-1.000000
16	17	K	2	-	0	0	E	109.01	0.525375	E	109.01	0.525375	E	111.70	0.538339	E	111.70	0.538339	-1.000000
17	18	L	2	-	0	0	B	9.17	0.046315	B	9.17	0.046315	B	2.52	0.012728	B	2.52	0.012728	-1.000000
18	19	A	H	-	0	0	B	13.80	0.118557	B	13.80	0.118557	E	8.55	0.073454	E	8.55	0.073454	144.307000
19	20	T	H	-	0	0	E	58.49	0.395043	E	58.49	0.395043	E	56.21	0.379643	E	56.21	0.379643	144.307000
20	21	P	H	-	1	0	B	15.61	0.107804	B	15.61	0.107804	E	11.12	0.076796	E	11.12	0.076796	144.307000
21	22	V	H	-	1	0	B	13.78	0.084936	B	13.78	0.084936	B	0.00	0.000000	B	0.00	0.000000	144.307000
22	23	L	H	-	1	0	B	31.15	0.157331	B	31.15	0.157331	E	21.65	0.109349	E	21.65	0.109349	144.307000
23	24	I	H	-	1	0	E	58.26	0.306712	E	58.26	0.306712	E	48.73	0.256541	E	48.73	0.256541	144.307000
24	25	A	H	-	1	0	E	25.30	0.217354	E	25.30	0.217354	E	9.72	0.083505	E	9.72	0.083505	144.307000
25	26	S	H	-	1	0	B	10.95	0.087126	B	10.95	0.087126	B	2.70	0.021483	B	2.70	0.021483	144.307000
26	27	V	H	-	0	0	E	69.48	0.428254	E	69.48	0.428254	E	61.39	0.378390	E	61.39	0.378390	144.307000
27	28	A	H	-	1	0	B	15.22	0.130756	B	15.22	0.130756	B	4.34	0.037285	B	4.34	0.037285	144.307000
28	29	Q	H	-	0	0	E	73.41	0.388064	E	73.41	0.388064	E	55.88	0.295396	E	55.88	0.295396	144.307000
29	30	T	H	-	0	0	E	47.05	0.317777	E	47.05	0.317777	E	23.34	0.157639	E	23.34	0.157639	144.307000
30	31	G	H	-	0	0	B	11.50	0.137052	B	11.50	0.137052	E	4.22	0.050292	E	4.22	0.050292	144.307000
31	32	M	H	-	2	0	B	32.21	0.152980	B	32.21	0.152980	E	12.64	0.060033	E	12.64	0.060033	144.307000
32	33	G	H	-	0	0	E	17.28	0.205935	E	17.28	0.205935	E	8.90	0.106066	E	8.90	0.106066	144.307000
33	34	F	H	-	0	0	E	129.97	0.582068	E	129.97	0.582068	E	122.70	0.549510	E	122.70	0.549510	144.307000
34	35	V	H	-	0	0	E	39.28	0.242110	E	39.28	0.242110	E	33.55	0.206792	E	33.55	0.206792	144.307000
35	36	D	H	-	2	0	B	2.86	0.018408	B	2.86	0.018408	B	0.01	0.000064	B	0.01	0.000064	144.307000
36	37	T	1	-	0	0	B	9.73	0.065717	B	9.73	0.065717	B	0.73	0.004930	B	0.73	0.004930	-1.000000
37	38	I	1	-	0	0	E	55.77	0.293604	E	55.77	0.293604	E	35.45	0.186628	E	35.45	0.186628	-1.000000
38	39	M	1	-	0	0	E	91.86	0.436286	E	91.86	0.436286	E	86.75	0.412016	E	86.75	0.412016	-1.000000
39	40	A	1	-	0	0	B	12.30	0.105670	B	12.30	0.105670	B	4.01	0.034450	B	4.01	0.034450	-1.000000
40	41	G	1	-	0	0	B	0.30	0.003575	B	0.30	0.003575	B	0.00	0.000000	B	0.00	0.000000	-1.000000
41	42	G	1	-	0	0	B	0.08	0.000953	B	0.08	0.000953	B	0.00	0.000000	B	0.00	0.000000	-1.000000
42	43	V	1	-	0	0	E	113.51	0.699643	E	113.51	0.699643	E	118.15	0.728242	E	118.15	0.728242	-1.000000
43	44	S	1	-	0	0	E	61.89	0.492441	E	61.89	0.492441	E	39.15	0.311505	E	39.15	0.311505	-1.000000
44	45	A	1	-	0	0	E	30.65	0.263316	E	30.65	0.263316	E	24.99	0.214691	E	24.99	0.214691	-1.000000
45	46	I	1	-	0	0	E	150.53	0.792472	E	150.53	0.792472	E	172.41	0.907660	E	172.41	0.907660	-1.000000
46	47	D	1	-	0	0	E	80.55	0.518440	E	80.55	0.518440	E	81.67	0.525648	E	81.67	0.525648	-1.000000
47	48	M	1	-	0	0	E	93.70	0.445025	E	93.70	0.445025	E	88.23	0.419045	E	88.23	0.419045	-1.000000
48	49	A	1	-	0	0	B	1.39	0.011942	B	1.39	0.011942	B	0.00	0.000000	B	0.00	0.000000	-1.000000
49	50	A	1	-	0	0	B	10.71	0.092010	B	10.71	0.092010	B	2.41	0.020704	B	2.41	0.020704	-1.000000
50	51	V	1	-	0	0	E	90.74	0.559295	E	90.74	0.559295	E	79.82	0.491987	E	79.82	0.491987	-1.000000
51	52	S	1	-	0	0	B	7.08	0.056334	B	7.08	0.056334	B	0.20	0.001591	B	0.20	0.001591	-1.000000
52	53	I	1	-	0	0	B	6.30	0.033167	B	6.30	0.033167	B	2.83	0.014899	B	2.83	0.014899	-1.000000
53	54	A	1	-	0	0	E	42.83	0.367955	E	42.83	0.367955	E	39.80	0.341924	E	39.80	0.341924	-1.000000
54	55	A	1	-	0	0	E	66.81	0.573969	E	66.81	0.573969	E	60.99	0.523969	E	60.99	0.523969	-1.000000
55	56	S	1	-	0	0	B	3.86	0.030713	B	3.86	0.030713	B	0.28	0.002228	B	0.28	0.002228	-1.000000
56	57	I	1	-	0	0	E	68.05	0.358252	E	68.05	0.358252	E	52.73	0.277599	E	52.73	0.277599	-1.000000
57	58	W	H	-	0	0	E	150.38	0.566574	E	150.38	0.566574	E	106.97	0.403022	E	106.97	0.403022	173.498000
58	59	L	H	-	0	0	B	34.27	0.173090	B	34.27	0.173090	E	10.77	0.054397	E	10.77	0.054397	173.498000
59	60	P	H	-	1	0	B	13.78	0.095166	B	13.78	0.095166	B	5.42	0.037431	B	5.42	0.037431	173.498000
60	61	S	H	-	0	0	E	32.85	0.261378	E	32.85	0.261378	E	27.13	0.215866	E	27.13	0.215866	173.498000
61	62	I	H	-	0	0	E	58.02	0.305449	E	58.02	0.305449	E	37.32	0.196473	E	37.32	0.196473	173.498000
62	63	L	H	-	1	0	B	9.20	0.046467	B	9.20	0.046467	B	0.29	0.001465	B	0.29	0.001465	173.498000
63	64	F	H	-	0	0	E	65.40	0.292893	E	65.40	0.292893	E	15.71	0.070357	E	15.71	0.070357	173.498000
64	65	G	H	-	2	0	B	0.94	0.011202	B	0.94	0.011202	B	0.00	0.000000	B	0.00	0.000000	173.498000
65	66	V	H	-	2	0	E	45.53	0.280634	E	45.53	0.280634	E	41.77	0.257458	E	41.77	0.257458	173.498000
66	67	G	H	-	0	0	B	9.59	0.114289	B	9.59	0.114289	B	0.00	0.000000	B	0.00	0.000000	173.498000
67	68	L	H	-	1	0	E	49.58	0.250417	E	49.58	0.250417	E	12.12	0.061215	E	12.12	0.061215	173.498000
68	69	L	H	-	4	0	B	8.54	0.043133	B	8.54	0.043133	B	3.45	0.017425	B	3.45	0.017425	173.498000
69	70	M	H	-	2	0	B	0.18	0.000855	B	0.18	0.000855	B	0.00	0.000000	B	0.00	0.000000	173.498000
70	71	A	H	-	0	0	B	2.19	0.018814	B	2.19	0.018814	B	0.00	0.000000	B	0.00	0.000000	173.498000
71	72	L	H	-	2	0	B	11.46	0.057882	B	11.46	0.057882	B	0.90	0.004546	B	0.90	0.004546	173.498000
72	73	V	H	-	2	0	B	3.82	0.023545	B	3.82	0.023545	B	0.09	0.000555	B	0.09	0.000555	173.498000
73	74	P	H	-	2	0	B	3.27	0.022583	B	3.27	0.022583	B	0.00	0.000000	B	0.00	0.000000	173.498000
74	75	V	H	-	0	0	B	10.74	0.066198	B	10.74	0.066198	B	1.06	0.006534	B	1.06	0.006534	173.498000
75	76	V	2	-	0	0	B	25.54	0.157421	B	25.54	0.157421	B	1.74	0.010725	B	1.74	0.010725	-1.000000
76	77	A	2	-	0	0	B	5.44	0.046735	B	5.44	0.046735	B	0.27	0.002320	B	0.27	0.002320	-1.000000
77	78	Q	2	-	0	0	B	17.29	0.091399	B	17.29	0.091399	B	2.75	0.014537	B	2.75	0.014537	-1.000000
78	79	L	2	-	0	0	B	32.68	0.165059	B	32.68	0.165059	E	11.45	0.057831	E	11.45	0.057831	-1.000000
79	80	N	2	-	0	0	B	7.39	0.043761	B	7.39	0.043761	B	0.50	0.002961	B	0.50	0.002961	-1.000000
80	81	G	2	-	0	0	B	1.25	0.014897	B	1.25	0.014897	B	0.18	0.002145	B	0.18	0.002145	-1.000000
81	82	A	2	-	0	0	E	52.80	0.453608	E	52.80	0.453608	E	50.64	0.435052	E	45.43	0.390292	-1.000000
82	83	G	2	-	0	0	E	33.60	0.400429	E	26.70	0.318198	E	34.09	0.406269	E	16.84	0.200691	-1.000000
83	84	R	2	-	0	0	E	129.95	0.521343	E	75.96	0.304742	E	127.23	0.510431	E	58.96	0.236540	-1.000000
84	85	Q	2	-	0	0	E	115.17	0.608817	E	84.94	0.449014	E	102.61	0.542422	E	40.23	0.212666	-1.000000
85	86	H	2	-	0	0	E	107.28	0.540426	E	42.86	0.215909	E	109.40	0.551106	E	18.23	0.091834	-1.000000
86	87	K	2	-	0	0	E	95.19	0.458769	B	28.09	0.135380	E	96.72	0.466143	E	18.28	0.088101	-1.000000
87	88	I	2	-	0	0	B	18.81	0.099026	B	18.81	0.099026	B	0.96	0.005054	B	0.96	0.005054	-1.000000
88	89	P	2	-	0	0	B	8.63	0.059599	B	8.63	0.059599	B	2.73	0.018854	B	2.73	0.018854	-1.000000
89	90	F	2	-	0	0	E	73.29	0.328228	B	43.11	0.193067	E	65.58	0.293699	E	12.15	0.054414	-1.000000
90	91	E	2	-	0	0	B	11.69	0.062460	B	11.69	0.062460	B	0.34	0.001817	B	0.34	0.001817	-1.000000
91	92	V	2	-	0	0	B	14.26	0.087894	B	14.26	0.087894	B	0.70	0.004315	B	0.70	0.004315	-1.000000
92	93	H	2	-	0	0	B	8.37	0.042164	B	8.37	0.042164	B	0.57	0.002871	B	0.57	0.002871	-1.000000
93	94	Q	H	-	0	0	B	0.14	0.000740	B	0.14	0.000740	B	0.00	0.000000	B	0.00	0.000000	282.093000
94	95	G	H	-	1	0	B	0.67	0.007985	B	0.67	0.007985	B	0.00	0.000000	B	0.00	0.000000	282.093000
95	96	L	H	-	1	0	E	51.34	0.259306	E	51.34	0.259306	E	20.37	0.102884	E	20.37	0.102884	282.093000
96	97	I	H	-	0	0	E	58.02	0.305449	E	58.02	0.305449	E	39.76	0.209318	E	39.76	0.209318	282.093000
97	98	L	H	-	1	0	B	1.85	0.009344	B	1.85	0.009344	B	0.24	0.001212	B	0.24	0.001212	282.093000
98	99	A	H	-	2	0	B	0.46	0.003952	B	0.46	0.003952	B	0.00	0.000000	B	0.00	0.000000	282.093000
99	100	L	H	-	0	0	E	88.41	0.446538	E	88.41	0.446538	E	87.64	0.442649	E	87.64	0.442649	282.093000
100	101	L	H	-	0	0	E	93.41	0.471792	E	93.41	0.471792	E	83.93	0.423910	E	83.93	0.423910	282.093000
101	102	V	H	-	2	0	B	9.32	0.057446	B	9.32	0.057446	B	0.59	0.003637	B	0.59	0.003637	282.093000
102	103	S	H	-	1	0	B	7.30	0.058084	B	7.30	0.058084	B	2.29	0.018221	B	2.29	0.018221	282.093000
103	104	V	H	-	0	0	E	84.02	0.517875	E	84.02	0.517875	E	88.69	0.546659	E	88.69	0.546659	282.093000
104	105	P	H	-	0	0	E	72.30	0.499309	E	72.30	0.499309	E	71.45	0.493439	E	71.45	0.493439	282.093000
105	106	I	H	-	1	0	B	13.49	0.071019	B	13.49	0.071019	B	5.99	0.031535	B	5.99	0.031535	282.093000
106	107	I	H	-	1	0	E	59.40	0.312714	E	59.40	0.312714	E	56.91	0.299605	E	56.91	0.299605	282.093000
107	108	A	H	-	0	0	E	56.92	0.489003	E	56.92	0.489003	E	57.25	0.491838	E	57.25	0.491838	282.093000
108	109	V	H	-	0	0	E	65.11	0.401319	E	65.11	0.401319	E	64.39	0.396881	E	64.39	0.396881	282.093000
109	110	L	H	-	1	0	B	11.95	0.060357	B	11.95	0.060357	B	1.14	0.005758	B	1.14	0.005758	282.093000
110	111	F	H	-	0	0	E	90.06	0.403332	E	90.06	0.403332	E	90.12	0.403601	E	90.12	0.403601	282.093000
111	112	Q	1	-	0	0	E	106.51	0.563039	E	106.51	0.563039	E	112.26	0.593434	E	112.26	0.593434	-1.000000
112	113	T	1	-	0	0	E	36.70	0.247872	E	36.70	0.247872	E	29.05	0.196204	E	29.05	0.196204	-1.000000
113	114	Q	1	-	0	0	B	5.46	0.028863	B	5.46	0.028863	B	0.37	0.001956	B	0.37	0.001956	-1.000000
114	115	F	1	-	0	0	E	118.05	0.528685	E	118.05	0.528685	E	124.95	0.559586	E	124.95	0.559586	-1.000000
115	116	I	1	-	0	0	E	119.71	0.630218	E	119.71	0.630218	E	131.06	0.689971	E	131.06	0.689971	-1.000000
116	117	I	1	-	0	0	E	65.29	0.343722	E	65.29	0.343722	E	36.51	0.192208	E	36.51	0.192208	-1.000000
117	118	R	1	-	0	0	E	181.01	0.726190	E	181.01	0.726190	E	186.25	0.747212	E	186.25	0.747212	-1.000000
118	119	F	1	-	0	0	E	149.22	0.668279	E	149.22	0.668279	E	159.27	0.713288	E	159.27	0.713288	-1.000000
119	120	M	1	-	0	0	E	157.60	0.748516	E	157.60	0.748516	E	169.37	0.804417	E	169.37	0.804417	-1.000000
120	121	D	1	-	0	0	E	113.86	0.732831	E	113.86	0.732831	E	117.47	0.756066	E	117.47	0.756066	-1.000000
121	122	V	1	-	0	0	E	78.90	0.486317	E	78.90	0.486317	E	75.54	0.465607	E	75.54	0.465607	-1.000000
122	123	E	1	-	0	0	B	35.98	0.192242	B	35.98	0.192242	E	15.72	0.083992	E	15.72	0.083992	-1.000000
123	124	E	1	-	0	0	E	50.70	0.270891	E	50.70	0.270891	E	41.28	0.220560	E	41.28	0.220560	-1.000000
124	125	A	1	-	0	0	E	70.79	0.608162	E	70.79	0.608162	E	76.48	0.657045	E	76.48	0.657045	-1.000000
125	126	M	1	-	0	0	E	51.67	0.245405	E	51.67	0.245405	E	37.46	0.177915	E	37.46	0.177915	-1.000000
126	127	A	1	-	0	0	B	0.30	0.002577	B	0.30	0.002577	B	0.00	0.000000	B	0.00	0.000000	-1.000000
127	128	T	1	-	0	0	B	7.33	0.049507	B	7.33	0.049507	B	0.69	0.004660	B	0.69	0.004660	-1.000000
128	129	K	1	-	0	0	E	55.58	0.267868	E	55.58	0.267868	E	47.16	0.227288	E	47.16	0.227288	-1.000000
129	130	T	1	-	0	0	B	14.08	0.095097	B	14.08	0.095097	E	9.15	0.061799	E	9.15	0.061799	-1.000000
130	131	V	1	-	0	0	B	0.06	0.000370	B	0.06	0.000370	B	0.00	0.000000	B	0.00	0.000000	-1.000000
131	132	G	1	-	0	0	B	1.19	0.014182	B	1.19	0.014182	B	0.00	0.000000	B	0.00	0.000000	-1.000000
132	133	Y	1	-	0	0	E	135.02	0.566597	E	135.02	0.566597	E	139.96	0.587327	E	139.96	0.587327	-1.000000
133	134	M	H	-	0	0	B	29.92	0.142104	B	29.92	0.142104	E	24.28	0.115317	E	24.28	0.115317	274.843000
134	135	H	H	-	1	0	B	4.43	0.022316	B	4.43	0.022316	B	0.00	0.000000	B	0.00	0.000000	274.843000
135	136	A	H	-	0	0	E	47.15	0.405069	E	47.15	0.405069	E	44.85	0.385309	E	44.85	0.385309	274.843000
136	137	V	H	-	1	0	B	28.05	0.172892	B	28.05	0.172892	E	24.53	0.151196	E	24.53	0.151196	274.843000
137	138	I	H	-	1	0	B	23.48	0.123611	B	23.48	0.123611	E	10.74	0.056541	E	10.74	0.056541	274.843000
138	139	F	H	-	2	0	B	13.04	0.058399	B	13.04	0.058399	B	7.18	0.032155	B	7.18	0.032155	274.843000
139	140	A	H	-	1	0	E	26.92	0.231271	E	26.92	0.231271	E	21.16	0.181787	E	21.16	0.181787	274.843000
140	141	V	H	-	0	0	B	5.81	0.035811	B	5.81	0.035811	B	0.54	0.003328	B	0.54	0.003328	274.843000
141	142	P	H	-	0	0	B	7.84	0.054144	B	7.84	0.054144	B	0.00	0.000000	B	0.00	0.000000	274.843000
142	143	A	H	-	1	0	B	21.79	0.187199	B	21.79	0.187199	E	12.77	0.109708	E	12.77	0.109708	274.843000
143	144	Y	H	-	1	0	B	11.58	0.048594	B	11.58	0.048594	B	6.39	0.026815	B	6.39	0.026815	274.843000
144	145	L	H	-	0	0	B	19.49	0.098439	B	19.49	0.098439	B	2.40	0.012122	B	2.40	0.012122	274.843000
145	146	L	H	-	2	0	B	2.08	0.010506	B	2.08	0.010506	B	0.00	0.000000	B	0.00	0.000000	274.843000
146	147	F	H	-	2	0	B	1.22	0.005464	B	1.22	0.005464	B	0.00	0.000000	B	0.00	0.000000	274.843000
147	148	Q	H	-	0	0	B	25.51	0.134852	B	25.51	0.134852	E	14.08	0.074430	E	14.08	0.074430	274.843000
148	149	A	H	-	1	0	B	0.65	0.005584	B	0.65	0.005584	B	0.00	0.000000	B	0.00	0.000000	274.843000
149	150	L	H	-	1	0	B	21.48	0.108490	B	21.48	0.108490	B	4.58	0.023132	B	4.58	0.023132	274.843000
150	151	R	H	-	1	0	B	16.37	0.065674	B	16.37	0.065674	B	6.33	0.025395	B	6.33	0.025395	274.843000
151	152	S	H	-	1	0	B	6.06	0.048218	B	6.06	0.048218	B	0.10	0.000796	B	0.10	0.000796	274.843000
152	153	F	H	-	0	0	B	37.70	0.168839	B	37.70	0.168839	B	2.88	0.012898	B	2.88	0.012898	274.843000
153	154	T	2	-	0	0	B	3.07	0.020735	B	3.07	0.020735	B	0.17	0.001148	B	0.17	0.001148	-1.000000
154	155	D	2	-	0	0	B	3.88	0.024973	B	3.88	0.024973	B	0.31	0.001995	B	0.31	0.001995	-1.000000
155	156	G	2	-	0	0	E	17.24	0.205458	E	17.24	0.205458	E	7.07	0.084257	E	7.07	0.084257	-1.000000
156	157	M	2	-	0	0	E	88.76	0.421563	E	88.76	0.421563	E	76.59	0.363762	E	76.59	0.363762	-1.000000
157	158	S	2	-	0	0	E	28.60	0.227562	E	28.60	0.227562	E	17.94	0.142743	E	17.94	0.142743	-1.000000
158	159	L	2	-	0	0	E	65.10	0.328804	E	65.10	0.328804	E	54.83	0.276933	E	54.83	0.276933	-1.000000
159	160	T	2	-	0	0	B	6.19	0.041807	B	6.19	0.041807	B	0.47	0.003174	B	0.47	0.003174	-1.000000
160	161	K	H	-	0	0	E	93.47	0.450480	E	93.47	0.450480	E	96.63	0.465709	E	96.63	0.465709	33.927000
161	162	P	H	-	3	0	B	0.74	0.005110	B	0.74	0.005110	B	0.00	0.000000	B	0.00	0.000000	33.927000
162	163	A	H	-	2	0	B	4.38	0.037629	B	4.38	0.037629	B	0.02	0.000172	B	0.02	0.000172	33.927000
163	164	M	H	-	1	0	E	53.48	0.254001	E	53.48	0.254001	E	42.02	0.199573	E	42.02	0.199573	33.927000
164	165	V	H	-	1	0	B	26.04	0.160503	B	26.04	0.160503	E	20.16	0.124260	E	20.16	0.124260	33.927000
165	166	I	H	-	3	0	B	15.04	0.079179	B	15.04	0.079179	B	6.58	0.034641	B	6.58	0.034641	33.927000
166	167	G	H	-	1	0	B	4.34	0.051722	B	4.34	0.051722	B	0.46	0.005482	B	0.46	0.005482	33.927000
167	168	F	H	-	0	0	E	132.33	0.592637	E	132.33	0.592637	E	130.87	0.586099	E	130.87	0.586099	33.927000
168	169	I	H	-	0	0	E	73.10	0.384838	E	73.10	0.384838	E	72.51	0.381732	E	72.51	0.381732	33.927000
169	170	G	H	-	1	0	B	0.46	0.005482	B	0.46	0.005482	B	0.00	0.000000	B	0.00	0.000000	33.927000
170	171	L	H	-	1	0	E	48.86	0.246780	E	48.86	0.246780	E	34.42	0.173847	E	34.42	0.173847	33.927000
171	172	L	H	-	0	0	E	92.75	0.468458	E	92.75	0.468458	E	96.04	0.485075	E	96.04	0.485075	33.927000
172	173	L	H	-	1	0	E	50.45	0.254811	E	50.45	0.254811	E	48.62	0.245568	E	48.62	0.245568	33.927000
173	174	N	H	-	2	0	B	0.79	0.004678	B	0.79	0.004678	B	0.00	0.000000	B	0.00	0.000000	33.927000
174	175	I	H	-	0	0	E	71.14	0.374520	E	71.14	0.374520	E	62.63	0.329718	E	62.63	0.329718	33.927000
175	176	P	H	-	0	0	E	62.73	0.433218	E	62.73	0.433218	E	61.84	0.427072	E	61.84	0.427072	33.927000
176	177	L	H	-	1	0	E	40.23	0.203192	E	40.23	0.203192	E	36.86	0.186171	E	36.86	0.186171	33.927000
177	178	N	1	-	0	0	B	1.80	0.010659	B	1.80	0.010659	B	0.00	0.000000	B	0.00	0.000000	-1.000000
178	179	W	1	-	0	0	E	129.99	0.489752	E	129.99	0.489752	E	126.49	0.476565	E	126.49	0.476565	-1.000000
179	180	I	1	-	0	0	B	22.13	0.116504	B	22.13	0.116504	E	17.68	0.093077	E	17.68	0.093077	-1.000000
180	181	F	1	-	0	0	E	63.06	0.282413	E	63.06	0.282413	E	59.51	0.266514	E	59.51	0.266514	-1.000000
181	182	V	1	-	0	0	B	8.61	0.053070	B	8.61	0.053070	B	0.00	0.000000	B	0.00	0.000000	-1.000000
182	183	Y	1	-	0	0	E	159.10	0.667646	E	159.10	0.667646	E	159.07	0.667520	E	159.07	0.667520	-1.000000
183	184	G	1	-	0	0	B	9.05	0.107854	B	9.05	0.107854	E	5.57	0.066381	E	5.57	0.066381	-1.000000
184	185	K	1	-	0	0	E	122.01	0.588028	E	122.01	0.588028	E	136.26	0.656706	E	136.26	0.656706	-1.000000
185	186	F	1	-	0	0	E	154.49	0.691881	E	154.49	0.691881	E	175.61	0.786466	E	175.61	0.786466	-1.000000
186	187	G	1	-	0	0	E	72.63	0.865570	E	72.63	0.865570	E	79.98	0.953164	E	79.98	0.953164	-1.000000
187	188	A	1	-	0	0	E	36.74	0.315636	E	36.74	0.315636	E	37.65	0.323454	E	37.65	0.323454	-1.000000
188	189	P	1	-	0	0	E	64.14	0.442956	E	64.14	0.442956	E	63.40	0.437845	E	63.40	0.437845	-1.000000
189	190	E	1	-	0	0	E	58.05	0.310162	E	58.05	0.310162	E	55.87	0.298515	E	55.87	0.298515	-1.000000
190	191	L	1	-	0	0	E	101.17	0.510985	E	101.17	0.510985	E	106.02	0.535482	E	106.02	0.535482	-1.000000
191	192	G	1	-	0	0	B	6.91	0.082350	B	6.91	0.082350	B	2.26	0.026934	B	2.26	0.026934	-1.000000
192	193	G	1	-	0	0	B	4.84	0.057681	B	4.84	0.057681	B	0.00	0.000000	B	0.00	0.000000	-1.000000
193	194	V	1	-	0	0	B	30.76	0.189596	B	30.76	0.189596	E	16.10	0.099236	E	16.10	0.099236	-1.000000
194	195	G	1	-	0	0	B	0.00	0.000000	B	0.00	0.000000	B	0.00	0.000000	B	0.00	0.000000	-1.000000
195	196	C	1	-	0	0	B	5.15	0.036401	B	5.15	0.036401	B	0.00	0.000000	B	0.00	0.000000	-1.000000
196	197	G	1	-	0	0	B	0.00	0.000000	B	0.00	0.000000	B	0.00	0.000000	B	0.00	0.000000	-1.000000
197	198	V	1	-	0	0	B	13.10	0.080745	B	13.10	0.080745	B	6.54	0.040311	B	6.54	0.040311	-1.000000
198	199	A	H	-	1	0	B	2.28	0.019588	B	2.28	0.019588	B	0.04	0.000344	B	0.04	0.000344	242.667000
199	200	T	H	-	0	0	B	27.26	0.184115	B	27.26	0.184115	B	6.52	0.044036	B	6.52	0.044036	242.667000
200	201	A	H	-	1	0	B	15.46	0.132818	B	15.46	0.132818	E	9.96	0.085567	E	9.96	0.085567	242.667000
201	202	I	H	-	1	0	E	38.64	0.203422	E	38.64	0.203422	E	33.73	0.177573	E	33.73	0.177573	242.667000
202	203	V	H	-	0	0	B	1.99	0.012266	B	1.99	0.012266	B	0.00	0.000000	B	0.00	0.000000	242.667000
203	204	Y	H	-	1	0	E	76.20	0.319765	E	76.20	0.319765	E	75.48	0.316744	E	75.48	0.316744	242.667000
204	205	W	H	-	0	0	E	159.02	0.599126	E	159.02	0.599126	E	156.20	0.588501	E	156.20	0.588501	242.667000
205	206	I	H	-	3	0	B	4.70	0.024743	B	4.70	0.024743	B	0.50	0.002632	B	0.50	0.002632	242.667000
206	207	M	H	-	2	0	B	17.06	0.081026	B	17.06	0.081026	B	6.79	0.032249	B	6.79	0.032249	242.667000
207	208	L	H	-	0	0	E	82.23	0.415324	E	82.23	0.415324	E	74.76	0.377595	E	74.76	0.377595	242.667000
208	209	L	H	-	0	0	E	74.31	0.375322	E	74.31	0.375322	E	62.98	0.318097	E	62.98	0.318097	242.667000
209	210	L	H	-	2	0	B	16.59	0.083792	B	16.59	0.083792	E	11.14	0.056265	E	11.14	0.056265	242.667000
210	211	L	H	-	1	0	B	36.03	0.181979	B	36.03	0.181979	E	15.17	0.076620	E	15.17	0.076620	242.667000
211	212	L	H	-	0	0	E	92.03	0.464821	E	92.03	0.464821	E	90.64	0.457801	E	90.64	0.457801	242.667000
212	213	F	H	-	0	0	E	119.85	0.536746	E	119.85	0.536746	E	125.82	0.563482	E	125.82	0.563482	242.667000
213	214	Y	H	-	1	0	B	38.96	0.163491	B	38.96	0.163491	E	27.90	0.117079	E	27.90	0.117079	242.667000
214	215	I	H	-	1	0	B	15.79	0.083127	B	15.79	0.083127	B	3.48	0.018321	B	3.48	0.018321	242.667000
215	216	V	H	-	0	0	E	50.06	0.308555	E	50.06	0.308555	E	44.09	0.271758	E	44.09	0.271758	242.667000
216	217	T	2	-	0	0	E	64.38	0.434824	E	64.38	0.434824	E	60.51	0.408686	E	60.51	0.408686	-1.000000
217	218	S	2	-	0	0	B	14.39	0.114497	B	14.39	0.114497	E	8.57	0.068189	E	8.57	0.068189	-1.000000
218	219	K	2	-	0	0	E	80.62	0.388549	E	80.62	0.388549	E	86.98	0.419201	E	86.98	0.419201	-1.000000
219	220	R	2	-	0	0	E	122.67	0.492137	E	122.67	0.492137	E	132.03	0.529688	E	132.03	0.529688	-1.000000
220	221	L	2	-	0	0	E	67.47	0.340775	E	67.47	0.340775	E	41.22	0.208192	E	41.22	0.208192	-1.000000
221	222	A	2	-	0	0	E	45.25	0.388746	E	45.25	0.388746	E	43.80	0.376289	E	43.80	0.376289	-1.000000
222	223	H	2	-	0	0	E	122.78	0.618508	E	117.08	0.589794	E	100.07	0.504106	E	58.36	0.293990	-1.000000
223	224	V	2	-	0	0	E	49.90	0.307569	E	49.90	0.307569	E	31.66	0.195143	E	16.50	0.101701	-1.000000
224	225	K	2	-	0	0	E	60.71	0.292592	E	60.69	0.292496	E	30.05	0.144826	E	30.01	0.144633	-1.000000
225	226	V	2	-	0	0	E	120.63	0.743528	E	91.11	0.561575	E	128.37	0.791235	E	81.12	0.500000	-1.000000
226	227	F	2	-	0	0	E	196.14	0.878409	E	152.24	0.681804	E	217.22	0.972816	E	154.13	0.690268	-1.000000
227	228	E	2	-	0	0	E	85.07	0.454531	E	85.07	0.454531	E	71.62	0.382667	E	71.62	0.382667	-1.000000
228	229	T	2	-	0	0	E	76.96	0.519789	E	76.96	0.519789	E	75.69	0.511212	E	67.12	0.453330	-1.000000
229	230	F	2	-	0	0	E	168.29	0.753684	E	168.29	0.753684	E	181.91	0.814680	E	181.91	0.814680	-1.000000
230	231	H	2	-	0	0	E	61.27	0.308649	E	60.97	0.307138	E	51.36	0.258728	E	48.14	0.242507	-1.000000
231	232	K	2	-	0	0	E	148.16	0.714059	E	148.16	0.714059	E	157.56	0.759362	E	157.56	0.759362	-1.000000
232	233	P	2	-	0	0	E	85.11	0.587776	E	85.11	0.587776	E	89.07	0.615124	E	89.07	0.615124	-1.000000
233	234	Q	2	-	0	0	B	34.54	0.182587	B	34.54	0.182587	E	29.94	0.158270	E	29.94	0.158270	-1.000000
234	235	P	2	-	0	0	B	14.13	0.097583	B	14.13	0.097583	B	6.42	0.044337	B	6.42	0.044337	-1.000000
235	236	K	2	-	0	0	E	144.25	0.695214	E	144.25	0.695214	E	155.41	0.749000	E	155.41	0.749000	-1.000000
236	237	E	2	-	0	0	B	30.45	0.162695	B	30.45	0.162695	E	16.61	0.088748	E	16.61	0.088748	-1.000000
237	238	L	2	-	0	0	B	3.60	0.018183	B	3.60	0.018183	B	0.09	0.000455	B	0.09	0.000455	-1.000000
238	239	I	H	-	0	0	E	86.33	0.454488	E	86.33	0.454488	E	78.33	0.412372	E	78.33	0.412372	48.127000
239	240	R	H	-	0	0	E	83.94	0.336757	E	83.94	0.336757	E	74.73	0.299807	E	74.73	0.299807	48.127000
240	241	L	H	-	3	0	B	7.85	0.039648	B	7.85	0.039648	B	0.16	0.000808	B	0.16	0.000808	48.127000
241	242	F	H	-	0	0	E	103.18	0.462090	E	103.18	0.462090	E	87.35	0.391195	E	87.35	0.391195	48.127000
242	243	R	H	-	0	0	E	166.75	0.668980	E	166.75	0.668980	E	161.74	0.648881	E	161.74	0.648881	48.127000
243	244	L	H	-	2	0	B	7.67	0.038739	B	7.67	0.038739	B	0.05	0.000253	B	0.05	0.000253	48.127000
244	245	G	H	-	1	0	B	0.00	0.000000	B	0.00	0.000000	B	0.00	0.000000	B	0.00	0.000000	48.127000
245	246	F	H	-	0	0	E	131.38	0.588383	E	131.38	0.588383	E	125.86	0.563662	E	125.86	0.563662	48.127000
246	247	P	H	-	2	0	B	3.80	0.026243	B	3.80	0.026243	B	0.91	0.006285	B	0.91	0.006285	48.127000
247	248	V	H	-	3	0	B	10.19	0.062808	B	10.19	0.062808	B	1.59	0.009800	B	1.59	0.009800	48.127000
248	249	A	H	-	3	0	B	6.83	0.058677	B	6.83	0.058677	B	1.09	0.009364	B	1.09	0.009364	48.127000
249	250	A	H	-	0	0	E	24.22	0.208076	E	24.22	0.208076	E	14.36	0.123368	E	14.36	0.123368	48.127000
250	251	A	H	-	2	0	B	6.66	0.057216	B	6.66	0.057216	B	0.00	0.000000	B	0.00	0.000000	48.127000
251	252	L	H	-	0	0	E	56.73	0.286530	E	56.73	0.286530	E	12.09	0.061064	E	12.09	0.061064	48.127000
252	253	F	H	-	1	0	B	40.92	0.183259	B	40.92	0.183259	E	19.63	0.087913	E	19.63	0.087913	48.127000
253	254	F	H	-	0	0	E	114.68	0.513592	E	114.68	0.513592	E	119.86	0.536791	E	119.86	0.536791	48.127000
254	255	E	H	-	0	0	E	37.56	0.200684	E	37.56	0.200684	B	5.81	0.031043	B	5.81	0.031043	48.127000
255	256	V	H	-	0	0	E	46.88	0.288955	E	46.88	0.288955	E	27.53	0.169687	E	27.53	0.169687	48.127000
256	257	T	H	-	0	0	E	53.82	0.363501	E	53.82	0.363501	E	38.98	0.263272	E	38.98	0.263272	48.127000
257	258	L	H	-	1	0	B	23.40	0.118188	B	23.40	0.118188	E	19.10	0.096470	E	19.10	0.096470	48.127000
258	259	F	H	-	0	0	E	77.29	0.346142	E	77.29	0.346142	E	26.60	0.119128	E	26.60	0.119128	48.127000
259	260	A	H	-	0	0	E	26.18	0.224914	E	26.18	0.224914	E	13.86	0.119072	E	13.86	0.119072	48.127000
260	261	V	H	-	0	0	E	64.49	0.397498	E	64.49	0.397498	E	55.06	0.339374	E	55.06	0.339374	48.127000
261	262	V	H	-	2	0	B	7.81	0.048139	B	7.81	0.048139	B	1.55	0.009554	B	1.55	0.009554	48.127000
262	263	A	H	-	0	0	E	35.70	0.306701	E	35.70	0.306701	E	18.98	0.163058	E	18.98	0.163058	48.127000
263	264	L	1	-	0	0	E	128.84	0.650740	E	128.84	0.650740	E	126.99	0.641396	E	126.99	0.641396	-1.000000
264	265	L	1	-	0	0	E	105.38	0.532249	E	105.38	0.532249	E	109.93	0.555230	E	109.93	0.555230	-1.000000
265	266	V	1	-	0	0	B	8.35	0.051467	B	8.35	0.051467	B	2.20	0.013560	B	2.20	0.013560	-1.000000
266	267	A	1	-	0	0	E	42.73	0.367096	E	42.73	0.367096	E	28.28	0.242955	E	28.28	0.242955	-1.000000
267	268	P	1	-	0	0	E	98.30	0.678867	E	98.30	0.678867	E	112.09	0.774102	E	112.09	0.774102	-1.000000
268	269	L	1	-	0	0	E	69.58	0.351432	E	69.58	0.351432	E	66.31	0.334916	E	66.31	0.334916	-1.000000
269	270	G	1	-	0	0	E	51.25	0.610773	E	51.25	0.610773	E	56.79	0.676797	E	56.79	0.676797	-1.000000
270	271	S	1	-	0	0	E	74.56	0.593253	E	74.56	0.593253	E	80.54	0.640834	E	80.54	0.640834	-1.000000
271	272	T	1	-	0	0	E	30.58	0.206538	E	30.58	0.206538	E	19.74	0.133324	E	19.74	0.133324	-1.000000
272	273	V	1	-	0	0	E	61.26	0.377589	E	61.26	0.377589	E	50.13	0.308987	E	50.13	0.308987	-1.000000
273	274	V	1	-	0	0	E	38.38	0.236563	E	38.38	0.236563	E	34.67	0.213696	E	34.67	0.213696	-1.000000
274	275	A	1	-	0	0	B	1.13	0.009708	B	1.13	0.009708	B	0.00	0.000000	B	0.00	0.000000	-1.000000
275	276	A	1	-	0	0	B	12.59	0.108162	B	12.59	0.108162	B	4.52	0.038832	B	4.52	0.038832	-1.000000
276	277	H	1	-	0	0	E	80.87	0.407385	E	80.87	0.407385	E	74.27	0.374137	E	74.27	0.374137	-1.000000
277	278	Q	1	-	0	0	B	17.04	0.090078	B	17.04	0.090078	B	3.47	0.018343	B	3.47	0.018343	-1.000000
278	279	V	1	-	0	0	B	9.14	0.056336	B	9.14	0.056336	B	0.00	0.000000	B	0.00	0.000000	-1.000000
279	280	A	H	-	0	0	B	8.09	0.069502	B	8.09	0.069502	B	0.00	0.000000	B	0.00	0.000000	277.854000
280	281	L	H	-	0	0	E	90.43	0.456740	E	90.43	0.456740	E	67.66	0.341734	E	67.66	0.341734	277.854000
281	282	N	H	-	0	0	E	54.66	0.323681	E	54.66	0.323681	E	45.41	0.268905	E	45.41	0.268905	277.854000
282	283	F	H	-	1	0	B	32.28	0.144565	B	32.28	0.144565	E	18.71	0.083792	E	18.71	0.083792	277.854000
283	284	S	H	-	2	0	B	9.35	0.074395	B	9.35	0.074395	B	0.00	0.000000	B	0.00	0.000000	277.854000
284	285	S	H	-	0	0	E	52.08	0.414386	E	52.08	0.414386	E	35.22	0.280236	E	35.22	0.280236	277.854000
285	286	L	H	-	0	0	E	80.97	0.408960	E	80.97	0.408960	E	55.34	0.279509	E	55.34	0.279509	277.854000
286	287	V	H	-	1	0	B	9.61	0.059233	B	9.61	0.059233	B	2.74	0.016889	B	2.74	0.016889	277.854000
287	288	F	H	-	1	0	E	52.01	0.232926	E	52.01	0.232926	E	28.58	0.127995	E	28.58	0.127995	277.854000
288	289	M	H	-	1	0	B	18.03	0.085633	B	18.03	0.085633	B	7.19	0.034149	B	7.19	0.034149	277.854000
289	290	F	H	-	0	0	E	70.40	0.315285	E	70.40	0.315285	E	58.40	0.261543	E	58.40	0.261543	277.854000
290	291	P	H	-	2	0	B	2.81	0.019406	B	2.81	0.019406	B	0.00	0.000000	B	0.00	0.000000	277.854000
291	292	M	H	-	0	0	E	73.54	0.349276	E	73.54	0.349276	E	13.91	0.066065	E	13.91	0.066065	277.854000
292	293	S	H	-	2	0	B	4.22	0.033577	B	4.22	0.033577	B	0.36	0.002864	B	0.36	0.002864	277.854000
293	294	I	H	-	2	0	B	21.31	0.112187	B	21.31	0.112187	B	4.45	0.023427	B	4.45	0.023427	277.854000
294	295	G	H	-	2	0	B	4.03	0.048028	B	4.03	0.048028	B	1.14	0.013586	B	1.14	0.013586	277.854000
295	296	A	H	-	0	0	B	23.27	0.199914	B	23.27	0.199914	E	9.83	0.084450	E	9.83	0.084450	277.854000
296	297	A	H	-	0	0	B	1.92	0.016495	B	1.92	0.016495	B	0.00	0.000000	B	0.00	0.000000	277.854000
297	298	V	2	-	0	0	B	4.22	0.026011	B	4.22	0.026011	B	0.00	0.000000	B	0.00	0.000000	-1.000000
298	299	S	2	-	0	0	B	3.28	0.026098	B	3.28	0.026098	B	0.38	0.003024	B	0.38	0.003024	-1.000000
299	300	I	2	-	0	0	B	4.97	0.026165	B	4.97	0.026165	B	0.00	0.000000	B	0.00	0.000000	-1.000000
300	301	R	2	-	0	0	B	2.84	0.011394	B	2.84	0.011394	B	0.00	0.000000	B	0.00	0.000000	-1.000000
301	302	V	2	-	0	0	B	0.00	0.000000	B	0.00	0.000000	B	0.00	0.000000	B	0.00	0.000000	-1.000000
302	303	G	2	-	0	0	B	2.40	0.028602	B	2.40	0.028602	B	0.00	0.000000	B	0.00	0.000000	-1.000000
303	304	H	2	-	0	0	B	23.13	0.116518	B	23.13	0.116518	E	12.55	0.063221	E	12.55	0.063221	-1.000000
304	305	K	2	-	0	0	B	17.25	0.083137	B	17.25	0.083137	B	6.32	0.030459	B	6.32	0.030459	-1.000000
305	306	L	2	-	0	0	B	6.12	0.030911	B	6.12	0.030911	B	0.00	0.000000	B	0.00	0.000000	-1.000000
306	307	G	2	-	0	0	E	18.38	0.219044	E	18.38	0.219044	E	11.38	0.135621	E	11.38	0.135621	-1.000000
307	308	E	2	-	0	0	E	79.23	0.423328	E	79.23	0.423328	E	70.69	0.377698	E	70.69	0.377698	-1.000000
308	309	Q	2	-	0	0	E	150.47	0.795422	E	150.47	0.795422	E	170.55	0.901570	E	170.55	0.901570	-1.000000
309	310	D	2	-	0	0	E	79.68	0.512840	E	79.68	0.512840	E	77.30	0.497522	E	77.30	0.497522	-1.000000
310	311	T	2	-	0	0	E	41.39	0.279549	E	41.39	0.279549	E	34.14	0.230582	E	34.14	0.230582	-1.000000
311	312	K	2	-	0	0	E	86.87	0.418671	E	86.87	0.418671	E	85.86	0.413803	E	85.86	0.413803	-1.000000
312	313	G	2	-	0	0	B	0.00	0.000000	B	0.00	0.000000	B	0.00	0.000000	B	0.00	0.000000	-1.000000
313	314	A	2	-	0	0	B	2.87	0.024656	B	2.87	0.024656	B	0.00	0.000000	B	0.00	0.000000	-1.000000
314	315	A	2	-	0	0	E	27.31	0.234622	E	27.31	0.234622	E	22.50	0.193299	E	22.50	0.193299	-1.000000
315	316	I	2	-	0	0	B	20.34	0.107081	B	20.34	0.107081	E	11.57	0.060911	E	11.57	0.060911	-1.000000
316	317	A	2	-	0	0	B	0.00	0.000000	B	0.00	0.000000	B	0.00	0.000000	B	0.00	0.000000	-1.000000
317	318	A	2	-	0	0	B	1.32	0.011340	B	1.32	0.011340	B	0.00	0.000000	B	0.00	0.000000	-1.000000
318	319	N	2	-	0	0	E	72.76	0.430864	E	72.76	0.430864	E	67.08	0.397229	E	67.08	0.397229	-1.000000
319	320	V	2	-	0	0	B	1.69	0.010417	B	1.69	0.010417	B	0.00	0.000000	B	0.00	0.000000	-1.000000
320	321	G	2	-	0	0	B	1.10	0.013109	B	1.10	0.013109	B	0.00	0.000000	B	0.00	0.000000	-1.000000
321	322	L	2	-	0	0	E	50.31	0.254104	E	50.31	0.254104	E	30.19	0.152482	E	30.19	0.152482	-1.000000
322	323	M	2	-	0	0	E	125.81	0.597530	E	125.81	0.597530	E	119.78	0.568891	E	119.78	0.568891	-1.000000
323	324	T	2	-	0	0	B	21.38	0.144401	B	21.38	0.144401	E	13.27	0.089626	E	13.27	0.089626	-1.000000
324	325	G	H	-	1	0	B	0.06	0.000715	B	0.06	0.000715	B	0.00	0.000000	B	0.00	0.000000	189.660000
325	326	L	H	-	0	0	E	73.65	0.371988	E	73.65	0.371988	E	70.37	0.355422	E	70.37	0.355422	189.660000
326	327	A	H	-	0	0	E	45.57	0.391495	E	45.57	0.391495	E	41.01	0.352320	E	41.01	0.352320	189.660000
327	328	T	H	-	0	0	E	41.00	0.276915	E	41.00	0.276915	E	35.89	0.242402	E	35.89	0.242402	189.660000
328	329	A	H	-	3	0	B	0.86	0.007388	B	0.86	0.007388	B	0.00	0.000000	B	0.00	0.000000	189.660000
329	330	C	H	-	0	0	E	52.21	0.369027	E	52.21	0.369027	E	53.28	0.376590	E	53.28	0.376590	189.660000
330	331	I	H	-	0	0	E	99.47	0.523664	E	99.47	0.523664	E	103.52	0.544986	E	103.52	0.544986	189.660000
331	332	T	H	-	1	0	B	10.16	0.068621	B	10.16	0.068621	B	3.73	0.025192	B	3.73	0.025192	189.660000
332	333	A	H	-	2	0	B	10.74	0.092268	B	10.74	0.092268	B	2.92	0.025086	B	2.92	0.025086	189.660000
333	334	L	H	-	0	0	E	117.89	0.595434	E	117.89	0.595434	E	125.71	0.634931	E	125.71	0.634931	189.660000
334	335	L	H	-	0	0	E	79.73	0.402697	E	79.73	0.402697	E	72.67	0.367039	E	72.67	0.367039	189.660000
335	336	T	H	-	0	0	B	0.85	0.005741	B	0.85	0.005741	B	0.00	0.000000	B	0.00	0.000000	189.660000
336	337	V	H	-	0	0	E	77.64	0.478550	E	77.64	0.478550	E	69.96	0.431213	E	69.96	0.431213	189.660000
337	338	L	H	-	0	0	E	116.55	0.588666	E	116.55	0.588666	E	126.07	0.636749	E	126.07	0.636749	189.660000
338	339	F	H	-	0	0	E	95.97	0.429800	E	95.97	0.429800	E	101.32	0.453760	E	101.32	0.453760	189.660000
339	340	R	H	-	1	0	E	81.00	0.324962	E	81.00	0.324962	E	79.91	0.320589	E	79.91	0.320589	189.660000
340	341	E	H	-	0	0	E	69.49	0.371287	E	69.49	0.371287	E	63.63	0.339976	E	63.63	0.339976	189.660000
341	342	Q	H	-	0	0	E	113.01	0.597399	E	113.01	0.597399	E	124.05	0.655759	E	124.05	0.655759	189.660000
342	343	I	H	-	1	0	E	38.60	0.203211	E	38.60	0.203211	E	31.68	0.166781	E	31.68	0.166781	189.660000
343	344	A	H	-	1	0	B	8.78	0.075430	B	8.78	0.075430	B	0.00	0.000000	B	0.00	0.000000	189.660000
344	345	L	1	-	0	0	E	79.40	0.401030	E	79.40	0.401030	E	73.48	0.371130	E	73.48	0.371130	-1.000000
345	346	L	1	-	0	0	E	56.15	0.283600	E	56.15	0.283600	E	48.66	0.245770	E	48.66	0.245770	-1.000000
346	347	Y	1	-	0	0	E	110.63	0.464247	E	110.63	0.464247	E	93.79	0.393580	E	93.79	0.393580	-1.000000
347	348	T	1	-	0	0	E	138.75	0.937120	E	138.75	0.937120	E	158.86	1.000000	E	158.86	1.000000	-1.000000
348	349	E	1	-	0	0	E	57.36	0.306476	E	57.36	0.306476	E	48.00	0.256465	E	48.00	0.256465	-1.000000
349	350	N	1	-	0	0	E	98.43	0.582874	E	98.43	0.582874	E	114.24	0.676497	E	114.24	0.676497	-1.000000
350	351	Q	1	-	0	0	E	82.40	0.435587	E	82.40	0.435587	E	90.71	0.479516	E	90.71	0.479516	-1.000000
351	352	V	1	-	0	0	B	27.99	0.172522	B	27.99	0.172522	E	20.06	0.123644	E	20.06	0.123644	-1.000000
352	353	V	1	-	0	0	B	16.64	0.102564	B	16.64	0.102564	B	7.44	0.045858	B	7.44	0.045858	-1.000000
353	354	V	1	-	0	0	B	29.77	0.183494	B	29.77	0.183494	E	23.63	0.145648	E	23.63	0.145648	-1.000000
354	355	A	1	-	0	0	E	56.70	0.487113	E	56.70	0.487113	E	57.11	0.490636	E	57.11	0.490636	-1.000000
355	356	L	1	-	0	0	E	51.04	0.257791	E	51.04	0.257791	E	45.85	0.231577	E	45.85	0.231577	-1.000000
356	357	A	1	-	0	0	B	3.53	0.030326	B	3.53	0.030326	B	0.00	0.000000	B	0.00	0.000000	-1.000000
357	358	M	1	-	0	0	E	58.48	0.277749	E	58.48	0.277749	E	54.99	0.261173	E	54.99	0.261173	-1.000000
358	359	Q	H	-	0	0	E	63.20	0.334091	E	63.20	0.334091	E	54.58	0.288524	E	54.58	0.288524	274.847000
359	360	L	H	-	0	0	B	0.52	0.002626	B	0.52	0.002626	B	0.00	0.000000	B	0.00	0.000000	274.847000
360	361	L	H	-	2	0	B	3.60	0.018183	B	3.60	0.018183	B	0.00	0.000000	B	0.00	0.000000	274.847000
361	362	L	H	-	0	0	E	96.85	0.489166	E	96.85	0.489166	E	84.75	0.428052	E	84.75	0.428052	274.847000
362	363	F	H	-	2	0	B	13.55	0.060683	B	13.55	0.060683	B	0.77	0.003448	B	0.77	0.003448	274.847000
363	364	A	H	-	1	0	B	0.97	0.008333	B	0.97	0.008333	B	0.00	0.000000	B	0.00	0.000000	274.847000
364	365	A	H	-	1	0	B	11.44	0.098282	B	11.44	0.098282	B	4.97	0.042698	B	4.97	0.042698	274.847000
365	366	I	H	-	1	0	E	84.73	0.446065	E	84.73	0.446065	E	78.79	0.414793	E	78.79	0.414793	274.847000
366	367	Y	H	-	3	0	B	24.69	0.103609	B	24.69	0.103609	B	2.22	0.009316	B	2.22	0.009316	274.847000
367	368	Q	H	-	4	0	B	2.64	0.013956	B	2.64	0.013956	B	0.00	0.000000	B	0.00	0.000000	274.847000
368	369	C	H	-	1	0	B	26.05	0.184125	B	26.05	0.184125	E	16.36	0.115635	E	16.36	0.115635	274.847000
369	370	M	H	-	3	0	E	47.07	0.223557	E	47.07	0.223557	E	46.94	0.222940	E	46.94	0.222940	274.847000
370	371	D	H	-	2	0	B	5.00	0.032181	B	5.00	0.032181	B	0.47	0.003025	B	0.47	0.003025	274.847000
371	372	A	H	-	2	0	B	0.02	0.000172	B	0.02	0.000172	B	0.00	0.000000	B	0.00	0.000000	274.847000
372	373	V	H	-	1	0	E	39.27	0.242049	E	39.27	0.242049	E	24.11	0.148607	E	24.11	0.148607	274.847000
373	374	Q	H	-	2	0	B	9.67	0.051118	B	9.67	0.051118	B	0.24	0.001269	B	0.24	0.001269	274.847000
374	375	V	H	-	1	0	B	16.20	0.099852	B	16.20	0.099852	B	3.17	0.019539	B	3.17	0.019539	274.847000
375	376	V	H	-	2	0	B	0.03	0.000185	B	0.03	0.000185	B	0.00	0.000000	B	0.00	0.000000	274.847000
376	377	A	H	-	0	0	B	5.56	0.047766	B	5.56	0.047766	B	0.00	0.000000	B	0.00	0.000000	274.847000
377	378	A	H	-	2	0	B	0.17	0.001460	B	0.17	0.001460	B	0.00	0.000000	B	0.00	0.000000	274.847000
378	379	G	H	-	0	0	E	34.45	0.410559	E	34.45	0.410559	E	11.52	0.137290	E	11.52	0.137290	274.847000
379	380	S	H	-	1	0	B	0.05	0.000398	B	0.05	0.000398	B	0.00	0.000000	B	0.00	0.000000	274.847000
380	381	L	2	-	0	0	B	1.34	0.006768	B	1.34	0.006768	B	0.00	0.000000	B	0.00	0.000000	-1.000000
381	382	R	2	-	0	0	B	14.47	0.058052	B	14.47	0.058052	B	0.00	0.000000	B	0.00	0.000000	-1.000000
382	383	G	2	-	0	0	B	0.00	0.000000	B	0.00	0.000000	B	0.00	0.000000	B	0.00	0.000000	-1.000000
383	384	Y	2	-	0	0	B	27.95	0.117289	B	27.95	0.117289	B	0.21	0.000881	B	0.21	0.000881	-1.000000
384	385	K	2	-	0	0	B	18.02	0.086848	B	18.02	0.086848	B	0.13	0.000627	B	0.13	0.000627	-1.000000
385	386	D	2	-	0	0	E	42.98	0.276630	E	42.98	0.276630	E	24.21	0.155822	E	24.21	0.155822	-1.000000
386	387	M	2	-	0	0	B	17.79	0.084493	B	17.79	0.084493	B	3.69	0.017526	B	3.69	0.017526	-1.000000
387	388	T	2	-	0	0	B	0.49	0.003309	B	0.49	0.003309	B	0.00	0.000000	B	0.00	0.000000	-1.000000
388	389	A	H	-	1	0	B	23.23	0.199570	B	23.23	0.199570	E	8.73	0.075000	E	8.73	0.075000	134.552000
389	390	I	H	-	0	0	E	97.03	0.510819	E	97.03	0.510819	E	90.63	0.477126	E	90.63	0.477126	134.552000
390	391	F	H	-	2	0	B	10.58	0.047382	B	10.58	0.047382	B	1.60	0.007166	B	1.60	0.007166	134.552000
391	392	H	H	-	2	0	B	35.84	0.180545	B	35.84	0.180545	E	24.91	0.125485	E	24.91	0.125485	134.552000
392	393	R	H	-	0	0	E	174.14	0.698628	E	174.14	0.698628	E	188.91	0.757883	E	188.91	0.757883	134.552000
393	394	T	H	-	2	0	B	18.01	0.121640	B	18.01	0.121640	E	11.64	0.078617	E	11.64	0.078617	134.552000
394	395	F	H	-	1	0	B	10.84	0.048547	B	10.84	0.048547	B	0.36	0.001612	B	0.36	0.001612	134.552000
395	396	I	H	-	0	0	E	66.50	0.350092	E	66.50	0.350092	E	47.92	0.252277	E	47.92	0.252277	134.552000
396	397	S	H	-	0	0	E	50.53	0.402053	E	50.53	0.402053	E	43.40	0.345321	E	43.40	0.345321	134.552000
397	398	Y	H	-	2	0	B	7.34	0.030802	B	7.34	0.030802	B	0.00	0.000000	B	0.00	0.000000	134.552000
398	399	W	H	-	1	0	B	47.64	0.179489	B	47.64	0.179489	E	40.27	0.151722	E	40.27	0.151722	134.552000
399	400	V	H	-	0	0	E	75.65	0.466285	E	75.65	0.466285	E	81.37	0.501541	E	81.37	0.501541	134.552000
400	401	L	H	-	1	0	E	87.04	0.439618	E	87.04	0.439618	E	88.31	0.446033	E	88.31	0.446033	134.552000
401	402	G	H	-	1	0	B	0.00	0.000000	B	0.00	0.000000	B	0.00	0.000000	B	0.00	0.000000	134.552000
402	403	L	H	-	1	0	B	1.28	0.006465	B	1.28	0.006465	B	0.00	0.000000	B	0.00	0.000000	134.552000
403	404	P	H	-	0	0	E	45.00	0.310773	E	45.00	0.310773	E	38.44	0.265470	E	38.44	0.265470	134.552000
404	405	T	H	-	0	0	E	55.81	0.376942	E	55.81	0.376942	E	53.45	0.361002	E	53.45	0.361002	134.552000
405	406	G	H	-	2	0	B	0.10	0.001192	B	0.10	0.001192	B	0.00	0.000000	B	0.00	0.000000	134.552000
406	407	Y	H	-	2	0	B	18.89	0.079270	B	18.89	0.079270	B	11.17	0.046874	B	11.17	0.046874	134.552000
407	408	I	H	-	0	0	E	93.88	0.494235	E	93.88	0.494235	E	91.66	0.482548	E	91.66	0.482548	134.552000
408	409	L	H	-	0	0	E	50.05	0.252791	E	50.05	0.252791	E	45.90	0.231830	E	45.90	0.231830	134.552000
409	410	G	H	-	2	0	B	0.00	0.000000	B	0.00	0.000000	B	0.00	0.000000	B	0.00	0.000000	134.552000
410	411	M	H	-	0	0	E	47.27	0.224507	E	47.27	0.224507	E	47.17	0.224032	E	47.17	0.224032	134.552000
411	412	T	H	-	0	0	B	16.85	0.113805	B	16.85	0.113805	E	10.80	0.072943	E	10.80	0.072943	134.552000
412	413	N	1	-	0	0	E	50.58	0.299520	E	50.58	0.299520	E	51.97	0.307752	E	51.97	0.307752	-1.000000
413	414	W	1	-	0	0	E	97.92	0.368925	E	97.92	0.368925	E	95.62	0.360259	E	95.62	0.360259	-1.000000
414	415	L	1	-	0	0	E	138.57	0.699884	E	138.57	0.699884	E	157.37	0.794838	E	157.37	0.794838	-1.000000
415	416	T	1	-	0	0	E	96.71	0.653181	E	96.71	0.653181	E	110.46	0.746049	E	110.46	0.746049	-1.000000
416	417	E	1	-	0	0	E	110.92	0.592648	E	110.92	0.592648	E	121.61	0.649765	E	121.61	0.649765	-1.000000
417	418	Q	1	-	0	0	B	28.93	0.152931	B	28.93	0.152931	E	16.73	0.088439	E	16.73	0.088439	-1.000000
418	419	P	1	-	0	0	E	122.71	0.847445	E	122.71	0.847445	E	137.83	0.951865	E	137.83	0.951865	-1.000000
419	420	L	1	-	0	0	E	58.54	0.295671	E	58.54	0.295671	E	61.07	0.308450	E	61.07	0.308450	-1.000000
420	421	G	1	-	0	0	B	5.67	0.067572	B	5.67	0.067572	B	3.27	0.038970	B	3.27	0.038970	-1.000000
421	422	A	1	-	0	0	B	7.89	0.067784	B	7.89	0.067784	B	2.67	0.022938	B	2.67	0.022938	-1.000000
422	423	K	1	-	0	0	B	38.47	0.185407	B	38.47	0.185407	E	24.32	0.117210	E	24.32	0.117210	-1.000000
423	424	G	H	-	1	0	B	1.80	0.021452	B	1.80	0.021452	B	0.00	0.000000	B	0.00	0.000000	28.068000
424	425	F	H	-	3	0	B	6.71	0.030051	B	6.71	0.030051	B	0.55	0.002463	B	0.55	0.002463	28.068000
425	426	W	H	-	1	0	B	25.93	0.097694	B	25.93	0.097694	B	4.76	0.017934	B	4.76	0.017934	28.068000
426	427	L	H	-	1	0	E	79.40	0.401030	E	79.40	0.401030	E	66.45	0.335623	E	66.45	0.335623	28.068000
427	428	G	H	-	1	0	B	0.00	0.000000	B	0.00	0.000000	B	0.00	0.000000	B	0.00	0.000000	28.068000
428	429	F	H	-	0	0	B	4.99	0.022348	B	4.99	0.022348	B	0.00	0.000000	B	0.00	0.000000	28.068000
429	430	I	H	-	2	0	B	14.17	0.074599	B	14.17	0.074599	B	8.90	0.046854	B	8.90	0.046854	28.068000
430	431	I	H	-	0	0	E	77.01	0.405422	E	77.01	0.405422	E	74.32	0.391261	E	74.32	0.391261	28.068000
431	432	G	H	-	2	0	B	0.21	0.002503	B	0.21	0.002503	B	0.00	0.000000	B	0.00	0.000000	28.068000
432	433	L	H	-	3	0	B	1.29	0.006515	B	1.29	0.006515	B	0.00	0.000000	B	0.00	0.000000	28.068000
433	434	S	H	-	1	0	E	33.10	0.263367	E	33.10	0.263367	E	25.88	0.205920	E	25.88	0.205920	28.068000
434	435	A	H	-	1	0	B	18.52	0.159107	B	18.52	0.159107	E	11.62	0.099828	E	11.62	0.099828	28.068000
435	436	A	H	-	2	0	B	0.00	0.000000	B	0.00	0.000000	B	0.00	0.000000	B	0.00	0.000000	28.068000
436	437	A	H	-	3	0	B	6.66	0.057216	B	6.66	0.057216	B	2.21	0.018986	B	2.21	0.018986	28.068000
437	438	L	H	-	0	0	E	123.24	0.622456	E	123.24	0.622456	E	135.80	0.685893	E	135.80	0.685893	28.068000
438	439	M	H	-	1	0	E	52.98	0.251627	E	52.98	0.251627	E	44.52	0.211446	E	44.52	0.211446	28.068000
439	440	L	H	-	3	0	B	1.12	0.005657	B	1.12	0.005657	B	0.00	0.000000	B	0.00	0.000000	28.068000
440	441	G	2	-	0	0	E	44.41	0.529258	E	44.41	0.529258	E	34.61	0.412466	E	34.61	0.412466	-1.000000
441	442	Q	2	-	0	0	E	129.74	0.685838	E	129.74	0.685838	E	139.75	0.738754	E	139.75	0.738754	-1.000000
442	443	R	2	-	0	0	B	26.53	0.106435	B	26.53	0.106435	B	8.34	0.033459	B	8.34	0.033459	-1.000000
443	444	L	2	-	0	0	E	64.57	0.326128	E	64.57	0.326128	E	53.67	0.271074	E	53.67	0.271074	-1.000000
444	445	Y	2	-	0	0	E	49.08	0.205959	E	49.08	0.205959	E	24.19	0.101511	E	24.19	0.101511	-1.000000
445	446	W	2	-	0	0	E	161.33	0.607829	E	161.33	0.607829	E	164.56	0.619998	E	164.56	0.619998	-1.000000
446	447	L	2	-	0	0	E	82.58	0.417092	E	82.58	0.417092	E	86.04	0.434567	E	86.04	0.434567	-1.000000
447	448	Q	2	-	0	0	E	90.76	0.479780	E	90.76	0.479780	E	100.64	0.532008	E	100.64	0.532008	-1.000000
448	449	K	2	-	0	0	B	33.58	0.161839	B	33.58	0.161839	E	11.46	0.055232	E	11.46	0.055232	-1.000000
449	450	Q	2	-	0	0	E	82.11	0.434054	E	82.11	0.434054	E	88.86	0.469736	E	88.86	0.469736	-1.000000
450	451	S	2	-	0	0	E	83.47	0.664147	E	83.47	0.664147	E	96.79	0.770130	E	96.79	0.770130	-1.000000
451	452	D	2	-	0	0	E	47.59	0.306301	E	47.59	0.306301	E	41.07	0.264337	E	41.07	0.264337	-1.000000
452	453	D	2	-	0	0	B	25.71	0.165476	B	25.71	0.165476	B	6.89	0.044346	B	6.89	0.044346	-1.000000
453	454	V	2	-	0	0	E	58.53	0.360762	E	58.53	0.360762	E	60.48	0.372781	E	60.48	0.372781	-1.000000
454	455	Q	2	-	0	0	E	96.07	0.507850	E	96.07	0.507850	E	102.10	0.539726	E	102.10	0.539726	-1.000000
455	456	L	2	-	0	0	B	28.78	0.145361	B	28.78	0.145361	E	23.01	0.116218	E	23.01	0.116218	-1.000000
456	457	H	2	-	0	0	E	41.02	0.206639	E	41.02	0.206639	E	20.61	0.103823	E	20.61	0.103823	-1.000000
457	458	L	2	-	0	0	E	97.11	0.490479	E	97.11	0.490479	E	101.30	0.511642	E	101.30	0.511642	-1.000000
458	459	A	2	-	0	0	E	38.87	0.333935	E	38.87	0.333935	E	33.66	0.289175	E	33.66	0.289175	-1.000000
459	460	A	2	-	0	0	B	6.16	0.052921	B	6.16	0.052921	B	0.00	0.000000	B	0.00	0.000000	-1.000000
460	461	K	2	-	0	0	E	98.82	0.476264	E	98.82	0.476264	E	89.79	0.432744	E	89.79	0.432744	-1.000000
