# Supplementary material for: Lipid exposure prediction enhances the inference of rotational angles of transmembrane helices
Source: BMC Bioinformatics. 2013 Oct 11;14:304. doi: 10.1186/1471-2105-14-304 (PMC3854514; doi:10.1186/1471-2105-14-304)
Supplement: Additional file 7: Dataset S3 — The representative 110 multi-spanning protein chains used in this work. [file 1471-2105-14-304-S7.zip › S_Dataset_3_experiment/TMexpoDataset/3mp7A.profile]

SeqIndex	PDBIndex	AA	Topo	MissingData	IntraChainCTNum	InterChainCTNum	Class14_Chain	ASA14_Chain	RSA14_Chain	Class14_Complete	ASA14_Complete	RSA14_Complete	Class20_Chain	ASA20_Chain	RSA20_Chain	Class20_Complete	ASA20_Complete	RSA20_Complete	RotationalAngleChain360MGC
1	1	M	U	R	0	0	-	-1.00	-1.000000	-	-1.00	-1.000000	-	-1.00	-1.000000	-	-1.00	-1.000000	-1.000000
2	2	G	U	R	0	0	-	-1.00	-1.000000	-	-1.00	-1.000000	-	-1.00	-1.000000	-	-1.00	-1.000000	-1.000000
3	3	A	U	R	0	0	-	-1.00	-1.000000	-	-1.00	-1.000000	-	-1.00	-1.000000	-	-1.00	-1.000000	-1.000000
4	4	R	U	R	0	0	-	-1.00	-1.000000	-	-1.00	-1.000000	-	-1.00	-1.000000	-	-1.00	-1.000000	-1.000000
5	5	D	U	R	0	0	-	-1.00	-1.000000	-	-1.00	-1.000000	-	-1.00	-1.000000	-	-1.00	-1.000000	-1.000000
6	6	I	U	R	0	0	-	-1.00	-1.000000	-	-1.00	-1.000000	-	-1.00	-1.000000	-	-1.00	-1.000000	-1.000000
7	7	I	U	R	0	0	-	-1.00	-1.000000	-	-1.00	-1.000000	-	-1.00	-1.000000	-	-1.00	-1.000000	-1.000000
8	8	Y	U	R	0	0	-	-1.00	-1.000000	-	-1.00	-1.000000	-	-1.00	-1.000000	-	-1.00	-1.000000	-1.000000
9	9	A	U	R	0	0	-	-1.00	-1.000000	-	-1.00	-1.000000	-	-1.00	-1.000000	-	-1.00	-1.000000	-1.000000
10	10	L	U	R	0	0	-	-1.00	-1.000000	-	-1.00	-1.000000	-	-1.00	-1.000000	-	-1.00	-1.000000	-1.000000
11	11	E	U	R	0	0	-	-1.00	-1.000000	-	-1.00	-1.000000	-	-1.00	-1.000000	-	-1.00	-1.000000	-1.000000
12	12	R	U	R	0	0	-	-1.00	-1.000000	-	-1.00	-1.000000	-	-1.00	-1.000000	-	-1.00	-1.000000	-1.000000
13	13	W	U	R	0	0	-	-1.00	-1.000000	-	-1.00	-1.000000	-	-1.00	-1.000000	-	-1.00	-1.000000	-1.000000
14	14	F	U	R	0	0	-	-1.00	-1.000000	-	-1.00	-1.000000	-	-1.00	-1.000000	-	-1.00	-1.000000	-1.000000
15	15	P	U	R	0	0	-	-1.00	-1.000000	-	-1.00	-1.000000	-	-1.00	-1.000000	-	-1.00	-1.000000	-1.000000
16	16	E	U	R	0	0	-	-1.00	-1.000000	-	-1.00	-1.000000	-	-1.00	-1.000000	-	-1.00	-1.000000	-1.000000
17	17	V	U	R	0	0	-	-1.00	-1.000000	-	-1.00	-1.000000	-	-1.00	-1.000000	-	-1.00	-1.000000	-1.000000
18	18	E	U	R	0	0	-	-1.00	-1.000000	-	-1.00	-1.000000	-	-1.00	-1.000000	-	-1.00	-1.000000	-1.000000
19	19	R	U	R	0	0	-	-1.00	-1.000000	-	-1.00	-1.000000	-	-1.00	-1.000000	-	-1.00	-1.000000	-1.000000
20	20	P	U	R	0	0	-	-1.00	-1.000000	-	-1.00	-1.000000	-	-1.00	-1.000000	-	-1.00	-1.000000	-1.000000
21	21	K	U	R	0	0	-	-1.00	-1.000000	-	-1.00	-1.000000	-	-1.00	-1.000000	-	-1.00	-1.000000	-1.000000
22	22	R	U	R	0	0	-	-1.00	-1.000000	-	-1.00	-1.000000	-	-1.00	-1.000000	-	-1.00	-1.000000	-1.000000
23	23	R	U	R	0	0	-	-1.00	-1.000000	-	-1.00	-1.000000	-	-1.00	-1.000000	-	-1.00	-1.000000	-1.000000
24	24	V	U	R	0	0	-	-1.00	-1.000000	-	-1.00	-1.000000	-	-1.00	-1.000000	-	-1.00	-1.000000	-1.000000
25	25	P	U	R	0	0	-	-1.00	-1.000000	-	-1.00	-1.000000	-	-1.00	-1.000000	-	-1.00	-1.000000	-1.000000
26	26	L	1	-	0	0	E	123.83	0.625436	E	123.83	0.625436	E	135.16	0.682661	E	135.16	0.682661	-1.000000
27	27	R	1	-	0	0	E	207.41	0.832103	E	207.41	0.832103	E	227.63	0.913223	E	227.63	0.913223	-1.000000
28	28	E	1	-	0	0	E	98.90	0.528425	E	98.90	0.528425	E	97.93	0.523242	E	97.93	0.523242	-1.000000
29	29	R	1	-	0	0	E	92.78	0.372222	E	92.78	0.372222	E	77.75	0.311923	E	77.75	0.311923	-1.000000
30	30	F	1	-	0	0	E	85.48	0.382821	E	85.48	0.382821	E	82.90	0.371266	E	82.90	0.371266	-1.000000
31	31	M	1	-	0	0	E	126.91	0.602755	E	126.91	0.602755	E	132.46	0.629114	E	132.46	0.629114	-1.000000
32	32	W	1	-	0	0	E	85.63	0.322621	E	85.63	0.322621	E	85.00	0.320247	E	85.00	0.320247	-1.000000
33	33	T	1	-	0	0	B	5.26	0.035526	B	5.26	0.035526	B	1.64	0.011077	B	1.64	0.011077	-1.000000
34	34	G	H	-	0	0	E	27.14	0.323442	E	27.14	0.323442	E	24.18	0.288166	E	22.93	0.273269	87.046000
35	35	V	H	-	0	0	E	79.37	0.489214	E	79.37	0.489214	E	80.48	0.496055	E	80.48	0.496055	87.046000
36	36	A	H	-	1	0	B	0.00	0.000000	B	0.00	0.000000	B	0.00	0.000000	B	0.00	0.000000	87.046000
37	37	L	H	-	1	1	E	55.52	0.280418	B	8.39	0.042376	E	54.91	0.277337	B	2.48	0.012526	87.046000
38	38	I	H	-	0	0	E	100.53	0.529245	E	69.39	0.365307	E	108.95	0.573572	E	71.54	0.376625	87.046000
39	39	L	H	-	0	0	E	78.70	0.397495	E	78.70	0.397495	E	72.40	0.365675	E	72.40	0.365675	87.046000
40	40	Y	H	-	2	0	B	4.10	0.017205	B	4.10	0.017205	B	0.00	0.000000	B	0.00	0.000000	87.046000
41	41	Y	H	-	0	2	E	56.40	0.236676	B	2.17	0.009106	E	45.15	0.189467	B	0.00	0.000000	87.046000
42	42	V	H	-	0	1	E	72.84	0.448964	E	59.97	0.369638	E	72.59	0.447424	E	59.33	0.365693	87.046000
43	43	L	H	-	2	0	B	21.87	0.110460	B	21.87	0.110460	E	16.58	0.083742	E	16.58	0.083742	87.046000
44	44	A	H	-	1	0	B	5.13	0.044072	B	5.13	0.044072	B	0.00	0.000000	B	0.00	0.000000	87.046000
45	45	E	H	-	0	1	E	122.27	0.653291	E	56.97	0.304392	E	127.70	0.682304	E	27.86	0.148857	87.046000
46	46	I	H	-	1	0	E	73.98	0.389471	E	73.98	0.389471	E	77.12	0.406002	E	77.12	0.406002	87.046000
47	47	P	H	-	0	0	E	77.79	0.537224	E	64.20	0.443370	E	79.54	0.549309	E	53.77	0.371340	87.046000
48	48	V	H	-	2	0	B	4.82	0.029709	B	4.82	0.029709	B	2.65	0.016334	B	2.65	0.016334	87.046000
49	49	Y	2	-	0	0	E	166.30	0.697860	E	166.30	0.697860	E	189.03	0.793244	E	189.03	0.793244	-1.000000
50	50	G	2	-	0	0	E	27.08	0.322727	E	27.08	0.322727	E	20.78	0.247646	E	20.78	0.247646	-1.000000
51	51	I	2	-	0	0	E	72.74	0.382943	E	72.74	0.382943	E	66.85	0.351935	E	66.85	0.351935	-1.000000
52	52	P	2	-	0	0	E	62.30	0.430249	E	62.30	0.430249	E	63.81	0.440677	E	63.81	0.440677	-1.000000
53	53	E	2	-	0	0	E	151.48	0.809361	E	151.48	0.809361	E	163.52	0.873691	E	163.52	0.873691	-1.000000
54	54	R	2	-	0	0	E	198.79	0.797521	E	198.79	0.797521	E	223.54	0.896815	E	223.54	0.896815	-1.000000
55	55	I	2	A	0	0	E	38.76	0.204054	E	38.76	0.204054	E	32.43	0.170729	E	32.43	0.170729	-1.000000
56	56	Q	2	-	0	0	E	121.55	0.642544	E	121.55	0.642544	E	123.88	0.654861	E	123.88	0.654861	-1.000000
57	57	D	2	-	0	0	E	45.53	0.293042	E	45.53	0.293042	E	41.78	0.268906	E	41.78	0.268906	-1.000000
58	58	Y	L	-	0	0	E	77.83	0.326605	E	77.83	0.326605	E	36.87	0.154721	E	36.87	0.154721	-1.000000
59	59	F	L	-	0	0	B	26.51	0.118725	B	26.51	0.118725	E	15.73	0.070447	E	15.73	0.070447	-1.000000
60	60	Q	L	A	0	0	E	70.85	0.374531	E	70.85	0.374531	E	53.25	0.281493	E	53.25	0.281493	-1.000000
61	61	F	L	-	0	0	B	27.25	0.122039	B	27.25	0.122039	B	3.89	0.017421	B	3.89	0.017421	-1.000000
62	62	L	L	-	0	0	B	36.88	0.186272	B	36.88	0.186272	E	19.60	0.098995	E	19.60	0.098995	-1.000000
63	63	R	L	-	0	0	B	37.86	0.151890	B	37.86	0.151890	E	31.96	0.128220	E	31.96	0.128220	-1.000000
64	64	V	L	-	0	0	E	33.20	0.204635	E	33.20	0.204635	E	19.59	0.120747	E	19.59	0.120747	-1.000000
65	65	V	L	-	0	0	B	22.30	0.137451	B	22.30	0.137451	B	5.24	0.032298	B	5.24	0.032298	-1.000000
66	66	L	L	-	0	0	B	14.68	0.074145	B	14.68	0.074145	B	4.26	0.021516	B	4.26	0.021516	-1.000000
67	67	A	L	-	0	0	B	4.52	0.038832	B	4.52	0.038832	B	0.04	0.000344	B	0.04	0.000344	-1.000000
68	68	G	L	-	0	0	B	15.19	0.181027	B	15.19	0.181027	E	5.26	0.062686	E	5.26	0.062686	-1.000000
69	69	R	L	-	0	0	E	133.61	0.536027	E	84.34	0.338362	E	129.68	0.520260	E	61.03	0.244845	-1.000000
70	70	N	L	-	0	0	E	39.15	0.231835	E	39.15	0.231835	E	33.47	0.198200	E	33.47	0.198200	-1.000000
71	71	G	L	-	0	0	B	9.53	0.113574	B	9.53	0.113574	E	6.10	0.072697	E	6.10	0.072697	-1.000000
72	72	S	2	-	0	0	B	3.42	0.027212	B	3.42	0.027212	B	0.05	0.000398	B	0.05	0.000398	-1.000000
73	73	I	H	-	4	0	B	15.95	0.083969	B	15.95	0.083969	B	6.03	0.031745	B	6.03	0.031745	338.583000
74	74	L	H	-	3	0	B	0.37	0.001869	B	0.37	0.001869	B	0.00	0.000000	B	0.00	0.000000	338.583000
75	75	T	H	-	1	0	B	0.04	0.000270	B	0.04	0.000270	B	0.00	0.000000	B	0.00	0.000000	338.583000
76	76	L	H	-	0	0	B	0.84	0.004243	B	0.84	0.004243	B	0.00	0.000000	B	0.00	0.000000	338.583000
77	77	G	H	-	1	0	B	0.27	0.003218	B	0.27	0.003218	B	0.00	0.000000	B	0.00	0.000000	338.583000
78	78	I	H	-	2	0	B	1.98	0.010424	B	1.98	0.010424	B	0.03	0.000158	B	0.03	0.000158	338.583000
79	79	G	H	-	0	0	B	0.36	0.004290	B	0.36	0.004290	B	0.00	0.000000	B	0.00	0.000000	338.583000
80	80	P	H	-	3	0	B	0.00	0.000000	B	0.00	0.000000	B	0.00	0.000000	B	0.00	0.000000	338.583000
81	81	I	H	-	0	0	B	26.60	0.140037	B	26.60	0.140037	E	17.47	0.091972	E	17.47	0.091972	338.583000
82	82	V	H	-	0	0	E	59.84	0.368836	E	59.84	0.368836	E	41.44	0.255424	E	41.44	0.255424	338.583000
83	83	T	H	-	0	0	E	46.64	0.315007	E	46.64	0.315007	E	39.06	0.263812	E	39.06	0.263812	338.583000
84	84	A	H	-	2	0	B	3.28	0.028179	B	3.28	0.028179	B	0.39	0.003351	B	0.39	0.003351	338.583000
85	85	G	H	-	0	0	E	35.26	0.420212	E	35.26	0.420212	E	32.56	0.388035	E	32.56	0.388035	338.583000
86	86	I	H	-	0	0	E	88.66	0.466754	E	88.66	0.466754	E	64.89	0.341616	E	64.89	0.341616	338.583000
87	87	I	H	-	0	0	E	97.35	0.512503	E	97.35	0.512503	E	98.08	0.516346	E	98.08	0.516346	338.583000
88	88	L	H	-	0	0	E	83.59	0.422193	E	83.59	0.422193	E	77.83	0.393101	E	77.83	0.393101	338.583000
89	89	Q	1	-	0	0	E	129.30	0.683512	E	129.30	0.683512	E	117.51	0.621187	E	117.51	0.621187	-1.000000
90	90	L	1	-	0	0	E	157.49	0.795444	E	157.49	0.795444	E	156.83	0.792111	E	156.83	0.792111	-1.000000
91	91	L	U	R	0	0	-	-1.00	-1.000000	-	-1.00	-1.000000	-	-1.00	-1.000000	-	-1.00	-1.000000	-1.000000
92	92	V	U	R	0	0	-	-1.00	-1.000000	-	-1.00	-1.000000	-	-1.00	-1.000000	-	-1.00	-1.000000	-1.000000
93	93	G	U	R	0	0	-	-1.00	-1.000000	-	-1.00	-1.000000	-	-1.00	-1.000000	-	-1.00	-1.000000	-1.000000
94	94	S	U	R	0	0	-	-1.00	-1.000000	-	-1.00	-1.000000	-	-1.00	-1.000000	-	-1.00	-1.000000	-1.000000
95	95	E	U	R	0	0	-	-1.00	-1.000000	-	-1.00	-1.000000	-	-1.00	-1.000000	-	-1.00	-1.000000	-1.000000
96	96	I	U	R	0	0	-	-1.00	-1.000000	-	-1.00	-1.000000	-	-1.00	-1.000000	-	-1.00	-1.000000	-1.000000
97	97	I	U	R	0	0	-	-1.00	-1.000000	-	-1.00	-1.000000	-	-1.00	-1.000000	-	-1.00	-1.000000	-1.000000
98	98	K	U	R	0	0	-	-1.00	-1.000000	-	-1.00	-1.000000	-	-1.00	-1.000000	-	-1.00	-1.000000	-1.000000
99	99	L	U	R	0	0	-	-1.00	-1.000000	-	-1.00	-1.000000	-	-1.00	-1.000000	-	-1.00	-1.000000	-1.000000
100	100	D	U	R	0	0	-	-1.00	-1.000000	-	-1.00	-1.000000	-	-1.00	-1.000000	-	-1.00	-1.000000	-1.000000
101	101	L	U	R	0	0	-	-1.00	-1.000000	-	-1.00	-1.000000	-	-1.00	-1.000000	-	-1.00	-1.000000	-1.000000
102	102	A	U	R	0	0	-	-1.00	-1.000000	-	-1.00	-1.000000	-	-1.00	-1.000000	-	-1.00	-1.000000	-1.000000
103	103	N	U	R	0	0	-	-1.00	-1.000000	-	-1.00	-1.000000	-	-1.00	-1.000000	-	-1.00	-1.000000	-1.000000
104	104	P	U	R	0	0	-	-1.00	-1.000000	-	-1.00	-1.000000	-	-1.00	-1.000000	-	-1.00	-1.000000	-1.000000
105	105	E	U	R	0	0	-	-1.00	-1.000000	-	-1.00	-1.000000	-	-1.00	-1.000000	-	-1.00	-1.000000	-1.000000
106	106	D	U	R	0	0	-	-1.00	-1.000000	-	-1.00	-1.000000	-	-1.00	-1.000000	-	-1.00	-1.000000	-1.000000
107	107	R	U	R	0	0	-	-1.00	-1.000000	-	-1.00	-1.000000	-	-1.00	-1.000000	-	-1.00	-1.000000	-1.000000
108	108	R	U	R	0	0	-	-1.00	-1.000000	-	-1.00	-1.000000	-	-1.00	-1.000000	-	-1.00	-1.000000	-1.000000
109	109	F	U	R	0	0	-	-1.00	-1.000000	-	-1.00	-1.000000	-	-1.00	-1.000000	-	-1.00	-1.000000	-1.000000
110	110	Y	U	R	0	0	-	-1.00	-1.000000	-	-1.00	-1.000000	-	-1.00	-1.000000	-	-1.00	-1.000000	-1.000000
111	111	Q	U	R	0	0	-	-1.00	-1.000000	-	-1.00	-1.000000	-	-1.00	-1.000000	-	-1.00	-1.000000	-1.000000
112	112	A	U	R	0	0	-	-1.00	-1.000000	-	-1.00	-1.000000	-	-1.00	-1.000000	-	-1.00	-1.000000	-1.000000
113	113	L	U	R	0	0	-	-1.00	-1.000000	-	-1.00	-1.000000	-	-1.00	-1.000000	-	-1.00	-1.000000	-1.000000
114	114	Q	1	-	0	0	E	169.57	0.896389	E	169.57	0.896389	E	189.47	1.000000	E	189.47	1.000000	-1.000000
115	115	R	1	-	0	0	E	176.00	0.706090	E	176.00	0.706090	E	182.19	0.730924	E	182.19	0.730924	-1.000000
116	116	V	H	-	0	0	E	112.15	0.691260	E	112.15	0.691260	E	125.41	0.772991	E	125.41	0.772991	337.807000
117	117	F	H	-	1	0	E	54.13	0.242420	E	54.13	0.242420	E	49.98	0.223834	E	49.98	0.223834	337.807000
118	118	S	H	-	1	0	B	16.94	0.134787	B	16.94	0.134787	E	11.54	0.091820	E	11.54	0.091820	337.807000
119	119	V	H	-	0	0	E	43.92	0.270710	E	43.92	0.270710	E	38.33	0.236255	E	38.33	0.236255	337.807000
120	120	F	H	-	0	0	E	115.20	0.515921	E	115.20	0.515921	E	120.36	0.539030	E	120.36	0.539030	337.807000
121	121	M	H	-	1	0	B	21.84	0.103728	B	21.84	0.103728	E	15.15	0.071954	E	15.15	0.071954	337.807000
122	122	C	H	-	4	0	B	0.00	0.000000	B	0.00	0.000000	B	0.00	0.000000	B	0.00	0.000000	337.807000
123	123	F	H	-	1	0	E	107.93	0.483362	E	107.93	0.483362	E	96.61	0.432666	E	96.61	0.432666	337.807000
124	124	F	H	-	0	0	E	107.76	0.482601	E	107.76	0.482601	E	110.20	0.493529	E	110.20	0.493529	337.807000
125	125	E	H	-	1	0	B	25.31	0.135232	B	25.31	0.135232	E	15.63	0.083511	E	15.63	0.083511	337.807000
126	126	A	H	-	2	0	B	0.20	0.001718	B	0.20	0.001718	B	0.00	0.000000	B	0.00	0.000000	337.807000
127	127	A	H	-	0	0	E	30.05	0.258162	E	30.05	0.258162	E	25.33	0.217612	E	25.33	0.217612	337.807000
128	128	V	H	-	0	0	E	84.42	0.520340	E	84.42	0.520340	E	72.39	0.446191	E	72.39	0.446191	337.807000
129	129	W	H	-	0	0	B	6.69	0.025205	B	6.69	0.025205	B	0.63	0.002374	B	0.63	0.002374	337.807000
130	130	I	H	-	2	0	B	11.58	0.060963	B	11.58	0.060963	B	1.46	0.007686	B	1.46	0.007686	337.807000
131	131	L	2	-	0	0	E	133.83	0.675943	E	133.83	0.675943	E	143.20	0.723269	E	143.20	0.723269	-1.000000
132	132	G	2	-	0	0	E	22.70	0.270528	E	22.70	0.270528	E	15.93	0.189846	E	15.93	0.189846	-1.000000
133	133	G	2	-	0	0	E	29.52	0.351806	E	29.52	0.351806	E	23.80	0.283637	E	23.80	0.283637	-1.000000
134	134	A	2	-	0	0	B	0.49	0.004210	B	0.49	0.004210	B	0.00	0.000000	B	0.00	0.000000	-1.000000
135	135	F	2	-	0	0	B	8.05	0.036052	B	8.05	0.036052	B	1.81	0.008106	B	1.81	0.008106	-1.000000
136	136	G	2	-	0	0	E	39.86	0.475033	E	39.86	0.475033	E	28.68	0.341795	E	28.68	0.341795	-1.000000
137	137	R	2	A	0	0	E	120.54	0.483591	E	120.54	0.483591	E	122.08	0.489770	E	122.08	0.489770	-1.000000
138	138	V	2	A	0	0	E	88.68	0.546598	E	88.68	0.546598	E	86.47	0.532976	E	86.47	0.532976	-1.000000
139	139	G	U	R	0	0	-	-1.00	-1.000000	-	-1.00	-1.000000	-	-1.00	-1.000000	-	-1.00	-1.000000	-1.000000
140	140	V	U	R	0	0	-	-1.00	-1.000000	-	-1.00	-1.000000	-	-1.00	-1.000000	-	-1.00	-1.000000	-1.000000
141	141	D	U	R	0	0	-	-1.00	-1.000000	-	-1.00	-1.000000	-	-1.00	-1.000000	-	-1.00	-1.000000	-1.000000
142	142	V	U	R	0	0	-	-1.00	-1.000000	-	-1.00	-1.000000	-	-1.00	-1.000000	-	-1.00	-1.000000	-1.000000
143	143	T	U	R	0	0	-	-1.00	-1.000000	-	-1.00	-1.000000	-	-1.00	-1.000000	-	-1.00	-1.000000	-1.000000
144	144	Y	U	R	0	0	-	-1.00	-1.000000	-	-1.00	-1.000000	-	-1.00	-1.000000	-	-1.00	-1.000000	-1.000000
145	145	A	2	-	0	0	E	124.96	1.000000	E	124.96	1.000000	E	144.13	1.000000	E	144.13	1.000000	-1.000000
146	146	I	2	-	0	0	E	85.16	0.448329	E	85.16	0.448329	E	76.91	0.404896	E	76.91	0.404896	-1.000000
147	147	A	2	-	0	0	E	26.36	0.226460	E	26.36	0.226460	B	5.54	0.047595	B	5.54	0.047595	-1.000000
148	148	V	2	-	0	0	E	91.16	0.561884	E	91.16	0.561884	E	94.24	0.580868	E	94.24	0.580868	-1.000000
149	149	L	H	-	0	0	E	83.71	0.422799	E	83.71	0.422799	E	83.88	0.423658	E	83.88	0.423658	317.348000
150	150	M	H	-	2	0	B	8.61	0.040893	B	8.61	0.040893	B	0.68	0.003230	B	0.68	0.003230	317.348000
151	151	I	H	-	2	0	E	51.64	0.271861	E	51.64	0.271861	E	37.39	0.196841	E	37.39	0.196841	317.348000
152	152	L	H	-	0	0	E	101.89	0.514622	E	101.89	0.514622	E	96.47	0.487247	E	96.47	0.487247	317.348000
153	153	Q	H	-	2	0	B	32.29	0.170693	B	32.29	0.170693	E	23.23	0.122800	E	23.23	0.122800	317.348000
154	154	L	H	-	2	0	B	0.52	0.002626	B	0.52	0.002626	B	0.00	0.000000	B	0.00	0.000000	317.348000
155	155	A	H	-	2	0	B	0.00	0.000000	B	0.00	0.000000	B	0.00	0.000000	B	0.00	0.000000	317.348000
156	156	M	H	-	0	0	E	93.12	0.442270	E	93.12	0.442270	E	91.81	0.436048	E	91.81	0.436048	317.348000
157	157	G	H	-	2	0	B	0.59	0.007031	B	0.59	0.007031	B	0.00	0.000000	B	0.00	0.000000	317.348000
158	158	G	H	-	1	0	B	0.01	0.000119	B	0.01	0.000119	B	0.00	0.000000	B	0.00	0.000000	317.348000
159	159	I	H	-	1	0	B	36.42	0.191735	B	36.42	0.191735	E	31.21	0.164306	E	31.21	0.164306	317.348000
160	160	V	H	-	0	0	B	29.73	0.183247	B	29.73	0.183247	E	20.16	0.124260	E	20.16	0.124260	317.348000
161	161	L	H	-	1	0	B	0.45	0.002273	B	0.45	0.002273	B	0.00	0.000000	B	0.00	0.000000	317.348000
162	162	I	H	-	0	0	B	35.85	0.188734	B	35.85	0.188734	E	19.12	0.100658	E	19.12	0.100658	317.348000
163	163	I	H	-	0	0	E	100.03	0.526612	E	100.03	0.526612	E	100.94	0.531403	E	100.94	0.531403	317.348000
164	164	L	H	-	1	0	B	5.61	0.028335	B	5.61	0.028335	B	1.09	0.005505	B	1.09	0.005505	317.348000
165	165	D	H	-	1	0	B	23.07	0.148484	B	23.07	0.148484	E	14.53	0.093519	E	14.53	0.093519	317.348000
166	166	E	H	-	0	0	E	83.97	0.448654	E	83.97	0.448654	E	62.83	0.335702	E	62.83	0.335702	317.348000
167	167	L	1	-	0	0	E	57.92	0.292540	E	57.92	0.292540	E	51.51	0.260165	E	51.51	0.260165	-1.000000
168	168	V	1	-	0	0	B	1.34	0.008259	B	1.34	0.008259	B	0.00	0.000000	B	0.00	0.000000	-1.000000
169	169	S	1	-	0	0	E	68.39	0.544160	E	68.39	0.544160	E	67.30	0.535487	E	67.30	0.535487	-1.000000
170	170	K	1	-	0	0	E	157.65	0.759796	E	157.65	0.759796	E	170.23	0.820425	E	170.23	0.820425	-1.000000
171	171	W	1	-	0	0	E	131.05	0.493746	E	131.05	0.493746	E	132.63	0.499699	E	132.63	0.499699	-1.000000
172	172	G	1	-	0	0	B	12.91	0.153855	B	12.91	0.153855	E	8.45	0.100703	E	8.45	0.100703	-1.000000
173	173	I	1	-	0	0	B	30.88	0.162569	B	30.88	0.162569	E	11.14	0.058647	E	11.14	0.058647	-1.000000
174	174	G	1	-	0	0	E	49.34	0.588011	E	49.34	0.588011	E	36.68	0.437135	E	36.68	0.437135	-1.000000
175	175	S	1	-	0	0	E	53.25	0.423695	E	53.25	0.423695	E	49.36	0.392743	E	49.36	0.392743	-1.000000
176	176	G	1	-	0	0	B	0.00	0.000000	B	0.00	0.000000	B	0.00	0.000000	B	0.00	0.000000	-1.000000
177	177	I	H	-	2	0	E	51.38	0.270492	E	51.38	0.270492	E	50.13	0.263912	E	50.13	0.263912	228.195000
178	178	S	H	-	1	0	B	17.55	0.139640	B	17.55	0.139640	E	11.34	0.090229	E	11.34	0.090229	228.195000
179	179	L	H	-	0	0	B	38.04	0.192131	B	33.83	0.170867	E	23.25	0.117430	E	14.15	0.071468	228.195000
180	180	F	H	-	2	0	B	0.31	0.001388	B	0.31	0.001388	B	0.00	0.000000	B	0.00	0.000000	228.195000
181	181	I	H	-	1	0	B	13.43	0.070703	B	13.43	0.070703	B	9.12	0.048013	B	9.12	0.048013	228.195000
182	182	A	H	-	1	0	B	8.65	0.074313	B	2.76	0.023711	B	3.02	0.025945	B	0.25	0.002148	228.195000
183	183	A	H	-	2	0	B	3.14	0.026976	B	0.30	0.002577	B	0.23	0.001976	B	0.00	0.000000	228.195000
184	184	G	H	-	0	0	B	14.86	0.177095	B	14.86	0.177095	E	4.49	0.053510	E	4.49	0.053510	228.195000
185	185	V	H	-	3	0	B	5.95	0.036674	B	5.95	0.036674	B	0.57	0.003513	B	0.57	0.003513	228.195000
186	186	S	H	-	0	3	E	38.46	0.306015	B	0.03	0.000239	E	29.80	0.237110	B	0.00	0.000000	228.195000
187	187	Q	H	-	0	2	E	57.03	0.301475	B	18.13	0.095840	E	33.36	0.176349	B	0.29	0.001533	228.195000
188	188	T	H	-	0	0	E	52.31	0.353303	E	52.31	0.353303	E	38.97	0.263204	E	32.71	0.220924	228.195000
189	189	I	H	-	1	0	B	36.67	0.193051	B	15.09	0.079442	E	24.23	0.127560	B	7.88	0.041485	228.195000
190	190	L	H	-	0	3	E	103.05	0.520481	B	11.73	0.059245	E	108.24	0.546694	B	3.23	0.016314	228.195000
191	191	T	H	-	0	2	E	64.94	0.438606	B	4.48	0.030258	E	59.40	0.401189	B	0.00	0.000000	228.195000
192	192	R	H	-	1	0	E	128.27	0.514603	E	128.27	0.514603	E	116.10	0.465779	E	101.34	0.406563	228.195000
193	193	S	H	-	0	0	B	9.47	0.075350	B	9.47	0.075350	B	5.36	0.042648	B	5.36	0.042648	228.195000
194	194	L	H	-	0	0	E	90.70	0.458104	E	61.96	0.312945	E	93.16	0.470529	E	53.98	0.272640	228.195000
195	195	N	H	-	0	0	B	20.28	0.120092	B	3.60	0.021318	E	14.92	0.088352	B	0.00	0.000000	228.195000
196	196	P	H	-	0	0	E	110.20	0.761050	E	89.37	0.617196	E	120.96	0.835359	E	92.17	0.636533	228.195000
197	197	L	2	-	0	0	E	103.48	0.522653	B	39.49	0.199455	E	115.21	0.581898	E	28.67	0.144805	-1.000000
198	198	T	2	-	0	0	E	48.20	0.325544	E	48.20	0.325544	E	45.12	0.304741	E	45.12	0.304741	-1.000000
199	199	D	2	-	0	0	E	76.17	0.490249	E	67.14	0.432130	E	80.56	0.518504	E	50.61	0.325739	-1.000000
200	200	P	2	-	0	0	E	114.34	0.789641	E	114.34	0.789641	E	126.81	0.875760	E	126.81	0.875760	-1.000000
201	201	N	2	-	0	0	E	170.14	1.000000	E	170.14	1.000000	E	190.92	1.000000	E	190.92	1.000000	-1.000000
202	202	I	U	R	0	0	-	-1.00	-1.000000	-	-1.00	-1.000000	-	-1.00	-1.000000	-	-1.00	-1.000000	-1.000000
203	203	I	U	R	0	0	-	-1.00	-1.000000	-	-1.00	-1.000000	-	-1.00	-1.000000	-	-1.00	-1.000000	-1.000000
204	204	D	U	R	0	0	-	-1.00	-1.000000	-	-1.00	-1.000000	-	-1.00	-1.000000	-	-1.00	-1.000000	-1.000000
205	205	P	2	-	0	0	E	87.79	0.606285	E	87.79	0.606285	E	95.94	0.662569	E	95.94	0.662569	-1.000000
206	206	L	2	-	0	0	E	93.05	0.469973	E	93.05	0.469973	E	96.42	0.486994	E	96.42	0.486994	-1.000000
207	207	T	2	-	0	0	E	45.27	0.305754	E	45.27	0.305754	E	37.66	0.254356	E	37.66	0.254356	-1.000000
208	208	G	2	-	0	0	E	76.81	0.915386	E	76.81	0.915386	E	90.07	1.000000	E	90.07	1.000000	-1.000000
209	209	Q	2	-	0	0	E	123.98	0.655389	E	123.98	0.655389	E	136.35	0.720780	E	136.35	0.720780	-1.000000
210	210	P	2	-	0	0	E	64.57	0.445925	E	64.57	0.445925	E	56.93	0.393163	E	56.93	0.393163	-1.000000
211	211	A	2	-	0	0	E	23.92	0.205498	E	23.92	0.205498	E	12.83	0.110223	E	12.83	0.110223	-1.000000
212	212	I	2	-	0	0	B	27.89	0.146828	B	27.89	0.146828	E	23.79	0.125243	E	23.79	0.125243	-1.000000
213	213	V	2	-	0	0	E	38.57	0.237734	B	31.46	0.193910	E	25.74	0.158654	E	14.00	0.086292	-1.000000
214	214	G	2	-	0	0	B	0.00	0.000000	B	0.00	0.000000	B	0.00	0.000000	B	0.00	0.000000	-1.000000
215	215	A	2	-	0	0	B	1.25	0.010739	B	1.25	0.010739	B	0.00	0.000000	B	0.00	0.000000	-1.000000
216	216	I	2	-	0	0	E	42.93	0.226007	E	42.93	0.226007	E	36.73	0.193367	E	36.73	0.193367	-1.000000
217	217	P	2	-	0	0	E	30.41	0.210014	E	30.41	0.210014	E	22.85	0.157804	E	22.85	0.157804	-1.000000
218	218	Y	2	A	0	0	B	2.52	0.010575	B	2.52	0.010575	B	0.52	0.002182	B	0.52	0.002182	-1.000000
219	219	F	2	-	0	0	E	57.48	0.257423	E	57.48	0.257423	E	57.45	0.257289	E	57.45	0.257289	-1.000000
220	220	I	2	-	0	0	E	88.31	0.464912	E	88.31	0.464912	E	94.34	0.496657	E	94.34	0.496657	-1.000000
221	221	Q	2	-	0	0	B	33.37	0.176402	B	33.37	0.176402	E	26.58	0.140509	E	26.58	0.140509	-1.000000
222	222	H	2	-	0	0	B	5.04	0.025389	B	5.04	0.025389	B	2.12	0.010680	B	2.12	0.010680	-1.000000
223	223	I	2	-	0	0	E	63.49	0.334246	E	63.49	0.334246	E	57.61	0.303290	E	57.61	0.303290	-1.000000
224	224	L	2	-	0	0	E	147.91	0.747058	E	147.91	0.747058	E	166.82	0.842568	E	166.82	0.842568	-1.000000
225	225	K	2	-	0	0	E	106.66	0.514049	E	106.66	0.514049	E	113.66	0.547785	E	113.66	0.547785	-1.000000
226	226	G	2	-	0	0	E	38.24	0.455726	E	38.24	0.455726	E	42.72	0.509117	E	42.72	0.509117	-1.000000
227	227	D	2	-	0	0	E	54.61	0.351484	E	54.61	0.351484	E	56.21	0.361782	E	56.21	0.361782	-1.000000
228	228	L	2	-	0	0	E	149.02	0.752664	E	149.02	0.752664	E	162.53	0.820900	E	162.53	0.820900	-1.000000
229	229	W	2	A	0	0	B	40.50	0.152588	B	40.50	0.152588	E	40.13	0.151194	E	40.13	0.151194	-1.000000
230	230	G	2	-	0	0	B	1.46	0.017400	B	1.46	0.017400	B	0.00	0.000000	B	0.00	0.000000	-1.000000
231	231	A	2	-	0	0	E	42.58	0.365808	E	42.58	0.365808	E	36.54	0.313918	E	36.54	0.313918	-1.000000
232	232	I	2	A	0	0	B	37.48	0.197315	B	37.48	0.197315	E	34.90	0.183733	E	34.90	0.183733	-1.000000
233	233	Y	2	-	0	0	B	34.97	0.146748	B	34.97	0.146748	E	25.31	0.106211	E	25.31	0.106211	-1.000000
234	234	R	2	A	0	0	E	58.62	0.235176	E	58.62	0.235176	E	52.68	0.211346	E	52.68	0.211346	-1.000000
235	235	G	2	-	0	0	E	53.71	0.640091	E	53.71	0.640091	E	55.85	0.665594	E	55.85	0.665594	-1.000000
236	236	G	2	-	0	0	E	51.83	0.617686	E	51.83	0.617686	E	47.65	0.567870	E	47.65	0.567870	-1.000000
237	237	S	2	-	0	0	E	99.16	0.788988	E	99.16	0.788988	E	99.65	0.792887	E	99.65	0.792887	-1.000000
238	238	A	2	-	0	0	E	37.44	0.321649	E	37.44	0.321649	E	24.27	0.208505	E	24.27	0.208505	-1.000000
239	239	P	2	-	0	0	B	19.05	0.131561	B	19.05	0.131561	E	8.11	0.056008	E	8.11	0.056008	-1.000000
240	240	D	H	A	0	0	B	14.97	0.096351	B	14.97	0.096351	E	10.45	0.067259	E	10.45	0.067259	161.696000
241	241	M	H	-	0	0	B	27.36	0.129945	B	27.36	0.129945	E	18.94	0.089955	E	18.94	0.089955	161.696000
242	242	L	H	-	0	0	E	112.04	0.565887	E	112.04	0.565887	E	112.29	0.567150	E	112.29	0.567150	161.696000
243	243	S	H	-	1	0	B	17.42	0.138606	B	17.42	0.138606	E	13.08	0.104074	E	13.08	0.104074	161.696000
244	244	V	H	-	0	0	B	13.85	0.085367	B	13.85	0.085367	B	5.37	0.033099	B	5.37	0.033099	161.696000
245	245	V	H	-	0	0	E	77.40	0.477071	E	77.40	0.477071	E	76.68	0.472633	E	76.68	0.472633	161.696000
246	246	A	H	-	1	0	B	8.58	0.073711	B	8.58	0.073711	B	4.56	0.039175	B	4.56	0.039175	161.696000
247	247	T	H	-	3	0	B	9.64	0.065109	B	8.36	0.056464	B	1.42	0.009591	B	0.22	0.001486	161.696000
248	248	I	H	-	0	0	E	90.63	0.477126	E	90.63	0.477126	E	87.98	0.463175	E	86.23	0.453962	161.696000
249	249	V	H	-	0	0	E	64.66	0.398545	E	64.66	0.398545	E	64.33	0.396511	E	64.33	0.396511	161.696000
250	250	V	H	-	2	0	B	0.00	0.000000	B	0.00	0.000000	B	0.00	0.000000	B	0.00	0.000000	161.696000
251	251	F	H	-	0	0	E	96.54	0.432353	B	16.67	0.074656	E	83.09	0.372117	B	5.35	0.023960	161.696000
252	252	F	H	-	0	0	E	132.73	0.594429	E	90.03	0.403198	E	140.13	0.627570	E	80.47	0.360383	161.696000
253	253	I	H	-	1	0	E	52.77	0.277810	E	52.77	0.277810	E	48.61	0.255909	E	48.61	0.255909	161.696000
254	254	V	H	-	2	0	B	1.96	0.012081	B	1.96	0.012081	B	0.00	0.000000	B	0.00	0.000000	161.696000
255	255	V	H	-	0	0	E	46.77	0.288277	B	0.00	0.000000	E	42.09	0.259430	B	0.00	0.000000	161.696000
256	256	Y	H	-	0	0	E	139.08	0.583634	B	45.46	0.190768	E	153.64	0.644734	E	35.05	0.147084	161.696000
257	257	F	H	-	0	0	E	55.60	0.249004	E	49.30	0.220789	E	50.21	0.224865	E	39.20	0.175556	161.696000
258	258	E	1	-	0	0	B	20.47	0.109372	B	20.47	0.109372	B	0.08	0.000427	B	0.08	0.000427	-1.000000
259	259	S	1	-	0	0	E	57.62	0.458466	B	12.48	0.099300	E	54.96	0.437301	B	5.39	0.042887	-1.000000
260	260	M	1	-	0	0	E	76.51	0.363382	B	2.72	0.012919	E	75.54	0.358775	B	0.00	0.000000	-1.000000
261	261	R	1	A	0	0	E	56.43	0.226390	B	33.23	0.133315	E	38.72	0.155340	E	18.38	0.073738	-1.000000
262	262	V	1	-	0	0	E	63.20	0.389546	B	20.09	0.123829	E	60.95	0.375678	E	10.57	0.065150	-1.000000
263	263	E	1	-	0	0	E	163.78	0.875080	E	109.30	0.583992	E	186.52	0.996580	E	108.50	0.579718	-1.000000
264	264	I	1	A	0	0	E	91.40	0.481179	E	91.40	0.481179	E	102.50	0.539616	E	102.50	0.539616	-1.000000
265	265	P	U	R	0	0	-	-1.00	-1.000000	-	-1.00	-1.000000	-	-1.00	-1.000000	-	-1.00	-1.000000	-1.000000
266	266	L	U	R	0	0	-	-1.00	-1.000000	-	-1.00	-1.000000	-	-1.00	-1.000000	-	-1.00	-1.000000	-1.000000
267	267	G	U	R	0	0	-	-1.00	-1.000000	-	-1.00	-1.000000	-	-1.00	-1.000000	-	-1.00	-1.000000	-1.000000
268	268	Y	U	R	0	0	-	-1.00	-1.000000	-	-1.00	-1.000000	-	-1.00	-1.000000	-	-1.00	-1.000000	-1.000000
269	269	R	U	R	0	0	-	-1.00	-1.000000	-	-1.00	-1.000000	-	-1.00	-1.000000	-	-1.00	-1.000000	-1.000000
270	270	G	U	R	0	0	-	-1.00	-1.000000	-	-1.00	-1.000000	-	-1.00	-1.000000	-	-1.00	-1.000000	-1.000000
271	271	V	U	R	0	0	-	-1.00	-1.000000	-	-1.00	-1.000000	-	-1.00	-1.000000	-	-1.00	-1.000000	-1.000000
272	272	T	U	R	0	0	-	-1.00	-1.000000	-	-1.00	-1.000000	-	-1.00	-1.000000	-	-1.00	-1.000000	-1.000000
273	273	V	U	R	0	0	-	-1.00	-1.000000	-	-1.00	-1.000000	-	-1.00	-1.000000	-	-1.00	-1.000000	-1.000000
274	274	R	U	R	0	0	-	-1.00	-1.000000	-	-1.00	-1.000000	-	-1.00	-1.000000	-	-1.00	-1.000000	-1.000000
275	275	G	U	R	0	0	-	-1.00	-1.000000	-	-1.00	-1.000000	-	-1.00	-1.000000	-	-1.00	-1.000000	-1.000000
276	276	S	U	R	0	0	-	-1.00	-1.000000	-	-1.00	-1.000000	-	-1.00	-1.000000	-	-1.00	-1.000000	-1.000000
277	277	Y	1	-	0	0	E	131.33	0.551112	E	131.33	0.551112	E	116.77	0.490013	E	116.77	0.490013	-1.000000
278	278	P	1	-	0	0	E	76.32	0.527072	E	76.32	0.527072	E	58.72	0.405525	E	58.72	0.405525	-1.000000
279	279	I	1	-	0	0	B	21.94	0.115504	B	21.94	0.115504	B	6.56	0.034535	B	6.56	0.034535	-1.000000
280	280	R	1	-	0	0	E	50.64	0.203161	E	50.64	0.203161	E	15.30	0.061382	E	15.30	0.061382	-1.000000
281	281	F	1	-	0	0	B	32.20	0.144207	B	10.23	0.045815	E	24.86	0.111335	B	0.24	0.001075	-1.000000
282	282	L	1	-	0	0	B	9.30	0.046972	B	9.30	0.046972	B	0.00	0.000000	B	0.00	0.000000	-1.000000
283	283	Y	1	-	0	0	E	51.19	0.214813	E	51.19	0.214813	E	24.49	0.102770	E	24.49	0.102770	-1.000000
284	284	V	1	-	0	0	B	8.81	0.054302	B	8.81	0.054302	B	3.67	0.022621	B	3.67	0.022621	-1.000000
285	285	S	1	-	0	0	E	42.29	0.336489	E	42.29	0.336489	E	21.55	0.171467	E	21.55	0.171467	-1.000000
286	286	N	H	-	2	0	B	15.91	0.094214	B	15.91	0.094214	B	6.35	0.037603	B	6.35	0.037603	180.177000
287	287	I	H	-	0	0	E	46.89	0.246854	E	46.89	0.246854	E	45.21	0.238010	E	45.21	0.238010	180.177000
288	288	P	H	-	3	0	B	0.00	0.000000	B	0.00	0.000000	B	0.00	0.000000	B	0.00	0.000000	180.177000
289	289	I	H	-	3	0	B	0.20	0.001053	B	0.20	0.001053	B	0.00	0.000000	B	0.00	0.000000	180.177000
290	290	I	H	-	0	0	B	36.47	0.191998	B	36.47	0.191998	E	17.80	0.093709	E	17.80	0.093709	180.177000
291	291	L	H	-	1	0	B	37.17	0.187737	B	37.17	0.187737	E	20.23	0.102177	E	20.23	0.102177	180.177000
292	292	T	H	-	3	0	B	0.00	0.000000	B	0.00	0.000000	B	0.00	0.000000	B	0.00	0.000000	180.177000
293	293	F	H	-	0	0	B	12.19	0.054593	B	12.19	0.054593	B	1.02	0.004568	B	1.02	0.004568	180.177000
294	294	A	H	-	0	0	E	37.01	0.317955	E	37.01	0.317955	E	33.31	0.286168	E	33.31	0.286168	180.177000
295	295	L	H	-	0	0	E	43.12	0.217789	E	43.12	0.217789	E	41.76	0.210920	E	41.76	0.210920	180.177000
296	296	Y	H	-	0	0	B	5.36	0.022493	B	5.36	0.022493	B	0.66	0.002770	B	0.66	0.002770	180.177000
297	297	A	H	-	0	0	E	29.35	0.252148	E	29.35	0.252148	E	12.82	0.110137	E	12.82	0.110137	180.177000
298	298	N	H	-	0	0	E	67.12	0.397466	E	67.12	0.397466	E	64.92	0.384438	E	64.92	0.384438	180.177000
299	299	I	H	-	0	0	B	25.82	0.135931	B	25.82	0.135931	E	20.32	0.106976	E	20.32	0.106976	180.177000
300	300	Q	H	-	0	0	E	75.95	0.401491	E	75.95	0.401491	E	45.84	0.242322	E	45.84	0.242322	180.177000
301	301	L	H	-	0	0	E	91.95	0.464417	E	91.95	0.464417	E	76.53	0.386535	E	76.53	0.386535	180.177000
302	302	W	H	-	0	0	E	142.50	0.536885	E	142.50	0.536885	E	151.21	0.569701	E	151.21	0.569701	180.177000
303	303	A	H	-	0	0	B	0.20	0.001718	B	0.20	0.001718	B	0.00	0.000000	B	0.00	0.000000	180.177000
304	304	R	2	-	0	0	E	128.99	0.517492	E	128.99	0.517492	E	102.08	0.409532	E	102.08	0.409532	-1.000000
305	305	V	2	-	0	0	E	76.00	0.468442	E	76.00	0.468442	E	65.83	0.405757	E	65.83	0.405757	-1.000000
306	306	L	2	-	0	0	E	64.39	0.325218	E	64.39	0.325218	E	60.56	0.305874	E	60.56	0.305874	-1.000000
307	307	D	2	-	0	0	B	21.37	0.137543	B	21.37	0.137543	E	13.43	0.086439	E	13.43	0.086439	-1.000000
308	308	R	2	-	0	0	E	170.22	0.682901	E	170.22	0.682901	E	174.84	0.701436	E	174.84	0.701436	-1.000000
309	309	L	2	-	0	0	E	163.83	0.827466	E	163.83	0.827466	E	190.37	0.961513	E	190.37	0.961513	-1.000000
310	310	G	2	-	0	0	E	49.26	0.587058	E	49.26	0.587058	E	50.94	0.607079	E	50.94	0.607079	-1.000000
311	311	H	2	-	0	0	E	109.53	0.551761	E	109.53	0.551761	E	113.64	0.572465	E	113.64	0.572465	-1.000000
312	312	P	2	-	0	0	B	21.27	0.146892	B	21.27	0.146892	E	17.67	0.122030	E	17.67	0.122030	-1.000000
313	313	W	2	-	0	0	E	208.20	0.784417	E	208.20	0.784417	E	228.78	0.861955	E	228.78	0.861955	-1.000000
314	314	L	2	-	0	0	B	37.36	0.188696	B	37.36	0.188696	E	28.83	0.145613	E	28.83	0.145613	-1.000000
315	315	G	2	-	0	0	B	2.84	0.033846	B	2.84	0.033846	B	0.25	0.002979	B	0.25	0.002979	-1.000000
316	316	R	2	-	0	0	E	126.96	0.509348	E	126.96	0.509348	E	135.93	0.545334	E	135.93	0.545334	-1.000000
317	317	F	2	-	0	0	B	27.23	0.121949	B	27.23	0.121949	B	9.46	0.042366	B	9.46	0.042366	-1.000000
318	318	D	2	-	0	0	E	60.26	0.387848	E	60.26	0.387848	E	53.89	0.346849	E	53.89	0.346849	-1.000000
319	319	P	2	-	0	0	E	81.66	0.563950	E	81.66	0.563950	E	84.55	0.583909	E	84.55	0.583909	-1.000000
320	320	T	2	-	0	0	E	128.48	0.867756	E	128.48	0.867756	E	141.80	0.957720	E	141.80	0.957720	-1.000000
321	321	T	2	-	0	0	E	156.34	1.000000	E	156.34	1.000000	E	188.95	1.000000	E	188.95	1.000000	-1.000000
322	322	G	2	-	0	0	E	35.45	0.422476	E	35.45	0.422476	E	36.66	0.436897	E	36.66	0.436897	-1.000000
323	323	S	2	-	0	0	E	87.09	0.692950	E	87.09	0.692950	E	94.15	0.749125	E	94.15	0.749125	-1.000000
324	324	P	2	-	0	0	E	50.34	0.347652	E	50.34	0.347652	E	47.44	0.327624	E	47.44	0.327624	-1.000000
325	325	I	2	-	0	0	E	98.13	0.516610	E	98.13	0.516610	E	87.95	0.463017	E	87.95	0.463017	-1.000000
326	326	S	2	-	0	0	E	63.29	0.503581	E	63.29	0.503581	E	67.43	0.536521	E	67.43	0.536521	-1.000000
327	327	G	2	-	0	0	E	32.09	0.382434	E	32.09	0.382434	E	31.07	0.370278	E	31.07	0.370278	-1.000000
328	328	F	2	-	0	0	E	80.27	0.359488	E	80.27	0.359488	E	75.40	0.337677	E	75.40	0.337677	-1.000000
329	329	V	2	-	0	0	B	8.18	0.050419	B	8.18	0.050419	B	2.03	0.012512	B	2.03	0.012512	-1.000000
330	330	L	2	-	0	0	E	47.73	0.241073	E	47.73	0.241073	E	31.10	0.157079	E	31.10	0.157079	-1.000000
331	331	Y	2	-	0	0	E	70.76	0.296937	E	70.76	0.296937	E	74.01	0.310575	E	74.01	0.310575	-1.000000
332	332	V	2	-	0	0	B	6.64	0.040927	B	6.64	0.040927	B	0.49	0.003020	B	0.49	0.003020	-1.000000
333	333	I	2	-	0	0	E	81.31	0.428060	E	81.31	0.428060	E	49.46	0.260384	E	49.46	0.260384	-1.000000
334	334	P	2	-	0	0	B	24.13	0.166644	B	24.13	0.166644	B	2.94	0.020304	B	2.94	0.020304	-1.000000
335	335	P	2	-	0	0	E	86.61	0.598135	E	86.61	0.598135	E	75.94	0.524448	E	75.94	0.524448	-1.000000
336	336	R	2	-	0	0	E	169.17	0.678689	E	169.17	0.678689	E	133.46	0.535425	E	133.46	0.535425	-1.000000
337	337	N	2	-	0	0	E	64.20	0.380174	E	64.20	0.380174	E	49.68	0.294191	E	49.68	0.294191	-1.000000
338	338	I	2	-	0	0	E	77.58	0.408423	E	77.58	0.408423	E	73.81	0.388576	E	73.81	0.388576	-1.000000
339	339	F	2	-	0	0	E	107.44	0.481168	E	107.44	0.481168	E	103.42	0.463164	E	103.42	0.463164	-1.000000
340	340	S	2	-	0	0	B	20.46	0.162794	B	20.46	0.162794	E	10.31	0.082034	E	10.31	0.082034	-1.000000
341	341	V	2	-	0	0	B	22.69	0.139855	B	22.69	0.139855	E	16.65	0.102626	E	16.65	0.102626	-1.000000
342	342	I	2	-	0	0	E	112.22	0.590787	E	112.22	0.590787	E	120.23	0.632956	E	120.23	0.632956	-1.000000
343	343	D	2	-	0	0	E	117.40	0.755616	E	117.40	0.755616	E	131.39	0.845659	E	131.39	0.845659	-1.000000
344	344	N	2	-	0	0	E	59.77	0.353941	E	59.77	0.353941	E	56.89	0.336886	E	56.89	0.336886	-1.000000
345	345	P	2	-	0	0	E	67.65	0.467196	E	67.65	0.467196	E	69.87	0.482528	E	69.87	0.482528	-1.000000
346	346	V	H	-	0	0	E	104.51	0.644169	E	104.51	0.644169	E	116.36	0.717209	E	116.36	0.717209	346.385000
347	347	R	H	-	0	0	E	72.40	0.290460	E	72.40	0.290460	E	48.92	0.196261	E	48.92	0.196261	346.385000
348	348	A	H	-	0	0	B	7.54	0.064777	B	7.54	0.064777	B	2.21	0.018986	B	2.21	0.018986	346.385000
349	349	I	H	-	0	0	E	96.91	0.510187	E	96.91	0.510187	E	99.32	0.522874	E	99.32	0.522874	346.385000
350	350	V	H	-	0	0	E	46.45	0.286304	E	46.45	0.286304	E	38.94	0.240015	E	38.94	0.240015	346.385000
351	351	Y	H	-	0	0	B	9.72	0.040789	B	9.72	0.040789	B	0.00	0.000000	B	0.00	0.000000	346.385000
352	352	L	H	-	1	0	B	35.91	0.181373	B	35.91	0.181373	E	28.78	0.145361	E	28.78	0.145361	346.385000
353	353	I	H	-	0	0	E	84.63	0.445538	E	84.63	0.445538	E	86.08	0.453172	E	86.08	0.453172	346.385000
354	354	L	H	-	0	0	B	39.37	0.198848	B	39.37	0.198848	E	34.25	0.172989	E	34.25	0.172989	346.385000
355	355	T	H	-	1	0	B	0.00	0.000000	B	0.00	0.000000	B	0.00	0.000000	B	0.00	0.000000	346.385000
356	356	V	H	-	1	0	B	12.61	0.077724	B	12.61	0.077724	B	7.64	0.047091	B	7.64	0.047091	346.385000
357	357	I	H	-	0	0	E	101.08	0.532140	E	101.08	0.532140	E	104.03	0.547670	E	104.03	0.547670	346.385000
358	358	F	H	-	1	0	E	44.66	0.200009	E	44.66	0.200009	E	38.08	0.170541	E	38.08	0.170541	346.385000
359	359	S	H	-	4	0	B	0.00	0.000000	B	0.00	0.000000	B	0.00	0.000000	B	0.00	0.000000	346.385000
360	360	L	H	-	1	0	B	34.68	0.175160	B	34.68	0.175160	E	21.18	0.106975	E	21.18	0.106975	346.385000
361	361	L	H	-	0	0	E	101.18	0.511036	E	101.18	0.511036	E	97.73	0.493611	E	97.73	0.493611	346.385000
362	362	F	H	-	2	0	B	37.25	0.166823	B	37.25	0.166823	E	32.24	0.144386	E	32.24	0.144386	346.385000
363	363	G	H	-	1	0	B	0.10	0.001192	B	0.10	0.001192	B	0.00	0.000000	B	0.00	0.000000	346.385000
364	364	Y	1	-	0	0	E	145.43	0.610281	E	145.43	0.610281	E	142.45	0.597776	E	142.45	0.597776	-1.000000
365	365	L	1	-	0	0	E	91.78	0.463559	E	91.78	0.463559	E	90.95	0.459367	E	90.95	0.459367	-1.000000
366	366	W	1	-	0	0	E	67.68	0.254992	E	67.68	0.254992	E	40.87	0.153982	E	40.87	0.153982	-1.000000
367	367	V	1	-	0	0	B	10.25	0.063178	B	10.25	0.063178	B	3.25	0.020032	B	3.25	0.020032	-1.000000
368	368	E	1	-	0	0	E	96.02	0.513037	E	96.02	0.513037	E	91.58	0.489314	E	91.58	0.489314	-1.000000
369	369	L	1	-	0	0	E	129.12	0.652154	E	129.12	0.652154	E	112.14	0.566392	E	112.14	0.566392	-1.000000
370	370	T	1	-	0	0	E	49.11	0.331690	E	49.11	0.331690	E	44.03	0.297379	E	44.03	0.297379	-1.000000
371	371	G	1	-	0	0	E	52.02	0.619950	E	52.02	0.619950	E	46.26	0.551305	E	46.26	0.551305	-1.000000
372	372	L	1	-	0	0	B	30.05	0.151775	B	30.05	0.151775	E	16.62	0.083944	E	16.62	0.083944	-1.000000
373	373	D	1	-	0	0	E	92.21	0.593487	E	92.21	0.593487	E	77.27	0.497329	E	77.27	0.497329	-1.000000
374	374	A	1	-	0	0	E	67.23	0.577577	E	67.23	0.577577	E	64.61	0.555069	E	64.61	0.555069	-1.000000
375	375	R	1	-	0	0	E	152.09	0.610166	E	152.09	0.610166	E	146.86	0.589184	E	146.86	0.589184	-1.000000
376	376	S	1	-	0	0	E	33.82	0.269096	E	33.82	0.269096	E	18.16	0.144494	E	18.16	0.144494	-1.000000
377	377	I	1	-	0	0	E	132.17	0.695815	E	132.17	0.695815	E	139.52	0.734509	E	139.52	0.734509	-1.000000
378	378	A	1	-	0	0	E	87.66	0.753093	E	87.66	0.753093	E	79.80	0.685567	E	79.80	0.685567	-1.000000
379	379	R	1	A	0	0	E	134.31	0.538835	E	134.31	0.538835	E	164.00	0.657948	E	164.00	0.657948	-1.000000
380	380	Q	U	R	0	0	-	-1.00	-1.000000	-	-1.00	-1.000000	-	-1.00	-1.000000	-	-1.00	-1.000000	-1.000000
381	381	L	U	R	0	0	-	-1.00	-1.000000	-	-1.00	-1.000000	-	-1.00	-1.000000	-	-1.00	-1.000000	-1.000000
382	382	Q	U	R	0	0	-	-1.00	-1.000000	-	-1.00	-1.000000	-	-1.00	-1.000000	-	-1.00	-1.000000	-1.000000
383	383	R	U	R	0	0	-	-1.00	-1.000000	-	-1.00	-1.000000	-	-1.00	-1.000000	-	-1.00	-1.000000	-1.000000
384	384	A	U	R	0	0	-	-1.00	-1.000000	-	-1.00	-1.000000	-	-1.00	-1.000000	-	-1.00	-1.000000	-1.000000
385	385	G	U	R	0	0	-	-1.00	-1.000000	-	-1.00	-1.000000	-	-1.00	-1.000000	-	-1.00	-1.000000	-1.000000
386	386	L	U	R	0	0	-	-1.00	-1.000000	-	-1.00	-1.000000	-	-1.00	-1.000000	-	-1.00	-1.000000	-1.000000
387	387	Q	U	R	0	0	-	-1.00	-1.000000	-	-1.00	-1.000000	-	-1.00	-1.000000	-	-1.00	-1.000000	-1.000000
388	388	I	1	A	0	0	E	137.15	0.722032	E	137.15	0.722032	E	161.86	0.852119	E	161.86	0.852119	-1.000000
389	389	P	1	A	0	0	E	63.27	0.436948	E	63.27	0.436948	E	72.12	0.498066	E	72.12	0.498066	-1.000000
390	390	G	1	-	0	0	E	77.24	0.920510	E	77.24	0.920510	E	89.47	1.000000	E	89.47	1.000000	-1.000000
391	391	F	1	A	0	0	E	87.65	0.392539	E	87.65	0.392539	E	97.71	0.437592	E	97.71	0.437592	-1.000000
392	392	R	1	A	0	0	E	84.32	0.338281	E	84.32	0.338281	E	91.50	0.367087	E	91.50	0.367087	-1.000000
393	393	R	1	A	0	0	E	58.72	0.235577	E	58.72	0.235577	E	62.13	0.249258	E	62.13	0.249258	-1.000000
394	394	D	1	A	0	0	E	58.68	0.377679	E	58.68	0.377679	E	61.17	0.393705	E	61.17	0.393705	-1.000000
395	395	P	1	A	0	0	E	53.33	0.368301	E	53.33	0.368301	E	52.29	0.361119	E	52.29	0.361119	-1.000000
396	396	R	1	A	0	0	E	74.01	0.296919	E	74.01	0.296919	E	75.67	0.303579	E	75.67	0.303579	-1.000000
397	397	T	1	A	0	0	E	62.95	0.425165	E	62.95	0.425165	E	53.02	0.358098	E	53.02	0.358098	-1.000000
398	398	L	1	-	0	0	E	110.34	0.557301	E	110.34	0.557301	E	107.72	0.544068	E	107.72	0.544068	-1.000000
399	399	E	1	A	0	0	E	84.13	0.449508	E	84.13	0.449508	E	97.62	0.521586	E	97.62	0.521586	-1.000000
400	400	K	1	A	0	0	E	113.37	0.546388	E	93.66	0.451395	E	94.90	0.457371	E	69.26	0.333799	-1.000000
401	401	V	U	R	0	0	-	-1.00	-1.000000	-	-1.00	-1.000000	-	-1.00	-1.000000	-	-1.00	-1.000000	-1.000000
402	402	L	U	R	0	0	-	-1.00	-1.000000	-	-1.00	-1.000000	-	-1.00	-1.000000	-	-1.00	-1.000000	-1.000000
403	403	Q	U	R	0	0	-	-1.00	-1.000000	-	-1.00	-1.000000	-	-1.00	-1.000000	-	-1.00	-1.000000	-1.000000
404	404	R	U	R	0	0	-	-1.00	-1.000000	-	-1.00	-1.000000	-	-1.00	-1.000000	-	-1.00	-1.000000	-1.000000
405	405	Y	U	R	0	0	-	-1.00	-1.000000	-	-1.00	-1.000000	-	-1.00	-1.000000	-	-1.00	-1.000000	-1.000000
406	406	I	U	R	0	0	-	-1.00	-1.000000	-	-1.00	-1.000000	-	-1.00	-1.000000	-	-1.00	-1.000000	-1.000000
407	407	P	1	-	0	0	E	79.36	0.548066	E	74.54	0.514779	E	48.43	0.334461	E	43.35	0.299378	-1.000000
408	408	Y	1	-	0	0	E	186.13	0.781074	E	69.89	0.293286	E	201.45	0.845363	E	58.24	0.244398	-1.000000
409	409	V	1	-	0	0	B	16.18	0.099729	B	2.82	0.017382	E	10.51	0.064781	B	0.00	0.000000	-1.000000
410	410	T	1	-	0	0	B	4.75	0.032082	B	4.75	0.032082	B	0.00	0.000000	B	0.00	0.000000	-1.000000
411	411	F	1	-	0	0	E	88.03	0.394241	E	88.03	0.394241	E	79.18	0.354606	E	71.07	0.318286	-1.000000
412	412	W	1	-	0	0	E	125.86	0.474192	E	89.72	0.338030	E	135.97	0.512282	E	58.14	0.219049	-1.000000
413	413	G	H	-	0	0	B	0.00	0.000000	B	0.00	0.000000	B	0.00	0.000000	B	0.00	0.000000	229.850000
414	414	S	H	-	4	0	B	0.14	0.001114	B	0.14	0.001114	B	0.00	0.000000	B	0.00	0.000000	229.850000
415	415	L	H	-	1	0	B	31.25	0.157836	B	31.25	0.157836	E	26.71	0.134906	E	26.71	0.134906	229.850000
416	416	T	H	-	0	0	B	23.92	0.161556	B	23.92	0.161556	E	12.85	0.086789	E	12.80	0.086451	229.850000
417	417	V	H	-	2	0	B	0.23	0.001418	B	0.23	0.001418	B	0.00	0.000000	B	0.00	0.000000	229.850000
418	418	A	H	-	2	0	B	0.00	0.000000	B	0.00	0.000000	B	0.00	0.000000	B	0.00	0.000000	229.850000
419	419	L	H	-	0	0	E	68.35	0.345219	E	68.35	0.345219	E	64.84	0.327491	E	64.84	0.327491	229.850000
420	420	I	H	-	1	0	B	27.97	0.147249	B	27.97	0.147249	E	16.07	0.084601	E	16.07	0.084601	229.850000
421	421	A	H	-	1	0	B	1.02	0.008763	B	1.02	0.008763	B	0.00	0.000000	B	0.00	0.000000	229.850000
422	422	V	H	-	2	0	B	3.40	0.020957	B	3.40	0.020957	B	0.00	0.000000	B	0.00	0.000000	229.850000
423	423	L	H	-	0	0	E	60.52	0.305672	E	60.52	0.305672	E	56.16	0.283651	E	56.16	0.283651	229.850000
424	424	A	H	-	3	0	B	0.00	0.000000	B	0.00	0.000000	B	0.00	0.000000	B	0.00	0.000000	229.850000
425	425	D	H	-	0	0	E	46.64	0.300187	E	46.64	0.300187	E	9.73	0.062625	E	9.73	0.062625	229.850000
426	426	F	H	-	0	0	B	34.70	0.155403	B	34.70	0.155403	E	14.17	0.063460	E	14.17	0.063460	229.850000
427	427	L	H	-	1	0	E	101.33	0.511794	E	101.33	0.511794	E	92.08	0.465074	E	92.08	0.465074	229.850000
428	428	G	2	-	0	0	E	32.42	0.386366	E	32.42	0.386366	E	32.12	0.382791	E	32.12	0.382791	-1.000000
429	429	A	H	-	5	0	B	12.39	0.106443	B	12.39	0.106443	E	9.81	0.084278	E	9.81	0.084278	333.848000
430	430	L	H	-	3	0	B	16.43	0.082984	B	16.43	0.082984	B	3.91	0.019748	B	3.91	0.019748	333.848000
431	431	G	H	-	3	0	B	6.26	0.074604	B	6.26	0.074604	B	1.05	0.012513	B	1.05	0.012513	333.848000
432	432	T	H	-	0	0	B	16.40	0.110766	B	16.40	0.110766	E	9.50	0.064163	E	9.50	0.064163	333.848000
433	433	G	H	-	1	0	B	0.00	0.000000	B	0.00	0.000000	B	0.00	0.000000	B	0.00	0.000000	333.848000
434	434	T	H	-	0	0	B	0.62	0.004187	B	0.62	0.004187	B	0.00	0.000000	B	0.00	0.000000	333.848000
435	435	G	H	-	1	0	B	0.00	0.000000	B	0.00	0.000000	B	0.00	0.000000	B	0.00	0.000000	333.848000
436	436	I	H	-	0	0	B	3.46	0.018215	B	3.38	0.017794	B	0.00	0.000000	B	0.00	0.000000	333.848000
437	437	L	H	-	2	0	B	5.10	0.025759	B	5.10	0.025759	B	0.00	0.000000	B	0.00	0.000000	333.848000
438	438	L	H	-	2	0	B	15.28	0.077176	B	15.28	0.077176	E	10.21	0.051568	E	10.21	0.051568	333.848000
439	439	T	H	-	2	1	B	12.86	0.086857	B	1.05	0.007092	B	5.15	0.034783	B	0.00	0.000000	333.848000
440	440	V	H	-	1	0	B	11.35	0.069958	B	0.68	0.004191	B	1.68	0.010355	B	0.00	0.000000	333.848000
441	441	G	H	-	0	0	B	10.82	0.128948	B	10.82	0.128948	B	2.71	0.032297	B	2.71	0.032297	333.848000
442	442	I	H	-	1	0	E	50.51	0.265912	E	50.51	0.265912	E	33.88	0.178363	E	33.88	0.178363	333.848000
443	443	L	H	-	0	2	E	97.74	0.493661	B	17.78	0.089803	E	89.19	0.450477	B	3.51	0.017728	333.848000
444	444	Y	1	-	0	0	B	40.54	0.170122	B	21.02	0.088208	E	22.96	0.096349	B	9.03	0.037893	-1.000000
445	445	R	1	-	0	0	E	134.11	0.538033	E	134.11	0.538033	E	122.62	0.491936	E	122.62	0.491936	-1.000000
446	446	F	1	-	0	0	E	64.83	0.290340	E	64.83	0.290340	E	39.47	0.176766	E	38.27	0.171391	-1.000000
447	447	Y	1	-	0	0	E	130.83	0.549014	E	61.17	0.256693	E	141.04	0.591859	E	43.54	0.182711	-1.000000
448	448	E	1	-	0	0	E	44.38	0.237123	E	44.38	0.237123	E	29.81	0.159275	E	29.81	0.159275	-1.000000
449	449	E	1	-	0	0	E	81.04	0.432999	E	81.04	0.432999	E	71.86	0.383950	E	71.86	0.383950	-1.000000
450	450	I	1	-	0	0	E	43.09	0.226849	E	43.09	0.226849	E	27.68	0.145723	E	27.68	0.145723	-1.000000
451	451	A	1	-	0	0	E	54.90	0.471649	E	54.90	0.471649	E	51.56	0.442955	E	51.56	0.442955	-1.000000
452	452	R	1	-	0	0	E	100.74	0.404156	E	100.74	0.404156	E	84.95	0.340809	E	84.95	0.340809	-1.000000
453	453	E	1	-	0	0	E	78.33	0.418519	E	78.33	0.418519	E	65.42	0.349541	E	65.42	0.349541	-1.000000
454	454	Q	1	-	0	0	E	92.12	0.486969	E	92.12	0.486969	E	89.19	0.471481	E	89.19	0.471481	-1.000000
455	455	I	1	-	0	0	E	123.17	0.648434	E	123.17	0.648434	E	131.27	0.691077	E	131.27	0.691077	-1.000000
456	456	T	1	-	0	0	E	73.38	0.495610	E	73.38	0.495610	E	74.07	0.500270	E	74.07	0.500270	-1.000000
457	457	E	1	-	0	0	E	106.89	0.571116	E	106.89	0.571116	E	108.61	0.580306	E	108.61	0.580306	-1.000000
458	458	M	1	-	0	0	E	111.93	0.531608	E	111.93	0.531608	E	111.58	0.529945	E	111.58	0.529945	-1.000000
459	459	F	1	-	0	0	E	135.74	0.607909	E	135.74	0.607909	E	138.98	0.622419	E	138.98	0.622419	-1.000000
460	460	P	1	-	0	0	E	74.52	0.514641	E	74.52	0.514641	E	76.53	0.528522	E	76.53	0.528522	-1.000000
461	461	A	1	-	0	0	E	60.68	0.521306	E	60.68	0.521306	E	62.15	0.533935	E	62.15	0.533935	-1.000000
462	462	L	1	-	0	0	E	90.47	0.456942	E	90.47	0.456942	E	82.08	0.414566	E	82.08	0.414566	-1.000000
463	463	R	1	-	0	0	E	182.20	0.730964	E	182.20	0.730964	E	200.04	0.802536	E	200.04	0.802536	-1.000000
464	464	K	1	-	0	0	E	122.81	0.591884	E	122.81	0.591884	E	132.18	0.637043	E	132.18	0.637043	-1.000000
465	465	L	1	-	0	0	E	124.19	0.627254	E	124.19	0.627254	E	131.73	0.665337	E	131.73	0.665337	-1.000000
466	466	F	1	-	0	0	E	125.79	0.563348	E	125.79	0.563348	E	135.47	0.606700	E	135.47	0.606700	-1.000000
467	467	G	1	-	0	0	E	70.09	0.835300	E	70.09	0.835300	E	82.95	0.988559	E	82.95	0.988559	-1.000000
468	468	A	1	-	0	0	E	97.06	0.833849	E	97.06	0.833849	E	114.70	0.985395	E	114.70	0.985395	-1.000000
469	469	G	1	-	0	0	E	49.74	0.592778	E	49.74	0.592778	E	50.58	0.602789	E	50.58	0.602789	-1.000000
470	470	T	1	-	0	0	E	129.32	0.873430	E	129.32	0.873430	E	148.06	1.000000	E	148.06	1.000000	-1.000000
471	471	L	U	R	0	0	-	-1.00	-1.000000	-	-1.00	-1.000000	-	-1.00	-1.000000	-	-1.00	-1.000000	-1.000000
472	472	V	U	R	0	0	-	-1.00	-1.000000	-	-1.00	-1.000000	-	-1.00	-1.000000	-	-1.00	-1.000000	-1.000000
473	473	P	U	R	0	0	-	-1.00	-1.000000	-	-1.00	-1.000000	-	-1.00	-1.000000	-	-1.00	-1.000000	-1.000000
474	474	R	U	R	0	0	-	-1.00	-1.000000	-	-1.00	-1.000000	-	-1.00	-1.000000	-	-1.00	-1.000000	-1.000000
475	475	G	U	R	0	0	-	-1.00	-1.000000	-	-1.00	-1.000000	-	-1.00	-1.000000	-	-1.00	-1.000000	-1.000000
476	476	S	U	R	0	0	-	-1.00	-1.000000	-	-1.00	-1.000000	-	-1.00	-1.000000	-	-1.00	-1.000000	-1.000000
477	477	H	U	R	0	0	-	-1.00	-1.000000	-	-1.00	-1.000000	-	-1.00	-1.000000	-	-1.00	-1.000000	-1.000000
478	478	H	U	R	0	0	-	-1.00	-1.000000	-	-1.00	-1.000000	-	-1.00	-1.000000	-	-1.00	-1.000000	-1.000000
479	479	H	U	R	0	0	-	-1.00	-1.000000	-	-1.00	-1.000000	-	-1.00	-1.000000	-	-1.00	-1.000000	-1.000000
480	480	H	U	R	0	0	-	-1.00	-1.000000	-	-1.00	-1.000000	-	-1.00	-1.000000	-	-1.00	-1.000000	-1.000000
481	481	H	U	R	0	0	-	-1.00	-1.000000	-	-1.00	-1.000000	-	-1.00	-1.000000	-	-1.00	-1.000000	-1.000000
482	482	H	U	R	0	0	-	-1.00	-1.000000	-	-1.00	-1.000000	-	-1.00	-1.000000	-	-1.00	-1.000000	-1.000000
