# Supplementary material for: Lipid exposure prediction enhances the inference of rotational angles of transmembrane helices
Source: BMC Bioinformatics. 2013 Oct 11;14:304. doi: 10.1186/1471-2105-14-304 (PMC3854514; doi:10.1186/1471-2105-14-304)
Supplement: Additional file 7: Dataset S3 — The representative 110 multi-spanning protein chains used in this work. [file 1471-2105-14-304-S7.zip › S_Dataset_3_experiment/TMexpoDataset/3nymA.profile]

SeqIndex	PDBIndex	AA	Topo	MissingData	IntraChainCTNum	InterChainCTNum	Class14_Chain	ASA14_Chain	RSA14_Chain	Class14_Complete	ASA14_Complete	RSA14_Complete	Class20_Chain	ASA20_Chain	RSA20_Chain	Class20_Complete	ASA20_Complete	RSA20_Complete	RotationalAngleChain360MGC
1	-2	S	U	R	0	0	-	-1.00	-1.000000	-	-1.00	-1.000000	-	-1.00	-1.000000	-	-1.00	-1.000000	-1.000000
2	-1	N	U	R	0	0	-	-1.00	-1.000000	-	-1.00	-1.000000	-	-1.00	-1.000000	-	-1.00	-1.000000	-1.000000
3	0	A	2	-	0	0	E	167.17	1.000000	E	137.20	1.000000	E	199.10	1.000000	E	144.21	1.000000	-1.000000
4	1	M	2	-	0	0	-	-1.00	-1.000000	-	-1.00	-1.000000	-	-1.00	-1.000000	-	-1.00	-1.000000	-1.000000
5	2	E	2	-	0	0	E	174.26	0.931075	E	142.16	0.759564	E	197.09	1.000000	E	149.83	0.800545	-1.000000
6	3	T	2	-	0	0	E	58.07	0.392206	E	53.75	0.363029	E	57.89	0.390990	E	55.77	0.376672	-1.000000
7	4	L	2	-	0	0	B	33.92	0.171322	B	8.64	0.043639	E	28.12	0.142027	B	1.78	0.008990	-1.000000
8	5	N	2	-	0	0	E	58.14	0.344289	E	58.14	0.344289	E	45.92	0.271925	E	45.92	0.271925	-1.000000
9	6	D	2	-	0	0	E	54.03	0.347751	E	54.03	0.347751	E	45.05	0.289953	E	45.05	0.289953	-1.000000
10	7	I	2	-	0	0	E	65.39	0.344248	B	16.87	0.088813	E	60.65	0.319295	B	3.36	0.017689	-1.000000
11	8	K	2	-	0	0	-	-1.00	-1.000000	-	-1.00	-1.000000	-	-1.00	-1.000000	-	-1.00	-1.000000	-1.000000
12	9	K	2	-	0	0	E	146.00	0.703648	E	146.00	0.703648	E	149.90	0.722444	E	149.81	0.722011	-1.000000
13	10	I	2	-	0	0	E	97.45	0.513030	B	23.52	0.123822	E	103.46	0.544670	E	12.07	0.063543	-1.000000
14	11	L	2	-	0	0	B	16.03	0.080964	B	3.88	0.019597	B	8.66	0.043740	B	0.43	0.002172	-1.000000
15	12	I	2	-	0	0	B	31.57	0.166202	B	31.57	0.166202	E	21.28	0.112029	E	21.28	0.112029	-1.000000
16	13	N	2	-	0	0	E	76.89	0.455321	E	49.77	0.294724	E	71.16	0.421389	E	41.59	0.246284	-1.000000
17	14	V	2	-	0	0	B	31.74	0.195636	B	0.52	0.003205	E	22.50	0.138683	B	0.00	0.000000	-1.000000
18	15	G	2	-	0	0	B	0.00	0.000000	B	0.00	0.000000	B	0.00	0.000000	B	0.00	0.000000	-1.000000
19	16	L	2	-	0	0	E	89.19	0.450477	E	89.19	0.450477	E	90.28	0.455983	E	90.28	0.455983	-1.000000
20	17	Y	2	-	0	0	E	154.84	0.649769	E	88.40	0.370961	E	167.80	0.704154	E	84.12	0.353000	-1.000000
21	18	Q	2	-	0	0	B	0.90	0.004758	B	0.90	0.004758	B	0.00	0.000000	B	0.00	0.000000	-1.000000
22	19	G	2	-	0	0	E	40.62	0.484090	E	40.62	0.484090	E	42.53	0.506853	E	42.53	0.506853	-1.000000
23	20	F	2	-	0	0	B	15.77	0.070626	B	15.77	0.070626	B	5.67	0.025393	B	5.67	0.025393	-1.000000
24	21	D	2	-	0	0	E	58.40	0.375877	E	58.40	0.375877	E	62.52	0.402394	E	62.52	0.402394	-1.000000
25	22	L	2	-	0	0	B	0.00	0.000000	B	0.00	0.000000	B	0.00	0.000000	B	0.00	0.000000	-1.000000
26	23	T	2	-	0	0	E	56.28	0.380116	E	56.28	0.380116	E	53.35	0.360327	E	53.35	0.360327	-1.000000
27	24	D	2	-	0	0	E	39.89	0.256742	E	39.89	0.256742	E	33.79	0.217481	E	33.79	0.217481	-1.000000
28	25	P	2	-	0	0	E	66.72	0.460773	E	66.72	0.460773	E	72.06	0.497652	E	72.06	0.497652	-1.000000
29	26	K	2	-	0	0	E	157.67	0.759892	E	157.67	0.759892	E	180.05	0.867753	E	180.05	0.867753	-1.000000
30	27	V	2	-	0	0	E	40.10	0.247165	E	40.10	0.247165	E	28.72	0.177022	E	28.72	0.177022	-1.000000
31	28	S	2	-	0	0	B	8.14	0.064768	B	8.14	0.064768	B	0.77	0.006127	B	0.77	0.006127	-1.000000
32	29	E	2	-	0	0	E	121.34	0.648322	E	121.34	0.648322	E	122.32	0.653558	E	122.32	0.653558	-1.000000
33	30	E	2	-	0	0	E	101.12	0.540286	E	101.12	0.540286	E	97.21	0.519395	E	97.21	0.519395	-1.000000
34	31	V	2	-	0	0	E	75.33	0.464312	E	75.33	0.464312	E	74.28	0.457840	E	74.28	0.457840	-1.000000
35	32	N	2	-	0	0	E	40.97	0.242613	E	40.97	0.242613	E	21.75	0.128797	E	21.75	0.128797	-1.000000
36	33	H	2	-	0	0	E	148.56	0.748375	E	148.56	0.748375	E	160.32	0.807617	E	160.32	0.807617	-1.000000
37	34	E	2	-	0	0	E	170.95	0.913390	E	170.95	0.913390	E	199.84	1.000000	E	199.84	1.000000	-1.000000
38	35	T	2	-	0	0	E	75.56	0.510334	E	75.56	0.510334	E	79.44	0.536539	E	79.44	0.536539	-1.000000
39	36	A	2	-	0	0	E	83.22	0.714948	E	83.22	0.714948	E	96.58	0.829725	E	96.58	0.829725	-1.000000
40	37	N	2	-	0	0	E	132.36	0.783798	E	132.36	0.783798	E	127.96	0.757743	E	127.96	0.757743	-1.000000
41	38	M	2	-	0	0	-	-1.00	-1.000000	-	-1.00	-1.000000	-	-1.00	-1.000000	-	-1.00	-1.000000	-1.000000
42	39	K	2	-	0	0	-	-1.00	-1.000000	-	-1.00	-1.000000	-	-1.00	-1.000000	-	-1.00	-1.000000	-1.000000
43	40	W	2	-	0	0	E	55.11	0.207633	E	55.11	0.207633	E	20.95	0.078932	E	20.95	0.078932	-1.000000
44	41	I	2	-	0	0	E	118.53	0.624006	E	118.53	0.624006	E	99.45	0.523559	E	99.45	0.523559	-1.000000
45	42	K	2	-	0	0	-	-1.00	-1.000000	-	-1.00	-1.000000	-	-1.00	-1.000000	-	-1.00	-1.000000	-1.000000
46	43	D	2	-	0	0	E	73.33	0.471970	E	73.33	0.471970	E	52.34	0.336873	E	52.34	0.336873	-1.000000
47	44	Y	2	-	0	0	B	13.18	0.055308	B	13.18	0.055308	B	3.42	0.014352	B	3.42	0.014352	-1.000000
48	45	T	2	-	0	0	B	22.58	0.152506	B	22.58	0.152506	E	10.74	0.072538	E	10.74	0.072538	-1.000000
49	46	S	2	-	0	0	E	113.89	0.906190	E	113.89	0.906190	E	125.44	0.998090	E	125.44	0.998090	-1.000000
50	47	D	2	-	0	0	E	133.43	0.858789	E	133.43	0.858789	E	153.30	0.986677	E	153.30	0.986677	-1.000000
51	48	G	2	-	0	0	E	24.28	0.289358	E	24.28	0.289358	E	15.84	0.188774	E	15.84	0.188774	-1.000000
52	49	N	2	-	0	0	E	50.97	0.301830	E	50.97	0.301830	E	48.12	0.284953	E	48.12	0.284953	-1.000000
53	50	W	2	-	0	0	B	32.30	0.121694	B	32.30	0.121694	B	9.39	0.035378	B	9.39	0.035378	-1.000000
54	51	D	2	-	0	0	E	39.31	0.253009	E	39.31	0.253009	E	29.67	0.190964	E	29.67	0.190964	-1.000000
55	52	N	H	-	0	0	E	66.80	0.395571	E	66.80	0.395571	E	66.03	0.391011	E	66.03	0.391011	337.898000
56	53	E	H	-	0	0	E	77.59	0.414565	E	77.59	0.414565	E	67.08	0.358410	E	67.08	0.358410	337.898000
57	54	F	H	-	0	0	E	64.12	0.287160	B	35.02	0.156836	E	60.90	0.272739	E	22.34	0.100049	337.898000
58	55	K	H	-	0	0	E	137.72	0.663743	E	137.72	0.663743	E	150.96	0.727553	E	150.96	0.727553	337.898000
59	56	E	H	-	0	0	E	111.43	0.595373	E	111.43	0.595373	E	114.82	0.613486	E	114.82	0.613486	337.898000
60	57	D	H	-	0	0	B	14.52	0.093454	B	14.52	0.093454	E	9.32	0.059986	E	9.32	0.059986	337.898000
61	58	L	H	-	0	0	E	68.32	0.345068	E	44.00	0.222233	E	67.17	0.339260	E	34.20	0.172736	337.898000
62	59	K	H	-	0	0	-	-1.00	-1.000000	-	-1.00	-1.000000	-	-1.00	-1.000000	-	-1.00	-1.000000	337.898000
63	60	N	H	-	0	0	E	56.46	0.334340	E	56.46	0.334340	E	47.41	0.280749	E	47.41	0.280749	337.898000
64	61	F	H	-	0	0	E	71.59	0.320614	B	2.78	0.012450	E	74.18	0.332214	B	0.00	0.000000	337.898000
65	62	L	H	-	0	0	E	95.19	0.480782	B	34.70	0.175261	E	97.18	0.490833	E	29.57	0.149351	337.898000
66	63	D	H	-	0	0	E	92.34	0.594323	E	92.34	0.594323	E	95.52	0.614791	E	95.52	0.614791	337.898000
67	64	Y	H	-	0	0	E	95.60	0.401175	E	95.60	0.401175	E	89.24	0.374486	E	88.83	0.372765	337.898000
68	65	M	H	-	0	0	-	-1.00	-1.000000	-	-1.00	-1.000000	-	-1.00	-1.000000	-	-1.00	-1.000000	337.898000
69	66	E	H	-	0	0	E	118.64	0.633896	E	80.37	0.429419	E	117.34	0.626950	E	68.60	0.366531	337.898000
70	67	V	H	-	0	0	E	62.40	0.384615	E	62.40	0.384615	E	57.24	0.352811	E	57.24	0.352811	337.898000
71	68	C	H	-	0	0	B	23.32	0.164829	B	4.54	0.032089	E	15.17	0.107224	B	0.81	0.005725	337.898000
72	69	Q	H	-	0	0	E	94.62	0.500185	B	35.03	0.185177	E	99.33	0.525083	E	28.06	0.148332	337.898000
73	70	L	H	-	0	0	E	113.43	0.572908	E	113.43	0.572908	E	117.44	0.593161	E	117.44	0.593161	337.898000
74	71	A	H	-	0	0	B	5.51	0.047337	B	5.51	0.047337	B	1.39	0.011942	B	1.39	0.011942	337.898000
75	72	L	H	-	0	0	E	81.85	0.413405	B	6.91	0.034901	E	81.02	0.409213	B	2.01	0.010152	337.898000
76	73	N	1	-	0	0	E	107.58	0.637058	E	105.98	0.627583	E	118.88	0.703973	E	113.47	0.671937	-1.000000
77	74	D	1	-	0	0	E	135.36	0.871211	E	135.36	0.871211	E	152.73	0.983008	E	152.73	0.983008	-1.000000
78	75	K	1	-	0	0	-	-1.00	-1.000000	-	-1.00	-1.000000	-	-1.00	-1.000000	-	-1.00	-1.000000	-1.000000
79	76	N	1	-	0	0	E	77.86	0.461065	E	77.86	0.461065	E	80.06	0.474092	E	79.72	0.472079	-1.000000
80	77	F	1	-	0	0	E	171.24	0.766895	E	71.17	0.318733	E	193.02	0.864436	E	63.62	0.284921	-1.000000
81	78	K	1	-	0	0	-	-1.00	-1.000000	-	-1.00	-1.000000	-	-1.00	-1.000000	-	-1.00	-1.000000	-1.000000
82	79	I	H	-	0	0	E	100.70	0.530140	E	95.81	0.504396	E	106.57	0.561042	E	95.96	0.505186	210.139000
83	80	A	H	-	0	0	B	5.75	0.049399	B	0.00	0.000000	B	1.92	0.016495	B	0.00	0.000000	210.139000
84	81	S	H	-	0	0	E	75.01	0.596833	B	13.61	0.108291	E	82.57	0.656986	E	8.54	0.067950	210.139000
85	82	N	H	-	0	0	E	99.72	0.590513	E	78.47	0.464677	E	99.57	0.589625	E	71.92	0.425890	210.139000
86	83	S	H	-	0	0	B	3.14	0.024984	B	3.14	0.024984	B	0.44	0.003501	B	0.44	0.003501	210.139000
87	84	L	H	-	0	0	E	120.01	0.606142	B	4.48	0.022627	E	131.27	0.663013	B	0.65	0.003283	210.139000
88	85	F	H	-	0	0	E	147.55	0.660800	E	126.12	0.564826	E	157.08	0.703480	E	129.01	0.577769	210.139000
89	86	M	H	-	0	0	-	-1.00	-1.000000	-	-1.00	-1.000000	-	-1.00	-1.000000	-	-1.00	-1.000000	210.139000
90	87	A	H	-	0	0	B	21.98	0.188832	B	12.57	0.107990	E	12.11	0.104038	B	2.45	0.021048	210.139000
91	88	M	H	-	0	0	-	-1.00	-1.000000	-	-1.00	-1.000000	-	-1.00	-1.000000	-	-1.00	-1.000000	210.139000
92	89	I	H	-	0	0	E	112.27	0.591050	E	100.54	0.529297	E	111.35	0.586207	E	87.59	0.461121	210.139000
93	90	Y	H	-	0	0	E	56.82	0.238439	E	56.82	0.238439	E	56.12	0.235501	E	56.12	0.235501	210.139000
94	91	A	H	-	0	0	E	49.58	0.425945	B	0.41	0.003522	E	50.39	0.432904	B	0.00	0.000000	210.139000
95	92	G	H	-	0	0	E	44.33	0.528304	E	17.01	0.202717	E	44.76	0.533429	E	10.48	0.124896	210.139000
96	93	N	H	-	0	0	E	55.02	0.325813	E	55.02	0.325813	E	52.57	0.311305	E	52.57	0.311305	210.139000
97	94	L	H	-	0	0	B	22.36	0.112935	B	0.00	0.000000	E	17.24	0.087075	B	0.00	0.000000	210.139000
98	95	S	H	-	0	0	E	73.56	0.585296	B	10.93	0.086967	E	80.80	0.642903	E	6.87	0.054663	210.139000
99	96	L	H	-	0	0	E	99.86	0.504369	E	99.86	0.504369	E	102.98	0.520127	E	102.98	0.520127	210.139000
100	97	I	H	-	0	0	B	20.10	0.105817	B	20.10	0.105817	B	5.59	0.029429	B	5.59	0.029429	210.139000
101	98	F	H	-	0	0	E	98.56	0.441399	B	1.18	0.005285	E	100.08	0.448206	B	0.00	0.000000	210.139000
102	99	D	H	-	0	0	E	73.77	0.474802	E	61.32	0.394671	E	75.24	0.484263	E	62.76	0.403939	210.139000
103	100	S	2	-	0	0	B	19.61	0.156031	B	19.61	0.156031	E	11.63	0.092537	E	11.63	0.092537	-1.000000
104	101	I	2	-	0	0	B	25.03	0.131772	B	9.98	0.052540	E	11.48	0.060437	B	2.73	0.014372	-1.000000
105	102	K	2	-	0	0	E	140.71	0.678153	E	88.96	0.428744	E	153.75	0.741000	E	80.73	0.389079	-1.000000
106	103	T	2	-	0	0	E	58.91	0.397879	E	58.91	0.397879	E	54.44	0.367689	E	54.44	0.367689	-1.000000
107	104	D	2	-	0	0	B	5.32	0.034241	B	5.32	0.034241	B	0.30	0.001931	B	0.30	0.001931	-1.000000
108	105	I	2	-	0	0	E	64.59	0.340037	B	8.14	0.042853	E	61.17	0.322032	B	0.56	0.002948	-1.000000
109	106	S	2	-	0	0	E	60.80	0.483768	E	60.80	0.483768	E	57.22	0.455283	E	57.22	0.455283	-1.000000
110	107	T	2	-	0	0	B	18.86	0.127381	B	18.86	0.127381	E	8.11	0.054775	E	8.11	0.054775	-1.000000
111	108	L	2	-	0	0	B	3.93	0.019849	B	0.12	0.000606	B	0.46	0.002323	B	0.00	0.000000	-1.000000
112	109	L	2	-	0	0	E	116.88	0.590333	E	46.52	0.234961	E	123.29	0.622708	E	36.96	0.186676	-1.000000
113	110	S	2	-	0	0	E	69.47	0.552753	E	69.47	0.552753	E	74.01	0.588877	E	74.01	0.588877	-1.000000
114	111	A	2	-	0	0	B	10.14	0.087113	B	10.14	0.087113	B	3.21	0.027577	B	3.21	0.027577	-1.000000
115	112	E	2	-	0	0	E	107.71	0.575497	E	107.71	0.575497	E	113.96	0.608891	E	113.96	0.608891	-1.000000
116	113	Y	2	-	0	0	E	80.32	0.337054	E	80.32	0.337054	E	59.02	0.247671	E	59.02	0.247671	-1.000000
117	114	K	2	-	0	0	E	79.87	0.384934	E	79.87	0.384934	E	82.36	0.396935	E	82.36	0.396935	-1.000000
118	115	K	2	-	0	0	E	158.59	0.764326	E	158.59	0.764326	E	181.49	0.874693	E	181.49	0.874693	-1.000000
119	116	N	2	-	0	0	E	71.37	0.422633	E	71.37	0.422633	E	73.77	0.436845	E	73.77	0.436845	-1.000000
120	117	S	2	-	0	0	E	104.03	0.827737	E	104.03	0.827737	E	121.25	0.964752	E	121.25	0.964752	-1.000000
121	118	F	2	-	0	0	E	45.30	0.202875	B	27.17	0.121680	E	39.23	0.175691	E	20.63	0.092391	-1.000000
122	119	S	2	-	0	0	E	84.74	0.674252	E	84.21	0.670035	E	87.85	0.698997	E	86.31	0.686744	-1.000000
123	120	W	2	-	0	0	E	105.79	0.398576	B	37.51	0.141323	E	89.82	0.338407	E	28.30	0.106623	-1.000000
124	121	P	2	-	0	0	E	104.65	0.722721	E	64.54	0.445718	E	104.95	0.724793	E	62.26	0.429972	-1.000000
125	122	S	2	-	0	0	E	114.02	0.907225	E	114.02	0.907225	E	131.68	1.000000	E	131.68	1.000000	-1.000000
126	123	L	2	-	0	0	E	219.86	1.000000	E	167.45	0.845750	E	263.42	1.000000	E	179.02	0.904187	-1.000000
127	124	D	U	R	0	0	-	-1.00	-1.000000	-	-1.00	-1.000000	-	-1.00	-1.000000	-	-1.00	-1.000000	-1.000000
128	125	E	U	R	0	0	-	-1.00	-1.000000	-	-1.00	-1.000000	-	-1.00	-1.000000	-	-1.00	-1.000000	-1.000000
