# Supplementary material for: Lipid exposure prediction enhances the inference of rotational angles of transmembrane helices
Source: BMC Bioinformatics. 2013 Oct 11;14:304. doi: 10.1186/1471-2105-14-304 (PMC3854514; doi:10.1186/1471-2105-14-304)
Supplement: Additional file 7: Dataset S3 — The representative 110 multi-spanning protein chains used in this work. [file 1471-2105-14-304-S7.zip › S_Dataset_3_experiment/TMexpoDataset/3o0rB.profile]

SeqIndex	PDBIndex	AA	Topo	MissingData	IntraChainCTNum	InterChainCTNum	Class14_Chain	ASA14_Chain	RSA14_Chain	Class14_Complete	ASA14_Complete	RSA14_Complete	Class20_Chain	ASA20_Chain	RSA20_Chain	Class20_Complete	ASA20_Complete	RSA20_Complete	RotationalAngleChain360MGC
1	1	M	U	R	0	0	-	-1.00	-1.000000	-	-1.00	-1.000000	-	-1.00	-1.000000	-	-1.00	-1.000000	-1.000000
2	2	M	U	R	0	0	-	-1.00	-1.000000	-	-1.00	-1.000000	-	-1.00	-1.000000	-	-1.00	-1.000000	-1.000000
3	3	S	U	R	0	0	-	-1.00	-1.000000	-	-1.00	-1.000000	-	-1.00	-1.000000	-	-1.00	-1.000000	-1.000000
4	4	P	U	R	0	0	-	-1.00	-1.000000	-	-1.00	-1.000000	-	-1.00	-1.000000	-	-1.00	-1.000000	-1.000000
5	5	N	U	R	0	0	-	-1.00	-1.000000	-	-1.00	-1.000000	-	-1.00	-1.000000	-	-1.00	-1.000000	-1.000000
6	6	G	U	R	0	0	-	-1.00	-1.000000	-	-1.00	-1.000000	-	-1.00	-1.000000	-	-1.00	-1.000000	-1.000000
7	7	S	U	R	0	0	-	-1.00	-1.000000	-	-1.00	-1.000000	-	-1.00	-1.000000	-	-1.00	-1.000000	-1.000000
8	8	L	U	R	0	0	-	-1.00	-1.000000	-	-1.00	-1.000000	-	-1.00	-1.000000	-	-1.00	-1.000000	-1.000000
9	9	K	U	R	0	0	-	-1.00	-1.000000	-	-1.00	-1.000000	-	-1.00	-1.000000	-	-1.00	-1.000000	-1.000000
10	10	F	2	-	0	0	E	121.79	0.545434	E	121.79	0.545434	E	127.05	0.568991	E	127.05	0.568991	-1.000000
11	11	A	2	-	0	0	E	80.53	0.691838	E	80.53	0.691838	E	91.06	0.782302	E	91.06	0.782302	-1.000000
12	12	S	2	-	0	0	B	12.12	0.096435	B	12.12	0.096435	B	6.13	0.048775	B	6.13	0.048775	-1.000000
13	13	Q	2	-	0	0	B	9.35	0.049426	B	9.35	0.049426	B	3.54	0.018713	B	3.54	0.018713	-1.000000
14	14	A	2	-	0	0	E	55.35	0.475515	E	55.35	0.475515	E	49.53	0.425515	E	49.53	0.425515	-1.000000
15	15	V	2	-	0	0	B	4.22	0.026011	B	4.22	0.026011	B	0.77	0.004746	B	0.77	0.004746	-1.000000
16	16	A	2	-	0	0	B	0.00	0.000000	B	0.00	0.000000	B	0.00	0.000000	B	0.00	0.000000	-1.000000
17	17	K	2	-	0	0	E	51.15	0.246518	E	51.15	0.246518	E	49.99	0.240927	E	49.99	0.240927	-1.000000
18	18	P	2	-	0	0	B	18.86	0.130249	B	18.86	0.130249	E	10.59	0.073135	E	10.59	0.073135	-1.000000
19	19	Y	H	-	3	0	B	1.52	0.006379	B	1.52	0.006379	B	0.00	0.000000	B	0.00	0.000000	222.916000
20	20	F	H	-	1	0	B	0.40	0.001791	B	0.40	0.001791	B	0.00	0.000000	B	0.00	0.000000	222.916000
21	21	V	H	-	0	0	E	66.06	0.407175	E	66.06	0.407175	E	63.16	0.389300	E	63.16	0.389300	222.916000
22	22	F	H	-	2	0	B	36.82	0.164898	B	36.82	0.164898	E	27.52	0.123248	E	27.52	0.123248	222.916000
23	23	A	H	-	2	0	B	0.03	0.000258	B	0.03	0.000258	B	0.00	0.000000	B	0.00	0.000000	222.916000
24	24	L	H	-	0	0	B	8.30	0.041921	B	8.30	0.041921	B	0.55	0.002778	B	0.55	0.002778	222.916000
25	25	I	H	-	0	0	E	99.73	0.525033	E	99.73	0.525033	E	99.72	0.524980	E	99.72	0.524980	222.916000
26	26	L	H	-	1	0	B	23.24	0.117380	B	23.24	0.117380	E	12.95	0.065407	E	12.95	0.065407	222.916000
27	27	F	H	-	1	0	B	4.06	0.018183	B	4.06	0.018183	B	1.01	0.004523	B	1.01	0.004523	222.916000
28	28	V	H	-	0	0	E	39.47	0.243282	E	39.47	0.243282	E	32.31	0.199149	E	32.31	0.199149	222.916000
29	29	G	H	-	1	0	E	17.10	0.203790	E	17.10	0.203790	E	13.58	0.161840	E	13.58	0.161840	222.916000
30	30	Q	H	-	3	0	B	15.29	0.080827	B	15.29	0.080827	B	5.98	0.031612	B	5.98	0.031612	222.916000
31	31	I	H	-	1	0	B	18.59	0.097868	B	18.59	0.097868	B	7.50	0.039484	B	7.50	0.039484	222.916000
32	32	L	H	-	0	0	E	89.56	0.452346	E	89.56	0.452346	E	92.15	0.465428	E	92.15	0.465428	222.916000
33	33	F	H	-	1	0	B	37.75	0.169063	B	37.75	0.169063	E	31.43	0.140759	E	31.43	0.140759	222.916000
34	34	G	H	-	1	0	E	16.91	0.201525	E	16.91	0.201525	E	10.75	0.128113	E	10.75	0.128113	222.916000
35	35	L	H	-	0	0	B	31.45	0.158846	B	31.45	0.158846	E	18.88	0.095358	E	18.88	0.095358	222.916000
36	36	I	H	-	0	0	B	29.84	0.157094	B	29.84	0.157094	E	24.06	0.126665	E	24.06	0.126665	222.916000
37	37	M	H	-	1	0	B	18.57	0.088198	B	18.57	0.088198	B	8.37	0.039753	B	8.37	0.039753	222.916000
38	38	G	H	-	1	0	B	2.66	0.031701	B	2.66	0.031701	B	0.00	0.000000	B	0.00	0.000000	222.916000
39	39	L	H	-	0	0	E	40.27	0.203394	E	40.27	0.203394	E	38.17	0.192788	E	38.17	0.192788	222.916000
40	40	Q	1	-	0	0	B	14.61	0.077232	B	4.44	0.023471	B	5.18	0.027383	B	0.10	0.000529	-1.000000
41	41	Y	1	-	0	0	E	70.14	0.294335	B	17.14	0.071926	E	39.93	0.167562	B	4.18	0.017541	-1.000000
42	42	V	1	-	0	0	E	33.32	0.205375	B	29.79	0.183617	E	31.45	0.193849	E	17.81	0.109776	-1.000000
43	43	V	1	-	0	0	E	60.17	0.370870	E	52.51	0.323656	E	63.02	0.388437	E	52.96	0.326430	-1.000000
44	44	G	1	-	0	0	E	68.48	0.816113	B	4.84	0.057681	E	65.93	0.785723	B	0.26	0.003099	-1.000000
45	45	D	1	-	0	0	E	98.26	0.632426	E	53.86	0.346656	E	108.64	0.699234	E	44.71	0.287765	-1.000000
46	46	F	1	-	0	0	E	70.44	0.315464	E	70.44	0.315464	E	73.21	0.327870	E	73.21	0.327870	-1.000000
47	47	L	1	-	0	0	E	68.71	0.347038	E	68.71	0.347038	E	69.06	0.348805	E	69.06	0.348805	-1.000000
48	48	F	1	-	0	0	E	133.20	0.596534	B	43.92	0.196695	E	140.48	0.629137	E	27.58	0.123517	-1.000000
49	49	P	1	-	0	0	E	103.87	0.717334	E	103.06	0.711740	E	117.34	0.810359	E	107.43	0.741920	-1.000000
50	50	A	1	-	0	0	E	78.30	0.672680	E	78.30	0.672680	E	77.98	0.669931	E	77.98	0.669931	-1.000000
51	51	I	1	-	0	0	E	41.58	0.218900	E	41.58	0.218900	E	34.75	0.182943	E	34.75	0.182943	-1.000000
52	52	P	1	-	0	0	E	37.15	0.256561	B	20.46	0.141298	E	30.54	0.210912	E	11.05	0.076312	-1.000000
53	53	F	1	-	0	0	E	78.75	0.352680	B	13.09	0.058623	E	66.88	0.299521	B	2.18	0.009763	-1.000000
54	54	N	1	-	0	0	E	79.18	0.468881	B	10.26	0.060757	E	79.55	0.471072	B	1.23	0.007284	-1.000000
55	55	V	1	-	0	0	B	14.11	0.086970	B	14.11	0.086970	B	1.61	0.009924	B	1.61	0.009924	-1.000000
56	56	A	H	-	1	0	B	0.00	0.000000	B	0.00	0.000000	B	0.00	0.000000	B	0.00	0.000000	299.871000
57	57	R	H	-	0	0	E	89.10	0.357458	B	29.61	0.118792	E	74.94	0.300650	E	14.42	0.057851	299.871000
58	58	M	H	-	2	0	B	10.87	0.051627	B	2.70	0.012824	B	4.10	0.019473	B	0.00	0.000000	299.871000
59	59	V	H	-	2	0	B	0.08	0.000493	B	0.08	0.000493	B	0.00	0.000000	B	0.00	0.000000	299.871000
60	60	H	H	-	2	0	B	20.88	0.105184	B	20.88	0.105184	B	5.25	0.026447	B	5.25	0.026447	299.871000
61	61	T	H	-	1	0	B	13.00	0.087802	B	13.00	0.087802	B	6.68	0.045117	B	6.68	0.045117	299.871000
62	62	N	H	-	0	0	B	5.37	0.031800	B	5.37	0.031800	B	0.00	0.000000	B	0.00	0.000000	299.871000
63	63	L	H	-	2	0	B	9.09	0.045911	B	9.09	0.045911	B	2.88	0.014546	B	2.88	0.014546	299.871000
64	64	L	H	-	1	0	B	23.70	0.119703	B	23.70	0.119703	B	6.36	0.032123	B	6.36	0.032123	299.871000
65	65	I	H	-	0	0	B	23.82	0.125401	B	23.82	0.125401	B	0.49	0.002580	B	0.49	0.002580	299.871000
66	66	V	H	-	0	0	B	11.54	0.071129	B	11.54	0.071129	B	0.04	0.000247	B	0.04	0.000247	299.871000
67	67	W	H	-	3	0	B	0.47	0.001771	B	0.47	0.001771	B	0.00	0.000000	B	0.00	0.000000	299.871000
68	68	L	H	-	1	0	B	0.00	0.000000	B	0.00	0.000000	B	0.00	0.000000	B	0.00	0.000000	299.871000
69	69	L	H	-	0	0	B	12.49	0.063084	B	12.49	0.063084	B	0.00	0.000000	B	0.00	0.000000	299.871000
70	70	F	H	-	3	0	B	0.03	0.000134	B	0.03	0.000134	B	0.00	0.000000	B	0.00	0.000000	299.871000
71	71	G	H	-	1	0	B	0.05	0.000596	B	0.05	0.000596	B	0.00	0.000000	B	0.00	0.000000	299.871000
72	72	F	H	-	1	0	B	3.85	0.017242	B	3.85	0.017242	B	0.00	0.000000	B	0.00	0.000000	299.871000
73	73	M	H	-	2	0	B	12.60	0.059843	B	12.60	0.059843	B	0.00	0.000000	B	0.00	0.000000	299.871000
74	74	G	H	-	1	0	B	0.00	0.000000	B	0.00	0.000000	B	0.00	0.000000	B	0.00	0.000000	299.871000
75	75	A	H	-	2	0	B	0.46	0.003952	B	0.46	0.003952	B	0.00	0.000000	B	0.00	0.000000	299.871000
76	76	A	H	-	0	0	B	0.26	0.002234	B	0.26	0.002234	B	0.00	0.000000	B	0.00	0.000000	299.871000
77	77	Y	H	-	1	0	B	0.10	0.000420	B	0.10	0.000420	B	0.00	0.000000	B	0.00	0.000000	299.871000
78	78	Y	2	-	0	0	B	5.00	0.020982	B	5.00	0.020982	B	0.84	0.003525	B	0.84	0.003525	-1.000000
79	79	L	2	-	0	0	B	0.15	0.000758	B	0.15	0.000758	B	0.00	0.000000	B	0.00	0.000000	-1.000000
80	80	V	2	-	0	0	B	0.00	0.000000	B	0.00	0.000000	B	0.00	0.000000	B	0.00	0.000000	-1.000000
81	81	P	2	-	0	0	B	0.00	0.000000	B	0.00	0.000000	B	0.00	0.000000	B	0.00	0.000000	-1.000000
82	82	E	2	-	0	0	E	58.08	0.310323	E	58.08	0.310323	E	46.95	0.250855	E	46.95	0.250855	-1.000000
83	83	E	2	-	0	0	B	4.76	0.025433	B	4.76	0.025433	B	0.84	0.004488	B	0.84	0.004488	-1.000000
84	84	S	2	-	0	0	B	0.00	0.000000	B	0.00	0.000000	B	0.00	0.000000	B	0.00	0.000000	-1.000000
85	85	D	2	-	0	0	E	87.19	0.561177	E	87.19	0.561177	E	89.99	0.579198	E	89.99	0.579198	-1.000000
86	86	C	2	-	0	0	E	37.30	0.263642	E	37.30	0.263642	E	35.97	0.254241	E	35.97	0.254241	-1.000000
87	87	E	2	-	0	0	E	79.18	0.423060	E	79.18	0.423060	E	81.04	0.432999	E	81.04	0.432999	-1.000000
88	88	L	2	-	0	0	B	7.34	0.037073	B	7.34	0.037073	B	4.56	0.023031	B	4.56	0.023031	-1.000000
89	89	Y	2	-	0	0	E	95.47	0.400629	E	95.47	0.400629	E	87.76	0.368275	E	87.76	0.368275	-1.000000
90	90	S	2	-	0	0	B	4.10	0.032623	B	4.10	0.032623	B	0.78	0.006206	B	0.78	0.006206	-1.000000
91	91	P	2	-	0	0	E	56.50	0.390193	E	56.50	0.390193	E	57.88	0.399724	E	57.88	0.399724	-1.000000
92	92	K	2	-	0	0	E	148.71	0.716709	E	148.71	0.716709	E	159.41	0.768278	E	159.41	0.768278	-1.000000
93	93	L	H	-	0	0	B	31.74	0.160311	B	31.74	0.160311	E	27.24	0.137583	E	27.24	0.137583	259.194000
94	94	A	H	-	2	0	B	0.14	0.001203	B	0.14	0.001203	B	0.00	0.000000	B	0.00	0.000000	259.194000
95	95	W	H	-	0	0	E	113.93	0.429244	E	113.93	0.429244	E	114.03	0.429621	E	114.03	0.429621	259.194000
96	96	I	H	-	0	0	E	88.91	0.468071	E	88.91	0.468071	E	93.08	0.490024	E	93.08	0.490024	259.194000
97	97	L	H	-	1	0	B	14.78	0.074650	B	14.78	0.074650	B	6.44	0.032527	B	6.44	0.032527	259.194000
98	98	F	H	-	0	0	B	12.66	0.056698	B	12.66	0.056698	B	7.81	0.034977	B	7.81	0.034977	259.194000
99	99	W	H	-	0	0	E	157.70	0.594153	E	157.70	0.594153	E	170.03	0.640607	E	170.03	0.640607	259.194000
100	100	V	H	-	1	0	E	65.07	0.401072	E	65.07	0.401072	E	57.99	0.357433	E	57.99	0.357433	259.194000
101	101	F	H	-	1	0	B	2.52	0.011286	B	2.52	0.011286	B	0.00	0.000000	B	0.00	0.000000	259.194000
102	102	A	H	-	1	0	B	3.62	0.031100	B	3.62	0.031100	B	0.06	0.000515	B	0.06	0.000515	259.194000
103	103	A	H	-	0	0	E	50.35	0.432560	E	50.35	0.432560	E	44.97	0.386340	E	44.97	0.386340	259.194000
104	104	A	H	-	0	0	B	20.43	0.175515	B	20.43	0.175515	E	11.52	0.098969	E	11.52	0.098969	259.194000
105	105	G	H	-	0	0	B	6.97	0.083065	B	6.97	0.083065	B	0.00	0.000000	B	0.00	0.000000	259.194000
106	106	V	H	-	0	0	E	65.50	0.403723	E	65.50	0.403723	E	60.47	0.372719	E	60.47	0.372719	259.194000
107	107	L	H	-	0	0	E	124.43	0.628466	E	124.43	0.628466	E	133.18	0.672660	E	133.18	0.672660	259.194000
108	108	T	H	-	1	0	B	17.16	0.115899	B	17.16	0.115899	B	2.66	0.017966	B	2.66	0.017966	259.194000
109	109	I	H	-	1	0	B	24.51	0.129034	B	24.51	0.129034	E	11.39	0.059963	E	11.39	0.059963	259.194000
110	110	L	H	-	0	0	E	69.35	0.350270	E	69.35	0.350270	E	66.77	0.337239	E	66.77	0.337239	259.194000
111	111	G	H	-	0	0	B	12.81	0.152664	B	12.81	0.152664	E	9.00	0.107258	E	9.00	0.107258	259.194000
112	112	Y	H	-	1	0	B	4.29	0.018003	B	4.29	0.018003	B	0.04	0.000168	B	0.04	0.000168	259.194000
113	113	L	H	-	0	0	E	51.95	0.262387	E	51.95	0.262387	E	36.45	0.184100	E	36.45	0.184100	259.194000
114	114	L	H	-	0	0	E	134.43	0.678974	E	134.43	0.678974	E	150.64	0.760847	E	150.64	0.760847	259.194000
115	115	V	1	-	0	0	B	32.44	0.199951	B	32.44	0.199951	E	21.54	0.132766	E	21.54	0.132766	-1.000000
116	116	P	1	-	0	0	E	108.85	0.751727	E	108.85	0.751727	E	118.15	0.815953	E	110.76	0.764917	-1.000000
117	117	Y	1	-	0	0	E	50.84	0.213345	B	14.90	0.062526	E	37.62	0.157868	B	2.23	0.009358	-1.000000
118	118	A	1	-	0	0	E	61.13	0.525172	B	20.92	0.179725	E	65.06	0.558935	B	2.09	0.017955	-1.000000
119	119	G	1	-	0	0	E	18.23	0.217257	E	18.23	0.217257	E	13.40	0.159695	E	13.40	0.159695	-1.000000
120	120	L	1	-	0	0	B	10.11	0.051063	B	10.11	0.051063	B	4.89	0.024698	B	4.89	0.024698	-1.000000
121	121	A	1	-	0	0	E	24.95	0.214347	B	1.47	0.012629	E	17.24	0.148110	B	0.00	0.000000	-1.000000
122	122	R	1	-	0	0	E	179.03	0.718246	E	179.03	0.718246	E	189.27	0.759328	E	178.81	0.717363	-1.000000
123	123	L	1	-	0	0	E	133.60	0.674782	E	133.60	0.674782	E	151.75	0.766453	E	151.75	0.766453	-1.000000
124	124	T	1	-	0	0	E	31.74	0.214373	E	31.74	0.214373	E	22.98	0.155207	E	22.98	0.155207	-1.000000
125	125	G	1	-	0	0	E	26.90	0.320582	E	26.90	0.320582	E	17.89	0.213205	E	17.89	0.213205	-1.000000
126	126	N	1	-	0	0	B	15.03	0.089003	B	3.27	0.019364	E	8.80	0.052111	B	0.00	0.000000	-1.000000
127	127	E	1	-	0	0	E	150.52	0.804232	E	106.82	0.570742	E	151.03	0.806957	E	101.66	0.543172	-1.000000
128	128	L	1	-	0	0	E	160.93	0.812819	E	160.93	0.812819	E	179.96	0.908935	E	179.96	0.908935	-1.000000
129	129	W	1	-	0	0	E	146.16	0.550674	E	146.16	0.550674	E	151.43	0.570530	E	151.43	0.570530	-1.000000
130	130	P	1	-	0	0	E	67.93	0.469130	E	39.78	0.274724	E	54.89	0.379075	E	25.48	0.175967	-1.000000
131	131	T	1	-	0	0	B	0.14	0.000946	B	0.01	0.000068	B	0.00	0.000000	B	0.00	0.000000	-1.000000
132	132	M	1	-	0	0	B	22.40	0.106388	B	1.35	0.006412	E	15.39	0.073094	B	0.00	0.000000	-1.000000
133	133	G	1	-	0	0	E	55.31	0.659159	B	1.72	0.020498	E	61.37	0.731379	B	0.00	0.000000	-1.000000
134	134	R	1	-	0	0	B	20.46	0.082083	B	11.30	0.045334	E	13.79	0.055324	B	5.05	0.020260	-1.000000
135	135	E	1	-	0	0	E	70.60	0.377217	B	14.07	0.075176	E	73.23	0.391270	B	2.95	0.015762	-1.000000
136	136	F	H	-	1	0	E	44.66	0.200009	E	44.66	0.200009	E	20.94	0.093779	E	19.73	0.088360	166.877000
137	137	L	H	-	1	0	B	4.00	0.020203	B	4.00	0.020203	B	0.00	0.000000	B	0.00	0.000000	166.877000
138	138	E	H	-	1	0	B	17.13	0.091526	B	6.62	0.035371	E	9.60	0.051293	B	0.00	0.000000	166.877000
139	139	Q	H	-	0	0	B	11.61	0.061373	B	11.61	0.061373	B	0.02	0.000106	B	0.02	0.000106	166.877000
140	140	P	H	-	0	0	B	6.17	0.042610	B	6.17	0.042610	B	1.51	0.010428	B	1.51	0.010428	166.877000
141	141	T	H	-	0	0	B	12.24	0.082669	B	12.24	0.082669	B	0.93	0.006281	B	0.93	0.006281	166.877000
142	142	I	H	-	0	0	E	124.85	0.657278	E	124.85	0.657278	E	127.31	0.670229	E	127.31	0.670229	166.877000
143	143	S	H	-	1	0	B	16.99	0.135185	B	16.99	0.135185	E	10.21	0.081238	E	10.21	0.081238	166.877000
144	144	K	H	-	1	0	B	0.00	0.000000	B	0.00	0.000000	B	0.00	0.000000	B	0.00	0.000000	166.877000
145	145	A	H	-	0	0	E	36.27	0.311598	E	36.27	0.311598	E	25.03	0.215034	E	25.03	0.215034	166.877000
146	146	G	H	-	0	0	E	19.54	0.232869	E	19.54	0.232869	E	11.22	0.133715	E	11.22	0.133715	166.877000
147	147	I	H	-	0	0	B	22.37	0.117768	B	22.37	0.117768	B	0.00	0.000000	B	0.00	0.000000	166.877000
148	148	V	H	-	0	0	B	26.00	0.160256	B	26.00	0.160256	E	14.83	0.091408	E	14.83	0.091408	166.877000
149	149	I	H	-	0	0	E	118.97	0.626323	E	118.97	0.626323	E	119.68	0.630061	E	119.68	0.630061	166.877000
150	150	V	H	-	2	0	B	2.07	0.012759	B	2.07	0.012759	B	0.00	0.000000	B	0.00	0.000000	166.877000
151	151	A	H	-	0	0	B	14.78	0.126976	B	14.78	0.126976	B	0.03	0.000258	B	0.03	0.000258	166.877000
152	152	L	H	-	0	0	E	106.98	0.540330	E	106.98	0.540330	E	98.21	0.496035	E	98.21	0.496035	166.877000
153	153	G	H	-	0	0	E	16.92	0.201645	E	16.92	0.201645	E	12.47	0.148612	E	12.47	0.148612	166.877000
154	154	F	H	-	2	0	B	5.25	0.023512	B	5.25	0.023512	B	0.03	0.000134	B	0.03	0.000134	166.877000
155	155	L	H	-	0	0	B	23.70	0.119703	B	23.70	0.119703	E	12.24	0.061821	E	12.24	0.061821	166.877000
156	156	F	H	-	0	0	E	109.55	0.490618	E	109.55	0.490618	E	115.17	0.515787	E	115.17	0.515787	166.877000
157	157	N	H	-	1	0	B	0.00	0.000000	B	0.00	0.000000	B	0.00	0.000000	B	0.00	0.000000	166.877000
158	158	V	H	-	0	0	B	0.00	0.000000	B	0.00	0.000000	B	0.00	0.000000	B	0.00	0.000000	166.877000
159	159	G	H	-	0	0	B	15.57	0.185556	B	15.57	0.185556	E	8.95	0.106662	E	8.95	0.106662	166.877000
160	160	M	H	-	0	0	B	37.62	0.178675	B	37.62	0.178675	E	32.10	0.152458	E	32.10	0.152458	166.877000
161	161	T	2	-	0	0	B	1.04	0.007024	B	1.04	0.007024	B	0.00	0.000000	B	0.00	0.000000	-1.000000
162	162	V	2	-	0	0	B	6.11	0.037660	B	6.11	0.037660	B	0.63	0.003883	B	0.63	0.003883	-1.000000
163	163	L	2	-	0	0	E	125.68	0.634780	E	125.68	0.634780	E	131.04	0.661852	E	131.04	0.661852	-1.000000
164	164	R	2	-	0	0	E	140.91	0.565313	E	140.91	0.565313	E	151.24	0.606756	E	151.24	0.606756	-1.000000
165	165	G	2	-	0	0	E	34.56	0.411870	E	34.56	0.411870	E	34.58	0.412108	E	34.58	0.412108	-1.000000
166	166	R	2	-	0	0	E	161.38	0.647436	E	161.38	0.647436	E	161.29	0.647075	E	161.29	0.647075	-1.000000
167	167	K	2	-	0	0	E	113.77	0.548316	E	113.77	0.548316	E	121.73	0.586679	E	121.73	0.586679	-1.000000
168	168	T	2	-	0	0	B	15.38	0.103877	B	15.38	0.103877	B	4.47	0.030190	B	4.47	0.030190	-1.000000
169	169	A	2	-	0	0	B	16.39	0.140808	B	11.18	0.096048	E	11.41	0.098024	B	5.44	0.046735	-1.000000
170	170	I	2	-	0	0	B	0.01	0.000053	B	0.01	0.000053	B	0.00	0.000000	B	0.00	0.000000	-1.000000
171	171	S	2	-	0	0	B	0.00	0.000000	B	0.00	0.000000	B	0.00	0.000000	B	0.00	0.000000	-1.000000
172	172	M	2	-	0	0	E	88.10	0.418428	E	88.10	0.418428	E	82.70	0.392781	E	73.22	0.347756	-1.000000
173	173	V	H	-	1	0	B	4.81	0.029647	B	2.48	0.015286	B	1.08	0.006657	B	0.26	0.001603	257.404000
174	174	L	H	-	1	0	B	2.21	0.011162	B	2.21	0.011162	B	0.00	0.000000	B	0.00	0.000000	257.404000
175	175	M	H	-	0	0	B	16.05	0.076229	B	16.05	0.076229	B	3.82	0.018143	B	3.82	0.018143	257.404000
176	176	T	H	-	1	0	E	70.74	0.477779	E	56.74	0.383223	E	61.95	0.418411	E	42.68	0.288262	257.404000
177	177	G	H	-	3	0	B	0.00	0.000000	B	0.00	0.000000	B	0.00	0.000000	B	0.00	0.000000	257.404000
178	178	L	H	-	0	0	B	7.11	0.035911	B	7.11	0.035911	B	0.00	0.000000	B	0.00	0.000000	257.404000
179	179	I	H	-	0	0	E	76.69	0.403738	E	76.69	0.403738	E	78.37	0.412582	E	78.37	0.412582	257.404000
180	180	G	H	-	1	0	B	14.67	0.174830	B	14.67	0.174830	E	10.09	0.120248	E	10.09	0.120248	257.404000
181	181	L	H	-	1	0	B	16.14	0.081519	B	16.14	0.081519	B	0.04	0.000202	B	0.04	0.000202	257.404000
182	182	A	H	-	0	0	B	10.20	0.087629	B	10.20	0.087629	B	0.00	0.000000	B	0.00	0.000000	257.404000
183	183	L	H	-	0	0	E	105.00	0.530330	E	105.00	0.530330	E	102.40	0.517198	E	102.40	0.517198	257.404000
184	184	L	H	-	1	0	B	26.88	0.135764	B	26.88	0.135764	E	18.50	0.093439	E	18.50	0.093439	257.404000
185	185	F	H	-	0	0	B	14.05	0.062923	B	14.05	0.062923	B	0.00	0.000000	B	0.00	0.000000	257.404000
186	186	L	H	-	0	0	E	87.00	0.439416	E	87.00	0.439416	E	79.25	0.400273	E	79.25	0.400273	257.404000
187	187	F	H	-	1	0	E	61.97	0.277531	E	61.97	0.277531	E	61.08	0.273546	E	61.08	0.273546	257.404000
188	188	S	H	-	2	0	B	0.00	0.000000	B	0.00	0.000000	B	0.00	0.000000	B	0.00	0.000000	257.404000
189	189	F	H	-	0	0	B	34.47	0.154373	B	34.47	0.154373	E	22.07	0.098840	E	22.07	0.098840	257.404000
190	190	Y	H	-	0	0	E	96.81	0.406253	E	95.54	0.400923	E	102.88	0.431725	E	100.36	0.421150	257.404000
191	191	N	1	-	0	0	E	46.33	0.274353	B	25.31	0.149879	E	32.59	0.192989	E	12.52	0.074140	-1.000000
192	192	P	1	-	0	0	B	13.96	0.096409	B	9.35	0.064572	B	6.95	0.047997	B	5.34	0.036878	-1.000000
193	193	E	1	-	0	0	E	191.08	1.000000	E	115.56	0.617440	E	215.77	1.000000	E	111.79	0.597296	-1.000000
194	194	N	1	-	0	0	E	72.87	0.431515	B	0.61	0.003612	E	75.90	0.449458	B	0.00	0.000000	-1.000000
195	195	L	1	-	0	0	E	110.77	0.559473	B	8.66	0.043740	E	120.94	0.610839	B	1.88	0.009495	-1.000000
196	196	T	1	-	0	0	E	46.38	0.313251	B	0.00	0.000000	E	41.71	0.281710	B	0.00	0.000000	-1.000000
197	197	R	1	-	0	0	E	119.33	0.478737	B	41.79	0.167656	E	125.81	0.504734	E	35.90	0.144026	-1.000000
198	198	D	1	-	0	0	B	19.81	0.127502	B	8.91	0.057347	E	13.75	0.088498	B	3.35	0.021561	-1.000000
199	199	K	1	-	0	0	E	76.93	0.370765	B	15.93	0.076775	E	78.88	0.380163	B	7.37	0.035520	-1.000000
200	200	F	1	-	0	0	B	35.74	0.160061	B	3.66	0.016391	E	27.30	0.122263	B	0.00	0.000000	-1.000000
201	201	Y	1	-	0	0	E	48.02	0.201511	B	20.33	0.085313	E	48.96	0.205455	E	16.25	0.068191	-1.000000
202	202	W	H	-	0	0	B	25.32	0.095396	B	17.37	0.065443	B	12.25	0.046153	B	4.80	0.018085	252.822000
203	203	W	H	-	1	0	B	49.22	0.185442	B	30.32	0.114234	E	29.22	0.110090	E	16.25	0.061224	252.822000
204	204	W	H	-	1	0	E	78.58	0.296059	B	20.69	0.077952	E	81.99	0.308907	B	12.35	0.046530	252.822000
205	205	V	H	-	0	0	B	0.79	0.004869	B	0.79	0.004869	B	0.00	0.000000	B	0.00	0.000000	252.822000
206	206	V	H	-	0	0	B	21.86	0.134739	B	21.86	0.134739	B	6.57	0.040496	B	6.57	0.040496	252.822000
207	207	H	H	-	2	0	B	0.70	0.003526	B	0.70	0.003526	B	0.00	0.000000	B	0.00	0.000000	252.822000
208	208	L	H	-	1	0	B	30.15	0.152280	B	20.77	0.104904	E	15.30	0.077277	E	11.35	0.057326	252.822000
209	209	W	H	-	0	0	B	16.28	0.061337	B	16.28	0.061337	B	0.25	0.000942	B	0.25	0.000942	252.822000
210	210	V	H	-	0	0	B	30.88	0.190335	B	30.88	0.190335	B	8.09	0.049864	B	8.09	0.049864	252.822000
211	211	E	H	-	0	0	B	28.57	0.152650	B	28.57	0.152650	B	2.09	0.011167	B	2.09	0.011167	252.822000
212	212	G	H	-	0	0	B	2.91	0.034680	B	2.91	0.034680	B	0.00	0.000000	B	0.00	0.000000	252.822000
213	213	V	H	-	3	0	B	21.35	0.131595	B	21.35	0.131595	E	13.79	0.084998	E	13.79	0.084998	252.822000
214	214	W	H	-	0	0	B	0.56	0.002110	B	0.56	0.002110	B	0.00	0.000000	B	0.00	0.000000	252.822000
215	215	E	H	-	1	0	B	12.59	0.067269	B	12.59	0.067269	B	0.00	0.000000	B	0.00	0.000000	252.822000
216	216	L	H	-	4	0	B	7.43	0.037527	B	1.70	0.008586	B	2.87	0.014496	B	0.00	0.000000	252.822000
217	217	I	H	-	2	0	B	0.24	0.001263	B	0.24	0.001263	B	0.00	0.000000	B	0.00	0.000000	252.822000
218	218	M	H	-	2	0	B	0.62	0.002945	B	0.62	0.002945	B	0.00	0.000000	B	0.00	0.000000	252.822000
219	219	G	H	-	0	0	B	1.36	0.016208	B	1.36	0.016208	B	0.00	0.000000	B	0.00	0.000000	252.822000
220	220	A	H	-	1	0	B	0.04	0.000344	B	0.04	0.000344	B	0.00	0.000000	B	0.00	0.000000	252.822000
221	221	I	H	-	2	0	B	0.63	0.003317	B	0.63	0.003317	B	0.00	0.000000	B	0.00	0.000000	252.822000
222	222	L	H	-	0	0	B	0.33	0.001667	B	0.33	0.001667	B	0.00	0.000000	B	0.00	0.000000	252.822000
223	223	A	2	-	0	0	B	0.00	0.000000	B	0.00	0.000000	B	0.00	0.000000	B	0.00	0.000000	-1.000000
224	224	F	2	-	0	0	B	0.11	0.000493	B	0.11	0.000493	B	0.00	0.000000	B	0.00	0.000000	-1.000000
225	225	V	2	-	0	0	B	0.06	0.000370	B	0.06	0.000370	B	0.00	0.000000	B	0.00	0.000000	-1.000000
226	226	L	2	-	0	0	B	0.24	0.001212	B	0.24	0.001212	B	0.00	0.000000	B	0.00	0.000000	-1.000000
227	227	V	2	-	0	0	B	15.90	0.098003	B	15.90	0.098003	E	10.05	0.061945	E	10.05	0.061945	-1.000000
228	228	K	2	-	0	0	E	43.10	0.207721	E	43.10	0.207721	E	33.34	0.160682	E	33.34	0.160682	-1.000000
229	229	I	2	-	0	0	B	4.93	0.025954	B	4.93	0.025954	B	0.11	0.000579	B	0.11	0.000579	-1.000000
230	230	T	2	-	0	0	B	0.00	0.000000	B	0.00	0.000000	B	0.00	0.000000	B	0.00	0.000000	-1.000000
231	231	G	2	-	0	0	E	22.39	0.266834	E	22.39	0.266834	E	19.48	0.232153	E	19.48	0.232153	-1.000000
232	232	V	2	-	0	0	B	16.37	0.100900	B	16.37	0.100900	B	6.31	0.038893	B	6.31	0.038893	-1.000000
233	233	D	2	-	0	0	E	72.19	0.464633	E	72.19	0.464633	E	73.41	0.472485	E	73.41	0.472485	-1.000000
234	234	R	2	-	0	0	E	91.34	0.366445	E	91.34	0.366445	E	72.32	0.290139	E	72.32	0.290139	-1.000000
235	235	E	2	-	0	0	E	128.17	0.684815	E	87.25	0.466179	E	140.33	0.749786	E	84.50	0.451485	-1.000000
236	236	V	2	-	0	0	E	51.81	0.319342	E	51.81	0.319342	E	34.75	0.214189	E	34.75	0.214189	-1.000000
237	237	I	2	-	0	0	B	0.01	0.000053	B	0.01	0.000053	B	0.00	0.000000	B	0.00	0.000000	-1.000000
238	238	E	2	-	0	0	B	21.05	0.112471	B	9.94	0.053110	E	13.56	0.072451	B	6.04	0.032272	-1.000000
239	239	K	2	-	0	0	E	118.79	0.572510	B	37.09	0.178756	E	122.20	0.588944	E	32.41	0.156200	-1.000000
240	240	W	2	-	0	0	E	94.84	0.357320	E	93.31	0.351556	E	69.70	0.262603	E	66.48	0.250471	-1.000000
241	241	L	2	-	0	0	B	0.11	0.000556	B	0.11	0.000556	B	0.00	0.000000	B	0.00	0.000000	-1.000000
242	242	Y	H	-	0	2	E	114.65	0.481116	B	13.97	0.058624	E	119.54	0.501637	B	3.36	0.014100	95.872000
243	243	V	H	-	0	0	E	71.53	0.440890	E	41.52	0.255917	E	64.59	0.398114	E	25.00	0.154093	95.872000
244	244	I	H	-	1	0	B	5.48	0.028850	B	5.48	0.028850	B	0.00	0.000000	B	0.00	0.000000	95.872000
245	245	I	H	-	1	1	B	13.16	0.069281	B	2.21	0.011635	B	6.15	0.032377	B	0.00	0.000000	95.872000
246	246	A	H	-	0	1	E	47.76	0.410309	B	5.84	0.050172	E	46.39	0.398540	B	0.48	0.004124	95.872000
247	247	M	H	-	2	0	E	47.20	0.224175	E	47.20	0.224175	E	37.68	0.178960	E	37.68	0.178960	95.872000
248	248	A	H	-	2	0	B	0.78	0.006701	B	0.78	0.006701	B	0.00	0.000000	B	0.00	0.000000	95.872000
249	249	L	H	-	0	1	E	63.78	0.322137	B	21.94	0.110814	E	53.53	0.270367	B	8.00	0.040406	95.872000
250	250	I	H	-	0	0	E	124.46	0.655225	E	50.46	0.265649	E	125.36	0.659963	E	39.60	0.208476	95.872000
251	251	S	H	-	3	0	B	2.33	0.018539	B	2.33	0.018539	B	0.08	0.000637	B	0.08	0.000637	95.872000
252	252	G	H	-	0	0	B	1.33	0.015850	B	1.33	0.015850	B	0.00	0.000000	B	0.00	0.000000	95.872000
253	253	I	H	-	0	2	E	96.82	0.509713	B	13.00	0.068439	E	92.86	0.488865	B	3.45	0.018163	95.872000
254	254	I	H	-	1	1	E	61.90	0.325875	B	0.00	0.000000	E	59.29	0.312135	B	0.00	0.000000	95.872000
255	255	G	H	-	0	0	B	0.00	0.000000	B	0.00	0.000000	B	0.00	0.000000	B	0.00	0.000000	95.872000
256	256	T	H	-	1	0	B	5.83	0.039376	B	0.00	0.000000	B	1.83	0.012360	B	0.00	0.000000	95.872000
257	257	G	H	-	1	0	B	0.00	0.000000	B	0.00	0.000000	B	0.00	0.000000	B	0.00	0.000000	95.872000
258	258	H	H	-	2	0	B	26.73	0.134653	B	26.73	0.134653	B	1.23	0.006196	B	1.23	0.006196	95.872000
259	259	H	H	-	2	0	E	46.18	0.232633	E	45.05	0.226941	E	17.77	0.089517	E	17.77	0.089517	95.872000
260	260	Y	1	-	0	0	B	3.56	0.014939	B	0.01	0.000042	B	0.74	0.003105	B	0.00	0.000000	-1.000000
261	261	F	1	-	0	0	B	13.79	0.061758	B	0.66	0.002956	B	7.34	0.032872	B	0.00	0.000000	-1.000000
262	262	W	1	-	0	0	E	90.08	0.339387	B	12.78	0.048150	E	81.76	0.308040	B	6.60	0.024866	-1.000000
263	263	I	1	-	0	0	B	26.17	0.137773	B	0.72	0.003790	E	11.23	0.059121	B	0.00	0.000000	-1.000000
264	264	G	1	-	0	0	E	61.85	0.737099	B	0.00	0.000000	E	68.01	0.810511	B	0.00	0.000000	-1.000000
265	265	V	1	-	0	0	B	24.92	0.153600	B	0.00	0.000000	E	16.05	0.098928	B	0.00	0.000000	-1.000000
266	266	P	1	-	0	0	E	70.40	0.486188	B	12.34	0.085221	E	74.77	0.516367	E	9.29	0.064157	-1.000000
267	267	G	1	-	0	0	E	45.11	0.537600	E	26.23	0.312597	E	45.18	0.538434	E	24.42	0.291026	-1.000000
268	268	Y	1	-	0	0	E	128.22	0.538061	E	65.90	0.276542	E	141.99	0.595846	E	63.31	0.265674	-1.000000
269	269	W	1	-	0	0	B	43.99	0.165737	B	0.07	0.000264	E	34.21	0.128890	B	0.00	0.000000	-1.000000
270	270	L	1	-	0	0	E	52.92	0.267286	E	42.11	0.212688	E	46.12	0.232941	E	36.03	0.181979	-1.000000
271	271	W	1	-	0	0	E	190.80	0.718861	E	190.80	0.718861	E	211.35	0.796285	E	211.35	0.796285	-1.000000
272	272	L	H	-	0	0	E	70.27	0.354917	E	45.34	0.229001	E	67.58	0.341330	E	38.85	0.196222	261.201000
273	273	G	H	-	1	0	B	0.00	0.000000	B	0.00	0.000000	B	0.00	0.000000	B	0.00	0.000000	261.201000
274	274	S	H	-	1	0	B	13.42	0.106779	B	13.42	0.106779	E	6.46	0.051400	E	6.46	0.051400	261.201000
275	275	V	H	-	0	0	E	82.67	0.509554	E	82.67	0.509554	E	79.68	0.491124	E	79.68	0.491124	261.201000
276	276	F	H	-	2	0	E	57.43	0.257199	B	34.03	0.152403	E	57.81	0.258901	E	28.38	0.127099	261.201000
277	277	S	H	-	2	0	B	2.33	0.018539	B	2.33	0.018539	B	0.00	0.000000	B	0.00	0.000000	261.201000
278	278	A	H	-	0	0	E	37.96	0.326117	E	37.96	0.326117	E	34.67	0.297852	E	34.67	0.297852	261.201000
279	279	L	H	-	1	0	E	84.08	0.424668	E	84.08	0.424668	E	79.70	0.402546	E	79.70	0.402546	261.201000
280	280	E	H	-	1	0	B	16.72	0.089335	B	16.72	0.089335	B	3.60	0.019235	B	3.60	0.019235	261.201000
281	281	P	H	-	1	0	B	26.79	0.185014	B	26.79	0.185014	E	15.38	0.106215	E	15.38	0.106215	261.201000
282	282	L	H	-	1	0	E	84.10	0.424769	E	84.10	0.424769	E	80.93	0.408758	E	80.93	0.408758	261.201000
283	283	P	H	-	2	0	B	1.93	0.013329	B	1.93	0.013329	B	0.00	0.000000	B	0.00	0.000000	261.201000
284	284	F	H	-	3	0	B	8.98	0.040217	B	8.98	0.040217	B	0.08	0.000358	B	0.08	0.000358	261.201000
285	285	F	H	-	1	0	E	92.04	0.412199	E	92.04	0.412199	E	95.28	0.426710	E	95.28	0.426710	261.201000
286	286	A	H	-	0	0	B	17.42	0.149656	B	17.42	0.149656	E	8.27	0.071048	E	8.27	0.071048	261.201000
287	287	M	H	-	2	0	B	4.63	0.021990	B	4.63	0.021990	B	0.00	0.000000	B	0.00	0.000000	261.201000
288	288	V	H	-	2	0	B	15.01	0.092517	B	15.01	0.092517	B	7.05	0.043454	B	7.05	0.043454	261.201000
289	289	L	H	-	0	0	E	80.71	0.407647	E	80.71	0.407647	E	73.15	0.369463	E	73.15	0.369463	261.201000
290	290	F	H	-	0	0	B	0.00	0.000000	B	0.00	0.000000	B	0.00	0.000000	B	0.00	0.000000	261.201000
291	291	A	2	-	0	0	B	0.38	0.003265	B	0.38	0.003265	B	0.00	0.000000	B	0.00	0.000000	-1.000000
292	292	F	2	-	0	0	E	90.79	0.406601	E	90.79	0.406601	E	89.69	0.401675	E	89.69	0.401675	-1.000000
293	293	N	2	-	0	0	E	75.89	0.449399	E	75.89	0.449399	E	65.03	0.385089	E	65.03	0.385089	-1.000000
294	294	T	2	-	0	0	B	6.78	0.045792	B	6.78	0.045792	B	0.51	0.003445	B	0.51	0.003445	-1.000000
295	295	I	2	-	0	0	B	9.67	0.050908	B	9.67	0.050908	B	3.54	0.018636	B	3.54	0.018636	-1.000000
296	296	N	2	-	0	0	E	100.38	0.594422	E	100.38	0.594422	E	109.31	0.647303	E	109.31	0.647303	-1.000000
297	297	R	2	-	0	0	E	166.36	0.667416	E	166.36	0.667416	E	158.83	0.637206	E	158.83	0.637206	-1.000000
298	298	R	2	-	0	0	E	115.21	0.462208	E	115.21	0.462208	E	101.30	0.406403	E	101.30	0.406403	-1.000000
299	299	R	2	-	0	0	E	173.73	0.696983	E	173.73	0.696983	E	192.90	0.773891	E	192.90	0.773891	-1.000000
300	300	R	2	-	0	0	E	100.32	0.402471	E	100.32	0.402471	E	95.77	0.384217	E	95.77	0.384217	-1.000000
301	301	D	2	-	0	0	E	104.77	0.674326	E	104.77	0.674326	E	107.14	0.689580	E	107.14	0.689580	-1.000000
302	302	Y	2	-	0	0	B	15.58	0.065380	B	15.58	0.065380	B	2.62	0.010995	B	2.62	0.010995	-1.000000
303	303	P	2	-	0	0	E	69.19	0.477831	E	69.19	0.477831	E	67.11	0.463467	E	67.11	0.463467	-1.000000
304	304	N	2	-	0	0	B	6.17	0.036537	B	6.17	0.036537	B	0.00	0.000000	B	0.00	0.000000	-1.000000
305	305	R	2	-	0	0	E	144.17	0.578392	E	144.17	0.578392	E	125.51	0.503530	E	125.51	0.503530	-1.000000
306	306	A	2	-	0	0	B	0.82	0.007045	B	0.82	0.007045	B	0.00	0.000000	B	0.00	0.000000	-1.000000
307	307	V	2	-	0	0	B	0.26	0.001603	B	0.26	0.001603	B	0.00	0.000000	B	0.00	0.000000	-1.000000
308	308	A	2	-	0	0	B	13.45	0.115550	B	13.45	0.115550	B	2.87	0.024656	B	2.87	0.024656	-1.000000
309	309	L	2	-	0	0	B	36.16	0.182635	B	36.16	0.182635	E	24.63	0.124400	E	24.63	0.124400	-1.000000
310	310	W	2	-	0	0	B	1.51	0.005689	B	1.51	0.005689	B	0.00	0.000000	B	0.00	0.000000	-1.000000
311	311	A	H	-	1	0	B	0.23	0.001976	B	0.23	0.001976	B	0.00	0.000000	B	0.00	0.000000	137.254000
312	312	M	H	-	0	0	E	63.50	0.301591	E	63.50	0.301591	E	56.29	0.267347	E	56.29	0.267347	137.254000
313	313	G	H	-	0	0	B	8.89	0.105947	B	8.89	0.105947	B	4.17	0.049696	B	4.17	0.049696	137.254000
314	314	T	H	-	3	0	B	0.12	0.000810	B	0.12	0.000810	B	0.00	0.000000	B	0.00	0.000000	137.254000
315	315	T	H	-	2	0	B	0.00	0.000000	B	0.00	0.000000	B	0.00	0.000000	B	0.00	0.000000	137.254000
316	316	V	H	-	0	0	E	48.23	0.297276	E	48.23	0.297276	E	45.28	0.279093	E	45.28	0.279093	137.254000
317	317	M	H	-	2	0	B	6.05	0.028734	B	6.05	0.028734	B	1.91	0.009071	B	1.91	0.009071	137.254000
318	318	A	H	-	3	0	B	0.01	0.000086	B	0.01	0.000086	B	0.00	0.000000	B	0.00	0.000000	137.254000
319	319	F	H	-	3	0	E	45.72	0.204756	E	45.72	0.204756	E	41.05	0.183842	E	41.05	0.183842	137.254000
320	320	L	H	-	0	0	E	65.34	0.330017	E	65.34	0.330017	E	64.03	0.323400	E	64.03	0.323400	137.254000
321	321	G	H	-	2	0	B	0.00	0.000000	B	0.00	0.000000	B	0.00	0.000000	B	0.00	0.000000	137.254000
322	322	A	H	-	2	0	B	21.20	0.182131	B	21.20	0.182131	B	3.63	0.031186	B	3.63	0.031186	137.254000
323	323	G	H	-	1	0	B	0.83	0.009892	B	0.83	0.009892	B	0.00	0.000000	B	0.00	0.000000	137.254000
324	324	V	H	-	0	0	E	48.55	0.299248	E	48.55	0.299248	E	43.13	0.265841	E	43.13	0.265841	137.254000
325	325	W	H	-	0	0	B	46.41	0.174855	B	46.41	0.174855	E	34.45	0.129794	E	34.45	0.129794	137.254000
326	326	G	H	-	1	0	B	12.29	0.146466	B	12.29	0.146466	B	1.64	0.019545	B	1.64	0.019545	137.254000
327	327	F	H	-	0	0	E	83.22	0.372699	E	83.22	0.372699	E	82.68	0.370281	E	82.68	0.370281	137.254000
328	328	M	H	-	0	0	E	101.68	0.482926	E	101.68	0.482926	E	97.35	0.462360	E	97.35	0.462360	137.254000
329	329	H	H	-	0	0	B	19.72	0.099340	B	19.72	0.099340	B	5.90	0.029721	B	5.90	0.029721	137.254000
330	330	T	H	-	2	0	B	8.28	0.055923	B	8.28	0.055923	B	0.37	0.002499	B	0.37	0.002499	137.254000
331	331	L	H	-	1	0	E	63.02	0.318299	E	63.02	0.318299	E	59.23	0.299157	E	59.23	0.299157	137.254000
332	332	A	1	-	0	0	B	8.45	0.072595	B	8.45	0.072595	B	4.14	0.035567	B	4.14	0.035567	-1.000000
333	333	P	1	-	0	0	E	102.46	0.707597	E	102.46	0.707597	E	111.33	0.768854	E	111.33	0.768854	-1.000000
334	334	V	1	-	0	0	E	69.57	0.428809	E	69.57	0.428809	E	69.65	0.429302	E	69.65	0.429302	-1.000000
335	335	N	1	-	0	0	B	15.93	0.094333	B	15.93	0.094333	B	5.83	0.034524	B	5.83	0.034524	-1.000000
336	336	Y	1	-	0	0	E	124.44	0.522199	B	42.86	0.179857	E	127.68	0.535795	E	36.01	0.151112	-1.000000
337	337	Y	1	-	0	0	E	84.93	0.356399	E	79.52	0.333697	E	83.62	0.350902	E	80.19	0.336509	-1.000000
338	338	T	1	-	0	0	B	9.98	0.067405	B	9.98	0.067405	B	5.24	0.035391	B	5.24	0.035391	-1.000000
339	339	H	1	-	0	0	E	85.94	0.432925	B	28.81	0.145131	E	53.71	0.270566	B	5.25	0.026447	-1.000000
340	340	G	1	-	0	0	E	57.63	0.686807	B	10.80	0.128709	E	51.74	0.616613	B	0.17	0.002026	-1.000000
341	341	T	1	-	0	0	B	8.13	0.054910	B	0.22	0.001486	B	3.06	0.020667	B	0.00	0.000000	-1.000000
342	342	Q	1	-	0	0	B	20.45	0.108104	B	0.50	0.002643	E	10.92	0.057726	B	0.00	0.000000	-1.000000
343	343	L	H	-	0	0	B	14.99	0.075711	B	14.99	0.075711	B	3.92	0.019799	B	3.92	0.019799	327.976000
344	344	T	H	-	0	0	E	60.56	0.409023	E	40.02	0.270296	E	47.88	0.323382	E	21.44	0.144806	327.976000
345	345	A	H	-	0	0	E	30.53	0.262285	B	10.81	0.092869	E	15.65	0.134450	B	3.69	0.031701	327.976000
346	346	A	H	-	2	0	B	0.00	0.000000	B	0.00	0.000000	B	0.00	0.000000	B	0.00	0.000000	327.976000
347	347	H	H	-	1	0	E	45.40	0.228704	E	45.40	0.228704	E	10.98	0.055312	E	10.98	0.055312	327.976000
348	348	G	H	-	0	0	E	29.37	0.350018	E	29.37	0.350018	E	23.29	0.277559	E	23.29	0.277559	327.976000
349	349	H	H	-	0	0	E	61.93	0.311974	E	61.93	0.311974	E	30.22	0.152234	E	30.21	0.152184	327.976000
350	350	M	H	-	2	0	B	2.68	0.012729	B	2.68	0.012729	B	0.06	0.000285	B	0.06	0.000285	327.976000
351	351	A	H	-	2	0	B	12.97	0.111426	B	12.97	0.111426	B	1.01	0.008677	B	1.01	0.008677	327.976000
352	352	F	H	-	0	0	E	45.94	0.205741	E	45.94	0.205741	E	11.36	0.050876	E	11.36	0.050876	327.976000
353	353	Y	H	-	1	0	B	8.93	0.037474	B	8.93	0.037474	B	3.45	0.014478	B	3.45	0.014478	327.976000
354	354	G	H	-	2	0	B	0.00	0.000000	B	0.00	0.000000	B	0.00	0.000000	B	0.00	0.000000	327.976000
355	355	A	H	-	2	0	B	0.97	0.008333	B	0.97	0.008333	B	0.00	0.000000	B	0.00	0.000000	327.976000
356	356	Y	H	-	1	0	B	6.48	0.027193	B	6.48	0.027193	B	0.21	0.000881	B	0.21	0.000881	327.976000
357	357	A	H	-	0	0	B	4.77	0.040979	B	4.77	0.040979	B	0.84	0.007216	B	0.84	0.007216	327.976000
358	358	M	H	-	2	0	B	0.00	0.000000	B	0.00	0.000000	B	0.00	0.000000	B	0.00	0.000000	327.976000
359	359	I	H	-	3	0	B	0.31	0.001632	B	0.31	0.001632	B	0.00	0.000000	B	0.00	0.000000	327.976000
360	360	V	H	-	1	0	B	0.21	0.001294	B	0.21	0.001294	B	0.00	0.000000	B	0.00	0.000000	327.976000
361	361	M	H	-	0	0	B	0.00	0.000000	B	0.00	0.000000	B	0.00	0.000000	B	0.00	0.000000	327.976000
362	362	T	H	-	2	0	B	0.14	0.000946	B	0.14	0.000946	B	0.00	0.000000	B	0.00	0.000000	327.976000
363	363	I	H	-	1	0	B	0.23	0.001211	B	0.23	0.001211	B	0.00	0.000000	B	0.00	0.000000	327.976000
364	364	I	H	-	1	0	B	0.00	0.000000	B	0.00	0.000000	B	0.00	0.000000	B	0.00	0.000000	327.976000
365	365	S	2	-	0	0	B	3.37	0.026814	B	3.37	0.026814	B	0.00	0.000000	B	0.00	0.000000	-1.000000
366	366	Y	2	-	0	0	B	5.66	0.023752	B	5.66	0.023752	B	0.12	0.000504	B	0.12	0.000504	-1.000000
367	367	A	2	-	0	0	B	0.00	0.000000	B	0.00	0.000000	B	0.00	0.000000	B	0.00	0.000000	-1.000000
368	368	M	2	-	0	0	B	7.34	0.034861	B	7.34	0.034861	B	0.50	0.002375	B	0.50	0.002375	-1.000000
369	369	P	2	-	0	0	B	3.62	0.025000	B	3.62	0.025000	B	0.00	0.000000	B	0.00	0.000000	-1.000000
370	370	R	2	-	0	0	E	77.57	0.311201	E	77.57	0.311201	E	63.37	0.254233	E	63.37	0.254233	-1.000000
371	371	L	2	-	0	0	B	23.80	0.120208	B	23.80	0.120208	E	16.05	0.081065	E	16.05	0.081065	-1.000000
372	372	R	2	-	0	0	E	106.24	0.426222	E	106.24	0.426222	E	108.77	0.436372	E	108.77	0.436372	-1.000000
373	373	G	2	-	0	0	E	71.85	0.856275	E	71.85	0.856275	E	82.46	0.982720	E	82.46	0.982720	-1.000000
374	374	I	2	-	0	0	E	91.92	0.483917	E	91.92	0.483917	E	96.60	0.508555	E	96.60	0.508555	-1.000000
375	375	G	2	-	0	0	E	30.53	0.363842	E	30.53	0.363842	E	30.79	0.366941	E	30.79	0.366941	-1.000000
376	376	E	2	-	0	0	E	82.65	0.441601	E	82.65	0.441601	E	83.48	0.446035	E	83.48	0.446035	-1.000000
377	377	A	2	-	0	0	B	19.06	0.163746	B	19.06	0.163746	E	13.01	0.111770	E	13.01	0.111770	-1.000000
378	378	M	2	-	0	0	B	34.70	0.164806	B	34.70	0.164806	E	14.43	0.068535	E	14.43	0.068535	-1.000000
379	379	D	2	-	0	0	E	95.86	0.616979	E	95.86	0.616979	E	105.07	0.676257	E	105.07	0.676257	-1.000000
380	380	N	2	-	0	0	E	116.73	0.691242	E	116.73	0.691242	E	114.52	0.678155	E	114.52	0.678155	-1.000000
381	381	R	2	-	0	0	E	159.25	0.638891	E	159.25	0.638891	E	172.43	0.691768	E	172.43	0.691768	-1.000000
382	382	S	2	-	0	0	B	13.36	0.106302	B	13.36	0.106302	B	5.52	0.043921	B	5.52	0.043921	-1.000000
383	383	Q	2	-	0	0	B	15.72	0.083100	B	15.72	0.083100	B	6.95	0.036739	B	6.95	0.036739	-1.000000
384	384	V	2	-	0	0	E	71.05	0.437931	E	71.05	0.437931	E	66.16	0.407791	E	66.16	0.407791	-1.000000
385	385	L	2	-	0	0	B	36.10	0.182332	B	36.10	0.182332	E	27.51	0.138946	E	27.51	0.138946	-1.000000
386	386	E	2	-	0	0	B	10.45	0.055835	B	10.45	0.055835	B	0.00	0.000000	B	0.00	0.000000	-1.000000
387	387	M	2	-	0	0	E	47.89	0.227452	E	47.89	0.227452	E	35.76	0.169841	E	35.76	0.169841	-1.000000
388	388	W	H	-	0	0	E	153.29	0.577537	E	153.29	0.577537	E	164.21	0.618680	E	164.21	0.618680	356.317000
389	389	G	H	-	1	0	B	0.00	0.000000	B	0.00	0.000000	B	0.00	0.000000	B	0.00	0.000000	356.317000
390	390	F	H	-	0	0	B	4.27	0.019123	B	4.27	0.019123	B	0.70	0.003135	B	0.70	0.003135	356.317000
391	391	W	H	-	0	0	E	133.31	0.502261	E	133.31	0.502261	E	139.51	0.525620	E	139.51	0.525620	356.317000
392	392	L	H	-	1	0	E	44.52	0.224860	E	44.52	0.224860	E	37.74	0.190616	E	37.74	0.190616	356.317000
393	393	M	H	-	2	0	B	0.03	0.000142	B	0.03	0.000142	B	0.00	0.000000	B	0.00	0.000000	356.317000
394	394	T	H	-	0	0	B	9.18	0.062002	B	9.18	0.062002	B	4.24	0.028637	B	4.24	0.028637	356.317000
395	395	V	H	-	0	0	E	64.60	0.398176	E	64.60	0.398176	E	59.77	0.368405	E	59.77	0.368405	356.317000
396	396	A	H	-	2	0	B	3.85	0.033076	B	3.85	0.033076	B	0.22	0.001890	B	0.22	0.001890	356.317000
397	397	M	H	-	1	0	B	14.08	0.066872	B	14.08	0.066872	B	5.41	0.025695	B	5.41	0.025695	356.317000
398	398	V	H	-	0	0	E	38.52	0.237426	E	38.52	0.237426	E	31.08	0.191568	E	31.08	0.191568	356.317000
399	399	F	H	-	0	0	E	98.16	0.439608	E	98.16	0.439608	E	104.11	0.466255	E	104.11	0.466255	356.317000
400	400	I	H	-	1	0	B	15.90	0.083706	B	15.90	0.083706	B	8.52	0.044854	B	8.52	0.044854	356.317000
401	401	T	H	-	2	0	B	0.00	0.000000	B	0.00	0.000000	B	0.00	0.000000	B	0.00	0.000000	356.317000
402	402	L	H	-	0	0	E	87.20	0.440426	E	87.20	0.440426	E	86.04	0.434567	E	86.04	0.434567	356.317000
403	403	F	H	-	3	0	B	34.59	0.154911	B	34.59	0.154911	E	25.45	0.113977	E	25.45	0.113977	356.317000
404	404	L	H	-	1	0	B	0.06	0.000303	B	0.06	0.000303	B	0.00	0.000000	B	0.00	0.000000	356.317000
405	405	S	H	-	0	0	B	15.95	0.126910	B	15.95	0.126910	E	10.82	0.086092	E	10.82	0.086092	356.317000
406	406	A	H	-	1	0	E	40.56	0.348454	E	40.56	0.348454	E	37.05	0.318299	E	37.05	0.318299	356.317000
407	407	A	H	-	1	0	B	0.00	0.000000	B	0.00	0.000000	B	0.00	0.000000	B	0.00	0.000000	356.317000
408	408	G	1	-	0	0	B	0.00	0.000000	B	0.00	0.000000	B	0.00	0.000000	B	0.00	0.000000	-1.000000
409	409	V	1	-	0	0	E	97.04	0.598126	E	97.04	0.598126	E	101.11	0.623213	E	101.11	0.623213	-1.000000
410	410	L	1	-	0	0	E	55.58	0.280721	E	55.58	0.280721	E	50.08	0.252942	E	50.08	0.252942	-1.000000
411	411	Q	1	-	0	0	B	3.63	0.019189	B	3.46	0.018290	B	0.00	0.000000	B	0.00	0.000000	-1.000000
412	412	V	1	-	0	0	B	13.26	0.081731	B	13.26	0.081731	B	7.48	0.046105	B	7.48	0.046105	-1.000000
413	413	W	1	-	0	0	E	166.99	0.629154	E	166.99	0.629154	E	176.95	0.666679	E	176.95	0.666679	-1.000000
414	414	L	1	-	0	0	B	33.28	0.168089	B	33.28	0.168089	E	25.96	0.131118	E	20.82	0.105157	-1.000000
415	415	Q	1	-	0	0	E	38.79	0.205054	B	4.72	0.024951	E	30.86	0.163134	B	0.12	0.000634	-1.000000
416	416	R	1	-	0	0	E	77.77	0.312004	B	4.82	0.019337	E	73.17	0.293549	B	0.07	0.000281	-1.000000
417	417	M	1	-	0	0	E	102.20	0.485395	E	102.20	0.485395	E	103.06	0.489480	E	102.91	0.488768	-1.000000
418	418	P	1	-	0	0	E	45.72	0.315746	E	38.73	0.267472	E	41.75	0.288329	E	36.43	0.251588	-1.000000
419	419	A	1	-	0	0	E	80.00	0.687285	E	75.87	0.651804	E	91.44	0.785567	E	85.75	0.736684	-1.000000
420	420	D	1	-	0	0	E	146.89	0.945421	E	88.30	0.568321	E	170.87	1.000000	E	93.92	0.604493	-1.000000
421	421	G	1	-	0	0	E	87.82	1.000000	E	33.50	0.399237	E	104.69	1.000000	E	22.74	0.271005	-1.000000
422	422	A	1	-	0	0	E	74.87	0.643213	E	63.27	0.543557	E	82.61	0.709708	E	52.53	0.451289	-1.000000
423	423	A	1	-	0	0	E	35.59	0.305756	B	0.05	0.000430	E	26.87	0.230842	B	0.00	0.000000	-1.000000
424	424	M	1	-	0	0	E	69.35	0.329375	B	6.71	0.031869	E	65.07	0.309048	B	0.27	0.001282	-1.000000
425	425	T	1	-	0	0	E	91.46	0.617723	B	13.31	0.089896	E	104.12	0.703228	B	5.39	0.036404	-1.000000
426	426	F	1	-	0	0	E	119.70	0.536074	B	17.71	0.079314	E	120.23	0.538448	B	1.17	0.005240	-1.000000
427	427	M	1	-	0	0	E	129.60	0.615531	B	27.56	0.130895	E	137.37	0.652434	E	12.25	0.058181	-1.000000
428	428	A	1	-	0	0	E	37.43	0.321564	B	0.00	0.000000	E	36.38	0.312543	B	0.00	0.000000	-1.000000
429	429	T	1	-	0	0	B	0.06	0.000405	B	0.06	0.000405	B	0.00	0.000000	B	0.00	0.000000	-1.000000
430	430	Q	1	-	0	0	B	23.78	0.125707	B	4.70	0.024845	B	5.37	0.028387	B	0.11	0.000581	-1.000000
431	431	D	1	-	0	0	E	97.32	0.626376	B	26.69	0.171783	E	96.24	0.619425	B	7.66	0.049302	-1.000000
432	432	Q	1	-	0	0	E	99.46	0.525770	E	45.28	0.239361	E	105.42	0.557277	E	34.37	0.181688	-1.000000
433	433	L	1	-	0	0	B	0.00	0.000000	B	0.00	0.000000	B	0.00	0.000000	B	0.00	0.000000	-1.000000
434	434	A	1	-	0	0	E	32.31	0.277577	B	14.97	0.128608	E	27.96	0.240206	B	2.66	0.022852	-1.000000
435	435	I	1	-	0	0	E	100.18	0.527402	E	100.18	0.527402	E	107.10	0.563833	E	107.10	0.563833	-1.000000
436	436	F	H	-	3	0	B	43.16	0.193291	B	43.16	0.193291	E	41.15	0.184289	E	41.15	0.184289	230.310000
437	437	Y	H	-	0	0	B	2.01	0.008435	B	1.22	0.005120	B	0.00	0.000000	B	0.00	0.000000	230.310000
438	438	W	H	-	0	0	E	128.17	0.482895	E	128.17	0.482895	E	132.78	0.500264	E	130.35	0.491108	230.310000
439	439	L	H	-	1	0	E	76.63	0.387040	E	76.63	0.387040	E	79.56	0.401838	E	79.56	0.401838	230.310000
440	440	R	H	-	1	0	B	32.04	0.128540	B	32.04	0.128540	E	13.26	0.053197	E	13.26	0.053197	230.310000
441	441	E	H	-	1	0	B	19.07	0.101891	B	19.07	0.101891	B	8.97	0.047927	B	8.97	0.047927	230.310000
442	442	G	H	-	0	0	E	36.08	0.429985	E	36.08	0.429985	E	33.87	0.403647	E	33.87	0.403647	230.310000
443	443	A	H	-	2	0	B	7.24	0.062199	B	7.24	0.062199	B	3.12	0.026804	B	3.12	0.026804	230.310000
444	444	G	H	-	0	0	B	8.76	0.104398	B	8.76	0.104398	B	3.68	0.043857	B	3.68	0.043857	230.310000
445	445	V	H	-	0	0	E	75.58	0.465853	E	75.58	0.465853	E	77.62	0.478427	E	77.62	0.478427	230.310000
446	446	V	H	-	0	0	E	61.97	0.381965	E	61.97	0.381965	E	57.97	0.357310	E	57.97	0.357310	230.310000
447	447	F	H	-	2	0	B	7.78	0.034843	B	7.78	0.034843	B	0.71	0.003180	B	0.71	0.003180	230.310000
448	448	L	H	-	1	0	E	39.63	0.200162	E	39.63	0.200162	E	33.75	0.170463	E	33.75	0.170463	230.310000
449	449	I	H	-	0	0	E	94.42	0.497078	E	94.42	0.497078	E	94.98	0.500026	E	94.98	0.500026	230.310000
450	450	G	H	-	3	0	B	0.00	0.000000	B	0.00	0.000000	B	0.00	0.000000	B	0.00	0.000000	230.310000
451	451	L	H	-	0	0	B	0.25	0.001263	B	0.25	0.001263	B	0.00	0.000000	B	0.00	0.000000	230.310000
452	452	V	H	-	0	0	E	72.49	0.446807	E	72.49	0.446807	E	67.54	0.416297	E	67.54	0.416297	230.310000
453	453	A	H	-	0	0	B	15.80	0.135739	B	15.80	0.135739	E	10.30	0.088488	E	10.30	0.088488	230.310000
454	454	Y	H	-	0	0	B	0.00	0.000000	B	0.00	0.000000	B	0.00	0.000000	B	0.00	0.000000	230.310000
455	455	L	H	-	0	0	E	40.93	0.206728	E	40.93	0.206728	E	28.20	0.142431	E	28.20	0.142431	230.310000
456	456	L	H	-	0	0	E	126.20	0.637406	E	126.20	0.637406	E	132.97	0.671600	E	132.97	0.671600	230.310000
457	457	S	2	-	0	0	B	2.60	0.020687	B	2.60	0.020687	B	0.00	0.000000	B	0.00	0.000000	-1.000000
458	458	F	2	-	0	0	E	89.09	0.398988	E	89.09	0.398988	E	82.54	0.369654	E	82.54	0.369654	-1.000000
459	459	R	U	R	0	0	-	-1.00	-1.000000	-	-1.00	-1.000000	-	-1.00	-1.000000	-	-1.00	-1.000000	-1.000000
460	460	R	U	R	0	0	-	-1.00	-1.000000	-	-1.00	-1.000000	-	-1.00	-1.000000	-	-1.00	-1.000000	-1.000000
461	461	G	U	R	0	0	-	-1.00	-1.000000	-	-1.00	-1.000000	-	-1.00	-1.000000	-	-1.00	-1.000000	-1.000000
462	462	K	U	R	0	0	-	-1.00	-1.000000	-	-1.00	-1.000000	-	-1.00	-1.000000	-	-1.00	-1.000000	-1.000000
463	463	A	U	R	0	0	-	-1.00	-1.000000	-	-1.00	-1.000000	-	-1.00	-1.000000	-	-1.00	-1.000000	-1.000000
464	464	A	U	R	0	0	-	-1.00	-1.000000	-	-1.00	-1.000000	-	-1.00	-1.000000	-	-1.00	-1.000000	-1.000000
465	465	A	U	R	0	0	-	-1.00	-1.000000	-	-1.00	-1.000000	-	-1.00	-1.000000	-	-1.00	-1.000000	-1.000000
