# Supplementary material for: Lipid exposure prediction enhances the inference of rotational angles of transmembrane helices
Source: BMC Bioinformatics. 2013 Oct 11;14:304. doi: 10.1186/1471-2105-14-304 (PMC3854514; doi:10.1186/1471-2105-14-304)
Supplement: Additional file 7: Dataset S3 — The representative 110 multi-spanning protein chains used in this work. [file 1471-2105-14-304-S7.zip › S_Dataset_3_experiment/TMexpoDataset/3o7pA.profile]

SeqIndex	PDBIndex	AA	Topo	MissingData	IntraChainCTNum	InterChainCTNum	Class14_Chain	ASA14_Chain	RSA14_Chain	Class14_Complete	ASA14_Complete	RSA14_Complete	Class20_Chain	ASA20_Chain	RSA20_Chain	Class20_Complete	ASA20_Complete	RSA20_Complete	RotationalAngleChain360MGC
1	1	M	U	R	0	0	-	-1.00	-1.000000	-	-1.00	-1.000000	-	-1.00	-1.000000	-	-1.00	-1.000000	-1.000000
2	2	G	U	R	0	0	-	-1.00	-1.000000	-	-1.00	-1.000000	-	-1.00	-1.000000	-	-1.00	-1.000000	-1.000000
3	3	N	U	R	0	0	-	-1.00	-1.000000	-	-1.00	-1.000000	-	-1.00	-1.000000	-	-1.00	-1.000000	-1.000000
4	4	T	U	R	0	0	-	-1.00	-1.000000	-	-1.00	-1.000000	-	-1.00	-1.000000	-	-1.00	-1.000000	-1.000000
5	5	S	U	R	0	0	-	-1.00	-1.000000	-	-1.00	-1.000000	-	-1.00	-1.000000	-	-1.00	-1.000000	-1.000000
6	6	I	U	R	0	0	-	-1.00	-1.000000	-	-1.00	-1.000000	-	-1.00	-1.000000	-	-1.00	-1.000000	-1.000000
7	7	Q	U	R	0	0	-	-1.00	-1.000000	-	-1.00	-1.000000	-	-1.00	-1.000000	-	-1.00	-1.000000	-1.000000
8	8	T	U	R	0	0	-	-1.00	-1.000000	-	-1.00	-1.000000	-	-1.00	-1.000000	-	-1.00	-1.000000	-1.000000
9	9	Q	U	R	0	0	-	-1.00	-1.000000	-	-1.00	-1.000000	-	-1.00	-1.000000	-	-1.00	-1.000000	-1.000000
10	10	S	U	R	0	0	-	-1.00	-1.000000	-	-1.00	-1.000000	-	-1.00	-1.000000	-	-1.00	-1.000000	-1.000000
11	11	Y	U	R	0	0	-	-1.00	-1.000000	-	-1.00	-1.000000	-	-1.00	-1.000000	-	-1.00	-1.000000	-1.000000
12	12	R	U	R	0	0	-	-1.00	-1.000000	-	-1.00	-1.000000	-	-1.00	-1.000000	-	-1.00	-1.000000	-1.000000
13	13	A	U	R	0	0	-	-1.00	-1.000000	-	-1.00	-1.000000	-	-1.00	-1.000000	-	-1.00	-1.000000	-1.000000
14	14	V	U	R	0	0	-	-1.00	-1.000000	-	-1.00	-1.000000	-	-1.00	-1.000000	-	-1.00	-1.000000	-1.000000
15	15	D	U	R	0	0	-	-1.00	-1.000000	-	-1.00	-1.000000	-	-1.00	-1.000000	-	-1.00	-1.000000	-1.000000
16	16	K	U	R	0	0	-	-1.00	-1.000000	-	-1.00	-1.000000	-	-1.00	-1.000000	-	-1.00	-1.000000	-1.000000
17	17	D	U	R	0	0	-	-1.00	-1.000000	-	-1.00	-1.000000	-	-1.00	-1.000000	-	-1.00	-1.000000	-1.000000
18	18	A	U	R	0	0	-	-1.00	-1.000000	-	-1.00	-1.000000	-	-1.00	-1.000000	-	-1.00	-1.000000	-1.000000
19	19	G	U	R	0	0	-	-1.00	-1.000000	-	-1.00	-1.000000	-	-1.00	-1.000000	-	-1.00	-1.000000	-1.000000
20	20	Q	U	R	0	0	-	-1.00	-1.000000	-	-1.00	-1.000000	-	-1.00	-1.000000	-	-1.00	-1.000000	-1.000000
21	21	S	U	R	0	0	-	-1.00	-1.000000	-	-1.00	-1.000000	-	-1.00	-1.000000	-	-1.00	-1.000000	-1.000000
22	22	R	2	-	0	0	E	244.22	0.979780	E	244.22	0.979780	E	283.48	1.000000	E	283.48	1.000000	-1.000000
23	23	S	2	-	0	0	E	51.23	0.407623	E	51.23	0.407623	E	37.24	0.296308	E	37.24	0.296308	-1.000000
24	24	Y	2	-	0	0	E	81.13	0.340453	E	81.13	0.340453	E	73.27	0.307470	E	73.27	0.307470	-1.000000
25	25	I	2	-	0	0	E	89.12	0.469176	E	89.12	0.469176	E	89.24	0.469808	E	89.24	0.469808	-1.000000
26	26	I	2	-	0	0	E	116.05	0.610950	E	116.05	0.610950	E	125.47	0.660542	E	125.47	0.660542	-1.000000
27	27	P	2	-	0	0	B	8.77	0.060566	B	8.77	0.060566	B	2.18	0.015055	B	2.18	0.015055	-1.000000
28	28	F	2	-	0	0	B	28.15	0.126069	B	28.15	0.126069	E	18.56	0.083121	E	18.56	0.083121	-1.000000
29	29	A	2	-	0	0	E	55.32	0.475258	E	55.32	0.475258	E	54.61	0.469158	E	54.61	0.469158	-1.000000
30	30	L	H	-	0	0	B	26.75	0.135108	B	26.75	0.135108	E	21.32	0.107682	E	21.32	0.107682	329.618000
31	31	L	H	-	0	0	B	12.19	0.061569	B	12.19	0.061569	B	1.47	0.007425	B	1.47	0.007425	329.618000
32	32	C	H	-	2	0	B	4.85	0.034280	B	4.85	0.034280	B	0.58	0.004100	B	0.58	0.004100	329.618000
33	33	S	H	-	0	0	E	45.70	0.363622	E	45.70	0.363622	E	44.84	0.356779	E	44.84	0.356779	329.618000
34	34	L	H	-	0	0	B	9.65	0.048740	B	9.65	0.048740	B	3.17	0.016011	B	3.17	0.016011	329.618000
35	35	F	H	-	2	0	B	20.55	0.092033	B	20.55	0.092033	B	6.72	0.030095	B	6.72	0.030095	329.618000
36	36	F	H	-	2	0	B	36.61	0.163957	B	36.61	0.163957	E	34.25	0.153388	E	34.25	0.153388	329.618000
37	37	L	H	-	0	0	E	53.73	0.271377	E	53.73	0.271377	E	47.72	0.241022	E	47.72	0.241022	329.618000
38	38	W	H	-	0	0	B	47.15	0.177643	B	47.15	0.177643	E	19.73	0.074335	E	19.73	0.074335	329.618000
39	39	A	H	-	1	0	B	11.76	0.101031	B	11.76	0.101031	E	6.11	0.052491	E	6.11	0.052491	329.618000
40	40	V	H	-	2	0	B	23.19	0.142936	B	23.19	0.142936	E	15.99	0.098558	E	15.99	0.098558	329.618000
41	41	A	H	-	1	0	B	0.19	0.001632	B	0.19	0.001632	B	0.00	0.000000	B	0.00	0.000000	329.618000
42	42	N	H	-	0	0	B	25.69	0.152129	B	25.69	0.152129	E	19.54	0.115710	E	19.54	0.115710	329.618000
43	43	N	H	-	2	0	B	32.22	0.190798	B	32.22	0.190798	E	25.53	0.151181	E	25.53	0.151181	329.618000
44	44	L	H	-	1	0	B	22.29	0.112581	B	22.29	0.112581	B	8.92	0.045053	B	8.92	0.045053	329.618000
45	45	N	H	-	1	0	B	11.38	0.067389	B	11.38	0.067389	B	2.29	0.013561	B	2.29	0.013561	329.618000
46	46	D	H	-	0	0	E	81.77	0.526292	E	81.77	0.526292	E	79.17	0.509558	E	79.17	0.509558	329.618000
47	47	I	H	-	1	0	B	25.70	0.135299	B	25.70	0.135299	E	16.10	0.084759	E	16.10	0.084759	329.618000
48	48	L	H	-	0	0	B	6.31	0.031870	B	6.31	0.031870	B	0.00	0.000000	B	0.00	0.000000	329.618000
49	49	L	H	-	0	0	B	20.19	0.101975	B	20.19	0.101975	E	12.26	0.061922	E	12.26	0.061922	329.618000
50	50	P	1	-	0	0	E	48.24	0.333149	E	48.24	0.333149	E	48.33	0.333771	E	48.33	0.333771	-1.000000
51	51	Q	1	-	0	0	B	29.35	0.155151	B	29.35	0.155151	E	14.06	0.074325	E	14.06	0.074325	-1.000000
52	52	F	1	-	0	0	B	18.01	0.080657	B	18.01	0.080657	B	2.55	0.011420	B	2.55	0.011420	-1.000000
53	53	Q	1	-	0	0	E	84.27	0.445472	E	84.27	0.445472	E	67.05	0.354443	E	67.05	0.354443	-1.000000
54	54	Q	1	-	0	0	E	129.08	0.682349	E	129.08	0.682349	E	111.31	0.588413	E	111.31	0.588413	-1.000000
55	55	A	1	-	0	0	B	15.77	0.135481	B	15.77	0.135481	B	1.99	0.017096	B	1.99	0.017096	-1.000000
56	56	F	1	-	0	0	E	177.71	0.795871	E	177.71	0.795871	E	161.08	0.721394	E	161.08	0.721394	-1.000000
57	57	T	U	R	0	0	-	-1.00	-1.000000	-	-1.00	-1.000000	-	-1.00	-1.000000	-	-1.00	-1.000000	-1.000000
58	58	L	U	R	0	0	-	-1.00	-1.000000	-	-1.00	-1.000000	-	-1.00	-1.000000	-	-1.00	-1.000000	-1.000000
59	59	T	U	R	0	0	-	-1.00	-1.000000	-	-1.00	-1.000000	-	-1.00	-1.000000	-	-1.00	-1.000000	-1.000000
60	60	N	U	R	0	0	-	-1.00	-1.000000	-	-1.00	-1.000000	-	-1.00	-1.000000	-	-1.00	-1.000000	-1.000000
61	61	F	1	-	0	0	E	193.74	0.867661	E	193.74	0.867661	E	221.64	0.992611	E	221.64	0.992611	-1.000000
62	62	Q	1	-	0	0	E	130.40	0.689327	E	130.40	0.689327	E	141.13	0.746049	E	141.13	0.746049	-1.000000
63	63	A	1	-	0	0	E	71.45	0.613832	E	71.45	0.613832	E	70.11	0.602320	E	70.11	0.602320	-1.000000
64	64	G	1	-	0	0	E	49.64	0.591586	E	49.64	0.591586	E	50.49	0.601716	E	50.49	0.601716	-1.000000
65	65	L	1	-	0	0	E	46.33	0.234002	E	46.33	0.234002	E	41.06	0.207384	E	41.06	0.207384	-1.000000
66	66	I	1	-	0	0	E	39.69	0.208950	E	39.69	0.208950	E	22.04	0.116031	E	22.04	0.116031	-1.000000
67	67	Q	H	-	0	0	E	117.14	0.619231	E	117.14	0.619231	E	116.75	0.617170	E	116.75	0.617170	341.775000
68	68	S	H	-	0	0	E	42.42	0.337524	E	42.42	0.337524	E	40.51	0.322327	E	40.51	0.322327	341.775000
69	69	A	H	-	2	0	B	3.14	0.026976	B	3.14	0.026976	B	0.82	0.007045	B	0.82	0.007045	341.775000
70	70	F	H	-	0	0	E	57.99	0.259707	E	57.99	0.259707	E	44.99	0.201487	E	44.99	0.201487	341.775000
71	71	Y	H	-	0	0	E	76.44	0.320772	E	76.44	0.320772	E	70.87	0.297398	E	70.87	0.297398	341.775000
72	72	F	H	-	1	0	E	67.66	0.303014	E	67.66	0.303014	E	67.27	0.301267	E	67.27	0.301267	341.775000
73	73	G	H	-	2	0	B	0.11	0.001311	B	0.11	0.001311	B	0.00	0.000000	B	0.00	0.000000	341.775000
74	74	Y	H	-	1	0	B	38.31	0.160764	B	38.31	0.160764	E	31.48	0.132102	E	31.48	0.132102	341.775000
75	75	F	H	-	2	0	E	78.56	0.351829	E	78.56	0.351829	E	79.58	0.356398	E	79.58	0.356398	341.775000
76	76	I	H	-	0	0	E	92.68	0.487918	E	92.68	0.487918	E	97.29	0.512187	E	97.29	0.512187	341.775000
77	77	I	H	-	1	0	B	19.48	0.102553	B	19.48	0.102553	E	11.97	0.063017	E	11.97	0.063017	341.775000
78	78	P	H	-	3	0	B	0.00	0.000000	B	0.00	0.000000	B	0.00	0.000000	B	0.00	0.000000	341.775000
79	79	I	H	-	1	0	E	43.58	0.229429	E	43.58	0.229429	E	43.06	0.226691	E	43.06	0.226691	341.775000
80	80	P	H	-	0	0	E	63.65	0.439572	E	63.65	0.439572	E	63.03	0.435290	E	63.03	0.435290	341.775000
81	81	A	H	-	1	0	B	7.43	0.063832	B	7.43	0.063832	B	3.70	0.031787	B	3.70	0.031787	341.775000
82	82	G	H	-	1	0	B	0.30	0.003575	B	0.30	0.003575	B	0.00	0.000000	B	0.00	0.000000	341.775000
83	83	I	H	-	0	0	E	52.31	0.275388	E	52.31	0.275388	E	49.99	0.263175	E	49.99	0.263175	341.775000
84	84	L	H	-	1	0	E	56.09	0.283297	E	56.09	0.283297	E	53.04	0.267892	E	53.04	0.267892	341.775000
85	85	M	H	-	1	0	B	1.87	0.008882	B	1.87	0.008882	B	0.00	0.000000	B	0.00	0.000000	341.775000
86	86	K	2	-	0	0	B	8.63	0.041592	B	8.63	0.041592	B	0.63	0.003036	B	0.63	0.003036	-1.000000
87	87	K	2	-	0	0	E	135.82	0.654586	E	135.82	0.654586	E	131.50	0.633765	E	131.50	0.633765	-1.000000
88	88	L	2	-	0	0	E	87.90	0.443962	E	87.90	0.443962	E	96.87	0.489267	E	96.87	0.489267	-1.000000
89	89	S	2	-	0	0	E	28.42	0.226130	E	28.42	0.226130	E	26.78	0.213081	E	26.78	0.213081	-1.000000
90	90	Y	2	-	0	0	B	0.02	0.000084	B	0.02	0.000084	B	0.00	0.000000	B	0.00	0.000000	-1.000000
91	91	K	H	-	0	0	E	55.60	0.267965	E	55.60	0.267965	E	48.30	0.232782	E	48.30	0.232782	86.350000
92	92	A	H	-	0	0	B	20.10	0.172680	B	20.10	0.172680	E	15.33	0.131701	E	15.33	0.131701	86.350000
93	93	G	H	-	2	0	B	0.44	0.005244	B	0.44	0.005244	B	0.00	0.000000	B	0.00	0.000000	86.350000
94	94	I	H	-	1	0	B	13.56	0.071387	B	13.56	0.071387	B	3.22	0.016952	B	3.22	0.016952	86.350000
95	95	I	H	-	0	0	E	41.39	0.217899	E	41.39	0.217899	E	35.36	0.186154	E	35.36	0.186154	86.350000
96	96	T	H	-	0	0	E	36.88	0.249088	E	36.88	0.249088	E	31.89	0.215386	E	31.89	0.215386	86.350000
97	97	G	H	-	3	0	B	0.00	0.000000	B	0.00	0.000000	B	0.00	0.000000	B	0.00	0.000000	86.350000
98	98	L	H	-	3	0	B	4.14	0.020910	B	4.14	0.020910	B	0.00	0.000000	B	0.00	0.000000	86.350000
99	99	F	H	-	0	0	E	125.88	0.563751	E	125.88	0.563751	E	123.33	0.552331	E	123.33	0.552331	86.350000
100	100	L	H	-	4	0	E	43.12	0.217789	E	43.12	0.217789	E	37.49	0.189353	E	37.49	0.189353	86.350000
101	101	Y	H	-	1	0	B	0.51	0.002140	B	0.51	0.002140	B	0.00	0.000000	B	0.00	0.000000	86.350000
102	102	A	H	-	0	0	B	10.46	0.089863	B	10.46	0.089863	B	4.68	0.040206	B	4.68	0.040206	86.350000
103	103	L	H	-	1	0	E	75.68	0.382242	E	75.68	0.382242	E	73.63	0.371887	E	73.63	0.371887	86.350000
104	104	G	H	-	3	0	B	0.00	0.000000	B	0.00	0.000000	B	0.00	0.000000	B	0.00	0.000000	86.350000
105	105	A	H	-	2	0	B	7.18	0.061684	B	7.18	0.061684	B	0.00	0.000000	B	0.00	0.000000	86.350000
106	106	A	H	-	0	0	E	49.77	0.427577	E	49.77	0.427577	E	40.21	0.345447	E	40.21	0.345447	86.350000
107	107	L	H	-	1	0	B	33.68	0.170110	B	33.68	0.170110	E	30.78	0.155462	E	30.78	0.155462	86.350000
108	108	F	H	-	0	0	B	0.55	0.002463	B	0.55	0.002463	B	0.00	0.000000	B	0.00	0.000000	86.350000
109	109	W	H	-	0	0	E	129.25	0.486964	E	129.25	0.486964	E	121.28	0.456936	E	121.28	0.456936	86.350000
110	110	P	1	-	0	0	E	41.84	0.288950	E	41.84	0.288950	E	41.59	0.287224	E	41.59	0.287224	-1.000000
111	111	A	1	-	0	0	B	1.78	0.015292	B	1.78	0.015292	B	0.12	0.001031	B	0.12	0.001031	-1.000000
112	112	A	1	-	0	0	B	0.71	0.006100	B	0.71	0.006100	B	0.00	0.000000	B	0.00	0.000000	-1.000000
113	113	E	1	-	0	0	E	76.08	0.406497	E	76.08	0.406497	E	79.69	0.425785	E	79.69	0.425785	-1.000000
114	114	I	1	-	0	0	E	96.01	0.505449	E	96.01	0.505449	E	105.13	0.553461	E	105.13	0.553461	-1.000000
115	115	M	1	-	0	0	E	75.45	0.358347	E	75.45	0.358347	E	60.62	0.287913	E	60.62	0.287913	-1.000000
116	116	N	1	-	0	0	E	60.89	0.360573	E	60.89	0.360573	E	65.19	0.386037	E	65.19	0.386037	-1.000000
117	117	Y	1	-	0	0	E	92.43	0.387872	E	92.43	0.387872	E	62.16	0.260848	E	62.16	0.260848	-1.000000
118	118	T	1	-	0	0	E	74.29	0.501756	E	74.29	0.501756	E	79.99	0.540254	E	79.99	0.540254	-1.000000
119	119	L	1	-	0	0	E	51.85	0.261882	E	51.85	0.261882	E	50.06	0.252841	E	50.06	0.252841	-1.000000
120	120	F	H	-	0	0	B	14.14	0.063326	B	14.14	0.063326	B	3.68	0.016481	B	3.68	0.016481	236.052000
121	121	L	H	-	0	0	B	23.76	0.120006	B	23.76	0.120006	E	17.65	0.089146	E	17.65	0.089146	236.052000
122	122	V	H	-	0	0	E	72.31	0.445698	E	72.31	0.445698	E	71.62	0.441445	E	71.62	0.441445	236.052000
123	123	G	H	-	2	0	B	0.00	0.000000	B	0.00	0.000000	B	0.00	0.000000	B	0.00	0.000000	236.052000
124	124	L	H	-	0	0	B	22.33	0.112783	B	22.33	0.112783	E	12.94	0.065357	E	12.94	0.065357	236.052000
125	125	F	H	-	2	0	E	50.02	0.224014	E	50.02	0.224014	E	40.41	0.180975	E	40.41	0.180975	236.052000
126	126	I	H	-	3	0	E	39.82	0.209634	E	39.82	0.209634	E	36.60	0.192682	E	36.60	0.192682	236.052000
127	127	I	H	-	3	0	B	3.15	0.016583	B	3.15	0.016583	B	0.15	0.000790	B	0.15	0.000790	236.052000
128	128	A	H	-	2	0	B	8.09	0.069502	B	8.09	0.069502	B	1.51	0.012973	B	1.51	0.012973	236.052000
129	129	A	H	-	2	0	B	6.75	0.057990	B	6.75	0.057990	B	2.56	0.021993	B	2.56	0.021993	236.052000
130	130	G	H	-	2	0	B	0.00	0.000000	B	0.00	0.000000	B	0.00	0.000000	B	0.00	0.000000	236.052000
131	131	L	H	-	0	0	B	31.45	0.158846	B	31.45	0.158846	E	17.23	0.087025	E	17.23	0.087025	236.052000
132	132	G	H	-	1	0	B	0.00	0.000000	B	0.00	0.000000	B	0.00	0.000000	B	0.00	0.000000	236.052000
133	133	C	H	-	2	0	B	5.50	0.038875	B	5.50	0.038875	B	1.21	0.008552	B	1.21	0.008552	236.052000
134	134	L	H	-	1	0	B	16.70	0.084348	B	16.70	0.084348	B	3.88	0.019597	B	3.88	0.019597	236.052000
135	135	E	H	-	0	0	E	42.97	0.229590	E	42.97	0.229590	E	25.48	0.136140	E	25.48	0.136140	236.052000
136	136	T	H	-	4	0	B	1.46	0.009861	B	1.46	0.009861	B	0.00	0.000000	B	0.00	0.000000	236.052000
137	137	A	H	-	1	0	B	0.15	0.001289	B	0.15	0.001289	B	0.00	0.000000	B	0.00	0.000000	236.052000
138	138	A	H	-	0	0	B	19.79	0.170017	B	19.79	0.170017	E	6.21	0.053351	E	6.21	0.053351	236.052000
139	139	N	H	-	1	0	B	2.90	0.017173	B	2.90	0.017173	B	0.00	0.000000	B	0.00	0.000000	236.052000
140	140	P	H	-	1	0	B	0.16	0.001105	B	0.16	0.001105	B	0.00	0.000000	B	0.00	0.000000	236.052000
141	141	F	H	-	0	0	B	8.17	0.036589	B	8.17	0.036589	B	0.04	0.000179	B	0.04	0.000179	236.052000
142	142	V	H	-	0	0	B	0.17	0.001048	B	0.17	0.001048	B	0.00	0.000000	B	0.00	0.000000	236.052000
143	143	T	2	-	0	0	B	0.00	0.000000	B	0.00	0.000000	B	0.00	0.000000	B	0.00	0.000000	-1.000000
144	144	V	2	-	0	0	B	17.51	0.107927	B	17.51	0.107927	E	10.01	0.061699	E	10.01	0.061699	-1.000000
145	145	L	2	-	0	0	B	1.09	0.005505	B	1.09	0.005505	B	0.00	0.000000	B	0.00	0.000000	-1.000000
146	146	G	2	-	0	0	B	14.10	0.168037	B	14.10	0.168037	E	10.97	0.130735	E	10.97	0.130735	-1.000000
147	147	P	2	-	0	0	E	87.09	0.601450	E	87.09	0.601450	E	92.77	0.640677	E	92.77	0.640677	-1.000000
148	148	E	2	-	0	0	E	67.98	0.363219	E	67.98	0.363219	E	65.42	0.349541	E	65.42	0.349541	-1.000000
149	149	S	2	-	0	0	E	89.55	0.712524	E	89.55	0.712524	E	95.94	0.763367	E	95.94	0.763367	-1.000000
150	150	S	2	-	0	0	E	40.93	0.325668	E	40.93	0.325668	E	40.21	0.319940	E	40.21	0.319940	-1.000000
151	151	G	2	-	0	0	B	0.00	0.000000	B	0.00	0.000000	B	0.00	0.000000	B	0.00	0.000000	-1.000000
152	152	H	2	-	0	0	B	13.41	0.067553	B	13.41	0.067553	B	4.97	0.025037	B	4.97	0.025037	-1.000000
153	153	F	2	-	0	0	E	59.71	0.267410	E	59.71	0.267410	E	51.96	0.232702	E	51.96	0.232702	-1.000000
154	154	R	2	-	0	0	B	15.20	0.060981	B	15.20	0.060981	B	9.32	0.037391	B	9.32	0.037391	-1.000000
155	155	L	2	-	0	0	B	1.02	0.005152	B	1.02	0.005152	B	0.00	0.000000	B	0.00	0.000000	-1.000000
156	156	N	H	-	2	0	B	1.44	0.008527	B	1.44	0.008527	B	0.00	0.000000	B	0.00	0.000000	105.717000
157	157	L	H	-	0	0	E	47.77	0.241275	E	47.77	0.241275	E	40.43	0.204202	E	40.43	0.204202	105.717000
158	158	A	H	-	2	0	B	0.11	0.000945	B	0.11	0.000945	B	0.00	0.000000	B	0.00	0.000000	105.717000
159	159	Q	H	-	1	0	B	18.39	0.097214	B	18.39	0.097214	B	9.38	0.049585	B	9.38	0.049585	105.717000
160	160	T	H	-	2	0	B	7.37	0.049777	B	7.37	0.049777	B	1.67	0.011279	B	1.67	0.011279	105.717000
161	161	F	H	-	2	0	E	72.20	0.323346	E	72.20	0.323346	E	69.97	0.313359	E	69.97	0.313359	105.717000
162	162	A	H	-	2	0	B	17.83	0.153179	B	17.83	0.153179	E	11.54	0.099141	E	11.54	0.099141	105.717000
163	163	S	H	-	2	0	B	12.61	0.100334	B	12.61	0.100334	B	4.52	0.035964	B	4.52	0.035964	105.717000
164	164	F	H	-	0	0	E	81.85	0.366564	E	81.85	0.366564	E	83.51	0.373998	E	83.51	0.373998	105.717000
165	165	G	H	-	2	0	B	0.00	0.000000	B	0.00	0.000000	B	0.00	0.000000	B	0.00	0.000000	105.717000
166	166	A	H	-	1	0	E	27.48	0.236082	E	27.48	0.236082	E	15.04	0.129210	E	15.04	0.129210	105.717000
167	167	I	H	-	1	0	B	36.48	0.192051	B	36.48	0.192051	E	18.91	0.099553	E	18.91	0.099553	105.717000
168	168	I	H	-	0	0	E	39.15	0.206107	E	39.15	0.206107	E	30.08	0.158357	E	30.08	0.158357	105.717000
169	169	A	H	-	2	0	B	0.71	0.006100	B	0.71	0.006100	B	0.00	0.000000	B	0.00	0.000000	105.717000
170	170	V	H	-	0	0	E	43.08	0.265533	E	43.08	0.265533	E	19.11	0.117788	E	19.11	0.117788	105.717000
171	171	V	H	-	0	0	E	81.27	0.500925	E	81.27	0.500925	E	75.29	0.464066	E	75.29	0.464066	105.717000
172	172	F	H	-	0	0	E	128.58	0.575843	E	128.58	0.575843	E	143.81	0.644050	E	143.81	0.644050	105.717000
173	173	G	H	-	0	0	B	16.21	0.193183	B	16.21	0.193183	E	11.36	0.135383	E	11.36	0.135383	105.717000
174	174	Q	H	-	1	0	E	68.03	0.359624	E	68.03	0.359624	E	65.98	0.348787	E	65.98	0.348787	105.717000
175	175	S	1	-	0	0	E	62.43	0.496738	E	62.43	0.496738	E	63.56	0.505729	E	63.56	0.505729	-1.000000
176	176	L	1	-	0	0	E	132.39	0.668670	E	132.39	0.668670	E	140.30	0.708622	E	140.30	0.708622	-1.000000
177	177	I	1	-	0	0	E	40.76	0.214583	E	40.76	0.214583	E	23.02	0.121190	E	23.02	0.121190	-1.000000
178	178	L	1	-	0	0	E	60.13	0.303702	E	60.13	0.303702	E	51.74	0.261326	E	51.74	0.261326	-1.000000
179	179	S	1	-	0	0	E	99.66	0.792966	E	99.66	0.792966	E	103.58	0.824157	E	103.58	0.824157	-1.000000
180	180	N	1	-	0	0	E	91.83	0.543791	E	91.83	0.543791	E	85.80	0.508083	E	85.80	0.508083	-1.000000
181	181	V	1	-	0	0	B	31.54	0.194403	B	31.54	0.194403	E	15.42	0.095044	E	15.42	0.095044	-1.000000
182	182	P	1	-	0	0	E	39.28	0.271271	E	39.28	0.271271	E	35.75	0.246892	E	35.75	0.246892	-1.000000
183	183	H	1	-	0	0	E	165.11	0.831747	E	165.11	0.831747	E	178.25	0.897940	E	178.25	0.897940	-1.000000
184	184	Q	1	-	0	0	E	69.19	0.365756	E	69.19	0.365756	E	68.75	0.363430	E	68.75	0.363430	-1.000000
185	185	S	1	-	0	0	E	58.61	0.466343	E	58.61	0.466343	E	65.86	0.524029	E	65.86	0.524029	-1.000000
186	186	Q	1	-	0	0	E	119.24	0.630333	E	119.24	0.630333	E	109.08	0.576624	E	109.08	0.576624	-1.000000
187	187	D	1	-	0	0	E	92.62	0.596125	E	92.62	0.596125	E	106.16	0.683272	E	106.16	0.683272	-1.000000
188	188	V	1	-	0	0	E	64.20	0.395710	E	64.20	0.395710	E	67.00	0.412968	E	67.00	0.412968	-1.000000
189	189	L	1	-	0	0	B	25.30	0.127784	B	25.30	0.127784	B	5.31	0.026820	B	5.31	0.026820	-1.000000
190	190	D	1	-	0	0	E	85.60	0.550943	E	85.60	0.550943	E	92.38	0.594581	E	92.38	0.594581	-1.000000
191	191	K	1	-	0	0	E	142.64	0.687455	E	142.64	0.687455	E	159.52	0.768808	E	159.52	0.768808	-1.000000
192	192	M	1	-	0	0	B	30.78	0.146189	B	30.78	0.146189	E	20.95	0.099501	E	20.95	0.099501	-1.000000
193	193	S	1	-	0	0	E	43.70	0.347708	E	43.70	0.347708	E	43.08	0.342775	E	43.08	0.342775	-1.000000
194	194	P	1	-	0	0	E	112.74	0.778591	E	112.74	0.778591	E	131.47	0.907942	E	131.47	0.907942	-1.000000
195	195	E	1	-	0	0	E	136.86	0.731246	E	136.86	0.731246	E	153.30	0.819085	E	153.30	0.819085	-1.000000
196	196	Q	1	-	0	0	E	101.49	0.536502	E	101.49	0.536502	E	109.97	0.581329	E	109.97	0.581329	-1.000000
197	197	L	1	-	0	0	E	43.49	0.219658	E	43.49	0.219658	E	37.20	0.187888	E	37.20	0.187888	-1.000000
198	198	S	1	-	0	0	E	68.03	0.541295	E	68.03	0.541295	E	70.44	0.560471	E	70.44	0.560471	-1.000000
199	199	A	1	-	0	0	E	59.65	0.512457	E	59.65	0.512457	E	65.35	0.561426	E	65.35	0.561426	-1.000000
200	200	Y	1	-	0	0	B	33.11	0.138943	B	33.11	0.138943	E	21.08	0.088460	E	21.08	0.088460	-1.000000
201	201	K	1	-	0	0	E	41.63	0.200636	E	41.63	0.200636	E	32.91	0.158610	E	32.91	0.158610	-1.000000
202	202	H	1	-	0	0	E	70.07	0.352980	E	70.07	0.352980	E	68.77	0.346431	E	68.77	0.346431	-1.000000
203	203	S	1	-	0	0	E	47.42	0.377307	E	47.42	0.377307	E	46.47	0.369749	E	46.47	0.369749	-1.000000
204	204	L	1	-	0	0	B	13.63	0.068842	B	13.63	0.068842	B	1.48	0.007475	B	1.48	0.007475	-1.000000
205	205	V	1	-	0	0	B	2.03	0.012512	B	2.03	0.012512	B	0.00	0.000000	B	0.00	0.000000	-1.000000
206	206	L	1	-	0	0	E	91.54	0.462347	E	91.54	0.462347	E	97.59	0.492904	E	97.59	0.492904	-1.000000
207	207	S	1	-	0	0	B	18.30	0.145608	B	18.30	0.145608	B	5.88	0.046785	B	5.88	0.046785	-1.000000
208	208	V	1	-	0	0	B	3.66	0.022559	B	3.66	0.022559	B	0.00	0.000000	B	0.00	0.000000	-1.000000
209	209	Q	1	-	0	0	B	22.97	0.121425	B	22.97	0.121425	E	13.95	0.073743	E	13.95	0.073743	-1.000000
210	210	T	H	-	0	0	E	66.74	0.450763	E	66.74	0.450763	E	61.29	0.413954	E	61.29	0.413954	342.717000
211	211	P	H	-	0	0	B	8.61	0.059461	B	8.61	0.059461	B	0.00	0.000000	B	0.00	0.000000	342.717000
212	212	Y	H	-	0	0	B	13.79	0.057868	B	13.79	0.057868	B	1.49	0.006253	B	1.49	0.006253	342.717000
213	213	M	H	-	0	0	E	112.15	0.532653	E	112.15	0.532653	E	111.19	0.528093	E	111.19	0.528093	342.717000
214	214	I	H	-	0	0	E	91.91	0.483864	E	91.91	0.483864	E	91.95	0.484075	E	91.95	0.484075	342.717000
215	215	I	H	-	2	0	B	0.79	0.004159	B	0.79	0.004159	B	0.00	0.000000	B	0.00	0.000000	342.717000
216	216	V	H	-	1	0	B	14.87	0.091654	B	14.87	0.091654	B	5.11	0.031497	B	5.11	0.031497	342.717000
217	217	A	H	-	0	0	E	43.83	0.376546	E	43.83	0.376546	E	42.37	0.364003	E	42.37	0.364003	342.717000
218	218	I	H	-	1	0	B	36.13	0.190208	B	36.13	0.190208	E	28.04	0.147618	E	28.04	0.147618	342.717000
219	219	V	H	-	1	0	B	0.22	0.001356	B	0.22	0.001356	B	0.00	0.000000	B	0.00	0.000000	342.717000
220	220	L	H	-	0	0	E	92.65	0.467953	E	92.65	0.467953	E	89.04	0.449720	E	89.04	0.449720	342.717000
221	221	L	H	-	0	0	E	82.49	0.416637	E	82.49	0.416637	E	84.90	0.428810	E	84.90	0.428810	342.717000
222	222	V	H	-	1	0	B	6.33	0.039016	B	6.33	0.039016	B	2.42	0.014916	B	2.42	0.014916	342.717000
223	223	A	H	-	1	0	B	13.51	0.116065	B	13.51	0.116065	B	4.44	0.038144	B	4.44	0.038144	342.717000
224	224	L	H	-	0	0	E	77.14	0.389616	E	77.14	0.389616	E	83.40	0.421233	E	83.40	0.421233	342.717000
225	225	L	H	-	0	0	E	50.04	0.252740	E	50.04	0.252740	E	46.75	0.236123	E	46.75	0.236123	342.717000
226	226	I	H	-	0	0	B	3.91	0.020584	B	3.91	0.020584	B	0.00	0.000000	B	0.00	0.000000	342.717000
227	227	M	H	-	0	0	E	100.60	0.477796	E	100.60	0.477796	E	105.93	0.503111	E	105.93	0.503111	342.717000
228	228	L	H	-	0	0	E	119.00	0.601040	E	119.00	0.601040	E	126.89	0.640891	E	126.89	0.640891	342.717000
229	229	T	2	-	0	0	E	41.15	0.277928	E	41.15	0.277928	E	32.43	0.219033	E	32.43	0.219033	-1.000000
230	230	K	2	-	0	0	E	162.40	0.782688	E	162.40	0.782688	E	170.28	0.820666	E	170.28	0.820666	-1.000000
231	231	F	2	-	0	0	B	25.29	0.113261	B	25.29	0.113261	E	16.15	0.072327	E	16.15	0.072327	-1.000000
232	232	P	2	-	0	0	B	15.69	0.108356	B	15.69	0.108356	B	6.94	0.047928	B	6.94	0.047928	-1.000000
233	233	A	2	-	0	0	E	91.58	0.786770	E	91.58	0.786770	E	93.91	0.806787	E	93.91	0.806787	-1.000000
234	234	L	2	-	0	0	B	12.16	0.061417	B	12.16	0.061417	B	4.53	0.022880	B	4.53	0.022880	-1.000000
235	235	Q	2	-	0	0	E	109.17	0.577100	E	109.17	0.577100	E	117.89	0.623196	E	117.89	0.623196	-1.000000
236	236	S	2	-	0	0	B	3.11	0.024745	B	3.11	0.024745	B	0.21	0.001671	B	0.21	0.001671	-1.000000
237	237	D	2	-	0	0	B	25.61	0.164832	B	25.61	0.164832	E	15.87	0.102143	E	15.87	0.102143	-1.000000
238	238	N	2	-	0	0	E	74.17	0.439214	E	74.17	0.439214	E	65.00	0.384911	E	65.00	0.384911	-1.000000
239	239	H	2	-	0	0	E	98.13	0.494333	E	98.13	0.494333	E	100.29	0.505214	E	100.29	0.505214	-1.000000
240	240	S	2	-	0	0	E	98.69	0.785248	E	98.69	0.785248	E	109.58	0.871897	E	109.58	0.871897	-1.000000
241	241	D	2	-	0	0	E	37.13	0.238978	E	37.13	0.238978	E	29.18	0.187810	E	29.18	0.187810	-1.000000
242	242	A	2	-	0	0	E	85.32	0.732990	E	85.32	0.732990	E	93.49	0.803179	E	93.49	0.803179	-1.000000
243	243	K	2	-	0	0	E	158.57	0.764230	E	158.57	0.764230	E	185.51	0.894067	E	185.51	0.894067	-1.000000
244	244	Q	2	-	0	0	E	90.46	0.478194	E	90.46	0.478194	E	97.48	0.515304	E	97.48	0.515304	-1.000000
245	245	G	2	-	0	0	B	10.12	0.120605	B	10.12	0.120605	B	0.91	0.010845	B	0.91	0.010845	-1.000000
246	246	S	2	-	0	0	E	42.31	0.336649	E	42.31	0.336649	E	36.29	0.288749	E	36.29	0.288749	-1.000000
247	247	F	2	-	0	0	E	54.74	0.245152	E	54.74	0.245152	E	45.94	0.205741	E	45.94	0.205741	-1.000000
248	248	S	2	-	0	0	E	71.39	0.568030	E	71.39	0.568030	E	79.16	0.629854	E	79.16	0.629854	-1.000000
249	249	A	2	-	0	0	E	25.67	0.220533	E	25.67	0.220533	E	23.08	0.198282	E	23.08	0.198282	-1.000000
250	250	S	2	-	0	0	B	0.00	0.000000	B	0.00	0.000000	B	0.00	0.000000	B	0.00	0.000000	-1.000000
251	251	L	2	-	0	0	E	63.57	0.321077	E	63.57	0.321077	E	60.89	0.307541	E	60.89	0.307541	-1.000000
252	252	S	2	-	0	0	E	50.50	0.401814	E	50.50	0.401814	E	51.24	0.407702	E	51.24	0.407702	-1.000000
253	253	R	2	-	0	0	E	68.91	0.276458	E	68.91	0.276458	E	65.23	0.261695	E	65.23	0.261695	-1.000000
254	254	L	2	-	0	0	B	0.00	0.000000	B	0.00	0.000000	B	0.00	0.000000	B	0.00	0.000000	-1.000000
255	255	A	2	-	0	0	E	50.96	0.437801	E	50.96	0.437801	E	47.19	0.405412	E	47.19	0.405412	-1.000000
256	256	R	2	-	0	0	E	174.25	0.699069	E	174.25	0.699069	E	195.97	0.786207	E	195.97	0.786207	-1.000000
257	257	I	2	-	0	0	E	39.23	0.206528	E	39.23	0.206528	E	35.15	0.185049	E	35.15	0.185049	-1.000000
258	258	R	2	-	0	0	E	104.70	0.420043	E	104.70	0.420043	E	107.81	0.432520	E	107.81	0.432520	-1.000000
259	259	H	2	-	0	0	B	9.30	0.046849	B	9.30	0.046849	B	1.72	0.008665	B	1.72	0.008665	-1.000000
260	260	W	2	-	0	0	B	20.25	0.076294	B	20.25	0.076294	E	13.29	0.050072	E	13.29	0.050072	-1.000000
261	261	R	H	-	0	0	E	112.14	0.449892	E	112.14	0.449892	E	116.60	0.467785	E	116.60	0.467785	89.930000
262	262	W	H	-	2	0	E	60.74	0.228845	E	60.74	0.228845	E	57.07	0.215018	E	57.07	0.215018	89.930000
263	263	A	H	-	2	0	B	0.32	0.002749	B	0.32	0.002749	B	0.00	0.000000	B	0.00	0.000000	89.930000
264	264	V	H	-	2	0	E	35.94	0.221524	E	35.94	0.221524	E	31.64	0.195020	E	31.64	0.195020	89.930000
265	265	L	H	-	0	0	E	74.07	0.374110	E	74.07	0.374110	E	73.40	0.370726	E	73.40	0.370726	89.930000
266	266	A	H	-	3	0	B	0.17	0.001460	B	0.17	0.001460	B	0.00	0.000000	B	0.00	0.000000	89.930000
267	267	Q	H	-	2	0	B	0.58	0.003066	B	0.58	0.003066	B	0.00	0.000000	B	0.00	0.000000	89.930000
268	268	F	H	-	2	0	E	70.21	0.314434	E	70.21	0.314434	E	61.81	0.276815	E	61.81	0.276815	89.930000
269	269	C	H	-	3	0	B	15.16	0.107153	B	15.16	0.107153	E	10.15	0.071742	E	10.15	0.071742	89.930000
270	270	Y	H	-	3	0	B	2.68	0.011246	B	2.68	0.011246	B	0.00	0.000000	B	0.00	0.000000	89.930000
271	271	V	H	-	2	0	B	13.02	0.080251	B	13.02	0.080251	B	5.66	0.034887	B	5.66	0.034887	89.930000
272	272	G	H	-	2	0	B	4.48	0.053391	B	4.48	0.053391	B	0.32	0.003814	B	0.32	0.003814	89.930000
273	273	A	H	-	3	0	B	0.00	0.000000	B	0.00	0.000000	B	0.00	0.000000	B	0.00	0.000000	89.930000
274	274	Q	H	-	1	0	B	30.45	0.160966	B	30.45	0.160966	E	25.06	0.132473	E	25.06	0.132473	89.930000
275	275	T	H	-	2	0	E	34.28	0.231528	E	34.28	0.231528	E	31.50	0.212752	E	31.50	0.212752	89.930000
276	276	A	H	-	3	0	B	0.08	0.000687	B	0.08	0.000687	B	0.00	0.000000	B	0.00	0.000000	89.930000
277	277	C	H	-	1	0	B	0.14	0.000990	B	0.14	0.000990	B	0.00	0.000000	B	0.00	0.000000	89.930000
278	278	W	H	-	0	0	B	49.28	0.185668	B	49.28	0.185668	E	40.63	0.153078	E	40.63	0.153078	89.930000
279	279	S	H	-	0	0	E	42.97	0.341900	E	42.97	0.341900	E	36.51	0.290500	E	36.51	0.290500	89.930000
280	280	Y	H	-	1	0	B	14.96	0.062778	B	14.96	0.062778	B	10.57	0.044356	B	10.57	0.044356	89.930000
281	281	L	H	-	2	0	B	0.30	0.001515	B	0.30	0.001515	B	0.00	0.000000	B	0.00	0.000000	89.930000
282	282	I	1	-	0	0	B	37.32	0.196473	B	37.32	0.196473	E	30.30	0.159516	E	30.30	0.159516	-1.000000
283	283	R	1	-	0	0	E	120.98	0.485357	E	120.98	0.485357	E	125.30	0.502688	E	125.30	0.502688	-1.000000
284	284	Y	1	-	0	0	B	0.34	0.001427	B	0.34	0.001427	B	0.00	0.000000	B	0.00	0.000000	-1.000000
285	285	A	1	-	0	0	B	0.00	0.000000	B	0.00	0.000000	B	0.00	0.000000	B	0.00	0.000000	-1.000000
286	286	V	1	-	0	0	E	65.79	0.405510	E	65.79	0.405510	E	65.77	0.405387	E	65.77	0.405387	-1.000000
287	287	E	1	-	0	0	E	89.06	0.475850	E	89.06	0.475850	E	90.12	0.481513	E	90.12	0.481513	-1.000000
288	288	E	1	-	0	0	E	44.59	0.238245	E	44.59	0.238245	E	38.96	0.208164	E	38.96	0.208164	-1.000000
289	289	I	1	-	0	0	B	10.56	0.055594	B	10.56	0.055594	B	3.19	0.016794	B	3.19	0.016794	-1.000000
290	290	P	1	-	0	0	E	128.75	0.889157	E	128.75	0.889157	E	148.01	1.000000	E	148.01	1.000000	-1.000000
291	291	G	1	-	0	0	E	76.84	0.915743	E	76.84	0.915743	E	84.83	1.000000	E	84.83	1.000000	-1.000000
292	292	M	1	-	0	0	B	25.92	0.123106	B	25.92	0.123106	E	17.48	0.083021	E	17.48	0.083021	-1.000000
293	293	T	1	-	0	0	E	79.94	0.539916	E	79.94	0.539916	E	88.45	0.597393	E	88.45	0.597393	-1.000000
294	294	A	1	-	0	0	E	68.39	0.587543	E	68.39	0.587543	E	76.71	0.659021	E	76.71	0.659021	-1.000000
295	295	G	1	-	0	0	E	56.84	0.677392	E	56.84	0.677392	E	62.87	0.749255	E	62.87	0.749255	-1.000000
296	296	F	1	-	0	0	E	109.73	0.491424	E	109.73	0.491424	E	117.07	0.524296	E	117.07	0.524296	-1.000000
297	297	A	1	-	0	0	B	0.00	0.000000	B	0.00	0.000000	B	0.00	0.000000	B	0.00	0.000000	-1.000000
298	298	A	1	-	0	0	E	40.26	0.345876	E	40.26	0.345876	E	38.80	0.333333	E	38.80	0.333333	-1.000000
299	299	N	1	-	0	0	E	81.31	0.481495	E	81.31	0.481495	E	83.97	0.497246	E	83.97	0.497246	-1.000000
300	300	Y	1	-	0	0	E	48.14	0.202014	E	48.14	0.202014	E	40.95	0.171842	E	40.95	0.171842	-1.000000
301	301	L	H	-	1	0	E	53.41	0.269761	E	53.41	0.269761	E	51.20	0.258599	E	51.20	0.258599	233.307000
302	302	T	H	-	0	0	E	75.25	0.508240	E	75.25	0.508240	E	54.56	0.368499	E	54.56	0.368499	233.307000
303	303	G	H	-	0	0	E	28.23	0.336432	E	28.23	0.336432	E	25.59	0.304970	E	25.59	0.304970	233.307000
304	304	T	H	-	2	0	B	0.09	0.000608	B	0.09	0.000608	B	0.00	0.000000	B	0.00	0.000000	233.307000
305	305	M	H	-	0	0	E	68.73	0.326431	E	68.73	0.326431	E	39.85	0.189266	E	39.85	0.189266	233.307000
306	306	V	H	-	0	0	E	76.61	0.472202	E	76.61	0.472202	E	69.27	0.426960	E	69.27	0.426960	233.307000
307	307	C	H	-	1	0	B	25.19	0.178046	B	25.19	0.178046	E	18.38	0.129912	E	18.38	0.129912	233.307000
308	308	F	H	-	2	0	B	15.50	0.069416	B	15.50	0.069416	B	9.10	0.040754	B	9.10	0.040754	233.307000
309	309	F	H	-	2	0	B	39.73	0.177930	B	39.73	0.177930	E	29.92	0.133996	E	29.92	0.133996	233.307000
310	310	I	H	-	0	0	E	94.49	0.497447	E	94.49	0.497447	E	96.15	0.506186	E	96.15	0.506186	233.307000
311	311	G	H	-	2	0	B	4.43	0.052795	B	4.43	0.052795	B	1.07	0.012752	B	1.07	0.012752	233.307000
312	312	R	H	-	2	0	B	18.67	0.074902	B	18.67	0.074902	E	13.49	0.054120	E	13.49	0.054120	233.307000
313	313	F	H	-	1	0	E	123.65	0.553764	E	123.65	0.553764	E	124.86	0.559183	E	124.86	0.559183	233.307000
314	314	T	H	-	0	0	E	60.44	0.408213	E	60.44	0.408213	E	58.51	0.395178	E	58.51	0.395178	233.307000
315	315	G	H	-	1	0	B	0.00	0.000000	B	0.00	0.000000	B	0.00	0.000000	B	0.00	0.000000	233.307000
316	316	T	H	-	2	0	B	6.85	0.046265	B	6.85	0.046265	B	2.97	0.020059	B	2.97	0.020059	233.307000
317	317	W	H	-	0	0	E	125.87	0.474230	E	125.87	0.474230	E	127.36	0.479843	E	127.36	0.479843	233.307000
318	318	L	H	-	1	0	E	40.66	0.205364	E	40.66	0.205364	E	37.26	0.188191	E	37.26	0.188191	233.307000
319	319	I	H	-	1	0	B	9.96	0.052435	B	9.96	0.052435	B	6.06	0.031903	B	6.06	0.031903	233.307000
320	320	S	2	-	0	0	E	57.06	0.454010	E	57.06	0.454010	E	59.30	0.471833	E	59.30	0.471833	-1.000000
321	321	R	2	-	0	0	E	143.57	0.575985	E	143.57	0.575985	E	164.00	0.657948	E	164.00	0.657948	-1.000000
322	322	F	2	-	0	0	E	114.95	0.514801	E	114.95	0.514801	E	119.10	0.533387	E	119.10	0.533387	-1.000000
323	323	A	2	-	0	0	E	31.00	0.266323	E	31.00	0.266323	E	30.86	0.265120	E	30.86	0.265120	-1.000000
324	324	P	2	-	0	0	B	18.51	0.127831	B	18.51	0.127831	E	12.01	0.082942	E	12.01	0.082942	-1.000000
325	325	H	2	-	0	0	E	39.90	0.200997	E	39.90	0.200997	E	31.39	0.158128	E	31.39	0.158128	-1.000000
326	326	K	H	-	0	0	E	130.20	0.627500	E	130.20	0.627500	E	141.33	0.681141	E	141.33	0.681141	27.535000
327	327	V	H	-	2	0	B	7.03	0.043331	B	7.03	0.043331	B	2.63	0.016211	B	2.63	0.016211	27.535000
328	328	L	H	-	1	0	B	0.00	0.000000	B	0.00	0.000000	B	0.00	0.000000	B	0.00	0.000000	27.535000
329	329	A	H	-	1	0	B	10.77	0.092526	B	10.77	0.092526	E	6.30	0.054124	E	6.30	0.054124	27.535000
330	330	A	H	-	0	0	E	46.23	0.397165	E	46.23	0.397165	E	44.13	0.379124	E	44.13	0.379124	27.535000
331	331	Y	H	-	2	0	B	15.14	0.063533	B	15.14	0.063533	B	7.09	0.029752	B	7.09	0.029752	27.535000
332	332	A	H	-	2	0	B	0.00	0.000000	B	0.00	0.000000	B	0.00	0.000000	B	0.00	0.000000	27.535000
333	333	L	H	-	1	0	E	67.43	0.340573	E	67.43	0.340573	E	67.83	0.342593	E	67.83	0.342593	27.535000
334	334	I	H	-	1	0	E	64.90	0.341669	E	64.90	0.341669	E	66.83	0.351829	E	66.83	0.351829	27.535000
335	335	A	H	-	3	0	B	0.00	0.000000	B	0.00	0.000000	B	0.00	0.000000	B	0.00	0.000000	27.535000
336	336	M	H	-	1	0	E	44.33	0.210544	E	44.33	0.210544	E	41.77	0.198385	E	41.77	0.198385	27.535000
337	337	A	H	-	0	0	E	37.79	0.324656	E	37.79	0.324656	E	36.33	0.312113	E	36.33	0.312113	27.535000
338	338	L	H	-	3	0	B	22.58	0.114046	B	22.58	0.114046	E	16.28	0.082226	E	16.28	0.082226	27.535000
339	339	C	H	-	2	0	B	0.00	0.000000	B	0.00	0.000000	B	0.00	0.000000	B	0.00	0.000000	27.535000
340	340	L	H	-	0	0	E	61.59	0.311076	E	61.59	0.311076	E	60.69	0.306531	E	60.69	0.306531	27.535000
341	341	I	H	-	0	0	E	84.59	0.445328	E	84.59	0.445328	E	86.36	0.454646	E	86.36	0.454646	27.535000
342	342	S	H	-	2	0	B	0.00	0.000000	B	0.00	0.000000	B	0.00	0.000000	B	0.00	0.000000	27.535000
343	343	A	H	-	1	0	B	3.70	0.031787	B	3.70	0.031787	B	1.50	0.012887	B	1.50	0.012887	27.535000
344	344	F	H	-	0	0	E	143.50	0.642662	E	143.50	0.642662	E	159.24	0.713153	E	159.24	0.713153	27.535000
345	345	A	H	-	0	0	E	41.51	0.356615	E	41.51	0.356615	E	40.42	0.347251	E	40.42	0.347251	27.535000
346	346	G	1	-	0	0	E	17.20	0.204982	E	17.20	0.204982	E	16.49	0.196520	E	16.49	0.196520	-1.000000
347	347	G	1	-	0	0	E	29.42	0.350614	E	29.42	0.350614	E	28.05	0.334287	E	28.05	0.334287	-1.000000
348	348	H	1	-	0	0	E	92.10	0.463956	E	92.10	0.463956	E	97.56	0.491461	E	97.56	0.491461	-1.000000
349	349	V	1	-	0	0	E	101.33	0.624569	E	101.33	0.624569	E	109.30	0.673693	E	109.30	0.673693	-1.000000
350	350	G	H	-	1	0	B	0.00	0.000000	B	0.00	0.000000	B	0.00	0.000000	B	0.00	0.000000	291.008000
351	351	L	H	-	0	0	B	0.00	0.000000	B	0.00	0.000000	B	0.00	0.000000	B	0.00	0.000000	291.008000
352	352	I	H	-	0	0	E	86.14	0.453488	E	86.14	0.453488	E	88.28	0.464754	E	88.28	0.464754	291.008000
353	353	A	H	-	1	0	B	6.15	0.052835	B	6.15	0.052835	B	2.91	0.025000	B	2.91	0.025000	291.008000
354	354	L	H	-	2	0	B	1.14	0.005758	B	1.14	0.005758	B	0.00	0.000000	B	0.00	0.000000	291.008000
355	355	T	H	-	1	0	B	12.62	0.085236	B	12.62	0.085236	B	6.56	0.044306	B	6.56	0.044306	291.008000
356	356	L	H	-	1	0	E	77.23	0.390070	E	77.23	0.390070	E	80.47	0.406435	E	80.47	0.406435	291.008000
357	357	C	H	-	2	0	B	0.00	0.000000	B	0.00	0.000000	B	0.00	0.000000	B	0.00	0.000000	291.008000
358	358	S	H	-	2	0	B	0.00	0.000000	B	0.00	0.000000	B	0.00	0.000000	B	0.00	0.000000	291.008000
359	359	A	H	-	2	0	B	15.70	0.134880	B	15.70	0.134880	E	7.93	0.068127	E	7.93	0.068127	291.008000
360	360	F	H	-	3	0	E	45.56	0.204040	E	45.56	0.204040	E	43.67	0.195575	E	43.67	0.195575	291.008000
361	361	M	H	-	1	0	B	0.00	0.000000	B	0.00	0.000000	B	0.00	0.000000	B	0.00	0.000000	291.008000
362	362	S	H	-	3	0	B	0.00	0.000000	B	0.00	0.000000	B	0.00	0.000000	B	0.00	0.000000	291.008000
363	363	I	H	-	2	0	B	0.26	0.001369	B	0.26	0.001369	B	0.00	0.000000	B	0.00	0.000000	291.008000
364	364	Q	H	-	1	0	B	0.00	0.000000	B	0.00	0.000000	B	0.00	0.000000	B	0.00	0.000000	291.008000
365	365	Y	H	-	1	0	B	22.14	0.092908	B	22.14	0.092908	E	12.56	0.052707	E	12.56	0.052707	291.008000
366	366	P	H	-	2	0	B	0.49	0.003384	B	0.49	0.003384	B	0.00	0.000000	B	0.00	0.000000	291.008000
367	367	T	H	-	1	0	B	0.00	0.000000	B	0.00	0.000000	B	0.00	0.000000	B	0.00	0.000000	291.008000
368	368	I	H	-	3	0	B	1.08	0.005686	B	1.08	0.005686	B	0.00	0.000000	B	0.00	0.000000	291.008000
369	369	F	H	-	1	0	B	0.27	0.001209	B	0.27	0.001209	B	0.00	0.000000	B	0.00	0.000000	291.008000
370	370	S	H	-	0	0	B	0.00	0.000000	B	0.00	0.000000	B	0.00	0.000000	B	0.00	0.000000	291.008000
371	371	L	H	-	0	0	B	2.82	0.014243	B	2.82	0.014243	B	0.00	0.000000	B	0.00	0.000000	291.008000
372	372	G	H	-	1	0	B	0.00	0.000000	B	0.00	0.000000	B	0.00	0.000000	B	0.00	0.000000	291.008000
373	373	I	2	-	0	0	B	0.11	0.000579	B	0.11	0.000579	B	0.00	0.000000	B	0.00	0.000000	-1.000000
374	374	K	2	-	0	0	B	16.24	0.078269	B	16.24	0.078269	B	5.58	0.026893	B	5.58	0.026893	-1.000000
375	375	N	2	-	0	0	E	90.10	0.533547	E	90.10	0.533547	E	82.97	0.491325	E	82.97	0.491325	-1.000000
376	376	L	2	-	0	0	B	19.56	0.098793	B	19.56	0.098793	E	11.64	0.058791	E	11.64	0.058791	-1.000000
377	377	G	2	-	0	0	E	18.40	0.219283	E	18.40	0.219283	E	11.85	0.141223	E	11.85	0.141223	-1.000000
378	378	Q	2	-	0	0	E	55.04	0.290955	E	55.04	0.290955	E	43.60	0.230481	E	43.60	0.230481	-1.000000
379	379	D	2	-	0	0	B	3.66	0.023557	B	3.66	0.023557	B	0.75	0.004827	B	0.75	0.004827	-1.000000
380	380	T	2	-	0	0	B	2.55	0.017223	B	2.55	0.017223	B	0.00	0.000000	B	0.00	0.000000	-1.000000
381	381	K	2	-	0	0	B	1.89	0.009109	B	1.89	0.009109	B	0.00	0.000000	B	0.00	0.000000	-1.000000
382	382	Y	H	-	0	0	B	3.28	0.013764	B	3.28	0.013764	B	0.00	0.000000	B	0.00	0.000000	30.728000
383	383	G	H	-	0	0	B	0.00	0.000000	B	0.00	0.000000	B	0.00	0.000000	B	0.00	0.000000	30.728000
384	384	S	H	-	2	0	B	0.00	0.000000	B	0.00	0.000000	B	0.00	0.000000	B	0.00	0.000000	30.728000
385	385	S	H	-	3	0	B	0.00	0.000000	B	0.00	0.000000	B	0.00	0.000000	B	0.00	0.000000	30.728000
386	386	F	H	-	0	0	B	43.69	0.195665	B	43.69	0.195665	E	36.05	0.161449	E	36.05	0.161449	30.728000
387	387	I	H	-	1	0	B	1.75	0.009213	B	1.75	0.009213	B	0.00	0.000000	B	0.00	0.000000	30.728000
388	388	V	H	-	1	0	B	0.62	0.003821	B	0.62	0.003821	B	0.00	0.000000	B	0.00	0.000000	30.728000
389	389	M	H	-	2	0	B	26.81	0.127333	B	26.81	0.127333	E	19.08	0.090620	E	19.08	0.090620	30.728000
390	390	T	H	-	3	0	B	10.57	0.071390	B	10.57	0.071390	B	5.65	0.038160	B	5.65	0.038160	30.728000
391	391	I	H	-	1	0	B	22.25	0.117136	B	22.25	0.117136	E	16.48	0.086760	E	16.48	0.086760	30.728000
392	392	I	H	-	1	0	B	17.75	0.093446	B	17.75	0.093446	E	11.48	0.060437	E	11.48	0.060437	30.728000
393	393	G	H	-	3	0	B	1.24	0.014778	B	1.24	0.014778	B	0.00	0.000000	B	0.00	0.000000	30.728000
394	394	G	H	-	2	0	B	11.51	0.137171	B	11.51	0.137171	E	7.11	0.084734	E	7.11	0.084734	30.728000
395	395	G	H	-	0	0	E	21.15	0.252056	E	21.15	0.252056	E	7.84	0.093433	E	7.84	0.093433	30.728000
396	396	I	H	-	0	0	E	78.75	0.414583	E	78.75	0.414583	E	78.77	0.414688	E	78.77	0.414688	30.728000
397	397	V	H	-	3	0	B	10.10	0.062253	B	10.10	0.062253	B	3.55	0.021881	B	3.55	0.021881	30.728000
398	398	T	H	-	0	0	E	54.47	0.367891	E	54.47	0.367891	E	51.60	0.348507	E	51.60	0.348507	30.728000
399	399	P	H	-	0	0	E	86.03	0.594130	E	86.03	0.594130	E	93.49	0.645649	E	93.49	0.645649	30.728000
400	400	V	H	-	0	0	E	56.70	0.349482	E	56.70	0.349482	E	54.14	0.333703	E	54.14	0.333703	30.728000
401	401	M	H	-	3	0	B	1.11	0.005272	B	1.11	0.005272	B	0.00	0.000000	B	0.00	0.000000	30.728000
402	402	G	1	-	0	0	E	17.07	0.203432	E	17.07	0.203432	E	13.77	0.164104	E	13.77	0.164104	-1.000000
403	403	F	1	-	0	0	E	140.43	0.628913	E	140.43	0.628913	E	156.29	0.699942	E	156.29	0.699942	-1.000000
404	404	V	1	-	0	0	E	33.88	0.208826	E	33.88	0.208826	E	28.65	0.176590	E	28.65	0.176590	-1.000000
405	405	S	1	-	0	0	B	11.98	0.095321	B	11.98	0.095321	B	5.26	0.041852	B	5.26	0.041852	-1.000000
406	406	D	1	-	0	0	E	118.79	0.764562	E	118.79	0.764562	E	136.69	0.879771	E	136.69	0.879771	-1.000000
407	407	A	1	-	0	0	E	83.60	0.718213	E	83.60	0.718213	E	91.09	0.782560	E	91.09	0.782560	-1.000000
408	408	A	1	-	0	0	E	41.23	0.354210	E	41.23	0.354210	E	41.86	0.359622	E	41.86	0.359622	-1.000000
409	409	G	1	-	0	0	E	67.35	0.802646	E	67.35	0.802646	E	74.96	0.893338	E	74.96	0.893338	-1.000000
410	410	N	1	-	0	0	E	43.88	0.259845	E	43.88	0.259845	E	44.17	0.261562	E	44.17	0.261562	-1.000000
411	411	I	1	-	0	0	B	11.70	0.061595	B	11.70	0.061595	B	7.32	0.038536	B	7.32	0.038536	-1.000000
412	412	P	1	-	0	0	B	8.70	0.060083	B	8.70	0.060083	B	4.03	0.027831	B	4.03	0.027831	-1.000000
413	413	T	H	-	0	0	E	43.92	0.296636	E	43.92	0.296636	E	39.95	0.269823	E	39.95	0.269823	30.971000
414	414	A	H	-	1	0	B	0.60	0.005155	B	0.60	0.005155	B	0.00	0.000000	B	0.00	0.000000	30.971000
415	415	E	H	-	0	0	B	0.38	0.002030	B	0.38	0.002030	B	0.00	0.000000	B	0.00	0.000000	30.971000
416	416	L	H	-	1	0	E	63.97	0.323097	E	63.97	0.323097	E	60.19	0.304005	E	60.19	0.304005	30.971000
417	417	I	H	-	0	0	B	33.37	0.175678	B	33.37	0.175678	E	22.94	0.120769	E	22.94	0.120769	30.971000
418	418	P	H	-	4	0	B	0.00	0.000000	B	0.00	0.000000	B	0.00	0.000000	B	0.00	0.000000	30.971000
419	419	A	H	-	1	0	B	4.44	0.038144	B	4.44	0.038144	B	1.60	0.013746	B	1.60	0.013746	30.971000
420	420	L	H	-	0	0	E	106.31	0.536946	E	106.31	0.536946	E	113.01	0.570786	E	113.01	0.570786	30.971000
421	421	C	H	-	2	0	B	16.01	0.113161	B	16.01	0.113161	E	8.71	0.061563	E	8.71	0.061563	30.971000
422	422	F	H	-	4	0	B	0.08	0.000358	B	0.08	0.000358	B	0.00	0.000000	B	0.00	0.000000	30.971000
423	423	A	H	-	0	0	E	26.51	0.227749	E	26.51	0.227749	E	24.21	0.207990	E	24.21	0.207990	30.971000
424	424	V	H	-	1	0	E	38.26	0.235823	E	38.26	0.235823	E	31.21	0.192369	E	31.21	0.192369	30.971000
425	425	I	H	-	3	0	B	0.00	0.000000	B	0.00	0.000000	B	0.00	0.000000	B	0.00	0.000000	30.971000
426	426	F	H	-	2	0	B	40.64	0.182005	B	40.64	0.182005	E	33.34	0.149313	E	33.34	0.149313	30.971000
427	427	I	H	-	0	0	E	69.06	0.363569	E	69.06	0.363569	E	68.12	0.358621	E	68.12	0.358621	30.971000
428	428	F	H	-	2	0	B	0.07	0.000313	B	0.07	0.000313	B	0.00	0.000000	B	0.00	0.000000	30.971000
429	429	A	H	-	1	0	B	0.22	0.001890	B	0.22	0.001890	B	0.00	0.000000	B	0.00	0.000000	30.971000
430	430	R	H	-	0	0	E	192.86	0.773730	E	192.86	0.773730	E	210.96	0.846345	E	210.96	0.846345	30.971000
431	431	F	H	-	1	0	E	68.28	0.305791	E	68.28	0.305791	E	66.93	0.299745	E	66.93	0.299745	30.971000
432	432	R	2	-	0	0	B	41.86	0.167937	B	41.86	0.167937	E	28.79	0.115502	E	28.79	0.115502	-1.000000
433	433	S	2	-	0	0	E	59.33	0.472072	E	59.33	0.472072	E	53.78	0.427912	E	53.78	0.427912	-1.000000
434	434	Q	2	-	0	0	E	65.43	0.345879	E	65.43	0.345879	E	48.14	0.254480	E	48.14	0.254480	-1.000000
435	435	T	2	-	0	0	E	182.80	1.000000	E	182.80	1.000000	E	220.51	1.000000	E	220.51	1.000000	-1.000000
436	436	A	U	R	0	0	-	-1.00	-1.000000	-	-1.00	-1.000000	-	-1.00	-1.000000	-	-1.00	-1.000000	-1.000000
437	437	T	U	R	0	0	-	-1.00	-1.000000	-	-1.00	-1.000000	-	-1.00	-1.000000	-	-1.00	-1.000000	-1.000000
438	438	N	U	R	0	0	-	-1.00	-1.000000	-	-1.00	-1.000000	-	-1.00	-1.000000	-	-1.00	-1.000000	-1.000000
