# Supplementary material for: Lipid exposure prediction enhances the inference of rotational angles of transmembrane helices
Source: BMC Bioinformatics. 2013 Oct 11;14:304. doi: 10.1186/1471-2105-14-304 (PMC3854514; doi:10.1186/1471-2105-14-304)
Supplement: Additional file 7: Dataset S3 — The representative 110 multi-spanning protein chains used in this work. [file 1471-2105-14-304-S7.zip › S_Dataset_3_experiment/TMexpoDataset/3oe6A.profile]

SeqIndex	PDBIndex	AA	Topo	MissingData	IntraChainCTNum	InterChainCTNum	Class14_Chain	ASA14_Chain	RSA14_Chain	Class14_Complete	ASA14_Complete	RSA14_Complete	Class20_Chain	ASA20_Chain	RSA20_Chain	Class20_Complete	ASA20_Complete	RSA20_Complete	RotationalAngleChain360MGC
1	-9	D	U	R	0	0	-	-1.00	-1.000000	-	-1.00	-1.000000	-	-1.00	-1.000000	-	-1.00	-1.000000	-1.000000
2	-8	Y	U	R	0	0	-	-1.00	-1.000000	-	-1.00	-1.000000	-	-1.00	-1.000000	-	-1.00	-1.000000	-1.000000
3	-7	K	U	R	0	0	-	-1.00	-1.000000	-	-1.00	-1.000000	-	-1.00	-1.000000	-	-1.00	-1.000000	-1.000000
4	-6	D	U	R	0	0	-	-1.00	-1.000000	-	-1.00	-1.000000	-	-1.00	-1.000000	-	-1.00	-1.000000	-1.000000
5	-5	D	U	R	0	0	-	-1.00	-1.000000	-	-1.00	-1.000000	-	-1.00	-1.000000	-	-1.00	-1.000000	-1.000000
6	-4	D	U	R	0	0	-	-1.00	-1.000000	-	-1.00	-1.000000	-	-1.00	-1.000000	-	-1.00	-1.000000	-1.000000
7	-3	D	U	R	0	0	-	-1.00	-1.000000	-	-1.00	-1.000000	-	-1.00	-1.000000	-	-1.00	-1.000000	-1.000000
8	-2	A	U	R	0	0	-	-1.00	-1.000000	-	-1.00	-1.000000	-	-1.00	-1.000000	-	-1.00	-1.000000	-1.000000
9	-1	G	U	R	0	0	-	-1.00	-1.000000	-	-1.00	-1.000000	-	-1.00	-1.000000	-	-1.00	-1.000000	-1.000000
10	0	A	U	R	0	0	-	-1.00	-1.000000	-	-1.00	-1.000000	-	-1.00	-1.000000	-	-1.00	-1.000000	-1.000000
11	1	P	U	R	0	0	-	-1.00	-1.000000	-	-1.00	-1.000000	-	-1.00	-1.000000	-	-1.00	-1.000000	-1.000000
12	2	E	U	R	0	0	-	-1.00	-1.000000	-	-1.00	-1.000000	-	-1.00	-1.000000	-	-1.00	-1.000000	-1.000000
13	3	G	U	R	0	0	-	-1.00	-1.000000	-	-1.00	-1.000000	-	-1.00	-1.000000	-	-1.00	-1.000000	-1.000000
14	4	I	U	R	0	0	-	-1.00	-1.000000	-	-1.00	-1.000000	-	-1.00	-1.000000	-	-1.00	-1.000000	-1.000000
15	5	S	U	R	0	0	-	-1.00	-1.000000	-	-1.00	-1.000000	-	-1.00	-1.000000	-	-1.00	-1.000000	-1.000000
16	6	I	U	R	0	0	-	-1.00	-1.000000	-	-1.00	-1.000000	-	-1.00	-1.000000	-	-1.00	-1.000000	-1.000000
17	7	Y	U	R	0	0	-	-1.00	-1.000000	-	-1.00	-1.000000	-	-1.00	-1.000000	-	-1.00	-1.000000	-1.000000
18	8	T	U	R	0	0	-	-1.00	-1.000000	-	-1.00	-1.000000	-	-1.00	-1.000000	-	-1.00	-1.000000	-1.000000
19	9	S	U	R	0	0	-	-1.00	-1.000000	-	-1.00	-1.000000	-	-1.00	-1.000000	-	-1.00	-1.000000	-1.000000
20	10	D	U	R	0	0	-	-1.00	-1.000000	-	-1.00	-1.000000	-	-1.00	-1.000000	-	-1.00	-1.000000	-1.000000
21	11	N	U	R	0	0	-	-1.00	-1.000000	-	-1.00	-1.000000	-	-1.00	-1.000000	-	-1.00	-1.000000	-1.000000
22	12	Y	U	R	0	0	-	-1.00	-1.000000	-	-1.00	-1.000000	-	-1.00	-1.000000	-	-1.00	-1.000000	-1.000000
23	13	T	U	R	0	0	-	-1.00	-1.000000	-	-1.00	-1.000000	-	-1.00	-1.000000	-	-1.00	-1.000000	-1.000000
24	14	E	U	R	0	0	-	-1.00	-1.000000	-	-1.00	-1.000000	-	-1.00	-1.000000	-	-1.00	-1.000000	-1.000000
25	15	E	U	R	0	0	-	-1.00	-1.000000	-	-1.00	-1.000000	-	-1.00	-1.000000	-	-1.00	-1.000000	-1.000000
26	16	M	U	R	0	0	-	-1.00	-1.000000	-	-1.00	-1.000000	-	-1.00	-1.000000	-	-1.00	-1.000000	-1.000000
27	17	G	U	R	0	0	-	-1.00	-1.000000	-	-1.00	-1.000000	-	-1.00	-1.000000	-	-1.00	-1.000000	-1.000000
28	18	S	U	R	0	0	-	-1.00	-1.000000	-	-1.00	-1.000000	-	-1.00	-1.000000	-	-1.00	-1.000000	-1.000000
29	19	G	U	R	0	0	-	-1.00	-1.000000	-	-1.00	-1.000000	-	-1.00	-1.000000	-	-1.00	-1.000000	-1.000000
30	20	D	U	R	0	0	-	-1.00	-1.000000	-	-1.00	-1.000000	-	-1.00	-1.000000	-	-1.00	-1.000000	-1.000000
31	21	Y	U	R	0	0	-	-1.00	-1.000000	-	-1.00	-1.000000	-	-1.00	-1.000000	-	-1.00	-1.000000	-1.000000
32	22	D	U	R	0	0	-	-1.00	-1.000000	-	-1.00	-1.000000	-	-1.00	-1.000000	-	-1.00	-1.000000	-1.000000
33	23	S	U	R	0	0	-	-1.00	-1.000000	-	-1.00	-1.000000	-	-1.00	-1.000000	-	-1.00	-1.000000	-1.000000
34	24	M	U	R	0	0	-	-1.00	-1.000000	-	-1.00	-1.000000	-	-1.00	-1.000000	-	-1.00	-1.000000	-1.000000
35	25	K	U	R	0	0	-	-1.00	-1.000000	-	-1.00	-1.000000	-	-1.00	-1.000000	-	-1.00	-1.000000	-1.000000
36	26	E	U	R	0	0	-	-1.00	-1.000000	-	-1.00	-1.000000	-	-1.00	-1.000000	-	-1.00	-1.000000	-1.000000
37	27	P	U	R	0	0	-	-1.00	-1.000000	-	-1.00	-1.000000	-	-1.00	-1.000000	-	-1.00	-1.000000	-1.000000
38	28	C	U	R	0	0	-	-1.00	-1.000000	-	-1.00	-1.000000	-	-1.00	-1.000000	-	-1.00	-1.000000	-1.000000
39	29	F	U	R	0	0	-	-1.00	-1.000000	-	-1.00	-1.000000	-	-1.00	-1.000000	-	-1.00	-1.000000	-1.000000
40	30	R	U	R	0	0	-	-1.00	-1.000000	-	-1.00	-1.000000	-	-1.00	-1.000000	-	-1.00	-1.000000	-1.000000
41	31	E	U	R	0	0	-	-1.00	-1.000000	-	-1.00	-1.000000	-	-1.00	-1.000000	-	-1.00	-1.000000	-1.000000
42	32	E	U	R	0	0	-	-1.00	-1.000000	-	-1.00	-1.000000	-	-1.00	-1.000000	-	-1.00	-1.000000	-1.000000
43	33	N	U	R	0	0	-	-1.00	-1.000000	-	-1.00	-1.000000	-	-1.00	-1.000000	-	-1.00	-1.000000	-1.000000
44	34	A	U	R	0	0	-	-1.00	-1.000000	-	-1.00	-1.000000	-	-1.00	-1.000000	-	-1.00	-1.000000	-1.000000
45	35	N	2	-	0	0	E	159.37	0.943744	E	159.37	0.943744	E	173.06	1.000000	E	173.06	1.000000	-1.000000
46	36	F	2	-	0	0	E	147.85	0.662143	E	147.85	0.662143	E	158.41	0.709436	E	158.41	0.709436	-1.000000
47	37	N	2	-	0	0	E	73.06	0.432640	E	73.06	0.432640	E	50.42	0.298573	E	50.42	0.298573	-1.000000
48	38	K	H	-	0	0	E	91.87	0.442768	E	91.87	0.442768	E	93.10	0.448696	E	93.10	0.448696	104.666000
49	39	I	H	-	0	0	E	108.04	0.568781	E	108.04	0.568781	E	109.40	0.575941	E	109.40	0.575941	104.666000
50	40	F	H	-	0	0	E	113.15	0.506740	E	113.15	0.506740	E	102.72	0.460030	E	102.72	0.460030	104.666000
51	41	L	H	-	2	0	B	13.22	0.066771	B	13.22	0.066771	B	8.35	0.042174	B	8.35	0.042174	104.666000
52	42	P	H	-	0	0	B	22.88	0.158011	B	22.88	0.158011	E	19.09	0.131837	E	19.09	0.131837	104.666000
53	43	T	H	-	0	0	E	74.03	0.500000	E	74.03	0.500000	E	77.50	0.523436	E	77.50	0.523436	104.666000
54	44	I	H	-	1	0	B	33.55	0.176625	B	33.55	0.176625	E	21.69	0.114188	E	21.69	0.114188	104.666000
55	45	Y	H	-	2	0	B	9.75	0.040915	B	9.75	0.040915	B	3.54	0.014855	B	3.54	0.014855	104.666000
56	46	S	H	-	0	0	E	59.46	0.473106	E	59.46	0.473106	E	53.29	0.424013	E	53.29	0.424013	104.666000
57	47	I	H	-	0	0	E	96.40	0.507502	E	96.40	0.507502	E	89.52	0.471282	E	89.52	0.471282	104.666000
58	48	I	H	-	2	0	B	4.10	0.021585	B	4.10	0.021585	B	0.36	0.001895	B	0.36	0.001895	104.666000
59	49	F	H	-	3	0	E	60.46	0.270769	E	60.46	0.270769	E	59.48	0.266380	E	59.48	0.266380	104.666000
60	50	L	H	-	0	0	E	115.51	0.583413	E	115.51	0.583413	E	119.95	0.605839	E	119.95	0.605839	104.666000
61	51	T	H	-	1	0	E	62.72	0.423612	E	62.72	0.423612	E	55.79	0.376807	E	55.79	0.376807	104.666000
62	52	G	H	-	2	0	B	0.00	0.000000	B	0.00	0.000000	B	0.00	0.000000	B	0.00	0.000000	104.666000
63	53	I	H	-	0	0	E	66.27	0.348881	E	66.27	0.348881	E	65.96	0.347249	E	65.96	0.347249	104.666000
64	54	V	H	-	0	0	E	87.64	0.540187	E	87.64	0.540187	E	93.06	0.573595	E	93.06	0.573595	104.666000
65	55	G	H	-	1	0	B	11.16	0.133000	B	11.16	0.133000	E	5.52	0.065785	E	5.52	0.065785	104.666000
66	56	N	H	-	2	0	B	0.00	0.000000	B	0.00	0.000000	B	0.00	0.000000	B	0.00	0.000000	104.666000
67	57	G	H	-	0	0	E	22.74	0.271005	E	22.74	0.271005	E	17.50	0.208557	E	17.50	0.208557	104.666000
68	58	L	H	-	0	0	E	98.68	0.498409	E	98.68	0.498409	E	103.82	0.524370	E	103.82	0.524370	104.666000
69	59	V	H	-	2	0	B	11.43	0.070451	B	11.43	0.070451	B	2.49	0.015348	B	2.49	0.015348	104.666000
70	60	I	H	-	1	0	E	52.96	0.278810	E	52.96	0.278810	E	49.48	0.260490	E	49.48	0.260490	104.666000
71	61	L	H	-	0	0	E	126.01	0.636446	E	126.01	0.636446	E	129.24	0.652760	E	129.24	0.652760	104.666000
72	62	V	1	-	0	0	E	80.29	0.494884	E	80.29	0.494884	E	80.51	0.496240	E	80.51	0.496240	-1.000000
73	63	M	1	-	0	0	B	14.84	0.070482	B	14.84	0.070482	B	4.04	0.019188	B	4.04	0.019188	-1.000000
74	64	G	1	-	0	0	E	60.76	0.724109	E	60.76	0.724109	E	65.16	0.776546	E	65.16	0.776546	-1.000000
75	65	Y	1	-	0	0	E	194.30	0.815359	E	194.30	0.815359	E	217.16	0.911288	E	217.16	0.911288	-1.000000
76	66	Q	1	-	0	0	E	69.52	0.367500	E	69.52	0.367500	E	58.50	0.309246	E	58.50	0.309246	-1.000000
77	67	K	1	-	0	0	E	161.37	0.777724	E	161.37	0.777724	E	169.65	0.817630	E	169.65	0.817630	-1.000000
78	68	K	1	-	0	0	E	184.06	0.887079	E	184.06	0.887079	E	207.76	1.000000	E	207.76	1.000000	-1.000000
79	69	L	1	-	0	0	E	134.24	0.678014	E	134.24	0.678014	E	137.71	0.695540	E	137.71	0.695540	-1.000000
80	70	R	1	-	0	0	E	69.11	0.277261	E	69.11	0.277261	E	56.13	0.225187	E	56.13	0.225187	-1.000000
81	71	S	1	-	0	0	E	56.53	0.449793	E	56.53	0.449793	E	49.10	0.390675	E	49.10	0.390675	-1.000000
82	72	M	1	-	0	0	B	8.74	0.041510	B	8.74	0.041510	B	1.80	0.008549	B	1.80	0.008549	-1.000000
83	73	T	1	-	0	0	B	20.76	0.140213	B	20.76	0.140213	B	2.70	0.018236	B	2.70	0.018236	-1.000000
84	74	D	1	-	0	0	E	32.12	0.206732	E	32.12	0.206732	E	24.27	0.156208	E	24.27	0.156208	-1.000000
85	75	K	1	-	0	0	E	47.56	0.229216	E	47.56	0.229216	E	23.79	0.114656	E	23.79	0.114656	-1.000000
86	76	Y	1	-	0	0	B	0.10	0.000420	B	0.10	0.000420	B	0.00	0.000000	B	0.00	0.000000	-1.000000
87	77	R	H	-	1	0	B	11.16	0.044773	B	11.16	0.044773	B	5.21	0.020902	B	5.21	0.020902	107.979000
88	78	L	H	-	0	0	E	43.11	0.217738	E	43.11	0.217738	E	33.82	0.170817	E	33.82	0.170817	107.979000
89	79	H	H	-	1	0	B	28.61	0.144124	B	28.61	0.144124	E	13.83	0.069669	E	13.83	0.069669	107.979000
90	80	L	H	-	3	0	B	7.81	0.039446	B	7.81	0.039446	B	0.00	0.000000	B	0.00	0.000000	107.979000
91	81	S	H	-	3	0	B	0.00	0.000000	B	0.00	0.000000	B	0.00	0.000000	B	0.00	0.000000	107.979000
92	82	V	H	-	0	0	E	61.85	0.381225	E	61.85	0.381225	E	54.94	0.338634	E	54.94	0.338634	107.979000
93	83	A	H	-	2	0	B	1.34	0.011512	B	1.34	0.011512	B	0.00	0.000000	B	0.00	0.000000	107.979000
94	84	D	H	-	2	0	B	1.65	0.010620	B	1.65	0.010620	B	0.00	0.000000	B	0.00	0.000000	107.979000
95	85	L	H	-	0	0	E	46.21	0.233396	E	46.21	0.233396	E	38.76	0.195767	E	38.76	0.195767	107.979000
96	86	L	H	-	1	0	E	73.26	0.370019	E	73.26	0.370019	E	62.38	0.315066	E	62.38	0.315066	107.979000
97	87	F	H	-	2	0	B	0.37	0.001657	B	0.37	0.001657	B	0.00	0.000000	B	0.00	0.000000	107.979000
98	88	V	H	-	3	0	B	0.00	0.000000	B	0.00	0.000000	B	0.00	0.000000	B	0.00	0.000000	107.979000
99	89	I	H	-	0	0	E	79.87	0.420479	E	79.87	0.420479	E	75.81	0.399105	E	75.81	0.399105	107.979000
100	90	T	H	-	1	0	B	5.71	0.038565	B	5.71	0.038565	B	1.41	0.009523	B	1.41	0.009523	107.979000
101	91	L	H	-	3	0	B	0.32	0.001616	B	0.32	0.001616	B	0.00	0.000000	B	0.00	0.000000	107.979000
102	92	P	H	-	1	0	E	48.27	0.333356	E	48.27	0.333356	E	40.90	0.282459	E	40.90	0.282459	107.979000
103	93	F	H	-	0	0	E	56.61	0.253527	E	56.61	0.253527	E	51.00	0.228403	E	51.00	0.228403	107.979000
104	94	W	H	-	1	0	B	49.44	0.186271	B	49.44	0.186271	E	29.74	0.112049	E	29.74	0.112049	107.979000
105	95	A	H	-	0	0	B	15.86	0.136254	B	15.86	0.136254	E	9.44	0.081100	E	9.44	0.081100	107.979000
106	96	V	H	-	0	0	E	51.75	0.318972	E	51.75	0.318972	E	50.20	0.309418	E	50.20	0.309418	107.979000
107	97	D	H	-	0	0	E	40.04	0.257707	E	40.04	0.257707	E	31.63	0.203579	E	31.63	0.203579	107.979000
108	98	A	H	-	0	0	B	21.88	0.187973	B	21.88	0.187973	E	13.33	0.114519	E	13.33	0.114519	107.979000
109	99	V	2	-	0	0	E	64.44	0.397189	E	64.44	0.397189	E	60.23	0.371240	E	60.23	0.371240	-1.000000
110	100	A	2	-	0	0	E	41.24	0.354296	E	41.24	0.354296	E	40.97	0.351976	E	40.97	0.351976	-1.000000
111	101	N	2	-	0	0	B	31.92	0.189021	B	31.92	0.189021	E	25.84	0.153017	E	25.84	0.153017	-1.000000
112	102	W	2	-	0	0	B	11.26	0.042423	B	11.26	0.042423	B	2.53	0.009532	B	2.53	0.009532	-1.000000
113	103	Y	2	-	0	0	E	153.67	0.644859	E	153.67	0.644859	E	170.55	0.715695	E	170.55	0.715695	-1.000000
114	104	F	2	-	0	0	E	59.01	0.264275	E	59.01	0.264275	E	56.52	0.253124	E	56.52	0.253124	-1.000000
115	105	G	H	-	0	0	E	27.73	0.330473	E	27.73	0.330473	E	27.44	0.327017	E	27.44	0.327017	213.022000
116	106	N	H	-	0	0	E	64.01	0.379049	E	64.01	0.379049	E	68.01	0.402736	E	68.01	0.402736	213.022000
117	107	F	H	-	0	0	E	158.32	0.709033	E	158.32	0.709033	E	165.66	0.741905	E	165.66	0.741905	213.022000
118	108	L	H	-	0	0	E	60.06	0.303349	E	60.06	0.303349	E	59.85	0.302288	E	59.85	0.302288	213.022000
119	109	C	H	-	0	0	B	0.00	0.000000	B	0.00	0.000000	B	0.00	0.000000	B	0.00	0.000000	213.022000
120	110	K	H	-	2	0	B	40.58	0.195576	B	40.58	0.195576	E	36.58	0.176298	E	36.58	0.176298	213.022000
121	111	A	H	-	0	0	E	23.66	0.203265	E	23.66	0.203265	E	10.73	0.092182	E	10.73	0.092182	213.022000
122	112	V	H	-	0	0	B	7.12	0.043886	B	7.12	0.043886	B	1.03	0.006349	B	1.03	0.006349	213.022000
123	113	H	H	-	2	0	B	35.75	0.180092	B	35.75	0.180092	E	19.42	0.097829	E	19.42	0.097829	213.022000
124	114	V	H	-	2	0	B	18.57	0.114460	B	18.57	0.114460	E	12.22	0.075321	E	12.22	0.075321	213.022000
125	115	I	H	-	3	0	B	33.35	0.175573	B	33.35	0.175573	E	28.03	0.147565	E	28.03	0.147565	213.022000
126	116	Y	H	-	0	0	B	38.04	0.159631	B	38.04	0.159631	E	22.85	0.095888	E	22.85	0.095888	213.022000
127	117	T	H	-	3	0	B	12.55	0.084763	B	12.55	0.084763	B	2.96	0.019992	B	2.96	0.019992	213.022000
128	118	V	H	-	0	0	B	6.15	0.037907	B	6.15	0.037907	B	0.40	0.002465	B	0.40	0.002465	213.022000
129	119	N	H	-	2	0	B	1.62	0.009593	B	1.62	0.009593	B	0.00	0.000000	B	0.00	0.000000	213.022000
130	120	L	H	-	0	0	B	24.79	0.125208	B	24.79	0.125208	B	7.38	0.037275	B	7.38	0.037275	213.022000
131	121	Y	H	-	3	0	B	13.78	0.057826	B	13.78	0.057826	B	5.16	0.021653	B	5.16	0.021653	213.022000
132	122	S	H	-	2	0	B	0.13	0.001034	B	0.13	0.001034	B	0.00	0.000000	B	0.00	0.000000	213.022000
133	123	S	H	-	1	0	B	1.81	0.014402	B	1.81	0.014402	B	0.00	0.000000	B	0.00	0.000000	213.022000
134	124	V	H	-	2	0	B	4.41	0.027182	B	4.41	0.027182	B	1.46	0.008999	B	1.46	0.008999	213.022000
135	125	W	H	-	2	0	E	53.62	0.202019	E	53.62	0.202019	E	36.94	0.139176	E	36.94	0.139176	213.022000
136	126	I	H	-	3	0	B	0.00	0.000000	B	0.00	0.000000	B	0.00	0.000000	B	0.00	0.000000	213.022000
137	127	L	H	-	1	0	B	0.68	0.003435	B	0.68	0.003435	B	0.00	0.000000	B	0.00	0.000000	213.022000
138	128	A	H	-	1	0	B	0.13	0.001117	B	0.13	0.001117	B	0.00	0.000000	B	0.00	0.000000	213.022000
139	129	F	H	-	0	0	B	14.92	0.066819	B	14.92	0.066819	B	9.11	0.040799	B	9.11	0.040799	213.022000
140	130	I	1	-	0	0	B	0.45	0.002369	B	0.45	0.002369	B	0.00	0.000000	B	0.00	0.000000	-1.000000
141	131	S	1	-	0	0	B	0.00	0.000000	B	0.00	0.000000	B	0.00	0.000000	B	0.00	0.000000	-1.000000
142	132	L	1	-	0	0	E	50.52	0.255164	E	50.52	0.255164	E	46.33	0.234002	E	46.33	0.234002	-1.000000
143	133	D	1	-	0	0	B	0.44	0.002832	B	0.44	0.002832	B	0.00	0.000000	B	0.00	0.000000	-1.000000
144	134	R	1	-	0	0	B	28.55	0.114539	B	28.55	0.114539	E	15.69	0.062946	E	15.69	0.062946	-1.000000
145	135	Y	1	-	0	0	E	57.01	0.239236	E	57.01	0.239236	E	57.08	0.239530	E	57.08	0.239530	-1.000000
146	136	L	1	-	0	0	B	18.34	0.092631	B	18.34	0.092631	E	13.97	0.070559	E	13.97	0.070559	-1.000000
147	137	A	1	-	0	0	B	21.95	0.188574	B	21.95	0.188574	E	14.61	0.125515	E	14.61	0.125515	-1.000000
148	138	I	1	-	0	0	E	47.44	0.249750	E	47.44	0.249750	E	33.87	0.178310	E	33.87	0.178310	-1.000000
149	139	V	1	-	0	0	E	37.06	0.228427	E	37.06	0.228427	E	30.42	0.187500	E	30.42	0.187500	-1.000000
150	140	H	1	-	0	0	E	72.86	0.367034	E	72.86	0.367034	E	70.13	0.353282	E	70.13	0.353282	-1.000000
151	141	A	1	-	0	0	E	48.45	0.416237	E	48.45	0.416237	E	43.55	0.374141	E	43.55	0.374141	-1.000000
152	142	T	1	-	0	0	E	89.14	0.602053	E	89.14	0.602053	E	71.01	0.479603	E	71.01	0.479603	-1.000000
153	143	N	1	-	0	0	E	97.58	0.577841	E	97.58	0.577841	E	99.22	0.587553	E	99.22	0.587553	-1.000000
154	144	S	1	-	0	0	B	7.98	0.063495	B	7.98	0.063495	B	4.29	0.034134	B	4.29	0.034134	-1.000000
155	145	Q	1	-	0	0	E	91.10	0.481577	E	91.10	0.481577	E	86.53	0.457419	E	86.53	0.457419	-1.000000
156	146	R	1	-	0	0	E	206.33	0.827770	E	206.33	0.827770	E	220.29	0.883776	E	220.29	0.883776	-1.000000
157	147	P	1	-	0	0	E	43.25	0.298688	E	43.25	0.298688	E	37.63	0.259876	E	37.63	0.259876	-1.000000
158	148	R	1	-	0	0	B	35.38	0.141940	B	35.38	0.141940	E	29.76	0.119393	E	29.76	0.119393	-1.000000
159	149	K	1	-	0	0	E	90.83	0.437756	E	90.83	0.437756	E	90.34	0.435394	E	90.34	0.435394	-1.000000
160	150	L	1	-	0	0	E	86.20	0.435376	E	86.20	0.435376	E	89.95	0.454316	E	89.95	0.454316	-1.000000
161	151	L	1	-	0	0	B	32.77	0.165513	B	32.77	0.165513	E	27.82	0.140512	E	27.82	0.140512	-1.000000
162	152	A	1	-	0	0	B	1.97	0.016924	B	1.97	0.016924	B	0.03	0.000258	B	0.03	0.000258	-1.000000
163	153	E	1	-	0	0	E	69.97	0.373851	E	69.97	0.373851	E	64.93	0.346922	E	64.93	0.346922	-1.000000
164	154	K	1	-	0	0	E	123.41	0.594776	E	123.41	0.594776	E	132.13	0.636802	E	132.13	0.636802	-1.000000
165	155	V	1	-	0	0	E	45.26	0.278969	E	45.26	0.278969	E	42.70	0.263190	E	42.70	0.263190	-1.000000
166	156	V	1	-	0	0	B	0.02	0.000123	B	0.02	0.000123	B	0.00	0.000000	B	0.00	0.000000	-1.000000
167	157	Y	H	-	0	0	E	102.26	0.429123	E	102.26	0.429123	E	110.59	0.464079	E	110.59	0.464079	73.684000
168	158	V	H	-	0	0	E	101.96	0.628452	E	101.96	0.628452	E	110.78	0.682816	E	110.78	0.682816	73.684000
169	159	G	H	-	0	0	E	26.50	0.315815	E	26.50	0.315815	E	21.43	0.255393	E	21.43	0.255393	73.684000
170	160	V	H	-	3	0	B	1.82	0.011218	B	1.82	0.011218	B	0.00	0.000000	B	0.00	0.000000	73.684000
171	161	W	H	-	0	0	B	36.89	0.138987	B	36.89	0.138987	E	22.77	0.085789	E	22.77	0.085789	73.684000
172	162	I	H	-	0	0	E	93.61	0.492814	E	93.61	0.492814	E	93.96	0.494656	E	93.96	0.494656	73.684000
173	163	P	H	-	0	0	E	49.61	0.342610	E	49.61	0.342610	E	41.23	0.284738	E	41.23	0.284738	73.684000
174	164	A	H	-	0	0	B	2.58	0.022165	B	2.58	0.022165	B	0.05	0.000430	B	0.05	0.000430	73.684000
175	165	L	H	-	0	0	E	96.65	0.488156	E	96.65	0.488156	E	92.71	0.468256	E	92.71	0.468256	73.684000
176	166	L	H	-	0	0	E	116.10	0.586393	E	116.10	0.586393	E	124.72	0.629931	E	124.72	0.629931	73.684000
177	167	L	H	-	2	0	B	36.44	0.184050	B	36.44	0.184050	E	25.71	0.129855	E	25.71	0.129855	73.684000
178	168	T	H	-	2	0	B	1.84	0.012427	B	1.84	0.012427	B	0.00	0.000000	B	0.00	0.000000	73.684000
179	169	I	H	-	0	0	E	95.40	0.502237	E	95.40	0.502237	E	97.66	0.514135	E	97.66	0.514135	73.684000
180	170	P	H	-	0	0	B	14.94	0.103177	B	14.94	0.103177	E	8.49	0.058633	E	8.49	0.058633	73.684000
181	171	D	H	-	3	0	B	1.84	0.011843	B	1.84	0.011843	B	0.00	0.000000	B	0.00	0.000000	73.684000
182	172	F	H	-	1	0	E	110.28	0.493887	E	110.28	0.493887	E	102.96	0.461104	E	102.96	0.461104	73.684000
183	173	I	H	-	0	0	E	106.87	0.562622	E	106.87	0.562622	E	112.32	0.591314	E	112.32	0.591314	73.684000
184	174	F	H	-	0	0	B	19.01	0.085136	B	19.01	0.085136	B	9.36	0.041919	B	9.36	0.041919	73.684000
185	175	A	H	-	2	0	B	0.00	0.000000	B	0.00	0.000000	B	0.00	0.000000	B	0.00	0.000000	73.684000
186	176	N	H	-	0	0	E	51.40	0.304376	E	51.40	0.304376	E	51.84	0.306982	E	51.84	0.306982	73.684000
187	177	V	2	-	0	0	B	28.61	0.176344	B	28.61	0.176344	E	23.18	0.142875	E	23.18	0.142875	-1.000000
188	178	S	2	-	0	0	E	45.86	0.364895	E	45.86	0.364895	E	44.69	0.355586	E	44.69	0.355586	-1.000000
189	179	E	2	-	0	0	E	130.33	0.696356	E	130.33	0.696356	E	140.64	0.751443	E	140.64	0.751443	-1.000000
190	180	A	2	-	0	0	E	28.55	0.245275	E	28.55	0.245275	E	27.11	0.232904	E	27.11	0.232904	-1.000000
191	181	D	2	A	0	0	E	100.98	0.649932	E	100.98	0.649932	E	116.56	0.750209	E	116.56	0.750209	-1.000000
192	182	D	2	-	0	0	E	153.58	0.988479	E	153.58	0.988479	E	175.50	1.000000	E	175.50	1.000000	-1.000000
193	183	R	2	-	0	0	E	54.47	0.218527	E	54.47	0.218527	E	45.39	0.182099	E	45.39	0.182099	-1.000000
194	184	Y	2	-	0	0	E	106.09	0.445195	E	106.09	0.445195	E	114.41	0.480109	E	114.41	0.480109	-1.000000
195	185	I	2	-	0	0	E	64.19	0.337931	E	64.19	0.337931	E	66.33	0.349197	E	66.33	0.349197	-1.000000
196	186	C	2	-	0	0	B	16.29	0.115140	B	16.29	0.115140	E	7.91	0.055909	E	7.91	0.055909	-1.000000
197	187	D	2	-	0	0	E	56.83	0.365772	E	56.83	0.365772	E	61.71	0.397181	E	61.71	0.397181	-1.000000
198	188	R	2	-	0	0	E	54.22	0.217524	E	54.22	0.217524	E	38.29	0.153615	E	38.29	0.153615	-1.000000
199	189	F	2	-	0	0	E	101.17	0.453088	E	101.17	0.453088	E	100.15	0.448520	E	100.15	0.448520	-1.000000
200	190	Y	2	-	0	0	E	55.02	0.230885	E	55.02	0.230885	E	44.38	0.186236	E	44.38	0.186236	-1.000000
201	191	P	2	-	0	0	E	104.90	0.724448	E	104.90	0.724448	E	121.20	0.837017	E	121.20	0.837017	-1.000000
202	192	N	2	-	0	0	E	69.61	0.412211	E	69.61	0.412211	E	69.05	0.408894	E	69.05	0.408894	-1.000000
203	193	D	2	-	0	0	E	117.41	0.755680	E	117.41	0.755680	E	117.00	0.753041	E	117.00	0.753041	-1.000000
204	194	L	2	-	0	0	E	129.39	0.653518	E	129.39	0.653518	E	138.11	0.697560	E	138.11	0.697560	-1.000000
205	195	W	H	-	0	0	E	84.17	0.317120	E	84.17	0.317120	E	88.43	0.333170	E	88.43	0.333170	277.201000
206	196	V	H	-	0	0	E	61.95	0.381842	E	61.95	0.381842	E	50.68	0.312377	E	50.68	0.312377	277.201000
207	197	V	H	-	0	0	E	64.31	0.396388	E	64.31	0.396388	E	40.63	0.250431	E	40.63	0.250431	277.201000
208	198	V	H	-	0	0	E	86.15	0.531003	E	86.15	0.531003	E	87.74	0.540804	E	87.74	0.540804	277.201000
209	199	F	H	-	0	0	B	34.03	0.152403	B	34.03	0.152403	E	20.32	0.091003	E	20.32	0.091003	277.201000
210	200	Q	H	-	0	0	E	53.34	0.281969	E	53.34	0.281969	E	29.79	0.157477	E	29.79	0.157477	277.201000
211	201	F	H	-	0	0	E	131.67	0.589682	E	131.67	0.589682	E	138.79	0.621568	E	138.79	0.621568	277.201000
212	202	Q	H	-	0	0	E	51.78	0.273722	E	51.78	0.273722	E	42.36	0.223926	E	42.36	0.223926	277.201000
213	203	H	H	-	0	0	B	39.24	0.197673	B	39.24	0.197673	E	12.05	0.060702	E	12.05	0.060702	277.201000
214	204	I	H	-	0	0	E	54.37	0.286233	E	54.37	0.286233	E	36.92	0.194367	E	36.92	0.194367	277.201000
215	205	M	H	-	0	0	E	69.07	0.328046	E	69.07	0.328046	E	72.04	0.342152	E	72.04	0.342152	277.201000
216	206	V	H	-	1	0	B	32.29	0.199026	B	32.29	0.199026	E	26.09	0.160811	E	26.09	0.160811	277.201000
217	207	G	H	-	2	0	B	10.44	0.124419	B	10.44	0.124419	B	2.39	0.028483	B	2.39	0.028483	277.201000
218	208	L	H	-	0	0	E	54.26	0.274054	E	54.26	0.274054	E	44.27	0.223597	E	44.27	0.223597	277.201000
219	209	I	H	-	0	0	E	75.21	0.395946	E	75.21	0.395946	E	76.48	0.402632	E	76.48	0.402632	277.201000
220	210	L	H	-	0	0	E	73.27	0.370069	E	73.27	0.370069	E	73.74	0.372443	E	73.74	0.372443	277.201000
221	211	P	H	-	2	0	B	0.00	0.000000	B	0.00	0.000000	B	0.00	0.000000	B	0.00	0.000000	277.201000
222	212	G	H	-	0	0	B	14.31	0.170540	B	14.31	0.170540	E	4.79	0.057085	E	4.79	0.057085	277.201000
223	213	I	H	-	0	0	E	103.05	0.542511	E	103.05	0.542511	E	106.52	0.560779	E	106.52	0.560779	277.201000
224	214	V	H	-	0	0	E	39.48	0.243343	E	39.48	0.243343	E	33.86	0.208703	E	33.86	0.208703	277.201000
225	215	I	H	-	2	0	B	11.56	0.060858	B	11.56	0.060858	B	4.90	0.025796	B	4.90	0.025796	277.201000
226	216	L	H	-	0	0	E	136.46	0.689227	E	136.46	0.689227	E	146.98	0.742361	E	146.98	0.742361	277.201000
227	217	S	H	-	0	0	E	48.31	0.384389	E	48.31	0.384389	E	45.78	0.364258	E	45.78	0.364258	277.201000
228	218	C	1	-	0	0	B	6.75	0.047710	B	6.75	0.047710	B	2.90	0.020498	B	2.90	0.020498	-1.000000
229	219	Y	1	-	0	0	B	26.57	0.111498	B	26.57	0.111498	E	17.11	0.071800	E	17.11	0.071800	-1.000000
230	220	C	1	-	0	0	E	80.16	0.566582	E	80.16	0.566582	E	80.84	0.571388	E	80.84	0.571388	-1.000000
231	221	I	1	-	0	0	E	62.46	0.328823	E	62.46	0.328823	E	56.64	0.298184	E	56.64	0.298184	-1.000000
232	222	I	1	-	0	0	B	0.71	0.003738	B	0.71	0.003738	B	0.00	0.000000	B	0.00	0.000000	-1.000000
233	223	I	1	-	0	0	E	129.82	0.683443	E	129.82	0.683443	E	128.78	0.677968	E	128.78	0.677968	-1.000000
234	224	S	1	-	0	0	E	84.97	0.676082	E	84.97	0.676082	E	92.74	0.737906	E	92.74	0.737906	-1.000000
235	225	K	1	-	0	0	E	144.36	0.695744	E	144.36	0.695744	E	155.34	0.748663	E	155.34	0.748663	-1.000000
236	226	L	1	R	0	0	E	141.57	0.715036	E	141.57	0.715036	E	148.42	0.749634	E	148.42	0.749634	-1.000000
237	227	S	U	R	0	0	-	-1.00	-1.000000	-	-1.00	-1.000000	-	-1.00	-1.000000	-	-1.00	-1.000000	-1.000000
238	228	H	U	R	0	0	-	-1.00	-1.000000	-	-1.00	-1.000000	-	-1.00	-1.000000	-	-1.00	-1.000000	-1.000000
239	229	S	U	R	0	0	-	-1.00	-1.000000	-	-1.00	-1.000000	-	-1.00	-1.000000	-	-1.00	-1.000000	-1.000000
240	230	G	U	R	0	0	-	-1.00	-1.000000	-	-1.00	-1.000000	-	-1.00	-1.000000	-	-1.00	-1.000000	-1.000000
241	231	S	U	R	0	0	-	-1.00	-1.000000	-	-1.00	-1.000000	-	-1.00	-1.000000	-	-1.00	-1.000000	-1.000000
242	232	N	U	R	0	0	-	-1.00	-1.000000	-	-1.00	-1.000000	-	-1.00	-1.000000	-	-1.00	-1.000000	-1.000000
243	233	I	U	R	0	0	-	-1.00	-1.000000	-	-1.00	-1.000000	-	-1.00	-1.000000	-	-1.00	-1.000000	-1.000000
244	234	F	U	R	0	0	-	-1.00	-1.000000	-	-1.00	-1.000000	-	-1.00	-1.000000	-	-1.00	-1.000000	-1.000000
245	235	E	U	-	0	0	E	199.70	0.801171	E	199.70	0.801171	E	202.54	0.812565	E	202.54	0.812565	-1.000000
246	236	M	U	-	0	0	E	147.21	0.709480	E	147.21	0.709480	E	149.31	0.719601	E	149.31	0.719601	-1.000000
247	237	L	U	-	0	0	E	63.65	0.546821	E	63.65	0.546821	E	36.93	0.317268	E	36.93	0.317268	-1.000000
248	238	R	U	-	0	0	B	26.44	0.133542	B	26.44	0.133542	E	14.19	0.071670	E	14.19	0.071670	-1.000000
249	239	I	U	-	0	0	E	118.75	0.572317	E	118.75	0.572317	E	125.43	0.604511	E	125.43	0.604511	-1.000000
250	1010	D	1	-	0	0	E	86.75	0.558345	E	86.75	0.558345	E	76.13	0.489992	E	76.13	0.489992	-1.000000
251	1011	E	1	-	0	0	E	81.37	0.434762	E	81.37	0.434762	E	54.40	0.290660	E	54.40	0.290660	-1.000000
252	1012	G	1	-	0	0	E	48.35	0.576213	E	48.35	0.576213	E	45.61	0.543559	E	45.61	0.543559	-1.000000
253	1013	L	1	-	0	0	E	85.66	0.432648	E	85.66	0.432648	E	78.72	0.397596	E	78.72	0.397596	-1.000000
254	1014	R	1	-	0	0	E	142.88	0.573217	E	142.88	0.573217	E	155.22	0.622723	E	155.22	0.622723	-1.000000
255	1015	L	1	-	0	0	E	58.82	0.297086	E	58.82	0.297086	E	59.11	0.298550	E	59.11	0.298550	-1.000000
256	1016	K	1	-	0	0	E	105.54	0.508651	E	105.54	0.508651	E	110.90	0.534484	E	110.90	0.534484	-1.000000
257	1017	I	1	-	0	0	B	36.21	0.190629	B	36.21	0.190629	E	22.52	0.118558	E	22.52	0.118558	-1.000000
258	1018	Y	1	-	0	0	E	49.74	0.208728	E	49.74	0.208728	E	31.54	0.132354	E	31.54	0.132354	-1.000000
259	1019	K	1	-	0	0	E	119.62	0.576510	E	119.62	0.576510	E	124.45	0.599788	E	124.45	0.599788	-1.000000
260	1020	D	1	-	0	0	E	40.81	0.262663	E	40.81	0.262663	E	31.50	0.202742	E	31.50	0.202742	-1.000000
261	1021	T	1	-	0	0	E	154.03	1.000000	E	154.03	1.000000	E	183.62	1.000000	E	183.62	1.000000	-1.000000
262	1022	E	1	-	0	0	E	132.13	0.705973	E	132.13	0.705973	E	142.92	0.763625	E	142.92	0.763625	-1.000000
263	1023	G	1	-	0	0	E	30.85	0.367656	E	30.85	0.367656	E	21.74	0.259087	E	21.74	0.259087	-1.000000
264	1024	Y	1	-	0	0	E	58.12	0.243894	E	58.12	0.243894	E	55.60	0.233319	E	55.60	0.233319	-1.000000
265	1025	Y	1	-	0	0	B	15.30	0.064205	B	15.30	0.064205	B	6.16	0.025850	B	6.16	0.025850	-1.000000
266	1026	T	1	-	0	0	B	5.92	0.039984	B	5.92	0.039984	B	1.78	0.012022	B	1.78	0.012022	-1.000000
267	1027	I	1	-	0	0	B	4.71	0.024796	B	4.71	0.024796	B	0.17	0.000895	B	0.17	0.000895	-1.000000
268	1028	G	1	-	0	0	B	0.37	0.004409	B	0.37	0.004409	B	0.00	0.000000	B	0.00	0.000000	-1.000000
269	1029	I	1	-	0	0	E	40.67	0.214109	E	40.67	0.214109	E	30.12	0.158568	E	30.12	0.158568	-1.000000
270	1030	G	1	-	0	0	E	31.31	0.373138	E	31.31	0.373138	E	23.10	0.275295	E	23.10	0.275295	-1.000000
271	1031	H	1	-	0	0	B	38.03	0.191577	B	38.03	0.191577	E	32.80	0.165231	E	32.80	0.165231	-1.000000
272	1032	L	1	-	0	0	E	84.74	0.428001	E	84.74	0.428001	E	81.14	0.409819	E	81.14	0.409819	-1.000000
273	1033	L	1	-	0	0	B	14.83	0.074903	B	14.83	0.074903	E	12.36	0.062427	E	12.36	0.062427	-1.000000
274	1034	T	1	-	0	0	E	35.43	0.239295	E	35.43	0.239295	E	34.71	0.234432	E	34.71	0.234432	-1.000000
275	1035	K	1	-	0	0	E	124.06	0.597908	E	124.06	0.597908	E	128.48	0.619211	E	128.48	0.619211	-1.000000
276	1036	S	1	-	0	0	E	42.58	0.338797	E	42.58	0.338797	E	43.23	0.343969	E	43.23	0.343969	-1.000000
277	1037	P	1	-	0	0	E	116.02	0.801243	E	116.02	0.801243	E	123.27	0.851312	E	123.27	0.851312	-1.000000
278	1038	S	1	-	0	0	E	54.79	0.435948	E	54.79	0.435948	E	58.33	0.464115	E	58.33	0.464115	-1.000000
279	1039	L	1	-	0	0	E	112.17	0.566544	E	112.17	0.566544	E	121.21	0.612203	E	121.21	0.612203	-1.000000
280	1040	N	1	-	0	0	E	105.26	0.623320	E	105.26	0.623320	E	117.59	0.696334	E	117.59	0.696334	-1.000000
281	1041	A	1	-	0	0	E	48.09	0.413144	E	48.09	0.413144	E	46.89	0.402835	E	46.89	0.402835	-1.000000
282	1042	A	1	-	0	0	B	0.00	0.000000	B	0.00	0.000000	B	0.00	0.000000	B	0.00	0.000000	-1.000000
283	1043	K	1	-	0	0	B	36.01	0.173551	B	36.01	0.173551	E	20.25	0.097595	E	20.25	0.097595	-1.000000
284	1044	S	1	-	0	0	E	68.19	0.542568	E	68.19	0.542568	E	71.65	0.570099	E	71.65	0.570099	-1.000000
285	1045	E	1	-	0	0	E	104.63	0.559040	E	104.63	0.559040	E	110.21	0.588854	E	110.21	0.588854	-1.000000
286	1046	L	1	-	0	0	B	22.14	0.111824	B	22.14	0.111824	B	7.57	0.038234	B	7.57	0.038234	-1.000000
287	1047	D	1	-	0	0	B	29.07	0.187102	B	29.07	0.187102	E	12.04	0.077492	E	12.04	0.077492	-1.000000
288	1048	K	1	-	0	0	E	162.45	0.782929	E	162.45	0.782929	E	182.40	0.879079	E	182.40	0.879079	-1.000000
289	1049	A	1	-	0	0	E	43.19	0.371048	E	43.19	0.371048	E	35.46	0.304639	E	35.46	0.304639	-1.000000
290	1050	I	1	-	0	0	E	41.99	0.221058	E	41.99	0.221058	E	32.44	0.170782	E	32.44	0.170782	-1.000000
291	1051	G	1	-	0	0	E	46.77	0.557383	E	46.77	0.557383	E	49.06	0.584674	E	49.06	0.584674	-1.000000
292	1052	R	1	-	0	0	E	115.40	0.462970	E	115.40	0.462970	E	120.08	0.481746	E	120.08	0.481746	-1.000000
293	1053	N	1	-	0	0	E	147.33	0.872446	E	147.33	0.872446	E	165.05	0.977379	E	165.05	0.977379	-1.000000
294	1054	T	1	-	0	0	E	36.19	0.244428	E	36.19	0.244428	E	29.10	0.196542	E	29.10	0.196542	-1.000000
295	1055	N	1	-	0	0	E	113.14	0.669983	E	113.14	0.669983	E	117.88	0.698052	E	117.88	0.698052	-1.000000
296	1056	G	1	-	0	0	B	7.45	0.088786	B	7.45	0.088786	B	2.94	0.035038	B	2.94	0.035038	-1.000000
297	1057	V	1	-	0	0	E	86.91	0.535688	E	86.91	0.535688	E	91.02	0.561021	E	91.02	0.561021	-1.000000
298	1058	I	1	-	0	0	B	15.19	0.079968	B	15.19	0.079968	B	3.96	0.020848	B	3.96	0.020848	-1.000000
299	1059	T	1	A	0	0	E	49.17	0.332095	E	49.17	0.332095	E	52.96	0.357693	E	52.96	0.357693	-1.000000
300	1060	K	1	-	0	0	E	130.08	0.626922	E	130.08	0.626922	E	134.23	0.646923	E	134.23	0.646923	-1.000000
301	1061	D	1	-	0	0	E	112.67	0.725172	E	112.67	0.725172	E	112.32	0.722919	E	112.32	0.722919	-1.000000
302	1062	E	1	-	0	0	B	34.50	0.184334	B	34.50	0.184334	E	24.36	0.130156	E	24.36	0.130156	-1.000000
303	1063	A	1	-	0	0	B	0.70	0.006014	B	0.70	0.006014	B	0.00	0.000000	B	0.00	0.000000	-1.000000
304	1064	E	1	-	0	0	E	101.59	0.542798	E	101.59	0.542798	E	93.92	0.501817	E	93.92	0.501817	-1.000000
305	1065	K	1	-	0	0	E	146.39	0.705528	E	146.39	0.705528	E	149.35	0.719794	E	149.35	0.719794	-1.000000
306	1066	L	1	-	0	0	B	6.70	0.033840	B	6.70	0.033840	B	0.51	0.002576	B	0.51	0.002576	-1.000000
307	1067	F	1	-	0	0	E	72.49	0.324645	E	72.49	0.324645	E	55.16	0.247033	E	55.16	0.247033	-1.000000
308	1068	N	1	-	0	0	E	72.67	0.430331	E	72.67	0.430331	E	68.53	0.405815	E	68.53	0.405815	-1.000000
309	1069	Q	1	-	0	0	E	111.68	0.590368	E	111.68	0.590368	E	102.94	0.544167	E	102.94	0.544167	-1.000000
310	1070	D	1	-	0	0	B	26.70	0.171848	B	26.70	0.171848	E	18.71	0.120422	E	18.71	0.120422	-1.000000
311	1071	V	1	-	0	0	B	25.43	0.156743	B	25.43	0.156743	E	15.66	0.096524	E	15.66	0.096524	-1.000000
312	1072	D	1	-	0	0	E	87.85	0.565424	E	87.85	0.565424	E	90.55	0.582802	E	90.55	0.582802	-1.000000
313	1073	A	1	-	0	0	E	51.59	0.443213	E	51.59	0.443213	E	52.81	0.453694	E	52.81	0.453694	-1.000000
314	1074	A	1	-	0	0	E	31.00	0.266323	E	31.00	0.266323	E	24.36	0.209278	E	24.36	0.209278	-1.000000
315	1075	V	1	-	0	0	B	29.41	0.181275	B	29.41	0.181275	E	25.00	0.154093	E	25.00	0.154093	-1.000000
316	1076	R	1	-	0	0	E	144.96	0.581561	E	144.96	0.581561	E	158.20	0.634679	E	158.20	0.634679	-1.000000
317	1077	G	1	-	0	0	B	15.80	0.188297	B	15.80	0.188297	E	12.47	0.148612	E	12.47	0.148612	-1.000000
318	1078	I	1	-	0	0	B	0.15	0.000790	B	0.15	0.000790	B	0.00	0.000000	B	0.00	0.000000	-1.000000
319	1079	L	1	-	0	0	E	60.50	0.305571	E	60.50	0.305571	E	54.97	0.277640	E	54.97	0.277640	-1.000000
320	1080	R	1	-	0	0	E	191.37	0.767753	E	191.37	0.767753	E	206.87	0.829937	E	206.87	0.829937	-1.000000
321	1081	N	1	-	0	0	E	38.79	0.229703	E	38.79	0.229703	E	31.67	0.187541	E	31.67	0.187541	-1.000000
322	1082	A	1	-	0	0	E	69.85	0.600086	E	69.85	0.600086	E	70.11	0.602320	E	70.11	0.602320	-1.000000
323	1083	K	1	-	0	0	E	155.64	0.750108	E	155.64	0.750108	E	171.00	0.824136	E	171.00	0.824136	-1.000000
324	1084	L	1	-	0	0	B	2.17	0.010960	B	2.17	0.010960	B	0.00	0.000000	B	0.00	0.000000	-1.000000
325	1085	K	1	-	0	0	E	75.00	0.361463	E	75.00	0.361463	E	78.56	0.378621	E	78.56	0.378621	-1.000000
326	1086	P	1	-	0	0	E	75.86	0.523895	E	75.86	0.523895	E	76.57	0.528798	E	76.57	0.528798	-1.000000
327	1087	V	1	-	0	0	B	5.52	0.034024	B	5.52	0.034024	B	3.34	0.020587	B	3.34	0.020587	-1.000000
328	1088	Y	1	-	0	0	B	15.95	0.066932	B	15.95	0.066932	E	13.02	0.054637	E	13.02	0.054637	-1.000000
329	1089	D	1	-	0	0	E	71.63	0.461029	E	71.63	0.461029	E	73.70	0.474352	E	73.70	0.474352	-1.000000
330	1090	S	1	-	0	0	E	40.01	0.318348	E	40.01	0.318348	E	31.83	0.253262	E	31.83	0.253262	-1.000000
331	1091	L	1	-	0	0	B	3.48	0.017577	B	3.48	0.017577	B	0.00	0.000000	B	0.00	0.000000	-1.000000
332	1092	D	1	A	0	0	E	63.26	0.407157	E	63.26	0.407157	E	64.30	0.413851	E	64.30	0.413851	-1.000000
333	1093	A	1	-	0	0	E	79.94	0.686770	E	79.94	0.686770	E	87.42	0.751031	E	87.42	0.751031	-1.000000
334	1094	V	1	-	0	0	E	45.49	0.280387	E	45.49	0.280387	E	32.54	0.200567	E	32.54	0.200567	-1.000000
335	1095	R	1	-	0	0	B	33.78	0.135521	B	33.78	0.135521	E	20.88	0.083768	E	20.88	0.083768	-1.000000
336	1096	R	1	-	0	0	E	71.98	0.288775	E	71.98	0.288775	E	76.82	0.308192	E	76.82	0.308192	-1.000000
337	1097	A	1	-	0	0	E	55.36	0.475601	E	55.36	0.475601	E	58.80	0.505155	E	58.80	0.505155	-1.000000
338	1098	A	1	-	0	0	B	6.08	0.052234	B	6.08	0.052234	B	1.88	0.016151	B	1.88	0.016151	-1.000000
339	1099	L	1	-	0	0	B	1.61	0.008132	B	1.61	0.008132	B	0.00	0.000000	B	0.00	0.000000	-1.000000
340	1100	I	1	-	0	0	B	28.73	0.151250	B	28.73	0.151250	E	10.85	0.057120	E	10.85	0.057120	-1.000000
341	1101	N	1	-	0	0	E	48.95	0.289868	E	48.95	0.289868	E	27.92	0.165334	E	27.92	0.165334	-1.000000
342	1102	M	1	-	0	0	B	4.16	0.019758	B	4.16	0.019758	B	0.00	0.000000	B	0.00	0.000000	-1.000000
343	1103	V	1	-	0	0	B	10.31	0.063548	B	10.31	0.063548	B	3.60	0.022189	B	3.60	0.022189	-1.000000
344	1104	F	1	-	0	0	E	79.19	0.354651	E	79.19	0.354651	E	52.71	0.236061	E	52.71	0.236061	-1.000000
345	1105	Q	1	-	0	0	E	65.43	0.345879	E	65.43	0.345879	E	53.90	0.284929	E	53.90	0.284929	-1.000000
346	1106	M	1	-	0	0	E	69.96	0.332273	E	69.96	0.332273	E	64.74	0.307480	E	64.74	0.307480	-1.000000
347	1107	G	1	-	0	0	E	28.99	0.345489	E	28.99	0.345489	E	31.24	0.372304	E	31.24	0.372304	-1.000000
348	1108	E	1	-	0	0	E	66.78	0.356807	E	66.78	0.356807	E	62.77	0.335381	E	62.77	0.335381	-1.000000
349	1109	T	1	-	0	0	E	122.75	0.829056	E	122.75	0.829056	E	138.82	0.937593	E	138.82	0.937593	-1.000000
350	1110	G	1	-	0	0	E	35.51	0.423192	E	35.51	0.423192	E	31.07	0.370278	E	31.07	0.370278	-1.000000
351	1111	V	1	-	0	0	B	3.61	0.022251	B	3.61	0.022251	B	0.00	0.000000	B	0.00	0.000000	-1.000000
352	1112	A	1	-	0	0	E	31.21	0.268127	E	31.21	0.268127	E	25.20	0.216495	E	25.20	0.216495	-1.000000
353	1113	G	1	-	0	0	E	68.83	0.820284	E	68.83	0.820284	E	79.05	0.942081	E	79.05	0.942081	-1.000000
354	1114	F	1	-	0	0	E	55.16	0.247033	E	55.16	0.247033	E	45.05	0.201756	E	45.05	0.201756	-1.000000
355	1115	T	U	R	0	0	-	-1.00	-1.000000	-	-1.00	-1.000000	-	-1.00	-1.000000	-	-1.00	-1.000000	-1.000000
356	1116	N	U	R	0	0	-	-1.00	-1.000000	-	-1.00	-1.000000	-	-1.00	-1.000000	-	-1.00	-1.000000	-1.000000
357	1117	S	1	-	0	0	B	16.42	0.130649	B	16.42	0.130649	E	9.08	0.072247	E	9.08	0.072247	-1.000000
358	1118	L	1	-	0	0	B	23.37	0.118036	B	23.37	0.118036	E	10.19	0.051467	E	10.19	0.051467	-1.000000
359	1119	R	1	-	0	0	E	197.54	0.792506	E	197.54	0.792506	E	216.30	0.867769	E	216.30	0.867769	-1.000000
360	1120	M	1	-	0	0	E	58.70	0.278794	E	58.70	0.278794	E	56.83	0.269912	E	56.83	0.269912	-1.000000
361	1121	L	1	-	0	0	B	2.45	0.012374	B	2.45	0.012374	B	0.00	0.000000	B	0.00	0.000000	-1.000000
362	1122	Q	1	-	0	0	E	52.37	0.276841	E	52.37	0.276841	E	45.15	0.238674	E	45.15	0.238674	-1.000000
363	1123	Q	1	-	0	0	E	110.41	0.583655	E	110.41	0.583655	E	120.69	0.637998	E	120.69	0.637998	-1.000000
364	1124	K	1	-	0	0	E	127.38	0.613909	E	127.38	0.613909	E	135.36	0.652369	E	135.36	0.652369	-1.000000
365	1125	R	1	-	0	0	E	126.53	0.507623	E	126.53	0.507623	E	135.35	0.543007	E	135.35	0.543007	-1.000000
366	1126	W	1	-	0	0	E	142.49	0.536847	E	142.49	0.536847	E	153.57	0.578592	E	153.57	0.578592	-1.000000
367	1127	D	1	-	0	0	E	75.37	0.485100	E	75.37	0.485100	E	72.33	0.465534	E	72.33	0.465534	-1.000000
368	1128	E	1	-	0	0	E	97.63	0.521639	E	97.63	0.521639	E	98.73	0.527517	E	98.73	0.527517	-1.000000
369	1129	A	1	-	0	0	B	0.00	0.000000	B	0.00	0.000000	B	0.00	0.000000	B	0.00	0.000000	-1.000000
370	1130	A	1	-	0	0	B	1.27	0.010911	B	1.27	0.010911	B	0.00	0.000000	B	0.00	0.000000	-1.000000
371	1131	V	1	-	0	0	E	104.56	0.644477	E	104.56	0.644477	E	104.86	0.646326	E	104.86	0.646326	-1.000000
372	1132	N	1	-	0	0	E	51.65	0.305857	E	51.65	0.305857	E	45.57	0.269853	E	45.57	0.269853	-1.000000
373	1133	L	1	-	0	0	B	3.14	0.015859	B	3.14	0.015859	B	0.00	0.000000	B	0.00	0.000000	-1.000000
374	1134	A	1	-	0	0	E	33.96	0.291753	E	33.96	0.291753	E	27.86	0.239347	E	27.86	0.239347	-1.000000
375	1135	K	1	-	0	0	E	176.48	0.850547	E	176.48	0.850547	E	203.89	0.982650	E	203.89	0.982650	-1.000000
376	1136	S	1	-	0	0	E	29.69	0.236235	E	29.69	0.236235	E	22.03	0.175286	E	22.03	0.175286	-1.000000
377	1137	R	1	-	0	0	E	177.23	0.711025	E	177.23	0.711025	E	200.53	0.804501	E	200.53	0.804501	-1.000000
378	1138	W	1	-	0	0	B	4.42	0.016653	B	4.42	0.016653	B	0.18	0.000678	B	0.18	0.000678	-1.000000
379	1139	Y	1	-	0	0	E	90.33	0.379060	E	90.33	0.379060	E	87.91	0.368905	E	87.91	0.368905	-1.000000
380	1140	N	1	-	0	0	E	92.58	0.548232	E	92.58	0.548232	E	98.64	0.584118	E	98.64	0.584118	-1.000000
381	1141	Q	1	-	0	0	E	123.56	0.653169	E	123.56	0.653169	E	125.83	0.665169	E	125.83	0.665169	-1.000000
382	1142	T	1	-	0	0	E	33.21	0.224301	E	33.21	0.224301	E	31.82	0.214913	E	31.82	0.214913	-1.000000
383	1143	P	1	-	0	0	E	67.84	0.468508	E	67.84	0.468508	E	66.86	0.461740	E	66.86	0.461740	-1.000000
384	1144	N	1	-	0	0	E	84.75	0.501865	E	84.75	0.501865	E	84.08	0.497898	E	84.08	0.497898	-1.000000
385	1145	R	1	-	0	0	E	95.99	0.385100	E	95.99	0.385100	E	91.46	0.366926	E	91.46	0.366926	-1.000000
386	1146	A	1	-	0	0	B	0.00	0.000000	B	0.00	0.000000	B	0.00	0.000000	B	0.00	0.000000	-1.000000
387	1147	K	1	-	0	0	E	123.37	0.594583	E	123.37	0.594583	E	117.35	0.565569	E	117.35	0.565569	-1.000000
388	1148	R	1	-	0	0	E	55.47	0.222539	E	55.47	0.222539	E	26.14	0.104870	E	26.14	0.104870	-1.000000
389	1149	V	1	-	0	0	B	3.91	0.024100	B	3.91	0.024100	B	0.00	0.000000	B	0.00	0.000000	-1.000000
390	1150	I	1	-	0	0	B	10.16	0.053488	B	10.16	0.053488	B	2.57	0.013530	B	2.57	0.013530	-1.000000
391	1151	T	1	-	0	0	E	41.50	0.280292	E	41.50	0.280292	E	25.86	0.174659	E	25.86	0.174659	-1.000000
392	1152	T	1	-	0	0	B	24.24	0.163717	B	24.24	0.163717	E	9.72	0.065649	E	9.72	0.065649	-1.000000
393	1153	F	1	-	0	0	B	1.06	0.004747	B	1.06	0.004747	B	0.00	0.000000	B	0.00	0.000000	-1.000000
394	1154	R	1	-	0	0	E	120.94	0.485196	E	120.94	0.485196	E	116.66	0.468025	E	116.66	0.468025	-1.000000
395	1155	T	1	-	0	0	E	81.20	0.548426	E	81.20	0.548426	E	81.37	0.549574	E	81.37	0.549574	-1.000000
396	1156	G	1	-	0	0	B	6.87	0.081873	B	6.87	0.081873	B	3.38	0.040281	B	3.38	0.040281	-1.000000
397	1157	T	1	-	0	0	E	108.73	0.734364	E	108.73	0.734364	E	116.89	0.789477	E	116.89	0.789477	-1.000000
398	1158	W	1	-	0	0	E	196.44	0.740110	E	196.44	0.740110	E	187.39	0.706013	E	187.39	0.706013	-1.000000
399	1159	D	1	-	0	0	E	107.04	0.688936	E	107.04	0.688936	E	80.91	0.520757	E	80.91	0.520757	-1.000000
400	1159	A	U	-	0	0	E	107.04	0.688936	E	107.04	0.688936	E	80.91	0.520757	E	80.91	0.520757	-1.000000
401	1160	Y	U	-	0	0	-	-1.00	-1.000000	-	-1.00	-1.000000	-	-1.00	-1.000000	-	-1.00	-1.000000	-1.000000
402	1161	G	U	-	0	0	-	-1.00	-1.000000	-	-1.00	-1.000000	-	-1.00	-1.000000	-	-1.00	-1.000000	-1.000000
403	1162	S	U	-	0	0	-	-1.00	-1.000000	-	-1.00	-1.000000	-	-1.00	-1.000000	-	-1.00	-1.000000	-1.000000
404	1163	K	U	-	0	0	-	-1.00	-1.000000	-	-1.00	-1.000000	-	-1.00	-1.000000	-	-1.00	-1.000000	-1.000000
405	1164	G	U	-	0	0	-	-1.00	-1.000000	-	-1.00	-1.000000	-	-1.00	-1.000000	-	-1.00	-1.000000	-1.000000
406	1165	H	U	-	0	0	-	-1.00	-1.000000	-	-1.00	-1.000000	-	-1.00	-1.000000	-	-1.00	-1.000000	-1.000000
407	1166	Q	U	-	0	0	-	-1.00	-1.000000	-	-1.00	-1.000000	-	-1.00	-1.000000	-	-1.00	-1.000000	-1.000000
408	1159	K	U	-	0	0	E	107.04	0.688936	E	107.04	0.688936	E	80.91	0.520757	E	80.91	0.520757	-1.000000
409	235	R	1	-	0	0	E	199.70	0.801171	E	199.70	0.801171	E	202.54	0.812565	E	202.54	0.812565	-1.000000
410	236	K	1	-	0	0	E	147.21	0.709480	E	147.21	0.709480	E	149.31	0.719601	E	149.31	0.719601	-1.000000
411	237	A	1	-	0	0	E	63.65	0.546821	E	63.65	0.546821	E	36.93	0.317268	E	36.93	0.317268	-1.000000
412	238	L	1	-	0	0	B	26.44	0.133542	B	26.44	0.133542	E	14.19	0.071670	E	14.19	0.071670	-1.000000
413	239	K	1	-	0	0	E	118.75	0.572317	E	118.75	0.572317	E	125.43	0.604511	E	125.43	0.604511	-1.000000
414	240	T	1	-	0	0	E	37.79	0.255234	E	37.79	0.255234	E	16.17	0.109212	E	16.17	0.109212	-1.000000
415	241	T	1	-	0	0	B	1.43	0.009658	B	1.43	0.009658	B	0.00	0.000000	B	0.00	0.000000	-1.000000
416	242	V	1	-	0	0	E	46.24	0.285010	E	46.24	0.285010	E	31.84	0.196252	E	31.84	0.196252	-1.000000
417	243	I	H	-	0	0	E	73.38	0.386312	E	73.38	0.386312	E	66.10	0.347986	E	66.10	0.347986	19.482000
418	244	L	H	-	1	0	B	2.48	0.012526	B	2.48	0.012526	B	0.00	0.000000	B	0.00	0.000000	19.482000
419	245	I	H	-	1	0	B	9.94	0.052330	B	9.94	0.052330	B	4.25	0.022374	B	4.25	0.022374	19.482000
420	246	L	H	-	0	0	E	124.27	0.627658	E	124.27	0.627658	E	133.09	0.672206	E	133.09	0.672206	19.482000
421	247	A	H	-	1	0	E	25.71	0.220876	E	25.71	0.220876	E	21.41	0.183935	E	21.41	0.183935	19.482000
422	248	F	H	-	2	0	B	11.57	0.051816	B	11.57	0.051816	B	0.97	0.004344	B	0.97	0.004344	19.482000
423	249	F	H	-	0	0	B	42.49	0.190291	B	42.49	0.190291	E	33.03	0.147924	E	33.03	0.147924	19.482000
424	250	A	H	-	0	0	E	57.36	0.492784	E	57.36	0.492784	E	56.65	0.486684	E	56.65	0.486684	19.482000
425	251	C	H	-	3	0	B	19.49	0.137758	B	19.49	0.137758	E	12.62	0.089200	E	12.62	0.089200	19.482000
426	252	W	H	-	1	0	B	14.08	0.053048	B	14.08	0.053048	B	2.82	0.010625	B	2.82	0.010625	19.482000
427	253	L	H	-	0	0	E	99.85	0.504318	E	99.85	0.504318	E	108.04	0.545684	E	108.04	0.545684	19.482000
428	254	P	H	-	1	0	E	54.56	0.376796	E	54.56	0.376796	E	47.96	0.331215	E	47.96	0.331215	19.482000
429	255	Y	H	-	2	0	B	25.52	0.107092	B	25.52	0.107092	E	16.28	0.068317	E	16.28	0.068317	19.482000
430	256	Y	H	-	0	0	E	48.64	0.204112	E	48.64	0.204112	E	19.23	0.080697	E	19.23	0.080697	19.482000
431	257	I	H	-	0	0	E	93.87	0.494183	E	93.87	0.494183	E	97.79	0.514820	E	97.79	0.514820	19.482000
432	258	G	H	-	0	0	B	7.70	0.091765	B	7.70	0.091765	B	1.80	0.021452	B	1.80	0.021452	19.482000
433	259	I	H	-	0	0	B	29.12	0.153304	B	29.12	0.153304	E	12.48	0.065702	E	12.48	0.065702	19.482000
434	260	S	H	-	0	0	E	50.56	0.402292	E	50.56	0.402292	E	45.58	0.362667	E	45.58	0.362667	19.482000
435	261	I	H	-	0	0	E	54.17	0.285180	E	54.17	0.285180	E	47.98	0.252593	E	47.98	0.252593	19.482000
436	262	D	H	-	0	0	E	32.70	0.210465	E	32.70	0.210465	E	22.22	0.143013	E	22.22	0.143013	19.482000
437	263	S	H	-	0	0	E	30.62	0.243635	E	30.62	0.243635	E	14.99	0.119271	E	14.99	0.119271	19.482000
438	264	F	H	-	0	0	E	90.90	0.407094	E	90.90	0.407094	E	95.50	0.427695	E	95.50	0.427695	19.482000
439	265	I	H	-	0	0	B	35.01	0.184312	B	35.01	0.184312	E	16.34	0.086023	E	16.34	0.086023	19.482000
440	266	L	H	-	0	0	E	114.91	0.580383	E	114.91	0.580383	E	84.41	0.426335	E	84.41	0.426335	19.482000
441	267	L	H	-	0	0	E	117.88	0.595384	E	117.88	0.595384	E	117.47	0.593313	E	117.47	0.593313	19.482000
442	268	E	2	-	0	0	E	112.05	0.598686	E	112.05	0.598686	E	125.34	0.669694	E	125.34	0.669694	-1.000000
443	269	I	2	-	0	0	E	109.02	0.573941	E	109.02	0.573941	E	119.16	0.627323	E	119.16	0.627323	-1.000000
444	270	I	2	-	0	0	E	60.16	0.316715	E	60.16	0.316715	E	54.69	0.287918	E	54.69	0.287918	-1.000000
445	271	K	2	-	0	0	E	147.74	0.712034	E	147.74	0.712034	E	155.44	0.749145	E	155.44	0.749145	-1.000000
446	272	Q	2	-	0	0	E	115.31	0.609558	E	115.31	0.609558	E	121.12	0.640271	E	121.12	0.640271	-1.000000
447	273	G	2	-	0	0	E	57.79	0.688714	E	57.79	0.688714	E	61.45	0.732332	E	61.45	0.732332	-1.000000
448	274	C	2	-	0	0	E	100.18	0.708086	E	100.18	0.708086	E	113.59	0.802870	E	113.59	0.802870	-1.000000
449	275	E	2	-	0	0	E	155.35	0.830038	E	155.35	0.830038	E	177.66	0.949241	E	177.66	0.949241	-1.000000
450	276	F	2	-	0	0	E	91.71	0.410721	E	91.71	0.410721	E	94.01	0.421022	E	94.01	0.421022	-1.000000
451	277	E	2	-	0	0	E	65.31	0.348953	E	65.31	0.348953	E	61.96	0.331054	E	61.96	0.331054	-1.000000
452	278	N	2	-	0	0	E	92.43	0.547344	E	92.43	0.547344	E	94.40	0.559010	E	94.40	0.559010	-1.000000
453	279	T	2	-	0	0	E	57.22	0.386465	E	57.22	0.386465	E	54.71	0.369512	E	54.71	0.369512	-1.000000
454	280	V	2	-	0	0	B	14.41	0.088819	B	14.41	0.088819	B	5.79	0.035688	B	5.79	0.035688	-1.000000
455	281	H	H	-	0	0	E	113.97	0.574127	E	113.97	0.574127	E	121.72	0.613168	E	121.72	0.613168	210.181000
456	282	K	H	-	0	0	E	102.78	0.495349	E	102.78	0.495349	E	67.61	0.325847	E	67.61	0.325847	210.181000
457	283	W	H	-	0	0	E	138.91	0.523359	E	138.91	0.523359	E	145.53	0.548301	E	145.53	0.548301	210.181000
458	284	I	H	-	0	0	B	19.61	0.103238	B	19.61	0.103238	E	12.97	0.068281	E	12.97	0.068281	210.181000
459	285	S	H	-	1	0	E	30.19	0.240213	E	30.19	0.240213	E	17.70	0.140834	E	17.70	0.140834	210.181000
460	286	I	H	-	0	0	B	34.50	0.181627	B	34.50	0.181627	E	12.34	0.064964	E	12.34	0.064964	210.181000
461	287	T	H	-	2	0	B	15.11	0.102053	B	15.11	0.102053	E	9.69	0.065446	E	9.69	0.065446	210.181000
462	288	E	H	-	1	0	B	25.46	0.136033	B	25.46	0.136033	E	20.58	0.109959	E	20.58	0.109959	210.181000
463	289	A	H	-	2	0	B	0.00	0.000000	B	0.00	0.000000	B	0.00	0.000000	B	0.00	0.000000	210.181000
464	290	L	H	-	0	0	E	91.53	0.462296	E	91.53	0.462296	E	89.46	0.451841	E	89.46	0.451841	210.181000
465	291	A	H	-	2	0	B	0.00	0.000000	B	0.00	0.000000	B	0.00	0.000000	B	0.00	0.000000	210.181000
466	292	F	H	-	1	0	B	0.68	0.003045	B	0.68	0.003045	B	0.00	0.000000	B	0.00	0.000000	210.181000
467	293	F	H	-	1	0	E	90.95	0.407318	E	90.95	0.407318	E	82.31	0.368624	E	82.31	0.368624	210.181000
468	294	H	H	-	2	0	B	6.99	0.035212	B	6.99	0.035212	B	0.00	0.000000	B	0.00	0.000000	210.181000
469	295	C	H	-	2	0	B	0.00	0.000000	B	0.00	0.000000	B	0.00	0.000000	B	0.00	0.000000	210.181000
470	296	C	H	-	2	0	B	0.79	0.005584	B	0.79	0.005584	B	0.00	0.000000	B	0.00	0.000000	210.181000
471	297	L	H	-	1	0	B	15.60	0.078792	B	15.60	0.078792	B	8.39	0.042376	B	8.39	0.042376	210.181000
472	298	N	H	-	3	0	B	0.47	0.002783	B	0.47	0.002783	B	0.00	0.000000	B	0.00	0.000000	210.181000
473	299	P	H	-	3	0	B	12.57	0.086809	B	12.57	0.086809	B	5.75	0.039710	B	5.75	0.039710	210.181000
474	300	I	H	-	0	0	E	91.46	0.481495	E	91.46	0.481495	E	82.05	0.431956	E	82.05	0.431956	210.181000
475	301	L	H	-	1	0	E	43.77	0.221072	E	43.77	0.221072	E	33.16	0.167483	E	33.16	0.167483	210.181000
476	302	Y	H	-	0	0	B	45.28	0.190013	B	45.28	0.190013	E	34.47	0.144650	E	34.47	0.144650	210.181000
477	303	A	H	-	0	0	E	51.61	0.443385	E	51.61	0.443385	E	46.83	0.402320	E	46.83	0.402320	210.181000
478	304	F	1	-	0	0	E	150.62	0.674549	E	150.62	0.674549	E	165.17	0.739711	E	165.17	0.739711	-1.000000
479	305	L	1	-	0	0	E	130.00	0.656599	E	130.00	0.656599	E	122.45	0.618466	E	122.45	0.618466	-1.000000
480	306	G	1	-	0	0	E	83.71	0.997616	E	83.71	0.997616	E	90.15	1.000000	E	90.15	1.000000	-1.000000
481	307	A	1	-	0	0	E	53.39	0.458677	E	53.39	0.458677	E	53.89	0.462973	E	53.89	0.462973	-1.000000
482	308	K	1	-	0	0	E	163.62	0.788568	E	163.62	0.788568	E	179.21	0.863704	E	179.21	0.863704	-1.000000
483	309	F	1	-	0	0	E	156.56	0.701151	E	156.56	0.701151	E	163.87	0.733889	E	163.87	0.733889	-1.000000
484	310	K	1	-	0	0	E	151.38	0.729577	E	151.38	0.729577	E	164.36	0.792135	E	164.36	0.792135	-1.000000
485	311	T	1	-	0	0	E	141.87	0.958193	E	141.87	0.958193	E	163.30	1.000000	E	163.30	1.000000	-1.000000
486	312	S	1	-	0	0	E	160.06	1.000000	E	160.06	1.000000	E	196.26	1.000000	E	196.26	1.000000	-1.000000
487	313	A	U	R	0	0	-	-1.00	-1.000000	-	-1.00	-1.000000	-	-1.00	-1.000000	-	-1.00	-1.000000	-1.000000
488	314	Q	U	R	0	0	-	-1.00	-1.000000	-	-1.00	-1.000000	-	-1.00	-1.000000	-	-1.00	-1.000000	-1.000000
489	315	H	U	R	0	0	-	-1.00	-1.000000	-	-1.00	-1.000000	-	-1.00	-1.000000	-	-1.00	-1.000000	-1.000000
490	316	A	U	R	0	0	-	-1.00	-1.000000	-	-1.00	-1.000000	-	-1.00	-1.000000	-	-1.00	-1.000000	-1.000000
491	317	L	U	R	0	0	-	-1.00	-1.000000	-	-1.00	-1.000000	-	-1.00	-1.000000	-	-1.00	-1.000000	-1.000000
492	318	T	U	R	0	0	-	-1.00	-1.000000	-	-1.00	-1.000000	-	-1.00	-1.000000	-	-1.00	-1.000000	-1.000000
493	319	S	U	R	0	0	-	-1.00	-1.000000	-	-1.00	-1.000000	-	-1.00	-1.000000	-	-1.00	-1.000000	-1.000000
494	320	V	U	R	0	0	-	-1.00	-1.000000	-	-1.00	-1.000000	-	-1.00	-1.000000	-	-1.00	-1.000000	-1.000000
495	321	S	U	R	0	0	-	-1.00	-1.000000	-	-1.00	-1.000000	-	-1.00	-1.000000	-	-1.00	-1.000000	-1.000000
496	322	R	U	R	0	0	-	-1.00	-1.000000	-	-1.00	-1.000000	-	-1.00	-1.000000	-	-1.00	-1.000000	-1.000000
497	323	G	U	R	0	0	-	-1.00	-1.000000	-	-1.00	-1.000000	-	-1.00	-1.000000	-	-1.00	-1.000000	-1.000000
498	324	S	U	R	0	0	-	-1.00	-1.000000	-	-1.00	-1.000000	-	-1.00	-1.000000	-	-1.00	-1.000000	-1.000000
499	325	S	U	R	0	0	-	-1.00	-1.000000	-	-1.00	-1.000000	-	-1.00	-1.000000	-	-1.00	-1.000000	-1.000000
500	326	G	U	R	0	0	-	-1.00	-1.000000	-	-1.00	-1.000000	-	-1.00	-1.000000	-	-1.00	-1.000000	-1.000000
501	327	R	U	R	0	0	-	-1.00	-1.000000	-	-1.00	-1.000000	-	-1.00	-1.000000	-	-1.00	-1.000000	-1.000000
502	328	P	U	R	0	0	-	-1.00	-1.000000	-	-1.00	-1.000000	-	-1.00	-1.000000	-	-1.00	-1.000000	-1.000000
503	329	L	U	R	0	0	-	-1.00	-1.000000	-	-1.00	-1.000000	-	-1.00	-1.000000	-	-1.00	-1.000000	-1.000000
504	330	E	U	R	0	0	-	-1.00	-1.000000	-	-1.00	-1.000000	-	-1.00	-1.000000	-	-1.00	-1.000000	-1.000000
505	331	V	U	R	0	0	-	-1.00	-1.000000	-	-1.00	-1.000000	-	-1.00	-1.000000	-	-1.00	-1.000000	-1.000000
506	332	L	U	R	0	0	-	-1.00	-1.000000	-	-1.00	-1.000000	-	-1.00	-1.000000	-	-1.00	-1.000000	-1.000000
507	333	F	U	R	0	0	-	-1.00	-1.000000	-	-1.00	-1.000000	-	-1.00	-1.000000	-	-1.00	-1.000000	-1.000000
508	334	Q	U	R	0	0	-	-1.00	-1.000000	-	-1.00	-1.000000	-	-1.00	-1.000000	-	-1.00	-1.000000	-1.000000
