# Supplementary material for: Lipid exposure prediction enhances the inference of rotational angles of transmembrane helices
Source: BMC Bioinformatics. 2013 Oct 11;14:304. doi: 10.1186/1471-2105-14-304 (PMC3854514; doi:10.1186/1471-2105-14-304)
Supplement: Additional file 7: Dataset S3 — The representative 110 multi-spanning protein chains used in this work. [file 1471-2105-14-304-S7.zip › S_Dataset_3_experiment/TMexpoDataset/3orgA.profile]

SeqIndex	PDBIndex	AA	Topo	MissingData	IntraChainCTNum	InterChainCTNum	Class14_Chain	ASA14_Chain	RSA14_Chain	Class14_Complete	ASA14_Complete	RSA14_Complete	Class20_Chain	ASA20_Chain	RSA20_Chain	Class20_Complete	ASA20_Complete	RSA20_Complete	RotationalAngleChain360MGC
1	86	M	U	R	0	0	-	-1.00	-1.000000	-	-1.00	-1.000000	-	-1.00	-1.000000	-	-1.00	-1.000000	-1.000000
2	87	G	U	R	0	0	-	-1.00	-1.000000	-	-1.00	-1.000000	-	-1.00	-1.000000	-	-1.00	-1.000000	-1.000000
3	88	S	2	-	0	0	E	146.19	1.000000	E	146.19	1.000000	E	168.49	1.000000	E	154.71	1.000000	-1.000000
4	89	L	2	-	0	0	E	108.05	0.545735	E	98.60	0.498005	E	121.87	0.615536	E	105.47	0.532704	-1.000000
5	90	M	2	-	0	0	E	120.27	0.571218	E	120.27	0.571218	E	128.30	0.609356	E	128.30	0.609356	-1.000000
6	91	Y	2	-	0	0	E	122.02	0.512044	E	122.02	0.512044	E	108.81	0.456609	E	108.81	0.456609	-1.000000
7	92	L	2	-	0	0	E	83.01	0.419264	B	30.71	0.155109	E	84.28	0.425678	E	14.29	0.072175	-1.000000
8	93	L	H	-	0	0	E	90.34	0.456286	E	90.34	0.456286	E	87.06	0.439719	E	86.26	0.435679	32.677000
9	94	R	H	-	0	0	E	87.92	0.352724	E	87.92	0.352724	E	68.40	0.274412	E	68.40	0.274412	32.677000
10	95	L	H	-	0	0	B	4.88	0.024648	B	4.88	0.024648	B	0.75	0.003788	B	0.75	0.003788	32.677000
11	96	V	H	-	0	0	E	46.61	0.287290	E	33.90	0.208950	E	42.01	0.258937	E	26.61	0.164016	32.677000
12	97	C	H	-	0	0	E	62.39	0.440981	E	62.39	0.440981	E	59.86	0.423099	E	59.86	0.423099	32.677000
13	98	F	H	-	0	0	B	0.00	0.000000	B	0.00	0.000000	B	0.00	0.000000	B	0.00	0.000000	32.677000
14	99	L	H	-	3	0	B	0.00	0.000000	B	0.00	0.000000	B	0.00	0.000000	B	0.00	0.000000	32.677000
15	100	T	H	-	1	0	E	55.41	0.374240	E	55.41	0.374240	E	52.98	0.357828	E	52.98	0.357828	32.677000
16	101	L	H	-	0	0	E	84.85	0.428557	E	84.85	0.428557	E	84.54	0.426991	E	84.54	0.426991	32.677000
17	102	L	H	-	1	0	B	0.00	0.000000	B	0.00	0.000000	B	0.00	0.000000	B	0.00	0.000000	32.677000
18	103	G	H	-	3	0	B	0.00	0.000000	B	0.00	0.000000	B	0.00	0.000000	B	0.00	0.000000	32.677000
19	104	V	H	-	1	0	E	48.47	0.298755	E	48.47	0.298755	E	44.51	0.274347	E	44.51	0.274347	32.677000
20	105	T	H	-	0	0	E	39.92	0.269620	E	39.92	0.269620	E	35.94	0.242739	E	35.94	0.242739	32.677000
21	106	A	H	-	1	0	B	0.29	0.002491	B	0.29	0.002491	B	0.00	0.000000	B	0.00	0.000000	32.677000
22	107	A	H	-	3	0	B	0.00	0.000000	B	0.00	0.000000	B	0.00	0.000000	B	0.00	0.000000	32.677000
23	108	L	H	-	1	0	E	97.69	0.493409	E	97.69	0.493409	E	101.94	0.514874	E	101.94	0.514874	32.677000
24	109	F	H	-	0	0	E	60.25	0.269828	E	60.25	0.269828	E	51.35	0.229970	E	51.35	0.229970	32.677000
25	110	I	H	-	1	0	B	0.41	0.002158	B	0.41	0.002158	B	0.00	0.000000	B	0.00	0.000000	32.677000
26	111	F	H	-	0	0	E	88.90	0.398137	E	88.90	0.398137	E	72.59	0.325093	E	72.59	0.325093	32.677000
27	112	A	H	-	0	0	E	52.92	0.454639	E	52.92	0.454639	E	48.06	0.412887	E	48.06	0.412887	32.677000
28	113	V	H	-	0	0	B	3.45	0.021265	B	3.45	0.021265	B	0.43	0.002650	B	0.43	0.002650	32.677000
29	114	D	H	-	0	0	E	42.92	0.276244	E	42.92	0.276244	E	32.14	0.206861	E	32.14	0.206861	32.677000
30	115	L	H	-	0	0	E	115.68	0.584272	E	115.68	0.584272	E	122.09	0.616647	E	122.09	0.616647	32.677000
31	116	A	H	-	1	0	E	38.28	0.328866	E	38.28	0.328866	E	39.63	0.340464	E	39.63	0.340464	32.677000
32	117	V	H	-	2	0	B	16.26	0.100222	B	16.26	0.100222	E	8.39	0.051714	E	8.39	0.051714	32.677000
33	118	H	H	-	0	0	E	117.68	0.592816	E	117.68	0.592816	E	122.22	0.615687	E	122.22	0.615687	32.677000
34	119	G	H	-	0	0	E	37.09	0.442021	E	37.09	0.442021	E	35.45	0.422476	E	35.45	0.422476	32.677000
35	120	L	H	-	1	0	E	40.03	0.202182	E	40.03	0.202182	E	33.68	0.170110	E	33.68	0.170110	32.677000
36	121	E	H	-	0	0	E	50.60	0.270357	E	50.60	0.270357	E	43.44	0.232101	E	43.44	0.232101	32.677000
37	122	E	1	-	0	0	E	97.72	0.522120	E	97.72	0.522120	E	98.00	0.523616	E	98.00	0.523616	-1.000000
38	123	L	1	-	0	0	E	100.74	0.508814	E	100.74	0.508814	E	105.52	0.532956	E	105.52	0.532956	-1.000000
39	124	R	1	-	0	0	B	12.00	0.048143	B	12.00	0.048143	B	2.49	0.009990	B	2.49	0.009990	-1.000000
40	125	M	1	-	0	0	E	65.89	0.312942	E	65.89	0.312942	E	64.14	0.304631	E	64.14	0.304631	-1.000000
41	126	K	1	-	0	0	E	126.01	0.607306	E	126.01	0.607306	E	127.47	0.614343	E	127.47	0.614343	-1.000000
42	127	I	1	-	0	0	E	62.74	0.330297	E	62.74	0.330297	E	56.73	0.298658	E	56.73	0.298658	-1.000000
43	128	S	1	-	0	0	B	10.16	0.080840	B	10.16	0.080840	B	4.42	0.035169	B	4.42	0.035169	-1.000000
44	129	R	1	-	0	0	E	185.21	0.743039	E	185.21	0.743039	E	210.59	0.844861	E	210.59	0.844861	-1.000000
45	130	L	1	-	0	0	E	143.07	0.722612	E	143.07	0.722612	E	161.05	0.813425	E	161.05	0.813425	-1.000000
46	131	A	1	-	0	0	E	37.13	0.318986	E	37.13	0.318986	E	32.22	0.276804	E	32.22	0.276804	-1.000000
47	132	G	1	-	0	0	E	35.21	0.419616	E	35.21	0.419616	E	35.75	0.426052	E	35.75	0.426052	-1.000000
48	133	R	1	-	0	0	E	214.92	0.862232	E	214.92	0.862232	E	245.50	0.984915	E	245.50	0.984915	-1.000000
49	134	F	1	-	0	0	E	168.44	0.754355	E	168.44	0.754355	E	191.69	0.858480	E	191.69	0.858480	-1.000000
50	135	A	1	-	0	0	E	35.96	0.308935	E	35.96	0.308935	E	34.40	0.295533	E	34.40	0.295533	-1.000000
51	136	G	1	-	0	0	B	9.83	0.117149	B	9.83	0.117149	E	6.92	0.082469	E	6.92	0.082469	-1.000000
52	137	Y	1	-	0	0	E	118.23	0.496139	E	118.23	0.496139	E	108.16	0.453882	E	108.16	0.453882	-1.000000
53	138	I	1	-	0	0	E	106.32	0.559726	E	106.32	0.559726	E	111.25	0.585680	E	111.25	0.585680	-1.000000
54	139	L	1	-	0	0	E	69.39	0.350472	E	69.39	0.350472	E	67.23	0.339563	E	67.23	0.339563	-1.000000
55	140	Y	1	-	0	0	E	61.38	0.257574	E	61.38	0.257574	E	57.47	0.241167	E	57.47	0.241167	-1.000000
56	141	V	1	-	0	0	B	18.75	0.115570	B	18.75	0.115570	B	5.85	0.036058	B	5.85	0.036058	-1.000000
57	142	V	H	-	0	0	E	85.08	0.524408	E	85.08	0.524408	E	85.97	0.529894	E	85.97	0.529894	351.655000
58	143	S	H	-	0	0	B	22.17	0.176400	B	22.17	0.176400	E	14.59	0.116088	E	14.59	0.116088	351.655000
59	144	G	H	-	1	0	B	0.55	0.006555	B	0.55	0.006555	B	0.00	0.000000	B	0.00	0.000000	351.655000
60	145	V	H	-	2	0	B	29.55	0.182138	B	29.55	0.182138	E	24.09	0.148484	E	24.09	0.148484	351.655000
61	146	A	H	-	0	0	E	49.09	0.421735	E	49.09	0.421735	E	46.66	0.400859	E	46.66	0.400859	351.655000
62	147	L	H	-	2	0	B	26.26	0.132633	B	26.26	0.132633	E	15.87	0.080156	E	15.87	0.080156	351.655000
63	148	C	H	-	4	0	B	0.39	0.002757	B	0.39	0.002757	B	0.00	0.000000	B	0.00	0.000000	351.655000
64	149	L	H	-	1	0	E	56.16	0.283651	E	56.16	0.283651	E	56.71	0.286429	E	56.71	0.286429	351.655000
65	150	L	H	-	1	0	E	72.90	0.368200	E	72.90	0.368200	E	73.86	0.373049	E	73.86	0.373049	351.655000
66	151	S	H	-	3	0	B	0.00	0.000000	B	0.00	0.000000	B	0.00	0.000000	B	0.00	0.000000	351.655000
67	152	T	H	-	2	0	B	2.89	0.019519	B	2.89	0.019519	B	0.00	0.000000	B	0.00	0.000000	351.655000
68	153	F	H	-	0	0	E	79.46	0.355860	E	79.46	0.355860	E	82.15	0.367907	E	82.15	0.367907	351.655000
69	154	W	H	-	2	0	E	62.58	0.235777	E	62.58	0.235777	E	67.16	0.253033	E	67.16	0.253033	351.655000
70	155	C	H	-	1	0	B	0.00	0.000000	B	0.00	0.000000	B	0.00	0.000000	B	0.00	0.000000	351.655000
71	156	A	H	-	0	0	E	53.29	0.457818	E	53.29	0.457818	E	48.88	0.419931	E	48.88	0.419931	351.655000
72	157	V	H	-	0	0	E	89.20	0.549803	E	89.20	0.549803	E	97.22	0.599236	E	97.22	0.599236	351.655000
73	158	L	H	-	1	0	E	58.94	0.297692	E	58.94	0.297692	E	54.56	0.275569	E	54.56	0.275569	351.655000
74	159	S	H	-	2	0	B	3.84	0.030554	B	3.84	0.030554	B	1.87	0.014879	B	1.87	0.014879	351.655000
75	160	T	H	-	0	0	E	77.85	0.525800	E	77.85	0.525800	E	80.11	0.541064	E	80.11	0.541064	351.655000
76	161	E	2	-	0	0	E	52.77	0.281951	E	52.77	0.281951	E	45.91	0.245298	E	45.91	0.245298	-1.000000
77	162	A	2	-	0	0	B	0.00	0.000000	B	0.00	0.000000	B	0.00	0.000000	B	0.00	0.000000	-1.000000
78	163	E	2	-	0	0	E	54.60	0.291729	E	54.60	0.291729	E	48.99	0.261755	E	48.99	0.261755	-1.000000
79	164	G	2	-	0	0	B	15.50	0.184722	B	15.50	0.184722	E	11.19	0.133357	E	11.19	0.133357	-1.000000
80	165	S	2	-	0	0	B	10.23	0.081397	B	10.23	0.081397	B	0.94	0.007479	B	0.94	0.007479	-1.000000
81	166	G	2	-	0	0	B	1.32	0.015731	B	1.32	0.015731	B	0.00	0.000000	B	0.00	0.000000	-1.000000
82	167	L	2	-	0	0	B	0.00	0.000000	B	0.00	0.000000	B	0.00	0.000000	B	0.00	0.000000	-1.000000
83	168	P	2	-	0	0	B	6.43	0.044406	B	6.43	0.044406	B	1.66	0.011464	B	1.66	0.011464	-1.000000
84	169	Q	2	-	0	0	B	27.30	0.144315	B	27.30	0.144315	E	13.91	0.073532	E	13.91	0.073532	-1.000000
85	170	M	2	-	0	0	B	0.42	0.001995	B	0.42	0.001995	B	0.00	0.000000	B	0.00	0.000000	-1.000000
86	171	K	2	-	0	0	B	9.86	0.047520	B	9.86	0.047520	B	3.35	0.016145	B	3.35	0.016145	-1.000000
87	172	S	2	-	0	0	B	0.00	0.000000	B	0.00	0.000000	B	0.00	0.000000	B	0.00	0.000000	-1.000000
88	173	I	2	-	0	0	B	5.13	0.027007	B	5.13	0.027007	B	0.00	0.000000	B	0.00	0.000000	-1.000000
89	174	L	2	-	0	0	B	18.30	0.092429	B	18.30	0.092429	B	1.72	0.008687	B	1.72	0.008687	-1.000000
90	175	S	2	-	0	0	B	6.26	0.049809	B	6.26	0.049809	B	0.00	0.000000	B	0.00	0.000000	-1.000000
91	176	G	2	-	0	0	B	10.93	0.130259	B	10.93	0.130259	B	1.33	0.015850	B	1.33	0.015850	-1.000000
92	177	F	2	-	0	0	B	1.01	0.004523	B	1.01	0.004523	B	0.00	0.000000	B	0.00	0.000000	-1.000000
93	178	Y	2	-	0	0	B	16.60	0.069660	B	16.60	0.069660	B	6.74	0.028284	B	6.74	0.028284	-1.000000
94	179	D	2	-	0	0	E	86.18	0.554676	E	86.18	0.554676	E	73.62	0.473837	E	73.62	0.473837	-1.000000
95	180	K	2	-	0	0	E	95.25	0.459058	E	95.25	0.459058	E	89.21	0.429948	E	89.21	0.429948	-1.000000
96	181	M	2	-	0	0	B	30.22	0.143529	B	30.22	0.143529	E	16.83	0.079934	E	16.83	0.079934	-1.000000
97	182	R	2	-	0	0	E	121.56	0.487684	E	121.56	0.487684	E	120.10	0.481826	E	120.10	0.481826	-1.000000
98	183	S	2	-	0	0	E	44.92	0.357416	E	44.92	0.357416	E	41.85	0.332989	E	41.85	0.332989	-1.000000
99	184	A	2	-	0	0	B	0.51	0.004381	B	0.51	0.004381	B	0.00	0.000000	B	0.00	0.000000	-1.000000
100	185	L	2	-	0	0	B	0.17	0.000859	B	0.17	0.000859	B	0.00	0.000000	B	0.00	0.000000	-1.000000
101	186	E	2	-	0	0	E	77.22	0.412588	E	77.22	0.412588	E	74.79	0.399605	E	74.79	0.399605	-1.000000
102	187	L	2	-	0	0	E	69.07	0.348856	E	69.07	0.348856	E	65.41	0.330370	E	65.41	0.330370	-1.000000
103	188	R	H	-	1	0	E	91.83	0.368410	E	91.83	0.368410	E	94.85	0.380526	E	94.85	0.380526	338.417000
104	189	V	H	-	1	0	B	0.00	0.000000	B	0.00	0.000000	B	0.00	0.000000	B	0.00	0.000000	338.417000
105	190	L	H	-	1	0	B	13.72	0.069296	B	13.72	0.069296	B	7.89	0.039850	B	7.89	0.039850	338.417000
106	191	F	H	-	0	0	E	97.84	0.438175	E	97.84	0.438175	E	102.46	0.458865	E	102.46	0.458865	338.417000
107	192	A	H	-	3	0	B	0.00	0.000000	B	0.00	0.000000	B	0.00	0.000000	B	0.00	0.000000	338.417000
108	193	K	H	-	3	0	B	0.17	0.000819	B	0.17	0.000819	B	0.00	0.000000	B	0.00	0.000000	338.417000
109	194	A	H	-	0	0	B	8.13	0.069845	B	8.13	0.069845	B	2.57	0.022079	B	2.57	0.022079	338.417000
110	195	L	H	-	1	0	E	57.62	0.291025	E	57.62	0.291025	E	53.27	0.269054	E	53.27	0.269054	338.417000
111	196	G	H	-	2	0	B	0.00	0.000000	B	0.00	0.000000	B	0.00	0.000000	B	0.00	0.000000	338.417000
112	197	L	H	-	3	0	B	0.00	0.000000	B	0.00	0.000000	B	0.00	0.000000	B	0.00	0.000000	338.417000
113	198	I	H	-	2	0	B	28.76	0.151408	B	28.76	0.151408	E	19.45	0.102395	E	19.45	0.102395	338.417000
114	199	C	H	-	3	0	B	7.34	0.051880	B	7.34	0.051880	B	2.98	0.021063	B	2.98	0.021063	338.417000
115	200	A	H	-	2	0	B	0.00	0.000000	B	0.00	0.000000	B	0.00	0.000000	B	0.00	0.000000	338.417000
116	201	I	H	-	2	0	E	49.19	0.258963	E	49.19	0.258963	E	27.85	0.146618	E	27.85	0.146618	338.417000
117	202	G	H	-	1	0	B	0.63	0.007508	B	0.63	0.007508	B	0.00	0.000000	B	0.00	0.000000	338.417000
118	203	G	H	-	3	0	B	2.07	0.024669	B	2.07	0.024669	B	0.00	0.000000	B	0.00	0.000000	338.417000
119	204	G	1	-	0	0	E	38.92	0.463830	E	38.92	0.463830	E	32.36	0.385651	E	32.36	0.385651	-1.000000
120	205	L	H	-	3	0	B	10.05	0.050760	B	10.05	0.050760	B	6.80	0.034345	B	6.80	0.034345	13.459000
121	206	P	H	-	2	0	B	17.36	0.119890	B	17.36	0.119890	E	9.51	0.065677	E	9.51	0.065677	13.459000
122	207	V	H	-	3	0	B	9.52	0.058679	B	9.52	0.058679	B	4.97	0.030634	B	4.97	0.030634	13.459000
123	208	G	H	-	2	0	B	4.65	0.055417	B	4.65	0.055417	B	1.18	0.014063	B	1.18	0.014063	13.459000
124	209	W	H	-	2	0	B	41.08	0.154774	B	41.08	0.154774	E	28.22	0.106322	E	28.22	0.106322	13.459000
125	210	E	H	-	2	0	B	1.45	0.007747	B	1.45	0.007747	B	0.00	0.000000	B	0.00	0.000000	13.459000
126	211	G	H	-	0	0	B	0.00	0.000000	B	0.00	0.000000	B	0.00	0.000000	B	0.00	0.000000	13.459000
127	212	P	H	-	3	0	B	0.00	0.000000	B	0.00	0.000000	B	0.00	0.000000	B	0.00	0.000000	13.459000
128	213	N	H	-	3	0	B	0.00	0.000000	B	0.00	0.000000	B	0.00	0.000000	B	0.00	0.000000	13.459000
129	214	V	H	-	1	0	B	0.00	0.000000	B	0.00	0.000000	B	0.00	0.000000	B	0.00	0.000000	13.459000
130	215	H	H	-	1	0	B	0.00	0.000000	B	0.00	0.000000	B	0.00	0.000000	B	0.00	0.000000	13.459000
131	216	I	H	-	0	0	B	0.03	0.000158	B	0.03	0.000158	B	0.00	0.000000	B	0.00	0.000000	13.459000
132	217	A	H	-	2	0	B	0.12	0.001031	B	0.12	0.001031	B	0.00	0.000000	B	0.00	0.000000	13.459000
133	218	C	H	-	1	0	B	0.00	0.000000	B	0.00	0.000000	B	0.00	0.000000	B	0.00	0.000000	13.459000
134	219	I	H	-	1	0	B	1.48	0.007792	B	1.48	0.007792	B	0.00	0.000000	B	0.00	0.000000	13.459000
135	220	I	H	-	0	0	B	19.80	0.104238	B	19.80	0.104238	E	11.14	0.058647	E	11.14	0.058647	13.459000
136	221	A	H	-	2	0	B	0.00	0.000000	B	0.00	0.000000	B	0.00	0.000000	B	0.00	0.000000	13.459000
137	222	H	2	-	0	0	B	24.19	0.121858	B	24.19	0.121858	B	7.77	0.039142	B	7.77	0.039142	-1.000000
138	223	Q	2	-	0	0	E	42.15	0.222815	E	42.15	0.222815	E	28.56	0.150975	E	28.56	0.150975	-1.000000
139	224	F	2	-	0	0	B	33.37	0.149447	B	33.37	0.149447	E	26.14	0.117067	E	26.14	0.117067	-1.000000
140	225	Y	2	-	0	0	B	2.05	0.008603	B	2.05	0.008603	B	0.00	0.000000	B	0.00	0.000000	-1.000000
141	226	R	2	-	0	0	E	165.73	0.664888	E	165.73	0.664888	E	170.97	0.685910	E	170.97	0.685910	-1.000000
142	227	L	2	-	0	0	E	94.76	0.478610	E	94.76	0.478610	E	99.89	0.504520	E	99.89	0.504520	-1.000000
143	228	G	2	-	0	0	E	70.53	0.840543	E	70.53	0.840543	E	79.20	0.943868	E	79.20	0.943868	-1.000000
144	229	V	2	-	0	0	E	78.18	0.481879	E	78.18	0.481879	E	78.18	0.481879	E	78.18	0.481879	-1.000000
145	230	F	2	-	0	0	B	5.36	0.024005	B	5.36	0.024005	B	1.14	0.005105	B	1.14	0.005105	-1.000000
146	231	K	2	-	0	0	E	89.34	0.430575	E	89.34	0.430575	E	80.07	0.385898	E	80.07	0.385898	-1.000000
147	232	E	2	-	0	0	E	112.91	0.603281	E	112.91	0.603281	E	100.80	0.538577	E	100.80	0.538577	-1.000000
148	233	L	2	-	0	0	B	4.95	0.025001	B	4.95	0.025001	B	0.19	0.000960	B	0.19	0.000960	-1.000000
149	234	C	2	-	0	0	B	4.44	0.031383	B	4.44	0.031383	B	1.11	0.007846	B	1.11	0.007846	-1.000000
150	235	T	2	-	0	0	E	94.26	0.636634	E	94.26	0.636634	E	82.18	0.555045	E	82.18	0.555045	-1.000000
151	236	D	2	-	0	0	E	59.65	0.383922	E	59.65	0.383922	E	56.56	0.364034	E	56.56	0.364034	-1.000000
152	237	R	2	-	0	0	E	195.85	0.785726	E	195.85	0.785726	E	195.44	0.784081	E	195.25	0.783319	-1.000000
153	238	A	2	-	0	0	E	57.91	0.497509	E	56.65	0.486684	E	54.98	0.472337	E	40.21	0.345447	-1.000000
154	239	L	2	-	0	0	B	17.10	0.086368	B	17.10	0.086368	B	5.40	0.027274	B	5.40	0.027274	-1.000000
155	240	R	2	-	0	0	B	43.37	0.173995	B	43.37	0.173995	E	21.52	0.086336	E	21.52	0.086336	-1.000000
156	241	L	2	-	0	0	B	35.60	0.179807	B	35.60	0.179807	B	2.36	0.011920	B	2.36	0.011920	-1.000000
157	242	Q	2	-	0	0	B	5.80	0.030660	B	5.80	0.030660	B	0.58	0.003066	B	0.58	0.003066	-1.000000
158	243	T	2	-	0	0	B	0.25	0.001689	B	0.25	0.001689	B	0.00	0.000000	B	0.00	0.000000	-1.000000
159	244	L	H	-	0	0	B	3.19	0.016112	B	3.19	0.016112	B	0.01	0.000051	B	0.01	0.000051	205.971000
160	245	A	H	-	0	0	B	13.12	0.112715	B	13.12	0.112715	B	0.00	0.000000	B	0.00	0.000000	205.971000
161	246	A	H	-	2	0	B	0.60	0.005155	B	0.60	0.005155	B	0.00	0.000000	B	0.00	0.000000	205.971000
162	247	A	H	-	3	0	B	0.00	0.000000	B	0.00	0.000000	B	0.00	0.000000	B	0.00	0.000000	205.971000
163	248	C	H	-	3	0	B	0.14	0.000990	B	0.14	0.000990	B	0.00	0.000000	B	0.00	0.000000	205.971000
164	249	A	H	-	1	0	B	2.10	0.018041	B	2.10	0.018041	B	0.00	0.000000	B	0.00	0.000000	205.971000
165	250	V	H	-	3	0	B	0.80	0.004931	B	0.80	0.004931	B	0.00	0.000000	B	0.00	0.000000	205.971000
166	251	G	H	-	2	0	B	0.12	0.001430	B	0.12	0.001430	B	0.00	0.000000	B	0.00	0.000000	205.971000
167	252	L	H	-	2	0	B	0.00	0.000000	B	0.00	0.000000	B	0.00	0.000000	B	0.00	0.000000	205.971000
168	253	A	H	-	1	0	B	5.79	0.049742	B	5.79	0.049742	B	0.78	0.006701	B	0.78	0.006701	205.971000
169	254	S	H	-	1	0	B	10.47	0.083307	B	10.47	0.083307	B	2.44	0.019414	B	2.44	0.019414	205.971000
170	255	S	H	-	2	0	B	8.18	0.065086	B	8.18	0.065086	B	4.83	0.038431	B	4.83	0.038431	205.971000
171	256	F	H	-	0	0	B	21.42	0.095929	B	21.42	0.095929	E	14.53	0.065072	E	14.53	0.065072	205.971000
172	257	G	H	-	0	0	E	53.50	0.637588	E	53.50	0.637588	E	43.35	0.516625	E	42.57	0.507329	205.971000
173	258	A	H	-	2	0	B	0.75	0.006443	B	0.75	0.006443	B	0.00	0.000000	B	0.00	0.000000	205.971000
174	259	P	1	-	0	0	E	42.10	0.290746	B	18.42	0.127210	E	28.27	0.195235	B	3.10	0.021409	-1.000000
175	260	L	H	-	0	0	E	83.42	0.421334	B	7.69	0.038840	E	84.46	0.426587	B	0.65	0.003283	284.236000
176	261	G	H	-	1	0	B	0.00	0.000000	B	0.00	0.000000	B	0.00	0.000000	B	0.00	0.000000	284.236000
177	262	G	H	-	2	0	B	0.00	0.000000	B	0.00	0.000000	B	0.00	0.000000	B	0.00	0.000000	284.236000
178	263	V	H	-	0	0	B	1.99	0.012266	B	1.81	0.011156	B	0.00	0.000000	B	0.00	0.000000	284.236000
179	264	L	H	-	0	0	E	57.37	0.289762	B	7.01	0.035406	E	52.07	0.262993	B	0.00	0.000000	284.236000
180	265	Y	H	-	1	0	B	0.26	0.001091	B	0.26	0.001091	B	0.00	0.000000	B	0.00	0.000000	284.236000
181	266	S	H	-	3	0	B	7.37	0.058641	B	7.37	0.058641	B	0.01	0.000080	B	0.01	0.000080	284.236000
182	267	I	H	-	0	0	E	57.91	0.304870	B	12.23	0.064385	E	53.55	0.281916	B	0.00	0.000000	284.236000
183	268	E	H	-	0	0	E	60.98	0.325817	B	29.55	0.157886	E	50.12	0.267792	E	12.84	0.068604	284.236000
184	269	T	H	-	0	0	B	5.59	0.037755	B	5.59	0.037755	B	0.13	0.000878	B	0.13	0.000878	284.236000
185	270	I	H	-	1	0	B	5.80	0.030534	B	5.80	0.030534	B	0.00	0.000000	B	0.00	0.000000	284.236000
186	271	A	H	-	0	0	E	25.53	0.219330	B	15.91	0.136684	E	7.11	0.061082	B	0.27	0.002320	284.236000
187	272	S	2	-	0	0	E	66.60	0.529917	E	35.07	0.279042	E	49.82	0.396404	E	7.42	0.059039	-1.000000
188	273	F	2	-	0	0	E	80.60	0.360966	B	26.40	0.118232	E	56.23	0.251825	B	5.50	0.024632	-1.000000
189	274	Y	2	-	0	0	E	55.77	0.234033	B	13.36	0.056064	E	30.96	0.129920	B	0.00	0.000000	-1.000000
190	275	L	2	-	0	0	E	68.34	0.345169	B	33.46	0.168998	E	57.92	0.292540	E	11.28	0.056973	-1.000000
191	276	V	2	-	0	0	E	127.96	0.788708	E	37.33	0.230091	E	141.94	0.874877	E	26.82	0.165311	-1.000000
192	277	Q	H	-	0	0	E	101.25	0.535233	E	101.25	0.535233	E	108.16	0.571761	E	102.01	0.539250	334.607000
193	278	A	H	-	0	0	B	3.48	0.029897	B	3.48	0.029897	B	0.00	0.000000	B	0.00	0.000000	334.607000
194	279	F	H	-	0	0	E	81.51	0.365041	B	8.10	0.036276	E	82.61	0.369967	B	0.00	0.000000	334.607000
195	280	W	H	-	0	0	E	98.04	0.369377	B	23.17	0.087296	E	93.04	0.350539	B	8.90	0.033532	334.607000
196	281	K	H	-	1	0	B	10.37	0.049978	B	10.37	0.049978	B	4.28	0.020628	B	4.28	0.020628	334.607000
197	282	G	H	-	0	0	B	3.36	0.040043	B	3.36	0.040043	B	0.00	0.000000	B	0.00	0.000000	334.607000
198	283	V	H	-	0	0	E	38.48	0.237179	B	1.44	0.008876	E	30.18	0.186021	B	0.00	0.000000	334.607000
199	284	L	H	-	1	0	E	46.28	0.233749	B	16.89	0.085307	E	41.27	0.208445	B	9.68	0.048891	334.607000
200	285	S	H	-	3	0	B	0.00	0.000000	B	0.00	0.000000	B	0.00	0.000000	B	0.00	0.000000	334.607000
201	286	A	H	-	0	0	B	3.79	0.032560	B	3.79	0.032560	B	0.00	0.000000	B	0.00	0.000000	334.607000
202	287	L	H	-	0	0	E	89.77	0.453407	B	5.86	0.029597	E	91.83	0.463811	B	2.25	0.011364	334.607000
203	288	S	H	-	1	0	B	13.20	0.105029	B	13.20	0.105029	E	6.31	0.050207	E	6.31	0.050207	334.607000
204	289	G	H	-	2	0	B	1.88	0.022405	B	1.88	0.022405	B	0.00	0.000000	B	0.00	0.000000	334.607000
205	290	A	H	-	0	0	E	26.63	0.228780	B	15.75	0.135309	E	14.76	0.126804	B	5.45	0.046821	334.607000
206	291	I	H	-	0	0	E	102.10	0.537510	E	65.04	0.342406	E	103.15	0.543038	E	58.66	0.308818	334.607000
207	292	V	H	-	2	0	B	28.72	0.177022	B	28.72	0.177022	E	13.21	0.081423	E	13.21	0.081423	334.607000
208	293	Y	H	-	1	0	E	69.88	0.293244	E	69.88	0.293244	E	54.67	0.229417	E	54.67	0.229417	334.607000
209	294	E	H	-	0	0	E	130.59	0.697745	E	83.18	0.444433	E	147.91	0.790286	E	68.62	0.366638	334.607000
210	295	L	H	-	0	0	E	172.61	0.871812	E	172.61	0.871812	E	189.20	0.955604	E	189.20	0.955604	334.607000
211	296	L	U	R	0	0	-	-1.00	-1.000000	-	-1.00	-1.000000	-	-1.00	-1.000000	-	-1.00	-1.000000	-1.000000
212	297	Y	U	R	0	0	-	-1.00	-1.000000	-	-1.00	-1.000000	-	-1.00	-1.000000	-	-1.00	-1.000000	-1.000000
213	298	T	U	R	0	0	-	-1.00	-1.000000	-	-1.00	-1.000000	-	-1.00	-1.000000	-	-1.00	-1.000000	-1.000000
214	299	T	U	R	0	0	-	-1.00	-1.000000	-	-1.00	-1.000000	-	-1.00	-1.000000	-	-1.00	-1.000000	-1.000000
215	300	P	U	R	0	0	-	-1.00	-1.000000	-	-1.00	-1.000000	-	-1.00	-1.000000	-	-1.00	-1.000000	-1.000000
216	301	L	U	R	0	0	-	-1.00	-1.000000	-	-1.00	-1.000000	-	-1.00	-1.000000	-	-1.00	-1.000000	-1.000000
217	302	V	U	R	0	0	-	-1.00	-1.000000	-	-1.00	-1.000000	-	-1.00	-1.000000	-	-1.00	-1.000000	-1.000000
218	303	E	U	R	0	0	-	-1.00	-1.000000	-	-1.00	-1.000000	-	-1.00	-1.000000	-	-1.00	-1.000000	-1.000000
219	304	A	U	R	0	0	-	-1.00	-1.000000	-	-1.00	-1.000000	-	-1.00	-1.000000	-	-1.00	-1.000000	-1.000000
220	305	F	U	R	0	0	-	-1.00	-1.000000	-	-1.00	-1.000000	-	-1.00	-1.000000	-	-1.00	-1.000000	-1.000000
221	306	E	U	R	0	0	-	-1.00	-1.000000	-	-1.00	-1.000000	-	-1.00	-1.000000	-	-1.00	-1.000000	-1.000000
222	307	G	U	R	0	0	-	-1.00	-1.000000	-	-1.00	-1.000000	-	-1.00	-1.000000	-	-1.00	-1.000000	-1.000000
223	308	T	U	R	0	0	-	-1.00	-1.000000	-	-1.00	-1.000000	-	-1.00	-1.000000	-	-1.00	-1.000000	-1.000000
224	309	N	U	R	0	0	-	-1.00	-1.000000	-	-1.00	-1.000000	-	-1.00	-1.000000	-	-1.00	-1.000000	-1.000000
225	310	F	U	R	0	0	-	-1.00	-1.000000	-	-1.00	-1.000000	-	-1.00	-1.000000	-	-1.00	-1.000000	-1.000000
226	311	D	U	R	0	0	-	-1.00	-1.000000	-	-1.00	-1.000000	-	-1.00	-1.000000	-	-1.00	-1.000000	-1.000000
227	312	A	U	R	0	0	-	-1.00	-1.000000	-	-1.00	-1.000000	-	-1.00	-1.000000	-	-1.00	-1.000000	-1.000000
228	313	S	U	R	0	0	-	-1.00	-1.000000	-	-1.00	-1.000000	-	-1.00	-1.000000	-	-1.00	-1.000000	-1.000000
229	314	D	1	-	0	0	E	88.99	0.572762	E	88.99	0.572762	E	55.00	0.353994	E	55.00	0.353994	-1.000000
230	315	V	1	-	0	0	E	92.61	0.570821	E	92.61	0.570821	E	79.63	0.490816	E	79.63	0.490816	-1.000000
231	316	S	1	-	0	0	B	15.19	0.120863	B	15.19	0.120863	B	2.04	0.016232	B	2.04	0.016232	-1.000000
232	317	R	1	-	0	0	E	161.43	0.647637	E	161.43	0.647637	E	140.32	0.562946	E	140.32	0.562946	-1.000000
233	318	T	1	-	0	0	E	68.00	0.459273	E	45.73	0.308861	E	67.83	0.458125	E	38.02	0.256788	-1.000000
234	319	Q	1	-	0	0	E	48.02	0.253846	E	48.02	0.253846	E	36.30	0.191891	E	36.30	0.191891	-1.000000
235	320	T	1	-	0	0	E	38.40	0.259354	B	26.05	0.175942	E	30.17	0.203769	E	15.80	0.106713	-1.000000
236	321	L	H	-	0	0	E	128.48	0.648922	E	128.48	0.648922	E	143.84	0.726501	E	143.84	0.726501	64.337000
237	322	L	H	-	0	0	B	22.57	0.113996	B	22.57	0.113996	B	9.66	0.048790	B	9.66	0.048790	64.337000
238	323	Y	H	-	1	0	B	0.73	0.003063	B	0.73	0.003063	B	0.00	0.000000	B	0.00	0.000000	64.337000
239	324	A	H	-	1	0	B	15.58	0.133849	B	15.58	0.133849	E	8.88	0.076289	E	8.88	0.076289	64.337000
240	325	I	H	-	0	0	E	84.18	0.443169	E	84.18	0.443169	E	84.22	0.443380	E	84.22	0.443380	64.337000
241	326	L	H	-	0	0	B	0.07	0.000354	B	0.07	0.000354	B	0.00	0.000000	B	0.00	0.000000	64.337000
242	327	G	H	-	2	0	B	0.00	0.000000	B	0.00	0.000000	B	0.00	0.000000	B	0.00	0.000000	64.337000
243	328	A	H	-	1	0	E	32.56	0.279725	E	32.56	0.279725	E	29.58	0.254124	E	29.58	0.254124	64.337000
244	329	L	H	-	0	0	E	91.08	0.460023	E	91.08	0.460023	E	87.92	0.444063	E	87.92	0.444063	64.337000
245	330	M	H	-	0	0	B	5.19	0.024650	B	5.19	0.024650	B	1.06	0.005034	B	1.06	0.005034	64.337000
246	331	G	H	-	2	0	B	0.00	0.000000	B	0.00	0.000000	B	0.00	0.000000	B	0.00	0.000000	64.337000
247	332	V	H	-	0	0	E	66.68	0.410996	E	66.68	0.410996	E	58.71	0.361871	E	58.71	0.361871	64.337000
248	333	L	H	-	0	0	E	47.74	0.241123	E	47.74	0.241123	E	39.24	0.198192	E	39.24	0.198192	64.337000
249	334	G	H	-	0	0	B	0.00	0.000000	B	0.00	0.000000	B	0.00	0.000000	B	0.00	0.000000	64.337000
250	335	A	H	-	2	0	B	4.54	0.039003	B	4.54	0.039003	B	0.30	0.002577	B	0.30	0.002577	64.337000
251	336	L	H	-	0	0	E	92.08	0.465074	E	92.08	0.465074	E	95.39	0.481792	E	95.39	0.481792	64.337000
252	337	F	H	-	0	0	B	0.00	0.000000	B	0.00	0.000000	B	0.00	0.000000	B	0.00	0.000000	64.337000
253	338	I	H	-	1	0	B	1.06	0.005580	B	1.06	0.005580	B	0.00	0.000000	B	0.00	0.000000	64.337000
254	339	R	H	-	0	0	E	126.57	0.507783	E	126.57	0.507783	E	122.88	0.492979	E	122.88	0.492979	64.337000
255	340	C	H	-	0	0	E	32.96	0.232966	E	32.96	0.232966	E	22.73	0.160659	E	22.73	0.160659	64.337000
256	341	V	H	-	1	0	B	2.24	0.013807	B	2.24	0.013807	B	0.00	0.000000	B	0.00	0.000000	64.337000
257	342	R	H	-	0	0	B	45.50	0.182540	B	45.50	0.182540	E	31.01	0.124408	E	31.01	0.124408	64.337000
258	343	S	H	-	0	0	E	62.12	0.494271	E	62.12	0.494271	E	54.10	0.430458	E	54.10	0.430458	64.337000
259	344	I	H	-	0	0	E	45.30	0.238484	E	45.30	0.238484	E	33.65	0.177152	E	33.65	0.177152	64.337000
260	345	Y	H	-	1	0	B	36.38	0.152665	B	36.38	0.152665	E	26.89	0.112841	E	26.89	0.112841	64.337000
261	346	E	H	-	0	0	B	29.27	0.156390	B	29.27	0.156390	E	17.52	0.093610	E	17.52	0.093610	64.337000
262	347	L	H	-	0	0	E	92.25	0.465933	E	92.25	0.465933	E	89.48	0.451942	E	89.48	0.451942	64.337000
263	348	R	H	-	0	0	B	44.03	0.176643	B	44.03	0.176643	E	19.60	0.078633	E	19.60	0.078633	64.337000
264	349	M	2	-	0	0	E	108.45	0.515080	E	108.45	0.515080	E	109.98	0.522346	E	109.98	0.522346	-1.000000
265	350	R	2	-	0	0	E	169.82	0.681297	E	169.82	0.681297	E	175.88	0.705609	E	175.88	0.705609	-1.000000
266	351	H	2	-	0	0	E	109.09	0.549544	E	109.09	0.549544	E	121.45	0.611808	E	121.45	0.611808	-1.000000
267	352	Y	2	-	0	0	E	168.10	0.705413	E	168.10	0.705413	E	184.96	0.776164	E	184.96	0.776164	-1.000000
268	353	P	2	-	0	0	E	85.96	0.593646	E	85.96	0.593646	E	96.41	0.665815	E	96.41	0.665815	-1.000000
269	354	G	2	-	0	0	E	74.83	0.891789	E	74.83	0.891789	E	73.75	0.878918	E	73.75	0.878918	-1.000000
270	355	T	2	-	0	0	E	58.79	0.397069	E	58.79	0.397069	E	37.46	0.253006	E	37.46	0.253006	-1.000000
271	356	N	H	-	0	0	E	125.92	0.745662	E	125.92	0.745662	E	137.76	0.815775	E	137.76	0.815775	279.849000
272	357	R	H	A	0	0	B	16.60	0.066597	B	16.60	0.066597	B	3.49	0.014001	B	3.49	0.014001	279.849000
273	358	Y	H	-	1	0	E	92.99	0.390222	E	92.99	0.390222	E	92.84	0.389593	E	92.84	0.389593	279.849000
274	359	F	H	-	0	0	E	144.70	0.648036	E	144.70	0.648036	E	160.41	0.718393	E	160.41	0.718393	279.849000
275	360	L	H	-	0	0	B	29.98	0.151422	B	29.98	0.151422	E	14.08	0.071115	E	14.08	0.071115	279.849000
276	361	V	H	-	2	0	B	0.00	0.000000	B	0.00	0.000000	B	0.00	0.000000	B	0.00	0.000000	279.849000
277	362	G	H	-	0	0	B	10.15	0.120963	B	10.15	0.120963	E	7.75	0.092361	E	7.75	0.092361	279.849000
278	363	V	H	-	0	0	E	74.54	0.459443	E	74.54	0.459443	E	68.22	0.420488	E	68.22	0.420488	279.849000
279	364	V	H	-	0	0	B	5.12	0.031558	B	5.12	0.031558	B	0.94	0.005794	B	0.94	0.005794	279.849000
280	365	A	H	-	2	0	B	4.34	0.037285	B	4.34	0.037285	B	0.00	0.000000	B	0.00	0.000000	279.849000
281	366	L	H	-	1	0	E	93.72	0.473357	E	93.72	0.473357	E	98.60	0.498005	E	98.60	0.498005	279.849000
282	367	F	H	-	0	0	E	83.00	0.371714	E	83.00	0.371714	E	78.62	0.352098	E	78.62	0.352098	279.849000
283	368	A	H	-	1	0	B	6.11	0.052491	B	6.11	0.052491	B	0.90	0.007732	B	0.90	0.007732	279.849000
284	369	S	H	-	0	0	E	26.82	0.213399	E	26.82	0.213399	E	11.42	0.090866	E	11.42	0.090866	279.849000
285	370	A	H	-	0	0	E	52.34	0.449656	E	52.34	0.449656	E	48.72	0.418557	E	48.72	0.418557	279.849000
286	371	L	H	-	1	0	E	66.45	0.335623	E	66.45	0.335623	E	59.33	0.299662	E	59.33	0.299662	279.849000
287	372	Q	1	A	0	0	E	46.58	0.246234	E	46.58	0.246234	E	35.43	0.187292	E	35.43	0.187292	-1.000000
288	373	Y	1	A	0	0	E	65.41	0.274486	E	65.41	0.274486	E	64.00	0.268569	E	64.00	0.268569	-1.000000
289	374	P	1	-	0	0	E	135.06	0.932735	E	135.06	0.932735	E	129.67	0.895511	E	129.67	0.895511	-1.000000
290	375	F	1	A	0	0	E	112.16	0.502306	E	112.16	0.502306	E	107.87	0.483094	E	107.87	0.483094	-1.000000
291	376	R	U	R	0	0	-	-1.00	-1.000000	-	-1.00	-1.000000	-	-1.00	-1.000000	-	-1.00	-1.000000	-1.000000
292	377	L	U	R	0	0	-	-1.00	-1.000000	-	-1.00	-1.000000	-	-1.00	-1.000000	-	-1.00	-1.000000	-1.000000
293	378	F	U	R	0	0	-	-1.00	-1.000000	-	-1.00	-1.000000	-	-1.00	-1.000000	-	-1.00	-1.000000	-1.000000
294	379	A	U	R	0	0	-	-1.00	-1.000000	-	-1.00	-1.000000	-	-1.00	-1.000000	-	-1.00	-1.000000	-1.000000
295	380	L	U	R	0	0	-	-1.00	-1.000000	-	-1.00	-1.000000	-	-1.00	-1.000000	-	-1.00	-1.000000	-1.000000
296	381	D	U	R	0	0	-	-1.00	-1.000000	-	-1.00	-1.000000	-	-1.00	-1.000000	-	-1.00	-1.000000	-1.000000
297	382	P	1	-	0	0	E	120.31	0.830870	E	120.31	0.830870	E	114.86	0.793232	E	114.86	0.793232	-1.000000
298	383	R	1	-	0	0	E	123.44	0.495226	E	123.44	0.495226	E	115.35	0.462770	E	115.35	0.462770	-1.000000
299	384	A	1	-	0	0	E	65.26	0.560653	E	65.26	0.560653	E	71.41	0.613488	E	71.41	0.613488	-1.000000
300	385	T	1	-	0	0	E	67.52	0.456031	E	67.52	0.456031	E	60.40	0.407943	E	60.40	0.407943	-1.000000
301	386	I	1	-	0	0	B	5.71	0.030061	B	5.71	0.030061	B	0.87	0.004580	B	0.87	0.004580	-1.000000
302	387	N	1	-	0	0	E	65.21	0.386155	E	65.21	0.386155	E	61.15	0.362113	E	61.15	0.362113	-1.000000
303	388	D	1	-	0	0	E	90.48	0.582352	E	90.48	0.582352	E	94.55	0.608547	E	94.55	0.608547	-1.000000
304	389	L	1	-	0	0	B	21.00	0.106066	B	21.00	0.106066	E	10.53	0.053185	E	10.53	0.053185	-1.000000
305	390	F	1	-	0	0	B	23.61	0.105737	B	23.61	0.105737	B	3.17	0.014197	B	3.17	0.014197	-1.000000
306	391	K	1	A	0	0	E	52.30	0.252060	E	52.30	0.252060	E	53.73	0.258952	E	53.73	0.258952	-1.000000
307	392	A	1	-	0	0	E	68.64	0.589691	E	68.64	0.589691	E	67.64	0.581100	E	67.64	0.581100	-1.000000
308	393	V	1	-	0	0	E	162.85	1.000000	E	162.85	1.000000	E	175.90	1.000000	E	175.90	1.000000	-1.000000
309	394	P	U	R	0	0	-	-1.00	-1.000000	-	-1.00	-1.000000	-	-1.00	-1.000000	-	-1.00	-1.000000	-1.000000
310	395	L	U	R	0	0	-	-1.00	-1.000000	-	-1.00	-1.000000	-	-1.00	-1.000000	-	-1.00	-1.000000	-1.000000
311	396	Y	U	R	0	0	-	-1.00	-1.000000	-	-1.00	-1.000000	-	-1.00	-1.000000	-	-1.00	-1.000000	-1.000000
312	397	Q	U	R	0	0	-	-1.00	-1.000000	-	-1.00	-1.000000	-	-1.00	-1.000000	-	-1.00	-1.000000	-1.000000
313	398	T	U	R	0	0	-	-1.00	-1.000000	-	-1.00	-1.000000	-	-1.00	-1.000000	-	-1.00	-1.000000	-1.000000
314	399	D	U	R	0	0	-	-1.00	-1.000000	-	-1.00	-1.000000	-	-1.00	-1.000000	-	-1.00	-1.000000	-1.000000
315	400	H	U	R	0	0	-	-1.00	-1.000000	-	-1.00	-1.000000	-	-1.00	-1.000000	-	-1.00	-1.000000	-1.000000
316	401	F	U	R	0	0	-	-1.00	-1.000000	-	-1.00	-1.000000	-	-1.00	-1.000000	-	-1.00	-1.000000	-1.000000
317	402	G	U	R	0	0	-	-1.00	-1.000000	-	-1.00	-1.000000	-	-1.00	-1.000000	-	-1.00	-1.000000	-1.000000
318	403	W	U	R	0	0	-	-1.00	-1.000000	-	-1.00	-1.000000	-	-1.00	-1.000000	-	-1.00	-1.000000	-1.000000
319	404	T	1	A	0	0	E	111.54	0.753343	E	111.54	0.753343	E	131.21	0.886195	E	131.21	0.886195	-1.000000
320	405	E	1	A	0	0	E	97.99	0.523563	E	97.99	0.523563	E	82.92	0.443043	E	82.92	0.443043	-1.000000
321	406	L	1	-	0	0	E	65.14	0.329007	E	65.14	0.329007	E	53.79	0.271680	E	53.79	0.271680	-1.000000
322	407	I	1	-	0	0	E	81.76	0.430429	E	81.76	0.430429	E	83.39	0.439010	E	83.39	0.439010	-1.000000
323	408	L	1	-	0	0	E	112.34	0.567402	E	112.34	0.567402	E	113.34	0.572453	E	113.34	0.572453	-1.000000
324	409	M	1	-	0	0	E	48.22	0.229019	E	48.22	0.229019	E	14.42	0.068487	E	14.42	0.068487	-1.000000
325	410	P	1	-	0	0	B	0.00	0.000000	B	0.00	0.000000	B	0.00	0.000000	B	0.00	0.000000	-1.000000
326	411	I	H	-	0	0	E	77.05	0.405633	E	77.05	0.405633	E	75.95	0.399842	E	75.95	0.399842	82.668000
327	412	I	H	-	1	0	E	45.78	0.241011	E	45.78	0.241011	E	20.14	0.106028	E	20.14	0.106028	82.668000
328	413	K	H	-	1	0	E	51.93	0.250277	E	51.93	0.250277	E	35.63	0.171719	E	35.63	0.171719	82.668000
329	414	F	H	-	1	0	B	13.17	0.058982	B	13.17	0.058982	B	5.26	0.023557	B	5.26	0.023557	82.668000
330	415	I	H	-	0	0	E	89.58	0.471598	E	89.58	0.471598	E	79.23	0.417110	E	79.23	0.417110	82.668000
331	416	L	H	-	1	0	B	8.63	0.043588	B	8.63	0.043588	B	1.52	0.007677	B	1.52	0.007677	82.668000
332	417	V	H	-	2	0	B	0.00	0.000000	B	0.00	0.000000	B	0.00	0.000000	B	0.00	0.000000	82.668000
333	418	A	H	-	1	0	B	1.94	0.016667	B	1.94	0.016667	B	0.00	0.000000	B	0.00	0.000000	82.668000
334	419	L	H	-	0	0	B	25.89	0.130764	B	25.89	0.130764	E	19.67	0.099348	E	19.67	0.099348	82.668000
335	420	S	H	-	3	0	B	0.00	0.000000	B	0.00	0.000000	B	0.00	0.000000	B	0.00	0.000000	82.668000
336	421	I	H	-	2	0	B	9.22	0.048539	B	9.22	0.048539	B	0.63	0.003317	B	0.63	0.003317	82.668000
337	422	G	H	-	1	0	B	12.21	0.145513	B	12.21	0.145513	E	4.45	0.053033	E	4.45	0.053033	82.668000
338	423	L	H	-	0	0	B	3.56	0.017981	B	3.56	0.017981	B	0.99	0.005000	B	0.99	0.005000	82.668000
339	424	P	H	-	1	0	E	39.63	0.273688	E	39.63	0.273688	E	28.29	0.195373	E	28.29	0.195373	82.668000
340	425	L	2	-	0	0	B	0.00	0.000000	B	0.00	0.000000	B	0.00	0.000000	B	0.00	0.000000	-1.000000
341	426	P	H	-	3	0	B	0.00	0.000000	B	0.00	0.000000	B	0.00	0.000000	B	0.00	0.000000	32.300000
342	427	A	H	-	2	0	B	2.23	0.019158	B	2.23	0.019158	B	0.00	0.000000	B	0.00	0.000000	32.300000
343	428	G	H	-	3	0	B	0.03	0.000358	B	0.03	0.000358	B	0.00	0.000000	B	0.00	0.000000	32.300000
344	429	V	H	-	1	0	B	4.26	0.026257	B	4.26	0.026257	B	0.00	0.000000	B	0.00	0.000000	32.300000
345	430	F	H	-	1	0	B	6.25	0.027991	B	6.25	0.027991	B	1.16	0.005195	B	1.16	0.005195	32.300000
346	431	V	H	-	0	0	E	54.66	0.336908	E	54.66	0.336908	E	32.97	0.203217	E	32.97	0.203217	32.300000
347	432	P	H	-	2	0	B	9.48	0.065470	B	9.48	0.065470	B	2.69	0.018577	B	2.69	0.018577	32.300000
348	433	S	H	-	0	0	B	0.00	0.000000	B	0.00	0.000000	B	0.00	0.000000	B	0.00	0.000000	32.300000
349	434	F	H	-	0	0	B	12.24	0.054817	B	12.24	0.054817	B	3.01	0.013480	B	3.01	0.013480	32.300000
350	435	L	H	-	0	0	B	15.12	0.076367	B	15.12	0.076367	B	2.88	0.014546	B	2.88	0.014546	32.300000
351	436	I	H	-	2	0	B	0.12	0.000632	B	0.12	0.000632	B	0.00	0.000000	B	0.00	0.000000	32.300000
352	437	G	H	-	0	0	B	0.00	0.000000	B	0.00	0.000000	B	0.00	0.000000	B	0.00	0.000000	32.300000
353	438	A	H	-	0	0	B	0.13	0.001117	B	0.13	0.001117	B	0.00	0.000000	B	0.00	0.000000	32.300000
354	439	G	H	-	0	0	B	0.00	0.000000	B	0.00	0.000000	B	0.00	0.000000	B	0.00	0.000000	32.300000
355	440	F	H	-	0	0	B	21.28	0.095302	B	21.28	0.095302	E	11.19	0.050114	E	11.19	0.050114	32.300000
356	441	G	H	-	0	0	B	0.00	0.000000	B	0.00	0.000000	B	0.00	0.000000	B	0.00	0.000000	32.300000
357	442	R	1	-	0	0	B	22.41	0.089906	B	22.41	0.089906	E	15.26	0.061221	E	15.26	0.061221	-1.000000
358	443	L	1	-	0	0	E	43.78	0.221122	E	43.78	0.221122	E	29.12	0.147078	E	29.12	0.147078	-1.000000
359	444	Y	1	-	0	0	B	24.92	0.104574	B	24.92	0.104574	E	12.69	0.053252	E	12.69	0.053252	-1.000000
360	445	G	1	-	0	0	B	0.00	0.000000	B	0.00	0.000000	B	0.00	0.000000	B	0.00	0.000000	-1.000000
361	446	E	1	-	0	0	E	72.24	0.385980	E	72.24	0.385980	E	61.81	0.330252	E	61.81	0.330252	-1.000000
362	447	L	1	-	0	0	E	103.99	0.525229	E	103.99	0.525229	E	108.06	0.545785	E	108.06	0.545785	-1.000000
363	448	M	1	-	0	0	B	35.84	0.170221	B	35.84	0.170221	E	33.70	0.160057	E	33.70	0.160057	-1.000000
364	449	R	1	-	0	0	E	71.35	0.286247	E	71.35	0.286247	E	61.92	0.248415	E	61.92	0.248415	-1.000000
365	450	V	1	-	0	0	E	114.04	0.702909	E	114.04	0.702909	E	124.02	0.764423	E	124.02	0.764423	-1.000000
366	451	V	1	-	0	0	E	90.77	0.559480	E	90.77	0.559480	E	99.59	0.613844	E	99.59	0.613844	-1.000000
367	452	F	1	-	0	0	E	132.80	0.594742	E	132.80	0.594742	E	138.74	0.621344	E	138.74	0.621344	-1.000000
368	453	G	1	-	0	0	E	30.01	0.357645	E	30.01	0.357645	E	31.26	0.372542	E	31.26	0.372542	-1.000000
369	454	N	1	-	0	0	E	117.67	0.696808	E	117.67	0.696808	E	137.00	0.811275	E	137.00	0.811275	-1.000000
370	455	A	1	-	0	0	E	91.00	0.781787	E	91.00	0.781787	E	93.89	0.806615	E	93.89	0.806615	-1.000000
371	456	I	1	-	0	0	B	6.01	0.031640	B	6.01	0.031640	B	0.83	0.004370	B	0.83	0.004370	-1.000000
372	457	V	1	-	0	0	E	66.20	0.408037	E	66.20	0.408037	E	45.04	0.277613	E	45.04	0.277613	-1.000000
373	458	P	1	-	0	0	B	8.42	0.058149	B	8.42	0.058149	B	2.75	0.018992	B	2.75	0.018992	-1.000000
374	459	G	1	-	0	0	B	0.81	0.009653	B	0.81	0.009653	B	0.00	0.000000	B	0.00	0.000000	-1.000000
375	460	S	1	-	0	0	B	8.33	0.066279	B	8.33	0.066279	B	0.80	0.006365	B	0.80	0.006365	-1.000000
376	461	Y	1	-	0	0	B	0.00	0.000000	B	0.00	0.000000	B	0.00	0.000000	B	0.00	0.000000	-1.000000
377	462	A	1	-	0	0	B	0.00	0.000000	B	0.00	0.000000	B	0.00	0.000000	B	0.00	0.000000	-1.000000
378	463	V	1	-	0	0	B	15.83	0.097571	B	15.83	0.097571	B	1.79	0.011033	B	1.79	0.011033	-1.000000
379	464	V	L	-	0	0	B	0.00	0.000000	B	0.00	0.000000	B	0.00	0.000000	B	0.00	0.000000	-1.000000
380	465	G	L	-	0	0	B	0.00	0.000000	B	0.00	0.000000	B	0.00	0.000000	B	0.00	0.000000	-1.000000
381	466	A	L	-	0	0	B	0.00	0.000000	B	0.00	0.000000	B	0.00	0.000000	B	0.00	0.000000	-1.000000
382	467	A	L	-	0	0	B	0.00	0.000000	B	0.00	0.000000	B	0.00	0.000000	B	0.00	0.000000	-1.000000
383	468	A	L	-	0	0	B	0.00	0.000000	B	0.00	0.000000	B	0.00	0.000000	B	0.00	0.000000	-1.000000
384	469	F	L	-	0	0	B	0.00	0.000000	B	0.00	0.000000	B	0.00	0.000000	B	0.00	0.000000	-1.000000
385	470	T	L	-	0	0	B	0.39	0.002634	B	0.39	0.002634	B	0.00	0.000000	B	0.00	0.000000	-1.000000
386	471	A	L	-	0	0	B	0.00	0.000000	B	0.00	0.000000	B	0.00	0.000000	B	0.00	0.000000	-1.000000
387	472	G	L	-	0	0	B	0.00	0.000000	B	0.00	0.000000	B	0.00	0.000000	B	0.00	0.000000	-1.000000
388	473	V	L	-	0	0	B	0.22	0.001356	B	0.22	0.001356	B	0.00	0.000000	B	0.00	0.000000	-1.000000
389	474	T	L	-	0	0	B	1.87	0.012630	B	1.87	0.012630	B	0.00	0.000000	B	0.00	0.000000	-1.000000
390	475	R	L	-	0	0	B	24.67	0.098973	B	24.67	0.098973	E	15.01	0.060218	E	14.90	0.059777	-1.000000
391	476	A	L	-	0	0	B	0.00	0.000000	B	0.00	0.000000	B	0.00	0.000000	B	0.00	0.000000	-1.000000
392	477	L	L	-	0	0	E	61.54	0.310824	B	5.15	0.026011	E	58.22	0.294055	B	0.00	0.000000	-1.000000
393	478	S	L	-	0	0	B	2.31	0.018380	B	1.56	0.012412	B	0.13	0.001034	B	0.00	0.000000	-1.000000
394	479	C	L	-	0	0	B	0.00	0.000000	B	0.00	0.000000	B	0.00	0.000000	B	0.00	0.000000	-1.000000
395	480	A	L	-	0	0	B	0.00	0.000000	B	0.00	0.000000	B	0.00	0.000000	B	0.00	0.000000	-1.000000
396	481	V	L	-	0	0	E	32.96	0.203156	B	9.62	0.059295	E	20.98	0.129315	B	3.53	0.021758	-1.000000
397	482	I	L	-	0	0	B	1.39	0.007318	B	1.39	0.007318	B	0.00	0.000000	B	0.00	0.000000	-1.000000
398	483	I	L	-	0	0	B	4.45	0.023427	B	4.45	0.023427	B	0.00	0.000000	B	0.00	0.000000	-1.000000
399	484	F	L	-	0	0	B	13.81	0.061848	B	13.81	0.061848	B	4.13	0.018496	B	4.13	0.018496	-1.000000
400	485	E	L	-	0	0	E	62.45	0.333672	B	28.27	0.151047	E	55.87	0.298515	E	16.53	0.088320	-1.000000
401	486	V	L	-	0	0	E	51.44	0.317061	E	51.44	0.317061	E	44.24	0.272682	E	44.24	0.272682	-1.000000
402	487	T	1	-	0	0	E	89.23	0.602661	E	89.23	0.602661	E	74.50	0.503174	E	74.50	0.503174	-1.000000
403	488	G	1	-	0	0	E	22.77	0.271362	E	22.45	0.267549	E	9.30	0.110833	E	6.09	0.072578	-1.000000
404	489	Q	1	-	0	0	E	141.01	0.745414	E	87.26	0.461278	E	151.46	0.800655	E	68.82	0.363800	-1.000000
405	490	I	1	-	0	0	E	78.14	0.411371	B	22.15	0.116610	E	76.84	0.404528	B	5.87	0.030903	-1.000000
406	491	R	1	-	0	0	E	166.01	0.666011	E	166.01	0.666011	E	157.10	0.630266	E	146.17	0.586416	-1.000000
407	492	H	1	-	0	0	E	92.41	0.465518	E	88.50	0.445821	E	91.31	0.459977	E	70.15	0.353383	-1.000000
408	493	L	H	-	0	0	E	65.59	0.331279	B	12.81	0.064700	E	66.08	0.333754	B	2.42	0.012223	124.931000
409	494	V	H	-	0	0	E	75.06	0.462648	B	6.94	0.042776	E	73.24	0.451430	B	0.82	0.005054	124.931000
410	495	P	H	-	0	0	B	1.23	0.008494	B	1.23	0.008494	B	0.00	0.000000	B	0.00	0.000000	124.931000
411	496	V	H	-	0	0	B	4.19	0.025826	B	4.19	0.025826	B	0.81	0.004993	B	0.81	0.004993	124.931000
412	497	L	H	-	0	0	E	71.14	0.359311	B	2.50	0.012627	E	65.43	0.330471	B	0.00	0.000000	124.931000
413	498	I	H	-	0	0	E	67.94	0.357673	B	27.34	0.143933	E	60.52	0.318610	E	15.95	0.083969	124.931000
414	499	S	H	-	2	0	B	0.22	0.001750	B	0.22	0.001750	B	0.00	0.000000	B	0.00	0.000000	124.931000
415	500	V	H	-	0	0	B	0.00	0.000000	B	0.00	0.000000	B	0.00	0.000000	B	0.00	0.000000	124.931000
416	501	L	H	-	0	0	E	70.09	0.354008	B	1.93	0.009748	E	68.68	0.346886	B	0.00	0.000000	124.931000
417	502	L	H	-	1	0	E	54.04	0.272943	E	50.73	0.256225	E	50.78	0.256478	E	42.87	0.216526	124.931000
418	503	A	H	-	2	0	B	0.00	0.000000	B	0.00	0.000000	B	0.00	0.000000	B	0.00	0.000000	124.931000
419	504	V	H	-	0	0	B	13.81	0.085121	B	5.00	0.030819	B	7.78	0.047954	B	1.72	0.010602	124.931000
420	505	I	H	-	0	0	E	102.91	0.541774	B	15.00	0.078968	E	108.23	0.569782	B	8.46	0.044538	124.931000
421	506	V	H	-	1	0	E	38.76	0.238905	E	38.76	0.238905	E	33.15	0.204327	E	32.76	0.201923	124.931000
422	507	G	H	-	1	0	B	0.00	0.000000	B	0.00	0.000000	B	0.00	0.000000	B	0.00	0.000000	124.931000
423	508	N	H	-	0	0	E	91.89	0.544146	E	63.48	0.375910	E	96.24	0.569906	E	55.45	0.328359	124.931000
424	509	A	H	-	0	0	E	81.77	0.702491	E	58.10	0.499141	E	92.24	0.792440	E	39.47	0.339089	124.931000
425	510	F	H	-	1	0	E	122.65	0.549286	E	122.65	0.549286	E	129.63	0.580545	E	129.63	0.580545	124.931000
426	511	N	H	-	2	0	B	19.84	0.117487	B	19.84	0.117487	E	9.80	0.058033	E	9.80	0.058033	124.931000
427	512	R	2	-	0	0	E	101.36	0.406644	E	101.36	0.406644	E	98.58	0.395491	E	98.58	0.395491	-1.000000
428	513	S	2	-	0	0	B	13.19	0.104949	B	13.19	0.104949	B	4.48	0.035646	B	4.48	0.035646	-1.000000
429	514	L	2	-	0	0	B	2.28	0.011516	B	2.28	0.011516	B	0.00	0.000000	B	0.00	0.000000	-1.000000
430	515	Y	2	-	0	0	B	0.86	0.003609	B	0.86	0.003609	B	0.00	0.000000	B	0.00	0.000000	-1.000000
431	516	E	2	-	0	0	E	39.08	0.208805	E	39.08	0.208805	E	37.27	0.199134	E	37.27	0.199134	-1.000000
432	517	T	2	-	0	0	B	11.90	0.080373	B	11.90	0.080373	B	5.16	0.034851	B	5.16	0.034851	-1.000000
433	518	L	2	-	0	0	B	16.39	0.082782	B	16.39	0.082782	B	2.54	0.012829	B	2.54	0.012829	-1.000000
434	519	V	2	-	0	0	B	0.00	0.000000	B	0.00	0.000000	B	0.00	0.000000	B	0.00	0.000000	-1.000000
435	520	L	2	-	0	0	B	11.57	0.058437	B	11.57	0.058437	B	5.79	0.029244	B	5.79	0.029244	-1.000000
436	521	M	2	-	0	0	B	17.03	0.080883	B	17.03	0.080883	B	9.42	0.044740	B	9.42	0.044740	-1.000000
437	522	K	2	A	0	0	E	53.14	0.256109	E	53.14	0.256109	E	47.10	0.226999	E	47.10	0.226999	-1.000000
438	523	H	2	A	0	0	E	48.50	0.244320	E	48.50	0.244320	E	48.64	0.245025	E	48.64	0.245025	-1.000000
439	524	L	2	-	0	0	B	16.56	0.083641	B	16.56	0.083641	B	9.16	0.046265	B	9.16	0.046265	-1.000000
440	525	P	2	-	0	0	B	3.94	0.027210	B	3.94	0.027210	B	0.00	0.000000	B	0.00	0.000000	-1.000000
441	526	Y	2	-	0	0	B	9.43	0.039572	B	9.43	0.039572	B	3.71	0.015569	B	3.71	0.015569	-1.000000
442	527	M	2	-	0	0	B	1.52	0.007219	B	1.52	0.007219	B	0.00	0.000000	B	0.00	0.000000	-1.000000
443	528	P	2	-	0	0	E	40.24	0.277901	E	40.24	0.277901	E	34.03	0.235014	E	29.92	0.206630	-1.000000
444	529	I	2	-	0	0	B	9.16	0.048223	B	9.16	0.048223	B	4.79	0.025217	B	4.79	0.025217	-1.000000
445	530	L	2	-	0	0	B	37.67	0.190262	B	37.67	0.190262	E	29.65	0.149755	E	29.65	0.149755	-1.000000
446	531	R	2	-	0	0	E	77.18	0.309637	E	77.18	0.309637	E	76.24	0.305865	E	76.24	0.305865	-1.000000
447	532	R	2	-	0	0	E	166.25	0.666974	E	166.25	0.666974	E	167.59	0.672350	E	167.59	0.672350	-1.000000
448	533	D	2	-	0	0	E	88.89	0.572118	E	88.89	0.572118	E	92.64	0.596254	E	92.64	0.596254	-1.000000
449	534	R	2	-	0	0	E	53.58	0.214956	E	53.58	0.214956	E	45.19	0.181297	E	45.19	0.181297	-1.000000
450	535	S	2	-	0	0	E	49.55	0.394255	E	49.55	0.394255	E	54.21	0.431334	E	54.21	0.431334	-1.000000
451	536	P	2	-	0	0	E	56.65	0.391229	E	56.65	0.391229	E	61.85	0.427141	E	61.85	0.427141	-1.000000
452	537	E	2	-	0	0	E	99.42	0.531203	E	99.42	0.531203	E	107.83	0.576138	E	107.83	0.576138	-1.000000
453	538	M	2	-	0	0	B	41.91	0.199050	B	41.91	0.199050	E	36.44	0.173071	E	36.44	0.173071	-1.000000
454	539	T	2	-	0	0	E	43.67	0.294948	E	43.67	0.294948	E	43.27	0.292246	E	43.27	0.292246	-1.000000
455	540	A	2	-	0	0	B	0.01	0.000086	B	0.01	0.000086	B	0.00	0.000000	B	0.00	0.000000	-1.000000
456	541	R	2	-	0	0	E	130.78	0.524673	E	130.78	0.524673	E	140.81	0.564912	E	140.81	0.564912	-1.000000
457	542	E	2	-	0	0	E	111.21	0.594197	E	111.21	0.594197	E	123.56	0.660184	E	123.56	0.660184	-1.000000
458	543	I	2	-	0	0	B	8.49	0.044696	B	8.49	0.044696	B	3.19	0.016794	B	3.19	0.016794	-1.000000
459	544	M	2	-	0	0	B	27.62	0.131180	B	27.62	0.131180	E	18.30	0.086915	E	18.30	0.086915	-1.000000
460	545	H	2	-	0	0	E	64.90	0.326936	E	64.90	0.326936	E	64.66	0.325727	E	64.66	0.325727	-1.000000
461	546	P	2	-	0	0	E	84.10	0.580801	E	84.10	0.580801	E	87.77	0.606146	E	87.77	0.606146	-1.000000
462	547	I	2	-	0	0	B	5.77	0.030376	B	5.77	0.030376	B	0.85	0.004475	B	0.85	0.004475	-1.000000
463	548	E	2	-	0	0	E	125.16	0.668733	E	125.16	0.668733	E	132.92	0.710194	E	132.92	0.710194	-1.000000
464	549	G	2	-	0	0	E	60.92	0.726016	E	60.92	0.726016	E	63.82	0.760577	E	63.82	0.760577	-1.000000
465	550	E	2	-	0	0	B	36.33	0.194112	B	36.33	0.194112	E	28.38	0.151635	E	28.38	0.151635	-1.000000
466	551	P	2	-	0	0	B	5.83	0.040262	B	5.83	0.040262	B	1.07	0.007390	B	1.07	0.007390	-1.000000
467	552	H	2	-	0	0	E	46.44	0.233943	E	46.44	0.233943	E	38.10	0.191930	E	38.10	0.191930	-1.000000
468	553	L	2	-	0	0	B	2.00	0.010102	B	2.00	0.010102	B	0.00	0.000000	B	0.00	0.000000	-1.000000
469	554	F	2	-	0	0	E	60.32	0.270142	E	60.32	0.270142	E	49.62	0.222222	E	49.62	0.222222	-1.000000
470	555	P	2	-	0	0	E	47.45	0.327693	E	39.58	0.273343	E	33.08	0.228453	E	18.77	0.129627	-1.000000
471	556	D	2	-	0	0	E	128.20	0.825127	E	128.20	0.825127	E	131.04	0.843406	E	131.04	0.843406	-1.000000
472	557	S	2	-	0	0	B	18.31	0.145687	B	18.31	0.145687	E	9.46	0.075271	E	9.46	0.075271	-1.000000
473	558	E	2	-	0	0	E	101.12	0.540286	E	101.12	0.540286	E	109.95	0.587465	E	109.95	0.587465	-1.000000
474	559	P	2	-	0	0	E	49.92	0.344751	E	49.92	0.344751	E	24.58	0.169751	E	24.58	0.169751	-1.000000
475	560	Q	2	-	0	0	E	156.23	0.825871	E	156.23	0.825871	E	177.18	0.936618	E	177.18	0.936618	-1.000000
476	561	H	2	-	0	0	E	79.66	0.401290	E	79.66	0.401290	E	80.95	0.407788	E	80.95	0.407788	-1.000000
477	562	I	2	-	0	0	B	11.56	0.060858	B	11.56	0.060858	B	0.00	0.000000	B	0.00	0.000000	-1.000000
478	563	K	2	-	0	0	E	95.56	0.460552	E	95.56	0.460552	E	96.76	0.466336	E	96.76	0.466336	-1.000000
479	564	G	2	-	0	0	E	25.79	0.307353	E	25.79	0.307353	E	20.95	0.249672	E	20.95	0.249672	-1.000000
480	565	I	2	-	0	0	B	23.04	0.121295	B	23.04	0.121295	E	16.62	0.087497	E	16.62	0.087497	-1.000000
481	566	L	2	-	0	0	B	4.82	0.024345	B	4.82	0.024345	B	0.10	0.000505	B	0.10	0.000505	-1.000000
482	567	E	2	-	0	0	E	108.07	0.577420	E	108.07	0.577420	E	114.81	0.613432	E	114.81	0.613432	-1.000000
483	568	K	2	-	0	0	E	161.06	0.776230	E	161.06	0.776230	E	182.32	0.878693	E	182.32	0.878693	-1.000000
484	569	F	2	-	0	0	E	77.74	0.348157	E	77.74	0.348157	E	74.54	0.333826	E	74.54	0.333826	-1.000000
485	570	P	2	-	0	0	E	83.02	0.573343	E	83.02	0.573343	E	88.78	0.613122	E	88.78	0.613122	-1.000000
486	571	N	2	-	0	0	E	140.17	0.830047	E	140.17	0.830047	E	156.00	0.923788	E	156.00	0.923788	-1.000000
487	572	R	2	-	0	0	B	26.44	0.106074	B	26.44	0.106074	E	16.74	0.067159	E	16.74	0.067159	-1.000000
488	573	L	2	-	0	0	E	122.32	0.617809	E	122.32	0.617809	E	115.70	0.584373	E	115.70	0.584373	-1.000000
489	574	V	2	-	0	0	E	43.28	0.266765	E	43.28	0.266765	E	28.49	0.175604	E	28.49	0.175604	-1.000000
490	575	F	2	-	0	0	B	1.68	0.007524	B	1.68	0.007524	B	0.00	0.000000	B	0.00	0.000000	-1.000000
491	576	P	2	-	0	0	B	0.07	0.000483	B	0.07	0.000483	B	0.00	0.000000	B	0.00	0.000000	-1.000000
492	577	V	2	-	0	0	B	0.17	0.001048	B	0.17	0.001048	B	0.00	0.000000	B	0.00	0.000000	-1.000000
493	578	I	2	-	0	0	B	9.75	0.051329	B	9.75	0.051329	B	4.16	0.021901	B	4.16	0.021901	-1.000000
494	579	D	2	-	0	0	E	56.38	0.362876	E	38.27	0.246315	E	51.71	0.332818	E	21.81	0.140375	-1.000000
495	580	A	2	-	0	0	E	87.25	0.749570	E	87.25	0.749570	E	83.70	0.719072	E	83.70	0.719072	-1.000000
496	581	N	2	-	0	0	E	137.27	0.812874	E	137.27	0.812874	E	153.63	0.909753	E	153.63	0.909753	-1.000000
497	582	G	2	-	0	0	B	6.71	0.079967	B	6.71	0.079967	B	2.77	0.033012	B	2.77	0.033012	-1.000000
498	583	Y	2	-	0	0	E	117.44	0.492824	E	49.86	0.209232	E	121.72	0.510785	E	43.59	0.182921	-1.000000
499	584	L	2	-	0	0	E	46.22	0.233446	B	6.09	0.030759	E	40.94	0.206778	B	0.00	0.000000	-1.000000
500	585	L	2	-	0	0	E	97.65	0.493207	B	32.68	0.165059	E	93.80	0.473761	E	10.09	0.050962	-1.000000
501	586	G	2	-	0	0	B	3.22	0.038374	B	0.10	0.001192	B	1.08	0.012871	B	0.00	0.000000	-1.000000
502	587	A	2	-	0	0	B	7.14	0.061340	B	7.14	0.061340	B	0.00	0.000000	B	0.00	0.000000	-1.000000
503	588	I	2	-	0	0	B	27.85	0.146618	B	27.85	0.146618	E	15.32	0.080653	E	15.32	0.080653	-1.000000
504	589	S	2	-	0	0	B	0.00	0.000000	B	0.00	0.000000	B	0.00	0.000000	B	0.00	0.000000	-1.000000
505	590	R	2	-	0	0	E	81.97	0.328853	E	81.97	0.328853	E	72.84	0.292225	E	72.84	0.292225	-1.000000
506	591	K	2	-	0	0	E	171.98	0.828859	E	171.98	0.828859	E	182.27	0.878452	E	182.27	0.878452	-1.000000
507	592	E	2	-	0	0	E	53.75	0.287187	E	53.75	0.287187	E	48.07	0.256839	E	48.07	0.256839	-1.000000
508	593	I	2	-	0	0	B	4.23	0.022269	B	4.23	0.022269	B	0.00	0.000000	B	0.00	0.000000	-1.000000
509	594	V	2	-	0	0	E	51.77	0.319095	E	51.77	0.319095	E	48.23	0.297276	E	48.23	0.297276	-1.000000
510	595	D	2	-	0	0	E	66.08	0.425307	E	66.08	0.425307	E	65.37	0.420738	E	65.37	0.420738	-1.000000
511	596	R	2	-	0	0	E	79.77	0.320027	E	79.77	0.320027	E	52.24	0.209580	E	52.24	0.209580	-1.000000
512	597	L	2	-	0	0	B	36.53	0.184504	B	36.53	0.184504	E	25.58	0.129198	E	25.58	0.129198	-1.000000
513	598	Q	2	-	0	0	E	137.91	0.729027	E	137.91	0.729027	E	153.84	0.813237	E	153.84	0.813237	-1.000000
514	599	H	2	-	0	0	E	147.24	0.741726	E	147.24	0.741726	E	166.09	0.836683	E	166.09	0.836683	-1.000000
515	600	V	2	-	0	0	E	134.82	0.830991	E	134.82	0.830991	E	147.77	0.910811	E	147.77	0.910811	-1.000000
516	601	L	U	R	0	0	-	-1.00	-1.000000	-	-1.00	-1.000000	-	-1.00	-1.000000	-	-1.00	-1.000000	-1.000000
517	602	E	U	R	0	0	-	-1.00	-1.000000	-	-1.00	-1.000000	-	-1.00	-1.000000	-	-1.00	-1.000000	-1.000000
518	603	D	U	R	0	0	-	-1.00	-1.000000	-	-1.00	-1.000000	-	-1.00	-1.000000	-	-1.00	-1.000000	-1.000000
519	604	V	U	R	0	0	-	-1.00	-1.000000	-	-1.00	-1.000000	-	-1.00	-1.000000	-	-1.00	-1.000000	-1.000000
520	605	P	U	R	0	0	-	-1.00	-1.000000	-	-1.00	-1.000000	-	-1.00	-1.000000	-	-1.00	-1.000000	-1.000000
521	606	E	U	R	0	0	-	-1.00	-1.000000	-	-1.00	-1.000000	-	-1.00	-1.000000	-	-1.00	-1.000000	-1.000000
522	607	P	U	R	0	0	-	-1.00	-1.000000	-	-1.00	-1.000000	-	-1.00	-1.000000	-	-1.00	-1.000000	-1.000000
523	608	I	U	R	0	0	-	-1.00	-1.000000	-	-1.00	-1.000000	-	-1.00	-1.000000	-	-1.00	-1.000000	-1.000000
524	609	A	U	R	0	0	-	-1.00	-1.000000	-	-1.00	-1.000000	-	-1.00	-1.000000	-	-1.00	-1.000000	-1.000000
525	610	G	U	R	0	0	-	-1.00	-1.000000	-	-1.00	-1.000000	-	-1.00	-1.000000	-	-1.00	-1.000000	-1.000000
526	611	H	U	R	0	0	-	-1.00	-1.000000	-	-1.00	-1.000000	-	-1.00	-1.000000	-	-1.00	-1.000000	-1.000000
527	612	R	U	R	0	0	-	-1.00	-1.000000	-	-1.00	-1.000000	-	-1.00	-1.000000	-	-1.00	-1.000000	-1.000000
528	613	T	U	R	0	0	-	-1.00	-1.000000	-	-1.00	-1.000000	-	-1.00	-1.000000	-	-1.00	-1.000000	-1.000000
529	614	L	U	R	0	0	-	-1.00	-1.000000	-	-1.00	-1.000000	-	-1.00	-1.000000	-	-1.00	-1.000000	-1.000000
530	615	V	U	R	0	0	-	-1.00	-1.000000	-	-1.00	-1.000000	-	-1.00	-1.000000	-	-1.00	-1.000000	-1.000000
531	616	L	U	R	0	0	-	-1.00	-1.000000	-	-1.00	-1.000000	-	-1.00	-1.000000	-	-1.00	-1.000000	-1.000000
532	617	L	U	R	0	0	-	-1.00	-1.000000	-	-1.00	-1.000000	-	-1.00	-1.000000	-	-1.00	-1.000000	-1.000000
533	618	D	U	R	0	0	-	-1.00	-1.000000	-	-1.00	-1.000000	-	-1.00	-1.000000	-	-1.00	-1.000000	-1.000000
534	619	A	U	R	0	0	-	-1.00	-1.000000	-	-1.00	-1.000000	-	-1.00	-1.000000	-	-1.00	-1.000000	-1.000000
535	620	A	U	R	0	0	-	-1.00	-1.000000	-	-1.00	-1.000000	-	-1.00	-1.000000	-	-1.00	-1.000000	-1.000000
536	621	D	U	R	0	0	-	-1.00	-1.000000	-	-1.00	-1.000000	-	-1.00	-1.000000	-	-1.00	-1.000000	-1.000000
537	622	L	U	R	0	0	-	-1.00	-1.000000	-	-1.00	-1.000000	-	-1.00	-1.000000	-	-1.00	-1.000000	-1.000000
538	623	S	U	R	0	0	-	-1.00	-1.000000	-	-1.00	-1.000000	-	-1.00	-1.000000	-	-1.00	-1.000000	-1.000000
539	624	E	U	R	0	0	-	-1.00	-1.000000	-	-1.00	-1.000000	-	-1.00	-1.000000	-	-1.00	-1.000000	-1.000000
540	625	N	U	R	0	0	-	-1.00	-1.000000	-	-1.00	-1.000000	-	-1.00	-1.000000	-	-1.00	-1.000000	-1.000000
541	626	I	U	R	0	0	-	-1.00	-1.000000	-	-1.00	-1.000000	-	-1.00	-1.000000	-	-1.00	-1.000000	-1.000000
542	627	E	U	R	0	0	-	-1.00	-1.000000	-	-1.00	-1.000000	-	-1.00	-1.000000	-	-1.00	-1.000000	-1.000000
543	628	G	U	R	0	0	-	-1.00	-1.000000	-	-1.00	-1.000000	-	-1.00	-1.000000	-	-1.00	-1.000000	-1.000000
544	629	L	U	R	0	0	-	-1.00	-1.000000	-	-1.00	-1.000000	-	-1.00	-1.000000	-	-1.00	-1.000000	-1.000000
545	630	V	U	R	0	0	-	-1.00	-1.000000	-	-1.00	-1.000000	-	-1.00	-1.000000	-	-1.00	-1.000000	-1.000000
546	631	D	U	R	0	0	-	-1.00	-1.000000	-	-1.00	-1.000000	-	-1.00	-1.000000	-	-1.00	-1.000000	-1.000000
547	632	E	U	R	0	0	-	-1.00	-1.000000	-	-1.00	-1.000000	-	-1.00	-1.000000	-	-1.00	-1.000000	-1.000000
548	633	T	U	R	0	0	-	-1.00	-1.000000	-	-1.00	-1.000000	-	-1.00	-1.000000	-	-1.00	-1.000000	-1.000000
549	634	P	U	R	0	0	-	-1.00	-1.000000	-	-1.00	-1.000000	-	-1.00	-1.000000	-	-1.00	-1.000000	-1.000000
550	635	S	U	R	0	0	-	-1.00	-1.000000	-	-1.00	-1.000000	-	-1.00	-1.000000	-	-1.00	-1.000000	-1.000000
551	636	G	U	R	0	0	-	-1.00	-1.000000	-	-1.00	-1.000000	-	-1.00	-1.000000	-	-1.00	-1.000000	-1.000000
552	637	E	U	R	0	0	-	-1.00	-1.000000	-	-1.00	-1.000000	-	-1.00	-1.000000	-	-1.00	-1.000000	-1.000000
553	638	H	U	R	0	0	-	-1.00	-1.000000	-	-1.00	-1.000000	-	-1.00	-1.000000	-	-1.00	-1.000000	-1.000000
554	639	S	U	R	0	0	-	-1.00	-1.000000	-	-1.00	-1.000000	-	-1.00	-1.000000	-	-1.00	-1.000000	-1.000000
555	640	S	U	R	0	0	-	-1.00	-1.000000	-	-1.00	-1.000000	-	-1.00	-1.000000	-	-1.00	-1.000000	-1.000000
556	641	K	U	R	0	0	-	-1.00	-1.000000	-	-1.00	-1.000000	-	-1.00	-1.000000	-	-1.00	-1.000000	-1.000000
557	642	G	U	R	0	0	-	-1.00	-1.000000	-	-1.00	-1.000000	-	-1.00	-1.000000	-	-1.00	-1.000000	-1.000000
558	643	K	U	R	0	0	-	-1.00	-1.000000	-	-1.00	-1.000000	-	-1.00	-1.000000	-	-1.00	-1.000000	-1.000000
559	644	R	U	R	0	0	-	-1.00	-1.000000	-	-1.00	-1.000000	-	-1.00	-1.000000	-	-1.00	-1.000000	-1.000000
560	645	T	U	R	0	0	-	-1.00	-1.000000	-	-1.00	-1.000000	-	-1.00	-1.000000	-	-1.00	-1.000000	-1.000000
561	646	A	U	R	0	0	-	-1.00	-1.000000	-	-1.00	-1.000000	-	-1.00	-1.000000	-	-1.00	-1.000000	-1.000000
562	647	T	U	R	0	0	-	-1.00	-1.000000	-	-1.00	-1.000000	-	-1.00	-1.000000	-	-1.00	-1.000000	-1.000000
563	648	V	U	R	0	0	-	-1.00	-1.000000	-	-1.00	-1.000000	-	-1.00	-1.000000	-	-1.00	-1.000000	-1.000000
564	649	L	U	R	0	0	-	-1.00	-1.000000	-	-1.00	-1.000000	-	-1.00	-1.000000	-	-1.00	-1.000000	-1.000000
565	650	E	U	R	0	0	-	-1.00	-1.000000	-	-1.00	-1.000000	-	-1.00	-1.000000	-	-1.00	-1.000000	-1.000000
566	651	P	U	R	0	0	-	-1.00	-1.000000	-	-1.00	-1.000000	-	-1.00	-1.000000	-	-1.00	-1.000000	-1.000000
567	652	T	U	R	0	0	-	-1.00	-1.000000	-	-1.00	-1.000000	-	-1.00	-1.000000	-	-1.00	-1.000000	-1.000000
568	653	S	U	R	0	0	-	-1.00	-1.000000	-	-1.00	-1.000000	-	-1.00	-1.000000	-	-1.00	-1.000000	-1.000000
569	654	S	U	R	0	0	-	-1.00	-1.000000	-	-1.00	-1.000000	-	-1.00	-1.000000	-	-1.00	-1.000000	-1.000000
570	655	L	U	R	0	0	-	-1.00	-1.000000	-	-1.00	-1.000000	-	-1.00	-1.000000	-	-1.00	-1.000000	-1.000000
571	656	V	2	-	0	0	E	81.27	0.500925	E	81.27	0.500925	E	53.76	0.331361	E	53.76	0.331361	-1.000000
572	657	V	2	-	0	0	E	65.35	0.402798	E	65.35	0.402798	E	62.72	0.386588	E	56.36	0.347387	-1.000000
573	658	P	2	-	0	0	E	97.34	0.672238	E	97.34	0.672238	E	108.27	0.747721	E	103.23	0.712914	-1.000000
574	659	C	2	-	0	0	E	40.03	0.282938	B	19.31	0.136486	E	36.34	0.256856	E	12.08	0.085383	-1.000000
575	660	D	2	-	0	0	E	79.61	0.512390	E	73.16	0.470876	E	78.70	0.506533	E	60.51	0.389457	-1.000000
576	661	V	2	-	0	0	E	49.09	0.302576	E	43.15	0.265964	E	41.69	0.256965	E	39.02	0.240508	-1.000000
577	662	S	2	-	0	0	E	112.72	0.896881	E	43.37	0.345083	E	127.47	1.000000	E	28.19	0.224300	-1.000000
578	663	P	2	-	0	0	E	36.94	0.255110	B	20.51	0.141644	E	24.15	0.166782	E	8.10	0.055939	-1.000000
579	664	I	2	-	0	0	E	47.44	0.249750	B	35.76	0.188260	E	41.13	0.216531	E	12.63	0.066491	-1.000000
580	665	V	2	-	0	0	E	69.23	0.426714	B	8.73	0.053809	E	73.46	0.452786	B	0.00	0.000000	-1.000000
581	666	V	2	-	0	0	B	19.65	0.121117	B	12.70	0.078279	E	13.70	0.084443	B	0.26	0.001603	-1.000000
582	667	T	2	-	0	0	E	49.01	0.331014	B	5.70	0.038498	E	47.35	0.319803	B	0.00	0.000000	-1.000000
583	668	S	2	-	0	0	B	10.07	0.080124	B	7.63	0.060710	B	2.60	0.020687	B	1.72	0.013686	-1.000000
584	669	Y	2	-	0	0	E	161.75	0.678766	E	51.81	0.217415	E	179.19	0.751951	E	34.89	0.146412	-1.000000
585	670	S	2	-	0	0	B	13.29	0.105745	B	0.79	0.006286	E	9.69	0.077101	B	0.00	0.000000	-1.000000
586	671	L	2	-	0	0	B	33.44	0.168897	B	33.44	0.168897	E	31.38	0.158493	E	28.90	0.145967	-1.000000
587	672	V	2	-	0	0	B	0.02	0.000123	B	0.02	0.000123	B	0.00	0.000000	B	0.00	0.000000	-1.000000
588	673	R	2	-	0	0	E	141.46	0.567520	E	141.46	0.567520	E	152.46	0.611650	E	150.92	0.605472	-1.000000
589	674	Q	2	-	0	0	E	77.75	0.411006	E	64.99	0.343553	E	72.97	0.385738	E	40.20	0.212507	-1.000000
590	675	L	2	-	0	0	B	0.48	0.002424	B	0.48	0.002424	B	0.00	0.000000	B	0.00	0.000000	-1.000000
591	676	H	2	-	0	0	B	31.21	0.157221	B	31.21	0.157221	E	26.01	0.131026	E	26.01	0.131026	-1.000000
592	677	F	2	-	0	0	E	113.88	0.510009	E	90.41	0.404899	E	122.61	0.549107	E	72.29	0.323749	-1.000000
593	678	L	2	-	0	0	E	44.34	0.223951	B	19.19	0.096924	E	38.91	0.196525	B	7.22	0.036466	-1.000000
594	679	F	2	-	0	0	B	0.00	0.000000	B	0.00	0.000000	B	0.00	0.000000	B	0.00	0.000000	-1.000000
595	680	V	2	-	0	0	B	22.12	0.136341	B	22.12	0.136341	E	10.53	0.064904	E	10.53	0.064904	-1.000000
596	681	M	2	-	0	0	E	82.54	0.392021	B	16.51	0.078414	E	75.90	0.360484	B	5.10	0.024222	-1.000000
597	682	L	2	-	0	0	E	101.72	0.513763	B	28.19	0.142381	E	103.57	0.523107	E	14.20	0.071721	-1.000000
598	683	M	2	-	0	0	E	62.08	0.294847	E	62.08	0.294847	E	17.57	0.083448	E	17.57	0.083448	-1.000000
599	684	P	2	-	0	0	B	28.28	0.195304	B	28.28	0.195304	E	23.51	0.162362	E	23.51	0.162362	-1.000000
600	685	S	2	-	0	0	E	48.01	0.382002	E	48.01	0.382002	E	31.79	0.252944	E	31.79	0.252944	-1.000000
601	686	M	2	-	0	0	B	29.82	0.141629	B	29.82	0.141629	E	18.08	0.085870	E	18.08	0.085870	-1.000000
602	687	I	2	-	0	0	B	0.00	0.000000	B	0.00	0.000000	B	0.00	0.000000	B	0.00	0.000000	-1.000000
603	688	Y	2	-	0	0	B	4.04	0.016953	B	4.04	0.016953	B	0.62	0.002602	B	0.62	0.002602	-1.000000
604	689	V	2	-	0	0	B	0.08	0.000493	B	0.08	0.000493	B	0.00	0.000000	B	0.00	0.000000	-1.000000
605	690	T	2	-	0	0	B	26.24	0.177225	B	7.33	0.049507	E	17.85	0.120559	B	0.00	0.000000	-1.000000
606	691	E	2	-	0	0	E	41.30	0.220667	E	39.68	0.212011	E	35.81	0.191334	E	31.57	0.168679	-1.000000
607	692	R	2	-	0	0	E	230.43	0.924456	E	144.42	0.579395	E	261.54	1.000000	E	135.42	0.543288	-1.000000
608	693	G	2	-	0	0	E	33.06	0.393994	B	2.16	0.025742	E	33.17	0.395304	B	0.00	0.000000	-1.000000
609	694	K	2	-	0	0	E	69.34	0.334185	E	69.34	0.334185	E	65.26	0.314521	E	65.26	0.314521	-1.000000
610	695	L	2	-	0	0	B	0.00	0.000000	B	0.00	0.000000	B	0.00	0.000000	B	0.00	0.000000	-1.000000
611	696	V	2	-	0	0	B	25.52	0.157298	B	25.52	0.157298	E	16.04	0.098866	E	16.04	0.098866	-1.000000
612	697	G	2	-	0	0	B	0.00	0.000000	B	0.00	0.000000	B	0.00	0.000000	B	0.00	0.000000	-1.000000
613	698	I	2	-	0	0	B	0.61	0.003211	B	0.61	0.003211	B	0.00	0.000000	B	0.00	0.000000	-1.000000
614	699	V	2	-	0	0	B	0.00	0.000000	B	0.00	0.000000	B	0.00	0.000000	B	0.00	0.000000	-1.000000
615	700	E	2	-	0	0	E	41.49	0.221682	E	41.49	0.221682	E	36.46	0.194807	E	36.46	0.194807	-1.000000
616	701	R	2	-	0	0	B	11.30	0.045334	B	11.30	0.045334	B	5.82	0.023349	B	5.82	0.023349	-1.000000
617	702	E	2	-	0	0	E	59.66	0.318765	E	59.66	0.318765	E	36.38	0.194379	E	36.38	0.194379	-1.000000
618	703	D	2	-	0	0	B	12.26	0.078908	B	12.26	0.078908	B	7.06	0.045440	B	7.06	0.045440	-1.000000
619	704	V	2	-	0	0	B	0.00	0.000000	B	0.00	0.000000	B	0.00	0.000000	B	0.00	0.000000	-1.000000
620	705	A	2	-	0	0	B	0.64	0.005498	B	0.64	0.005498	B	0.00	0.000000	B	0.00	0.000000	-1.000000
621	706	Y	2	-	0	0	B	27.50	0.115401	B	27.50	0.115401	E	19.03	0.079857	E	19.03	0.079857	-1.000000
622	707	G	2	-	0	0	E	29.06	0.346323	E	29.06	0.346323	E	14.58	0.173758	E	14.58	0.173758	-1.000000
623	708	Y	2	A	0	0	B	44.73	0.187705	B	44.73	0.187705	E	44.15	0.185271	E	44.15	0.185271	-1.000000
624	709	S	2	A	0	0	E	44.83	0.356700	E	44.83	0.356700	E	23.39	0.186108	E	23.39	0.186108	-1.000000
625	710	N	2	A	0	0	E	132.60	0.785219	E	132.60	0.785219	E	161.88	0.958607	E	161.88	0.958607	-1.000000
626	711	S	U	R	0	0	-	-1.00	-1.000000	-	-1.00	-1.000000	-	-1.00	-1.000000	-	-1.00	-1.000000	-1.000000
627	712	L	U	R	0	0	-	-1.00	-1.000000	-	-1.00	-1.000000	-	-1.00	-1.000000	-	-1.00	-1.000000	-1.000000
628	713	E	U	R	0	0	-	-1.00	-1.000000	-	-1.00	-1.000000	-	-1.00	-1.000000	-	-1.00	-1.000000	-1.000000
629	714	V	U	R	0	0	-	-1.00	-1.000000	-	-1.00	-1.000000	-	-1.00	-1.000000	-	-1.00	-1.000000	-1.000000
630	715	L	U	R	0	0	-	-1.00	-1.000000	-	-1.00	-1.000000	-	-1.00	-1.000000	-	-1.00	-1.000000	-1.000000
631	716	F	U	R	0	0	-	-1.00	-1.000000	-	-1.00	-1.000000	-	-1.00	-1.000000	-	-1.00	-1.000000	-1.000000
632	717	Q	U	R	0	0	-	-1.00	-1.000000	-	-1.00	-1.000000	-	-1.00	-1.000000	-	-1.00	-1.000000	-1.000000
