# Supplementary material for: Lipid exposure prediction enhances the inference of rotational angles of transmembrane helices
Source: BMC Bioinformatics. 2013 Oct 11;14:304. doi: 10.1186/1471-2105-14-304 (PMC3854514; doi:10.1186/1471-2105-14-304)
Supplement: Additional file 7: Dataset S3 — The representative 110 multi-spanning protein chains used in this work. [file 1471-2105-14-304-S7.zip › S_Dataset_3_experiment/TMexpoDataset/3p4wA.profile]

SeqIndex	PDBIndex	AA	Topo	MissingData	IntraChainCTNum	InterChainCTNum	Class14_Chain	ASA14_Chain	RSA14_Chain	Class14_Complete	ASA14_Complete	RSA14_Complete	Class20_Chain	ASA20_Chain	RSA20_Chain	Class20_Complete	ASA20_Complete	RSA20_Complete	RotationalAngleChain360MGC
1	1	A	U	R	0	0	-	-1.00	-1.000000	-	-1.00	-1.000000	-	-1.00	-1.000000	-	-1.00	-1.000000	-1.000000
2	2	Q	U	R	0	0	-	-1.00	-1.000000	-	-1.00	-1.000000	-	-1.00	-1.000000	-	-1.00	-1.000000	-1.000000
3	3	D	U	R	0	0	-	-1.00	-1.000000	-	-1.00	-1.000000	-	-1.00	-1.000000	-	-1.00	-1.000000	-1.000000
4	4	M	U	R	0	0	-	-1.00	-1.000000	-	-1.00	-1.000000	-	-1.00	-1.000000	-	-1.00	-1.000000	-1.000000
5	5	V	1	-	0	0	E	141.50	0.872165	E	139.13	0.857557	E	154.50	0.952293	E	122.93	0.757705	-1.000000
6	6	S	1	-	0	0	E	60.62	0.482336	E	57.89	0.460614	E	62.01	0.493396	E	48.62	0.386856	-1.000000
7	7	P	1	-	0	0	B	19.38	0.133840	B	19.38	0.133840	E	11.02	0.076105	B	4.10	0.028315	-1.000000
8	8	P	1	-	0	0	B	4.48	0.030939	B	4.48	0.030939	B	0.48	0.003315	B	0.48	0.003315	-1.000000
9	9	P	1	-	0	0	E	89.19	0.615953	E	89.19	0.615953	E	73.03	0.504351	E	73.03	0.504351	-1.000000
10	10	P	1	-	0	0	E	40.17	0.277417	E	40.17	0.277417	E	32.16	0.222099	E	32.16	0.222099	-1.000000
11	11	I	1	-	0	0	E	129.63	0.682443	E	129.63	0.682443	E	143.29	0.754356	E	143.29	0.754356	-1.000000
12	12	A	1	-	0	0	E	83.18	0.714605	E	83.18	0.714605	E	92.83	0.797509	E	92.83	0.797509	-1.000000
13	13	D	1	-	0	0	E	131.25	0.844758	E	131.25	0.844758	E	134.06	0.862844	E	134.06	0.862844	-1.000000
14	14	E	1	-	0	0	E	59.94	0.320261	E	59.94	0.320261	E	55.10	0.294401	E	55.10	0.294401	-1.000000
15	15	P	1	-	0	0	E	67.07	0.463191	E	67.07	0.463191	E	61.20	0.422652	E	61.20	0.422652	-1.000000
16	16	L	1	-	0	0	B	9.94	0.050205	B	9.94	0.050205	B	4.72	0.023840	B	4.72	0.023840	-1.000000
17	17	T	1	-	0	0	E	54.81	0.370188	E	54.81	0.370188	E	53.18	0.359179	E	53.18	0.359179	-1.000000
18	18	V	1	-	0	0	B	0.00	0.000000	B	0.00	0.000000	B	0.00	0.000000	B	0.00	0.000000	-1.000000
19	19	N	1	-	0	0	E	50.46	0.298810	E	50.46	0.298810	E	48.28	0.285900	E	48.28	0.285900	-1.000000
20	20	T	1	-	0	0	B	0.04	0.000270	B	0.04	0.000270	B	0.00	0.000000	B	0.00	0.000000	-1.000000
21	21	G	1	-	0	0	B	0.56	0.006674	B	0.00	0.000000	B	0.00	0.000000	B	0.00	0.000000	-1.000000
22	22	I	1	-	0	0	B	0.00	0.000000	B	0.00	0.000000	B	0.00	0.000000	B	0.00	0.000000	-1.000000
23	23	Y	1	-	0	0	E	81.18	0.340663	B	34.48	0.144692	E	78.15	0.327948	E	30.36	0.127402	-1.000000
24	24	L	1	-	0	0	B	0.00	0.000000	B	0.00	0.000000	B	0.00	0.000000	B	0.00	0.000000	-1.000000
25	25	I	1	-	0	0	B	23.27	0.122506	B	7.58	0.039905	E	17.68	0.093077	B	1.28	0.006739	-1.000000
26	26	E	1	-	0	0	E	66.88	0.357341	B	10.36	0.055354	E	58.85	0.314437	B	1.58	0.008442	-1.000000
27	27	C	1	-	0	0	B	2.53	0.017882	B	1.16	0.008199	B	0.00	0.000000	B	0.00	0.000000	-1.000000
28	28	Y	1	-	0	0	E	86.09	0.361267	B	13.35	0.056022	E	74.57	0.312925	B	0.00	0.000000	-1.000000
29	29	S	1	-	0	0	E	58.34	0.464195	E	51.99	0.413670	E	53.19	0.423218	E	31.40	0.249841	-1.000000
30	30	L	1	-	0	0	B	24.97	0.126117	B	24.97	0.126117	E	16.99	0.085812	E	16.99	0.085812	-1.000000
31	31	D	1	-	0	0	E	57.46	0.369827	E	57.46	0.369827	E	58.09	0.373882	E	58.09	0.373882	-1.000000
32	32	D	1	-	0	0	B	26.62	0.171333	B	26.62	0.171333	E	18.23	0.117333	E	15.26	0.098217	-1.000000
33	33	K	1	-	0	0	E	110.17	0.530965	E	103.84	0.500458	E	106.34	0.512507	E	82.91	0.399586	-1.000000
34	34	A	1	-	0	0	E	41.33	0.355069	E	38.50	0.330756	E	40.07	0.344244	E	20.27	0.174141	-1.000000
35	35	E	1	-	0	0	E	38.36	0.204958	B	12.71	0.067910	E	33.20	0.177388	B	6.52	0.034837	-1.000000
36	36	T	1	-	0	0	B	3.77	0.025463	B	3.77	0.025463	B	0.08	0.000540	B	0.00	0.000000	-1.000000
37	37	F	1	-	0	0	B	1.18	0.005285	B	1.18	0.005285	B	0.00	0.000000	B	0.00	0.000000	-1.000000
38	38	K	1	-	0	0	E	70.11	0.337896	E	58.12	0.280110	E	73.51	0.354282	E	46.97	0.226372	-1.000000
39	39	V	1	-	0	0	B	0.40	0.002465	B	0.40	0.002465	B	0.00	0.000000	B	0.00	0.000000	-1.000000
40	40	N	1	-	0	0	B	29.74	0.176112	B	5.12	0.030319	E	28.71	0.170012	B	0.86	0.005093	-1.000000
41	41	A	1	-	0	0	B	0.00	0.000000	B	0.00	0.000000	B	0.00	0.000000	B	0.00	0.000000	-1.000000
42	42	F	1	-	0	0	E	62.37	0.279323	B	2.73	0.012226	E	59.86	0.268082	B	0.08	0.000358	-1.000000
43	43	L	1	-	0	0	B	0.00	0.000000	B	0.00	0.000000	B	0.00	0.000000	B	0.00	0.000000	-1.000000
44	44	S	1	-	0	0	B	8.68	0.069064	B	4.29	0.034134	B	0.51	0.004058	B	0.00	0.000000	-1.000000
45	45	L	1	-	0	0	B	3.51	0.017728	B	3.51	0.017728	B	0.00	0.000000	B	0.00	0.000000	-1.000000
46	46	S	1	-	0	0	B	14.44	0.114895	B	14.44	0.114895	B	4.67	0.037158	B	4.67	0.037158	-1.000000
47	47	W	1	-	0	0	B	4.95	0.018650	B	4.95	0.018650	B	1.03	0.003881	B	1.03	0.003881	-1.000000
48	48	K	1	-	0	0	E	78.63	0.378958	E	78.63	0.378958	E	73.22	0.352884	E	73.22	0.352884	-1.000000
49	49	D	1	-	0	0	B	2.99	0.019244	B	2.99	0.019244	B	0.52	0.003347	B	0.52	0.003347	-1.000000
50	50	R	1	-	0	0	E	117.97	0.473281	E	117.97	0.473281	E	95.30	0.382332	E	95.30	0.382332	-1.000000
51	51	R	1	-	0	0	E	120.00	0.481425	E	120.00	0.481425	E	117.34	0.470753	E	117.34	0.470753	-1.000000
52	52	L	1	-	0	0	B	27.42	0.138492	B	27.42	0.138492	E	20.98	0.105965	E	20.98	0.105965	-1.000000
53	53	A	1	-	0	0	E	46.80	0.402062	E	46.80	0.402062	E	48.83	0.419502	E	48.83	0.419502	-1.000000
54	54	F	1	-	0	0	B	30.28	0.135608	B	30.28	0.135608	E	25.58	0.114560	E	25.58	0.114560	-1.000000
55	55	D	1	-	0	0	E	50.23	0.323293	E	50.23	0.323293	E	45.20	0.290918	E	45.20	0.290918	-1.000000
56	56	P	1	-	0	0	E	49.22	0.339917	E	49.22	0.339917	E	43.19	0.298273	E	43.19	0.298273	-1.000000
57	57	V	1	-	0	0	E	128.22	0.790311	E	128.22	0.790311	E	149.03	0.918577	E	149.03	0.918577	-1.000000
58	58	R	1	-	0	0	E	215.52	0.864639	E	215.52	0.864639	E	254.25	1.000000	E	254.25	1.000000	-1.000000
59	59	S	1	-	0	0	E	51.62	0.410726	E	51.62	0.410726	E	49.22	0.391630	E	49.22	0.391630	-1.000000
60	60	G	1	-	0	0	E	62.34	0.742939	E	62.34	0.742939	E	63.91	0.761649	E	63.91	0.761649	-1.000000
61	61	V	1	-	0	0	E	78.59	0.484406	E	67.86	0.418269	E	80.82	0.498151	E	59.75	0.368282	-1.000000
62	62	R	1	-	0	0	E	197.15	0.790941	E	197.15	0.790941	E	215.32	0.863837	E	214.46	0.860387	-1.000000
63	63	V	1	-	0	0	E	80.17	0.494144	E	32.88	0.202663	E	80.27	0.494761	E	21.08	0.129931	-1.000000
64	64	K	1	-	0	0	E	62.04	0.299002	E	62.04	0.299002	E	59.29	0.285749	E	59.29	0.285749	-1.000000
65	65	T	1	-	0	0	E	104.79	0.707754	E	97.17	0.656288	E	104.21	0.703836	E	50.16	0.338782	-1.000000
66	66	Y	1	-	0	0	E	57.04	0.239362	E	57.04	0.239362	E	48.30	0.202686	E	48.30	0.202686	-1.000000
67	67	E	1	-	0	0	E	116.35	0.621661	E	108.54	0.579932	E	130.67	0.698173	E	95.39	0.509671	-1.000000
68	68	P	1	-	0	0	E	42.41	0.292887	E	42.41	0.292887	E	35.44	0.244751	E	35.44	0.244751	-1.000000
69	69	E	1	-	0	0	E	130.62	0.697906	E	130.62	0.697906	E	144.03	0.769555	E	144.03	0.769555	-1.000000
70	70	A	1	-	0	0	E	57.93	0.497680	E	57.93	0.497680	E	60.56	0.520275	E	60.56	0.520275	-1.000000
71	71	I	1	-	0	0	B	11.24	0.059173	B	11.24	0.059173	B	4.71	0.024796	B	4.71	0.024796	-1.000000
72	72	W	1	-	0	0	B	28.65	0.107942	B	28.65	0.107942	E	16.47	0.062053	E	16.47	0.062053	-1.000000
73	73	I	1	-	0	0	E	40.45	0.212951	E	40.45	0.212951	E	29.76	0.156673	E	29.76	0.156673	-1.000000
74	74	P	1	-	0	0	B	6.25	0.043163	B	6.25	0.043163	B	2.41	0.016644	B	2.41	0.016644	-1.000000
75	75	E	1	-	0	0	E	131.13	0.700630	E	89.71	0.479323	E	126.03	0.673381	E	67.00	0.357982	-1.000000
76	76	I	1	-	0	0	B	7.15	0.037641	B	7.15	0.037641	B	3.19	0.016794	B	3.19	0.016794	-1.000000
77	77	R	1	-	0	0	E	98.33	0.394488	B	28.77	0.115422	E	82.71	0.331822	B	5.51	0.022105	-1.000000
78	78	F	1	-	0	0	B	14.47	0.064804	B	5.10	0.022840	B	7.98	0.035738	B	0.00	0.000000	-1.000000
79	79	V	1	-	0	0	E	73.03	0.450136	B	12.87	0.079327	E	75.88	0.467702	B	1.63	0.010047	-1.000000
80	80	N	1	-	0	0	B	22.53	0.133416	B	9.52	0.056375	E	16.68	0.098774	B	3.31	0.019601	-1.000000
81	81	V	1	-	0	0	B	28.07	0.173015	B	3.44	0.021203	E	21.96	0.135355	B	0.00	0.000000	-1.000000
82	82	E	1	-	0	0	E	75.94	0.405749	B	10.91	0.058292	E	76.82	0.410451	B	2.25	0.012022	-1.000000
83	83	N	1	-	0	0	E	118.92	0.704210	E	72.11	0.427015	E	132.14	0.782495	E	62.91	0.372535	-1.000000
84	84	A	1	-	0	0	E	97.43	0.837027	E	67.87	0.583076	E	90.04	0.773540	E	26.90	0.231100	-1.000000
85	85	R	1	-	0	0	B	49.32	0.197866	B	49.32	0.197866	E	35.07	0.140696	E	35.07	0.140696	-1.000000
86	86	D	1	-	0	0	E	108.82	0.700393	E	87.42	0.562657	E	119.03	0.766107	E	77.77	0.500547	-1.000000
87	87	A	1	-	0	0	E	47.55	0.408505	E	47.55	0.408505	E	40.88	0.351203	E	40.88	0.351203	-1.000000
88	88	D	1	-	0	0	E	105.53	0.679217	E	69.67	0.448413	E	116.10	0.747249	E	57.94	0.372916	-1.000000
89	89	V	1	-	0	0	E	64.13	0.395279	E	53.52	0.329882	E	57.00	0.351331	E	39.03	0.240570	-1.000000
90	90	V	1	-	0	0	E	79.15	0.487857	B	14.34	0.088388	E	84.51	0.520895	B	2.68	0.016519	-1.000000
91	91	D	1	-	0	0	E	65.08	0.418871	B	24.89	0.160198	E	58.52	0.376649	B	5.76	0.037073	-1.000000
92	92	I	1	-	0	0	B	1.92	0.010108	B	1.92	0.010108	B	0.00	0.000000	B	0.00	0.000000	-1.000000
93	93	S	1	-	0	0	E	29.53	0.234962	B	8.34	0.066359	E	20.10	0.159930	B	1.10	0.008752	-1.000000
94	94	V	1	-	0	0	B	0.00	0.000000	B	0.00	0.000000	B	0.00	0.000000	B	0.00	0.000000	-1.000000
95	95	S	1	-	0	0	E	33.16	0.263845	E	33.16	0.263845	E	24.12	0.191916	E	24.12	0.191916	-1.000000
96	96	P	1	-	0	0	E	39.35	0.271754	E	39.35	0.271754	E	35.81	0.247307	E	35.81	0.247307	-1.000000
97	97	D	1	-	0	0	E	70.16	0.451567	E	70.16	0.451567	E	74.05	0.476604	E	74.05	0.476604	-1.000000
98	98	G	1	-	0	0	B	0.00	0.000000	B	0.00	0.000000	B	0.00	0.000000	B	0.00	0.000000	-1.000000
99	99	T	1	-	0	0	E	40.37	0.272660	E	40.37	0.272660	E	38.27	0.258476	E	38.27	0.258476	-1.000000
100	100	V	1	-	0	0	B	0.00	0.000000	B	0.00	0.000000	B	0.00	0.000000	B	0.00	0.000000	-1.000000
101	101	Q	1	-	0	0	E	81.87	0.432785	E	81.87	0.432785	E	65.74	0.347518	E	54.57	0.288471	-1.000000
102	102	Y	1	-	0	0	B	16.68	0.069996	B	16.68	0.069996	B	6.92	0.029039	B	6.92	0.029039	-1.000000
103	103	L	1	-	0	0	E	45.32	0.228900	B	9.74	0.049194	E	34.15	0.172483	B	2.57	0.012980	-1.000000
104	104	E	1	-	0	0	B	2.30	0.012289	B	2.30	0.012289	B	1.03	0.005503	B	1.03	0.005503	-1.000000
105	105	R	1	-	0	0	E	102.04	0.409372	B	20.98	0.084169	E	101.24	0.406162	B	4.42	0.017732	-1.000000
106	106	F	1	-	0	0	B	3.12	0.013973	B	3.12	0.013973	B	0.80	0.003583	B	0.80	0.003583	-1.000000
107	107	S	1	-	0	0	E	32.45	0.258195	B	9.05	0.072008	E	24.95	0.198520	B	1.23	0.009787	-1.000000
108	108	A	1	-	0	0	B	12.63	0.108505	B	12.63	0.108505	E	6.61	0.056787	B	5.80	0.049828	-1.000000
109	109	R	1	-	0	0	E	81.56	0.327209	E	77.76	0.311963	E	74.60	0.299286	E	61.60	0.247132	-1.000000
110	110	V	1	-	0	0	B	1.15	0.007088	B	1.15	0.007088	B	0.00	0.000000	B	0.00	0.000000	-1.000000
111	111	L	1	-	0	0	E	74.31	0.375322	B	6.19	0.031264	E	72.35	0.365422	B	0.00	0.000000	-1.000000
112	112	S	1	-	0	0	B	1.80	0.014322	B	1.80	0.014322	B	0.00	0.000000	B	0.00	0.000000	-1.000000
113	113	P	1	-	0	0	E	104.72	0.723204	E	74.31	0.513191	E	101.42	0.700414	E	62.49	0.431561	-1.000000
114	114	L	1	-	0	0	B	13.46	0.067983	B	13.46	0.067983	B	6.07	0.030658	B	6.07	0.030658	-1.000000
115	115	D	1	-	0	0	E	64.08	0.412435	E	64.08	0.412435	E	64.40	0.414494	E	64.40	0.414494	-1.000000
116	116	F	1	-	0	0	B	1.15	0.005150	B	1.15	0.005150	B	0.00	0.000000	B	0.00	0.000000	-1.000000
117	117	R	1	-	0	0	E	107.75	0.432280	E	107.75	0.432280	E	116.11	0.465819	E	116.11	0.465819	-1.000000
118	118	R	1	-	0	0	E	111.29	0.446482	E	111.29	0.446482	E	120.76	0.484474	E	120.76	0.484474	-1.000000
119	119	Y	1	-	0	0	B	9.33	0.039152	B	7.40	0.031053	B	0.00	0.000000	B	0.00	0.000000	-1.000000
120	120	P	1	-	0	0	B	7.42	0.051243	B	7.42	0.051243	B	0.49	0.003384	B	0.49	0.003384	-1.000000
121	121	F	1	-	0	0	E	71.10	0.318420	E	71.10	0.318420	E	56.33	0.252273	E	56.33	0.252273	-1.000000
122	122	D	1	-	0	0	B	4.66	0.029993	B	4.66	0.029993	B	0.40	0.002574	B	0.40	0.002574	-1.000000
123	123	S	1	-	0	0	E	73.01	0.580920	E	73.01	0.580920	E	67.44	0.536601	E	67.44	0.536601	-1.000000
124	124	Q	1	-	0	0	B	12.08	0.063858	B	12.08	0.063858	B	5.01	0.026484	B	5.01	0.026484	-1.000000
125	125	T	1	-	0	0	E	41.28	0.278806	E	41.28	0.278806	E	36.71	0.247940	E	36.71	0.247940	-1.000000
126	126	L	1	-	0	0	B	1.00	0.005051	B	1.00	0.005051	B	0.00	0.000000	B	0.00	0.000000	-1.000000
127	127	H	1	-	0	0	B	38.64	0.194650	B	38.64	0.194650	E	32.36	0.163014	E	32.36	0.163014	-1.000000
128	128	I	1	-	0	0	B	1.21	0.006370	B	1.21	0.006370	B	0.00	0.000000	B	0.00	0.000000	-1.000000
129	129	Y	1	-	0	0	E	52.67	0.221024	E	47.86	0.200839	E	46.64	0.195720	E	32.26	0.135376	-1.000000
130	130	L	1	-	0	0	B	0.00	0.000000	B	0.00	0.000000	B	0.00	0.000000	B	0.00	0.000000	-1.000000
131	131	I	1	-	0	0	B	13.62	0.071703	B	8.42	0.044327	B	5.47	0.028797	B	1.59	0.008371	-1.000000
132	132	V	1	-	0	0	B	0.66	0.004068	B	0.66	0.004068	B	0.00	0.000000	B	0.00	0.000000	-1.000000
133	133	R	1	-	0	0	E	67.58	0.271123	B	22.16	0.088903	E	51.89	0.208176	B	4.70	0.018856	-1.000000
134	134	S	1	-	0	0	B	2.06	0.016391	B	2.06	0.016391	B	0.08	0.000637	B	0.00	0.000000	-1.000000
135	135	V	1	-	0	0	E	48.93	0.301590	E	40.23	0.247966	E	32.38	0.199581	E	10.22	0.062993	-1.000000
136	136	D	1	-	0	0	E	122.54	0.788698	E	42.84	0.275729	E	135.55	0.872434	E	21.98	0.141469	-1.000000
137	137	T	1	-	0	0	E	108.49	0.732743	E	101.38	0.684722	E	96.56	0.652168	E	60.99	0.411928	-1.000000
138	138	R	1	-	0	0	B	18.35	0.073618	B	18.35	0.073618	B	3.46	0.013881	B	3.46	0.013881	-1.000000
139	139	N	1	-	0	0	E	75.99	0.449991	E	75.99	0.449991	E	61.55	0.364482	E	61.55	0.364482	-1.000000
140	140	I	1	-	0	0	B	2.35	0.012372	B	2.35	0.012372	B	0.00	0.000000	B	0.00	0.000000	-1.000000
141	141	V	1	-	0	0	B	27.83	0.171536	B	27.83	0.171536	E	20.67	0.127404	E	20.67	0.127404	-1.000000
142	142	L	1	-	0	0	B	1.07	0.005404	B	1.07	0.005404	B	0.05	0.000253	B	0.05	0.000253	-1.000000
143	143	A	1	-	0	0	E	23.65	0.203179	E	23.65	0.203179	E	21.60	0.185567	E	21.60	0.185567	-1.000000
144	144	V	1	-	0	0	B	20.69	0.127527	B	20.69	0.127527	E	16.53	0.101886	E	16.53	0.101886	-1.000000
145	145	D	1	-	0	0	E	44.60	0.287057	E	44.60	0.287057	E	39.44	0.253846	E	39.44	0.253846	-1.000000
146	146	L	1	-	0	0	E	118.62	0.599121	E	118.62	0.599121	E	121.54	0.613869	E	121.54	0.613869	-1.000000
147	147	E	1	-	0	0	E	159.84	0.854029	E	144.99	0.774685	E	182.47	0.974941	E	152.09	0.812620	-1.000000
148	148	K	1	-	0	0	E	84.48	0.407152	B	29.21	0.140778	E	67.17	0.323726	B	7.54	0.036339	-1.000000
149	149	V	1	-	0	0	B	27.64	0.170365	B	27.64	0.170365	E	21.54	0.132766	E	21.54	0.132766	-1.000000
150	150	G	1	-	0	0	E	17.65	0.210344	E	17.65	0.210344	E	15.06	0.179478	E	15.06	0.179478	-1.000000
151	151	K	1	-	0	0	E	63.32	0.305171	E	63.32	0.305171	E	51.44	0.247916	E	51.44	0.247916	-1.000000
152	152	N	1	-	0	0	E	40.58	0.240303	B	31.53	0.186712	E	36.23	0.214544	E	11.71	0.069343	-1.000000
153	153	D	1	-	0	0	E	145.70	0.937761	E	145.70	0.937761	E	163.94	1.000000	E	163.94	1.000000	-1.000000
154	154	D	1	-	0	0	E	113.27	0.729034	E	91.59	0.589496	E	123.42	0.794362	E	72.32	0.465470	-1.000000
155	155	V	1	-	0	0	B	9.35	0.057631	B	9.35	0.057631	B	6.48	0.039941	B	6.48	0.039941	-1.000000
156	156	F	1	-	0	0	E	133.15	0.596310	E	55.19	0.247167	E	140.04	0.627166	E	44.92	0.201173	-1.000000
157	157	L	1	-	0	0	B	4.63	0.023385	B	4.63	0.023385	B	0.39	0.001970	B	0.39	0.001970	-1.000000
158	158	T	1	-	0	0	E	110.94	0.749291	E	53.98	0.364582	E	107.63	0.726935	E	25.14	0.169796	-1.000000
159	159	G	1	-	0	0	E	34.70	0.413538	B	15.17	0.180789	E	27.51	0.327851	E	4.43	0.052795	-1.000000
160	160	W	1	-	0	0	B	15.23	0.057381	B	15.23	0.057381	B	6.54	0.024640	B	6.54	0.024640	-1.000000
161	161	D	1	-	0	0	E	65.17	0.419450	E	65.17	0.419450	E	72.10	0.464054	E	71.92	0.462895	-1.000000
162	162	I	1	-	0	0	B	35.01	0.184312	B	35.01	0.184312	E	30.47	0.160411	E	30.47	0.160411	-1.000000
163	163	E	1	-	0	0	E	107.16	0.572558	E	107.16	0.572558	E	114.02	0.609211	E	114.02	0.609211	-1.000000
164	164	S	1	-	0	0	E	33.50	0.266550	E	33.50	0.266550	E	32.62	0.259548	E	32.62	0.259548	-1.000000
165	165	F	1	-	0	0	B	17.69	0.079224	B	17.69	0.079224	E	12.36	0.055354	E	12.36	0.055354	-1.000000
166	166	T	1	-	0	0	E	65.95	0.445428	E	65.95	0.445428	E	64.36	0.434689	E	64.36	0.434689	-1.000000
167	167	A	1	-	0	0	B	12.95	0.111254	B	12.95	0.111254	E	7.51	0.064519	E	7.51	0.064519	-1.000000
168	168	V	1	-	0	0	E	66.49	0.409825	E	66.49	0.409825	E	64.68	0.398669	E	64.68	0.398669	-1.000000
169	169	V	1	-	0	0	E	86.43	0.532729	E	86.43	0.532729	E	85.95	0.529771	E	85.95	0.529771	-1.000000
170	170	K	1	-	0	0	E	166.11	0.800569	E	166.11	0.800569	E	185.93	0.896091	E	185.93	0.896091	-1.000000
171	171	P	1	-	0	0	B	27.45	0.189572	B	27.45	0.189572	E	15.99	0.110428	E	15.99	0.110428	-1.000000
172	172	A	1	-	0	0	E	50.56	0.434364	E	50.56	0.434364	E	50.12	0.430584	E	50.12	0.430584	-1.000000
173	173	N	1	-	0	0	E	76.52	0.453130	E	76.52	0.453130	E	79.67	0.471783	E	79.67	0.471783	-1.000000
174	174	F	1	-	0	0	E	77.71	0.348023	E	77.53	0.347217	E	75.93	0.340051	E	63.44	0.284115	-1.000000
175	175	A	1	-	0	0	E	85.45	0.734107	E	85.45	0.734107	E	92.66	0.796048	E	92.45	0.794244	-1.000000
176	176	L	1	-	0	0	E	82.99	0.419163	B	18.72	0.094550	E	87.26	0.440729	B	6.09	0.030759	-1.000000
177	177	E	1	-	0	0	E	149.64	0.799530	B	26.15	0.139720	E	171.92	0.918572	E	14.58	0.077901	-1.000000
178	178	D	1	-	0	0	E	146.83	0.945034	E	142.05	0.914269	E	169.71	1.000000	E	145.25	0.934865	-1.000000
179	179	R	1	-	0	0	E	89.64	0.359624	B	48.16	0.193212	E	85.18	0.341732	E	29.05	0.116545	-1.000000
180	180	L	1	-	0	0	E	59.48	0.300419	E	59.48	0.300419	E	53.18	0.268599	E	53.18	0.268599	-1.000000
181	181	E	1	-	0	0	B	8.40	0.044881	B	2.37	0.012663	B	4.63	0.024738	B	0.40	0.002137	-1.000000
182	182	S	1	-	0	0	B	0.00	0.000000	B	0.00	0.000000	B	0.00	0.000000	B	0.00	0.000000	-1.000000
183	183	K	1	-	0	0	E	52.12	0.251193	B	38.64	0.186226	E	46.59	0.224541	E	25.96	0.125114	-1.000000
184	184	L	1	-	0	0	B	0.52	0.002626	B	0.52	0.002626	B	0.00	0.000000	B	0.00	0.000000	-1.000000
185	185	D	1	-	0	0	B	25.67	0.165219	B	25.67	0.165219	E	17.57	0.113085	E	17.57	0.113085	-1.000000
186	186	Y	1	-	0	0	B	0.00	0.000000	B	0.00	0.000000	B	0.00	0.000000	B	0.00	0.000000	-1.000000
187	187	Q	1	-	0	0	B	24.18	0.127822	B	24.18	0.127822	E	21.68	0.114606	E	21.68	0.114606	-1.000000
188	188	L	1	-	0	0	B	0.33	0.001667	B	0.33	0.001667	B	0.00	0.000000	B	0.00	0.000000	-1.000000
189	189	R	1	-	0	0	E	94.01	0.377156	E	94.01	0.377156	E	96.83	0.388470	E	96.83	0.388470	-1.000000
190	190	I	1	-	0	0	B	1.63	0.008581	B	1.63	0.008581	B	0.00	0.000000	B	0.00	0.000000	-1.000000
191	191	S	1	-	0	0	E	26.14	0.207989	E	26.14	0.207989	E	23.57	0.187540	E	23.57	0.187540	-1.000000
192	192	R	1	-	0	0	B	13.20	0.052957	B	13.20	0.052957	B	2.18	0.008746	B	2.18	0.008746	-1.000000
193	193	Q	1	-	0	0	E	77.43	0.409314	B	33.65	0.177882	E	71.47	0.377808	E	20.09	0.106201	-1.000000
194	194	Y	1	-	0	0	E	105.81	0.444020	E	105.81	0.444020	E	116.50	0.488880	E	116.50	0.488880	-1.000000
195	195	F	1	-	0	0	E	152.14	0.681356	E	69.04	0.309194	E	166.16	0.744144	E	63.18	0.282950	-1.000000
196	196	S	1	-	0	0	E	51.21	0.407463	B	7.27	0.057845	E	50.05	0.398234	B	0.80	0.006365	-1.000000
197	197	Y	1	-	0	0	B	47.51	0.199371	B	14.91	0.062568	E	30.02	0.125976	B	1.78	0.007470	-1.000000
198	198	I	1	-	0	0	E	59.52	0.313346	E	59.52	0.313346	E	54.93	0.289181	E	53.49	0.281600	-1.000000
199	199	P	H	-	0	0	E	70.58	0.487431	B	13.70	0.094613	E	69.48	0.479834	B	0.21	0.001450	32.180000
200	200	N	H	-	0	0	E	89.76	0.531533	E	35.21	0.208504	E	95.26	0.564103	E	11.87	0.070291	32.180000
201	201	I	H	-	0	0	B	27.20	0.143196	B	16.57	0.087233	B	9.11	0.047960	B	0.34	0.001790	32.180000
202	202	I	H	-	0	0	E	55.62	0.292814	E	55.62	0.292814	E	24.15	0.127139	E	24.15	0.127139	32.180000
203	203	L	H	-	0	0	E	68.44	0.345674	E	49.87	0.251881	E	70.00	0.353553	E	50.55	0.255316	32.180000
204	204	P	H	-	0	1	E	32.77	0.226312	B	0.00	0.000000	E	29.08	0.200829	B	0.00	0.000000	32.180000
205	205	M	H	-	1	0	B	9.78	0.046450	B	9.78	0.046450	B	1.13	0.005367	B	1.13	0.005367	32.180000
206	206	L	H	-	0	0	E	40.11	0.202586	E	40.11	0.202586	E	28.17	0.142280	E	28.17	0.142280	32.180000
207	207	F	H	-	0	1	E	118.13	0.529043	B	25.38	0.113664	E	125.62	0.562587	E	17.04	0.076313	32.180000
208	208	I	H	-	2	0	B	28.49	0.149987	B	0.70	0.003685	E	25.46	0.134035	B	0.00	0.000000	32.180000
209	209	L	H	-	1	0	B	0.19	0.000960	B	0.19	0.000960	B	0.00	0.000000	B	0.00	0.000000	32.180000
210	210	F	H	-	0	0	E	87.55	0.392091	E	66.73	0.298849	E	84.24	0.377267	E	61.29	0.274486	32.180000
211	211	I	H	-	1	1	E	85.22	0.448644	B	1.01	0.005317	E	91.23	0.480284	B	0.00	0.000000	32.180000
212	212	S	H	-	1	0	B	1.18	0.009389	B	1.18	0.009389	B	0.00	0.000000	B	0.00	0.000000	32.180000
213	213	W	H	-	1	0	B	18.79	0.070793	B	18.79	0.070793	B	8.84	0.033306	B	8.84	0.033306	32.180000
214	214	T	H	-	0	2	E	67.84	0.458193	B	11.05	0.074632	E	69.29	0.467986	B	4.09	0.027624	32.180000
215	215	A	H	-	1	0	B	0.55	0.004725	B	0.55	0.004725	B	0.00	0.000000	B	0.00	0.000000	32.180000
216	216	F	H	-	2	0	B	1.42	0.006359	B	1.42	0.006359	B	0.00	0.000000	B	0.00	0.000000	32.180000
217	217	W	H	-	0	1	E	150.83	0.568269	E	91.35	0.344172	E	156.42	0.589330	E	81.80	0.308191	32.180000
218	218	S	H	-	1	0	E	29.44	0.234246	B	3.64	0.028962	E	20.96	0.166773	B	0.09	0.000716	32.180000
219	219	T	2	-	0	0	E	97.25	0.656828	E	65.05	0.439349	E	82.30	0.555856	E	34.43	0.232541	-1.000000
220	220	S	2	-	0	0	E	45.66	0.363304	B	14.54	0.115691	E	45.68	0.363463	E	9.45	0.075191	-1.000000
221	221	Y	2	-	0	0	E	57.70	0.242132	B	3.37	0.014142	E	55.77	0.234033	B	0.00	0.000000	-1.000000
222	222	E	H	-	0	0	E	126.18	0.674183	E	69.15	0.369470	E	136.25	0.727987	E	54.42	0.290767	21.582000
223	223	A	H	-	0	1	E	46.96	0.403436	B	1.10	0.009450	E	46.62	0.400515	B	0.00	0.000000	21.582000
224	224	N	H	-	3	0	B	0.00	0.000000	B	0.00	0.000000	B	0.00	0.000000	B	0.00	0.000000	21.582000
225	225	V	H	-	0	2	E	60.46	0.372658	B	4.79	0.029524	E	51.05	0.314657	B	0.00	0.000000	21.582000
226	226	T	H	-	0	1	E	83.84	0.566257	B	27.62	0.186546	E	92.74	0.626368	E	14.69	0.099217	21.582000
227	227	L	H	-	0	1	E	47.35	0.239153	B	0.48	0.002424	E	42.10	0.212637	B	0.00	0.000000	21.582000
228	228	V	H	-	1	0	B	0.78	0.004808	B	0.78	0.004808	B	0.00	0.000000	B	0.00	0.000000	21.582000
229	229	V	H	-	0	1	E	64.87	0.399840	B	2.73	0.016827	E	59.82	0.368713	B	0.00	0.000000	21.582000
230	230	S	H	-	0	1	E	59.32	0.471992	B	22.69	0.180538	E	57.03	0.453771	E	11.79	0.093810	21.582000
231	231	T	H	-	3	0	B	12.14	0.081994	B	1.60	0.010806	E	7.51	0.050723	B	0.00	0.000000	21.582000
232	232	L	H	-	1	0	E	43.86	0.221526	B	3.51	0.017728	E	33.21	0.167736	B	0.00	0.000000	21.582000
233	233	I	H	-	0	0	E	109.27	0.575257	E	51.03	0.268650	E	118.02	0.621321	E	30.77	0.161990	21.582000
234	234	A	H	-	1	1	E	31.44	0.270103	B	4.15	0.035653	E	28.69	0.246478	B	0.00	0.000000	21.582000
235	235	H	H	-	0	0	B	0.02	0.000101	B	0.02	0.000101	B	0.00	0.000000	B	0.00	0.000000	21.582000
236	236	I	H	-	0	1	E	65.61	0.345407	B	7.02	0.036957	E	62.46	0.328823	B	1.23	0.006475	21.582000
237	237	A	H	-	0	0	E	57.33	0.492526	E	36.78	0.315979	E	55.33	0.475344	E	30.36	0.260825	21.582000
238	238	F	H	-	1	0	B	38.29	0.171481	B	0.06	0.000269	E	34.01	0.152313	B	0.00	0.000000	21.582000
239	239	N	H	-	1	0	B	32.09	0.190028	B	3.49	0.020667	E	28.95	0.171434	B	0.09	0.000533	21.582000
240	240	I	H	-	0	0	E	93.63	0.492919	B	37.69	0.198421	E	101.62	0.534983	E	34.33	0.180732	21.582000
241	241	L	1	-	0	0	E	86.43	0.436537	B	23.36	0.117986	E	87.60	0.442447	E	10.22	0.051619	-1.000000
242	242	V	1	-	0	0	B	13.19	0.081299	B	13.19	0.081299	B	0.97	0.005979	B	0.91	0.005609	-1.000000
243	243	E	1	-	0	0	E	99.16	0.529814	B	36.27	0.193791	E	82.37	0.440105	B	5.74	0.030669	-1.000000
244	244	T	1	-	0	0	E	74.58	0.503715	E	64.38	0.434824	E	74.89	0.505808	E	55.37	0.373970	-1.000000
245	245	N	1	-	0	0	E	89.09	0.527566	E	68.61	0.406289	E	79.28	0.469474	E	36.70	0.217327	-1.000000
246	246	L	1	-	0	0	B	17.88	0.090308	B	17.88	0.090308	B	5.86	0.029597	B	5.86	0.029597	-1.000000
247	247	P	1	-	0	0	B	22.40	0.154696	B	12.93	0.089296	E	13.29	0.091782	B	5.93	0.040953	-1.000000
248	248	K	1	-	0	0	E	203.58	0.981156	E	74.56	0.359343	E	202.86	0.977686	E	19.65	0.094703	-1.000000
249	249	T	1	-	0	0	E	42.37	0.286168	B	17.06	0.115224	E	33.82	0.228421	B	5.04	0.034040	-1.000000
250	250	P	1	-	0	0	E	138.25	0.954765	E	65.73	0.453936	E	163.19	1.000000	E	64.81	0.447583	-1.000000
251	251	Y	1	-	0	0	E	48.34	0.202854	B	39.61	0.166219	E	37.28	0.156441	E	30.40	0.127570	-1.000000
252	252	M	1	-	0	0	E	121.55	0.577298	E	70.22	0.333507	E	124.32	0.590454	E	61.46	0.291902	-1.000000
253	253	T	1	-	0	0	B	11.34	0.076591	B	11.34	0.076591	B	4.28	0.028907	B	4.28	0.028907	-1.000000
254	254	Y	1	-	0	0	B	24.76	0.103903	B	24.76	0.103903	E	19.26	0.080822	E	19.26	0.080822	-1.000000
255	255	T	1	-	0	0	B	17.12	0.115629	B	17.12	0.115629	B	2.96	0.019992	B	2.96	0.019992	-1.000000
256	256	G	H	-	0	0	E	26.37	0.314265	E	22.83	0.272077	E	20.74	0.247170	E	4.70	0.056012	74.723000
257	257	A	H	-	1	0	B	11.61	0.099742	B	11.61	0.099742	B	5.69	0.048883	B	5.69	0.048883	74.723000
258	258	I	H	-	0	0	B	30.11	0.158515	B	30.11	0.158515	B	4.79	0.025217	B	4.79	0.025217	74.723000
259	259	I	H	-	1	0	B	8.27	0.043538	B	8.13	0.042801	B	1.25	0.006581	B	0.12	0.000632	74.723000
260	260	F	H	-	0	1	E	114.26	0.511711	B	37.42	0.167585	E	115.74	0.518339	E	29.61	0.132608	74.723000
261	261	M	H	-	0	0	B	20.97	0.099596	B	20.97	0.099596	E	14.69	0.069770	E	14.69	0.069770	74.723000
262	262	I	H	-	1	0	B	0.62	0.003264	B	0.62	0.003264	B	0.00	0.000000	B	0.00	0.000000	74.723000
263	263	Y	H	-	0	2	E	58.96	0.247419	B	2.08	0.008728	E	49.65	0.208351	B	0.00	0.000000	74.723000
264	264	L	H	-	0	0	E	93.85	0.474014	E	75.34	0.380524	E	91.67	0.463003	E	73.61	0.371786	74.723000
265	265	F	H	-	0	0	B	19.71	0.088271	B	19.71	0.088271	B	9.32	0.041739	B	9.32	0.041739	74.723000
266	266	Y	H	-	1	0	B	1.12	0.004700	B	0.48	0.002014	B	0.00	0.000000	B	0.00	0.000000	74.723000
267	267	F	H	-	0	0	E	131.83	0.590398	E	44.82	0.200726	E	134.72	0.603341	E	39.25	0.175780	74.723000
268	268	V	H	-	0	0	E	76.96	0.474359	E	76.96	0.474359	E	77.19	0.475777	E	77.19	0.475777	74.723000
269	269	A	H	-	0	0	B	1.00	0.008591	B	1.00	0.008591	B	0.00	0.000000	B	0.00	0.000000	74.723000
270	270	V	H	-	1	1	E	46.59	0.287167	B	4.75	0.029278	E	33.09	0.203957	B	0.00	0.000000	74.723000
271	271	I	H	-	0	0	E	80.16	0.422006	E	69.19	0.364254	E	77.98	0.410529	E	66.93	0.352356	74.723000
272	272	E	H	-	1	0	B	11.13	0.059468	B	11.13	0.059468	B	5.06	0.027036	B	5.06	0.027036	74.723000
273	273	V	H	-	1	0	B	1.74	0.010725	B	1.74	0.010725	B	0.00	0.000000	B	0.00	0.000000	74.723000
274	274	T	H	-	0	1	E	61.82	0.417533	B	12.76	0.086181	E	52.88	0.357153	B	4.74	0.032014	74.723000
275	275	V	H	-	0	0	E	54.34	0.334936	E	54.34	0.334936	E	48.80	0.300789	E	48.80	0.300789	74.723000
276	276	Q	2	-	0	0	B	9.18	0.048528	B	9.18	0.048528	B	0.00	0.000000	B	0.00	0.000000	-1.000000
277	277	H	2	-	0	0	E	58.42	0.294292	B	19.97	0.100599	E	46.83	0.235908	B	9.21	0.046396	-1.000000
278	278	Y	2	-	0	0	E	139.44	0.585145	E	79.11	0.331977	E	141.91	0.595510	E	62.17	0.260890	-1.000000
279	279	L	2	-	0	0	B	14.15	0.071468	B	14.15	0.071468	B	8.04	0.040608	B	8.04	0.040608	-1.000000
280	280	K	2	-	0	0	E	98.25	0.473517	E	98.25	0.473517	E	85.40	0.411586	E	85.40	0.411586	-1.000000
281	281	V	2	-	0	0	E	108.35	0.667838	E	86.34	0.532175	E	112.74	0.694896	E	79.21	0.488227	-1.000000
282	282	E	2	-	0	0	E	87.31	0.466499	E	87.31	0.466499	E	89.37	0.477506	E	89.37	0.477506	-1.000000
283	283	S	2	-	0	0	E	96.06	0.764322	E	96.06	0.764322	E	113.13	0.900143	E	113.13	0.900143	-1.000000
284	284	Q	2	-	0	0	E	69.60	0.367923	E	69.60	0.367923	E	72.42	0.382830	E	72.42	0.382830	-1.000000
285	285	P	2	-	0	0	E	79.84	0.551381	E	79.84	0.551381	E	75.66	0.522514	E	75.66	0.522514	-1.000000
286	286	A	2	-	0	0	E	78.58	0.675086	E	78.58	0.675086	E	85.43	0.733935	E	85.43	0.733935	-1.000000
287	287	R	2	-	0	0	E	140.57	0.563949	E	140.57	0.563949	E	156.34	0.627217	E	156.34	0.627217	-1.000000
288	288	A	2	-	0	0	B	4.84	0.041581	B	4.84	0.041581	B	0.25	0.002148	B	0.25	0.002148	-1.000000
289	289	A	2	-	0	0	E	41.77	0.358849	E	41.77	0.358849	E	32.93	0.282904	E	32.93	0.282904	-1.000000
290	290	S	2	-	0	0	E	51.99	0.413670	E	51.99	0.413670	E	50.60	0.402610	E	50.60	0.402610	-1.000000
291	291	I	2	-	0	0	E	54.30	0.285865	E	54.30	0.285865	E	48.68	0.256278	E	48.68	0.256278	-1.000000
292	292	T	2	-	0	0	B	7.62	0.051466	B	7.62	0.051466	B	1.01	0.006822	B	1.01	0.006822	-1.000000
293	293	R	2	-	0	0	E	126.81	0.508746	E	126.81	0.508746	E	134.45	0.539397	E	133.98	0.537511	-1.000000
294	294	A	2	-	0	0	E	57.82	0.496735	E	57.82	0.496735	E	61.48	0.528179	E	61.48	0.528179	-1.000000
295	295	S	H	-	2	0	B	9.39	0.074714	B	9.39	0.074714	B	5.91	0.047024	B	5.91	0.047024	241.719000
296	296	R	H	-	1	0	E	75.77	0.303980	E	54.30	0.217845	E	68.38	0.274332	E	36.73	0.147356	241.719000
297	297	I	H	-	0	0	E	121.27	0.638431	E	121.27	0.638431	E	134.63	0.708765	E	134.63	0.708765	241.719000
298	298	A	H	-	0	0	E	41.66	0.357904	E	41.66	0.357904	E	38.66	0.332131	E	38.66	0.332131	241.719000
299	299	F	H	-	1	0	B	17.41	0.077970	B	17.41	0.077970	B	7.91	0.035425	B	7.91	0.035425	241.719000
300	300	P	H	-	0	0	E	52.16	0.360221	E	52.16	0.360221	E	46.97	0.324378	E	46.97	0.324378	241.719000
301	301	V	H	-	0	0	E	74.53	0.459381	E	74.53	0.459381	E	73.41	0.452478	E	73.41	0.452478	241.719000
302	302	V	H	-	0	0	E	82.48	0.508383	E	82.48	0.508383	E	87.25	0.537784	E	87.25	0.537784	241.719000
303	303	F	H	-	0	0	B	16.03	0.071790	B	16.03	0.071790	B	9.04	0.040485	B	9.04	0.040485	241.719000
304	304	L	H	-	0	0	E	99.10	0.500530	E	99.10	0.500530	E	106.65	0.538664	E	106.65	0.538664	241.719000
305	305	L	H	-	0	0	E	93.87	0.474115	E	93.87	0.474115	E	99.13	0.500682	E	99.13	0.500682	241.719000
306	306	A	H	-	0	0	B	20.74	0.178179	B	20.74	0.178179	E	13.99	0.120189	E	13.99	0.120189	241.719000
307	307	N	H	-	0	0	E	35.94	0.212826	E	35.94	0.212826	E	25.33	0.149997	E	25.33	0.149997	241.719000
308	308	I	H	-	0	0	E	95.68	0.503712	E	95.68	0.503712	E	98.55	0.518821	E	98.55	0.518821	241.719000
309	309	I	H	-	0	0	E	102.28	0.538457	E	102.28	0.538457	E	103.60	0.545407	E	103.60	0.545407	241.719000
310	310	L	H	-	1	0	B	26.93	0.136017	B	26.93	0.136017	E	23.21	0.117228	E	23.21	0.117228	241.719000
311	311	A	H	-	0	0	E	39.01	0.335137	E	39.01	0.335137	E	39.21	0.336856	E	39.21	0.336856	241.719000
312	312	F	H	-	0	0	E	158.84	0.711362	E	158.84	0.711362	E	173.59	0.777419	E	173.59	0.777419	241.719000
313	313	L	H	-	0	0	E	126.65	0.639679	E	126.65	0.639679	E	139.60	0.705086	E	139.60	0.705086	241.719000
314	314	F	1	-	0	0	B	35.35	0.158314	B	35.35	0.158314	E	22.62	0.101303	E	22.62	0.101303	-1.000000
315	315	F	1	-	0	0	E	100.25	0.448968	E	100.25	0.448968	E	100.96	0.452147	E	100.96	0.452147	-1.000000
316	316	G	U	R	0	0	-	-1.00	-1.000000	-	-1.00	-1.000000	-	-1.00	-1.000000	-	-1.00	-1.000000	-1.000000
317	317	F	U	R	0	0	-	-1.00	-1.000000	-	-1.00	-1.000000	-	-1.00	-1.000000	-	-1.00	-1.000000	-1.000000
318	318	G	U	R	0	0	-	-1.00	-1.000000	-	-1.00	-1.000000	-	-1.00	-1.000000	-	-1.00	-1.000000	-1.000000
