# Supplementary material for: Lipid exposure prediction enhances the inference of rotational angles of transmembrane helices
Source: BMC Bioinformatics. 2013 Oct 11;14:304. doi: 10.1186/1471-2105-14-304 (PMC3854514; doi:10.1186/1471-2105-14-304)
Supplement: Additional file 7: Dataset S3 — The representative 110 multi-spanning protein chains used in this work. [file 1471-2105-14-304-S7.zip › S_Dataset_3_experiment/TMexpoDataset/3p5nA.profile]

SeqIndex	PDBIndex	AA	Topo	MissingData	IntraChainCTNum	InterChainCTNum	Class14_Chain	ASA14_Chain	RSA14_Chain	Class14_Complete	ASA14_Complete	RSA14_Complete	Class20_Chain	ASA20_Chain	RSA20_Chain	Class20_Complete	ASA20_Complete	RSA20_Complete	RotationalAngleChain360MGC
1	1	M	U	R	0	0	-	-1.00	-1.000000	-	-1.00	-1.000000	-	-1.00	-1.000000	-	-1.00	-1.000000	-1.000000
2	2	N	U	R	0	0	-	-1.00	-1.000000	-	-1.00	-1.000000	-	-1.00	-1.000000	-	-1.00	-1.000000	-1.000000
3	3	G	U	R	0	0	-	-1.00	-1.000000	-	-1.00	-1.000000	-	-1.00	-1.000000	-	-1.00	-1.000000	-1.000000
4	4	R	U	R	0	0	-	-1.00	-1.000000	-	-1.00	-1.000000	-	-1.00	-1.000000	-	-1.00	-1.000000	-1.000000
5	5	R	U	R	0	0	-	-1.00	-1.000000	-	-1.00	-1.000000	-	-1.00	-1.000000	-	-1.00	-1.000000	-1.000000
6	6	K	U	R	0	0	-	-1.00	-1.000000	-	-1.00	-1.000000	-	-1.00	-1.000000	-	-1.00	-1.000000	-1.000000
7	7	L	U	R	0	0	-	-1.00	-1.000000	-	-1.00	-1.000000	-	-1.00	-1.000000	-	-1.00	-1.000000	-1.000000
8	8	N	U	R	0	0	-	-1.00	-1.000000	-	-1.00	-1.000000	-	-1.00	-1.000000	-	-1.00	-1.000000	-1.000000
9	9	M	U	R	0	0	-	-1.00	-1.000000	-	-1.00	-1.000000	-	-1.00	-1.000000	-	-1.00	-1.000000	-1.000000
10	10	Q	2	-	0	0	E	111.17	0.587672	E	111.17	0.587672	E	124.73	0.659354	E	124.73	0.659354	-1.000000
11	11	Q	2	-	0	0	E	121.41	0.641804	E	121.34	0.641434	E	137.49	0.726807	E	131.02	0.692605	-1.000000
12	12	N	2	-	0	0	E	84.33	0.499378	E	52.58	0.311364	E	90.43	0.535501	E	44.39	0.262865	-1.000000
13	13	K	2	-	0	0	E	125.54	0.605041	E	125.54	0.605041	E	137.41	0.662249	E	137.41	0.662249	-1.000000
14	14	R	2	-	0	0	E	77.30	0.310118	E	51.44	0.206371	E	72.05	0.289056	E	41.03	0.164607	-1.000000
15	15	L	2	-	0	0	E	107.83	0.544623	B	8.23	0.041568	E	112.67	0.569069	B	3.39	0.017122	-1.000000
16	16	I	2	-	0	0	E	92.60	0.487497	E	45.14	0.237641	E	96.44	0.507713	E	39.03	0.205475	-1.000000
17	17	T	2	-	0	0	E	55.61	0.375591	E	55.61	0.375591	E	55.50	0.374848	E	55.50	0.374848	-1.000000
18	18	I	H	-	2	0	B	14.54	0.076546	B	0.64	0.003369	B	7.21	0.037957	B	0.00	0.000000	164.411000
19	19	S	H	-	0	0	E	60.95	0.484962	B	0.00	0.000000	E	60.02	0.477562	B	0.00	0.000000	164.411000
20	20	M	H	-	0	0	E	107.66	0.511327	B	32.29	0.153360	E	112.73	0.535407	E	22.75	0.108050	164.411000
21	21	L	H	-	2	0	B	29.59	0.149452	B	29.59	0.149452	E	17.96	0.090712	E	17.96	0.090712	164.411000
22	22	S	H	-	0	0	B	9.22	0.073361	B	0.00	0.000000	B	2.86	0.022756	B	0.00	0.000000	164.411000
23	23	A	H	-	0	0	E	55.57	0.477405	B	0.00	0.000000	E	54.24	0.465979	B	0.00	0.000000	164.411000
24	24	I	H	-	0	0	E	84.79	0.446381	E	42.95	0.226112	E	82.92	0.436536	E	32.77	0.172519	164.411000
25	25	A	H	-	3	0	B	0.00	0.000000	B	0.00	0.000000	B	0.00	0.000000	B	0.00	0.000000	164.411000
26	26	F	H	-	1	0	B	38.21	0.171123	B	0.49	0.002194	E	33.28	0.149044	B	0.00	0.000000	164.411000
27	27	V	H	-	0	0	E	81.92	0.504931	B	30.45	0.187685	E	84.22	0.519107	E	16.84	0.103797	164.411000
28	28	L	H	-	3	0	B	39.26	0.198293	B	39.26	0.198293	E	35.39	0.178746	E	32.55	0.164402	164.411000
29	29	T	H	-	1	0	B	4.97	0.033567	B	4.97	0.033567	B	0.00	0.000000	B	0.00	0.000000	164.411000
30	30	F	H	-	0	0	E	93.47	0.418604	E	85.82	0.384343	E	91.44	0.409512	E	80.40	0.360070	164.411000
31	31	I	H	-	1	0	E	95.59	0.503238	E	95.59	0.503238	E	101.79	0.535878	E	101.79	0.535878	164.411000
32	32	K	H	-	1	0	E	80.56	0.388260	E	80.56	0.388260	E	64.65	0.311581	E	64.65	0.311581	164.411000
33	33	F	H	-	0	0	E	87.81	0.393255	E	87.81	0.393255	E	92.97	0.416364	E	92.97	0.416364	164.411000
34	34	P	1	-	0	0	E	63.36	0.437569	E	63.36	0.437569	E	62.98	0.434945	E	62.98	0.434945	-1.000000
35	35	I	1	-	0	0	B	28.82	0.151724	B	28.82	0.151724	E	18.55	0.097657	E	18.55	0.097657	-1.000000
36	36	P	1	-	0	0	E	84.14	0.581077	E	84.14	0.581077	E	89.74	0.619751	E	89.74	0.619751	-1.000000
37	37	F	1	-	0	0	E	209.37	0.937660	E	209.37	0.937660	E	244.94	1.000000	E	244.94	1.000000	-1.000000
38	38	L	1	-	0	0	B	30.94	0.156271	B	30.94	0.156271	E	20.43	0.103187	E	20.43	0.103187	-1.000000
39	39	P	1	-	0	0	B	26.24	0.181215	B	26.24	0.181215	E	21.70	0.149862	E	21.70	0.149862	-1.000000
40	40	P	1	-	0	0	E	90.31	0.623688	E	90.31	0.623688	E	101.44	0.700552	E	101.44	0.700552	-1.000000
41	41	Y	1	-	0	0	E	82.31	0.345405	E	82.31	0.345405	E	57.26	0.240285	E	57.26	0.240285	-1.000000
42	42	L	1	-	0	0	B	24.00	0.121218	B	24.00	0.121218	B	5.36	0.027072	B	5.36	0.027072	-1.000000
43	43	T	H	-	1	0	E	34.51	0.233081	E	34.51	0.233081	E	20.57	0.138930	E	20.57	0.138930	204.219000
44	44	L	H	-	1	0	B	13.75	0.069448	B	13.75	0.069448	B	3.93	0.019849	B	3.93	0.019849	204.219000
45	45	D	H	-	2	0	B	9.38	0.060372	B	9.38	0.060372	B	1.23	0.007917	B	1.23	0.007917	204.219000
46	46	F	H	-	2	0	E	57.42	0.257154	E	57.42	0.257154	E	49.30	0.220789	E	49.30	0.220789	204.219000
47	47	S	H	-	3	0	B	0.05	0.000398	B	0.05	0.000398	B	0.00	0.000000	B	0.00	0.000000	204.219000
48	48	D	H	-	2	0	B	4.76	0.030637	B	4.76	0.030637	B	0.00	0.000000	B	0.00	0.000000	204.219000
49	49	V	H	-	2	0	B	5.11	0.031497	B	5.11	0.031497	B	0.90	0.005547	B	0.90	0.005547	204.219000
50	50	P	H	-	2	0	B	4.79	0.033080	B	4.79	0.033080	B	0.40	0.002762	B	0.40	0.002762	204.219000
51	51	S	H	-	4	0	B	1.33	0.010582	B	1.33	0.010582	B	0.00	0.000000	B	0.00	0.000000	204.219000
52	52	L	H	-	2	0	B	2.71	0.013688	B	2.71	0.013688	B	0.00	0.000000	B	0.00	0.000000	204.219000
53	53	L	H	-	0	0	E	40.72	0.205667	E	40.72	0.205667	E	23.87	0.120562	E	23.87	0.120562	204.219000
54	54	A	H	-	3	0	B	0.23	0.001976	B	0.23	0.001976	B	0.00	0.000000	B	0.00	0.000000	204.219000
55	55	T	H	-	2	0	B	0.23	0.001553	B	0.23	0.001553	B	0.00	0.000000	B	0.00	0.000000	204.219000
56	56	F	H	-	0	0	B	17.08	0.076492	B	17.08	0.076492	E	11.82	0.052936	E	11.82	0.052936	204.219000
57	57	T	2	-	0	0	E	90.90	0.613940	E	90.90	0.613940	E	86.31	0.582939	E	86.31	0.582939	-1.000000
58	58	F	2	-	0	0	E	65.87	0.294998	E	65.87	0.294998	E	58.31	0.261140	E	58.31	0.261140	-1.000000
59	59	G	2	-	0	0	E	17.05	0.203194	E	17.05	0.203194	E	15.91	0.189608	E	15.91	0.189608	-1.000000
60	60	P	2	-	0	0	E	33.73	0.232942	E	33.73	0.232942	E	31.10	0.214779	E	31.10	0.214779	-1.000000
61	61	V	H	-	0	0	E	85.84	0.529093	E	81.48	0.502219	E	93.93	0.578957	E	86.29	0.531866	35.446000
62	62	A	H	-	1	0	B	0.00	0.000000	B	0.00	0.000000	B	0.00	0.000000	B	0.00	0.000000	35.446000
63	63	G	H	-	4	0	B	0.00	0.000000	B	0.00	0.000000	B	0.00	0.000000	B	0.00	0.000000	35.446000
64	64	I	H	-	0	0	E	39.24	0.206581	E	39.24	0.206581	E	34.11	0.179574	E	34.11	0.179574	35.446000
65	65	I	H	-	1	0	E	64.55	0.339826	B	12.46	0.065596	E	62.32	0.328086	B	6.52	0.034325	35.446000
66	66	V	H	-	2	0	B	0.00	0.000000	B	0.00	0.000000	B	0.00	0.000000	B	0.00	0.000000	35.446000
67	67	A	H	-	2	0	B	0.00	0.000000	B	0.00	0.000000	B	0.00	0.000000	B	0.00	0.000000	35.446000
68	68	L	H	-	0	0	E	71.89	0.363099	E	51.44	0.259811	E	72.53	0.366332	E	47.06	0.237689	35.446000
69	69	V	H	-	0	0	E	45.97	0.283346	B	0.00	0.000000	E	44.71	0.275579	B	0.00	0.000000	35.446000
70	70	K	H	-	2	0	B	0.02	0.000096	B	0.02	0.000096	B	0.00	0.000000	B	0.00	0.000000	35.446000
71	71	N	H	-	3	0	B	5.38	0.031859	B	5.38	0.031859	B	0.45	0.002665	B	0.45	0.002665	35.446000
72	72	L	H	-	0	0	E	93.27	0.471084	E	68.34	0.345169	E	90.99	0.459569	E	64.53	0.325926	35.446000
73	73	L	H	-	1	0	E	55.02	0.277893	B	0.76	0.003839	E	51.82	0.261730	B	0.06	0.000303	35.446000
74	74	N	H	-	1	0	B	16.84	0.099722	B	16.84	0.099722	B	5.16	0.030556	B	5.16	0.030556	35.446000
75	75	Y	H	-	0	0	E	75.71	0.317709	E	75.71	0.317709	E	74.28	0.311708	E	74.28	0.311708	35.446000
76	76	L	H	-	0	0	E	109.81	0.554624	E	105.50	0.532855	E	117.60	0.593969	E	111.33	0.562301	35.446000
77	77	F	H	-	0	0	E	132.24	0.592234	E	108.75	0.487035	E	147.08	0.658695	E	107.16	0.479914	35.446000
78	78	S	H	-	0	0	E	33.49	0.266470	E	33.49	0.266470	E	27.06	0.215309	E	27.06	0.215309	35.446000
79	79	M	H	-	0	0	E	93.40	0.443600	E	93.40	0.443600	E	103.10	0.489670	E	103.10	0.489670	35.446000
80	80	G	1	-	0	0	E	60.82	0.724824	E	60.82	0.724824	E	63.76	0.759862	E	63.76	0.759862	-1.000000
81	81	D	1	-	0	0	E	39.85	0.256485	E	39.85	0.256485	E	24.61	0.158396	E	24.61	0.158396	-1.000000
82	82	P	1	-	0	0	E	55.65	0.384323	E	55.65	0.384323	E	52.73	0.364157	E	52.73	0.364157	-1.000000
83	83	V	H	-	0	0	B	18.59	0.114583	B	18.59	0.114583	E	8.50	0.052392	E	8.50	0.052392	350.616000
84	84	G	H	-	0	0	E	21.69	0.258491	E	21.69	0.258491	E	8.28	0.098677	E	8.28	0.098677	350.616000
85	85	P	H	-	1	0	B	14.01	0.096754	B	14.01	0.096754	B	5.05	0.034876	B	5.05	0.034876	350.616000
86	86	F	H	-	0	0	E	112.02	0.501679	E	112.02	0.501679	E	115.12	0.515563	E	115.12	0.515563	350.616000
87	87	A	H	-	0	0	E	27.39	0.235309	E	27.39	0.235309	E	8.44	0.072509	E	8.44	0.072509	350.616000
88	88	N	H	-	1	0	B	30.28	0.179310	B	30.28	0.179310	E	15.15	0.089714	E	15.15	0.089714	350.616000
89	89	F	H	-	2	0	B	36.41	0.163061	B	36.41	0.163061	E	26.28	0.117694	E	26.28	0.117694	350.616000
90	90	L	H	-	0	0	B	38.47	0.194303	B	38.47	0.194303	E	26.28	0.132734	E	26.28	0.132734	350.616000
91	91	A	H	-	2	0	B	3.96	0.034021	B	3.96	0.034021	B	0.13	0.001117	B	0.13	0.001117	350.616000
92	92	G	H	-	1	0	B	4.08	0.048624	B	4.08	0.048624	B	0.00	0.000000	B	0.00	0.000000	350.616000
93	93	A	H	-	0	0	B	9.26	0.079553	B	9.26	0.079553	B	5.10	0.043814	B	5.10	0.043814	350.616000
94	94	S	H	-	1	0	B	20.80	0.165500	B	20.80	0.165500	E	13.60	0.108211	E	13.60	0.108211	350.616000
95	95	F	H	-	2	0	B	3.95	0.017690	B	3.95	0.017690	B	0.00	0.000000	B	0.00	0.000000	350.616000
96	96	L	H	-	4	0	B	1.22	0.006162	B	1.22	0.006162	B	0.00	0.000000	B	0.00	0.000000	350.616000
97	97	L	H	-	0	0	E	79.23	0.400172	E	79.23	0.400172	E	79.34	0.400727	E	79.34	0.400727	350.616000
98	98	T	H	-	2	0	B	28.99	0.195799	B	28.99	0.195799	E	25.91	0.174997	E	25.91	0.174997	350.616000
99	99	A	H	-	2	0	B	0.03	0.000258	B	0.03	0.000258	B	0.00	0.000000	B	0.00	0.000000	350.616000
100	100	Y	H	-	0	0	E	63.72	0.267394	E	63.72	0.267394	E	59.58	0.250021	E	59.58	0.250021	350.616000
101	101	A	H	-	0	0	E	50.45	0.433419	E	50.45	0.433419	E	48.17	0.413832	E	48.17	0.413832	350.616000
102	102	I	H	-	2	0	E	44.59	0.234746	E	44.59	0.234746	E	39.67	0.208844	E	39.67	0.208844	350.616000
103	103	Y	H	-	2	0	B	47.63	0.199874	B	47.63	0.199874	E	40.46	0.169786	E	40.46	0.169786	350.616000
104	104	K	2	-	0	0	E	127.20	0.613042	E	127.20	0.613042	E	141.33	0.681141	E	141.33	0.681141	-1.000000
105	105	N	2	-	0	0	E	104.05	0.616154	E	104.05	0.616154	E	111.31	0.659146	E	111.31	0.659146	-1.000000
106	106	K	2	-	0	0	E	139.07	0.670249	E	139.07	0.670249	E	152.99	0.737337	E	152.99	0.737337	-1.000000
107	107	R	2	-	0	0	E	185.61	0.744644	E	185.61	0.744644	E	195.90	0.785926	E	195.90	0.785926	-1.000000
108	108	S	2	-	0	0	E	53.62	0.426639	E	53.62	0.426639	E	56.68	0.450987	E	56.68	0.450987	-1.000000
109	109	T	2	-	0	0	E	95.34	0.643928	E	95.34	0.643928	E	99.76	0.673781	E	99.76	0.673781	-1.000000
110	110	K	2	-	0	0	E	183.83	0.885970	E	183.83	0.885970	E	198.16	0.955034	E	198.16	0.955034	-1.000000
111	111	S	H	-	1	0	B	13.42	0.106779	B	13.42	0.106779	E	8.70	0.069223	E	8.70	0.069223	293.574000
112	112	L	H	-	1	0	B	9.65	0.048740	B	9.65	0.048740	B	1.36	0.006869	B	1.36	0.006869	293.574000
113	113	I	H	-	0	0	E	80.51	0.423848	E	80.51	0.423848	E	80.07	0.421532	E	80.07	0.421532	293.574000
114	114	T	H	-	0	0	E	50.98	0.344320	E	50.98	0.344320	E	51.72	0.349318	E	51.72	0.349318	293.574000
115	115	G	H	-	2	0	B	0.00	0.000000	B	0.00	0.000000	B	0.00	0.000000	B	0.00	0.000000	293.574000
116	116	L	H	-	1	0	B	3.33	0.016819	B	3.33	0.016819	B	0.29	0.001465	B	0.29	0.001465	293.574000
117	117	I	H	-	0	0	E	96.46	0.507818	E	96.46	0.507818	E	101.22	0.532877	E	101.22	0.532877	293.574000
118	118	I	H	-	1	0	E	69.86	0.367781	E	69.86	0.367781	E	74.49	0.392156	E	74.49	0.392156	293.574000
119	119	A	H	-	3	0	B	0.00	0.000000	B	0.00	0.000000	B	0.00	0.000000	B	0.00	0.000000	293.574000
120	120	T	H	-	1	0	B	15.79	0.106646	B	15.79	0.106646	B	3.95	0.026678	B	3.95	0.026678	293.574000
121	121	I	H	-	0	0	E	90.55	0.476704	E	90.55	0.476704	E	90.10	0.474335	E	90.10	0.474335	293.574000
122	122	V	H	-	1	0	E	34.83	0.214682	E	34.83	0.214682	E	31.55	0.194465	E	31.55	0.194465	293.574000
123	123	M	H	-	3	0	B	0.82	0.003895	B	0.82	0.003895	B	0.00	0.000000	B	0.00	0.000000	293.574000
124	124	T	H	-	1	0	B	14.35	0.096920	B	14.35	0.096920	B	6.95	0.046940	B	6.95	0.046940	293.574000
125	125	I	H	-	0	0	E	100.46	0.528876	E	100.46	0.528876	E	107.47	0.565780	E	107.47	0.565780	293.574000
126	126	V	H	-	0	0	E	49.38	0.304364	E	49.38	0.304364	E	44.91	0.276812	E	44.91	0.276812	293.574000
127	127	L	H	-	2	0	B	12.09	0.061064	B	12.09	0.061064	B	0.74	0.003738	B	0.74	0.003738	293.574000
128	128	S	H	-	0	0	B	21.93	0.174491	B	21.93	0.174491	E	16.81	0.133752	E	16.81	0.133752	293.574000
129	129	I	H	-	0	0	E	103.62	0.545512	E	103.62	0.545512	E	110.76	0.583101	E	110.76	0.583101	293.574000
130	130	L	H	-	0	0	E	68.70	0.346987	E	68.70	0.346987	E	65.10	0.328804	E	65.10	0.328804	293.574000
131	131	N	H	-	0	0	B	8.79	0.052052	B	8.79	0.052052	B	0.52	0.003079	B	0.52	0.003079	293.574000
132	132	Y	1	-	0	0	E	100.29	0.420856	E	100.29	0.420856	E	91.40	0.383550	E	91.40	0.383550	-1.000000
133	133	F	1	-	0	0	E	163.34	0.731515	E	163.34	0.731515	E	184.39	0.825787	E	184.39	0.825787	-1.000000
134	134	V	1	-	0	0	B	29.86	0.184048	B	29.86	0.184048	E	13.64	0.084073	E	13.64	0.084073	-1.000000
135	135	L	1	-	0	0	B	30.65	0.154806	B	30.65	0.154806	E	15.27	0.077125	E	15.27	0.077125	-1.000000
136	136	L	1	-	0	0	E	88.44	0.446689	E	88.44	0.446689	E	85.73	0.433002	E	85.73	0.433002	-1.000000
137	137	P	1	-	0	0	E	69.14	0.477486	E	69.14	0.477486	E	69.92	0.482873	E	69.92	0.482873	-1.000000
138	138	L	1	-	0	0	E	46.18	0.233244	E	46.18	0.233244	E	35.44	0.178999	E	35.44	0.178999	-1.000000
139	139	Y	1	-	0	0	E	191.16	0.802182	E	191.16	0.802182	E	219.11	0.919471	E	219.11	0.919471	-1.000000
140	140	G	1	-	0	0	E	64.11	0.764033	E	64.11	0.764033	E	74.79	0.891312	E	74.79	0.891312	-1.000000
141	141	M	1	A	0	0	E	63.83	0.303158	E	63.83	0.303158	E	64.22	0.305011	E	64.22	0.305011	-1.000000
142	142	I	U	R	0	0	-	-1.00	-1.000000	-	-1.00	-1.000000	-	-1.00	-1.000000	-	-1.00	-1.000000	-1.000000
143	143	F	U	R	0	0	-	-1.00	-1.000000	-	-1.00	-1.000000	-	-1.00	-1.000000	-	-1.00	-1.000000	-1.000000
144	144	N	U	R	0	0	-	-1.00	-1.000000	-	-1.00	-1.000000	-	-1.00	-1.000000	-	-1.00	-1.000000	-1.000000
145	145	L	U	R	0	0	-	-1.00	-1.000000	-	-1.00	-1.000000	-	-1.00	-1.000000	-	-1.00	-1.000000	-1.000000
146	146	A	U	R	0	0	-	-1.00	-1.000000	-	-1.00	-1.000000	-	-1.00	-1.000000	-	-1.00	-1.000000	-1.000000
147	147	D	U	R	0	0	-	-1.00	-1.000000	-	-1.00	-1.000000	-	-1.00	-1.000000	-	-1.00	-1.000000	-1.000000
148	148	I	U	R	0	0	-	-1.00	-1.000000	-	-1.00	-1.000000	-	-1.00	-1.000000	-	-1.00	-1.000000	-1.000000
149	149	A	U	R	0	0	-	-1.00	-1.000000	-	-1.00	-1.000000	-	-1.00	-1.000000	-	-1.00	-1.000000	-1.000000
150	150	N	U	R	0	0	-	-1.00	-1.000000	-	-1.00	-1.000000	-	-1.00	-1.000000	-	-1.00	-1.000000	-1.000000
151	151	N	U	R	0	0	-	-1.00	-1.000000	-	-1.00	-1.000000	-	-1.00	-1.000000	-	-1.00	-1.000000	-1.000000
152	152	L	U	R	0	0	-	-1.00	-1.000000	-	-1.00	-1.000000	-	-1.00	-1.000000	-	-1.00	-1.000000	-1.000000
153	153	K	1	A	0	0	E	81.71	0.393802	E	81.71	0.393802	E	88.09	0.424551	E	88.09	0.424551	-1.000000
154	154	V	1	-	0	0	E	95.46	0.588388	E	95.46	0.588388	E	103.94	0.640656	E	103.94	0.640656	-1.000000
155	155	I	1	-	0	0	E	139.81	0.736036	E	139.81	0.736036	E	156.70	0.824954	E	156.70	0.824954	-1.000000
156	156	I	1	-	0	0	E	61.82	0.325454	E	61.82	0.325454	E	61.85	0.325612	E	61.85	0.325612	-1.000000
157	157	V	1	-	0	0	B	23.16	0.142751	B	23.16	0.142751	E	18.92	0.116617	E	18.92	0.116617	-1.000000
158	158	S	1	-	0	0	E	71.76	0.570974	E	71.76	0.570974	E	77.27	0.614815	E	77.27	0.614815	-1.000000
159	159	G	1	-	0	0	B	6.59	0.078537	B	6.59	0.078537	B	3.88	0.046240	B	3.88	0.046240	-1.000000
160	160	I	1	-	0	0	B	0.49	0.002580	B	0.49	0.002580	B	0.00	0.000000	B	0.00	0.000000	-1.000000
161	161	I	1	-	0	0	E	49.45	0.260332	E	49.45	0.260332	E	48.26	0.254067	E	48.26	0.254067	-1.000000
162	162	P	H	-	0	0	E	45.77	0.316091	E	45.77	0.316091	E	45.49	0.314157	E	45.49	0.314157	351.022000
163	163	F	H	-	0	0	B	15.99	0.071611	B	15.99	0.071611	B	6.70	0.030006	B	6.70	0.030006	351.022000
164	164	N	H	-	2	0	B	0.65	0.003849	B	0.65	0.003849	B	0.00	0.000000	B	0.00	0.000000	351.022000
165	165	I	H	-	0	0	E	78.53	0.413425	E	78.53	0.413425	E	79.92	0.420742	E	79.92	0.420742	351.022000
166	166	I	H	-	0	0	E	62.06	0.326718	E	62.06	0.326718	E	59.23	0.311819	E	59.23	0.311819	351.022000
167	167	K	H	-	1	0	B	6.45	0.031086	B	6.45	0.031086	B	0.45	0.002169	B	0.45	0.002169	351.022000
168	168	G	H	-	1	0	B	0.00	0.000000	B	0.00	0.000000	B	0.00	0.000000	B	0.00	0.000000	351.022000
169	169	I	H	-	0	0	E	84.23	0.443432	E	84.23	0.443432	E	85.85	0.451961	E	85.85	0.451961	351.022000
170	170	V	H	-	0	0	E	42.68	0.263067	E	42.68	0.263067	E	37.49	0.231077	E	37.49	0.231077	351.022000
171	171	I	H	-	2	0	B	2.26	0.011898	B	2.26	0.011898	B	0.00	0.000000	B	0.00	0.000000	351.022000
172	172	S	H	-	1	0	B	11.15	0.088717	B	11.15	0.088717	B	6.17	0.049093	B	6.17	0.049093	351.022000
173	173	I	H	-	0	0	E	87.78	0.462122	E	87.78	0.462122	E	93.48	0.492130	E	93.48	0.492130	351.022000
174	174	V	H	-	2	0	E	39.56	0.243836	E	39.56	0.243836	E	34.59	0.213203	E	34.59	0.213203	351.022000
175	175	F	H	-	1	0	B	0.00	0.000000	B	0.00	0.000000	B	0.00	0.000000	B	0.00	0.000000	351.022000
176	176	I	H	-	0	0	E	53.57	0.282022	E	53.57	0.282022	E	41.61	0.219058	E	41.61	0.219058	351.022000
177	177	L	H	-	0	0	E	85.25	0.430577	E	85.25	0.430577	E	90.06	0.454871	E	90.06	0.454871	351.022000
178	178	L	H	-	0	0	E	77.24	0.390121	E	77.24	0.390121	E	76.96	0.388707	E	76.96	0.388707	351.022000
179	179	Y	H	-	0	0	E	68.79	0.288670	E	68.79	0.288670	E	44.03	0.184767	E	44.03	0.184767	351.022000
180	180	R	H	-	0	0	E	131.09	0.525917	E	131.09	0.525917	E	137.62	0.552114	E	137.62	0.552114	351.022000
181	181	R	H	-	0	0	E	107.18	0.429993	E	107.18	0.429993	E	104.93	0.420966	E	104.93	0.420966	351.022000
182	182	L	2	-	0	0	E	97.40	0.491944	E	97.40	0.491944	E	81.75	0.412900	E	81.75	0.412900	-1.000000
183	183	A	2	-	0	0	E	27.96	0.240206	E	27.96	0.240206	E	25.59	0.219845	E	25.59	0.219845	-1.000000
184	184	N	2	-	0	0	E	77.13	0.456742	E	77.13	0.456742	E	78.18	0.462960	E	78.18	0.462960	-1.000000
185	185	F	2	-	0	0	E	176.78	0.791706	E	176.78	0.791706	E	209.51	0.938287	E	209.51	0.938287	-1.000000
186	186	L	2	-	0	0	E	131.99	0.666650	E	131.99	0.666650	E	134.90	0.681348	E	134.90	0.681348	-1.000000
187	187	K	2	-	0	0	E	138.61	0.668032	E	138.61	0.668032	E	152.87	0.736758	E	152.87	0.736758	-1.000000
188	188	R	2	A	0	0	E	76.95	0.308714	E	76.95	0.308714	E	85.05	0.341210	E	85.05	0.341210	-1.000000
189	189	I	U	R	0	0	-	-1.00	-1.000000	-	-1.00	-1.000000	-	-1.00	-1.000000	-	-1.00	-1.000000	-1.000000
