# Supplementary material for: Lipid exposure prediction enhances the inference of rotational angles of transmembrane helices
Source: BMC Bioinformatics. 2013 Oct 11;14:304. doi: 10.1186/1471-2105-14-304 (PMC3854514; doi:10.1186/1471-2105-14-304)
Supplement: Additional file 7: Dataset S3 — The representative 110 multi-spanning protein chains used in this work. [file 1471-2105-14-304-S7.zip › S_Dataset_3_experiment/TMexpoDataset/3pjzA.profile]

SeqIndex	PDBIndex	AA	Topo	MissingData	IntraChainCTNum	InterChainCTNum	Class14_Chain	ASA14_Chain	RSA14_Chain	Class14_Complete	ASA14_Complete	RSA14_Complete	Class20_Chain	ASA20_Chain	RSA20_Chain	Class20_Complete	ASA20_Complete	RSA20_Complete	RotationalAngleChain360MGC
1	1	M	2	-	0	0	E	53.72	0.255141	E	53.72	0.255141	E	49.69	0.236001	E	49.69	0.236001	-1.000000
2	2	Q	2	-	0	0	E	47.98	0.253634	E	47.98	0.253634	E	42.25	0.223344	E	42.25	0.223344	-1.000000
3	3	F	2	-	0	0	E	110.70	0.495768	E	110.70	0.495768	E	105.74	0.473555	E	105.74	0.473555	-1.000000
4	4	R	2	-	0	0	E	123.35	0.494865	E	123.35	0.494865	E	132.43	0.531293	E	132.43	0.531293	-1.000000
5	5	S	2	-	0	0	B	5.43	0.043205	B	5.43	0.043205	B	0.67	0.005331	B	0.67	0.005331	-1.000000
6	6	I	2	-	0	0	B	5.29	0.027849	B	5.29	0.027849	B	0.42	0.002211	B	0.42	0.002211	-1.000000
7	7	I	H	-	1	0	E	85.29	0.449013	E	85.29	0.449013	E	82.33	0.433430	E	82.33	0.433430	88.275000
8	8	R	H	-	2	0	B	30.94	0.124127	B	30.94	0.124127	E	23.58	0.094600	E	23.58	0.094600	88.275000
9	9	I	H	-	0	0	E	58.52	0.308081	E	58.52	0.308081	E	47.94	0.252382	E	47.94	0.252382	88.275000
10	10	V	H	-	0	0	B	21.71	0.133814	B	21.71	0.133814	E	8.68	0.053501	E	8.68	0.053501	88.275000
11	11	G	H	-	2	0	B	0.71	0.008461	B	0.71	0.008461	B	0.00	0.000000	B	0.00	0.000000	88.275000
12	12	L	H	-	1	0	E	71.22	0.359715	E	71.22	0.359715	E	63.87	0.322592	E	63.87	0.322592	88.275000
13	13	L	H	-	0	0	E	43.94	0.221930	E	43.94	0.221930	E	30.01	0.151573	E	30.01	0.151573	88.275000
14	14	L	H	-	2	0	B	18.05	0.091166	B	18.05	0.091166	E	14.58	0.073640	E	14.58	0.073640	88.275000
15	15	A	H	-	1	0	B	22.25	0.191151	B	22.25	0.191151	E	15.55	0.133591	E	15.55	0.133591	88.275000
16	16	L	H	-	0	0	E	101.16	0.510935	E	101.16	0.510935	E	97.86	0.494267	E	97.86	0.494267	88.275000
17	17	F	H	-	1	0	B	0.61	0.002732	B	0.61	0.002732	B	0.00	0.000000	B	0.00	0.000000	88.275000
18	18	S	H	-	3	0	B	0.00	0.000000	B	0.00	0.000000	B	0.00	0.000000	B	0.00	0.000000	88.275000
19	19	V	H	-	0	0	E	83.07	0.512019	E	83.07	0.512019	E	84.94	0.523545	E	84.94	0.523545	88.275000
20	20	T	H	-	0	0	B	19.84	0.134000	B	19.84	0.134000	E	15.16	0.102391	E	15.16	0.102391	88.275000
21	21	M	H	-	2	0	B	0.50	0.002375	B	0.50	0.002375	B	0.00	0.000000	B	0.00	0.000000	88.275000
22	22	L	H	-	0	0	E	70.11	0.354109	E	70.11	0.354109	E	65.58	0.331229	E	65.58	0.331229	88.275000
23	23	A	H	-	0	0	E	39.43	0.338746	E	39.43	0.338746	E	37.34	0.320790	E	37.34	0.320790	88.275000
24	24	P	H	-	3	0	B	0.00	0.000000	B	0.00	0.000000	B	0.00	0.000000	B	0.00	0.000000	88.275000
25	25	A	H	-	2	0	B	3.91	0.033591	B	3.91	0.033591	B	0.92	0.007904	B	0.92	0.007904	88.275000
26	26	L	H	-	0	0	E	112.12	0.566291	E	112.12	0.566291	E	117.08	0.591343	E	117.08	0.591343	88.275000
27	27	V	H	-	0	0	B	15.51	0.095599	B	15.51	0.095599	E	10.05	0.061945	E	10.05	0.061945	88.275000
28	28	A	H	-	1	0	B	0.15	0.001289	B	0.15	0.001289	B	0.00	0.000000	B	0.00	0.000000	88.275000
29	29	L	H	-	0	0	E	124.51	0.628870	E	124.51	0.628870	E	122.31	0.617758	E	122.31	0.617758	88.275000
30	30	L	H	-	0	0	E	116.10	0.586393	E	116.10	0.586393	E	119.59	0.604020	E	119.59	0.604020	88.275000
31	31	Y	H	-	0	0	E	75.51	0.316869	E	75.51	0.316869	E	61.64	0.258666	E	61.64	0.258666	88.275000
32	32	R	1	-	0	0	E	185.99	0.746169	E	185.99	0.746169	E	208.28	0.835593	E	208.28	0.835593	-1.000000
33	33	D	1	-	0	0	E	65.53	0.421767	E	65.53	0.421767	E	73.01	0.469911	E	73.01	0.469911	-1.000000
34	34	G	1	-	0	0	E	44.75	0.533309	E	44.75	0.533309	E	45.29	0.539745	E	45.29	0.539745	-1.000000
35	35	A	1	-	0	0	E	32.83	0.282045	E	32.83	0.282045	E	28.93	0.248540	E	28.93	0.248540	-1.000000
36	36	G	1	-	0	0	B	3.30	0.039328	B	3.30	0.039328	B	0.00	0.000000	B	0.00	0.000000	-1.000000
37	37	V	H	-	0	0	E	95.62	0.589374	E	95.62	0.589374	E	99.08	0.610700	E	99.08	0.610700	348.115000
38	38	P	H	-	2	0	B	9.49	0.065539	B	9.49	0.065539	B	3.92	0.027072	B	3.92	0.027072	348.115000
39	39	F	H	-	4	0	B	2.52	0.011286	B	2.52	0.011286	B	0.00	0.000000	B	0.00	0.000000	348.115000
40	40	V	H	-	1	0	E	61.18	0.377096	E	61.18	0.377096	E	52.58	0.324088	E	52.58	0.324088	348.115000
41	41	T	H	-	1	0	E	57.43	0.387883	E	57.43	0.387883	E	58.60	0.395785	E	58.60	0.395785	348.115000
42	42	T	H	-	3	0	B	0.00	0.000000	B	0.00	0.000000	B	0.00	0.000000	B	0.00	0.000000	348.115000
43	43	F	H	-	1	0	B	35.75	0.160106	B	35.75	0.160106	E	32.29	0.144610	E	32.29	0.144610	348.115000
44	44	F	H	-	0	0	E	132.90	0.595190	E	132.90	0.595190	E	144.82	0.648574	E	144.82	0.648574	348.115000
45	45	V	H	-	0	0	E	52.21	0.321807	E	52.21	0.321807	E	49.74	0.306583	E	49.74	0.306583	348.115000
46	46	L	H	-	2	0	B	11.21	0.056619	B	11.21	0.056619	B	7.48	0.037780	B	7.48	0.037780	348.115000
47	47	L	H	-	2	0	E	60.71	0.306632	E	60.71	0.306632	E	57.16	0.288701	E	57.16	0.288701	348.115000
48	48	F	H	-	0	0	E	127.94	0.572977	E	127.94	0.572977	E	138.87	0.621927	E	138.87	0.621927	348.115000
49	49	C	H	-	1	0	E	34.43	0.243356	E	34.43	0.243356	E	32.48	0.229573	E	32.48	0.229573	348.115000
50	50	G	H	-	2	0	B	0.00	0.000000	B	0.00	0.000000	B	0.00	0.000000	B	0.00	0.000000	348.115000
51	51	A	H	-	0	0	E	45.37	0.389777	E	45.37	0.389777	E	36.44	0.313058	E	36.44	0.313058	348.115000
52	52	M	H	-	0	0	E	97.32	0.462218	E	97.32	0.462218	E	101.84	0.483686	E	101.84	0.483686	348.115000
53	53	C	H	-	2	0	B	25.43	0.179743	B	25.43	0.179743	E	19.51	0.137899	E	19.51	0.137899	348.115000
54	54	W	H	-	2	0	E	84.25	0.317421	E	84.25	0.317421	E	79.69	0.300241	E	79.69	0.300241	348.115000
55	55	F	H	-	0	0	E	124.75	0.558690	E	124.75	0.558690	E	135.61	0.607327	E	135.61	0.607327	348.115000
56	56	P	H	-	0	0	E	94.65	0.653660	E	94.65	0.653660	E	98.44	0.679834	E	98.44	0.679834	348.115000
57	57	N	H	-	1	0	B	26.01	0.154024	B	26.01	0.154024	E	18.54	0.109789	E	18.54	0.109789	348.115000
58	58	R	H	-	0	0	E	162.16	0.650566	E	162.16	0.650566	E	177.63	0.712629	E	177.63	0.712629	348.115000
59	59	R	2	-	0	0	E	94.52	0.379202	E	94.52	0.379202	E	96.99	0.389112	E	96.99	0.389112	-1.000000
60	60	H	2	-	0	0	E	113.48	0.571659	E	113.48	0.571659	E	115.14	0.580021	E	115.14	0.580021	-1.000000
61	61	K	2	-	0	0	E	59.43	0.286423	E	59.43	0.286423	E	61.44	0.296111	E	61.44	0.296111	-1.000000
62	62	H	2	-	0	0	E	88.19	0.444260	E	88.19	0.444260	E	82.72	0.416704	E	82.72	0.416704	-1.000000
63	63	E	2	-	0	0	E	105.64	0.564437	E	105.64	0.564437	E	91.37	0.488192	E	91.37	0.488192	-1.000000
64	64	L	2	-	0	0	B	31.80	0.160614	B	31.80	0.160614	E	19.77	0.099854	E	19.77	0.099854	-1.000000
65	65	K	2	-	0	0	E	154.05	0.742445	E	154.05	0.742445	E	164.55	0.793050	E	155.06	0.747313	-1.000000
66	66	S	2	-	0	0	E	67.29	0.535407	E	31.19	0.248170	E	66.36	0.528008	E	13.00	0.103437	-1.000000
67	67	R	2	-	0	0	E	64.72	0.259649	B	48.58	0.194897	E	51.72	0.207494	E	37.38	0.149964	-1.000000
68	68	D	2	-	0	0	B	5.10	0.032825	B	5.10	0.032825	B	0.00	0.000000	B	0.00	0.000000	-1.000000
69	69	G	2	-	0	0	E	31.06	0.370159	E	31.06	0.370159	E	20.40	0.243118	E	20.40	0.243118	-1.000000
70	70	F	H	-	0	0	B	25.12	0.112499	B	4.13	0.018496	E	13.76	0.061624	B	0.00	0.000000	105.818000
71	71	L	H	-	0	0	B	18.92	0.095560	B	18.92	0.095560	E	10.53	0.053185	E	10.53	0.053185	105.818000
72	72	I	H	-	0	0	E	49.70	0.261648	E	49.70	0.261648	E	33.34	0.175520	E	33.34	0.175520	105.818000
73	73	V	H	-	0	0	B	17.66	0.108851	B	17.66	0.108851	B	2.81	0.017320	B	2.81	0.017320	105.818000
74	74	V	H	-	0	0	B	18.14	0.111810	B	18.14	0.111810	E	12.40	0.076430	E	12.40	0.076430	105.818000
75	75	L	H	-	0	0	E	45.79	0.231274	E	45.79	0.231274	E	39.82	0.201121	E	39.82	0.201121	105.818000
76	76	F	H	-	0	0	B	18.58	0.083210	B	18.58	0.083210	B	6.75	0.030230	B	6.75	0.030230	105.818000
77	77	W	H	-	1	0	B	4.50	0.016954	B	4.50	0.016954	B	0.00	0.000000	B	0.00	0.000000	105.818000
78	78	T	H	-	0	0	E	51.84	0.350128	E	51.84	0.350128	E	46.96	0.317169	E	46.96	0.317169	105.818000
79	79	V	H	-	0	0	E	36.93	0.227626	E	36.93	0.227626	E	31.74	0.195636	E	31.74	0.195636	105.818000
80	80	L	H	-	0	0	B	2.87	0.014496	B	2.87	0.014496	B	0.00	0.000000	B	0.00	0.000000	105.818000
81	81	G	H	-	0	0	B	0.11	0.001311	B	0.11	0.001311	B	0.00	0.000000	B	0.00	0.000000	105.818000
82	82	S	H	-	0	0	E	43.56	0.346595	E	43.56	0.346595	E	39.39	0.313415	E	39.39	0.313415	105.818000
83	83	A	H	-	2	0	B	10.14	0.087113	B	10.14	0.087113	B	5.23	0.044931	B	5.23	0.044931	105.818000
84	84	G	H	-	0	0	B	0.06	0.000715	B	0.06	0.000715	B	0.00	0.000000	B	0.00	0.000000	105.818000
85	85	S	H	-	0	0	B	2.96	0.023552	B	2.96	0.023552	B	0.03	0.000239	B	0.03	0.000239	105.818000
86	86	L	H	-	1	0	E	43.85	0.221476	E	43.85	0.221476	E	39.82	0.201121	E	39.82	0.201121	105.818000
87	87	P	H	-	3	0	B	0.00	0.000000	B	0.00	0.000000	B	0.00	0.000000	B	0.00	0.000000	105.818000
88	88	F	H	-	0	0	B	8.95	0.040082	B	8.95	0.040082	B	0.00	0.000000	B	0.00	0.000000	105.818000
89	89	L	H	-	0	0	E	59.72	0.301631	E	59.72	0.301631	E	56.56	0.285671	E	56.56	0.285671	105.818000
90	90	I	H	-	2	0	E	58.41	0.307502	E	58.41	0.307502	E	52.65	0.277178	E	52.65	0.277178	105.818000
91	91	A	H	-	1	0	B	3.27	0.028093	B	3.27	0.028093	B	0.00	0.000000	B	0.00	0.000000	105.818000
92	92	D	1	-	0	0	E	76.39	0.491665	E	76.39	0.491665	E	82.10	0.528416	E	82.10	0.528416	-1.000000
93	93	N	1	-	0	0	E	89.96	0.532717	E	89.96	0.532717	E	95.66	0.566471	E	95.66	0.566471	-1.000000
94	94	P	1	-	0	0	B	26.96	0.186188	B	26.96	0.186188	E	10.92	0.075414	E	10.92	0.075414	-1.000000
95	95	N	1	-	0	0	E	88.16	0.522058	E	88.16	0.522058	E	98.95	0.585954	E	98.95	0.585954	-1.000000
96	96	I	1	-	0	0	B	32.41	0.170624	B	32.41	0.170624	E	21.26	0.111924	E	21.26	0.111924	-1.000000
97	97	S	1	-	0	0	E	51.36	0.408657	E	51.36	0.408657	E	53.16	0.422979	E	53.16	0.422979	-1.000000
98	98	V	1	-	0	0	E	78.33	0.482803	E	78.33	0.482803	E	83.42	0.514177	E	83.42	0.514177	-1.000000
99	99	T	L	-	0	0	B	13.71	0.092598	B	13.71	0.092598	E	11.23	0.075848	E	11.23	0.075848	-1.000000
100	100	D	L	-	0	0	B	15.17	0.097638	B	15.17	0.097638	E	13.12	0.084444	E	13.12	0.084444	-1.000000
101	101	A	L	-	0	0	B	0.00	0.000000	B	0.00	0.000000	B	0.00	0.000000	B	0.00	0.000000	-1.000000
102	102	F	L	-	0	0	E	45.53	0.203905	E	45.53	0.203905	E	44.64	0.199919	E	44.64	0.199919	-1.000000
103	103	F	L	-	0	0	B	0.54	0.002418	B	0.54	0.002418	B	0.00	0.000000	B	0.00	0.000000	-1.000000
104	104	E	L	-	0	0	B	0.00	0.000000	B	0.00	0.000000	B	0.00	0.000000	B	0.00	0.000000	-1.000000
105	105	S	L	-	0	0	B	0.06	0.000477	B	0.06	0.000477	B	0.00	0.000000	B	0.00	0.000000	-1.000000
106	106	F	L	-	0	0	B	10.99	0.049219	B	10.99	0.049219	B	5.46	0.024453	B	5.46	0.024453	-1.000000
107	107	S	L	-	0	0	B	0.00	0.000000	B	0.00	0.000000	B	0.00	0.000000	B	0.00	0.000000	-1.000000
108	108	A	L	-	0	0	B	0.00	0.000000	B	0.00	0.000000	B	0.00	0.000000	B	0.00	0.000000	-1.000000
109	109	L	L	-	0	0	B	0.71	0.003586	B	0.71	0.003586	B	0.00	0.000000	B	0.00	0.000000	-1.000000
110	110	T	L	-	0	0	B	2.00	0.013508	B	2.00	0.013508	B	0.00	0.000000	B	0.00	0.000000	-1.000000
111	111	T	L	-	0	0	B	0.68	0.004593	B	0.68	0.004593	B	0.00	0.000000	B	0.00	0.000000	-1.000000
112	112	T	L	-	0	0	B	0.34	0.002296	B	0.34	0.002296	B	0.00	0.000000	B	0.00	0.000000	-1.000000
113	113	G	L	-	0	0	B	15.00	0.178763	B	15.00	0.178763	E	8.21	0.097843	E	8.21	0.097843	-1.000000
114	114	A	L	-	0	0	B	2.29	0.019674	B	2.29	0.019674	B	0.12	0.001031	B	0.12	0.001031	-1.000000
115	115	T	L	-	0	0	B	22.94	0.154937	B	22.94	0.154937	E	13.09	0.088410	E	13.09	0.088410	-1.000000
116	116	V	L	-	0	0	B	12.07	0.074396	B	12.07	0.074396	B	5.11	0.031497	B	5.11	0.031497	-1.000000
117	117	I	1	-	0	0	B	14.18	0.074651	B	14.18	0.074651	B	1.12	0.005896	B	1.12	0.005896	-1.000000
118	118	V	1	-	0	0	E	109.24	0.673323	E	109.24	0.673323	E	103.51	0.638005	E	103.51	0.638005	-1.000000
119	119	G	1	-	0	0	E	41.21	0.491121	E	41.21	0.491121	E	41.08	0.489572	E	41.08	0.489572	-1.000000
120	120	L	1	-	0	0	B	7.27	0.036719	B	7.27	0.036719	B	1.58	0.007980	B	1.58	0.007980	-1.000000
121	121	D	1	-	0	0	E	67.38	0.433674	E	67.38	0.433674	E	56.55	0.363970	E	56.55	0.363970	-1.000000
122	122	E	1	-	0	0	E	155.00	0.828168	E	155.00	0.828168	E	184.40	0.985253	E	184.40	0.985253	-1.000000
123	123	L	1	-	0	0	E	42.36	0.213950	E	42.36	0.213950	E	30.31	0.153089	E	30.31	0.153089	-1.000000
124	124	P	1	-	0	0	B	20.84	0.143923	B	20.84	0.143923	E	16.40	0.113260	E	16.40	0.113260	-1.000000
125	125	K	1	-	0	0	B	36.92	0.177936	B	36.92	0.177936	E	31.71	0.152827	E	31.71	0.152827	-1.000000
126	126	A	H	-	2	0	B	0.00	0.000000	B	0.00	0.000000	B	0.00	0.000000	B	0.00	0.000000	2.561000
127	127	I	H	-	0	0	B	7.58	0.039905	B	7.58	0.039905	B	0.00	0.000000	B	0.00	0.000000	2.561000
128	128	L	H	-	0	0	B	5.46	0.027577	B	5.46	0.027577	B	1.61	0.008132	B	1.61	0.008132	2.561000
129	129	F	H	-	1	0	B	21.38	0.095750	B	21.38	0.095750	E	16.10	0.072104	E	16.10	0.072104	2.561000
130	130	Y	H	-	1	0	B	0.00	0.000000	B	0.00	0.000000	B	0.00	0.000000	B	0.00	0.000000	2.561000
131	131	R	H	-	0	0	B	3.68	0.014764	B	3.68	0.014764	B	1.24	0.004975	B	1.24	0.004975	2.561000
132	132	Q	H	-	0	0	B	0.00	0.000000	B	0.00	0.000000	B	0.00	0.000000	B	0.00	0.000000	2.561000
133	133	F	H	-	0	0	B	21.05	0.094272	B	21.05	0.094272	E	13.53	0.060594	E	13.53	0.060594	2.561000
134	134	L	H	-	0	0	B	0.27	0.001364	B	0.27	0.001364	B	0.00	0.000000	B	0.00	0.000000	2.561000
135	135	Q	H	-	0	0	B	0.00	0.000000	B	0.00	0.000000	B	0.00	0.000000	B	0.00	0.000000	2.561000
136	136	W	H	-	0	0	B	36.98	0.139326	B	36.98	0.139326	E	22.70	0.085525	E	22.70	0.085525	2.561000
137	137	F	H	-	0	0	B	36.29	0.162524	B	36.29	0.162524	E	16.04	0.071835	E	16.04	0.071835	2.561000
138	138	G	H	-	0	0	B	0.20	0.002384	B	0.20	0.002384	B	0.00	0.000000	B	0.00	0.000000	2.561000
139	139	G	H	-	0	0	B	0.00	0.000000	B	0.00	0.000000	B	0.00	0.000000	B	0.00	0.000000	2.561000
140	140	M	H	-	1	0	B	24.37	0.115744	B	24.37	0.115744	B	8.70	0.041320	B	8.70	0.041320	2.561000
141	141	G	H	-	0	0	B	5.66	0.067453	B	5.66	0.067453	B	1.82	0.021690	B	1.82	0.021690	2.561000
142	142	I	H	-	1	0	B	21.52	0.113293	B	21.52	0.113293	B	1.77	0.009318	B	1.77	0.009318	2.561000
143	143	I	H	-	2	0	B	2.89	0.015215	B	2.89	0.015215	B	0.00	0.000000	B	0.00	0.000000	2.561000
144	144	V	H	-	1	0	E	33.20	0.204635	E	33.20	0.204635	E	25.73	0.158592	E	25.73	0.158592	2.561000
145	145	L	H	-	0	0	B	26.25	0.132582	B	26.25	0.132582	E	15.14	0.076469	E	15.14	0.076469	2.561000
146	146	A	H	-	0	0	B	22.57	0.193900	B	22.57	0.193900	B	5.73	0.049227	B	5.73	0.049227	2.561000
147	147	V	H	-	0	0	B	28.93	0.178316	B	28.93	0.178316	E	13.67	0.084258	E	13.67	0.084258	2.561000
148	148	A	H	-	0	0	E	44.02	0.378179	E	44.02	0.378179	E	31.59	0.271392	E	31.59	0.271392	2.561000
149	149	I	H	-	0	0	B	21.79	0.114714	B	21.79	0.114714	B	0.40	0.002106	B	0.40	0.002106	2.561000
150	150	L	2	-	0	0	E	68.64	0.346684	E	68.64	0.346684	E	50.52	0.255164	E	50.52	0.255164	-1.000000
151	151	P	2	-	0	0	E	94.50	0.652624	E	94.50	0.652624	E	84.78	0.585497	E	84.24	0.581768	-1.000000
152	152	V	2	-	0	0	E	44.99	0.277305	E	36.76	0.226578	E	23.03	0.141950	E	10.44	0.064349	-1.000000
153	153	L	2	-	0	0	B	26.23	0.132481	B	13.48	0.068084	B	9.72	0.049093	B	0.00	0.000000	-1.000000
154	154	G	2	-	0	0	E	18.25	0.217495	E	18.25	0.217495	E	8.84	0.105351	E	8.84	0.105351	-1.000000
155	155	I	2	-	0	0	E	87.95	0.463017	E	87.95	0.463017	E	65.78	0.346302	E	55.27	0.290971	-1.000000
156	156	G	2	-	0	0	E	68.85	0.820522	E	68.85	0.820522	E	51.84	0.617805	E	51.84	0.617805	-1.000000
157	157	G	2	-	0	0	E	91.47	1.000000	E	91.47	1.000000	E	71.99	0.857943	E	71.99	0.857943	-1.000000
158	158	M	U	R	0	0	-	-1.00	-1.000000	-	-1.00	-1.000000	-	-1.00	-1.000000	-	-1.00	-1.000000	-1.000000
159	159	Q	U	R	0	0	-	-1.00	-1.000000	-	-1.00	-1.000000	-	-1.00	-1.000000	-	-1.00	-1.000000	-1.000000
160	160	L	U	R	0	0	-	-1.00	-1.000000	-	-1.00	-1.000000	-	-1.00	-1.000000	-	-1.00	-1.000000	-1.000000
161	161	Y	U	R	0	0	-	-1.00	-1.000000	-	-1.00	-1.000000	-	-1.00	-1.000000	-	-1.00	-1.000000	-1.000000
162	162	R	U	R	0	0	-	-1.00	-1.000000	-	-1.00	-1.000000	-	-1.00	-1.000000	-	-1.00	-1.000000	-1.000000
163	163	A	U	R	0	0	-	-1.00	-1.000000	-	-1.00	-1.000000	-	-1.00	-1.000000	-	-1.00	-1.000000	-1.000000
164	164	E	U	R	0	0	-	-1.00	-1.000000	-	-1.00	-1.000000	-	-1.00	-1.000000	-	-1.00	-1.000000	-1.000000
165	165	I	U	R	0	0	-	-1.00	-1.000000	-	-1.00	-1.000000	-	-1.00	-1.000000	-	-1.00	-1.000000	-1.000000
166	166	P	U	R	0	0	-	-1.00	-1.000000	-	-1.00	-1.000000	-	-1.00	-1.000000	-	-1.00	-1.000000	-1.000000
167	167	G	U	R	0	0	-	-1.00	-1.000000	-	-1.00	-1.000000	-	-1.00	-1.000000	-	-1.00	-1.000000	-1.000000
168	168	P	U	R	0	0	-	-1.00	-1.000000	-	-1.00	-1.000000	-	-1.00	-1.000000	-	-1.00	-1.000000	-1.000000
169	169	V	U	R	0	0	-	-1.00	-1.000000	-	-1.00	-1.000000	-	-1.00	-1.000000	-	-1.00	-1.000000	-1.000000
170	170	K	U	R	0	0	-	-1.00	-1.000000	-	-1.00	-1.000000	-	-1.00	-1.000000	-	-1.00	-1.000000	-1.000000
171	171	D	U	R	0	0	-	-1.00	-1.000000	-	-1.00	-1.000000	-	-1.00	-1.000000	-	-1.00	-1.000000	-1.000000
172	172	T	U	R	0	0	-	-1.00	-1.000000	-	-1.00	-1.000000	-	-1.00	-1.000000	-	-1.00	-1.000000	-1.000000
173	173	K	U	R	0	0	-	-1.00	-1.000000	-	-1.00	-1.000000	-	-1.00	-1.000000	-	-1.00	-1.000000	-1.000000
174	174	M	2	-	0	0	E	97.61	0.463595	E	97.61	0.463595	E	82.70	0.392781	E	82.70	0.392781	-1.000000
175	175	T	2	-	0	0	E	53.40	0.360665	E	53.40	0.360665	E	43.44	0.293395	E	43.44	0.293395	-1.000000
176	176	P	2	-	0	0	E	100.88	0.696685	E	100.88	0.696685	E	107.25	0.740677	E	107.25	0.740677	-1.000000
177	177	R	2	-	0	0	E	143.11	0.574139	E	143.11	0.574139	E	159.21	0.638731	E	159.21	0.638731	-1.000000
178	178	I	2	-	0	0	E	39.26	0.206686	E	39.26	0.206686	E	31.09	0.163675	E	31.09	0.163675	-1.000000
179	179	A	2	-	0	0	E	57.68	0.495533	E	57.68	0.495533	E	57.73	0.495962	E	57.73	0.495962	-1.000000
180	180	E	2	-	0	0	E	127.78	0.682731	E	127.78	0.682731	E	134.72	0.719812	E	134.72	0.719812	-1.000000
181	181	T	2	-	0	0	E	32.19	0.217412	E	32.19	0.217412	E	20.82	0.140619	E	20.82	0.140619	-1.000000
182	182	A	2	-	0	0	E	25.70	0.220790	E	25.70	0.220790	E	20.92	0.179725	E	20.92	0.179725	-1.000000
183	183	K	H	-	0	0	E	106.30	0.512314	E	106.30	0.512314	E	110.74	0.533712	E	110.74	0.533712	74.584000
184	184	A	H	-	0	0	B	20.08	0.172509	B	20.08	0.172509	E	11.79	0.101289	E	11.79	0.101289	74.584000
185	185	L	H	-	2	0	B	4.13	0.020860	B	4.13	0.020860	B	0.00	0.000000	B	0.00	0.000000	74.584000
186	186	W	H	-	0	0	E	130.92	0.493256	E	130.92	0.493256	E	124.28	0.468239	E	124.28	0.468239	74.584000
187	187	Y	H	-	0	0	E	122.29	0.513177	E	122.29	0.513177	E	127.56	0.535292	E	127.56	0.535292	74.584000
188	188	I	H	-	2	0	B	19.42	0.102237	B	19.42	0.102237	B	4.34	0.022848	B	4.34	0.022848	74.584000
189	189	Y	H	-	1	0	B	4.57	0.019178	B	4.57	0.019178	B	0.00	0.000000	B	0.00	0.000000	74.584000
190	190	L	H	-	0	0	E	49.37	0.249356	E	49.37	0.249356	E	44.18	0.223143	E	44.18	0.223143	74.584000
191	191	S	H	-	0	0	E	65.95	0.524745	E	65.95	0.524745	E	60.60	0.482177	E	60.60	0.482177	74.584000
192	192	L	H	-	0	0	B	18.85	0.095207	B	18.85	0.095207	B	6.38	0.032224	B	6.38	0.032224	74.584000
193	193	T	H	-	0	0	B	7.76	0.052411	B	7.76	0.052411	B	1.28	0.008645	B	1.28	0.008645	74.584000
194	194	I	H	-	0	0	E	101.61	0.534930	E	101.61	0.534930	E	109.45	0.576204	E	109.45	0.576204	74.584000
195	195	A	H	-	0	0	E	43.52	0.373883	E	43.52	0.373883	E	42.74	0.367182	E	42.74	0.367182	74.584000
196	196	C	H	-	1	0	B	0.00	0.000000	B	0.00	0.000000	B	0.00	0.000000	B	0.00	0.000000	74.584000
197	197	A	H	-	0	0	B	11.54	0.099141	B	11.54	0.099141	B	2.20	0.018900	B	2.20	0.018900	74.584000
198	198	V	H	-	0	0	E	68.73	0.423632	E	68.73	0.423632	E	69.08	0.425789	E	69.08	0.425789	74.584000
199	199	A	H	-	1	0	E	30.15	0.259021	E	30.15	0.259021	E	26.10	0.224227	E	26.10	0.224227	74.584000
200	200	F	H	-	0	0	B	0.00	0.000000	B	0.00	0.000000	B	0.00	0.000000	B	0.00	0.000000	74.584000
201	201	W	H	-	0	0	E	138.47	0.521701	E	138.47	0.521701	E	148.42	0.559189	E	148.42	0.559189	74.584000
202	202	L	H	-	0	0	E	121.75	0.614930	E	121.75	0.614930	E	137.59	0.694934	E	137.59	0.694934	74.584000
203	203	A	H	-	1	0	E	30.78	0.264433	E	30.78	0.264433	E	21.73	0.186684	E	21.73	0.186684	74.584000
204	204	G	H	-	0	0	E	59.62	0.710523	E	59.62	0.710523	E	55.72	0.664045	E	55.72	0.664045	74.584000
205	205	M	H	-	0	0	B	3.25	0.015436	B	3.25	0.015436	B	0.11	0.000522	B	0.11	0.000522	74.584000
206	206	T	H	-	0	0	E	68.35	0.461637	E	68.35	0.461637	E	66.52	0.449277	E	66.52	0.449277	74.584000
207	207	P	1	-	0	0	E	74.28	0.512983	E	74.28	0.512983	E	75.16	0.519061	E	75.16	0.519061	-1.000000
208	208	F	L	-	0	0	B	25.54	0.114380	B	25.54	0.114380	E	12.36	0.055354	E	12.36	0.055354	-1.000000
209	209	D	L	-	0	0	B	13.74	0.088434	B	13.74	0.088434	E	11.18	0.071957	E	11.18	0.071957	-1.000000
210	210	A	L	-	0	0	B	1.17	0.010052	B	1.17	0.010052	B	0.00	0.000000	B	0.00	0.000000	-1.000000
211	211	I	L	-	0	0	E	85.76	0.451487	E	85.76	0.451487	E	84.82	0.446539	E	84.82	0.446539	-1.000000
212	212	S	L	-	0	0	B	0.07	0.000557	B	0.07	0.000557	B	0.00	0.000000	B	0.00	0.000000	-1.000000
213	213	H	L	-	0	0	B	0.00	0.000000	B	0.00	0.000000	B	0.00	0.000000	B	0.00	0.000000	-1.000000
214	214	S	L	-	0	0	B	0.46	0.003660	B	0.46	0.003660	B	0.00	0.000000	B	0.00	0.000000	-1.000000
215	215	F	L	-	0	0	B	19.03	0.085225	B	19.03	0.085225	E	13.26	0.059385	E	13.26	0.059385	-1.000000
216	216	S	L	-	0	0	B	0.02	0.000159	B	0.02	0.000159	B	0.00	0.000000	B	0.00	0.000000	-1.000000
217	217	T	L	-	0	0	B	0.00	0.000000	B	0.00	0.000000	B	0.00	0.000000	B	0.00	0.000000	-1.000000
218	218	I	L	-	0	0	B	0.00	0.000000	B	0.00	0.000000	B	0.00	0.000000	B	0.00	0.000000	-1.000000
219	219	A	L	-	0	0	B	0.00	0.000000	B	0.00	0.000000	B	0.00	0.000000	B	0.00	0.000000	-1.000000
220	220	I	L	-	0	0	B	0.00	0.000000	B	0.00	0.000000	B	0.00	0.000000	B	0.00	0.000000	-1.000000
221	221	G	L	-	0	0	B	0.00	0.000000	B	0.00	0.000000	B	0.00	0.000000	B	0.00	0.000000	-1.000000
222	222	G	L	-	0	0	B	9.05	0.107854	B	9.05	0.107854	B	3.44	0.040996	B	3.44	0.040996	-1.000000
223	223	F	L	-	0	0	B	3.79	0.016973	B	3.79	0.016973	B	1.37	0.006136	B	1.37	0.006136	-1.000000
224	224	S	L	-	0	0	B	5.53	0.044001	B	5.53	0.044001	B	2.46	0.019574	B	2.46	0.019574	-1.000000
225	225	T	L	-	0	0	B	8.52	0.057544	B	8.52	0.057544	B	2.46	0.016615	B	2.46	0.016615	-1.000000
226	226	H	1	-	0	0	E	71.27	0.359025	E	71.27	0.359025	E	63.49	0.319833	E	63.49	0.319833	-1.000000
227	227	D	1	-	0	0	E	54.19	0.348780	E	54.19	0.348780	E	39.54	0.254489	E	39.54	0.254489	-1.000000
228	228	A	1	-	0	0	E	70.82	0.608419	E	70.82	0.608419	E	72.15	0.619845	E	72.15	0.619845	-1.000000
229	229	S	1	-	0	0	B	16.18	0.128740	B	16.18	0.128740	E	10.12	0.080522	E	10.12	0.080522	-1.000000
230	230	M	1	-	0	0	B	1.83	0.008692	B	1.83	0.008692	B	0.00	0.000000	B	0.00	0.000000	-1.000000
231	231	G	1	-	0	0	E	24.66	0.293886	E	24.66	0.293886	E	17.10	0.203790	E	17.10	0.203790	-1.000000
232	232	Y	1	-	0	0	B	33.21	0.139362	B	33.21	0.139362	E	24.58	0.103147	E	24.58	0.103147	-1.000000
233	233	F	1	-	0	0	E	148.01	0.662860	E	148.01	0.662860	E	154.51	0.691970	E	154.51	0.691970	-1.000000
234	234	D	1	-	0	0	E	121.28	0.780588	E	121.28	0.780588	E	102.45	0.659394	E	102.45	0.659394	-1.000000
235	235	S	1	-	0	0	E	27.74	0.220719	E	27.74	0.220719	E	25.05	0.199316	E	25.05	0.199316	-1.000000
236	236	Y	H	-	1	0	E	98.77	0.414478	E	98.77	0.414478	E	89.44	0.375325	E	89.44	0.375325	53.212000
237	237	A	H	-	0	0	E	58.72	0.504467	E	58.72	0.504467	E	60.34	0.518385	E	60.34	0.518385	53.212000
238	238	I	H	-	1	0	B	2.22	0.011687	B	2.22	0.011687	B	0.00	0.000000	B	0.00	0.000000	53.212000
239	239	N	H	-	2	0	B	5.08	0.030082	B	5.08	0.030082	B	0.00	0.000000	B	0.00	0.000000	53.212000
240	240	L	H	-	0	0	E	87.29	0.440881	E	87.29	0.440881	E	77.06	0.389212	E	77.06	0.389212	53.212000
241	241	I	H	-	1	0	B	28.00	0.147407	B	28.00	0.147407	E	23.21	0.122190	E	23.21	0.122190	53.212000
242	242	T	H	-	0	0	B	0.00	0.000000	B	0.00	0.000000	B	0.00	0.000000	B	0.00	0.000000	53.212000
243	243	V	H	-	1	0	B	7.12	0.043886	B	7.12	0.043886	B	2.62	0.016149	B	2.62	0.016149	53.212000
244	244	V	H	-	0	0	E	65.26	0.402244	E	65.26	0.402244	E	62.81	0.387143	E	62.81	0.387143	53.212000
245	245	F	H	-	1	0	B	24.21	0.108424	B	24.21	0.108424	E	20.15	0.090241	E	20.15	0.090241	53.212000
246	246	L	H	-	1	0	B	0.00	0.000000	B	0.00	0.000000	B	0.00	0.000000	B	0.00	0.000000	53.212000
247	247	L	H	-	0	0	E	50.66	0.255872	E	50.66	0.255872	E	38.43	0.194101	E	38.43	0.194101	53.212000
248	248	I	H	-	0	0	E	62.31	0.328034	E	62.31	0.328034	E	56.72	0.298605	E	56.72	0.298605	53.212000
249	249	S	H	-	1	0	B	0.00	0.000000	B	0.00	0.000000	B	0.00	0.000000	B	0.00	0.000000	53.212000
250	250	A	H	-	2	0	B	0.00	0.000000	B	0.00	0.000000	B	0.00	0.000000	B	0.00	0.000000	53.212000
251	251	C	H	-	2	0	B	4.34	0.030676	B	4.34	0.030676	B	0.00	0.000000	B	0.00	0.000000	53.212000
252	252	N	H	-	3	0	B	16.47	0.097531	B	16.47	0.097531	B	6.46	0.038254	B	6.46	0.038254	53.212000
253	253	F	H	-	2	0	B	2.92	0.013077	B	2.92	0.013077	B	0.00	0.000000	B	0.00	0.000000	53.212000
254	254	T	H	-	0	0	E	77.20	0.521410	E	77.20	0.521410	E	53.81	0.363434	E	53.81	0.363434	53.212000
255	255	L	H	-	0	0	B	18.41	0.092984	B	18.41	0.092984	E	13.71	0.069246	E	13.71	0.069246	53.212000
256	256	H	H	-	1	0	B	9.51	0.047907	B	9.51	0.047907	B	1.07	0.005390	B	1.07	0.005390	53.212000
257	257	F	H	-	0	0	E	90.22	0.404049	E	90.22	0.404049	E	78.07	0.349635	E	78.07	0.349635	53.212000
258	258	A	2	-	0	0	E	26.71	0.229467	E	26.71	0.229467	E	21.16	0.181787	E	21.16	0.181787	-1.000000
259	259	A	2	-	0	0	B	0.00	0.000000	B	0.00	0.000000	B	0.00	0.000000	B	0.00	0.000000	-1.000000
260	260	F	2	-	0	0	E	120.91	0.541493	E	120.91	0.541493	E	108.87	0.487572	E	108.87	0.487572	-1.000000
261	261	A	2	-	0	0	E	73.85	0.634450	E	73.85	0.634450	E	81.16	0.697251	E	81.16	0.697251	-1.000000
262	262	S	2	-	0	0	E	84.17	0.669717	E	84.17	0.669717	E	95.06	0.756365	E	95.06	0.756365	-1.000000
263	263	G	2	-	0	0	E	31.60	0.376594	E	31.60	0.376594	E	32.67	0.389346	E	32.67	0.389346	-1.000000
264	264	G	2	-	0	0	E	63.49	0.756644	E	63.49	0.756644	E	71.72	0.854725	E	71.72	0.854725	-1.000000
265	265	V	2	-	0	0	E	56.11	0.345846	E	56.11	0.345846	E	57.95	0.357187	E	57.95	0.357187	-1.000000
266	266	H	2	-	0	0	E	82.25	0.414337	E	82.25	0.414337	E	89.92	0.452975	E	89.92	0.452975	-1.000000
267	267	P	2	-	0	0	E	87.55	0.604627	E	87.55	0.604627	E	90.92	0.627901	E	90.92	0.627901	-1.000000
268	268	K	2	-	0	0	E	105.47	0.508314	E	105.47	0.508314	E	108.86	0.524652	E	108.86	0.524652	-1.000000
269	269	Y	2	-	0	0	E	103.13	0.432774	E	103.13	0.432774	E	104.60	0.438943	E	104.60	0.438943	-1.000000
270	270	Y	2	-	0	0	B	41.43	0.173856	B	41.43	0.173856	E	34.20	0.143517	E	34.20	0.143517	-1.000000
271	271	W	2	-	0	0	E	160.51	0.604740	E	160.51	0.604740	E	171.61	0.646560	E	171.61	0.646560	-1.000000
272	272	K	2	-	0	0	E	136.50	0.657863	E	136.50	0.657863	E	145.12	0.699407	E	145.12	0.699407	-1.000000
273	273	D	2	-	0	0	E	38.95	0.250692	E	38.95	0.250692	E	38.00	0.244577	E	38.00	0.244577	-1.000000
274	274	P	2	-	0	0	E	35.28	0.243646	E	35.28	0.243646	E	22.31	0.154075	E	22.31	0.154075	-1.000000
275	275	E	H	-	3	0	B	9.91	0.052949	B	9.91	0.052949	B	3.27	0.017472	B	3.27	0.017472	222.636000
276	276	F	H	-	1	0	B	35.23	0.157777	B	35.23	0.157777	E	28.28	0.126651	E	28.28	0.126651	222.636000
277	277	R	H	-	0	0	E	101.16	0.405841	E	101.16	0.405841	E	98.19	0.393926	E	98.19	0.393926	222.636000
278	278	A	H	-	1	0	B	16.96	0.145704	B	16.96	0.145704	E	9.03	0.077577	E	9.03	0.077577	222.636000
279	279	F	H	-	2	0	B	2.25	0.010077	B	2.25	0.010077	B	0.00	0.000000	B	0.00	0.000000	222.636000
280	280	I	H	-	0	0	E	62.50	0.329034	E	62.50	0.329034	E	53.89	0.283706	E	53.89	0.283706	222.636000
281	281	F	H	-	0	0	E	135.75	0.607954	E	135.75	0.607954	E	146.14	0.654485	E	146.14	0.654485	222.636000
282	282	I	H	-	0	0	E	44.82	0.235957	E	44.82	0.235957	E	23.95	0.126086	E	23.95	0.126086	222.636000
283	283	Q	H	-	0	0	B	10.98	0.058043	B	10.98	0.058043	B	0.97	0.005128	B	0.97	0.005128	222.636000
284	284	V	H	-	0	0	E	80.44	0.495809	E	80.44	0.495809	E	83.19	0.512759	E	83.19	0.512759	222.636000
285	285	L	H	-	0	0	E	86.37	0.436234	E	86.37	0.436234	E	86.74	0.438103	E	86.74	0.438103	222.636000
286	286	L	H	-	1	0	B	18.42	0.093035	B	18.42	0.093035	B	6.49	0.032779	B	6.49	0.032779	222.636000
287	287	F	H	-	2	0	B	25.71	0.115142	B	25.71	0.115142	E	18.40	0.082404	E	18.40	0.082404	222.636000
288	288	L	H	-	0	0	E	65.68	0.331734	E	65.68	0.331734	E	65.17	0.329158	E	65.17	0.329158	222.636000
289	289	V	H	-	0	0	E	52.68	0.324704	E	52.68	0.324704	E	46.14	0.284393	E	46.14	0.284393	222.636000
290	290	C	H	-	2	0	B	0.00	0.000000	B	0.00	0.000000	B	0.00	0.000000	B	0.00	0.000000	222.636000
291	291	F	H	-	1	0	B	38.11	0.170675	B	38.11	0.170675	E	37.25	0.166823	E	37.25	0.166823	222.636000
292	292	L	H	-	0	0	E	94.34	0.476489	E	94.34	0.476489	E	98.58	0.497904	E	98.58	0.497904	222.636000
293	293	L	H	-	0	0	E	48.38	0.244356	E	48.38	0.244356	E	39.71	0.200566	E	37.92	0.191525	222.636000
294	294	L	H	-	2	0	B	0.28	0.001414	B	0.28	0.001414	B	0.00	0.000000	B	0.00	0.000000	222.636000
295	295	L	H	-	1	0	E	52.08	0.263044	E	52.08	0.263044	E	39.91	0.201576	E	39.91	0.201576	222.636000
296	296	K	H	-	0	0	E	157.29	0.758061	E	157.29	0.758061	E	176.11	0.848764	E	176.11	0.848764	222.636000
297	297	H	1	-	0	0	E	115.37	0.581180	E	115.37	0.581180	E	119.02	0.599567	E	110.42	0.556244	-1.000000
298	298	H	1	-	0	0	E	150.77	0.759508	E	150.77	0.759508	E	158.82	0.800060	E	158.82	0.800060	-1.000000
299	299	S	1	-	0	0	B	9.68	0.077021	B	9.68	0.077021	E	6.59	0.052435	E	6.59	0.052435	-1.000000
300	300	Y	1	-	0	0	B	45.93	0.192740	B	45.93	0.192740	E	28.67	0.120311	E	28.67	0.120311	-1.000000
301	301	T	1	-	0	0	E	147.38	0.995407	E	147.38	0.995407	E	167.29	1.000000	E	167.29	1.000000	-1.000000
302	302	S	1	-	0	0	E	44.66	0.355347	E	44.66	0.355347	E	43.94	0.349618	E	43.94	0.349618	-1.000000
303	303	P	1	-	0	0	E	86.14	0.594890	E	86.14	0.594890	E	89.13	0.615539	E	89.13	0.615539	-1.000000
304	304	Y	H	-	0	0	E	170.96	0.717415	E	170.96	0.717415	E	185.11	0.776794	E	185.11	0.776794	270.540000
305	305	D	H	-	0	0	E	45.45	0.292528	E	45.45	0.292528	E	32.96	0.212139	E	32.96	0.212139	270.540000
306	306	A	H	-	2	0	B	0.30	0.002577	B	0.30	0.002577	B	0.00	0.000000	B	0.00	0.000000	270.540000
307	307	F	H	-	0	0	E	98.58	0.441489	E	98.58	0.441489	E	92.41	0.413856	E	92.41	0.413856	270.540000
308	308	D	H	-	2	0	B	14.39	0.092618	B	14.39	0.092618	B	0.10	0.000644	B	0.10	0.000644	270.540000
309	309	Q	H	-	0	0	B	25.17	0.133055	B	25.17	0.133055	E	10.92	0.057726	E	10.92	0.057726	270.540000
310	310	A	H	-	2	0	B	0.00	0.000000	B	0.00	0.000000	B	0.00	0.000000	B	0.00	0.000000	270.540000
311	311	L	H	-	1	0	E	39.61	0.200061	E	39.61	0.200061	E	24.73	0.124905	E	24.73	0.124905	270.540000
312	312	F	H	-	1	0	B	0.53	0.002374	B	0.53	0.002374	B	0.00	0.000000	B	0.00	0.000000	270.540000
313	313	Q	H	-	0	0	B	0.73	0.003859	B	0.73	0.003859	B	0.00	0.000000	B	0.00	0.000000	270.540000
314	314	T	H	-	3	0	B	0.00	0.000000	B	0.00	0.000000	B	0.00	0.000000	B	0.00	0.000000	270.540000
315	315	V	H	-	2	0	B	1.95	0.012019	B	1.95	0.012019	B	0.00	0.000000	B	0.00	0.000000	270.540000
316	316	S	H	-	0	0	B	0.00	0.000000	B	0.00	0.000000	B	0.00	0.000000	B	0.00	0.000000	270.540000
317	317	I	H	-	1	0	B	5.41	0.028481	B	5.41	0.028481	B	0.00	0.000000	B	0.00	0.000000	270.540000
318	318	S	H	-	2	0	B	1.80	0.014322	B	1.80	0.014322	B	0.00	0.000000	B	0.00	0.000000	270.540000
319	319	T	H	-	2	0	B	0.00	0.000000	B	0.00	0.000000	B	0.00	0.000000	B	0.00	0.000000	270.540000
320	320	T	H	-	4	0	B	0.03	0.000203	B	0.03	0.000203	B	0.00	0.000000	B	0.00	0.000000	270.540000
321	321	A	1	-	0	0	B	0.03	0.000258	B	0.03	0.000258	B	0.00	0.000000	B	0.00	0.000000	-1.000000
322	322	G	1	-	0	0	B	6.67	0.079490	B	6.67	0.079490	B	1.42	0.016923	B	1.42	0.016923	-1.000000
323	323	F	1	-	0	0	B	0.60	0.002687	B	0.60	0.002687	B	0.00	0.000000	B	0.00	0.000000	-1.000000
324	324	T	1	-	0	0	E	35.41	0.239160	E	35.41	0.239160	E	14.69	0.099217	E	14.69	0.099217	-1.000000
325	325	T	1	-	0	0	B	26.48	0.178846	B	26.48	0.178846	E	15.66	0.105768	E	15.66	0.105768	-1.000000
326	326	T	1	-	0	0	B	20.47	0.138255	B	20.47	0.138255	E	11.76	0.079427	E	11.76	0.079427	-1.000000
327	327	G	1	-	0	0	E	55.05	0.656060	E	55.05	0.656060	E	50.14	0.597545	E	50.14	0.597545	-1.000000
328	328	F	1	-	0	0	B	22.21	0.099467	B	22.21	0.099467	B	3.74	0.016750	B	3.74	0.016750	-1.000000
329	329	A	1	-	0	0	E	75.71	0.650430	E	75.71	0.650430	E	80.47	0.691323	E	80.47	0.691323	-1.000000
330	330	D	1	-	0	0	E	98.96	0.636931	E	98.96	0.636931	E	108.19	0.696338	E	108.19	0.696338	-1.000000
331	331	W	1	-	0	0	B	14.63	0.055120	B	14.63	0.055120	B	11.31	0.042612	B	11.31	0.042612	-1.000000
332	332	P	1	-	0	0	B	24.80	0.171271	B	24.80	0.171271	E	17.75	0.122583	E	14.75	0.101865	-1.000000
333	333	L	H	-	0	1	E	91.08	0.460023	E	41.97	0.211980	E	91.62	0.462751	E	31.99	0.161574	264.032000
334	334	F	H	-	0	2	E	107.01	0.479242	B	32.13	0.143894	E	111.29	0.498410	E	23.51	0.105289	264.032000
335	335	L	H	-	1	0	B	0.04	0.000202	B	0.04	0.000202	B	0.00	0.000000	B	0.00	0.000000	264.032000
336	336	P	H	-	0	0	B	5.52	0.038122	B	5.52	0.038122	B	0.62	0.004282	B	0.62	0.004282	264.032000
337	337	V	H	-	0	1	E	51.32	0.316321	B	0.00	0.000000	E	41.02	0.252835	B	0.00	0.000000	264.032000
338	338	L	H	-	0	1	E	57.77	0.291782	B	37.37	0.188747	E	47.77	0.241275	E	31.62	0.159705	264.032000
339	339	L	H	-	1	0	B	0.00	0.000000	B	0.00	0.000000	B	0.00	0.000000	B	0.00	0.000000	264.032000
340	340	L	H	-	0	0	B	2.05	0.010354	B	0.44	0.002222	B	0.00	0.000000	B	0.00	0.000000	264.032000
341	341	F	H	-	0	1	E	102.71	0.459985	B	30.22	0.135340	E	103.12	0.461821	E	14.57	0.065251	264.032000
342	342	S	H	-	1	0	B	9.85	0.078374	B	9.85	0.078374	B	3.11	0.024745	B	3.11	0.024745	264.032000
343	343	S	H	-	1	0	B	0.00	0.000000	B	0.00	0.000000	B	0.00	0.000000	B	0.00	0.000000	264.032000
344	344	F	H	-	1	0	B	30.70	0.137489	B	30.70	0.137489	E	16.66	0.074611	E	16.66	0.074611	264.032000
345	345	I	H	-	1	0	B	36.51	0.192208	B	36.51	0.192208	E	27.32	0.143827	E	27.32	0.143827	264.032000
346	346	G	H	-	2	0	B	1.48	0.017638	B	1.48	0.017638	B	0.00	0.000000	B	0.00	0.000000	264.032000
347	347	G	H	-	3	0	B	0.00	0.000000	B	0.00	0.000000	B	0.00	0.000000	B	0.00	0.000000	264.032000
348	348	C	H	-	5	0	B	0.38	0.002686	B	0.38	0.002686	B	0.00	0.000000	B	0.00	0.000000	264.032000
349	349	A	H	-	2	0	E	29.74	0.255498	E	29.74	0.255498	E	15.04	0.129210	E	15.04	0.129210	264.032000
350	350	G	H	-	1	0	E	23.10	0.275295	E	23.10	0.275295	E	5.54	0.066023	E	5.54	0.066023	264.032000
351	351	S	2	-	0	0	B	6.02	0.047899	B	6.02	0.047899	B	0.20	0.001591	B	0.20	0.001591	-1.000000
352	352	T	H	-	2	0	B	0.44	0.002972	B	0.44	0.002972	B	0.00	0.000000	B	0.00	0.000000	189.755000
353	353	G	H	-	1	0	B	2.55	0.030390	B	2.55	0.030390	B	0.00	0.000000	B	0.00	0.000000	189.755000
354	354	G	H	-	1	0	B	0.65	0.007746	B	0.65	0.007746	B	0.00	0.000000	B	0.00	0.000000	189.755000
355	355	G	H	-	2	0	B	0.06	0.000715	B	0.06	0.000715	B	0.00	0.000000	B	0.00	0.000000	189.755000
356	356	M	H	-	1	0	B	13.69	0.065020	B	13.69	0.065020	B	6.16	0.029257	B	6.16	0.029257	189.755000
357	357	K	H	-	1	0	B	24.45	0.117837	B	24.45	0.117837	B	2.85	0.013736	B	2.85	0.013736	189.755000
358	358	V	H	-	4	0	B	0.40	0.002465	B	0.40	0.002465	B	0.00	0.000000	B	0.00	0.000000	189.755000
359	359	I	H	-	2	0	E	42.45	0.223480	E	42.45	0.223480	E	14.97	0.078810	E	14.97	0.078810	189.755000
360	360	R	H	-	0	0	B	34.48	0.138329	B	34.48	0.138329	B	5.47	0.021945	B	5.47	0.021945	189.755000
361	361	I	H	-	1	0	B	36.65	0.192946	B	36.65	0.192946	E	27.62	0.145407	E	27.62	0.145407	189.755000
362	362	L	H	-	1	0	B	36.19	0.182787	B	36.19	0.182787	E	29.41	0.148543	E	29.41	0.148543	189.755000
363	363	L	H	-	0	0	B	21.39	0.108036	B	21.39	0.108036	B	2.58	0.013031	B	2.58	0.013031	189.755000
364	364	L	H	-	1	0	B	28.86	0.145765	B	16.38	0.082731	E	18.15	0.091671	B	5.93	0.029951	189.755000
365	365	T	H	-	0	0	E	82.00	0.553830	E	82.00	0.553830	E	87.96	0.594083	E	75.14	0.507497	189.755000
366	366	L	H	-	0	0	E	52.80	0.266680	E	52.80	0.266680	E	47.30	0.238901	E	47.30	0.238901	189.755000
367	367	Q	2	-	0	0	B	0.00	0.000000	B	0.00	0.000000	B	0.00	0.000000	B	0.00	0.000000	-1.000000
368	368	G	2	-	0	0	E	24.89	0.296627	E	18.12	0.215946	E	23.23	0.276844	E	8.09	0.096413	-1.000000
369	369	A	2	-	0	0	E	38.44	0.330241	E	38.44	0.330241	E	33.56	0.288316	E	32.56	0.279725	-1.000000
370	370	R	2	-	0	0	B	12.34	0.049507	B	5.46	0.021905	B	2.98	0.011955	B	1.17	0.004694	-1.000000
371	371	E	2	-	0	0	E	59.15	0.316040	B	4.13	0.022067	E	56.48	0.301774	B	0.12	0.000641	-1.000000
372	372	L	2	-	0	0	E	129.32	0.653164	B	24.81	0.125309	E	142.88	0.721653	E	15.95	0.080560	-1.000000
373	373	K	2	-	0	0	E	99.81	0.481035	E	66.88	0.322329	E	104.63	0.504265	E	63.27	0.304930	-1.000000
374	374	R	2	-	0	0	E	98.87	0.396654	B	27.72	0.111209	E	93.62	0.375592	B	2.39	0.009588	-1.000000
375	375	L	2	-	0	0	E	133.14	0.672458	B	19.94	0.100712	E	145.31	0.733926	B	0.12	0.000606	-1.000000
376	376	V	2	-	0	0	E	102.60	0.632396	B	6.32	0.038955	E	114.00	0.702663	B	1.98	0.012204	-1.000000
377	377	H	2	-	0	0	E	87.11	0.438819	E	46.88	0.236159	E	93.94	0.473226	E	39.85	0.200746	-1.000000
378	378	P	2	-	0	0	E	90.70	0.626381	E	75.85	0.523826	E	98.66	0.681354	E	60.65	0.418854	-1.000000
379	379	R	2	-	0	0	E	171.70	0.688839	E	168.17	0.674677	E	195.07	0.782596	E	172.82	0.693332	-1.000000
380	380	A	2	-	0	0	E	53.77	0.461942	E	47.56	0.408591	E	51.98	0.446564	E	48.59	0.417440	-1.000000
381	381	V	2	-	0	0	E	134.04	0.826183	E	129.17	0.796166	E	150.29	0.926344	E	125.93	0.776196	-1.000000
382	382	Y	2	-	0	0	E	57.50	0.241292	E	55.24	0.231809	E	47.59	0.199706	E	46.16	0.193705	-1.000000
383	383	T	2	-	0	0	E	66.28	0.447656	E	66.28	0.447656	E	57.10	0.385654	E	57.10	0.385654	-1.000000
384	384	I	2	-	0	0	B	11.34	0.059700	B	11.34	0.059700	B	6.87	0.036167	B	6.87	0.036167	-1.000000
385	385	K	2	-	0	0	E	122.92	0.592414	E	122.92	0.592414	E	130.07	0.626874	E	130.07	0.626874	-1.000000
386	386	V	2	-	0	0	E	66.48	0.409763	E	66.48	0.409763	E	52.24	0.321992	E	52.24	0.321992	-1.000000
387	387	G	2	-	0	0	E	74.85	0.892027	E	74.85	0.892027	E	81.35	0.969491	E	81.35	0.969491	-1.000000
388	388	G	2	-	0	0	E	65.47	0.780241	E	65.47	0.780241	E	74.46	0.887379	E	74.46	0.887379	-1.000000
389	389	S	2	-	0	0	E	51.59	0.410487	E	51.59	0.410487	E	52.09	0.414465	E	52.09	0.414465	-1.000000
390	390	A	2	-	0	0	B	13.53	0.116237	B	13.53	0.116237	B	4.46	0.038316	B	4.46	0.038316	-1.000000
391	391	L	2	-	0	0	E	92.48	0.467094	E	92.48	0.467094	E	88.86	0.448811	E	88.86	0.448811	-1.000000
392	392	P	2	-	0	0	E	40.31	0.278384	B	26.82	0.185221	E	33.94	0.234392	E	15.65	0.108080	-1.000000
393	393	Q	2	-	0	0	E	137.68	0.727811	E	116.54	0.616060	E	150.69	0.796585	E	103.58	0.547550	-1.000000
394	394	R	2	-	0	0	E	151.15	0.606395	E	81.70	0.327770	E	159.22	0.638771	E	43.86	0.175961	-1.000000
395	395	V	2	-	0	0	B	12.19	0.075136	B	12.19	0.075136	B	0.73	0.004500	B	0.73	0.004500	-1.000000
396	396	V	2	-	0	0	B	1.35	0.008321	B	0.00	0.000000	B	0.00	0.000000	B	0.00	0.000000	-1.000000
397	397	D	2	-	0	0	E	82.11	0.528480	B	0.51	0.003282	E	83.42	0.536912	B	0.00	0.000000	-1.000000
398	398	A	2	-	0	0	E	39.53	0.339605	E	24.21	0.207990	E	20.01	0.171907	B	0.52	0.004467	-1.000000
399	399	V	2	-	0	0	B	5.29	0.032606	B	5.29	0.032606	B	0.42	0.002589	B	0.42	0.002589	-1.000000
400	400	W	H	-	1	2	E	81.14	0.305704	B	0.98	0.003692	E	69.53	0.261962	B	0.00	0.000000	63.324000
401	401	G	H	-	0	1	E	28.18	0.335836	B	3.13	0.037302	E	26.89	0.320462	B	0.00	0.000000	63.324000
402	402	F	H	-	0	0	B	1.30	0.005822	B	1.30	0.005822	B	0.00	0.000000	B	0.00	0.000000	63.324000
403	403	F	H	-	0	1	E	90.52	0.405392	B	28.16	0.126114	E	95.69	0.428546	E	18.23	0.081643	63.324000
404	404	S	H	-	0	1	E	59.26	0.471515	B	19.20	0.152769	E	63.29	0.503581	E	8.80	0.070019	63.324000
405	405	A	H	-	0	0	B	15.06	0.129381	B	15.01	0.128952	E	10.18	0.087457	E	6.27	0.053866	63.324000
406	406	Y	H	-	2	0	B	3.76	0.015778	B	3.76	0.015778	B	0.00	0.000000	B	0.00	0.000000	63.324000
407	407	A	H	-	0	0	E	43.37	0.372595	E	29.66	0.254811	E	36.60	0.314433	E	16.30	0.140034	63.324000
408	408	L	H	-	0	0	E	106.72	0.539017	E	106.72	0.539017	E	108.95	0.550280	E	100.24	0.506288	63.324000
409	409	V	H	-	2	0	B	10.25	0.063178	B	10.25	0.063178	B	2.69	0.016580	B	2.69	0.016580	63.324000
410	410	F	H	-	0	0	B	24.68	0.110529	B	24.68	0.110529	E	14.89	0.066685	E	13.81	0.061848	63.324000
411	411	V	H	-	0	0	E	75.07	0.462710	E	39.40	0.242850	E	73.73	0.454450	E	30.06	0.185281	63.324000
412	412	V	H	-	0	0	E	83.24	0.513067	E	83.24	0.513067	E	86.62	0.533900	E	86.62	0.533900	63.324000
413	413	C	H	-	1	0	B	15.50	0.109556	B	15.50	0.109556	B	6.29	0.044459	B	6.29	0.044459	63.324000
414	414	M	H	-	0	0	B	37.42	0.177725	B	2.10	0.009974	E	28.20	0.133935	B	0.00	0.000000	63.324000
415	415	L	H	-	0	0	E	99.47	0.502399	B	15.38	0.077681	E	105.32	0.531946	B	8.23	0.041568	63.324000
416	416	G	H	-	0	0	E	28.00	0.333691	E	27.69	0.329996	E	23.50	0.280062	E	22.47	0.267787	63.324000
417	417	L	H	-	2	0	B	0.00	0.000000	B	0.00	0.000000	B	0.00	0.000000	B	0.00	0.000000	63.324000
418	418	I	H	-	0	3	E	53.34	0.280811	B	3.79	0.019953	E	50.41	0.265386	B	1.12	0.005896	63.324000
419	419	A	H	-	0	1	E	82.66	0.710137	E	58.21	0.500086	E	95.13	0.817268	E	55.07	0.473110	63.324000
420	420	T	H	-	2	0	B	23.94	0.161691	B	23.94	0.161691	E	15.83	0.106916	E	15.83	0.106916	63.324000
421	421	G	H	-	0	0	E	49.43	0.589084	E	46.22	0.550828	E	54.63	0.651055	E	48.27	0.575259	63.324000
422	422	M	H	-	1	0	B	37.04	0.175920	B	35.84	0.170221	E	25.96	0.123296	E	25.79	0.122489	63.324000
423	423	D	H	-	0	0	E	84.94	0.546695	E	58.46	0.376263	E	94.05	0.605329	E	57.65	0.371050	63.324000
424	424	E	1	-	0	0	E	120.81	0.645490	B	3.28	0.017525	E	137.67	0.735574	B	0.00	0.000000	-1.000000
425	425	L	L	-	0	0	E	83.24	0.420425	B	24.19	0.122178	E	71.39	0.360574	E	12.65	0.063892	-1.000000
426	426	S	L	-	0	0	B	21.73	0.172899	B	21.73	0.172899	E	10.82	0.086092	E	10.82	0.086092	-1.000000
427	427	A	L	-	0	0	B	0.00	0.000000	B	0.00	0.000000	B	0.00	0.000000	B	0.00	0.000000	-1.000000
428	428	F	L	-	0	0	E	64.71	0.289802	B	19.97	0.089435	E	52.51	0.235165	B	3.50	0.015675	-1.000000
429	429	S	L	-	0	0	B	9.52	0.075748	B	9.41	0.074873	B	0.67	0.005331	B	0.67	0.005331	-1.000000
430	430	A	L	-	0	0	B	6.99	0.060052	B	6.99	0.060052	B	2.47	0.021220	B	2.47	0.021220	-1.000000
431	431	V	L	-	0	0	B	0.00	0.000000	B	0.00	0.000000	B	0.00	0.000000	B	0.00	0.000000	-1.000000
432	432	A	L	-	0	0	B	0.14	0.001203	B	0.14	0.001203	B	0.00	0.000000	B	0.00	0.000000	-1.000000
433	433	A	L	-	0	0	B	0.36	0.003093	B	0.36	0.003093	B	0.00	0.000000	B	0.00	0.000000	-1.000000
434	434	T	L	-	0	0	B	1.53	0.010334	B	1.53	0.010334	B	0.00	0.000000	B	0.00	0.000000	-1.000000
435	435	L	L	-	0	0	B	0.00	0.000000	B	0.00	0.000000	B	0.00	0.000000	B	0.00	0.000000	-1.000000
436	436	N	L	-	0	0	B	0.00	0.000000	B	0.00	0.000000	B	0.00	0.000000	B	0.00	0.000000	-1.000000
437	437	N	L	-	0	0	B	0.03	0.000178	B	0.03	0.000178	B	0.00	0.000000	B	0.00	0.000000	-1.000000
438	438	L	L	-	0	0	B	0.15	0.000758	B	0.15	0.000758	B	0.00	0.000000	B	0.00	0.000000	-1.000000
439	439	G	L	-	0	0	B	3.11	0.037064	B	3.11	0.037064	B	0.64	0.007627	B	0.64	0.007627	-1.000000
440	440	P	L	-	0	0	B	16.04	0.110773	B	16.04	0.110773	E	9.80	0.067680	E	9.80	0.067680	-1.000000
441	441	G	L	-	0	0	B	4.27	0.050888	B	4.27	0.050888	B	0.61	0.007270	B	0.61	0.007270	-1.000000
442	442	L	L	-	0	0	B	7.76	0.039194	B	7.76	0.039194	B	0.00	0.000000	B	0.00	0.000000	-1.000000
443	443	G	L	-	0	0	B	11.00	0.131093	B	3.91	0.046598	B	0.64	0.007627	B	0.00	0.000000	-1.000000
444	444	E	1	-	0	0	E	109.04	0.582603	E	76.89	0.410825	E	110.59	0.590885	E	75.33	0.402490	-1.000000
445	445	V	1	-	0	0	E	94.44	0.582101	E	94.44	0.582101	E	95.53	0.588819	E	95.53	0.588819	-1.000000
446	446	A	1	-	0	0	E	66.42	0.570619	E	66.42	0.570619	E	54.92	0.471821	E	54.92	0.471821	-1.000000
447	447	L	1	-	0	0	E	63.18	0.319107	E	63.18	0.319107	E	30.73	0.155210	E	30.73	0.155210	-1.000000
448	448	H	1	-	0	0	E	119.25	0.600725	E	119.25	0.600725	E	85.99	0.433177	E	85.99	0.433177	-1.000000
449	449	F	1	-	0	0	B	15.86	0.071029	B	15.86	0.071029	B	3.91	0.017511	B	3.91	0.017511	-1.000000
450	450	G	1	-	0	0	B	4.79	0.057085	B	4.79	0.057085	B	0.00	0.000000	B	0.00	0.000000	-1.000000
451	451	D	1	-	0	0	E	140.55	0.904615	E	140.55	0.904615	E	146.71	0.944262	E	146.71	0.944262	-1.000000
452	452	V	1	-	0	0	B	26.69	0.164509	B	26.69	0.164509	E	15.53	0.095722	E	15.53	0.095722	-1.000000
453	453	N	1	-	0	0	E	47.83	0.283236	E	47.83	0.283236	E	48.13	0.285012	E	48.13	0.285012	-1.000000
454	454	D	1	-	0	0	E	67.85	0.436699	E	67.85	0.436699	E	70.09	0.451117	E	70.09	0.451117	-1.000000
455	455	K	H	-	1	0	E	145.87	0.703022	E	145.87	0.703022	E	162.18	0.781628	E	162.18	0.781628	14.960000
456	456	A	H	-	3	0	B	0.00	0.000000	B	0.00	0.000000	B	0.00	0.000000	B	0.00	0.000000	14.960000
457	457	K	H	-	0	0	B	9.17	0.044195	B	9.17	0.044195	B	5.07	0.024435	B	5.07	0.024435	14.960000
458	458	W	H	-	0	0	E	102.91	0.387725	E	102.91	0.387725	E	101.46	0.382262	E	101.46	0.382262	14.960000
459	459	V	H	-	1	0	E	37.27	0.229721	E	37.27	0.229721	E	33.32	0.205375	E	33.32	0.205375	14.960000
460	460	L	H	-	0	0	B	0.20	0.001010	B	0.20	0.001010	B	0.00	0.000000	B	0.00	0.000000	14.960000
461	461	I	H	-	0	0	B	5.02	0.026428	B	5.02	0.026428	B	1.39	0.007318	B	1.39	0.007318	14.960000
462	462	V	H	-	0	0	E	63.64	0.392258	E	63.64	0.392258	E	60.75	0.374445	E	60.75	0.374445	14.960000
463	463	S	H	-	1	0	B	0.01	0.000080	B	0.01	0.000080	B	0.00	0.000000	B	0.00	0.000000	14.960000
464	464	M	H	-	0	0	B	0.63	0.002992	B	0.63	0.002992	B	0.00	0.000000	B	0.00	0.000000	14.960000
465	465	L	H	-	0	0	B	24.75	0.125006	B	24.75	0.125006	E	16.04	0.081014	E	16.04	0.081014	14.960000
466	466	F	H	-	1	0	B	30.28	0.135608	B	30.28	0.135608	E	20.31	0.090958	E	20.31	0.090958	14.960000
467	467	G	H	-	0	0	B	1.15	0.013705	B	1.15	0.013705	B	0.00	0.000000	B	0.00	0.000000	14.960000
468	468	R	H	-	1	0	B	11.76	0.047180	B	11.76	0.047180	B	0.00	0.000000	B	0.00	0.000000	14.960000
469	469	L	H	-	0	0	B	5.63	0.028436	B	5.63	0.028436	B	0.00	0.000000	B	0.00	0.000000	14.960000
470	470	E	H	-	0	0	B	29.18	0.155909	B	29.18	0.155909	E	9.56	0.051079	E	9.56	0.051079	14.960000
471	471	I	H	-	2	0	B	0.07	0.000369	B	0.07	0.000369	B	0.00	0.000000	B	0.00	0.000000	14.960000
472	472	F	H	-	0	0	E	64.19	0.287474	B	6.06	0.027140	E	51.83	0.232120	B	0.00	0.000000	14.960000
473	473	T	H	-	0	0	B	1.47	0.009928	B	1.47	0.009928	B	0.00	0.000000	B	0.00	0.000000	14.960000
474	474	L	H	-	0	0	B	22.05	0.111369	B	22.05	0.111369	E	13.35	0.067428	E	13.35	0.067428	14.960000
475	475	L	H	-	0	0	E	64.27	0.324612	E	43.73	0.220870	E	50.89	0.257033	E	29.86	0.150816	14.960000
476	476	I	2	-	0	0	E	56.60	0.297973	B	0.44	0.002316	E	50.70	0.266912	B	0.00	0.000000	-1.000000
477	477	L	2	-	0	0	B	31.76	0.160412	B	31.76	0.160412	E	25.27	0.127633	E	25.27	0.127633	-1.000000
478	478	L	2	-	0	0	E	127.36	0.643265	E	127.36	0.643265	E	135.01	0.681903	E	135.01	0.681903	-1.000000
479	479	T	2	-	0	0	E	43.71	0.295218	B	11.63	0.078549	E	43.01	0.290490	B	4.22	0.028502	-1.000000
480	480	P	2	-	0	0	E	111.12	0.767403	E	111.12	0.767403	E	126.67	0.874793	E	124.84	0.862155	-1.000000
481	481	T	2	-	0	0	E	101.78	0.687424	E	32.72	0.220991	E	111.72	0.754559	E	24.83	0.167702	-1.000000
482	482	F	2	-	0	0	B	5.81	0.026020	B	0.58	0.002598	B	0.88	0.003941	B	0.00	0.000000	-1.000000
483	483	W	2	-	0	0	E	117.94	0.444352	E	117.94	0.444352	E	117.78	0.443750	E	117.78	0.443750	-1.000000
484	484	R	2	-	0	0	E	182.29	0.731325	E	168.02	0.674075	E	202.06	0.810639	E	182.84	0.733531	-1.000000
485	485	S	U	R	0	0	-	-1.00	-1.000000	-	-1.00	-1.000000	-	-1.00	-1.000000	-	-1.00	-1.000000	-1.000000
486	486	A	U	R	0	0	-	-1.00	-1.000000	-	-1.00	-1.000000	-	-1.00	-1.000000	-	-1.00	-1.000000	-1.000000
487	487	A	U	R	0	0	-	-1.00	-1.000000	-	-1.00	-1.000000	-	-1.00	-1.000000	-	-1.00	-1.000000	-1.000000
488	488	A	U	R	0	0	-	-1.00	-1.000000	-	-1.00	-1.000000	-	-1.00	-1.000000	-	-1.00	-1.000000	-1.000000
489	489	E	U	R	0	0	-	-1.00	-1.000000	-	-1.00	-1.000000	-	-1.00	-1.000000	-	-1.00	-1.000000	-1.000000
490	490	N	U	R	0	0	-	-1.00	-1.000000	-	-1.00	-1.000000	-	-1.00	-1.000000	-	-1.00	-1.000000	-1.000000
491	491	L	U	R	0	0	-	-1.00	-1.000000	-	-1.00	-1.000000	-	-1.00	-1.000000	-	-1.00	-1.000000	-1.000000
492	492	Y	U	R	0	0	-	-1.00	-1.000000	-	-1.00	-1.000000	-	-1.00	-1.000000	-	-1.00	-1.000000	-1.000000
493	493	F	U	R	0	0	-	-1.00	-1.000000	-	-1.00	-1.000000	-	-1.00	-1.000000	-	-1.00	-1.000000	-1.000000
494	494	Q	U	R	0	0	-	-1.00	-1.000000	-	-1.00	-1.000000	-	-1.00	-1.000000	-	-1.00	-1.000000	-1.000000
